# Supplementary material for: Property-Driven Design of Thermally Robust Organophosphorus Ionic Liquids for High-Temperature Applications
Source: ACS Appl Eng Mater. 2025 May 5;3(5):1468–82. doi: 10.1021/acsaenm.5c00221 (PMC12117501; doi:10.1021/acsaenm.5c00221)
Supplement: Supplementary file 2 [file em5c00221_si_002.zip]

Archive with 17 entries (17 files):
- IL1_NTf2.cif
- IL10_NTf2.cif
- IL11_NTf2.cif
- IL12_NTf2.cif
- IL13_NTf2.cif
- IL14_NTf2.cif
- IL15_NTf2.cif
- IL2_NTf2.cif
- IL2_PF6.cif
- IL3_NTf2_1.cif
- IL3_NTf2_2.cif
- IL4_Ntf2.cif
- IL5_NTf2.cif
- IL6_NTf2.cif
- IL7_NTf2.cif
- IL8_NTf2.cif
- IL9_PF6.cif
