# Supplementary material for: Property-Driven Design of Thermally Robust Organophosphorus Ionic Liquids for High-Temperature Applications
Source: ACS Appl Eng Mater. 2025 May 5;3(5):1468–82. doi: 10.1021/acsaenm.5c00221 (PMC12117501; doi:10.1021/acsaenm.5c00221)
Supplement: Supplementary file 2 [file em5c00221_si_002.zip › IL1_NTf2.cif]

 
data_MM_IL17_NTf2_0m

_publ_section_references
;
Bruker (2023). Apex5 v2023.9-2, SAINT V8.40B, Bruker AXS 
Inc.: Madison (WI), USA, 2023.

H\"ubschle, C. B., Sheldrick, G. M. and Dittrich, B. (2011). J. Appl. Cryst. 
44, 1281--1284.

Krause, L., Herbst-Irmer, R., Sheldrick G.M. & Stalke D. (2015). J. Appl. 
Cryst. 48, 3--10.

Sheldrick, G.M. (2008). Acta Cryst. A64, 112--122.

Sheldrick, G. M. (2019). SHELXL2019. University of G\"ottingen, Germany.

Sheldrick, G. M. (2015a). Crystal structure refinement with SHELXL, Acta Cryst. 
C71, 3--8.

Sheldrick, G. M. (2015b). SHELXT--Integrated space-group and
crystal-structure determination, Acta Cryst. A71 3--8.
;

_publ_section_acknowledgements
;
This material is based upon work supported by the National Science Foundation 
through the Major Research Instrumentation Program under Grant No. CHE 1625543.
(Funding for the single crystal X-ray diffractometer).

We thank the College of Science, Purdue University, for support for X-ray 
detector upgrades through the 2020 Laboratory and University Core Facility 
Research Equipment Program.
;
 
_audit_creation_method            'SHELXL-2019/3'
_shelx_SHELXL_version_number      '2019/3'
_chemical_name_systematic         ?
_chemical_name_common             ?
_chemical_melting_point           ?
_chemical_formula_moiety          
 'C27 H21 N P, C2 F6 N O4 S2'
_chemical_formula_sum
 'C29 H21 F6 N2 O4 P S2' 
_chemical_formula_weight          670.57

loop_
 _atom_type_symbol
 _atom_type_description
 _atom_type_scat_dispersion_real
 _atom_type_scat_dispersion_imag
 _atom_type_scat_source
 'C'  'C'   0.0033   0.0016
 'International Tables Vol C Tables 4.2.6.8 and 6.1.1.4'
 'H'  'H'   0.0000   0.0000
 'International Tables Vol C Tables 4.2.6.8 and 6.1.1.4'
 'N'  'N'   0.0061   0.0033
 'International Tables Vol C Tables 4.2.6.8 and 6.1.1.4'
 'O'  'O'   0.0106   0.0060
 'International Tables Vol C Tables 4.2.6.8 and 6.1.1.4'
 'F'  'F'   0.0171   0.0103
 'International Tables Vol C Tables 4.2.6.8 and 6.1.1.4'
 'P'  'P'   0.1023   0.0942
 'International Tables Vol C Tables 4.2.6.8 and 6.1.1.4'
 'S'  'S'   0.1246   0.1234
 'International Tables Vol C Tables 4.2.6.8 and 6.1.1.4'
 
_space_group_crystal_system       monoclinic
_space_group_IT_number            14
_space_group_name_H-M_alt         'P 21/c'
_space_group_name_Hall            '-P 2ybc'
 
_shelx_space_group_comment
;
The symmetry employed for this shelxl refinement is uniquely defined
by the following loop, which should always be used as a source of
symmetry information in preference to the above space-group names.
They are only intended as comments.
;
 
loop_
 _space_group_symop_operation_xyz
 'x, y, z'
 '-x, y+1/2, -z+1/2'
 '-x, -y, -z'
 'x, -y-1/2, z-1/2'
 
_cell_length_a                    11.3019(4)
_cell_length_b                    16.9497(6)
_cell_length_c                    15.5372(6)
_cell_angle_alpha                 90
_cell_angle_beta                  99.3240(10)
_cell_angle_gamma                 90
_cell_volume                      2937.04(19)
_cell_formula_units_Z             4
_cell_measurement_temperature     150(2)
_cell_measurement_reflns_used     9954    
_cell_measurement_theta_min       2.3996   
_cell_measurement_theta_max       32.8077
 
_exptl_crystal_description        block
_exptl_crystal_colour             colourless
_exptl_crystal_density_meas       ?
_exptl_crystal_density_method     ?
_exptl_crystal_density_diffrn     1.516          
_exptl_crystal_F_000              1368
_exptl_transmission_factor_min    ?
_exptl_transmission_factor_max    ?
_exptl_crystal_size_max           0.180
_exptl_crystal_size_mid           0.150
_exptl_crystal_size_min           0.077
_exptl_absorpt_coefficient_mu     0.313
_shelx_estimated_absorpt_T_min    0.946
_shelx_estimated_absorpt_T_max    0.976
_exptl_absorpt_correction_type    multi-scan
_exptl_absorpt_correction_T_min   0.6917
_exptl_absorpt_correction_T_max   0.7465
_exptl_absorpt_process_details
;
 SADABS 2016/2: Krause, L., Herbst-Irmer, R., Sheldrick G.M. & Stalke D.,
 J. Appl. Cryst. 48 (2015) 3-10
;
_exptl_absorpt_special_details    ?
_diffrn_ambient_temperature       150(2)
_diffrn_radiation_wavelength      0.71073
_diffrn_radiation_type            MoK\a
_diffrn_source                    'fine focus sealed tube X-ray source'
_diffrn_source_current            '30 mA'
_diffrn_source_voltage            '50 kV'
_diffrn_radiation_monochromator   'Triumph curved graphite crystal'
_diffrn_measurement_device        'three circle diffractometer'
_diffrn_measurement_device_type   'Bruker AXS D8 Quest'
_diffrn_detector_type             'PhotonII charge-integrating pixel array (CPAD)'
_diffrn_measurement_method        'omega and phi scans'
_diffrn_detector_area_resol_mean  7.4074
_diffrn_reflns_number             52903
_diffrn_reflns_av_unetI/netI      0.0557
_diffrn_reflns_av_R_equivalents   0.0585
_diffrn_reflns_limit_h_min        -14
_diffrn_reflns_limit_h_max        17
_diffrn_reflns_limit_k_min        -22
_diffrn_reflns_limit_k_max        26
_diffrn_reflns_limit_l_min        -23
_diffrn_reflns_limit_l_max        23
_diffrn_reflns_theta_min          2.657
_diffrn_reflns_theta_max          33.175
_diffrn_reflns_theta_full         25.242
_diffrn_measured_fraction_theta_max   0.998
_diffrn_measured_fraction_theta_full  0.999
_diffrn_reflns_Laue_measured_fraction_max    0.998
_diffrn_reflns_Laue_measured_fraction_full   0.999
_diffrn_reflns_point_group_measured_fraction_max   0.998
_diffrn_reflns_point_group_measured_fraction_full  0.999
_reflns_number_total              11213
_reflns_number_gt                 6931
_reflns_threshold_expression      'I > 2\s(I)'
_reflns_Friedel_coverage          0.000
_reflns_Friedel_fraction_max      .
_reflns_Friedel_fraction_full     .
 
_reflns_special_details
;
 Reflections were merged by SHELXL according to the crystal
 class for the calculation of statistics and refinement.
 
 _reflns_Friedel_fraction is defined as the number of unique
 Friedel pairs measured divided by the number that would be
 possible theoretically, ignoring centric projections and
 systematic absences.
;
 
_computing_data_collection        'Apex5 v2023.9-2 (Bruker, 2023)' 
_computing_cell_refinement        'SAINT V8.40B (Bruker, 2020)' 
_computing_data_reduction         'SAINT V8.40B (Bruker, 2020)'
_computing_structure_solution     'SHELXT (Sheldrick, 2015b)' 
_computing_structure_refinement   
;  
SHELXL-2019/2 (Sheldrick, 2015a, 2019), 
SHELXLE Rev1613 (H\"ubschle et al., 2011)
;  
_computing_molecular_graphics     ?
_computing_publication_material   ?
_refine_special_details           
;
The anion is disordered by pseudo-inversion. The two disordered moieties 
were restrained to have similar geometries. 
Uij components of ADPs for disordered atoms closer to each other than 
2.0 Angstrom were restrained to be similar. Subject to these conditions 
the occupancy ratio refined to 0.9554(12) to 0.0446(12). 
;
_refine_ls_structure_factor_coef  Fsqd
_refine_ls_matrix_type            full
_refine_ls_weighting_scheme       calc
_refine_ls_weighting_details
'w=1/[\s^2^(Fo^2^)+(0.0438P)^2^+1.2019P] where P=(Fo^2^+2Fc^2^)/3'
_atom_sites_solution_primary      dual 
_atom_sites_solution_secondary    difmap
_atom_sites_solution_hydrogens    geom
_refine_ls_hydrogen_treatment     constr
_refine_ls_extinction_method      none
_refine_ls_extinction_coef        .
_refine_ls_number_reflns          11213
_refine_ls_number_parameters      533
_refine_ls_number_restraints      519
_refine_ls_R_factor_all           0.0980
_refine_ls_R_factor_gt            0.0474
_refine_ls_wR_factor_ref          0.1169
_refine_ls_wR_factor_gt           0.0987
_refine_ls_goodness_of_fit_ref    1.007
_refine_ls_restrained_S_all       1.033
_refine_ls_shift/su_max           0.001
_refine_ls_shift/su_mean          0.000
 
loop_
 _atom_site_label
 _atom_site_type_symbol
 _atom_site_fract_x
 _atom_site_fract_y
 _atom_site_fract_z
 _atom_site_U_iso_or_equiv
 _atom_site_adp_type
 _atom_site_occupancy
 _atom_site_site_symmetry_order  
 _atom_site_calc_flag
 _atom_site_refinement_flags_posn
 _atom_site_refinement_flags_adp
 _atom_site_refinement_flags_occupancy
 _atom_site_disorder_assembly
 _atom_site_disorder_group
N2 N 1.04514(14) 0.11041(10) 0.25474(10) 0.0333(3) Uani 0.9554(12) 1 d D U P A 1
S1 S 1.02197(5) 0.09499(3) 0.15383(4) 0.02479(11) Uani 0.9554(12) 1 d D U P A 1
O1 O 1.13508(11) 0.08426(9) 0.12566(9) 0.0352(3) Uani 0.9554(12) 1 d D U P A 1
O2 O 0.93424(13) 0.14316(9) 0.10208(9) 0.0337(3) Uani 0.9554(12) 1 d D U P A 1
C28 C 0.95635(18) -0.00408(12) 0.14683(15) 0.0380(4) Uani 0.9554(12) 1 d D U P A 1
F1 F 1.02653(14) -0.05454(9) 0.19663(13) 0.0679(5) Uani 0.9554(12) 1 d D U P A 1
F2 F 0.93887(19) -0.02996(10) 0.06581(11) 0.0762(5) Uani 0.9554(12) 1 d D U P A 1
F3 F 0.85101(11) -0.00499(8) 0.17403(10) 0.0467(3) Uani 0.9554(12) 1 d D U P A 1
S2 S 0.94947(6) 0.14309(4) 0.30886(4) 0.03642(14) Uani 0.9554(12) 1 d D U P A 1
O3 O 0.82984(13) 0.15069(11) 0.26346(11) 0.0546(4) Uani 0.9554(12) 1 d D U P A 1
O4 O 0.9701(2) 0.10809(11) 0.39346(11) 0.0630(5) Uani 0.9554(12) 1 d D U P A 1
C29 C 0.9992(2) 0.24487(13) 0.32899(14) 0.0410(5) Uani 0.9554(12) 1 d D U P A 1
F4 F 1.10843(13) 0.24887(9) 0.37443(10) 0.0621(4) Uani 0.9554(12) 1 d D U P A 1
F5 F 1.00151(15) 0.28307(8) 0.25499(10) 0.0582(4) Uani 0.9554(12) 1 d D U P A 1
F6 F 0.92573(17) 0.28204(10) 0.37378(13) 0.0743(5) Uani 0.9554(12) 1 d D U P A 1
N2B N 0.942(2) 0.1378(17) 0.2269(11) 0.039(2) Uani 0.0446(12) 1 d D U P A 2
S1B S 1.0017(14) 0.1150(9) 0.1465(10) 0.037(2) Uani 0.0446(12) 1 d D U P A 2
O1B O 1.1307(16) 0.1174(18) 0.1627(18) 0.033(3) Uani 0.0446(12) 1 d D U P A 2
O2B O 0.937(3) 0.1435(19) 0.0667(15) 0.034(3) Uani 0.0446(12) 1 d D U P A 2
C28B C 0.980(2) 0.0079(11) 0.1485(18) 0.050(2) Uani 0.0446(12) 1 d D U P A 2
F1B F 1.034(3) -0.0220(17) 0.2248(18) 0.052(3) Uani 0.0446(12) 1 d D U P A 2
F2B F 1.022(3) -0.0328(15) 0.0879(19) 0.054(3) Uani 0.0446(12) 1 d D U P A 2
F3B F 0.864(2) -0.0077(18) 0.138(2) 0.052(3) Uani 0.0446(12) 1 d D U P A 2
S2B S 0.9923(14) 0.1476(9) 0.3267(10) 0.0506(19) Uani 0.0446(12) 1 d D U P A 2
O3B O 1.1137(19) 0.1217(18) 0.3499(18) 0.047(3) Uani 0.0446(12) 1 d D U P A 2
O4B O 0.903(3) 0.118(2) 0.375(2) 0.050(3) Uani 0.0446(12) 1 d D U P A 2
C29B C 0.997(2) 0.2532(12) 0.3390(17) 0.054(2) Uani 0.0446(12) 1 d D U P A 2
F4B F 1.039(3) 0.2734(17) 0.4195(15) 0.060(3) Uani 0.0446(12) 1 d D U P A 2
F5B F 1.063(3) 0.2865(16) 0.2866(18) 0.054(3) Uani 0.0446(12) 1 d D U P A 2
F6B F 0.889(2) 0.2841(16) 0.320(2) 0.053(3) Uani 0.0446(12) 1 d D U P A 2
P1 P 0.54137(3) 0.45982(2) 0.18900(2) 0.02021(8) Uani 1 1 d . . . . .
N1 N 0.47868(11) 0.43203(7) 0.34344(8) 0.0206(2) Uani 1 1 d . . . . .
C1 C 0.57440(13) 0.43537(9) 0.30465(9) 0.0201(3) Uani 1 1 d . . . . .
C2 C 0.69304(13) 0.42272(10) 0.34608(10) 0.0256(3) Uani 1 1 d . . . . .
H2 H 0.758294 0.426704 0.314715 0.031 Uiso 1 1 calc R U . . .
C3 C 0.71147(14) 0.40446(10) 0.43315(10) 0.0269(3) Uani 1 1 d . . . . .
H3 H 0.790504 0.395861 0.463250 0.032 Uiso 1 1 calc R U . . .
C4 C 0.61303(13) 0.39846(9) 0.47791(10) 0.0221(3) Uani 1 1 d . . . . .
C5 C 0.62465(15) 0.37758(10) 0.56712(10) 0.0275(3) Uani 1 1 d . . . . .
H5 H 0.701875 0.368850 0.600203 0.033 Uiso 1 1 calc R U . . .
C6 C 0.52487(16) 0.36998(10) 0.60562(11) 0.0301(4) Uani 1 1 d . . . . .
H6 H 0.533346 0.355046 0.665237 0.036 Uiso 1 1 calc R U . . .
C7 C 0.40942(16) 0.38395(10) 0.55825(11) 0.0298(3) Uani 1 1 d . . . . .
H7 H 0.341108 0.378299 0.586195 0.036 Uiso 1 1 calc R U . . .
C8 C 0.39510(14) 0.40554(10) 0.47249(10) 0.0260(3) Uani 1 1 d . . . . .
H8 H 0.317116 0.415535 0.441249 0.031 Uiso 1 1 calc R U . . .
C9 C 0.49670(13) 0.41304(8) 0.43002(10) 0.0205(3) Uani 1 1 d . . . . .
C10 C 0.66198(13) 0.42339(9) 0.13843(10) 0.0224(3) Uani 1 1 d . . . . .
C11 C 0.69320(14) 0.34388(10) 0.14994(11) 0.0282(3) Uani 1 1 d . . . . .
H11 H 0.652315 0.311034 0.185031 0.034 Uiso 1 1 calc R U . . .
C12 C 0.78405(15) 0.31320(11) 0.10993(12) 0.0341(4) Uani 1 1 d . . . . .
H12 H 0.805585 0.259153 0.117228 0.041 Uiso 1 1 calc R U . . .
C13 C 0.84345(16) 0.36187(13) 0.05912(12) 0.0376(4) Uani 1 1 d . . . . .
H13 H 0.905009 0.340597 0.031057 0.045 Uiso 1 1 calc R U . . .
C14 C 0.81432(16) 0.44068(13) 0.04882(12) 0.0378(4) Uani 1 1 d . . . . .
H14 H 0.856864 0.473533 0.014821 0.045 Uiso 1 1 calc R U . . .
C15 C 0.72260(15) 0.47217(11) 0.08820(11) 0.0293(3) Uani 1 1 d . . . . .
H15 H 0.701673 0.526311 0.080844 0.035 Uiso 1 1 calc R U . . .
C16 C 0.40360(13) 0.41379(10) 0.14147(10) 0.0257(3) Uani 1 1 d . . . . .
C17 C 0.40306(15) 0.35983(11) 0.07343(11) 0.0320(4) Uani 1 1 d . . . . .
H17 H 0.474792 0.349024 0.051082 0.038 Uiso 1 1 calc R U . . .
C18 C 0.29702(17) 0.32212(13) 0.03870(14) 0.0437(5) Uani 1 1 d . . . . .
H18 H 0.296211 0.285304 -0.007489 0.052 Uiso 1 1 calc R U . . .
C19 C 0.19260(18) 0.33794(15) 0.07107(15) 0.0513(6) Uani 1 1 d . . . . .
H19 H 0.120616 0.311206 0.047843 0.062 Uiso 1 1 calc R U . . .
C20 C 0.19257(16) 0.39282(16) 0.13747(14) 0.0500(6) Uani 1 1 d . . . . .
H20 H 0.120150 0.404207 0.158626 0.060 Uiso 1 1 calc R U . . .
C21 C 0.29753(15) 0.43104(13) 0.17303(12) 0.0373(4) Uani 1 1 d . . . . .
H21 H 0.297399 0.468594 0.218409 0.045 Uiso 1 1 calc R U . . .
C22 C 0.53335(15) 0.56505(9) 0.17932(10) 0.0253(3) Uani 1 1 d . . . . .
C23 C 0.63353(17) 0.60781(10) 0.21743(12) 0.0314(4) Uani 1 1 d . . . . .
H23 H 0.702762 0.581170 0.246189 0.038 Uiso 1 1 calc R U . . .
C24 C 0.6315(2) 0.68926(11) 0.21314(14) 0.0458(5) Uani 1 1 d . . . . .
H24 H 0.699605 0.719034 0.238355 0.055 Uiso 1 1 calc R U . . .
C25 C 0.5291(3) 0.72714(13) 0.17160(16) 0.0598(7) Uani 1 1 d . . . . .
H25 H 0.527307 0.783141 0.169110 0.072 Uiso 1 1 calc R U . . .
C26 C 0.4301(3) 0.68502(14) 0.13402(15) 0.0568(7) Uani 1 1 d . . . . .
H26 H 0.360872 0.711987 0.105762 0.068 Uiso 1 1 calc R U . . .
C27 C 0.43106(19) 0.60346(12) 0.13725(12) 0.0395(4) Uani 1 1 d . . . . .
H27 H 0.363027 0.574071 0.111193 0.047 Uiso 1 1 calc R U . . .
 
loop_
 _atom_site_aniso_label
 _atom_site_aniso_U_11
 _atom_site_aniso_U_22
 _atom_site_aniso_U_33
 _atom_site_aniso_U_23
 _atom_site_aniso_U_13
 _atom_site_aniso_U_12
N2 0.0327(8) 0.0420(9) 0.0254(7) -0.0013(6) 0.0056(6) 0.0066(7)
S1 0.0223(2) 0.0285(3) 0.0243(2) -0.00058(19) 0.00615(17) 0.00242(18)
O1 0.0265(6) 0.0441(8) 0.0377(7) -0.0038(6) 0.0136(5) 0.0008(6)
O2 0.0313(7) 0.0394(7) 0.0290(7) 0.0043(7) 0.0010(6) 0.0074(6)
C28 0.0370(10) 0.0327(10) 0.0484(11) -0.0059(8) 0.0197(9) -0.0025(8)
F1 0.0552(9) 0.0325(7) 0.1191(15) 0.0187(8) 0.0237(9) 0.0104(7)
F2 0.1066(14) 0.0656(10) 0.0671(10) -0.0379(8) 0.0462(10) -0.0415(10)
F3 0.0362(6) 0.0468(7) 0.0620(9) -0.0039(7) 0.0224(6) -0.0099(5)
S2 0.0441(3) 0.0391(3) 0.0298(3) -0.0045(2) 0.0173(2) -0.0013(2)
O3 0.0343(7) 0.0728(11) 0.0613(10) -0.0270(9) 0.0212(7) -0.0042(7)
O4 0.1035(15) 0.0540(10) 0.0394(9) 0.0071(8) 0.0357(10) 0.0034(10)
C29 0.0461(11) 0.0411(11) 0.0344(10) -0.0046(8) 0.0025(8) 0.0050(9)
F4 0.0615(9) 0.0641(9) 0.0520(8) -0.0114(7) -0.0166(7) -0.0040(7)
F5 0.0782(10) 0.0424(7) 0.0496(8) 0.0109(6) -0.0025(7) -0.0021(7)
F6 0.0839(12) 0.0591(9) 0.0867(12) -0.0324(9) 0.0344(10) 0.0077(8)
N2B 0.038(4) 0.046(4) 0.035(4) -0.007(4) 0.014(4) 0.001(4)
S1B 0.033(3) 0.043(4) 0.038(3) -0.003(3) 0.011(3) -0.005(3)
O1B 0.027(5) 0.043(5) 0.032(5) -0.002(5) 0.011(5) 0.001(5)
O2B 0.032(6) 0.037(6) 0.032(6) 0.000(6) 0.003(6) -0.001(5)
C28B 0.050(4) 0.042(4) 0.062(4) -0.006(4) 0.023(4) -0.006(4)
F1B 0.053(6) 0.034(6) 0.072(6) 0.007(6) 0.018(6) -0.001(6)
F2B 0.058(5) 0.038(5) 0.073(5) -0.017(5) 0.028(5) -0.003(5)
F3B 0.054(5) 0.047(5) 0.061(5) -0.014(5) 0.030(5) -0.017(5)
S2B 0.055(3) 0.053(3) 0.045(3) -0.011(3) 0.012(3) 0.009(3)
O3B 0.059(5) 0.048(5) 0.037(5) -0.002(5) 0.013(5) 0.008(5)
O4B 0.059(5) 0.054(5) 0.042(5) -0.003(5) 0.024(5) 0.000(5)
C29B 0.062(4) 0.048(4) 0.050(4) -0.008(4) 0.007(4) 0.003(4)
F4B 0.067(5) 0.055(5) 0.055(5) -0.013(5) 0.005(5) 0.002(5)
F5B 0.063(5) 0.049(5) 0.046(5) -0.002(5) -0.002(5) -0.001(5)
F6B 0.065(5) 0.043(5) 0.053(5) -0.011(5) 0.012(5) 0.008(5)
P1 0.02030(17) 0.02087(18) 0.01962(18) 0.00066(14) 0.00374(13) 0.00249(14)
N1 0.0221(6) 0.0181(6) 0.0221(6) -0.0005(5) 0.0052(5) 0.0013(5)
C1 0.0226(7) 0.0172(6) 0.0206(7) 0.0006(5) 0.0034(5) -0.0003(5)
C2 0.0198(7) 0.0314(8) 0.0260(8) 0.0021(6) 0.0051(6) -0.0015(6)
C3 0.0218(7) 0.0334(8) 0.0247(7) 0.0008(6) 0.0010(6) 0.0013(6)
C4 0.0248(7) 0.0194(7) 0.0220(7) -0.0005(5) 0.0033(5) 0.0005(6)
C5 0.0319(8) 0.0273(8) 0.0227(7) 0.0022(6) 0.0028(6) 0.0046(6)
C6 0.0418(9) 0.0278(8) 0.0223(8) 0.0034(6) 0.0098(7) 0.0057(7)
C7 0.0338(8) 0.0288(8) 0.0298(8) 0.0002(7) 0.0145(7) 0.0013(7)
C8 0.0247(7) 0.0275(8) 0.0266(8) -0.0014(6) 0.0068(6) 0.0014(6)
C9 0.0243(7) 0.0157(6) 0.0225(7) -0.0019(5) 0.0062(5) 0.0001(5)
C10 0.0207(6) 0.0260(7) 0.0204(7) -0.0001(6) 0.0031(5) 0.0035(6)
C11 0.0268(8) 0.0266(8) 0.0319(8) 0.0008(6) 0.0065(6) 0.0044(6)
C12 0.0303(8) 0.0345(9) 0.0359(9) -0.0057(7) 0.0007(7) 0.0120(7)
C13 0.0273(8) 0.0569(12) 0.0291(9) -0.0051(8) 0.0064(7) 0.0125(8)
C14 0.0322(9) 0.0539(12) 0.0302(9) 0.0060(8) 0.0138(7) 0.0033(8)
C15 0.0295(8) 0.0334(9) 0.0259(8) 0.0040(7) 0.0073(6) 0.0037(7)
C16 0.0214(7) 0.0327(8) 0.0223(7) -0.0004(6) 0.0018(5) 0.0010(6)
C17 0.0282(8) 0.0359(9) 0.0306(9) -0.0052(7) 0.0005(6) 0.0026(7)
C18 0.0348(9) 0.0496(12) 0.0425(11) -0.0154(9) -0.0063(8) -0.0016(9)
C19 0.0291(9) 0.0737(16) 0.0473(12) -0.0104(11) -0.0053(8) -0.0112(10)
C20 0.0221(8) 0.0877(17) 0.0395(11) -0.0090(11) 0.0031(7) -0.0041(10)
C21 0.0251(8) 0.0591(12) 0.0276(9) -0.0080(8) 0.0042(6) 0.0010(8)
C22 0.0337(8) 0.0227(7) 0.0210(7) 0.0031(6) 0.0085(6) 0.0060(6)
C23 0.0408(9) 0.0234(8) 0.0325(9) 0.0004(6) 0.0137(7) -0.0021(7)
C24 0.0736(15) 0.0251(9) 0.0450(11) -0.0012(8) 0.0285(10) -0.0083(9)
C25 0.113(2) 0.0225(9) 0.0517(14) 0.0106(9) 0.0377(14) 0.0163(12)
C26 0.0879(18) 0.0389(12) 0.0440(12) 0.0131(10) 0.0118(12) 0.0346(12)
C27 0.0495(11) 0.0374(10) 0.0304(9) 0.0043(8) 0.0024(8) 0.0196(9)
 
_geom_special_details
;
 All esds (except the esd in the dihedral angle between two l.s. planes)
 are estimated using the full covariance matrix.  The cell esds are taken
 into account individually in the estimation of esds in distances, angles
 and torsion angles; correlations between esds in cell parameters are only
 used when they are defined by crystal symmetry.  An approximate (isotropic)
 treatment of cell esds is used for estimating esds involving l.s. planes.
;
 
loop_
 _geom_bond_atom_site_label_1
 _geom_bond_atom_site_label_2
 _geom_bond_distance
 _geom_bond_site_symmetry_2
 _geom_bond_publ_flag
N2 S1 1.5692(16) . ?
N2 S2 1.5741(16) . ?
S1 O2 1.4276(15) . ?
S1 O1 1.4283(13) . ?
S1 C28 1.832(2) . ?
C28 F2 1.317(3) . ?
C28 F3 1.326(2) . ?
C28 F1 1.327(3) . ?
S2 O3 1.4258(17) . ?
S2 O4 1.4265(17) . ?
S2 C29 1.825(2) . ?
C29 F4 1.321(3) . ?
C29 F5 1.324(3) . ?
C29 F6 1.326(2) . ?
N2B S1B 1.560(16) . ?
N2B S2B 1.570(16) . ?
S1B O2B 1.417(16) . ?
S1B O1B 1.439(16) . ?
S1B C28B 1.831(17) . ?
C28B F2B 1.316(18) . ?
C28B F3B 1.328(18) . ?
C28B F1B 1.342(18) . ?
S2B O3B 1.431(17) . ?
S2B O4B 1.439(17) . ?
S2B C29B 1.800(17) . ?
C29B F4B 1.312(18) . ?
C29B F6B 1.318(18) . ?
C29B F5B 1.319(18) . ?
P1 C10 1.7900(15) . ?
P1 C16 1.7905(16) . ?
P1 C22 1.7910(16) . ?
P1 C1 1.8228(15) . ?
N1 C1 1.3221(18) . ?
N1 C9 1.3660(19) . ?
C1 C2 1.407(2) . ?
C2 C3 1.370(2) . ?
C2 H2 0.9500 . ?
C3 C4 1.408(2) . ?
C3 H3 0.9500 . ?
C4 C5 1.416(2) . ?
C4 C9 1.423(2) . ?
C5 C6 1.366(2) . ?
C5 H5 0.9500 . ?
C6 C7 1.410(2) . ?
C6 H6 0.9500 . ?
C7 C8 1.366(2) . ?
C7 H7 0.9500 . ?
C8 C9 1.420(2) . ?
C8 H8 0.9500 . ?
C10 C15 1.391(2) . ?
C10 C11 1.397(2) . ?
C11 C12 1.385(2) . ?
C11 H11 0.9500 . ?
C12 C13 1.388(3) . ?
C12 H12 0.9500 . ?
C13 C14 1.379(3) . ?
C13 H13 0.9500 . ?
C14 C15 1.393(2) . ?
C14 H14 0.9500 . ?
C15 H15 0.9500 . ?
C16 C17 1.397(2) . ?
C16 C21 1.398(2) . ?
C17 C18 1.388(3) . ?
C17 H17 0.9500 . ?
C18 C19 1.382(3) . ?
C18 H18 0.9500 . ?
C19 C20 1.389(3) . ?
C19 H19 0.9500 . ?
C20 C21 1.386(3) . ?
C20 H20 0.9500 . ?
C21 H21 0.9500 . ?
C22 C23 1.393(2) . ?
C22 C27 1.394(2) . ?
C23 C24 1.382(3) . ?
C23 H23 0.9500 . ?
C24 C25 1.388(3) . ?
C24 H24 0.9500 . ?
C25 C26 1.375(4) . ?
C25 H25 0.9500 . ?
C26 C27 1.383(3) . ?
C26 H26 0.9500 . ?
C27 H27 0.9500 . ?
 
loop_
 _geom_angle_atom_site_label_1
 _geom_angle_atom_site_label_2
 _geom_angle_atom_site_label_3
 _geom_angle
 _geom_angle_site_symmetry_1
 _geom_angle_site_symmetry_3
 _geom_angle_publ_flag
S1 N2 S2 125.07(10) . . ?
O2 S1 O1 118.34(9) . . ?
O2 S1 N2 117.11(9) . . ?
O1 S1 N2 108.34(9) . . ?
O2 S1 C28 104.67(10) . . ?
O1 S1 C28 103.83(9) . . ?
N2 S1 C28 102.26(10) . . ?
F2 C28 F3 107.29(18) . . ?
F2 C28 F1 109.00(19) . . ?
F3 C28 F1 106.81(17) . . ?
F2 C28 S1 111.01(15) . . ?
F3 C28 S1 111.56(14) . . ?
F1 C28 S1 110.99(15) . . ?
O3 S2 O4 119.61(12) . . ?
O3 S2 N2 116.48(9) . . ?
O4 S2 N2 108.77(11) . . ?
O3 S2 C29 103.89(11) . . ?
O4 S2 C29 103.61(11) . . ?
N2 S2 C29 101.84(10) . . ?
F4 C29 F5 106.89(19) . . ?
F4 C29 F6 107.79(19) . . ?
F5 C29 F6 109.0(2) . . ?
F4 C29 S2 112.03(16) . . ?
F5 C29 S2 111.25(15) . . ?
F6 C29 S2 109.73(16) . . ?
S1B N2B S2B 133.3(17) . . ?
O2B S1B O1B 120.4(18) . . ?
O2B S1B N2B 112.9(17) . . ?
O1B S1B N2B 114.0(16) . . ?
O2B S1B C28B 107.6(16) . . ?
O1B S1B C28B 99.1(15) . . ?
N2B S1B C28B 99.1(14) . . ?
F2B C28B F3B 106(2) . . ?
F2B C28B F1B 106(2) . . ?
F3B C28B F1B 109(2) . . ?
F2B C28B S1B 116.4(19) . . ?
F3B C28B S1B 109.0(18) . . ?
F1B C28B S1B 110.3(18) . . ?
O3B S2B O4B 119.1(19) . . ?
O3B S2B N2B 113.1(15) . . ?
O4B S2B N2B 107.8(17) . . ?
O3B S2B C29B 105.6(15) . . ?
O4B S2B C29B 107.6(16) . . ?
N2B S2B C29B 102.0(14) . . ?
F4B C29B F6B 107(2) . . ?
F4B C29B F5B 109(2) . . ?
F6B C29B F5B 107(2) . . ?
F4B C29B S2B 111.1(18) . . ?
F6B C29B S2B 111.3(18) . . ?
F5B C29B S2B 111.6(18) . . ?
C10 P1 C16 109.99(7) . . ?
C10 P1 C22 109.78(7) . . ?
C16 P1 C22 111.74(8) . . ?
C10 P1 C1 107.78(7) . . ?
C16 P1 C1 109.46(7) . . ?
C22 P1 C1 107.98(7) . . ?
C1 N1 C9 117.16(13) . . ?
N1 C1 C2 125.07(14) . . ?
N1 C1 P1 114.02(11) . . ?
C2 C1 P1 120.90(11) . . ?
C3 C2 C1 117.86(14) . . ?
C3 C2 H2 121.1 . . ?
C1 C2 H2 121.1 . . ?
C2 C3 C4 119.87(14) . . ?
C2 C3 H3 120.1 . . ?
C4 C3 H3 120.1 . . ?
C3 C4 C5 123.11(14) . . ?
C3 C4 C9 117.78(14) . . ?
C5 C4 C9 119.11(14) . . ?
C6 C5 C4 120.01(15) . . ?
C6 C5 H5 120.0 . . ?
C4 C5 H5 120.0 . . ?
C5 C6 C7 121.02(15) . . ?
C5 C6 H6 119.5 . . ?
C7 C6 H6 119.5 . . ?
C8 C7 C6 120.50(15) . . ?
C8 C7 H7 119.8 . . ?
C6 C7 H7 119.8 . . ?
C7 C8 C9 120.03(15) . . ?
C7 C8 H8 120.0 . . ?
C9 C8 H8 120.0 . . ?
N1 C9 C8 118.43(13) . . ?
N1 C9 C4 122.24(13) . . ?
C8 C9 C4 119.31(14) . . ?
C15 C10 C11 120.52(14) . . ?
C15 C10 P1 121.37(12) . . ?
C11 C10 P1 118.10(12) . . ?
C12 C11 C10 119.67(16) . . ?
C12 C11 H11 120.2 . . ?
C10 C11 H11 120.2 . . ?
C11 C12 C13 119.62(17) . . ?
C11 C12 H12 120.2 . . ?
C13 C12 H12 120.2 . . ?
C14 C13 C12 120.89(16) . . ?
C14 C13 H13 119.6 . . ?
C12 C13 H13 119.6 . . ?
C13 C14 C15 120.06(17) . . ?
C13 C14 H14 120.0 . . ?
C15 C14 H14 120.0 . . ?
C10 C15 C14 119.21(16) . . ?
C10 C15 H15 120.4 . . ?
C14 C15 H15 120.4 . . ?
C17 C16 C21 120.24(15) . . ?
C17 C16 P1 119.62(12) . . ?
C21 C16 P1 120.14(13) . . ?
C18 C17 C16 119.55(17) . . ?
C18 C17 H17 120.2 . . ?
C16 C17 H17 120.2 . . ?
C19 C18 C17 120.24(19) . . ?
C19 C18 H18 119.9 . . ?
C17 C18 H18 119.9 . . ?
C18 C19 C20 120.21(18) . . ?
C18 C19 H19 119.9 . . ?
C20 C19 H19 119.9 . . ?
C21 C20 C19 120.40(18) . . ?
C21 C20 H20 119.8 . . ?
C19 C20 H20 119.8 . . ?
C20 C21 C16 119.33(18) . . ?
C20 C21 H21 120.3 . . ?
C16 C21 H21 120.3 . . ?
C23 C22 C27 120.76(17) . . ?
C23 C22 P1 117.12(12) . . ?
C27 C22 P1 122.11(14) . . ?
C24 C23 C22 119.56(19) . . ?
C24 C23 H23 120.2 . . ?
C22 C23 H23 120.2 . . ?
C23 C24 C25 119.4(2) . . ?
C23 C24 H24 120.3 . . ?
C25 C24 H24 120.3 . . ?
C26 C25 C24 121.14(19) . . ?
C26 C25 H25 119.4 . . ?
C24 C25 H25 119.4 . . ?
C25 C26 C27 120.2(2) . . ?
C25 C26 H26 119.9 . . ?
C27 C26 H26 119.9 . . ?
C26 C27 C22 119.0(2) . . ?
C26 C27 H27 120.5 . . ?
C22 C27 H27 120.5 . . ?
 
loop_
 _geom_torsion_atom_site_label_1
 _geom_torsion_atom_site_label_2
 _geom_torsion_atom_site_label_3
 _geom_torsion_atom_site_label_4
 _geom_torsion
 _geom_torsion_site_symmetry_1
 _geom_torsion_site_symmetry_2
 _geom_torsion_site_symmetry_3
 _geom_torsion_site_symmetry_4
 _geom_torsion_publ_flag
S2 N2 S1 O2 29.06(18) . . . . ?
S2 N2 S1 O1 166.08(12) . . . . ?
S2 N2 S1 C28 -84.67(14) . . . . ?
O2 S1 C28 F2 62.18(18) . . . . ?
O1 S1 C28 F2 -62.56(18) . . . . ?
N2 S1 C28 F2 -175.21(16) . . . . ?
O2 S1 C28 F3 -57.43(18) . . . . ?
O1 S1 C28 F3 177.84(15) . . . . ?
N2 S1 C28 F3 65.18(18) . . . . ?
O2 S1 C28 F1 -176.42(14) . . . . ?
O1 S1 C28 F1 58.84(17) . . . . ?
N2 S1 C28 F1 -53.81(16) . . . . ?
S1 N2 S2 O3 7.22(18) . . . . ?
S1 N2 S2 O4 146.01(14) . . . . ?
S1 N2 S2 C29 -105.02(15) . . . . ?
O3 S2 C29 F4 177.38(15) . . . . ?
O4 S2 C29 F4 51.68(19) . . . . ?
N2 S2 C29 F4 -61.21(17) . . . . ?
O3 S2 C29 F5 -63.04(18) . . . . ?
O4 S2 C29 F5 171.26(17) . . . . ?
N2 S2 C29 F5 58.37(18) . . . . ?
O3 S2 C29 F6 57.69(19) . . . . ?
O4 S2 C29 F6 -68.0(2) . . . . ?
N2 S2 C29 F6 179.10(17) . . . . ?
S2B N2B S1B O2B -156(3) . . . . ?
S2B N2B S1B O1B -14(3) . . . . ?
S2B N2B S1B C28B 91(3) . . . . ?
O2B S1B C28B F2B 63(3) . . . . ?
O1B S1B C28B F2B -63(3) . . . . ?
N2B S1B C28B F2B -179(2) . . . . ?
O2B S1B C28B F3B -56(2) . . . . ?
O1B S1B C28B F3B 177(2) . . . . ?
N2B S1B C28B F3B 61(2) . . . . ?
O2B S1B C28B F1B -177(2) . . . . ?
O1B S1B C28B F1B 57(2) . . . . ?
N2B S1B C28B F1B -59(2) . . . . ?
S1B N2B S2B O3B -8(3) . . . . ?
S1B N2B S2B O4B -142(3) . . . . ?
S1B N2B S2B C29B 105(3) . . . . ?
O3B S2B C29B F4B -60(2) . . . . ?
O4B S2B C29B F4B 68(3) . . . . ?
N2B S2B C29B F4B -179(2) . . . . ?
O3B S2B C29B F6B -179(2) . . . . ?
O4B S2B C29B F6B -51(3) . . . . ?
N2B S2B C29B F6B 62(2) . . . . ?
O3B S2B C29B F5B 61(2) . . . . ?
O4B S2B C29B F5B -171(2) . . . . ?
N2B S2B C29B F5B -57(2) . . . . ?
C9 N1 C1 C2 -1.6(2) . . . . ?
C9 N1 C1 P1 179.23(10) . . . . ?
C10 P1 C1 N1 -156.66(11) . . . . ?
C16 P1 C1 N1 -37.05(13) . . . . ?
C22 P1 C1 N1 84.80(12) . . . . ?
C10 P1 C1 C2 24.10(15) . . . . ?
C16 P1 C1 C2 143.70(13) . . . . ?
C22 P1 C1 C2 -94.44(14) . . . . ?
N1 C1 C2 C3 0.9(2) . . . . ?
P1 C1 C2 C3 -179.93(12) . . . . ?
C1 C2 C3 C4 0.4(2) . . . . ?
C2 C3 C4 C5 178.09(16) . . . . ?
C2 C3 C4 C9 -0.9(2) . . . . ?
C3 C4 C5 C6 -177.55(16) . . . . ?
C9 C4 C5 C6 1.4(2) . . . . ?
C4 C5 C6 C7 -1.1(3) . . . . ?
C5 C6 C7 C8 -0.1(3) . . . . ?
C6 C7 C8 C9 0.9(2) . . . . ?
C1 N1 C9 C8 -177.22(13) . . . . ?
C1 N1 C9 C4 0.9(2) . . . . ?
C7 C8 C9 N1 177.73(15) . . . . ?
C7 C8 C9 C4 -0.5(2) . . . . ?
C3 C4 C9 N1 0.2(2) . . . . ?
C5 C4 C9 N1 -178.80(14) . . . . ?
C3 C4 C9 C8 178.39(14) . . . . ?
C5 C4 C9 C8 -0.6(2) . . . . ?
C16 P1 C10 C15 113.81(14) . . . . ?
C22 P1 C10 C15 -9.54(16) . . . . ?
C1 P1 C10 C15 -126.92(13) . . . . ?
C16 P1 C10 C11 -65.50(14) . . . . ?
C22 P1 C10 C11 171.15(13) . . . . ?
C1 P1 C10 C11 53.77(14) . . . . ?
C15 C10 C11 C12 -1.0(2) . . . . ?
P1 C10 C11 C12 178.36(13) . . . . ?
C10 C11 C12 C13 0.3(3) . . . . ?
C11 C12 C13 C14 0.9(3) . . . . ?
C12 C13 C14 C15 -1.3(3) . . . . ?
C11 C10 C15 C14 0.5(2) . . . . ?
P1 C10 C15 C14 -178.78(14) . . . . ?
C13 C14 C15 C10 0.6(3) . . . . ?
C10 P1 C16 C17 -1.57(16) . . . . ?
C22 P1 C16 C17 120.62(14) . . . . ?
C1 P1 C16 C17 -119.81(14) . . . . ?
C10 P1 C16 C21 177.63(14) . . . . ?
C22 P1 C16 C21 -60.18(16) . . . . ?
C1 P1 C16 C21 59.39(16) . . . . ?
C21 C16 C17 C18 -1.5(3) . . . . ?
P1 C16 C17 C18 177.75(15) . . . . ?
C16 C17 C18 C19 0.1(3) . . . . ?
C17 C18 C19 C20 1.2(4) . . . . ?
C18 C19 C20 C21 -1.3(4) . . . . ?
C19 C20 C21 C16 -0.1(3) . . . . ?
C17 C16 C21 C20 1.4(3) . . . . ?
P1 C16 C21 C20 -177.78(17) . . . . ?
C10 P1 C22 C23 -60.50(14) . . . . ?
C16 P1 C22 C23 177.19(12) . . . . ?
C1 P1 C22 C23 56.76(14) . . . . ?
C10 P1 C22 C27 120.81(14) . . . . ?
C16 P1 C22 C27 -1.51(16) . . . . ?
C1 P1 C22 C27 -121.94(14) . . . . ?
C27 C22 C23 C24 -0.3(2) . . . . ?
P1 C22 C23 C24 -178.98(13) . . . . ?
C22 C23 C24 C25 0.7(3) . . . . ?
C23 C24 C25 C26 -0.6(3) . . . . ?
C24 C25 C26 C27 0.2(3) . . . . ?
C25 C26 C27 C22 0.2(3) . . . . ?
C23 C22 C27 C26 -0.2(3) . . . . ?
P1 C22 C27 C26 178.46(15) . . . . ?
 
loop_
 _geom_hbond_atom_site_label_D 
 _geom_hbond_atom_site_label_H 
 _geom_hbond_atom_site_label_A 
 _geom_hbond_distance_DH 
 _geom_hbond_distance_HA 
 _geom_hbond_distance_DA 
 _geom_hbond_angle_DHA 
 _geom_hbond_site_symmetry_A 
 _geom_hbond_publ_flag
C2 H2 F1^a  0.95 2.49 3.364(2) 153.5 2_755 yes
C8 H8 F3B^b  0.95 2.56 3.47(3) 159.6 2_655 yes
C21 H21 F3^a  0.95 2.59 3.306(2) 132.3 2_655 yes
C23 H23 O1^a  0.95 2.48 3.298(2) 144.4 2_755 yes
C23 H23 O1B^b  0.95 2.25 3.00(2) 135.0 2_755 yes
 
_refine_diff_density_max    0.371
_refine_diff_density_min   -0.465
_refine_diff_density_rms    0.061

_shelx_res_file
;
TITL MM_IL17_NTf2_0m_a.res in P2(1)/c
    MM_IL17_NTf2_0m.res
    created by SHELXL-2019/3 at 09:42:26 on 30-Sep-2024
REM Old TITL MM_IL17_NTf2_0m in P2(1)/c
REM SHELXT solution in P2(1)/c
REM R1 0.138,  Rweak 0.007,  Alpha 0.040,  Orientation as input
REM Formula found by SHELXT:  C30 N O4 F6 P S2
CELL  0.71073  11.3019  16.9497  15.5372   90.000   99.324   90.000
ZERR    4.000   0.0004   0.0006   0.0006    0.000    0.001    0.000
LATT  1
SYMM -X, 1/2+Y, 1/2-Z
SFAC C H N O F P S
UNIT 116 84 8 16 24 4 8
TEMP -123.150
SIZE 0.077 0.15 0.18
L.S. 10
BOND $H
ACTA
CONF
LIST 4
FMAP 2
PLAN 20

HTAB
EQIV $1 -x+2, y+1/2, -z+1/2
HTAB C2 F1_$1
EQIV $2 -x+1, y+1/2, -z+1/2
HTAB C8 F3B_$2
HTAB C21 F3_$2
HTAB C23 O1_$1
HTAB C23 O1B_$1

SIMU 0.01 0.01 N2 > F6B
WGHT    0.043800    1.201900
FVAR       0.34577   0.95544
PART 1 21
N2    3    1.045137    0.110411    0.254742    21.00000    0.03272    0.04204 =
         0.02539   -0.00133    0.00556    0.00659
S1    7    1.021975    0.094990    0.153827    21.00000    0.02231    0.02853 =
         0.02432   -0.00058    0.00615    0.00242
O1    4    1.135083    0.084263    0.125660    21.00000    0.02650    0.04407 =
         0.03774   -0.00383    0.01359    0.00080
O2    4    0.934244    0.143165    0.102083    21.00000    0.03133    0.03942 =
         0.02898    0.00430    0.00098    0.00736
C28   1    0.956354   -0.004084    0.146826    21.00000    0.03700    0.03269 =
         0.04841   -0.00587    0.01972   -0.00252
F1    5    1.026534   -0.054543    0.196634    21.00000    0.05520    0.03253 =
         0.11912    0.01866    0.02369    0.01036
F2    5    0.938872   -0.029961    0.065814    21.00000    0.10662    0.06559 =
         0.06706   -0.03794    0.04617   -0.04153
F3    5    0.851007   -0.004995    0.174027    21.00000    0.03617    0.04678 =
         0.06203   -0.00389    0.02237   -0.00995
S2    7    0.949465    0.143093    0.308862    21.00000    0.04412    0.03911 =
         0.02980   -0.00450    0.01730   -0.00130
O3    4    0.829840    0.150695    0.263462    21.00000    0.03432    0.07278 =
         0.06125   -0.02702    0.02119   -0.00417
O4    4    0.970139    0.108090    0.393465    21.00000    0.10352    0.05402 =
         0.03936    0.00710    0.03569    0.00341
C29   1    0.999163    0.244866    0.328986    21.00000    0.04614    0.04111 =
         0.03437   -0.00459    0.00252    0.00500
F4    5    1.108431    0.248872    0.374426    21.00000    0.06154    0.06408 =
         0.05201   -0.01138   -0.01663   -0.00405
F5    5    1.001508    0.283069    0.254989    21.00000    0.07816    0.04241 =
         0.04960    0.01091   -0.00255   -0.00206
F6    5    0.925735    0.282039    0.373779    21.00000    0.08390    0.05912 =
         0.08671   -0.03237    0.03444    0.00766
PART 2 -21
SAME N2 > F6
N2B   3    0.942430    0.137847    0.226942   -21.00000    0.03807    0.04595 =
         0.03518   -0.00665    0.01359    0.00144
S1B   7    1.001692    0.114975    0.146474   -21.00000    0.03301    0.04313 =
         0.03760   -0.00252    0.01149   -0.00466
O1B   4    1.130660    0.117434    0.162711   -21.00000    0.02675    0.04282 =
         0.03232   -0.00241    0.01073    0.00089
O2B   4    0.937157    0.143473    0.066716   -21.00000    0.03180    0.03689 =
         0.03157   -0.00021    0.00253   -0.00100
C28B  1    0.980352    0.007943    0.148497   -21.00000    0.05030    0.04239 =
         0.06178   -0.00618    0.02323   -0.00571
F1B   5    1.034095   -0.021970    0.224845   -21.00000    0.05256    0.03367 =
         0.07168    0.00661    0.01838   -0.00136
F2B   5    1.022122   -0.032806    0.087863   -21.00000    0.05768    0.03821 =
         0.07260   -0.01740    0.02773   -0.00311
F3B   5    0.863713   -0.007682    0.137949   -21.00000    0.05421    0.04694 =
         0.06090   -0.01355    0.02983   -0.01733
S2B   7    0.992275    0.147587    0.326712   -21.00000    0.05457    0.05348 =
         0.04533   -0.01052    0.01241    0.00855
O3B   4    1.113735    0.121707    0.349927   -21.00000    0.05892    0.04819 =
         0.03660   -0.00170    0.01254    0.00815
O4B   4    0.903027    0.117975    0.374721   -21.00000    0.05857    0.05408 =
         0.04165   -0.00298    0.02440   -0.00029
C29B  1    0.996624    0.253214    0.338957   -21.00000    0.06201    0.04840 =
         0.04988   -0.00837    0.00678    0.00259
F4B   5    1.039393    0.273386    0.419534   -21.00000    0.06735    0.05481 =
         0.05516   -0.01344    0.00507    0.00245
F5B   5    1.062942    0.286497    0.286595   -21.00000    0.06254    0.04895 =
         0.04585   -0.00167   -0.00154   -0.00121
F6B   5    0.888502    0.284096    0.319996   -21.00000    0.06460    0.04317 =
         0.05270   -0.01121    0.01190    0.00770
PART 0
P1    6    0.541371    0.459819    0.189004    11.00000    0.02030    0.02087 =
         0.01962    0.00066    0.00374    0.00249
N1    3    0.478681    0.432028    0.343444    11.00000    0.02214    0.01811 =
         0.02213   -0.00050    0.00519    0.00130
C1    1    0.574401    0.435369    0.304655    11.00000    0.02259    0.01720 =
         0.02055    0.00057    0.00340   -0.00032
C2    1    0.693039    0.422717    0.346085    11.00000    0.01979    0.03144 =
         0.02603    0.00206    0.00508   -0.00146
AFIX  43
H2    2    0.758294    0.426704    0.314715    11.00000   -1.20000
AFIX   0
C3    1    0.711466    0.404456    0.433152    11.00000    0.02179    0.03343 =
         0.02467    0.00085    0.00103    0.00130
AFIX  43
H3    2    0.790504    0.395861    0.463250    11.00000   -1.20000
AFIX   0
C4    1    0.613031    0.398456    0.477912    11.00000    0.02485    0.01940 =
         0.02196   -0.00052    0.00331    0.00050
C5    1    0.624647    0.377575    0.567122    11.00000    0.03190    0.02731 =
         0.02273    0.00218    0.00285    0.00462
AFIX  43
H5    2    0.701875    0.368850    0.600203    11.00000   -1.20000
AFIX   0
C6    1    0.524868    0.369976    0.605619    11.00000    0.04176    0.02781 =
         0.02230    0.00344    0.00985    0.00566
AFIX  43
H6    2    0.533346    0.355046    0.665237    11.00000   -1.20000
AFIX   0
C7    1    0.409424    0.383947    0.558247    11.00000    0.03382    0.02877 =
         0.02984    0.00015    0.01453    0.00133
AFIX  43
H7    2    0.341108    0.378299    0.586195    11.00000   -1.20000
AFIX   0
C8    1    0.395097    0.405536    0.472492    11.00000    0.02473    0.02752 =
         0.02662   -0.00138    0.00680    0.00140
AFIX  43
H8    2    0.317116    0.415535    0.441249    11.00000   -1.20000
AFIX   0
C9    1    0.496704    0.413039    0.430022    11.00000    0.02426    0.01567 =
         0.02247   -0.00193    0.00618    0.00008
C10   1    0.661984    0.423387    0.138432    11.00000    0.02075    0.02597 =
         0.02043   -0.00009    0.00314    0.00352
C11   1    0.693203    0.343884    0.149938    11.00000    0.02682    0.02659 =
         0.03189    0.00078    0.00648    0.00438
AFIX  43
H11   2    0.652315    0.311034    0.185031    11.00000   -1.20000
AFIX   0
C12   1    0.784047    0.313204    0.109932    11.00000    0.03033    0.03448 =
         0.03593   -0.00566    0.00066    0.01196
AFIX  43
H12   2    0.805585    0.259153    0.117228    11.00000   -1.20000
AFIX   0
C13   1    0.843448    0.361870    0.059120    11.00000    0.02729    0.05694 =
         0.02914   -0.00507    0.00636    0.01252
AFIX  43
H13   2    0.905009    0.340597    0.031057    11.00000   -1.20000
AFIX   0
C14   1    0.814321    0.440683    0.048816    11.00000    0.03223    0.05394 =
         0.03017    0.00595    0.01375    0.00335
AFIX  43
H14   2    0.856864    0.473533    0.014821    11.00000   -1.20000
AFIX   0
C15   1    0.722602    0.472165    0.088196    11.00000    0.02953    0.03343 =
         0.02592    0.00397    0.00731    0.00365
AFIX  43
H15   2    0.701673    0.526311    0.080844    11.00000   -1.20000
AFIX   0
C16   1    0.403601    0.413791    0.141467    11.00000    0.02137    0.03268 =
         0.02233   -0.00045    0.00179    0.00103
C17   1    0.403062    0.359831    0.073427    11.00000    0.02819    0.03594 =
         0.03059   -0.00525    0.00052    0.00262
AFIX  43
H17   2    0.474792    0.349024    0.051082    11.00000   -1.20000
AFIX   0
C18   1    0.297019    0.322124    0.038702    11.00000    0.03479    0.04960 =
         0.04250   -0.01537   -0.00631   -0.00161
AFIX  43
H18   2    0.296211    0.285304   -0.007489    11.00000   -1.20000
AFIX   0
C19   1    0.192604    0.337945    0.071074    11.00000    0.02915    0.07371 =
         0.04731   -0.01041   -0.00531   -0.01118
AFIX  43
H19   2    0.120616    0.311206    0.047843    11.00000   -1.20000
AFIX   0
C20   1    0.192575    0.392817    0.137470    11.00000    0.02210    0.08765 =
         0.03949   -0.00898    0.00311   -0.00412
AFIX  43
H20   2    0.120150    0.404207    0.158626    11.00000   -1.20000
AFIX   0
C21   1    0.297529    0.431042    0.173033    11.00000    0.02506    0.05910 =
         0.02757   -0.00795    0.00420    0.00100
AFIX  43
H21   2    0.297399    0.468594    0.218409    11.00000   -1.20000
AFIX   0
C22   1    0.533346    0.565050    0.179317    11.00000    0.03367    0.02271 =
         0.02100    0.00310    0.00850    0.00601
C23   1    0.633531    0.607814    0.217434    11.00000    0.04077    0.02345 =
         0.03252    0.00036    0.01369   -0.00214
AFIX  43
H23   2    0.702762    0.581170    0.246189    11.00000   -1.20000
AFIX   0
C24   1    0.631528    0.689261    0.213135    11.00000    0.07361    0.02515 =
         0.04505   -0.00122    0.02851   -0.00832
AFIX  43
H24   2    0.699605    0.719034    0.238355    11.00000   -1.20000
AFIX   0
C25   1    0.529064    0.727144    0.171603    11.00000    0.11336    0.02249 =
         0.05175    0.01063    0.03769    0.01631
AFIX  43
H25   2    0.527307    0.783141    0.169110    11.00000   -1.20000
AFIX   0
C26   1    0.430094    0.685017    0.134021    11.00000    0.08795    0.03890 =
         0.04398    0.01310    0.01175    0.03461
AFIX  43
H26   2    0.360872    0.711987    0.105762    11.00000   -1.20000
AFIX   0
C27   1    0.431063    0.603462    0.137254    11.00000    0.04948    0.03736 =
         0.03042    0.00426    0.00241    0.01965
AFIX  43
H27   2    0.363027    0.574071    0.111193    11.00000   -1.20000
AFIX   0
HKLF 4


REM  MM_IL17_NTf2_0m_a.res in P2(1)/c
REM wR2 = 0.1169, GooF = S = 1.007, Restrained GooF = 1.033 for all data
REM R1 = 0.0474 for 6931 Fo > 4sig(Fo) and 0.0980 for all 11213 data
REM 533 parameters refined using 519 restraints

END

WGHT      0.0438      1.2013

REM Instructions for potential hydrogen bonds
HTAB C2 F1_$1
HTAB C8 F3B_$2
HTAB C21 F3_$2
HTAB C23 O1_$1
HTAB C23 O1B_$1

REM Highest difference peak  0.371,  deepest hole -0.465,  1-sigma level  0.061
Q1    1   1.0319 -0.0566  0.1438  11.00000  0.05    0.37
Q2    1   0.6127  0.4312  0.1657  11.00000  0.05    0.34
Q3    1   0.4896  0.5772  0.1559  11.00000  0.05    0.33
Q4    1   0.2531  0.3115  0.0666  11.00000  0.05    0.33
Q5    1   0.4502  0.4235  0.4561  11.00000  0.05    0.32
Q6    1   0.6291  0.4426  0.3297  11.00000  0.05    0.32
Q7    1   0.5574  0.3937  0.4479  11.00000  0.05    0.31
Q8    1   0.6633  0.4088  0.4602  11.00000  0.05    0.30
Q9    1   0.9948  0.0385  0.1489  11.00000  0.05    0.30
Q10   1   0.9975  0.1245  0.2722  11.00000  0.05    0.30
Q11   1   0.3531  0.3530  0.0512  11.00000  0.05    0.29
Q12   1   0.5241  0.5232  0.1797  11.00000  0.05    0.28
Q13   1   0.7406  0.3320  0.1298  11.00000  0.05    0.28
Q14   1   0.9248  0.2802  0.2680  11.00000  0.05    0.28
Q15   1   0.4102  0.4052  0.5180  11.00000  0.05    0.27
Q16   1   0.6978  0.4476  0.1153  11.00000  0.05    0.27
Q17   1   0.5711  0.3511  0.5821  11.00000  0.05    0.27
Q18   1   0.6065  0.3764  0.5158  11.00000  0.05    0.27
Q19   1   0.7769  0.4558  0.0738  11.00000  0.05    0.26
Q20   1   0.8614  0.1101  0.2991  11.00000  0.05    0.26
;
_shelx_res_checksum   26312

_shelx_hkl_file
;
   2   0   0 9999.99 263.478   1
  -2   0   0 9913.77 264.117   1
  -3   0   0 1048.82 26.2830   2
  -3   0   0 1049.66 26.2809   2
   3   0   0 964.648 26.2710   2
   3   0   0 1044.93 26.3116   2
   4   0   0 289.724 8.34901   2
   4   0   0 282.432 8.27490   2
  -4   0   0 289.289 8.25344   2
  -4   0   0 289.869 8.23164   2
   5   0   0 256.585 7.56038   2
  -5   0   0 236.085 7.30646   2
  -5   0   0 238.805 7.32199   2
   5   0   0 230.016 7.38240   2
  -6   0   0 465.882 13.0067   2
   6   0   0 461.554 13.1595   2
  -6   0   0 465.286 12.9858   2
   6   0   0 465.342 13.2157   2
  -7   0   0 257.774 7.99784   2
   7   0   0 240.900 8.11784   2
  -7   0   0 254.363 7.90362   2
   8   0   0 175.788 6.49243   2
  -8   0   0 176.837 6.20007   2
   8   0   0 161.648 6.42776   2
   9   0   0 215.091 8.05846   2
   9   0   0 205.404 7.66613   2
  -9   0   0 209.155 7.36453   2
  10   0   0 8.58306 2.99141   2
  10   0   0 2.50168 2.63368   2
 -10   0   0 3.67356 2.41304   2
  11   0   0 0.60610 2.91725   2
 -11   0   0 3.85878 2.47854   2
  11   0   0 7.14755 3.31832   2
  12   0   0 165.609 7.83483   2
  12   0   0 168.516 7.96477   2
 -12   0   0 166.864 6.83028   2
  13   0   0 11.4052 3.78846   2
  13   0   0 24.0756 3.99669   2
 -13   0   0 20.6054 2.76194   2
  14   0   0 15.9074 4.07798   2
  14   0   0 7.16278 3.53902   2
  15   0   0 1.61803 3.78793   2
  15   0   0 9.06607 3.67975   2
  16   0   0 11.3032 4.16405   2
  16   0   0 5.56400 3.79648   2
  17   0   0 1.38016 3.82475   2
  17   0   0 5.41458 4.40192   2
   2  -1   0 254.373 7.10707   2
  -2  -1   0 249.453 6.52453   2
  -2  -1   0 240.293 6.51789   2
   2   1   0 259.225 6.59558   2
   2   1   0 246.698 6.58282   2
  -2   1   0 255.547 7.11200   2
  -2   1   0 248.728 7.06244   2
  -3  -1   0 9.60725 1.14254   2
   3  -1   0 8.54650 1.72710   2
   3   1   0 7.98348 1.25429   2
  -3   1   0 7.83492 1.65847   2
  -3   1   0 11.9759 2.00272   2
   3   1   0 10.2674 1.28700   2
  -4  -1   0 113.334 3.77794   2
   4  -1   0 119.298 4.63459   2
   4  -1   0 121.420 4.39523   2
  -4   1   0 121.389 4.57235   2
   4   1   0 111.507 3.92154   2
   4   1   0 112.979 3.93330   2
  -4   1   0 110.740 4.29820   2
   5  -1   0 279.191 8.47285   2
  -5  -1   0 274.328 7.86264   2
   5  -1   0 270.342 8.66498   2
   5   1   0 279.333 8.09480   2
  -5   1   0 278.522 8.38157   2
   5   1   0 270.873 8.07063   2
  -5   1   0 274.817 8.38417   2
  -6  -1   0 50.8049 2.75778   2
   6  -1   0 52.8935 3.42000   2
   6  -1   0 53.4468 3.84311   2
  -6   1   0 54.9444 3.47957   2
   6   1   0 50.0704 3.13832   2
   6   1   0 43.2413 3.05274   2
  -6   1   0 50.2602 3.28587   2
   7  -1   0 229.042 7.63233   2
   7  -1   0 220.808 7.78823   2
  -7  -1   0 212.059 6.77949   2
  -7   1   0 210.341 7.45176   2
  -7   1   0 218.021 7.42291   2
   7   1   0 212.987 7.18397   2
   7   1   0 222.206 7.24722   2
  -8  -1   0 6.91141 1.80619   2
   8  -1   0 11.9529 2.77727   2
   8  -1   0 5.99058 2.55384   2
  -8  -1   0 6.83642 1.70971   2
   8   1   0 4.01483 2.10979   2
  -8   1   0 6.81162 2.15691   2
   8   1   0 4.54170 2.16686   2
  -8   1   0 7.97506 2.25343   2
  -9  -1   0 21.9252 2.35702   2
   9  -1   0 16.4375 3.21500   2
   9  -1   0 15.9092 3.27060   2
  -9  -1   0 19.5390 2.38382   2
   9   1   0 16.3585 2.80626   2
   9   1   0 13.5676 2.73123   2
  -9   1   0 20.1573 2.76581   2
  -9   1   0 17.6699 2.87610   2
  10  -1   0 41.1899 4.21531   2
  10  -1   0 39.7544 4.28262   2
 -10  -1   0 35.8630 3.10069   2
  10   1   0 37.1446 3.72205   2
  10   1   0 38.0449 3.77844   2
 -11  -1   0 131.479 5.49389   2
  11  -1   0 141.399 6.95724   2
  11  -1   0 135.166 7.11744   2
  11   1   0 133.439 6.61988   2
  11   1   0 136.960 6.53553   2
  12  -1   0 24.5765 3.89471   2
  12  -1   0 22.5270 4.07827   2
 -12  -1   0 26.8725 2.74570   2
 -12   1   0 29.8101 3.72295   2
  12   1   0 34.0049 4.06608   2
  12   1   0 25.3335 3.73535   2
  13  -1   0 39.8564 4.76115   2
  13  -1   0 40.1528 4.85453   2
  13   1   0 35.3142 4.21950   2
 -13   1   0 35.9318 3.90041   2
  13   1   0 43.3147 4.63542   2
  14  -1   0 2.79210 3.69005   2
  14  -1   0 -1.7629 3.31218   2
  14   1   0 -0.5854 3.20107   2
  14   1   0 3.43546 3.21067   2
  15  -1   0 1.45645 3.56992   2
  15  -1   0 7.68885 4.13509   2
  15   1   0 8.10297 3.50436   2
  15   1   0 5.54745 3.61731   2
  16  -1   0 5.13570 3.99802   2
  16  -1   0 2.09757 3.84181   2
  16   1   0 -0.1556 3.55446   2
  16   1   0 3.17207 3.63023   2
  17  -1   0 2.14406 4.18204   2
  17   1   0 5.76167 3.69516   2
  17   1   0 1.80454 4.06165   2
   1  -2   0 804.107 20.6552   2
   2  -2   0 114.919 3.96591   2
   2  -2   0 116.545 4.22471   2
   2   2   0 113.582 3.02649   2
  -2   2   0 118.910 4.26234   2
   2   2   0 106.417 3.00996   2
  -2   2   0 113.576 4.18384   2
  -3  -2   0 55.6265 1.65890   2
  -3  -2   0 53.0329 1.62589   2
   3  -2   0 54.9139 3.23819   2
   3  -2   0 48.2157 3.04986   2
  -3   2   0 54.9522 3.23746   2
   3   2   0 52.0179 1.99678   2
   3   2   0 51.6787 1.97781   2
  -3   2   0 55.2212 3.16151   2
  -4  -2   0 92.3859 2.77401   2
  -4  -2   0 84.6158 2.73147   2
   4  -2   0 91.9783 4.17851   2
   4   2   0 86.4445 3.04298   2
  -4   2   0 86.9875 4.02306   2
  -4   2   0 84.4322 4.01643   2
   4   2   0 83.1558 3.02639   2
   5  -2   0 15.3822 2.53951   2
  -5  -2   0 15.7570 1.41929   2
  -5  -2   0 11.5130 1.25819   2
   5   2   0 15.2232 1.70298   2
  -5   2   0 13.0909 2.55909   2
   5   2   0 13.1382 1.68203   2
  -5   2   0 11.9434 2.36273   2
   6  -2   0 87.6270 4.55222   2
   6  -2   0 79.0997 4.23164   2
  -6  -2   0 89.9831 3.23202   2
  -6  -2   0 87.5398 3.17645   2
   6   2   0 87.5093 3.71825   2
   6   2   0 89.1055 3.69622   2
  -6   2   0 87.7274 4.57160   2
  -6   2   0 88.8145 4.38350   2
   7  -2   0 174.996 6.70892   2
  -7  -2   0 177.275 5.52590   2
   7  -2   0 179.154 7.09253   2
  -7  -2   0 177.529 5.42761   2
  -7   2   0 178.204 6.84280   2
   7   2   0 183.911 6.07993   2
  -7   2   0 168.652 6.64991   2
   7   2   0 173.371 5.95285   2
   8  -2   0 16.0392 3.14174   2
  -8  -2   0 16.9236 1.72120   2
   8  -2   0 17.8524 2.81261   2
  -8  -2   0 19.4896 1.89599   2
   8   2   0 14.1187 2.30928   2
   8   2   0 18.1290 2.45913   2
  -8   2   0 16.1043 2.65003   2
  -8   2   0 11.9549 2.62641   2
   9  -2   0 23.0186 3.78569   2
  -9  -2   0 24.3147 2.36981   2
  -9  -2   0 22.5389 2.20051   2
   9  -2   0 27.8675 3.44881   2
  -9   2   0 26.2825 3.39986   2
  -9   2   0 25.3895 3.06167   2
   9   2   0 23.4782 2.91219   2
   9   2   0 25.5354 2.86261   2
  10  -2   0 92.9773 6.03941   2
 -10  -2   0 90.9177 3.87315   2
  10  -2   0 82.9496 6.15590   2
 -10   2   0 88.4871 5.58945   2
  10   2   0 94.0323 5.09658   2
  10   2   0 92.5426 5.17210   2
  11  -2   0 -5.4513 3.10460   2
  11  -2   0 1.08237 3.48222   2
 -11  -2   0 -0.1439 1.57528   2
  11   2   0 -1.0010 2.59610   2
  11   2   0 2.22212 2.73499   2
  12  -2   0 47.4305 5.16210   2
  12  -2   0 43.1469 4.98005   2
  12   2   0 42.8920 4.30237   2
  12   2   0 41.3828 4.10829   2
  13  -2   0 8.06214 3.61082   2
  13  -2   0 6.01923 3.74726   2
  13   2   0 2.44885 3.01578   2
 -13   2   0 -0.8614 2.91308   2
  13   2   0 3.94781 3.06807   2
  14  -2   0 9.12618 4.07488   2
  14  -2   0 17.1426 4.32004   2
  14   2   0 16.1878 3.51042   2
  14   2   0 12.1149 3.48039   2
 -14   2   0 17.3462 3.39061   2
  15  -2   0 -4.5337 3.66714   2
  15  -2   0 6.89675 4.31206   2
  15   2   0 4.24402 3.40172   2
  15   2   0 5.08644 3.12267   2
  16  -2   0 11.3899 4.77705   2
  16  -2   0 2.48621 3.98814   2
  16   2   0 16.1946 3.75706   2
  16   2   0 14.9606 3.89951   2
  17  -2   0 -0.7333 4.19042   2
  17   2   0 -3.4635 3.15793   2
  17   2   0 0.77600 3.47642   2
   0  -3   0 4.02516 1.23575   2
   0  -3   0 1.83714 1.27644   2
   0   3   0 4.63018 1.23667   2
   1  -3   0 243.463 7.15641   2
   1  -3   0 245.736 7.10627   2
  -1  -3   0 241.217 6.45613   2
  -1  -3   0 244.086 6.45144   2
   1   3   0 240.069 6.51850   2
   1   3   0 239.183 6.47005   2
  -1   3   0 237.864 6.96901   2
  -1   3   0 236.296 7.14053   2
   2  -3   0 152.678 5.33583   2
   2  -3   0 148.108 4.96741   2
   2   3   0 148.506 3.99903   2
   2   3   0 142.583 3.96303   2
  -2   3   0 147.548 5.25214   2
  -2   3   0 151.108 5.02982   2
   3  -3   0 20.9845 2.17518   2
   3  -3   0 24.0603 2.61938   2
   3   3   0 20.0438 1.08501   2
  -3   3   0 30.5524 2.96305   2
  -3   3   0 21.0891 2.58806   2
   3   3   0 22.6459 1.11790   2
   4  -3   0 17.9082 2.65920   2
   4  -3   0 22.7506 2.29686   2
   4   3   0 19.5663 1.49252   2
  -4   3   0 22.6494 2.68133   2
  -4   3   0 18.4521 2.63828   2
   4   3   0 20.1959 1.47680   2
   5  -3   0 10.5432 2.63098   2
   5  -3   0 9.23192 2.45548   2
   5   3   0 13.1398 1.42009   2
  -5   3   0 13.7689 2.65767   2
  -5   3   0 11.2326 2.57285   2
   5   3   0 12.0910 1.43793   2
  -6  -3   0 249.197 6.41977   2
   6  -3   0 249.522 8.54591   2
  -6  -3   0 235.578 6.38931   2
   6   3   0 239.666 7.10088   2
  -6   3   0 241.104 8.28806   2
  -6   3   0 246.463 8.33385   2
   6   3   0 242.401 7.11998   2
  -7  -3   0 59.2794 2.11390   2
   7  -3   0 56.7724 4.33856   2
  -7  -3   0 61.1952 2.16364   2
  -7   3   0 59.7108 4.11221   2
   7   3   0 62.7112 3.08480   2
  -7   3   0 57.6553 3.97085   2
   7   3   0 60.3993 3.07076   2
  -8  -3   0 77.7847 2.67878   2
  -8  -3   0 75.2226 2.59002   2
   8  -3   0 68.3562 4.87093   2
   8  -3   0 77.9803 4.55752   2
  -8   3   0 75.9243 5.09161   2
   8   3   0 79.2767 3.88872   2
   8   3   0 76.8611 3.77456   2
  -8   3   0 79.5174 4.57662   2
  -9  -3   0 17.8694 1.32642   2
   9  -3   0 20.8980 3.68595   2
  -9  -3   0 20.4322 1.49467   2
   9  -3   0 22.2253 3.57751   2
   9   3   0 16.8736 2.48754   2
  -9   3   0 18.2210 3.25736   2
   9   3   0 19.0137 2.54757   2
  -9   3   0 10.1146 2.78243   2
  10  -3   0 49.8243 5.16210   2
 -10  -3   0 53.6921 1.85741   2
 -10  -3   0 48.0237 1.75764   2
  10  -3   0 50.6154 4.83072   2
 -10   3   0 47.2341 4.48603   2
  10   3   0 52.3415 3.97620   2
  10   3   0 56.6258 3.98638   2
  11  -3   0 82.7387 5.84182   2
  11  -3   0 73.8653 6.48652   2
  11   3   0 70.5070 4.66365   2
 -11   3   0 70.6623 5.74362   2
  11   3   0 73.4844 4.68422   2
  12  -3   0 0.00086 3.48598   2
  12  -3   0 2.50032 3.81540   2
  12   3   0 0.30433 2.48623   2
  12   3   0 -0.6858 2.57529   2
  13  -3   0 53.5869 5.79050   2
  13  -3   0 62.8585 6.12810   2
  13   3   0 58.2783 5.06193   2
 -13   3   0 76.8499 5.70489   2
  13   3   0 59.8514 4.86472   2
  14  -3   0 0.69267 3.86662   2
  14  -3   0 4.82556 3.73461   2
  14   3   0 4.85736 2.97008   2
 -14   3   0 1.55784 3.01889   2
  14   3   0 2.56664 2.91081   2
  15  -3   0 26.9939 5.21204   2
  15  -3   0 32.5895 5.46684   2
  15   3   0 32.7818 4.00753   2
  15   3   0 33.1884 4.05459   2
  16  -3   0 9.35037 4.80740   2
  16  -3   0 -0.6152 4.32243   2
  16   3   0 -2.9447 3.05150   2
  16   3   0 -2.0012 2.90465   2
  17  -3   0 11.1795 4.56149   2
  17   3   0 14.3253 3.43670   2
  17   3   0 10.3197 3.35738   2
   0  -4   0 6008.37 177.754   1
   0   4   0 6083.15 177.767   1
   1  -4   0 464.029 12.8423   2
  -1  -4   0 461.517 12.2031   2
  -1  -4   0 469.118 12.2555   2
   1  -4   0 470.809 12.7956   2
  -1   4   0 460.858 12.8512   2
   1   4   0 471.525 12.2606   2
  -1   4   0 467.043 12.7288   2
   1   4   0 457.354 12.2554   2
   2  -4   0 32.0355 2.56816   2
  -2  -4   0 31.9314 1.41568   2
  -2  -4   0 30.2838 1.38397   2
   2  -4   0 31.9817 2.51468   2
  -2   4   0 34.6077 3.14653   2
   2   4   0 36.2481 1.70889   2
  -2   4   0 35.4765 2.61690   2
   2   4   0 32.5460 1.69554   2
   3  -4   0 557.352 15.3774   2
   3  -4   0 547.349 15.2937   2
   3   4   0 557.536 14.0071   2
  -3   4   0 561.966 15.3695   2
   3   4   0 540.384 13.9833   2
  -3   4   0 544.424 15.3034   2
   4  -4   0 111.210 5.06745   2
   4  -4   0 109.736 5.16964   2
  -4   4   0 111.075 4.69485   2
   4   4   0 100.738 3.08184   2
  -4   4   0 107.462 5.05652   2
   4   4   0 102.103 3.05316   2
   5  -4   0 724.070 19.9474   2
   5  -4   0 706.790 19.8099   2
   5   4   0 728.923 18.1553   2
  -5   4   0 714.808 19.8406   2
  -5   4   0 706.580 19.7972   2
   5   4   0 672.374 18.1009   2
   6  -4   0 12.9877 2.69054   2
   6  -4   0 10.3770 2.79208   2
  -6   4   0 11.0009 2.73666   2
  -6   4   0 15.1497 2.70998   2
   6   4   0 11.2270 1.34250   2
   6   4   0 8.43209 1.34386   2
   7  -4   0 41.3780 3.84099   2
   7  -4   0 32.7544 3.34877   2
  -7   4   0 38.1020 3.67216   2
  -7   4   0 35.4376 3.67836   2
   7   4   0 40.8266 2.49034   2
   7   4   0 41.3823 2.44452   2
   8  -4   0 41.1731 4.17882   2
  -8   4   0 43.0964 3.99412   2
   8   4   0 37.4576 2.71101   2
   8   4   0 39.0099 2.79917   2
  -8   4   0 47.1235 4.32311   2
   9  -4   0 369.903 12.5950   2
  -9   4   0 352.232 12.0544   2
  -9   4   0 355.499 12.4053   2
   9   4   0 368.265 10.6395   2
   9   4   0 362.950 10.6073   2
  10  -4   0 40.3423 4.23666   2
  10  -4   0 40.6245 4.78663   2
  10   4   0 35.7788 3.37433   2
 -10   4   0 34.7371 4.15112   2
  10   4   0 38.4082 3.48886   2
  11  -4   0 107.907 6.61139   2
  11  -4   0 95.2842 6.90271   2
  11   4   0 109.433 5.20068   2
 -11   4   0 107.264 6.92247   2
  11   4   0 111.702 5.05939   2
  12  -4   0 1.20473 3.19036   2
  12  -4   0 3.03404 3.70662   2
 -12   4   0 3.35363 3.57170   2
  12   4   0 4.43076 2.38164   2
  12   4   0 4.45200 2.38554   2
  13  -4   0 14.5492 4.39342   2
  13  -4   0 9.68399 4.15057   2
  13   4   0 11.8805 2.82947   2
  13   4   0 4.42268 2.61192   2
  14  -4   0 2.16749 3.91357   2
  14  -4   0 1.25638 3.83695   2
  14   4   0 -1.7858 2.48160   2
 -14   4   0 6.12213 3.75280   2
  14   4   0 3.87919 2.71656   2
  15  -4   0 1.70240 4.18743   2
  15  -4   0 -5.4062 4.24367   2
  15   4   0 1.60640 2.73916   2
  15   4   0 3.95167 2.69635   2
  16  -4   0 -3.2612 4.57403   2
  16   4   0 -0.4775 2.58446   2
  16   4   0 4.58622 2.74581   2
   0  -5   0 -2.8580 1.52007   2
   0  -5   0 3.02019 1.71669   2
   0   5   0 2.74251 1.70071   2
   1  -5   0 115.596 4.69539   2
  -1  -5   0 120.916 4.09398   2
  -1  -5   0 122.024 4.05756   2
   1  -5   0 118.392 4.46038   2
  -1   5   0 118.856 4.89235   2
   1   5   0 115.441 4.01944   2
   1   5   0 122.483 4.21519   2
  -1   5   0 117.614 4.45987   2
  -2  -5   0 1276.96 31.8606   2
   2  -5   0 1256.35 32.9926   2
  -2  -5   0 1281.35 31.8848   2
   2  -5   0 1249.34 32.8737   2
   2   5   0 1266.05 32.0186   2
  -2   5   0 1264.93 33.0091   2
  -2   5   0 1263.90 32.9308   2
   2   5   0 1234.86 31.9957   2
   3  -5   0 469.557 13.6777   2
   3  -5   0 472.021 13.5881   2
   3   5   0 455.264 12.0763   2
   3   5   0 474.783 12.1058   2
  -3   5   0 472.403 13.6381   2
  -3   5   0 458.059 13.6372   2
   4  -5   0 404.723 12.4279   2
   4  -5   0 404.685 12.1430   2
   4   5   0 416.424 10.4506   2
   4   5   0 401.996 10.4175   2
  -4   5   0 408.965 12.2137   2
  -4   5   0 392.574 12.3193   2
   5  -5   0 7.08977 2.60393   2
   5  -5   0 4.06352 2.68975   2
  -5   5   0 2.95687 1.99645   2
   5   5   0 7.01095 0.86658   2
  -5   5   0 7.84894 2.82107   2
   6  -5   0 0.70778 2.53493   2
   6  -5   0 -0.8434 2.32886   2
   6   5   0 0.84773 0.88213   2
  -6   5   0 1.55817 2.41113   2
  -6   5   0 2.35870 1.95729   2
   6   5   0 0.85714 0.94742   2
   7  -5   0 7.76517 2.94561   2
   7  -5   0 0.90261 2.51651   2
  -7   5   0 7.76045 2.89303   2
  -7   5   0 0.93840 2.46414   2
   7   5   0 6.35215 1.28645   2
   7   5   0 7.25392 1.23934   2
   8  -5   0 29.7692 4.07013   2
   8  -5   0 29.6216 3.81011   2
   8   5   0 23.9964 2.26541   2
  -8   5   0 29.9539 3.70361   2
  -8   5   0 33.3486 4.01890   2
   8   5   0 26.6673 2.25810   2
   9  -5   0 23.0032 3.78889   2
   9  -5   0 15.1753 3.86027   2
  -9   5   0 18.8984 3.58449   2
   9   5   0 23.6647 2.22047   2
   9   5   0 19.2641 2.06755   2
  -9   5   0 21.6964 3.88202   2
  10  -5   0 11.6382 4.30040   2
 -10   5   0 2.66375 3.74270   2
  10   5   0 6.12337 1.96061   2
  10   5   0 6.76709 1.97144   2
  11  -5   0 -1.2934 3.38733   2
  11   5   0 -0.5251 1.89043   2
 -11   5   0 -1.4471 3.17680   2
  11   5   0 -2.1979 1.93302   2
  12  -5   0 100.253 7.40040   2
  12  -5   0 104.236 6.61397   2
 -12   5   0 97.3841 7.10307   2
  12   5   0 97.2066 4.83526   2
  12   5   0 94.8828 4.63032   2
  13  -5   0 -0.3764 3.30530   2
  13  -5   0 -0.9115 3.78786   2
  13   5   0 -0.5094 2.18097   2
  13   5   0 0.79759 2.18787   2
  14  -5   0 4.46724 4.23692   2
  14  -5   0 -1.4120 4.34280   2
  14   5   0 -1.6577 2.16129   2
  14   5   0 2.00032 2.43451   2
  15  -5   0 1.43200 4.89461   2
  15  -5   0 1.28181 4.36483   2
  15   5   0 3.20982 2.33955   2
  15   5   0 5.41838 2.48618   2
  16  -5   0 5.19167 4.98022   2
  16   5   0 9.63583 2.48966   2
  16   5   0 11.7704 2.39628   2
   0  -6   0 2659.74 102.256   1
   0   6   0 2595.49 100.504   1
   1  -6   0 337.237 9.91476   2
  -1  -6   0 341.602 9.51725   2
  -1  -6   0 334.894 9.53525   2
   1  -6   0 342.299 9.99628   2
  -1   6   0 331.042 9.97269   2
   1   6   0 337.266 9.55945   2
  -1   6   0 339.825 10.2117   2
   1   6   0 332.000 9.63871   2
   2  -6   0 1270.09 33.1784   2
  -2  -6   0 1260.20 32.0962   2
   2  -6   0 1268.45 33.2441   2
  -2  -6   0 1290.60 32.0888   2
  -2   6   0 1259.93 33.2453   2
   2   6   0 1240.09 32.2231   2
  -2   6   0 1259.54 33.1649   2
   2   6   0 1247.17 32.2447   2
   3  -6   0 364.872 11.2116   2
   3  -6   0 364.504 11.0665   2
  -3  -6   0 382.651 9.21057   2
  -3  -6   0 324.545 9.15612   2
  -3   6   0 353.580 11.2472   2
  -3   6   0 359.699 11.0665   2
   3   6   0 359.270 9.65483   2
   3   6   0 366.870 9.69623   2
   4  -6   0 109.641 5.54217   2
   4  -6   0 113.885 5.22780   2
   4   6   0 112.284 3.44030   2
  -4   6   0 118.841 5.84180   2
  -4   6   0 109.800 5.57842   2
   4   6   0 112.193 3.43653   2
   5  -6   0 31.6927 3.31972   2
   5  -6   0 34.9264 3.61116   2
  -5   6   0 27.2366 3.54187   2
   5   6   0 33.6151 1.44861   2
   5   6   0 30.1356 1.42503   2
  -5   6   0 30.9482 3.69681   2
   6  -6   0 89.3293 5.60344   2
   6  -6   0 99.1382 5.44609   2
  -6   6   0 108.745 5.72625   2
  -6   6   0 101.656 5.52423   2
   6   6   0 90.5111 2.87460   2
   6   6   0 96.6909 2.91016   2
   7  -6   0 117.274 6.18202   2
   7  -6   0 111.393 6.36904   2
  -7   6   0 117.441 5.70513   2
  -7   6   0 105.261 6.18849   2
   7   6   0 121.203 3.60861   2
   8  -6   0 314.581 11.2102   2
   8  -6   0 332.227 11.6136   2
   8   6   0 299.528 8.40743   2
  -8   6   0 293.665 11.1139   2
   8   6   0 305.860 8.46098   2
  -8   6   0 306.391 11.0914   2
   9  -6   0 83.2655 5.71959   2
   9  -6   0 84.5896 6.04042   2
  -9   6   0 92.6732 6.26274   2
  -9   6   0 74.7659 6.37698   2
   9   6   0 96.6211 3.51828   2
   9   6   0 88.7295 3.43051   2
  10  -6   0 178.389 8.62044   2
  10  -6   0 196.887 9.17227   2
  10   6   0 176.303 5.80139   2
  10   6   0 175.202 5.72789   2
 -10   6   0 170.285 8.58769   2
  11  -6   0 2.28583 3.37024   2
  11  -6   0 1.56041 3.75119   2
  11   6   0 2.06581 1.73255   2
 -11   6   0 -2.0719 3.82693   2
  11   6   0 0.40236 1.59729   2
  12  -6   0 7.29229 4.23780   2
  12   6   0 2.29964 1.78574   2
  12   6   0 6.55150 1.94305   2
 -12   6   0 0.68169 3.49926   2
  13  -6   0 3.14088 4.17639   2
  13   6   0 4.33982 1.91451   2
  13   6   0 1.50150 1.90257   2
 -13   6   0 6.08832 4.20066   2
  14  -6   0 1.90104 3.55999   2
  14  -6   0 6.04132 4.48907   2
  14   6   0 1.23138 1.89761   2
  14   6   0 3.03825 1.87201   2
  15  -6   0 -0.7160 4.86339   2
  15  -6   0 -3.0117 4.14509   2
  15   6   0 3.93720 1.81822   2
  15   6   0 0.31428 1.68520   2
  16  -6   0 3.81591 4.55733   2
  16   6   0 1.44385 1.29645   2
  16   6   0 2.55627 1.13153   2
   0  -7   0 0.43682 1.91965   2
   0  -7   0 0.89188 1.85940   2
   0   7   0 7.96542 2.18055   2
   1  -7   0 215.492 7.23509   2
  -1  -7   0 208.040 6.67313   2
  -1  -7   0 203.526 6.48303   2
   1  -7   0 204.206 6.96491   2
   1   7   0 215.246 6.71496   2
  -1   7   0 197.028 7.31325   2
  -1   7   0 201.685 7.29173   2
   1   7   0 210.368 6.68589   2
  -2  -7   0 27.1751 2.19904   2
   2  -7   0 32.5554 3.05360   2
   2  -7   0 28.7371 2.89915   2
  -2  -7   0 30.1559 2.29959   2
  -2   7   0 28.2293 3.35986   2
   2   7   0 27.1709 2.52623   2
   2   7   0 33.1981 2.59170   2
  -2   7   0 34.0761 3.56469   2
  -3  -7   0 345.940 9.43949   2
   3  -7   0 371.294 11.5542   2
  -3  -7   0 365.923 9.48924   2
   3  -7   0 363.161 11.4121   2
   3   7   0 353.823 9.86130   2
  -3   7   0 356.791 11.2372   2
   3   7   0 352.962 9.86779   2
  -3   7   0 363.616 11.2747   2
   4  -7   0 243.608 8.47310   2
   4  -7   0 247.586 8.94823   2
   4   7   0 249.636 6.81095   2
  -4   7   0 237.039 8.55992   2
   4   7   0 238.837 6.76300   2
  -4   7   0 235.199 8.82916   2
   5  -7   0 232.307 8.63451   2
   5  -7   0 236.077 8.88364   2
  -5   7   0 220.793 8.74198   2
  -5   7   0 220.671 8.60832   2
   5   7   0 231.091 6.20832   2
   5   7   0 225.463 6.17765   2
   6  -7   0 -3.1945 1.85312   2
   6  -7   0 0.51174 2.89179   2
  -6   7   0 5.41926 3.09308   2
   6   7   0 0.08085 0.64876   2
  -6   7   0 -1.9442 2.60396   2
   7  -7   0 95.0022 5.75771   2
   7  -7   0 103.176 6.21633   2
  -7   7   0 107.816 6.21673   2
  -7   7   0 108.093 6.45616   2
   7   7   0 112.339 3.08771   2
   8  -7   0 7.43839 3.76169   2
   8  -7   0 4.66061 2.65914   2
   8   7   0 4.40380 0.86267   2
  -8   7   0 6.77433 3.49843   2
  -8   7   0 -0.0628 2.97825   2
   8   7   0 2.26677 0.80220   2
   9  -7   0 65.6187 5.04736   2
   9  -7   0 64.3542 5.37653   2
   9   7   0 66.3800 2.45281   2
   9   7   0 68.3610 2.48733   2
  -9   7   0 61.0344 6.04192   2
  10  -7   0 50.7672 5.72547   2
  10  -7   0 49.0883 4.78751   2
  10   7   0 57.7831 2.41173   2
 -10   7   0 69.9325 6.17600   2
  10   7   0 45.0068 2.26279   2
  11  -7   0 45.1370 5.75451   2
  11  -7   0 35.4147 4.93357   2
  11   7   0 39.0511 2.26384   2
 -11   7   0 32.5725 5.41117   2
  11   7   0 39.8962 2.15220   2
  12  -7   0 25.2336 4.90200   2
  12  -7   0 36.0709 5.56668   2
 -12   7   0 33.3420 5.04290   2
  12   7   0 29.1206 2.08238   2
  12   7   0 30.9881 2.09293   2
  13  -7   0 18.9898 5.55581   2
  13  -7   0 33.0421 5.43088   2
  13   7   0 23.2963 1.88109   2
  13   7   0 22.9912 1.82198   2
 -13   7   0 27.1260 5.30289   2
  14  -7   0 0.57576 4.42229   2
  15  -7   0 4.37421 5.36995   2
  16  -7   0 12.7014 5.94836   2
   0  -8   0 73.6309 4.13911   2
   0  -8   0 80.0540 4.11114   2
   0   8   0 87.1841 4.49012   2
  -1  -8   0 1504.87 38.1441   2
  -1  -8   0 1464.07 38.0426   2
   1  -8   0 1461.14 38.5648   2
   1  -8   0 1488.92 38.6581   2
   1   8   0 1466.97 38.1908   2
   1   8   0 1483.83 38.2476   2
  -1   8   0 1461.34 38.6885   2
  -1   8   0 1459.98 38.6412   2
  -2  -8   0 194.853 6.16061   2
  -2  -8   0 203.344 6.27823   2
   2  -8   0 210.685 7.47739   2
   2  -8   0 190.682 7.10127   2
   2   8   0 196.755 6.46890   2
  -2   8   0 194.365 7.55385   2
  -2   8   0 187.686 7.15362   2
   2   8   0 190.593 6.44129   2
  -3  -8   0 22.1616 1.77538   2
  -3  -8   0 22.5674 1.81214   2
   3  -8   0 18.0936 3.26687   2
   3  -8   0 24.0000 2.84199   2
  -3   8   0 25.0702 2.99850   2
   3   8   0 22.9828 2.04771   2
   3   8   0 20.2195 1.99984   2
  -3   8   0 21.8384 2.92807   2
   4  -8   0 303.529 10.3911   2
   4  -8   0 300.911 10.2453   2
   4   8   0 293.985 8.46808   2
   4   8   0 309.262 8.52544   2
  -4   8   0 314.061 10.3635   2
  -4   8   0 293.421 10.4588   2
   5  -8   0 49.0105 3.85342   2
   5  -8   0 44.8495 4.02030   2
   5   8   0 47.4977 2.20291   2
  -5   8   0 45.3958 4.03558   2
  -5   8   0 57.1505 4.71275   2
   5   8   0 48.7881 2.16469   2
   6  -8   0 50.5303 4.33844   2
   6  -8   0 56.2653 4.25822   2
  -6   8   0 51.0852 4.89669   2
   6   8   0 54.1387 1.95485   2
  -6   8   0 52.0711 4.97645   2
   6   8   0 51.5304 1.90783   2
   7  -8   0 9.62976 3.52870   2
   7  -8   0 5.18425 3.67795   2
  -7   8   0 5.52225 3.65960   2
  -7   8   0 12.1279 3.58599   2
   8  -8   0 16.5910 3.38229   2
   8  -8   0 21.1458 4.42122   2
  -8   8   0 31.2064 4.71444   2
  -8   8   0 14.8522 3.78300   2
   9  -8   0 137.694 7.50912   2
   9  -8   0 138.412 7.85449   2
  -9   8   0 144.862 8.21177   2
  10  -8   0 27.1414 4.70589   2
  10  -8   0 17.9251 4.68745   2
 -10   8   0 19.3713 4.45078   2
  11  -8   0 6.47880 3.89103   2
  11  -8   0 10.0256 4.65601   2
 -11   8   0 5.77218 4.00258   2
  12  -8   0 12.2692 4.21800   2
  12  -8   0 1.05088 4.26141   2
 -12   8   0 -0.0686 3.87355   2
  13  -8   0 -1.5928 3.74695   2
  13  -8   0 0.88886 4.52454   2
 -13   8   0 -8.0040 4.10890   2
  14  -8   0 2.06576 4.56658   2
  14  -8   0 -9.5716 4.03205   2
  15  -8   0 -0.6934 4.87734   2
  16  -8   0 3.64670 4.93169   2
   0  -9   0 0.41017 1.97004   2
   0  -9   0 3.11565 2.16629   2
   0   9   0 2.42289 2.29992   2
   1  -9   0 106.401 5.25029   2
  -1  -9   0 106.022 4.44224   2
  -1  -9   0 108.374 4.76203   2
   1  -9   0 100.494 4.66624   2
  -1   9   0 111.553 5.39516   2
   1   9   0 112.426 4.83522   2
  -1   9   0 116.837 5.52791   2
   1   9   0 101.831 4.67272   2
   2  -9   0 25.4613 3.23827   2
   2  -9   0 24.7053 3.40458   2
  -2  -9   0 23.7712 2.32279   2
  -2  -9   0 24.3215 2.34404   2
   2   9   0 22.7390 2.41214   2
   2   9   0 26.6649 2.61491   2
  -2   9   0 23.5153 3.32599   2
  -2   9   0 27.7830 3.47065   2
  -3  -9   0 223.204 6.51897   2
  -3  -9   0 217.612 6.44199   2
   3  -9   0 219.987 8.11005   2
   3  -9   0 217.973 8.26224   2
  -3   9   0 212.384 8.51072   2
  -3   9   0 211.496 8.36609   2
   3   9   0 219.927 6.95066   2
   3   9   0 221.831 6.94209   2
   4  -9   0 2.99196 2.73806   2
   4  -9   0 -2.8646 2.79277   2
  -4   9   0 1.96390 2.29876   2
  -4   9   0 1.29400 2.16348   2
   4   9   0 1.20911 1.43350   2
   4   9   0 2.44239 1.46662   2
   5  -9   0 207.561 8.41144   2
   5  -9   0 212.634 8.78020   2
  -5   9   0 195.151 8.05072   2
  -5   9   0 194.050 8.15576   2
   5   9   0 206.314 6.03439   2
   6  -9   0 0.14696 2.20626   2
   6  -9   0 1.56366 3.31437   2
   6   9   0 1.29508 0.99145   2
  -6   9   0 -2.6917 2.31126   2
   6   9   0 -0.7532 0.90020   2
  -6   9   0 0.13797 3.10641   2
   7  -9   0 374.278 13.4187   2
   7  -9   0 378.347 13.1120   2
  -7   9   0 350.902 12.7674   2
  -7   9   0 363.285 12.6944   2
   8  -9   0 67.0153 6.34150   2
   8  -9   0 46.5955 4.74002   2
  -8   9   0 56.8922 5.67798   2
  -8   9   0 59.6657 5.76399   2
   9  -9   0 270.296 11.2292   2
   9  -9   0 272.111 11.6680   2
  -9   9   0 269.516 11.5245   2
  10  -9   0 63.6792 6.59575   2
  10  -9   0 51.5801 5.74816   2
 -10   9   0 58.1233 6.28235   2
  11  -9   0 40.9463 6.07591   2
  11  -9   0 45.5754 5.73598   2
 -11   9   0 38.3804 5.74999   2
  12  -9   0 -0.2477 3.68465   2
  12  -9   0 3.88410 4.55237   2
 -12   9   0 8.06628 4.61310   2
  13  -9   0 0.96925 3.76555   2
  13  -9   0 0.82703 4.69086   2
 -13   9   0 -4.9419 3.57330   2
  14  -9   0 14.0206 5.44862   2
  15  -9   0 -1.6350 4.98040   2
  16  -9   0 5.08563 5.16954   2
   0 -10   0 5.65321 2.19222   2
   0 -10   0 11.0376 2.45811   2
   0  10   0 6.16998 2.46124   2
   1 -10   0 3.23589 2.21263   2
  -1 -10   0 -0.7688 1.88339   2
  -1 -10   0 2.49633 1.81468   2
   1 -10   0 4.05815 2.45489   2
   1  10   0 1.43538 1.89700   2
   1  10   0 0.03106 2.01498   2
  -1  10   0 -1.7162 2.27528   2
  -1  10   0 0.90565 2.53811   2
   2 -10   0 39.8010 3.86665   2
   2 -10   0 39.0165 3.95922   2
  -2 -10   0 34.4614 2.83248   2
  -2 -10   0 38.3759 2.70667   2
  -2  10   0 34.9998 3.46075   2
   2  10   0 38.2324 3.30855   2
  -2  10   0 47.4281 4.26716   2
   2  10   0 36.8472 3.00591   2
  -3 -10   0 288.525 8.39518   2
   3 -10   0 274.400 10.0264   2
  -3 -10   0 274.716 8.31471   2
   3 -10   0 290.521 10.3566   2
  -3  10   0 284.863 10.3095   2
   3  10   0 317.524 8.95520   2
  -3  10   0 288.492 10.4467   2
   3  10   0 281.752 8.81971   2
  -4 -10   0 84.0327 2.72442   2
   4 -10   0 86.2732 5.80509   2
  -4 -10   0 86.3726 2.69566   2
   4 -10   0 73.6511 5.25221   2
  -4  10   0 77.8760 5.78772   2
  -4  10   0 83.3594 5.00005   2
   4  10   0 76.4667 3.69326   2
   4  10   0 87.1544 3.83661   2
   5 -10   0 219.232 8.82331   2
   5 -10   0 216.113 8.99536   2
  -5  10   0 221.414 9.23982   2
   5  10   0 226.795 6.73667   2
  -5  10   0 210.189 8.80404   2
   5  10   0 216.564 6.68143   2
   6 -10   0 4.24157 2.91862   2
   6 -10   0 -2.6069 3.08130   2
  -6  10   0 -3.8799 3.14772   2
   6  10   0 2.42582 1.20692   2
   6  10   0 1.09070 1.18563   2
  -6  10   0 1.80798 2.81414   2
   7 -10   0 15.0449 4.04610   2
   7 -10   0 19.1580 3.75000   2
  -7  10   0 19.8568 3.89996   2
  -7  10   0 18.8314 4.19232   2
   7  10   0 18.5615 0.94633   2
   8 -10   0 236.197 10.4653   2
   8 -10   0 234.929 10.8424   2
  -8  10   0 257.955 11.0339   2
  -8  10   0 242.616 10.5696   2
   9 -10   0 -0.2784 4.22383   2
   9 -10   0 6.63303 3.96795   2
  -9  10   0 1.16822 4.17603   2
  10 -10   0 46.8591 5.78309   2
  10 -10   0 62.2554 6.68815   2
 -10  10   0 57.4435 6.46805   2
  11 -10   0 31.6884 5.91583   2
  11 -10   0 30.0979 5.22214   2
 -11  10   0 26.4008 5.45793   2
  12 -10   0 2.87325 3.92114   2
  12 -10   0 -2.1917 4.54846   2
 -12  10   0 9.34070 4.79517   2
  13 -10   0 15.8136 4.71454   2
  13 -10   0 20.2881 5.71892   2
 -13  10   0 9.31069 4.93930   2
  14 -10   0 26.2451 6.18823   2
  15 -10   0 8.73910 5.73389   2
   0 -11   0 -0.0687 2.15991   2
   0 -11   0 1.54519 2.02302   2
   0  11   0 0.03988 2.26428   2
   1 -11   0 20.8829 3.00651   2
  -1 -11   0 23.0711 2.70740   2
  -1 -11   0 21.8526 2.65361   2
   1 -11   0 21.2388 3.11330   2
  -1  11   0 23.2448 3.43985   2
  -1  11   0 15.7696 3.08752   2
   1  11   0 21.0551 2.81323   2
   1  11   0 24.7376 3.20833   2
  -2 -11   0 26.9755 2.69406   2
   2 -11   0 25.9731 3.39368   2
  -2 -11   0 28.0607 2.70672   2
   2 -11   0 27.3603 3.62149   2
  -2  11   0 31.3971 3.79860   2
   2  11   0 22.5825 2.89600   2
  -2  11   0 27.3784 3.79115   2
   2  11   0 24.8522 3.00459   2
  -3 -11   0 5.63231 1.78336   2
   3 -11   0 3.37010 2.21057   2
  -3 -11   0 6.00276 1.65562   2
   3 -11   0 6.78760 3.17534   2
  -3  11   0 5.92433 3.11175   2
  -3  11   0 6.13593 2.62571   2
   3  11   0 7.74709 2.14535   2
   3  11   0 4.47467 2.00741   2
   4 -11   0 153.465 6.92623   2
   4 -11   0 158.359 7.19104   2
  -4 -11   0 157.504 4.75894   2
   4  11   0 147.854 5.64926   2
   4  11   0 152.101 5.71626   2
  -4  11   0 169.814 8.03374   2
  -4  11   0 150.259 7.62754   2
   5 -11   0 12.1519 3.74680   2
   5 -11   0 23.8712 4.29381   2
   5  11   0 21.7683 2.23157   2
  -5  11   0 24.4878 4.54863   2
   5  11   0 18.8497 2.14718   2
  -5  11   0 18.6837 4.11618   2
   6 -11   0 305.683 12.0678   2
   6 -11   0 301.595 11.6782   2
   6  11   0 299.949 8.65824   2
  -6  11   0 288.131 11.2555   2
   6  11   0 309.303 8.68888   2
  -6  11   0 327.157 11.7830   2
   7 -11   0 50.0390 5.79918   2
   7 -11   0 38.1646 5.04882   2
   7  11   0 41.2175 1.79211   2
   7  11   0 37.4484 1.82062   2
  -7  11   0 40.0076 4.59814   2
  -7  11   0 42.9124 4.90467   2
   8 -11   0 111.353 7.46752   2
   8 -11   0 119.230 8.12221   2
  -8  11   0 108.263 6.74061   2
  -8  11   0 107.491 8.00586   2
   9 -11   0 26.8180 4.93172   2
   9 -11   0 23.1249 5.25980   2
  -9  11   0 18.4932 5.22988   2
  10 -11   0 67.6241 7.07409   2
  10 -11   0 53.4376 6.17614   2
 -10  11   0 53.6549 6.63161   2
  11 -11   0 28.9066 5.94786   2
  11 -11   0 26.2871 4.47698   2
 -11  11   0 47.4032 6.56017   2
  12 -11   0 -1.8041 4.55235   2
  12 -11   0 -6.3975 2.42590   2
 -12  11   0 3.41762 4.81684   2
  13 -11   0 7.13982 5.28530   2
 -13  11   0 4.09199 5.42452   2
  14 -11   0 8.42804 5.62069   2
  15 -11   0 7.44262 6.37138   2
   0 -12   0 19.7149 3.20304   2
   0 -12   0 15.4069 2.75671   2
   0  12   0 16.3152 3.38577   2
  -1 -12   0 45.4855 3.47484   2
   1 -12   0 43.2863 3.95946   2
  -1 -12   0 35.8803 3.14611   2
   1 -12   0 43.6533 4.14377   2
  -1  12   0 45.6108 4.32620   2
  -1  12   0 27.3057 3.37335   2
   1  12   0 36.4191 3.70168   2
   1  12   0 42.6429 4.28786   2
   2 -12   0 237.850 9.23322   2
  -2 -12   0 222.013 7.72316   2
  -2 -12   0 232.982 7.93050   2
   2 -12   0 240.322 8.99917   2
   2  12   0 230.410 8.30304   2
   2  12   0 238.716 8.23503   2
  -2  12   0 243.398 9.31413   2
  -2  12   0 227.559 9.34838   2
  -3 -12   0 5.38245 1.72825   2
   3 -12   0 4.04241 2.85885   2
  -3 -12   0 8.66065 1.99781   2
   3 -12   0 1.25770 3.14766   2
   3  12   0 3.11820 2.25417   2
   3  12   0 2.02216 2.16451   2
  -3  12   0 7.42313 3.63990   2
  -3  12   0 7.53636 3.46187   2
  -4 -12   0 47.1085 2.52637   2
   4 -12   0 55.3152 4.74610   2
  -4 -12   0 48.1399 2.58623   2
   4 -12   0 51.5642 5.06912   2
  -4  12   0 49.6255 5.22400   2
  -4  12   0 47.8158 4.73622   2
   4  12   0 54.6857 3.53639   2
   4  12   0 39.9355 3.54696   2
   5 -12   0 6.80324 3.55065   2
   5 -12   0 -0.5144 3.59852   2
  -5  12   0 6.97855 4.09120   2
  -5  12   0 7.94946 3.13792   2
   5  12   0 7.00178 2.05390   2
   5  12   0 4.96357 1.99361   2
   6 -12   0 77.4090 6.85935   2
   6 -12   0 85.7110 6.46809   2
   6  12   0 76.7563 3.58592   2
  -6  12   0 89.5645 7.30104   2
  -6  12   0 73.6940 6.57823   2
   6  12   0 74.8153 3.59090   2
   7 -12   0 38.6969 5.22557   2
   7 -12   0 50.2976 5.38067   2
   7  12   0 47.8465 2.29731   2
  -7  12   0 50.0169 5.42749   2
  -7  12   0 53.9897 5.79686   2
   7  12   0 45.3987 2.31694   2
   8 -12   0 22.4523 4.71924   2
   8 -12   0 25.2482 4.61056   2
  -8  12   0 28.4804 5.04111   2
  -8  12   0 19.5567 5.27169   2
   9 -12   0 8.78975 4.81817   2
   9 -12   0 1.59429 3.95624   2
  -9  12   0 0.09003 4.58862   2
  10 -12   0 118.641 7.51918   2
  10 -12   0 102.207 8.86152   2
 -10  12   0 125.555 9.23212   2
  11 -12   0 69.0902 7.58112   2
  11 -12   0 68.0694 6.88214   2
 -11  12   0 57.3010 7.45497   2
  12 -12   0 30.9786 5.47159   2
  12 -12   0 23.1530 6.11430   2
 -12  12   0 24.7025 6.30403   2
  13 -12   0 19.6982 6.20798   2
 -13  12   0 13.1658 5.58883   2
  14 -12   0 10.4681 5.95106   2
  15 -12   0 1.09107 5.51375   2
   0 -13   0 -0.1709 2.12370   2
   0 -13   0 2.23074 2.77752   2
   0  13   0 -1.0032 3.08771   2
   1 -13   0 125.955 6.35310   2
   1 -13   0 118.542 6.03133   2
  -1 -13   0 123.674 5.49446   2
  -1 -13   0 131.402 5.76856   2
   1  13   0 118.737 6.06472   2
  -1  13   0 119.348 6.71504   2
   1  13   0 127.364 6.03588   2
  -1  13   0 122.100 6.50737   2
   2 -13   0 320.349 11.3659   2
  -2 -13   0 315.004 10.0449   2
  -2 -13   0 308.914 9.89989   2
   2 -13   0 304.753 11.0129   2
  -2  13   0 306.692 11.1526   2
   2  13   0 296.416 10.4653   2
   2  13   0 321.342 10.3471   2
  -2  13   0 307.319 11.4047   2
  -3 -13   0 398.987 11.7265   2
  -3 -13   0 392.731 11.6146   2
   3 -13   0 388.888 13.7119   2
   3 -13   0 370.594 13.3158   2
   3  13   0 397.062 12.3408   2
   3  13   0 393.631 12.2793   2
  -3  13   0 396.231 13.7997   2
  -3  13   0 433.713 14.2798   2
  -4 -13   0 114.649 4.25725   2
  -4 -13   0 106.735 4.07067   2
   4 -13   0 113.392 7.24430   2
   4 -13   0 109.233 6.65581   2
  -4  13   0 109.540 7.16451   2
   4  13   0 107.401 5.28509   2
  -4  13   0 120.283 7.61660   2
   4  13   0 111.102 5.32406   2
   5 -13   0 39.1904 5.24485   2
   5 -13   0 43.6041 4.58393   2
  -5  13   0 47.9176 5.08291   2
   5  13   0 39.3027 3.61641   2
  -5  13   0 39.6743 5.32608   2
   5  13   0 48.3652 3.55638   2
   6 -13   0 166.987 9.09320   2
   6 -13   0 168.504 8.65411   2
  -6  13   0 149.858 9.22266   2
  -6  13   0 143.269 8.62831   2
   6  13   0 170.751 5.82008   2
   6  13   0 164.997 5.77281   2
   7 -13   0 78.1088 7.49284   2
   7 -13   0 85.2716 6.99279   2
  -7  13   0 100.401 8.04265   2
   7  13   0 96.4120 3.60647   2
   7  13   0 93.1104 3.61819   2
  -7  13   0 98.8437 6.52502   2
   8 -13   0 41.2921 5.65584   2
   8 -13   0 43.9431 6.10844   2
  -8  13   0 45.1581 6.35806   2
  -8  13   0 40.3780 5.08491   2
   9 -13   0 46.0599 5.92873   2
   9 -13   0 48.6072 6.62975   2
  -9  13   0 54.3670 6.88334   2
  10 -13   0 14.7635 4.62424   2
  10 -13   0 13.2820 5.46600   2
 -10  13   0 10.6038 5.56685   2
  11 -13   0 4.71874 4.34905   2
  11 -13   0 -0.3477 4.99634   2
 -11  13   0 0.88865 5.10882   2
  12 -13   0 2.02224 5.52148   2
 -12  13   0 7.99598 5.45919   2
  13 -13   0 1.50960 4.11707   2
 -13  13   0 7.05731 5.72380   2
  14 -13   0 4.47138 5.71843   2
   0 -14   0 3.86287 2.71419   2
   0 -14   0 7.51294 2.89525   2
   0  14   0 0.13868 3.46105   2
   1 -14   0 80.7917 5.50658   2
  -1 -14   0 89.3400 4.65828   2
  -1 -14   0 79.8279 5.16059   2
   1 -14   0 70.6641 5.09592   2
  -1  14   0 73.9429 5.98423   2
   1  14   0 80.3975 5.39756   2
   1  14   0 78.7874 5.18741   2
  -1  14   0 75.5847 5.71594   2
   2 -14   0 -0.8892 2.71652   2
   2 -14   0 -2.7178 3.08223   2
  -2 -14   0 0.40146 2.36607   2
   2  14   0 -0.4128 2.40493   2
  -2  14   0 6.36043 3.76817   2
  -2  14   0 4.77649 3.46906   2
   2  14   0 0.93064 2.50724   2
   3 -14   0 21.8701 3.95643   2
   3 -14   0 18.0144 4.25415   2
  -3 -14   0 15.5655 2.57563   2
  -3  14   0 16.1625 4.36864   2
   3  14   0 18.8202 3.13490   2
  -3  14   0 14.6049 4.06397   2
   3  14   0 10.4547 2.91642   2
   4 -14   0 2.69542 3.29995   2
   4 -14   0 4.51994 3.83725   2
  -4 -14   0 -0.5116 1.65076   2
   4  14   0 2.77083 2.42652   2
   4  14   0 -2.3259 2.25441   2
  -4  14   0 -4.8300 3.42964   2
  -4  14   0 2.38907 3.13573   2
   5 -14   0 92.9603 5.90349   2
   5 -14   0 86.4250 6.22500   2
   5  14   0 81.1547 4.65812   2
  -5  14   0 106.293 7.83586   2
   5  14   0 85.1491 4.84800   2
  -5  14   0 77.1765 6.91456   2
   6 -14   0 21.6728 4.41896   2
   6 -14   0 24.3778 5.08165   2
  -6  14   0 17.7731 4.29302   2
  -6  14   0 26.2110 4.32110   2
   6  14   0 18.7420 2.56783   2
   6  14   0 22.9601 2.60225   2
   7 -14   0 12.2303 4.31138   2
   7 -14   0 11.3520 4.99795   2
   7  14   0 15.5424 1.91234   2
  -7  14   0 20.4932 4.83764   2
  -7  14   0 12.0235 5.23622   2
   7  14   0 18.2265 2.07341   2
   8 -14   0 18.3787 4.59367   2
   8 -14   0 20.4745 5.45120   2
  -8  14   0 17.8271 4.69797   2
   9 -14   0 52.4648 6.19758   2
   9 -14   0 52.2910 7.07816   2
  -9  14   0 50.1416 7.13571   2
  10 -14   0 -3.4862 4.79650   2
  10 -14   0 0.84862 4.23069   2
 -10  14   0 3.41918 5.30768   2
  11 -14   0 76.6303 7.70145   2
  11 -14   0 80.4088 8.69070   2
 -11  14   0 92.5592 9.24672   2
  12 -14   0 40.5471 7.18183   2
 -12  14   0 43.8634 7.01729   2
  13 -14   0 7.69021 5.97948   2
  14 -14   0 1.31741 5.74215   2
   0 -15   0 -2.4171 2.64044   2
   0  15   0 0.31297 3.20860   2
   1 -15   0 8.54544 3.29655   2
  -1 -15   0 9.29268 3.14899   2
  -1  15   0 6.88766 3.37882   2
  -1  15   0 9.92181 3.90852   2
   1  15   0 6.84830 3.07879   2
   1  15   0 6.23710 3.23015   2
  -2 -15   0 12.4006 2.99996   2
   2 -15   0 14.7973 3.92771   2
   2 -15   0 13.8892 3.84636   2
   2  15   0 15.3415 3.19244   2
   2  15   0 13.0618 3.20909   2
  -2  15   0 8.54742 4.10474   2
  -2  15   0 11.2886 3.89102   2
   3 -15   0 20.8960 3.96964   2
  -3 -15   0 15.8332 2.77243   2
   3 -15   0 19.5236 4.39734   2
  -3  15   0 16.6972 3.65017   2
   3  15   0 19.0718 3.10672   2
  -3  15   0 19.8520 4.84728   2
   3  15   0 18.4279 3.44240   2
   4 -15   0 265.441 11.1063   2
  -4 -15   0 276.593 8.45656   2
   4 -15   0 270.165 11.5534   2
  -4  15   0 253.373 11.4101   2
   4  15   0 278.703 9.63423   2
   4  15   0 284.810 9.74118   2
  -4  15   0 278.965 12.0760   2
   5 -15   0 15.2436 4.30611   2
   5 -15   0 19.3104 4.73177   2
  -5  15   0 15.6418 4.74371   2
  -5  15   0 23.7796 4.57991   2
   5  15   0 24.5340 3.22463   2
   5  15   0 13.0076 2.88260   2
   6 -15   0 3.55575 3.85256   2
   6 -15   0 9.00521 4.75884   2
   6  15   0 5.15866 2.30726   2
  -6  15   0 13.0679 5.40576   2
   6  15   0 7.24435 2.31804   2
  -6  15   0 9.45101 4.50158   2
   7 -15   0 1.91717 3.47065   2
   7 -15   0 -2.9916 3.71713   2
   7  15   0 1.23789 1.78398   2
   7  15   0 2.20397 1.84564   2
  -7  15   0 -1.6857 4.22679   2
  -7  15   0 -4.9534 4.54864   2
   8 -15   0 -1.3430 3.85317   2
   8 -15   0 9.02314 5.12452   2
  -8  15   0 -4.0973 4.83413   2
   9 -15   0 45.3666 6.14986   2
   9 -15   0 43.7309 6.84377   2
  -9  15   0 34.6884 5.88553   2
  10 -15   0 5.98292 5.52157   2
  10 -15   0 19.0370 5.04456   2
 -10  15   0 1.64434 5.23875   2
  11 -15   0 27.6274 5.55365   2
 -11  15   0 16.7355 6.39914   2
  12 -15   0 4.01667 5.79715   2
 -12  15   0 -1.8754 5.35945   2
  13 -15   0 5.70856 6.14112   2
  14 -15   0 -6.5235 5.35697   2
   0 -16   0 73.1159 5.45117   2
   0  16   0 69.6951 5.89642   2
   1 -16   0 31.5369 4.53757   2
  -1 -16   0 29.5214 4.04459   2
   1  16   0 34.2008 4.20126   2
  -1  16   0 26.3656 4.78815   2
   1  16   0 33.4067 4.29058   2
  -1  16   0 35.3763 4.59758   2
   2 -16   0 51.1368 5.30347   2
  -2 -16   0 49.7819 4.45541   2
  -2  16   0 49.7986 5.47742   2
  -2  16   0 47.6651 5.73085   2
   2  16   0 42.4415 4.40836   2
   2  16   0 48.0352 4.86520   2
   3 -16   0 62.4912 6.24672   2
  -3 -16   0 54.1386 4.22978   2
   3  16   0 57.8337 5.10494   2
   3  16   0 47.5784 4.67642   2
  -3  16   0 50.2891 6.19605   2
  -3  16   0 55.7108 5.26187   2
   4 -16   0 56.6760 6.23750   2
  -4 -16   0 41.8694 3.23552   2
  -4  16   0 38.2406 6.05970   2
   4  16   0 44.2173 4.25989   2
  -4  16   0 47.4106 5.19333   2
   4  16   0 47.9461 4.37306   2
   5 -16   0 -1.8548 4.12809   2
  -5  16   0 -3.6120 4.66868   2
  -5  16   0 -1.9000 3.86827   2
   5  16   0 2.02114 2.58470   2
   5  16   0 4.48303 2.72949   2
   6 -16   0 4.33376 4.60644   2
  -6  16   0 6.05595 4.62558   2
  -6  16   0 -0.6078 5.04301   2
   6  16   0 1.56126 2.40199   2
   6  16   0 1.58236 2.39494   2
   7 -16   0 13.8839 5.32148   2
   7  16   0 15.5863 2.34148   2
  -7  16   0 2.67493 4.43025   2
   7  16   0 12.7545 2.32988   2
  -7  16   0 13.6170 5.63273   2
   8 -16   0 -5.1529 4.70468   2
   8  16   0 1.17938 1.04796   2
  -8  16   0 -1.5048 5.24058   2
   9 -16   0 13.8263 5.81851   2
  -9  16   0 7.21809 5.85930   2
  10 -16   0 12.0303 5.84363   2
 -10  16   0 -0.5192 5.45791   2
  11 -16   0 2.36255 5.77299   2
 -11  16   0 0.81715 5.63933   2
  12 -16   0 0.97942 5.86787   2
 -12  16   0 -4.0594 5.61652   2
  13 -16   0 4.63260 5.89330   2
   0 -17   0 -0.0778 2.91912   2
   0  17   0 7.76621 3.83265   2
   1 -17   0 2.13782 3.39936   2
  -1 -17   0 2.65698 2.77376   2
   1  17   0 3.30647 3.21735   2
   1  17   0 -1.7465 3.72364   2
  -1  17   0 1.74407 3.33409   2
  -1  17   0 2.29408 3.88083   2
  -2 -17   0 10.7931 3.08674   2
   2 -17   0 5.22672 3.76333   2
   2  17   0 4.75279 3.10604   2
  -2  17   0 4.16700 3.93770   2
  -2  17   0 6.06359 4.49248   2
   2  17   0 8.98574 3.86946   2
   3 -17   0 29.4937 4.93708   2
  -3 -17   0 18.2060 3.09248   2
  -3  17   0 11.7977 3.67622   2
   3  17   0 12.6545 3.52284   2
  -3  17   0 16.9139 5.09222   2
   3  17   0 18.4615 3.55047   2
  -4 -17   0 28.9432 2.78302   2
   4 -17   0 39.4664 5.83297   2
   4  17   0 37.1516 4.08964   2
   4  17   0 24.1159 3.95089   2
  -4  17   0 20.8549 4.17793   2
  -4  17   0 27.0684 4.95080   2
   5 -17   0 6.29099 4.61055   2
  -5  17   0 3.12260 4.96451   2
  -5  17   0 6.16243 4.27886   2
   5  17   0 5.41794 2.94318   2
   5  17   0 -0.8582 2.75955   2
   6 -17   0 131.180 8.46534   2
   6  17   0 142.572 6.41719   2
   6  17   0 145.143 6.42541   2
  -6  17   0 141.647 9.24336   2
  -6  17   0 138.245 9.97981   2
   7 -17   0 1.86488 5.06236   2
   7  17   0 -1.5482 2.01585   2
   7  17   0 1.38174 2.18109   2
  -7  17   0 4.42816 5.57606   2
  -7  17   0 3.54631 3.39252   2
   8 -17   0 18.1441 5.90621   2
  -8  17   0 11.2340 4.84073   2
   8  17   0 17.2014 1.67741   2
   9 -17   0 -2.8185 3.80015   2
  -9  17   0 0.59139 5.52844   2
  10 -17   0 21.2219 5.37154   2
 -10  17   0 17.4466 6.46028   2
  11 -17   0 -0.8395 5.49628   2
 -11  17   0 5.79411 6.26721   2
  12 -17   0 8.25947 6.34781   2
 -12  17   0 0.45169 6.24509   2
  13 -17   0 -10.810 5.48791   2
   0 -18   0 15.3538 4.12992   2
   0  18   0 17.4929 4.48749   2
   1 -18   0 -2.7646 3.22185   2
  -1 -18   0 -2.2591 2.65169   2
   1  18   0 4.81046 4.20598   2
  -1  18   0 9.24541 4.49845   2
  -1  18   0 -4.0107 3.27745   2
   1  18   0 1.40089 3.22352   2
   2 -18   0 1.39712 3.74035   2
  -2 -18   0 -0.1656 2.89068   2
   2  18   0 0.57576 3.06298   2
   2  18   0 0.52486 3.29863   2
  -2  18   0 -1.6578 3.68782   2
  -2  18   0 0.22737 4.25616   2
   3 -18   0 -3.5368 3.83445   2
  -3 -18   0 4.24298 2.62495   2
  -3  18   0 0.10004 4.36313   2
   3  18   0 0.92508 3.32300   2
   3  18   0 0.21253 3.37685   2
  -3  18   0 -0.7160 2.87678   2
   4 -18   0 0.54167 4.36385   2
  -4 -18   0 0.27226 1.89832   2
  -4  18   0 4.96015 3.26031   2
  -4  18   0 0.78141 4.62416   2
   4  18   0 2.03689 3.24348   2
   4  18   0 1.31321 2.91560   2
   5 -18   0 7.96039 5.05794   2
   5  18   0 15.6821 3.48480   2
   5  18   0 22.7129 3.66060   2
  -5  18   0 14.8816 5.80785   2
  -5  18   0 20.3562 4.27775   2
   6 -18   0 0.68198 4.86890   2
  -6  18   0 5.60935 4.37850   2
   6  18   0 1.05837 2.72842   2
  -6  18   0 8.27678 4.47472   2
   6  18   0 8.75934 2.90419   2
   7 -18   0 4.20243 5.23251   2
  -7  18   0 -5.7569 5.21473   2
   7  18   0 1.05655 2.25889   2
   7  18   0 0.46618 2.29946   2
  -7  18   0 0.29262 4.14113   2
   8 -18   0 -2.3286 3.87265   2
  -8  18   0 -8.5961 5.44748   2
   8  18   0 0.36376 1.50923   2
   9 -18   0 -5.1980 5.06108   2
  -9  18   0 1.13619 5.51286   2
  10 -18   0 3.55278 5.73526   2
 -10  18   0 -8.0491 5.62506   2
  11 -18   0 -0.9830 5.84143   2
 -11  18   0 8.42373 5.23518   2
  12 -18   0 -6.5589 5.35734   2
   0 -19   0 -8.6826 3.33175   2
   0  19   0 -1.3026 2.46141   2
   0  19   0 3.68769 4.20827   2
  -1 -19   0 11.6607 3.75716   2
   1 -19   0 2.15183 4.02521   2
   1  19   0 4.31474 3.91538   2
   1  19   0 10.8858 3.91949   2
  -1  19   0 2.56551 4.42080   2
  -1  19   0 1.21394 3.75698   2
  -2 -19   0 -5.8243 2.85659   2
   2 -19   0 2.43864 3.68218   2
   2  19   0 -1.3959 3.17362   2
  -2  19   0 -1.9232 4.27676   2
   2  19   0 -0.8430 3.41116   2
  -2  19   0 -3.1047 3.80250   2
  -3 -19   0 5.47857 2.76002   2
   3 -19   0 8.15275 4.46631   2
  -3  19   0 7.33920 4.20886   2
  -3  19   0 1.73746 4.77263   2
   3  19   0 6.57229 3.71417   2
   3  19   0 2.45535 3.48985   2
   4 -19   0 0.84470 4.63671   2
  -4  19   0 9.90689 4.48938   2
  -4  19   0 4.32692 5.16979   2
   4  19   0 8.43695 3.52451   2
   4  19   0 5.76204 3.59062   2
   5 -19   0 69.6919 7.54470   2
   5  19   0 81.2057 5.61825   2
   5  19   0 78.2816 5.92493   2
  -5  19   0 70.2779 6.31422   2
  -5  19   0 90.5563 8.95783   2
   6 -19   0 67.9102 7.66829   2
  -6  19   0 59.7694 6.87625   2
   6  19   0 61.6943 5.18766   2
  -6  19   0 69.6095 8.28472   2
   6  19   0 68.0384 5.33450   2
   7 -19   0 74.1667 7.96119   2
   7  19   0 59.6318 4.51791   2
  -7  19   0 52.8246 7.88312   2
   7  19   0 51.7685 4.49055   2
   8 -19   0 46.5764 7.54946   2
   8  19   0 37.9385 2.86472   2
  -8  19   0 38.4770 6.62500   2
   9 -19   0 7.87460 5.74615   2
  -9  19   0 7.80064 6.42314   2
  10 -19   0 52.8991 8.00747   2
 -10  19   0 28.4817 7.49125   2
  11 -19   0 3.23249 6.10232   2
 -11  19   0 4.20783 6.57262   2
   0 -20   0 54.8845 5.68088   2
   0  20   0 57.4635 6.53551   2
   1 -20   0 75.4680 7.55380   2
  -1 -20   0 90.6957 6.81590   2
  -1  20   0 93.7788 7.38727   2
   1  20   0 94.9544 7.39451   2
  -1  20   0 82.1992 7.93050   2
   1  20   0 78.9720 6.87552   2
  -2 -20   0 50.8006 5.01243   2
   2 -20   0 45.0540 5.79827   2
   2  20   0 32.6174 5.36962   2
  -2  20   0 51.3550 6.53922   2
   2  20   0 42.3521 5.20054   2
  -2  20   0 46.5172 5.88307   2
  -3 -20   0 19.9491 3.36714   2
   3 -20   0 28.4838 5.46174   2
   3  20   0 29.5921 4.82316   2
   3  20   0 22.4017 4.33504   2
  -3  20   0 23.8780 4.89094   2
  -3  20   0 26.0861 6.02125   2
   4 -20   0 0.09684 4.55805   2
   4  20   0 10.0710 3.87288   2
  -4  20   0 1.46073 5.21641   2
   4  20   0 1.29822 3.52670   2
  -4  20   0 4.12022 4.24074   2
   5 -20   0 47.7698 6.81280   2
  -5  20   0 58.2973 7.91944   2
   5  20   0 46.6945 4.83412   2
   5  20   0 42.8303 4.81798   2
  -5  20   0 59.6645 5.87142   2
   6 -20   0 -2.5966 4.78992   2
   6  20   0 2.86798 3.13560   2
  -6  20   0 -4.5320 4.28539   2
  -6  20   0 -3.3031 5.62181   2
   6  20   0 3.14903 3.08534   2
   7 -20   0 8.98950 5.50372   2
   7  20   0 6.54601 2.91020   2
  -7  20   0 -4.6277 5.66934   2
   7  20   0 -0.7370 2.41499   2
   8 -20   0 4.87382 5.51285   2
   8  20   0 0.12261 1.63446   2
  -8  20   0 -15.938 5.54038   2
   9 -20   0 6.23394 5.93946   2
  -9  20   0 4.77187 6.34724   2
  10 -20   0 -5.9692 5.40455   2
 -10  20   0 1.68485 6.56652   2
  11 -20   0 6.83985 6.02368   2
 -11  20   0 -0.1825 6.44089   2
   0 -21   0 -1.2437 3.78680   2
   0  21   0 -9.8375 3.94935   2
   0  21   0 7.68347 3.63031   2
   1 -21   0 -1.6559 3.52722   2
  -1 -21   0 -6.8001 3.00776   2
   1  21   0 2.09211 4.15222   2
   1  21   0 2.11969 4.30494   2
  -1  21   0 0.76799 4.77973   2
  -1  21   0 5.79334 4.27063   2
   2 -21   0 2.64636 4.15854   2
  -2 -21   0 2.58244 3.22890   2
   2  21   0 -0.3715 4.29359   2
  -2  21   0 6.24039 4.37014   2
   2  21   0 -0.5948 4.01476   2
  -2  21   0 -0.3915 4.76217   2
   3 -21   0 1.74327 4.42048   2
   3  21   0 5.09350 4.19880   2
  -3  21   0 -6.9956 4.91606   2
   3  21   0 8.50327 4.17929   2
  -3  21   0 5.54349 4.38530   2
   4 -21   0 -1.3519 4.58305   2
  -4  21   0 4.34809 5.65995   2
   4  21   0 0.75714 3.74226   2
  -4  21   0 -0.1295 4.48667   2
   4  21   0 3.13414 3.63324   2
   5 -21   0 4.26297 4.99764   2
  -5  21   0 0.52547 5.99194   2
  -5  21   0 4.12550 4.45349   2
   5  21   0 4.36291 3.49233   2
   5  21   0 7.42132 3.56228   2
   6 -21   0 11.5643 5.59649   2
   6  21   0 5.74499 3.27699   2
   6  21   0 8.65606 3.52971   2
  -6  21   0 13.6292 5.47928   2
   7 -21   0 7.14358 5.33158   2
   7  21   0 3.01397 2.86498   2
  -7  21   0 9.83989 5.55867   2
   7  21   0 3.55908 2.76728   2
   8 -21   0 43.2563 7.39197   2
   8  21   0 22.8046 2.33262   2
  -8  21   0 42.8577 7.82492   2
   9 -21   0 12.3889 6.17376   2
  -9  21   0 27.8221 7.81182   2
  10 -21   0 -0.0386 5.93446   2
 -10  21   0 13.3066 7.24146   2
   0 -22   0 45.9455 5.92502   2
   0  22   0 55.0342 6.72575   2
   0  22   0 62.1667 6.16929   2
   1 -22   0 4.16027 4.04647   2
  -1 -22   0 -3.1653 3.61654   2
  -1  22   0 2.10007 4.93106   2
  -1  22   0 4.90500 4.60303   2
   1  22   0 4.30531 5.12216   2
   1  22   0 1.49418 4.44920   2
   2 -22   0 36.2400 5.78269   2
   2  22   0 36.4244 5.76185   2
  -2  22   0 48.2289 7.62971   2
  -2  22   0 53.4140 6.65234   2
   2  22   0 46.6663 5.82158   2
   3 -22   0 -0.6151 5.06329   2
  -3  22   0 0.20867 4.71834   2
   3  22   0 -0.8063 4.05630   2
  -3  22   0 1.52973 5.34994   2
   3  22   0 7.01076 4.14195   2
   4 -22   0 4.74792 4.99127   2
  -4  22   0 13.4769 6.15831   2
   4  22   0 -1.0110 3.66710   2
   4  22   0 8.62760 4.26909   2
   5 -22   0 5.73568 5.29414   2
   5  22   0 0.54546 3.67127   2
   5  22   0 0.66662 3.64120   2
  -5  22   0 2.45565 5.89295   2
   6 -22   0 1.65551 5.07677   2
   6  22   0 3.39670 3.21998   2
  -6  22   0 -3.0072 5.84727   2
   6  22   0 -0.4936 3.24252   2
   7 -22   0 3.24526 5.11629   2
  -7  22   0 -14.702 5.64368   2
   7  22   0 2.93187 2.86057   2
   7  22   0 -1.0544 2.80731   2
   8 -22   0 -2.2209 5.44955   2
  -8  22   0 -3.9765 6.09535   2
   8  22   0 -2.2452 1.63399   2
   9 -22   0 -8.7928 7.43308   2
  -9  22   0 4.55343 5.40015   2
   0  23   0 2.81651 3.90289   2
   0  23   0 -3.8927 4.36663   2
   1  23   0 -0.4370 4.59760   2
   1  23   0 1.78648 4.99043   2
  -1  23   0 -7.0348 4.24399   2
  -1  23   0 2.51014 4.91248   2
   2  23   0 17.3390 5.01100   2
   2  23   0 26.6873 5.55500   2
  -2  23   0 21.7010 6.67375   2
   3  23   0 0.23774 3.60127   2
   3  23   0 -2.4463 3.32725   2
  -3  23   0 -5.7756 5.18214   2
   4  23   0 -0.1853 3.85554   2
   4  23   0 3.08422 3.94728   2
  -4  23   0 -3.4132 4.25607   2
   5  23   0 5.63648 3.76597   2
   5  23   0 -4.1513 3.66276   2
  -5  23   0 14.0300 6.70838   2
   6  23   0 1.70062 3.21133   2
   6  23   0 7.37674 3.69361   2
  -6  23   0 12.6953 6.88276   2
   7  23   0 7.85650 3.02640   2
  -7  23   0 -0.4746 6.47669   2
   7  23   0 0.63885 2.92573   2
  -8  23   0 -3.1469 6.30634   2
   8  23   0 -1.0455 1.74229   2
   0  24   0 12.0276 6.04125   2
   1  24   0 1.24233 4.61447   2
  -1  24   0 -0.3364 5.73509   2
   2  24   0 -8.7562 4.43141   2
  -2  24   0 -0.9397 5.15746   2
   2  24   0 -11.231 4.40669   2
   3  24   0 9.89485 4.94060   2
   3  24   0 11.5931 4.76122   2
  -3  24   0 15.0106 6.37566   2
  -4  24   0 -0.8102 5.66036   2
   4  24   0 -1.3804 3.88048   2
   4  24   0 -6.6269 3.64356   2
   5  24   0 5.04347 4.08298   2
  -5  24   0 8.90268 6.75257   2
   5  24   0 3.24752 4.16057   2
   6  24   0 3.94865 3.50273   2
  -6  24   0 -10.230 5.95090   2
   6  24   0 5.16869 3.51259   2
   0  25   0 -8.1006 5.22771   2
  -1  25   0 5.41569 6.13393   2
   1  25   0 -4.7173 4.49757   2
  -2  25   0 6.66465 5.83639   2
   2  25   0 -2.7231 4.87245   2
   3  25   0 5.16002 4.62704   2
  -3  25   0 -0.5634 5.84899   2
   4  25   0 6.57890 4.37014   2
  -4  25   0 5.85280 6.19926   2
   0  26   0 4.48344 5.44230   2
  -1  26   0 37.2172 7.02593   2
   1  26   0 20.4091 6.26598   2
  17   0  -1 2.91810 4.10370   2
  17   0  -1 2.71416 3.87513   2
  16   0  -1 0.41036 3.73435   2
  16   0  -1 3.13486 3.76909   2
  15   0  -1 1.14837 3.65447   2
  15   0  -1 -4.0050 3.03381   2
  14   0  -1 6.10771 3.34490   2
  14   0  -1 -3.6550 3.17543   2
  13   0  -1 4.78093 3.31433   2
  13   0  -1 4.23770 3.19356   2
 -13   0   1 8.51910 2.30667   2
  12   0  -1 2.61114 3.10010   2
 -12   0   1 3.50345 2.37192   2
  12   0  -1 4.52573 3.16185   2
  11   0  -1 -2.2223 2.75305   2
  11   0  -1 0.31161 3.00944   2
 -11   0   1 1.89735 2.26281   2
  10   0  -1 2.44726 2.84218   2
  10   0  -1 4.79988 2.84881   2
   9   0  -1 3.71958 2.45132   2
  -9   0   1 -2.2441 1.68249   2
   9   0  -1 1.00392 2.09357   2
  -9   0   1 -2.0082 1.96671   2
   8   0  -1 1.00204 2.25795   2
  -8   0   1 -2.5862 1.76415   2
   8   0  -1 -0.5103 2.11640   2
  -8   0   1 -0.3742 1.66214   2
  -7   0   1 -2.5534 1.54699   2
   7   0  -1 1.75693 2.03864   2
  -7   0   1 3.70808 1.63431   2
   7   0  -1 -2.0128 1.79645   2
   6   0  -1 -0.3302 1.78876   2
  -6   0   1 -0.4808 1.48829   2
  -6   0   1 -0.9911 1.59460   2
   6   0  -1 1.93748 1.89882   2
  -5   0   1 0.64340 1.46952   2
   5   0  -1 -0.0073 1.68551   2
   5   0  -1 0.29986 1.66814   2
  -5   0   1 1.29985 1.60357   2
   4   0  -1 2.23673 1.35250   2
   4   0  -1 -1.2838 1.48664   2
  -4   0   1 -1.4893 1.39915   2
  -4   0   1 0.23895 1.34256   2
   3   0  -1 0.24293 1.14795   2
   3   0  -1 -0.6750 1.33522   2
  -3   0   1 1.42670 1.34053   2
  -3   0   1 0.10174 1.06795   2
   2   0  -1 0.89090 0.88058   2
  -2   0   1 1.92945 0.90913   2
  -2   0   1 1.08593 1.09126   2
  -1   0   1 1.41556 0.67520   2
  -1   0  -1 0.56402 0.73497   2
  -1   0  -1 0.94606 0.80374   2
   2   0   1 3.49270 1.22008   2
   2   0   1 1.13207 0.83204   2
  -2   0  -1 1.62048 1.19348   2
   3   0   1 0.27283 1.58801   2
  -3   0  -1 2.23532 1.55290   2
  -3   0  -1 -0.6307 1.30432   2
   4   0   1 1.62404 1.73224   2
   4   0   1 2.00208 1.70037   2
  -4   0  -1 1.12386 1.63905   2
  -4   0  -1 -2.6445 1.52188   2
  -5   0  -1 1.34841 1.81468   2
   5   0   1 1.40756 1.69865   2
   5   0   1 -1.9929 1.92197   2
  -6   0  -1 1.66373 1.74354   2
   6   0   1 1.09883 2.00207   2
   6   0   1 1.87877 1.81551   2
   7   0   1 1.89755 1.87445   2
   7   0   1 -0.7145 1.73578   2
  -7   0  -1 -0.0834 1.72759   2
   8   0   1 -0.7742 2.23262   2
  -8   0  -1 5.30435 2.14978   2
   8   0   1 5.30291 2.49316   2
  -8   0  -1 5.42618 2.00530   2
   9   0   1 3.41550 2.74865   2
   9   0   1 9.83803 2.65082   2
  -9   0  -1 5.47612 2.33523   2
  -9   0  -1 5.71426 2.13943   2
  10   0   1 2.08573 2.91175   2
 -10   0  -1 0.36877 2.41115   2
  10   0   1 -2.0999 2.28562   2
  11   0   1 5.09286 3.27299   2
  11   0   1 6.29368 3.26710   2
 -11   0  -1 5.93059 2.68533   2
  12   0   1 3.07602 3.19332   2
 -12   0  -1 -0.2173 2.38020   2
  12   0   1 0.09357 2.73212   2
  13   0   1 -0.0745 3.25373   2
 -13   0  -1 1.73454 2.34478   2
  13   0   1 -1.7196 3.20362   2
  14   0   1 4.82770 3.45816   2
  14   0   1 -0.0006 3.53671   2
  15   0   1 -3.9016 3.48610   2
  15   0   1 6.97704 3.79691   2
  16   0   1 -5.2579 3.57784   2
  16   0   1 2.92909 3.76617   2
  17   0   1 2.37173 6.37027   2
  17   0   1 1.87666 3.93633   2
  17  -1  -1 23.0117 7.13063   2
  17  -1  -1 12.2244 4.57691   2
  17   1  -1 6.66019 4.10446   2
  17   1  -1 5.12878 3.58749   2
  16  -1  -1 33.9214 5.31797   2
  16  -1  -1 33.5861 4.96253   2
  16   1  -1 41.0059 4.97078   2
  16   1  -1 33.3181 4.59801   2
  15  -1  -1 -0.0741 3.71471   2
  15  -1  -1 -1.3639 3.55423   2
  15   1  -1 7.24961 3.65775   2
  15   1  -1 5.59208 3.42411   2
  14  -1  -1 84.1365 6.56149   2
  14  -1  -1 76.9851 6.72184   2
  14   1  -1 83.7535 5.92750   2
  14   1  -1 86.5026 6.05120   2
  13  -1  -1 8.71052 3.63049   2
  13  -1  -1 0.16084 3.26577   2
  13   1  -1 10.4661 3.31288   2
  13   1  -1 7.05491 3.29781   2
  12  -1  -1 89.8466 6.25636   2
  12  -1  -1 88.2027 6.49134   2
 -12  -1   1 98.7947 4.37486   2
  12   1  -1 96.7832 6.13360   2
  12   1  -1 86.6175 5.84817   2
  11  -1  -1 1.25136 2.71843   2
 -11  -1   1 -0.4167 1.87395   2
  11  -1  -1 -3.1971 2.50236   2
  11   1  -1 -0.2429 2.63391   2
  11   1  -1 0.51459 2.71072   2
  10  -1  -1 108.527 6.43307   2
  10  -1  -1 111.120 6.31214   2
 -10  -1   1 118.921 4.95663   2
 -10   1   1 118.852 5.76422   2
  10   1  -1 115.596 5.94698   2
  10   1  -1 117.258 5.81847   2
  -9  -1   1 31.7925 2.79843   2
   9  -1  -1 33.1052 3.42198   2
   9  -1  -1 28.6904 3.41070   2
   9   1  -1 35.5131 3.58026   2
  -9   1   1 32.9557 3.32934   2
  -9   1   1 36.2635 3.37790   2
   9   1  -1 31.2030 3.18843   2
   8  -1  -1 54.3069 4.29541   2
  -8  -1   1 50.2908 3.00148   2
   8  -1  -1 55.1329 4.16806   2
   8   1  -1 50.2710 3.73292   2
  -8   1   1 54.0659 3.60639   2
  -8   1   1 55.0290 3.77547   2
   8   1  -1 46.1973 3.50583   2
  -7  -1   1 54.4672 2.95050   2
   7  -1  -1 55.7657 3.89085   2
   7  -1  -1 48.2010 3.86731   2
  -7  -1   1 53.4191 2.82177   2
  -7   1   1 57.2610 3.40426   2
   7   1  -1 55.7478 3.50075   2
  -7   1   1 53.8260 3.50428   2
   7   1  -1 54.9998 3.25415   2
  -6  -1   1 116.242 4.18371   2
   6  -1  -1 120.260 5.10198   2
  -6  -1   1 126.813 4.30919   2
   6  -1  -1 117.114 4.95751   2
   6   1  -1 113.415 4.54174   2
   6   1  -1 122.167 4.65548   2
  -6   1   1 124.132 5.04119   2
  -6   1   1 123.580 4.89404   2
  -5  -1   1 30.0797 2.05350   2
   5  -1  -1 32.2660 3.05471   2
   5  -1  -1 26.7953 2.73398   2
  -5  -1   1 31.7727 2.15376   2
  -5   1   1 29.2091 2.58537   2
   5   1  -1 29.2507 2.40996   2
   5   1  -1 26.3393 2.33034   2
  -5   1   1 28.7466 2.71268   2
   4  -1  -1 10.7681 1.61329   2
  -4  -1   1 4.82291 1.20831   2
  -4  -1   1 4.90321 1.09923   2
   4  -1  -1 3.56091 1.70901   2
  -4   1   1 5.42456 1.61802   2
   4   1  -1 4.30909 1.36569   2
  -4   1   1 2.62041 1.63634   2
   4   1  -1 6.88727 1.32899   2
  -3  -1   1 158.367 4.54867   2
   3  -1  -1 155.048 5.17176   2
  -3  -1   1 155.208 4.49675   2
  -3   1   1 167.384 5.11905   2
   3   1  -1 156.857 4.64034   2
   3   1  -1 166.143 4.66548   2
  -3   1   1 159.231 5.27498   2
   2  -1  -1 59.4204 2.69330   2
  -2  -1   1 65.7949 2.05680   2
  -2  -1   1 59.9917 2.01558   2
  -2   1   1 63.1484 2.75041   2
  -2   1   1 65.8691 2.71539   2
   2   1  -1 67.7055 2.11887   2
   2   1  -1 62.9490 2.10226   2
  -1  -1  -1 34.6554 1.50199   2
   1  -1   1 35.9059 1.88389   2
  -1  -1  -1 35.0126 1.54724   2
  -1   1  -1 36.8385 1.94275   2
  -1   1  -1 32.6193 1.84911   2
  -2  -1  -1 4293.89 123.494   1
  -2   1  -1 4238.64 132.444   1
   2   1   1 4297.70 122.809   1
   2   1   1 4392.79 123.423   1
  -3  -1  -1 210.452 6.14689   2
   3  -1   1 214.430 6.62424   2
  -3  -1  -1 213.675 6.14290   2
   3   1   1 211.725 6.19332   2
   3   1   1 212.527 6.19115   2
  -3   1  -1 218.347 6.56220   2
  -3   1  -1 213.620 6.58773   2
  -4  -1  -1 52.2301 2.66848   2
   4  -1   1 53.0369 3.46342   2
  -4  -1  -1 50.2106 2.68246   2
  -4   1  -1 51.1850 3.05076   2
   4   1   1 51.2611 2.77483   2
   4   1   1 49.6524 2.75242   2
  -4   1  -1 51.0067 3.06551   2
   5  -1   1 197.036 6.53253   2
  -5  -1  -1 196.224 6.03534   2
   5  -1   1 188.144 6.63207   2
  -5  -1  -1 189.620 6.06198   2
   5   1   1 184.694 6.20196   2
  -5   1  -1 191.728 6.47852   2
  -5   1  -1 201.690 6.55772   2
   5   1   1 188.700 6.23927   2
   6  -1   1 78.8382 4.25421   2
  -6  -1  -1 85.7265 3.62530   2
   6  -1   1 84.4004 4.20741   2
  -6  -1  -1 81.9440 3.69845   2
  -6   1  -1 89.8449 4.40746   2
   6   1   1 80.7415 3.91376   2
  -6   1  -1 82.2258 4.03115   2
   6   1   1 83.2477 3.97367   2
   7  -1   1 137.934 5.76834   2
   7  -1   1 115.914 5.69283   2
  -7  -1  -1 125.847 4.98591   2
  -7  -1  -1 139.712 5.02354   2
   7   1   1 142.948 5.44536   2
  -7   1  -1 139.381 5.71512   2
  -7   1  -1 144.498 5.67400   2
   7   1   1 147.701 5.48083   2
  -8  -1  -1 353.723 10.6924   2
   8  -1   1 365.304 11.4947   2
   8  -1   1 381.283 11.8056   2
  -8  -1  -1 353.498 10.6019   2
  -8   1  -1 361.938 11.2716   2
   8   1   1 366.410 11.1540   2
   8   1   1 349.396 11.0907   2
   9  -1   1 322.582 10.5727   2
  -9  -1  -1 312.259 9.54622   2
  -9  -1  -1 296.202 9.46148   2
   9  -1   1 302.100 10.4727   2
   9   1   1 313.862 10.1935   2
  -9   1  -1 291.822 10.0490   2
   9   1   1 309.173 10.1857   2
  10  -1   1 19.5533 3.62422   2
 -10  -1  -1 21.5242 2.70591   2
  10  -1   1 22.3891 3.67664   2
  10   1   1 18.5402 3.25810   2
  10   1   1 21.2526 3.25519   2
 -10   1  -1 20.0758 3.13774   2
 -11  -1  -1 168.741 6.43242   2
  11  -1   1 152.027 7.80076   2
  11  -1   1 161.157 8.08827   2
 -11   1  -1 168.280 7.17507   2
  11   1   1 178.889 7.56691   2
  11   1   1 170.877 7.38640   2
 -12  -1  -1 47.3730 3.68994   2
  12  -1   1 59.2922 5.83267   2
  12  -1   1 50.6286 5.01914   2
  12   1   1 45.0598 4.55492   2
  12   1   1 53.4205 4.84696   2
 -12   1  -1 56.7122 4.93644   2
  13  -1   1 9.96360 3.86592   2
  13  -1   1 -4.9297 3.29533   2
  13   1   1 1.11387 3.10394   2
  13   1   1 -0.8862 2.93916   2
 -13   1  -1 -6.0275 2.42014   2
  14  -1   1 18.9112 4.26070   2
  14  -1   1 19.0134 4.45847   2
  14   1   1 17.0008 3.69181   2
  14   1   1 17.4486 3.85855   2
  15  -1   1 2.77667 3.92037   2
  15  -1   1 5.29302 4.04631   2
  15   1   1 5.83189 3.73389   2
  15   1   1 11.8767 3.67641   2
  16  -1   1 9.66728 4.36907   2
  16  -1   1 4.54510 4.23164   2
  16   1   1 13.6710 3.93809   2
  16   1   1 22.9326 4.51326   2
  17  -1   1 6.84785 4.15559   2
  17   1   1 3.65327 3.69331   2
  17   1   1 7.61575 4.17019   2
  17  -2  -1 5.64225 4.25863   2
  17   2  -1 -3.2191 3.06095   2
  17   2  -1 1.02278 3.38130   2
  16  -2  -1 -1.0702 3.89087   2
  16  -2  -1 6.80060 4.34134   2
  16   2  -1 0.78511 3.17982   2
  16   2  -1 -0.9994 3.14417   2
  15  -2  -1 23.5726 4.76729   2
  15  -2  -1 26.2028 5.08044   2
  15   2  -1 16.9904 3.88318   2
  15   2  -1 22.8433 3.86299   2
  14  -2  -1 -0.2827 3.77703   2
  14  -2  -1 1.33590 3.71851   2
  14   2  -1 -1.2076 2.91456   2
 -14   2   1 1.66838 2.66901   2
  14   2  -1 1.14216 2.94697   2
  13  -2  -1 51.0343 5.39996   2
  13  -2  -1 55.4199 5.58291   2
  13   2  -1 48.2271 4.80881   2
  13   2  -1 54.4136 5.05060   2
  12  -2  -1 16.2103 4.13384   2
  12  -2  -1 11.0784 3.87344   2
  12   2  -1 13.0831 3.02328   2
  12   2  -1 16.1541 3.24054   2
  11  -2  -1 1.02895 2.95238   2
  11  -2  -1 0.26825 2.89944   2
 -11  -2   1 1.23278 1.38281   2
  11   2  -1 2.70405 2.68006   2
  11   2  -1 0.44970 2.56410   2
 -11   2   1 1.16239 2.73866   2
 -10  -2   1 621.860 16.4638   2
  10  -2  -1 579.870 18.4387   2
  10  -2  -1 621.237 18.7387   2
  10   2  -1 632.689 17.6763   2
  10   2  -1 609.583 17.5491   2
 -10   2   1 627.812 18.1890   2
   9  -2  -1 366.994 11.9245   2
  -9  -2   1 355.606 10.1612   2
  -9  -2   1 361.059 10.2298   2
   9  -2  -1 360.895 12.0087   2
  -9   2   1 355.880 11.6334   2
   9   2  -1 381.798 11.1746   2
   9   2  -1 375.678 11.2090   2
  -9   2   1 369.200 11.8420   2
  -8  -2   1 -0.0378 1.12900   2
   8  -2  -1 -1.2188 2.10230   2
   8  -2  -1 0.76753 2.29624   2
  -8  -2   1 -1.1826 1.26513   2
  -8   2   1 3.18828 2.42734   2
   8   2  -1 1.03613 1.83400   2
  -8   2   1 1.31968 2.22288   2
   8   2  -1 1.64693 1.76664   2
  -7  -2   1 276.419 7.65391   2
   7  -2  -1 274.991 9.00066   2
   7  -2  -1 262.069 9.02075   2
  -7  -2   1 264.253 7.59347   2
   7   2  -1 270.412 8.20756   2
  -7   2   1 261.141 8.74372   2
   7   2  -1 273.628 8.14091   2
  -7   2   1 282.003 8.93605   2
   6  -2  -1 5.99181 1.84617   2
   6  -2  -1 2.40085 2.37718   2
  -6  -2   1 2.27528 1.01690   2
   6   2  -1 0.94537 1.45009   2
  -6   2   1 2.57156 2.01021   2
   6   2  -1 0.84104 1.44207   2
  -6   2   1 4.35964 2.24878   2
   5  -2  -1 122.986 5.12180   2
  -5  -2   1 112.775 3.58430   2
   5   2  -1 119.008 4.04375   2
  -5   2   1 117.130 5.06425   2
   5   2  -1 122.267 4.07681   2
  -5   2   1 124.815 4.99756   2
  -4  -2   1 1.38752 0.65001   2
   4  -2  -1 0.94554 1.87304   2
   4   2  -1 1.20902 1.06309   2
  -4   2   1 2.08267 1.87760   2
   4   2  -1 2.28922 1.04980   2
  -4   2   1 -0.9016 1.71991   2
   3  -2  -1 2.07772 1.91145   2
   3  -2  -1 0.47825 1.76119   2
   3   2  -1 1.91220 0.74404   2
   3   2  -1 2.56869 0.78009   2
  -3   2   1 1.62942 1.82873   2
  -3   2   1 4.00288 1.83495   2
   2  -2  -1 581.306 15.4399   2
   2  -2  -1 601.009 15.4401   2
   2   2  -1 559.271 14.5570   2
   2   2  -1 575.076 14.5667   2
  -2   2   1 586.368 15.4288   2
  -2   2   1 577.392 15.4130   2
   1  -2  -1 2350.91 79.1364   1
  -1   2   1 2327.76 78.8199   1
   0  -2  -1 354.079 8.79828   2
   0  -2   1 349.274 8.78246   2
   0  -2   1 341.134 8.77262   2
   0  -2  -1 339.121 8.76568   2
   0   2  -1 294.603 8.70878   2
   0   2   1 299.230 8.67501   2
  -1  -2  -1 1472.83 49.6486   1
   1  -2   1 1553.02 59.0267   1
  -1   2  -1 1478.93 58.3099   1
   1   2   1 1473.00 49.2374   1
  -2  -2  -1 4330.02 122.017   1
   2  -2   1 4194.78 137.437   1
  -2   2  -1 4293.82 138.148   1
   2   2   1 4467.40 121.054   1
  -3  -2  -1 641.999 16.5986   2
   3  -2   1 639.109 17.3592   2
  -3  -2  -1 646.616 16.6111   2
   3  -2   1 679.554 17.4816   2
   3   2   1 648.211 16.7201   2
  -3   2  -1 634.895 17.3974   2
  -3   2  -1 653.830 17.4407   2
   3   2   1 634.424 16.6999   2
  -4  -2  -1 122.894 3.85681   2
  -4  -2  -1 124.753 3.88475   2
   4  -2   1 119.583 4.95147   2
   4   2   1 113.168 4.06167   2
  -4   2  -1 120.315 4.86888   2
   4   2   1 121.761 4.03138   2
  -4   2  -1 122.124 4.86987   2
   5  -2   1 248.180 8.13468   2
  -5  -2  -1 246.596 7.02347   2
  -5  -2  -1 247.359 6.97850   2
   5   2   1 238.454 7.26620   2
   5   2   1 240.559 7.21858   2
  -5   2  -1 233.835 7.96082   2
  -5   2  -1 244.304 7.99116   2
  -6  -2  -1 -1.1975 1.31307   2
   6  -2   1 -0.9944 1.29805   2
  -6  -2  -1 0.62798 1.22098   2
   6  -2   1 -2.0509 2.04270   2
   6   2   1 -2.1275 1.58445   2
  -6   2  -1 0.15643 2.02927   2
   6   2   1 0.13386 1.56146   2
  -6   2  -1 0.62828 1.93394   2
   7  -2   1 27.8819 3.12054   2
  -7  -2  -1 21.5173 2.09377   2
  -7  -2  -1 24.0059 2.05426   2
   7  -2   1 22.1661 2.74600   2
   7   2   1 23.1516 2.36098   2
  -7   2  -1 18.8574 2.89111   2
   7   2   1 21.8824 2.34958   2
  -7   2  -1 22.8958 2.82865   2
  -8  -2  -1 77.5823 3.53577   2
  -8  -2  -1 83.2207 3.70330   2
   8  -2   1 94.8279 5.04145   2
   8  -2   1 90.1350 5.14941   2
   8   2   1 80.2137 4.19494   2
  -8   2  -1 88.9078 5.03015   2
  -8   2  -1 77.0339 4.52440   2
   8   2   1 86.7818 4.26273   2
   9  -2   1 13.6183 3.08444   2
  -9  -2  -1 15.9167 2.12589   2
   9  -2   1 10.7970 3.43565   2
  -9  -2  -1 16.3940 1.88446   2
   9   2   1 15.9364 2.78524   2
   9   2   1 15.4970 2.64836   2
  -9   2  -1 12.6728 3.15992   2
  -9   2  -1 13.2691 2.91300   2
  10  -2   1 6.52848 3.40691   2
  10  -2   1 5.46030 2.91898   2
 -10  -2  -1 3.90102 1.83540   2
  10   2   1 3.73012 2.67432   2
  10   2   1 1.88369 2.40498   2
  11  -2   1 36.0069 4.34151   2
  11  -2   1 30.0258 4.18081   2
 -11  -2  -1 33.9842 2.75338   2
  11   2   1 31.1976 3.54239   2
 -11   2  -1 28.5392 3.81834   2
  11   2   1 32.3456 3.62112   2
  12  -2   1 3.99493 3.30116   2
  12  -2   1 -1.8790 3.33210   2
  12   2   1 0.43096 2.80813   2
 -12   2  -1 0.83805 2.82315   2
  12   2   1 -2.3204 2.48257   2
  13  -2   1 3.85062 3.67858   2
  13  -2   1 1.54617 3.37725   2
 -13   2  -1 1.24875 2.79703   2
  13   2   1 -4.1492 2.84371   2
  13   2   1 1.35012 2.94609   2
  14  -2   1 2.86681 3.47168   2
  14  -2   1 -2.6963 3.44259   2
 -14   2  -1 6.77407 3.03850   2
  14   2   1 -1.1135 3.04383   2
  14   2   1 0.95704 3.05983   2
  15  -2   1 -4.5067 3.61185   2
  15  -2   1 -0.0909 3.62731   2
  15   2   1 0.62660 3.30034   2
  15   2   1 4.96754 3.33067   2
  16  -2   1 11.2632 4.77968   2
  16  -2   1 4.02312 4.34206   2
  16   2   1 5.47748 3.60958   2
  16   2   1 2.85058 3.39771   2
  17  -3  -1 1.77357 4.48548   2
  17   3  -1 3.47302 3.04502   2
  17   3  -1 1.11729 2.91698   2
  16  -3  -1 1.28067 3.93608   2
  16  -3  -1 2.40040 4.28729   2
  16   3  -1 1.02512 2.95958   2
  16   3  -1 1.87143 2.89881   2
  15  -3  -1 34.2993 5.54957   2
  15  -3  -1 41.9242 5.28915   2
  15   3  -1 39.7706 4.21720   2
  15   3  -1 43.6860 4.27063   2
  14  -3  -1 3.43544 4.11318   2
  14  -3  -1 1.96128 3.34885   2
 -14   3   1 3.44620 3.22544   2
  14   3  -1 2.31061 2.82916   2
  14   3  -1 -0.6928 2.67306   2
  13  -3  -1 -2.0367 3.46324   2
  13  -3  -1 7.32721 3.78249   2
  13   3  -1 4.87201 2.74810   2
  13   3  -1 3.98489 2.79752   2
  12  -3  -1 11.6247 3.87761   2
  12  -3  -1 5.14125 4.04379   2
 -12   3   1 4.34266 3.29563   2
  12   3  -1 0.86188 2.61547   2
  12   3  -1 7.50656 2.80974   2
  11  -3  -1 54.0510 5.21563   2
  11  -3  -1 59.6831 5.22597   2
  11   3  -1 59.7932 4.17505   2
 -11   3   1 56.2323 5.25574   2
  11   3  -1 54.9570 4.21352   2
  10  -3  -1 28.2724 4.11351   2
  10  -3  -1 30.1700 4.25394   2
 -10   3   1 40.4602 4.41423   2
  10   3  -1 37.1012 3.63590   2
  10   3  -1 39.7665 3.63727   2
   9  -3  -1 1.83394 2.81722   2
   9  -3  -1 1.69251 2.57989   2
  -9   3   1 -0.6522 2.22009   2
  -9   3   1 5.12295 3.02916   2
   9   3  -1 3.02252 2.06266   2
   9   3  -1 3.00778 1.99667   2
   8  -3  -1 62.3020 4.66918   2
  -8  -3   1 58.9826 1.72508   2
   8  -3  -1 63.7430 4.25465   2
  -8   3   1 64.5921 4.18328   2
   8   3  -1 56.5929 3.27868   2
   8   3  -1 67.8397 3.34627   2
  -8   3   1 61.1518 4.76161   2
   7  -3  -1 269.200 9.37817   2
  -7   3   1 274.968 9.20722   2
   7   3  -1 266.258 7.98778   2
   7   3  -1 277.179 8.01029   2
  -7   3   1 277.169 9.15161   2
   6  -3  -1 27.7821 3.14402   2
   6   3  -1 29.2045 2.09086   2
   6   3  -1 27.6695 2.13823   2
  -6   3   1 32.2052 3.17595   2
  -6   3   1 29.4963 3.01177   2
   5  -3  -1 1090.92 29.9847   2
   5  -3  -1 1139.69 29.9647   2
  -5   3   1 1114.27 29.7883   2
  -5   3   1 1142.83 29.8901   2
   5   3  -1 1109.35 28.5310   2
   5   3  -1 1151.52 28.5468   2
   4  -3  -1 283.890 9.04836   2
   4  -3  -1 302.664 9.04509   2
   4   3  -1 290.227 7.54198   2
  -4   3   1 290.217 9.02457   2
  -4   3   1 287.337 8.96178   2
   4   3  -1 280.855 7.53696   2
   3  -3  -1 147.748 5.50523   2
   3  -3  -1 151.337 5.59977   2
  -3   3   1 156.786 5.30382   2
  -3   3   1 155.707 5.34888   2
   2  -3  -1 66.2186 3.53932   2
   2  -3  -1 61.3453 2.98026   2
   2   3  -1 65.6750 1.97028   2
   2   3  -1 62.5564 1.98070   2
  -2   3   1 62.0121 3.01827   2
  -2   3   1 60.7303 3.39698   2
  -1  -3   1 616.915 15.8324   2
  -1  -3   1 624.796 15.8309   2
   1  -3  -1 622.058 16.3198   2
   1  -3  -1 615.808 16.3494   2
   1   3  -1 625.531 15.8645   2
   1   3  -1 611.024 15.8703   2
  -1   3   1 605.322 16.3519   2
  -1   3   1 622.317 16.3783   2
   0  -3   1 888.082 22.6653   2
   0  -3   1 873.182 22.6422   2
   0  -3  -1 887.427 22.6414   2
   0   3  -1 879.264 22.6724   2
  -1  -3  -1 401.257 10.5989   2
  -1  -3  -1 393.969 10.6109   2
   1  -3   1 413.572 11.0484   2
   1  -3   1 414.473 11.1704   2
   1   3   1 409.647 10.6629   2
   1   3   1 397.868 10.6126   2
  -1   3  -1 392.844 11.0274   2
  -1   3  -1 403.394 11.1487   2
   2  -3   1 13.6316 1.85100   2
  -2  -3  -1 12.2231 1.14577   2
   2  -3   1 12.9643 1.84063   2
  -2  -3  -1 12.8753 1.28224   2
  -2   3  -1 10.0071 2.25871   2
  -2   3  -1 9.36284 2.21738   2
   2   3   1 10.7713 1.17126   2
   2   3   1 11.7105 1.22094   2
  -3  -3  -1 351.290 9.37429   2
  -3  -3  -1 364.023 9.40079   2
   3  -3   1 366.910 10.6583   2
   3  -3   1 354.806 10.6345   2
   3   3   1 358.551 9.57055   2
   3   3   1 363.877 9.58320   2
  -3   3  -1 366.440 10.5021   2
  -3   3  -1 367.252 10.6885   2
   4  -3   1 162.425 5.94667   2
  -4  -3  -1 171.791 4.67589   2
   4  -3   1 159.246 6.17000   2
  -4   3  -1 173.245 5.98597   2
   4   3   1 164.446 4.99996   2
  -4   3  -1 166.731 6.23178   2
  -5  -3  -1 306.396 8.18051   2
   5  -3   1 310.002 9.85372   2
   5  -3   1 298.030 9.71883   2
  -5  -3  -1 314.401 8.21619   2
   5   3   1 310.037 8.60651   2
  -5   3  -1 295.811 9.46475   2
   5   3   1 297.408 8.57836   2
  -5   3  -1 304.123 9.70623   2
  -6  -3  -1 42.3207 1.98867   2
   6  -3   1 37.1630 4.05635   2
  -6  -3  -1 43.8389 2.08223   2
   6  -3   1 37.0344 3.73853   2
  -6   3  -1 43.3524 3.69309   2
  -6   3  -1 44.8894 3.62049   2
   6   3   1 39.3258 2.60337   2
   6   3   1 48.2884 2.70258   2
   7  -3   1 112.526 5.55915   2
  -7  -3  -1 105.340 3.51101   2
  -7  -3  -1 103.491 3.57675   2
   7   3   1 106.190 4.29300   2
  -7   3  -1 104.098 5.54322   2
  -7   3  -1 99.3823 5.11719   2
  -8  -3  -1 13.4352 1.55912   2
   8  -3   1 16.7285 3.17280   2
   8  -3   1 8.76616 2.44432   2
  -8  -3  -1 12.8332 1.40223   2
   8   3   1 15.1402 2.29860   2
   8   3   1 12.4340 2.07005   2
  -8   3  -1 15.4565 2.79332   2
  -8   3  -1 15.8191 2.92688   2
   9  -3   1 4.09019 2.55129   2
  -9  -3  -1 -0.0225 1.25081   2
  -9  -3  -1 -1.2309 1.02982   2
   9  -3   1 3.63852 3.34045   2
  -9   3  -1 -1.2284 2.49504   2
  -9   3  -1 -1.1655 2.27220   2
   9   3   1 -1.1431 2.04674   2
   9   3   1 1.58977 2.08362   2
 -10  -3  -1 48.2975 2.45649   2
  10  -3   1 45.4577 4.55407   2
  10  -3   1 50.6390 4.96617   2
  10   3   1 45.0308 3.72946   2
 -10   3  -1 51.6831 5.10270   2
  10   3   1 56.6740 4.21608   2
  11  -3   1 23.9768 4.12578   2
  11  -3   1 26.6306 4.05291   2
  11   3   1 23.1899 3.12193   2
  11   3   1 25.1959 3.24480   2
  12  -3   1 -2.8873 3.40727   2
  12  -3   1 2.80689 3.46966   2
  12   3   1 2.12882 2.68105   2
  12   3   1 1.39892 2.43686   2
 -12   3  -1 8.48203 3.44371   2
  13  -3   1 5.07950 3.78382   2
  13  -3   1 -1.9296 3.86115   2
 -13   3  -1 0.83623 3.16455   2
  13   3   1 1.32432 2.71292   2
  13   3   1 4.88545 2.96871   2
  14  -3   1 17.7538 4.78656   2
  14  -3   1 13.7666 4.00841   2
 -14   3  -1 11.9785 3.63993   2
  14   3   1 15.2155 3.48371   2
  14   3   1 11.8052 3.36078   2
  15  -3   1 -4.4485 3.37971   2
  15  -3   1 7.11024 4.45553   2
  15   3   1 6.18205 3.18653   2
  15   3   1 4.27996 3.20693   2
  16  -3   1 0.80748 4.07878   2
  16   3   1 -1.2464 2.96808   2
  16   3   1 -1.0208 3.02728   2
  17  -4  -1 9.91416 5.05581   2
  17   4  -1 11.1775 2.69683   2
  17   4  -1 17.1126 2.91295   2
  16  -4  -1 11.1789 5.00061   2
  16   4  -1 7.04422 2.72036   2
  16   4  -1 5.13818 2.71070   2
  15  -4  -1 6.95525 4.49616   2
  15  -4  -1 4.58400 4.58227   2
  15   4  -1 3.84693 2.58923   2
  15   4  -1 4.82385 2.69911   2
  14  -4  -1 24.2156 4.53264   2
  14  -4  -1 23.8647 5.32653   2
  14   4  -1 20.4477 3.14301   2
  14   4  -1 25.1799 3.18429   2
  13  -4  -1 18.1726 4.08838   2
  13  -4  -1 14.1494 4.30968   2
  13   4  -1 20.5259 3.00696   2
  13   4  -1 17.7020 2.96190   2
 -13   4   1 15.1960 4.08942   2
  12  -4  -1 0.63109 3.56921   2
  12  -4  -1 -2.0944 3.35127   2
  12   4  -1 -0.1797 2.20101   2
 -12   4   1 -1.1502 3.33161   2
  12   4  -1 -0.7404 2.26362   2
  11  -4  -1 18.1626 3.79391   2
  11  -4  -1 5.35748 3.57386   2
  11   4  -1 9.50163 2.37807   2
  11   4  -1 9.51227 2.44790   2
 -11   4   1 6.64438 3.59076   2
  10  -4  -1 51.2205 5.42558   2
  10  -4  -1 66.4299 5.19770   2
 -10   4   1 68.8015 5.86232   2
  10   4  -1 59.3878 3.73339   2
  10   4  -1 54.9897 3.69382   2
   9  -4  -1 5.49158 3.11246   2
   9   4  -1 -0.2347 1.68406   2
  -9   4   1 4.72577 2.86106   2
  -9   4   1 6.51108 2.71282   2
   8  -4  -1 184.110 7.84921   2
  -8   4   1 182.524 7.39217   2
  -8   4   1 190.030 7.59378   2
   8   4  -1 190.169 5.86034   2
   8   4  -1 162.646 5.75356   2
   7  -4  -1 39.9781 3.78961   2
   7  -4  -1 51.8470 4.35809   2
  -7   4   1 41.9578 3.85684   2
   7   4  -1 41.7160 2.33405   2
   7   4  -1 42.4725 2.38183   2
  -7   4   1 47.9277 4.04490   2
   6  -4  -1 -0.2698 2.38524   2
   6  -4  -1 4.40700 2.38183   2
  -6   4   1 4.00894 2.34226   2
   6   4  -1 2.50894 1.05138   2
  -6   4   1 2.56057 2.39129   2
   6   4  -1 2.32996 1.02676   2
   5  -4  -1 23.0223 3.12452   2
   5  -4  -1 24.8177 3.06507   2
  -5   4   1 23.4329 2.98694   2
   5   4  -1 21.3561 1.27979   2
  -5   4   1 20.9983 3.02502   2
   5   4  -1 22.6000 1.28963   2
   4  -4  -1 27.9322 2.83181   2
   4  -4  -1 26.8547 3.01721   2
  -4   4   1 33.0558 3.21253   2
  -4   4   1 22.2446 2.97623   2
   3  -4  -1 104.778 4.85480   2
   3  -4  -1 104.266 4.38699   2
  -3   4   1 113.202 4.55620   2
   3   4  -1 105.379 2.94279   2
  -3   4   1 108.200 4.82368   2
   3   4  -1 116.252 2.96954   2
   2  -4  -1 496.911 13.7894   2
  -2  -4   1 477.408 12.5185   2
  -2  -4   1 509.943 12.5366   2
   2  -4  -1 485.685 13.7127   2
   2   4  -1 492.439 12.7037   2
  -2   4   1 499.747 13.7746   2
   2   4  -1 484.665 12.6989   2
  -2   4   1 493.267 13.7520   2
   1  -4  -1 777.950 20.5223   2
  -1  -4   1 763.925 20.0123   2
  -1  -4   1 770.032 20.0000   2
   1  -4  -1 782.226 20.4851   2
   1   4  -1 789.079 20.0914   2
  -1   4   1 782.895 20.5834   2
  -1   4   1 790.773 20.5916   2
   1   4  -1 776.994 20.0633   2
   0  -4  -1 1845.31 70.4724   1
   0  -4   1 1748.29 69.3757   1
   0   4   1 1678.96 68.0459   1
   0   4  -1 1817.99 69.4003   1
  -1  -4  -1 2742.08 93.0895   1
   1  -4   1 2763.96 103.887   1
  -1   4  -1 2768.85 103.639   1
   1   4   1 3206.63 94.6418   1
   2  -4   1 36.3762 2.64908   2
  -2  -4  -1 35.2302 1.82508   2
  -2  -4  -1 35.6189 1.81399   2
   2  -4   1 39.0253 3.28553   2
   2   4   1 37.8442 2.02513   2
  -2   4  -1 31.2966 2.69318   2
  -2   4  -1 31.7705 3.24541   2
   2   4   1 30.9709 1.92412   2
  -3  -4  -1 559.912 14.5724   2
   3  -4   1 571.046 16.0377   2
   3  -4   1 580.107 15.9703   2
  -3  -4  -1 581.566 14.6034   2
  -3   4  -1 571.054 15.9496   2
   3   4   1 578.402 14.8500   2
  -3   4  -1 564.488 16.0412   2
   3   4   1 578.600 14.8310   2
   4  -4   1 2.74872 2.48825   2
  -4  -4  -1 1.01694 0.44980   2
   4  -4   1 3.94854 1.98056   2
  -4  -4  -1 1.38068 0.55200   2
   4   4   1 3.10235 1.15001   2
   4   4   1 1.80282 1.10851   2
  -4   4  -1 2.18801 1.89034   2
  -4   4  -1 -1.6690 2.33778   2
   5  -4   1 163.267 6.61973   2
   5  -4   1 174.901 6.79623   2
  -5   4  -1 167.869 6.66755   2
   5   4   1 161.091 5.03317   2
  -5   4  -1 159.689 6.55710   2
   6  -4   1 0.44702 1.74961   2
   6  -4   1 2.91180 2.52904   2
   6   4   1 2.25910 1.35243   2
  -6   4  -1 3.14697 2.39062   2
  -6   4  -1 2.90393 2.34306   2
   6   4   1 0.14169 1.26432   2
   7  -4   1 61.1501 4.70543   2
   7  -4   1 48.4984 4.30995   2
   7   4   1 61.9090 2.97865   2
   7   4   1 60.0500 2.98829   2
  -7   4  -1 55.5837 4.23271   2
  -7   4  -1 60.3448 4.86483   2
   8  -4   1 107.828 6.03996   2
   8  -4   1 96.3058 5.79706   2
   8   4   1 97.2460 4.26610   2
  -8   4  -1 98.0702 5.84490   2
  -8   4  -1 109.567 5.82894   2
   8   4   1 105.236 4.30852   2
   9  -4   1 108.319 6.58354   2
  -9   4  -1 108.737 6.20107   2
  -9   4  -1 102.064 5.96404   2
   9   4   1 116.501 4.85914   2
   9   4   1 118.030 4.88284   2
  10  -4   1 2.97280 3.34169   2
  10  -4   1 1.14167 2.57661   2
  10   4   1 6.86982 2.24747   2
 -10   4  -1 10.4583 3.31552   2
  10   4   1 1.80308 2.17089   2
  11  -4   1 8.78842 3.25611   2
  11  -4   1 2.72871 3.48312   2
  11   4   1 0.15267 2.09725   2
 -11   4  -1 0.40076 3.41891   2
  11   4   1 -3.6635 2.12360   2
  12  -4   1 22.9153 4.53900   2
  12  -4   1 25.6896 4.35846   2
  12   4   1 24.6089 3.30672   2
  12   4   1 23.6434 3.23148   2
  13  -4   1 0.40239 3.76442   2
  13  -4   1 4.26918 3.56343   2
  13   4   1 2.64423 2.66026   2
 -13   4  -1 5.37578 3.75927   2
  13   4   1 5.29997 2.74125   2
  14  -4   1 0.13535 4.17546   2
  14  -4   1 0.26109 3.43730   2
 -14   4  -1 1.34843 3.19139   2
  14   4   1 0.36835 2.75268   2
  14   4   1 -0.7364 2.58070   2
  15  -4   1 7.17424 4.73905   2
  15  -4   1 -1.9481 3.72067   2
  15   4   1 0.02210 2.76287   2
  15   4   1 -0.2574 2.67448   2
  16  -4   1 14.8145 4.75060   2
  16   4   1 4.07186 2.95334   2
  16   4   1 6.62859 3.05268   2
  16  -5  -1 -1.2621 4.94336   2
  16   5  -1 0.20182 1.93992   2
  16   5  -1 -0.3015 2.00699   2
  15  -5  -1 0.33358 4.18099   2
  15  -5  -1 4.27659 4.39252   2
  15   5  -1 0.71979 2.13968   2
  15   5  -1 3.12564 2.20237   2
  14  -5  -1 20.1146 4.52909   2
  14  -5  -1 15.7885 4.65639   2
  14   5  -1 23.4181 2.83843   2
  14   5  -1 13.5460 2.51479   2
  13  -5  -1 19.9843 5.16820   2
  13  -5  -1 23.3780 4.45705   2
  13   5  -1 19.7272 2.59799   2
  13   5  -1 19.6279 2.59110   2
 -13   5   1 16.9719 4.24479   2
  12  -5  -1 4.05732 3.05115   2
  12  -5  -1 3.64584 4.31608   2
 -12   5   1 -0.4148 3.53736   2
  12   5  -1 1.25494 2.04673   2
  12   5  -1 2.32344 2.00980   2
  11  -5  -1 1.09842 3.49862   2
  11   5  -1 0.96283 1.89057   2
 -11   5   1 0.77891 3.22269   2
  11   5  -1 0.59507 1.78955   2
  10  -5  -1 420.176 14.1447   2
 -10   5   1 417.284 13.8197   2
  10   5  -1 404.643 11.3074   2
  10   5  -1 363.476 11.2548   2
   9  -5  -1 71.2069 5.33077   2
   9  -5  -1 67.3884 5.72203   2
   9   5  -1 69.9916 3.22190   2
   9   5  -1 69.7194 3.26589   2
  -9   5   1 68.1977 5.05061   2
  -9   5   1 61.4665 5.84046   2
   8  -5  -1 595.340 18.7124   2
   8  -5  -1 622.919 18.6322   2
  -8   5   1 636.358 18.6485   2
  -8   5   1 628.185 18.5375   2
   8   5  -1 605.213 16.2442   2
   8   5  -1 636.016 16.2863   2
   7  -5  -1 209.000 8.17020   2
   7  -5  -1 218.587 8.41236   2
  -7   5   1 210.782 8.05529   2
   7   5  -1 201.643 5.81787   2
  -7   5   1 205.694 8.13406   2
   7   5  -1 210.910 5.85452   2
   6  -5  -1 39.4207 3.30448   2
   6  -5  -1 44.9972 4.22392   2
   6   5  -1 40.4888 1.51498   2
  -6   5   1 35.9018 3.74147   2
  -6   5   1 46.0427 3.95381   2
   6   5  -1 38.7164 1.48435   2
   5  -5  -1 88.6028 4.52590   2
   5  -5  -1 93.1390 5.21756   2
  -5   5   1 89.0119 5.02550   2
  -5   5   1 103.235 5.26182   2
   4  -5  -1 422.289 12.9059   2
   4  -5  -1 448.195 13.0838   2
  -4   5   1 437.131 13.0638   2
  -4   5   1 433.796 13.1042   2
   3  -5  -1 86.3961 4.22036   2
   3  -5  -1 85.3948 4.09262   2
  -3   5   1 98.5384 4.36686   2
  -3   5   1 91.5340 4.21622   2
   3   5  -1 86.0308 2.78260   2
   3   5  -1 88.7653 2.83081   2
  -2  -5   1 86.2286 2.82804   2
  -2  -5   1 84.2066 2.83384   2
   2  -5  -1 83.6964 4.35915   2
   2  -5  -1 82.8392 4.21519   2
   2   5  -1 85.0723 3.07510   2
  -2   5   1 87.5892 4.32608   2
   2   5  -1 81.0432 3.09094   2
  -2   5   1 83.8892 4.38497   2
   1  -5  -1 842.683 22.5159   2
  -1  -5   1 852.653 21.9561   2
  -1  -5   1 846.879 21.9457   2
   1  -5  -1 844.387 22.4039   2
   1   5  -1 866.005 22.0596   2
   1   5  -1 841.670 22.0386   2
  -1   5   1 855.902 22.4758   2
  -1   5   1 841.951 22.5192   2
   0  -5  -1 1158.39 29.7728   2
   0  -5   1 1157.55 29.7622   2
   0  -5   1 1146.97 29.7214   2
   0  -5  -1 1156.22 29.7377   2
   0   5   1 1146.43 29.7773   2
   0   5  -1 1143.35 29.7966   2
   1  -5   1 1487.14 41.7261   2
  -1  -5  -1 1682.44 41.3809   2
  -1  -5  -1 1665.46 41.3205   2
  -1   5  -1 1672.93 41.8669   2
   2  -5   1 374.682 11.0527   2
  -2  -5  -1 363.642 9.86457   2
  -2  -5  -1 370.609 9.90127   2
   2  -5   1 377.279 10.8465   2
   2   5   1 369.199 10.0154   2
  -2   5  -1 352.364 10.7864   2
  -2   5  -1 363.901 11.0457   2
   2   5   1 372.299 10.0566   2
  -3  -5  -1 4.05897 0.83118   2
   3  -5   1 7.32117 2.54500   2
  -3  -5  -1 2.85981 0.92740   2
   3  -5   1 0.74650 2.50290   2
   3   5   1 3.32224 1.18847   2
   3   5   1 4.04669 1.23623   2
  -3   5  -1 2.82420 2.59089   2
  -3   5  -1 3.49238 2.53959   2
   4  -5   1 12.4747 2.47809   2
   4  -5   1 12.3776 2.33389   2
   4   5   1 11.2446 1.34481   2
  -4   5  -1 7.31117 2.91939   2
   4   5   1 14.5216 1.38168   2
  -4   5  -1 14.4642 2.99888   2
   5  -5   1 54.0210 4.36962   2
   5  -5   1 54.5227 4.32089   2
  -5   5  -1 51.1506 4.42958   2
   5   5   1 53.4728 2.38711   2
   5   5   1 52.8006 2.34015   2
  -5   5  -1 45.6024 4.12614   2
   6  -5   1 -0.8355 2.47607   2
   6  -5   1 2.17915 2.65214   2
  -6   5  -1 -2.5624 2.22533   2
  -6   5  -1 0.46087 2.48822   2
   6   5   1 0.93223 1.19827   2
   6   5   1 -0.0355 1.12406   2
   7  -5   1 -0.2896 2.67636   2
   7  -5   1 0.09971 2.56678   2
   7   5   1 0.30237 1.31020   2
  -7   5  -1 1.55137 2.68800   2
  -7   5  -1 7.52520 2.72836   2
   7   5   1 1.08264 1.31739   2
   8  -5   1 23.1209 3.60931   2
   8  -5   1 20.5319 3.86166   2
   8   5   1 20.8614 2.12621   2
  -8   5  -1 28.8469 3.90370   2
   8   5   1 22.6676 2.18242   2
  -8   5  -1 23.0950 3.49767   2
   9  -5   1 127.571 7.25321   2
   9  -5   1 126.843 6.86631   2
  -9   5  -1 110.345 6.72784   2
   9   5   1 124.331 4.89665   2
  -9   5  -1 111.031 7.31483   2
   9   5   1 138.613 5.00747   2
  10  -5   1 6.53720 3.42436   2
  10  -5   1 0.53622 3.53039   2
  10   5   1 5.78556 2.16918   2
  10   5   1 1.73121 1.90641   2
 -10   5  -1 4.00151 3.68655   2
  11  -5   1 7.38137 3.66414   2
 -11   5  -1 2.40560 3.35137   2
  11   5   1 4.68969 2.29025   2
  11   5   1 1.41867 2.06973   2
  12  -5   1 70.1935 6.82430   2
  12  -5   1 69.9575 6.17098   2
  12   5   1 70.8853 4.52369   2
  12   5   1 87.3709 4.78325   2
  13  -5   1 -0.9460 3.75498   2
  13  -5   1 -3.0827 3.54341   2
  13   5   1 3.70521 2.38691   2
  13   5   1 2.98513 2.55783   2
  14  -5   1 1.85147 3.69056   2
  14  -5   1 3.71178 4.23290   2
  14   5   1 9.95147 2.75859   2
 -14   5  -1 8.61748 4.19933   2
  14   5   1 12.6278 2.81578   2
  15  -5   1 16.4615 5.17274   2
  15  -5   1 15.3263 4.97497   2
  15   5   1 17.5762 3.05727   2
  15   5   1 18.6629 3.09423   2
  16  -5   1 -6.4793 3.87995   2
  16   5   1 -0.8350 2.29064   2
  16   5   1 2.53560 2.42434   2
  16  -6  -1 -0.9222 4.92115   2
  15  -6  -1 -4.4670 4.22174   2
  15  -6  -1 0.91589 5.04956   2
  15   6  -1 1.05527 1.31847   2
  15   6  -1 4.46603 1.47549   2
  14  -6  -1 19.9224 5.10712   2
  14  -6  -1 15.4959 4.35029   2
  14   6  -1 18.9875 2.06003   2
 -14   6   1 22.3707 4.73989   2
  14   6  -1 18.3462 2.07982   2
  13  -6  -1 -5.6264 3.68502   2
  13  -6  -1 4.12029 3.43432   2
  13   6  -1 1.83960 1.72036   2
  13   6  -1 -1.6960 1.55848   2
 -13   6   1 8.33151 4.18055   2
  12  -6  -1 57.7093 6.25842   2
  12   6  -1 54.7312 3.11342   2
 -12   6   1 47.1656 5.68591   2
  12   6  -1 58.2454 3.11501   2
  11  -6  -1 15.6032 3.93830   2
  11  -6  -1 14.5376 4.29134   2
  11   6  -1 20.9108 1.93258   2
 -11   6   1 16.5165 4.08214   2
  11   6  -1 17.6207 1.87041   2
  10  -6  -1 420.541 14.6943   2
  10  -6  -1 385.884 14.1677   2
 -10   6   1 403.838 14.2349   2
  10   6  -1 391.338 11.1299   2
  10   6  -1 451.897 11.2675   2
   9  -6  -1 -0.8894 3.29528   2
   9  -6  -1 4.25207 3.28467   2
  -9   6   1 -1.4906 2.71031   2
   9   6  -1 0.19368 1.08516   2
  -9   6   1 -0.4647 3.53183   2
   9   6  -1 -0.4369 1.10425   2
   8  -6  -1 301.765 11.1797   2
   8  -6  -1 308.510 10.9628   2
   8   6  -1 283.116 7.83514   2
  -8   6   1 289.852 10.4365   2
  -8   6   1 308.511 11.0275   2
   7  -6  -1 -0.4505 1.98138   2
   7  -6  -1 -0.7969 2.13605   2
  -7   6   1 -0.9413 2.53772   2
  -7   6   1 1.37731 2.89429   2
   6  -6  -1 9.40040 2.98689   2
   6  -6  -1 4.37266 2.67064   2
  -6   6   1 4.12588 2.67691   2
  -6   6   1 8.96179 2.47193   2
   5  -6  -1 34.3325 3.19020   2
   5  -6  -1 30.3983 3.72484   2
  -5   6   1 34.5972 3.69460   2
  -5   6   1 32.6434 3.68888   2
   4  -6  -1 105.633 5.40664   2
   4  -6  -1 108.840 5.61104   2
  -4   6   1 106.679 4.99587   2
  -4   6   1 100.503 5.57472   2
   4   6  -1 106.963 3.12933   2
   4   6  -1 108.213 3.14649   2
   3  -6  -1 334.329 10.7285   2
   3  -6  -1 346.541 10.9245   2
   3   6  -1 340.159 9.21326   2
   3   6  -1 341.835 9.20949   2
  -3   6   1 335.368 10.5543   2
  -3   6   1 357.133 10.9875   2
  -2  -6   1 1643.85 40.9388   2
   2  -6  -1 1627.60 41.9620   2
   2  -6  -1 1619.91 42.0149   2
  -2  -6   1 1622.11 40.9119   2
   2   6  -1 1596.26 41.0789   2
  -2   6   1 1609.02 41.9984   2
  -2   6   1 1617.22 42.0439   2
   2   6  -1 1607.23 41.0919   2
  -1  -6   1 1964.50 50.3871   2
  -1   6   1 1999.35 50.9536   2
   1   6  -1 1993.39 50.4743   2
   0  -6  -1 6087.96 195.302   1
   0  -6   1 6492.54 198.061   1
   0   6  -1 6101.33 194.154   1
   0   6   1 6206.95 194.999   1
   1  -6   1 483.481 13.9784   2
   1  -6   1 498.396 14.1948   2
  -1  -6  -1 516.407 13.6364   2
  -1  -6  -1 512.801 13.6400   2
   1   6   1 497.550 13.7201   2
   1   6   1 487.914 13.6405   2
  -1   6  -1 505.281 14.2455   2
  -1   6  -1 509.920 14.2912   2
  -2  -6  -1 2886.67 98.8887   1
   2  -6   1 2490.29 115.713   1
  -2   6  -1 2898.82 120.046   1
   2   6   1 2944.58 96.2963   1
   3  -6   1 463.912 13.7758   2
  -3  -6  -1 461.120 11.9776   2
   3  -6   1 473.636 13.5410   2
  -3  -6  -1 453.209 11.9286   2
  -3   6  -1 440.628 13.7180   2
   3   6   1 462.342 12.2779   2
   3   6   1 455.607 12.2780   2
  -3   6  -1 451.520 13.5000   2
   4  -6   1 1001.25 27.6504   2
   4  -6   1 1041.33 27.7977   2
   4   6   1 1020.81 26.0873   2
  -4   6  -1 1022.37 27.7987   2
   4   6   1 1031.53 26.1091   2
  -4   6  -1 1005.67 27.8203   2
   5  -6   1 17.7605 3.21207   2
   5  -6   1 9.41895 2.86587   2
   5   6   1 10.5208 1.30375   2
  -5   6  -1 11.2613 3.12172   2
  -5   6  -1 7.83209 2.29917   2
   5   6   1 12.4482 1.30674   2
   6  -6   1 4.24839 2.91986   2
   6  -6   1 3.11801 2.14158   2
  -6   6  -1 -2.1263 2.58102   2
   6   6   1 0.63254 1.05606   2
  -6   6  -1 4.84255 2.79736   2
   7  -6   1 7.91536 3.19922   2
   7  -6   1 7.50973 2.97897   2
  -7   6  -1 3.31889 2.88221   2
   7   6   1 2.49979 1.25471   2
  -7   6  -1 5.30864 3.06279   2
   7   6   1 5.62001 1.29010   2
   8  -6   1 3.26231 2.39871   2
   8  -6   1 5.17145 3.37212   2
   8   6   1 2.44062 1.46061   2
   8   6   1 4.05504 1.57932   2
  -8   6  -1 5.28882 3.29578   2
  -8   6  -1 5.92440 3.03836   2
   9  -6   1 5.56147 3.73858   2
   9  -6   1 7.20066 3.43378   2
   9   6   1 0.78440 1.56884   2
   9   6   1 4.99026 1.73215   2
  -9   6  -1 0.84444 3.34982   2
  10  -6   1 -2.2634 3.52796   2
  10  -6   1 -1.9653 3.22371   2
 -10   6  -1 -0.3845 3.34898   2
  10   6   1 2.40294 1.88516   2
  10   6   1 0.37210 1.72513   2
  11  -6   1 -1.7160 3.18447   2
  11  -6   1 -4.8001 3.58723   2
 -11   6  -1 -0.9309 3.73729   2
  11   6   1 -2.1637 1.79556   2
  11   6   1 0.40370 1.82165   2
  12  -6   1 44.7720 5.61165   2
  12  -6   1 45.0326 5.72247   2
  12   6   1 40.1135 3.56349   2
  12   6   1 39.9083 3.37756   2
 -12   6  -1 37.9381 5.04632   2
  13  -6   1 13.8941 4.69162   2
  13   6   1 15.5236 2.51573   2
  13   6   1 10.5029 2.37053   2
  14  -6   1 7.38661 3.97578   2
  14  -6   1 2.46003 4.38206   2
  14   6   1 -1.2974 2.08902   2
  14   6   1 -1.1211 1.99680   2
  15  -6   1 -0.8450 4.19181   2
  15   6   1 2.23210 2.06149   2
  15   6   1 5.42484 2.14107   2
  16  -6   1 6.65977 4.84633   2
  16   6   1 5.83008 1.97208   2
  16   6   1 10.1246 1.80195   2
  16  -7  -1 4.64648 5.54176   2
  15  -7  -1 2.53476 4.69049   2
  14  -7  -1 5.72806 4.62714   2
 -14   7   1 1.91084 3.65646   2
  13  -7  -1 1.53974 3.41391   2
  13  -7  -1 -0.5895 4.28052   2
 -13   7   1 1.35165 3.87197   2
  12  -7  -1 -0.3961 3.87497   2
  12  -7  -1 5.97898 4.30073   2
 -12   7   1 4.24322 4.38784   2
  11  -7  -1 29.6657 5.05355   2
  11  -7  -1 29.2203 4.67327   2
 -11   7   1 32.1850 4.95255   2
  10  -7  -1 44.6595 5.52168   2
  10  -7  -1 45.8227 5.34133   2
 -10   7   1 54.1426 5.53499   2
   9  -7  -1 16.0221 3.86481   2
   9  -7  -1 18.3155 4.23769   2
  -9   7   1 16.9992 4.09874   2
   8  -7  -1 93.3143 6.02090   2
   8  -7  -1 88.9421 5.59377   2
  -8   7   1 82.7983 6.09554   2
  -8   7   1 71.0684 5.59225   2
   7  -7  -1 573.433 17.5431   2
   7  -7  -1 562.954 17.2925   2
  -7   7   1 557.249 17.3803   2
  -7   7   1 544.363 17.1766   2
   6  -7  -1 181.010 7.96623   2
   6  -7  -1 197.547 7.91631   2
  -6   7   1 174.734 7.70610   2
  -6   7   1 198.531 8.10689   2
   5  -7  -1 137.845 6.14120   2
   5  -7  -1 137.480 6.37373   2
  -5   7   1 138.392 6.56804   2
   5   7  -1 132.700 3.69185   2
  -5   7   1 127.450 6.34297   2
   5   7  -1 140.793 3.70255   2
   4  -7  -1 192.884 7.42855   2
   4  -7  -1 194.435 7.60792   2
  -4   7   1 181.962 7.53600   2
  -4   7   1 174.393 7.33816   2
   4   7  -1 183.370 5.25744   2
   4   7  -1 174.874 5.21931   2
  -3  -7   1 1105.77 27.8371   2
   3  -7  -1 1116.10 29.6987   2
  -3  -7   1 1139.26 27.8705   2
   3  -7  -1 1113.31 29.8068   2
  -3   7   1 1071.55 29.5797   2
   3   7  -1 1103.63 28.2576   2
   3   7  -1 1076.72 28.2272   2
  -3   7   1 1087.50 29.6686   2
  -2  -7   1 736.987 19.0991   2
   2  -7  -1 735.090 20.3461   2
  -2  -7   1 723.649 19.0781   2
   2  -7  -1 717.042 20.1712   2
   2   7  -1 734.333 19.3224   2
   2   7  -1 725.887 19.3115   2
  -2   7   1 729.826 20.2167   2
  -2   7   1 737.744 20.3261   2
   1  -7  -1 1463.94 37.8795   2
  -1  -7   1 1479.48 37.3279   2
  -1  -7   1 1439.53 37.2320   2
   1  -7  -1 1486.36 37.8216   2
   1   7  -1 1430.37 37.3680   2
  -1   7   1 1440.65 37.8051   2
   1   7  -1 1448.40 37.4099   2
  -1   7   1 1409.46 37.8267   2
   0  -7   1 103.739 4.35646   2
   0  -7  -1 95.2904 4.27331   2
   0  -7  -1 93.7331 4.34269   2
   0  -7   1 99.0306 4.63382   2
   0   7   1 92.3574 4.46382   2
   0   7  -1 93.9532 4.53201   2
  -1  -7  -1 449.956 12.1991   2
  -1  -7  -1 430.339 12.2704   2
   1  -7   1 433.910 12.8046   2
   1  -7   1 445.025 12.7623   2
  -1   7  -1 426.295 12.8393   2
   1   7   1 451.969 12.4441   2
   1   7   1 426.818 12.2767   2
  -1   7  -1 427.493 12.8891   2
  -2  -7  -1 366.314 10.2988   2
   2  -7   1 372.917 11.3938   2
   2  -7   1 367.183 11.4578   2
  -2  -7  -1 365.572 10.2352   2
   2   7   1 362.644 10.4357   2
  -2   7  -1 379.829 11.5924   2
  -2   7  -1 369.135 11.4781   2
   2   7   1 358.347 10.4108   2
   3  -7   1 648.202 18.9131   2
  -3  -7  -1 685.368 17.4942   2
  -3  -7  -1 684.398 17.4443   2
   3  -7   1 665.242 19.2048   2
  -3   7  -1 674.511 19.1798   2
  -3   7  -1 693.140 19.1651   2
   3   7   1 659.745 17.7597   2
   3   7   1 673.065 17.7897   2
   4  -7   1 8.18974 2.39266   2
   4  -7   1 6.97268 2.83416   2
   4   7   1 8.15851 1.44309   2
  -4   7  -1 10.8117 3.09569   2
   4   7   1 5.79168 1.40771   2
  -4   7  -1 4.90882 3.01482   2
   5  -7   1 140.404 6.20534   2
   5  -7   1 142.291 6.80975   2
  -5   7  -1 141.123 6.63671   2
   5   7   1 148.381 4.53648   2
  -5   7  -1 151.131 6.91855   2
   5   7   1 146.561 4.50124   2
   6  -7   1 53.2860 4.97053   2
   6  -7   1 59.1172 4.80167   2
   6   7   1 53.8530 2.35749   2
   6   7   1 47.1704 2.31813   2
  -6   7  -1 47.6900 4.65516   2
  -6   7  -1 56.6540 5.05939   2
   7  -7   1 102.868 6.43864   2
   7  -7   1 94.5912 5.43168   2
   7   7   1 94.8426 3.33373   2
   7   7   1 92.0019 3.37231   2
  -7   7  -1 107.494 6.15263   2
  -7   7  -1 91.8944 6.21862   2
   8  -7   1 9.24534 3.89134   2
   8  -7   1 11.4947 2.94511   2
  -8   7  -1 9.22371 3.51429   2
  -8   7  -1 12.3612 3.70684   2
   8   7   1 9.60461 1.48091   2
   8   7   1 12.7704 1.58760   2
   9  -7   1 126.754 7.42487   2
   9  -7   1 139.102 8.06198   2
   9   7   1 132.864 4.57687   2
  -9   7  -1 141.382 7.92450   2
  10  -7   1 -1.4472 3.36003   2
  10  -7   1 0.96800 3.85610   2
 -10   7  -1 1.36815 3.69223   2
  10   7   1 0.72650 1.49681   2
  10   7   1 3.31369 1.58532   2
  11  -7   1 7.36637 3.90358   2
  11  -7   1 -3.5760 3.68697   2
  11   7   1 4.85022 1.68328   2
  11   7   1 1.51716 1.52069   2
 -11   7  -1 3.98092 3.82469   2
  12  -7   1 -2.7110 3.92436   2
  12  -7   1 7.66136 3.84357   2
  12   7   1 -0.1593 1.56444   2
 -12   7  -1 -2.8005 4.25690   2
  12   7   1 2.87383 1.67956   2
  13  -7   1 3.66284 4.42711   2
  13  -7   1 -0.7986 3.60427   2
 -13   7  -1 0.34747 3.66727   2
  13   7   1 2.20119 1.69058   2
  13   7   1 -0.4970 1.57375   2
  14  -7   1 2.14013 4.53552   2
  14   7   1 1.12376 1.47575   2
  14   7   1 -0.6660 1.41928   2
  15  -7   1 -4.3496 4.84976   2
  16  -7   1 -3.6597 5.14317   2
  16  -8  -1 7.19335 5.48684   2
  15  -8  -1 3.91752 5.03203   2
  14  -8  -1 -2.0170 4.37640   2
  14  -8  -1 -10.600 3.91497   2
 -14   8   1 -2.9967 5.53858   2
  13  -8  -1 8.42785 4.90213   2
 -13   8   1 9.18007 4.47367   2
  12  -8  -1 86.9758 7.86411   2
  12  -8  -1 70.4397 6.85130   2
 -12   8   1 73.6417 7.23706   2
  11  -8  -1 21.2941 4.50132   2
  11  -8  -1 12.8006 4.63798   2
 -11   8   1 13.1695 4.37537   2
  10  -8  -1 218.941 10.2138   2
  10  -8  -1 195.374 9.63736   2
 -10   8   1 205.753 9.84642   2
   9  -8  -1 36.3405 4.87960   2
   9  -8  -1 32.8514 4.38218   2
  -9   8   1 36.5260 5.09202   2
   8  -8  -1 6.30008 2.80292   2
   8  -8  -1 3.55984 3.72523   2
  -8   8   1 3.23006 3.64943   2
  -8   8   1 4.91798 3.31576   2
   7  -8  -1 152.788 7.65827   2
   7  -8  -1 139.026 7.30574   2
  -7   8   1 141.566 6.93239   2
  -7   8   1 136.155 7.18674   2
   6  -8  -1 15.5326 3.46205   2
   6  -8  -1 12.6094 3.52695   2
  -6   8   1 5.84812 3.07708   2
  -6   8   1 11.9758 3.51323   2
   5  -8  -1 39.2385 3.74650   2
   5  -8  -1 33.9221 3.88610   2
  -5   8   1 31.8010 3.46027   2
   5   8  -1 31.2389 1.65717   2
   5   8  -1 36.7420 1.73372   2
  -5   8   1 33.0299 4.07544   2
   4  -8  -1 150.158 6.70776   2
   4  -8  -1 145.512 6.88807   2
  -4   8   1 157.445 6.92322   2
   4   8  -1 150.194 4.76736   2
   4   8  -1 152.152 4.73496   2
  -4   8   1 153.822 6.79999   2
  -3  -8   1 23.5578 1.72927   2
   3  -8  -1 22.3980 3.30202   2
   3  -8  -1 19.9487 3.37879   2
  -3  -8   1 23.1993 1.74263   2
  -3   8   1 21.8398 3.47110   2
   3   8  -1 22.4105 2.04390   2
   3   8  -1 20.0170 2.00871   2
  -3   8   1 21.7732 3.32122   2
   2  -8  -1 155.270 6.31310   2
  -2  -8   1 150.728 5.02724   2
  -2  -8   1 140.439 4.99718   2
   2  -8  -1 143.188 6.35493   2
   2   8  -1 142.360 5.27929   2
  -2   8   1 151.815 6.42176   2
  -2   8   1 144.480 6.02712   2
   2   8  -1 153.065 5.33777   2
  -1  -8   1 1.15984 1.86022   2
   1  -8  -1 6.44513 2.45761   2
  -1  -8   1 -0.4453 1.95943   2
   1  -8  -1 0.61324 2.31090   2
   1   8  -1 0.01243 2.10151   2
  -1   8   1 0.83989 2.56336   2
   1   8  -1 1.55310 1.91665   2
  -1   8   1 4.56127 2.46129   2
   0  -8  -1 159.731 6.28699   2
   0  -8  -1 155.008 5.90976   2
   0  -8   1 169.895 6.08261   2
   0  -8   1 159.158 5.94205   2
   0   8   1 151.657 6.13367   2
   0   8  -1 168.167 6.27000   2
  -1  -8  -1 377.633 10.7351   2
   1  -8   1 352.527 11.2423   2
   1  -8   1 366.033 11.2230   2
  -1  -8  -1 365.861 10.6977   2
  -1   8  -1 360.267 11.4154   2
   1   8   1 370.025 10.8956   2
   1   8   1 361.731 10.7983   2
  -1   8  -1 373.239 11.3773   2
   2  -8   1 92.0744 5.05711   2
  -2  -8  -1 99.2949 3.92895   2
   2  -8   1 100.409 4.76299   2
  -2  -8  -1 99.6765 4.02637   2
   2   8   1 96.7623 4.24715   2
  -2   8  -1 106.685 5.37748   2
   2   8   1 96.2873 4.07962   2
  -2   8  -1 106.905 4.95170   2
   3  -8   1 3.96637 2.68187   2
   3  -8   1 2.44244 2.13440   2
  -3  -8  -1 4.72412 1.34781   2
  -3  -8  -1 5.04654 1.40797   2
  -3   8  -1 4.67438 3.05974   2
   3   8   1 3.71466 1.65788   2
   3   8   1 4.15370 1.70772   2
  -3   8  -1 3.48209 2.77250   2
  -4  -8  -1 3.33685 0.58110   2
   4  -8   1 5.16341 2.91482   2
  -4  -8  -1 3.73321 0.72482   2
   4  -8   1 4.93315 2.77750   2
  -4   8  -1 3.76605 2.86664   2
   4   8   1 3.63524 1.44363   2
  -4   8  -1 4.56860 3.02376   2
   4   8   1 5.32473 1.48103   2
   5  -8   1 -5.6397 2.62556   2
   5  -8   1 -1.4611 2.60858   2
  -5   8  -1 -2.6725 2.01764   2
  -5   8  -1 -4.0188 2.66266   2
   5   8   1 -0.6310 1.15456   2
   5   8   1 0.80663 1.22633   2
   6  -8   1 146.009 7.45535   2
   6  -8   1 159.117 7.36301   2
  -6   8  -1 154.649 7.57136   2
  -6   8  -1 143.177 6.82791   2
   6   8   1 155.329 4.72062   2
   6   8   1 158.574 4.75668   2
   7  -8   1 141.878 7.30388   2
   7  -8   1 135.248 7.57496   2
  -7   8  -1 141.998 7.54779   2
  -7   8  -1 126.976 7.16026   2
   7   8   1 136.031 4.22450   2
   8  -8   1 34.3773 4.93018   2
   8  -8   1 42.5804 4.92957   2
   8   8   1 43.3617 2.12190   2
  -8   8  -1 39.0936 4.34705   2
  -8   8  -1 39.1563 5.01465   2
   8   8   1 37.7824 2.05680   2
   9  -8   1 182.789 8.79025   2
   9  -8   1 193.923 9.15739   2
   9   8   1 186.976 5.42424   2
  -9   8  -1 191.940 9.42392   2
   9   8   1 183.462 5.47843   2
  10  -8   1 11.4061 3.91722   2
  10  -8   1 2.42759 4.16424   2
  10   8   1 7.11179 1.23587   2
 -10   8  -1 13.7289 4.40251   2
  10   8   1 7.57259 1.23772   2
  11  -8   1 53.3665 5.73805   2
  11  -8   1 50.3004 6.19527   2
  11   8   1 41.4512 2.08902   2
 -11   8  -1 41.8260 5.61605   2
  11   8   1 45.4895 2.05228   2
  12  -8   1 25.1033 4.94204   2
  12  -8   1 25.0405 5.54342   2
  12   8   1 24.2361 1.10705   2
 -12   8  -1 16.7493 5.17547   2
  13  -8   1 48.4403 5.84591   2
  13  -8   1 52.1009 6.66772   2
 -13   8  -1 42.5586 5.85390   2
  14  -8   1 23.3408 5.99300   2
  14  -8   1 13.0981 5.21005   2
  15  -8   1 15.2707 5.34666   2
  16  -8   1 11.2235 5.56919   2
  16  -9  -1 7.35413 5.70338   2
  15  -9  -1 8.47424 5.35002   2
  14  -9  -1 9.28153 5.18637   2
  13  -9  -1 8.48219 4.20341   2
  13  -9  -1 21.8054 5.60516   2
 -13   9   1 13.0724 5.32973   2
  12  -9  -1 -3.8291 3.40065   2
  12  -9  -1 4.92920 4.75204   2
 -12   9   1 3.57170 4.47894   2
  11  -9  -1 1.49575 4.32718   2
  11  -9  -1 7.06876 4.02594   2
 -11   9   1 6.09658 4.23504   2
  10  -9  -1 8.86089 3.30434   2
  10  -9  -1 10.5653 3.62713   2
 -10   9   1 12.0363 4.49681   2
   9  -9  -1 28.8997 4.65731   2
   9  -9  -1 31.8244 5.12660   2
  -9   9   1 24.3755 4.82894   2
   8  -9  -1 13.6662 4.20285   2
   8  -9  -1 10.1458 3.91006   2
  -8   9   1 6.35377 2.96439   2
  -8   9   1 15.5816 4.20626   2
   7  -9  -1 23.1303 4.47652   2
   7  -9  -1 19.9371 4.06572   2
  -7   9   1 22.2472 4.33447   2
  -7   9   1 24.7936 3.60153   2
   6  -9  -1 93.6388 5.62433   2
   6  -9  -1 92.0484 6.00837   2
  -6   9   1 84.5756 5.28644   2
   6   9  -1 97.4282 2.65050   2
   6   9  -1 79.5980 2.61274   2
  -6   9   1 95.5010 6.44195   2
   5  -9  -1 1.64101 3.09875   2
   5  -9  -1 -0.4827 2.73875   2
   5   9  -1 2.08204 1.14459   2
  -5   9   1 1.92570 3.23077   2
  -5   9   1 0.95023 2.92876   2
   5   9  -1 1.22074 1.14950   2
   4  -9  -1 52.6296 4.58633   2
   4  -9  -1 56.2072 4.88883   2
  -4   9   1 57.8228 4.12366   2
   4   9  -1 55.8667 2.87802   2
   4   9  -1 58.6224 2.89401   2
  -4   9   1 60.2184 5.07150   2
   3  -9  -1 1.31570 2.53405   2
  -3  -9   1 -1.6509 1.11780   2
   3  -9  -1 0.65716 2.63713   2
  -3  -9   1 0.97511 1.26792   2
  -3   9   1 -2.7957 1.81847   2
   3   9  -1 1.68460 1.51689   2
   3   9  -1 -0.3173 1.51652   2
  -3   9   1 1.48913 2.15583   2
   2  -9  -1 0.86336 1.91484   2
  -2  -9   1 -0.4621 1.46576   2
  -2  -9   1 2.38468 1.61679   2
   2  -9  -1 -1.7874 2.35065   2
  -2   9   1 -1.1098 2.69212   2
  -2   9   1 -1.1870 2.49562   2
   2   9  -1 -0.4252 1.81251   2
   2   9  -1 0.44851 1.61656   2
   1  -9  -1 80.0089 4.67529   2
  -1  -9   1 72.5634 4.03158   2
   1  -9  -1 78.6192 4.41483   2
  -1  -9   1 72.6331 3.70716   2
   1   9  -1 74.5499 4.35612   2
   1   9  -1 71.1037 4.26302   2
  -1   9   1 78.4946 4.86646   2
  -1   9   1 73.6545 4.10520   2
   0  -9   1 842.976 23.1408   2
   0  -9  -1 864.882 23.2706   2
   0  -9   1 852.770 23.2265   2
   0  -9  -1 852.802 23.1566   2
   0   9   1 861.023 23.3628   2
   0   9  -1 853.078 23.3744   2
   1  -9   1 -1.3652 2.25607   2
  -1  -9  -1 -0.5330 1.75544   2
   1  -9   1 2.75693 1.76791   2
  -1  -9  -1 0.53028 1.67571   2
   1   9   1 -0.1524 2.13315   2
  -1   9  -1 0.88404 2.47698   2
  -1   9  -1 2.53100 2.45008   2
   1   9   1 2.81577 2.34956   2
  -2  -9  -1 95.6005 4.13655   2
   2  -9   1 96.2154 5.31674   2
   2  -9   1 96.2229 5.15658   2
  -2  -9  -1 98.2279 4.16709   2
   2   9   1 101.053 4.48798   2
  -2   9  -1 97.9407 4.89096   2
   2   9   1 104.287 4.47324   2
  -2   9  -1 97.2232 4.96204   2
   3  -9   1 15.3130 3.19798   2
   3  -9   1 16.3973 3.05799   2
  -3  -9  -1 18.7479 1.74276   2
  -3  -9  -1 19.1552 1.92649   2
   3   9   1 19.9482 2.23342   2
  -3   9  -1 18.8979 3.46498   2
   3   9   1 17.3996 2.17564   2
  -3   9  -1 22.1306 3.41924   2
   4  -9   1 383.127 12.2133   2
  -4  -9  -1 397.611 9.97407   2
   4  -9   1 369.387 12.5544   2
  -4  -9  -1 366.345 9.89123   2
  -4   9  -1 368.287 12.3376   2
   4   9   1 374.227 10.6955   2
   4   9   1 364.245 10.6445   2
  -4   9  -1 388.463 12.6136   2
   5  -9   1 10.4501 3.19752   2
   5  -9   1 11.9810 2.88102   2
   5   9   1 9.13081 1.55437   2
  -5   9  -1 6.13655 3.32350   2
  -5   9  -1 10.0459 3.50400   2
   5   9   1 6.56425 1.50895   2
   6  -9   1 86.6808 6.21829   2
   6  -9   1 82.4457 5.26515   2
   6   9   1 90.9696 3.31370   2
  -6   9  -1 89.5081 6.11508   2
   6   9   1 84.7815 3.32041   2
  -6   9  -1 92.5132 6.40199   2
   7  -9   1 27.6477 4.35940   2
   7  -9   1 34.4209 4.92324   2
   7   9   1 29.0645 1.96552   2
  -7   9  -1 34.9640 4.83094   2
  -7   9  -1 35.7524 4.05609   2
   8  -9   1 36.8261 4.86865   2
   8  -9   1 40.7893 5.31455   2
  -8   9  -1 25.4058 4.68401   2
   8   9   1 38.7492 1.83308   2
  -8   9  -1 36.9708 4.43753   2
   8   9   1 41.6531 1.86294   2
   9  -9   1 8.00994 3.50485   2
   9  -9   1 14.1861 4.13188   2
  -9   9  -1 18.1891 3.86332   2
  10  -9   1 22.9466 5.15347   2
  10  -9   1 19.6550 4.41615   2
 -10   9  -1 16.1666 4.72050   2
  11  -9   1 -1.0442 4.36012   2
  11  -9   1 5.16703 3.90208   2
 -11   9  -1 0.91485 4.20178   2
  12  -9   1 24.3851 4.74369   2
  12  -9   1 25.9056 5.68594   2
 -12   9  -1 13.8542 4.68824   2
  13  -9   1 -2.1903 4.22390   2
  13  -9   1 -2.2109 4.42420   2
 -13   9  -1 1.78647 4.45702   2
  14  -9   1 3.32470 5.13634   2
  15  -9   1 0.12371 5.03112   2
  15 -10  -1 10.1051 6.29082   2
  14 -10  -1 13.1494 5.53180   2
  13 -10  -1 13.2555 4.54495   2
  13 -10  -1 -6.8545 4.52675   2
 -13  10   1 0.79145 4.58588   2
  12 -10  -1 5.59778 3.92683   2
  12 -10  -1 -6.5805 4.31160   2
 -12  10   1 -7.4704 4.76581   2
  11 -10  -1 27.7046 5.69855   2
  11 -10  -1 22.2500 4.89122   2
 -11  10   1 26.2655 5.47360   2
  10 -10  -1 28.4714 5.45425   2
  10 -10  -1 16.2939 4.49991   2
 -10  10   1 16.1614 4.96186   2
   9 -10  -1 5.12124 4.22587   2
   9 -10  -1 2.04692 2.88615   2
  -9  10   1 9.26386 4.47846   2
   8 -10  -1 105.210 7.27910   2
   8 -10  -1 128.667 7.97598   2
  -8  10   1 111.214 6.80732   2
  -8  10   1 111.225 7.20127   2
   7 -10  -1 73.7985 5.69996   2
   7 -10  -1 93.7670 6.48379   2
  -7  10   1 78.8113 5.78959   2
  -7  10   1 75.9000 6.30612   2
   6 -10  -1 58.2003 5.86028   2
   6 -10  -1 55.4053 5.23604   2
   6  10  -1 50.8209 2.21311   2
  -6  10   1 58.0329 5.66500   2
  -6  10   1 46.1858 5.08395   2
   6  10  -1 48.4594 2.15891   2
   5 -10  -1 78.3380 5.95479   2
   5 -10  -1 86.8369 5.78943   2
   5  10  -1 90.6834 3.43731   2
  -5  10   1 79.0319 5.83056   2
  -5  10   1 76.1524 6.04999   2
   5  10  -1 82.8087 3.41450   2
   4 -10  -1 5.77968 3.22482   2
  -4 -10   1 6.51902 0.76615   2
   4 -10  -1 5.51688 2.99823   2
  -4 -10   1 7.88983 0.79492   2
  -4  10   1 4.71603 3.09073   2
   4  10  -1 6.06674 1.74534   2
   4  10  -1 10.9383 1.84148   2
  -4  10   1 8.35729 3.40625   2
   3 -10  -1 116.561 5.64091   2
  -3 -10   1 114.731 4.17831   2
  -3 -10   1 109.607 4.01990   2
   3 -10  -1 117.786 5.90625   2
  -3  10   1 108.299 6.18592   2
  -3  10   1 106.217 5.99779   2
   3  10  -1 116.864 4.73050   2
   3  10  -1 105.090 4.64248   2
   2 -10  -1 26.0485 3.27510   2
   2 -10  -1 28.2610 3.49674   2
  -2 -10   1 23.7639 2.26503   2
  -2 -10   1 22.0749 2.35892   2
   2  10  -1 19.2366 2.39196   2
   2  10  -1 16.5910 2.47332   2
  -2  10   1 24.0901 3.58095   2
  -2  10   1 14.9630 3.14466   2
   1 -10  -1 164.632 6.80896   2
   1 -10  -1 165.941 6.42074   2
  -1 -10   1 177.431 6.40257   2
  -1 -10   1 171.749 6.23731   2
  -1  10   1 170.526 6.94330   2
   1  10  -1 162.610 6.35192   2
  -1  10   1 172.202 7.07456   2
   1  10  -1 170.920 6.47602   2
   0 -10  -1 68.9258 4.12793   2
   0 -10   1 64.4779 3.90088   2
   0 -10  -1 59.8433 3.86718   2
   0 -10   1 66.3689 4.37130   2
   0  10  -1 60.3334 4.25005   2
   0  10   1 66.7367 4.39935   2
   1 -10   1 102.516 5.11439   2
   1 -10   1 101.090 5.19990   2
  -1 -10  -1 103.689 4.62111   2
  -1 -10  -1 107.568 4.51304   2
   1  10   1 95.4580 4.72426   2
  -1  10  -1 112.639 5.60169   2
  -1  10  -1 97.0037 5.28221   2
   1  10   1 96.7542 5.08095   2
  -2 -10  -1 18.3025 2.29207   2
   2 -10   1 17.3080 2.58680   2
   2 -10   1 14.7496 2.55709   2
  -2 -10  -1 16.5299 2.10314   2
   2  10   1 17.0152 2.50189   2
  -2  10  -1 18.4946 3.36338   2
  -2  10  -1 14.1054 3.07511   2
   2  10   1 14.9555 2.47691   2
   3 -10   1 3.23970 2.01080   2
  -3 -10  -1 4.40264 1.52754   2
  -3 -10  -1 1.93588 1.59075   2
   3 -10   1 0.89603 2.72274   2
  -3  10  -1 2.66279 3.07109   2
   3  10   1 2.73898 1.79274   2
   3  10   1 4.56784 1.85359   2
  -3  10  -1 7.24527 3.05425   2
  -4 -10  -1 36.5148 2.03436   2
   4 -10   1 41.1920 4.26153   2
   4 -10   1 26.8763 3.43467   2
  -4 -10  -1 37.4525 1.93828   2
  -4  10  -1 32.0962 4.16625   2
   4  10   1 32.8257 2.86131   2
  -4  10  -1 30.5875 3.75935   2
   4  10   1 30.2785 2.78682   2
   5 -10   1 6.72349 3.51715   2
   5 -10   1 5.27623 3.15496   2
   5  10   1 0.93629 1.53143   2
  -5  10  -1 7.72072 3.48378   2
   5  10   1 4.03838 1.64474   2
  -5  10  -1 -2.8833 3.25781   2
   6 -10   1 23.5188 4.32732   2
   6 -10   1 21.6774 4.04514   2
   6  10   1 19.7350 1.90002   2
  -6  10  -1 20.1746 4.13164   2
  -6  10  -1 16.1432 4.15084   2
   6  10   1 18.0599 1.84983   2
   7 -10   1 22.4537 4.02818   2
   7 -10   1 23.3354 4.32969   2
  -7  10  -1 29.2230 4.64217   2
   7  10   1 19.5989 1.86875   2
   7  10   1 15.7868 1.53578   2
  -7  10  -1 21.0273 4.00506   2
   8 -10   1 7.03132 3.38846   2
   8 -10   1 2.31854 3.60317   2
   8  10   1 5.30232 0.83011   2
  -8  10  -1 1.46117 4.16542   2
   8  10   1 7.09430 0.89802   2
  -8  10  -1 5.18597 3.07399   2
   9 -10   1 71.0886 6.77178   2
   9 -10   1 62.8224 5.43036   2
  -9  10  -1 70.3238 7.14006   2
  10 -10   1 21.5224 5.32893   2
  10 -10   1 24.9364 4.17985   2
 -10  10  -1 19.0039 5.34013   2
  11 -10   1 43.6154 5.74451   2
  11 -10   1 58.9655 6.87448   2
 -11  10  -1 48.7003 6.47893   2
  12 -10   1 4.18162 3.82209   2
  12 -10   1 6.81110 5.11372   2
 -12  10  -1 1.66389 4.42475   2
  13 -10   1 22.8787 5.35120   2
  13 -10   1 16.3116 5.70506   2
 -13  10  -1 24.1734 5.52643   2
  14 -10   1 0.82368 5.16390   2
  15 -10   1 5.46234 5.42910   2
  15 -11  -1 6.90724 5.46619   2
  14 -11  -1 -0.8648 4.80452   2
  13 -11  -1 5.31655 5.32553   2
  13 -11  -1 0.32793 4.21041   2
 -13  11   1 4.43425 5.58188   2
  12 -11  -1 -6.0768 4.50752   2
  12 -11  -1 2.06445 3.05911   2
 -12  11   1 7.95481 5.09635   2
  11 -11  -1 5.23251 3.97207   2
  11 -11  -1 6.98278 5.01015   2
 -11  11   1 2.21409 4.74816   2
  10 -11  -1 21.2890 5.32636   2
  10 -11  -1 13.9602 4.50425   2
 -10  11   1 21.3932 5.33140   2
   9 -11  -1 3.74156 3.94556   2
   9 -11  -1 0.84099 4.26604   2
  -9  11   1 7.07008 4.51846   2
   8 -11  -1 113.237 7.21625   2
   8 -11  -1 130.078 7.81597   2
  -8  11   1 115.835 7.26723   2
  -8  11   1 116.806 7.64275   2
   7 -11  -1 72.4774 6.84976   2
   7 -11  -1 72.1450 6.19827   2
  -7  11   1 60.1738 5.64762   2
  -7  11   1 68.4551 6.31981   2
   6 -11  -1 646.132 19.8921   2
   6 -11  -1 646.474 20.2293   2
   6  11  -1 619.387 16.6480   2
   6  11  -1 643.016 16.6499   2
  -6  11   1 613.498 19.5986   2
  -6  11   1 641.605 19.8565   2
   5 -11  -1 4.06073 3.31028   2
   5 -11  -1 6.40378 3.64989   2
   5  11  -1 6.63860 1.73228   2
  -5  11   1 3.97286 2.84800   2
   5  11  -1 7.47672 1.77756   2
  -5  11   1 5.46704 3.51516   2
  -4 -11   1 487.591 12.8700   2
   4 -11  -1 477.244 15.5857   2
   4 -11  -1 511.720 15.9502   2
  -4 -11   1 506.737 12.9221   2
   4  11  -1 506.027 13.8575   2
  -4  11   1 483.989 15.9126   2
  -4  11   1 456.731 15.3877   2
   4  11  -1 494.039 13.8107   2
   3 -11  -1 61.6703 4.87028   2
   3 -11  -1 66.4088 4.48742   2
  -3 -11   1 59.4562 3.07563   2
  -3 -11   1 61.6095 3.17996   2
   3  11  -1 61.4017 3.91732   2
  -3  11   1 73.6097 5.52105   2
   3  11  -1 62.0090 3.76358   2
  -3  11   1 57.8770 4.37098   2
  -2 -11   1 99.8445 4.49607   2
  -2 -11   1 100.603 4.37950   2
   2 -11  -1 104.879 5.79338   2
   2 -11  -1 105.146 5.53547   2
  -2  11   1 105.030 5.97031   2
   2  11  -1 100.461 4.94183   2
  -2  11   1 98.4787 5.69175   2
   2  11  -1 95.9323 4.94220   2
   1 -11  -1 0.85516 2.18672   2
   1 -11  -1 3.85531 2.53187   2
  -1 -11   1 0.32882 1.86280   2
  -1 -11   1 3.42358 1.87798   2
   1  11  -1 0.10637 2.10384   2
  -1  11   1 0.63022 2.42793   2
  -1  11   1 1.62809 2.64634   2
   1  11  -1 4.59714 2.45702   2
   0 -11  -1 150.216 6.07262   2
   0 -11   1 145.068 5.96698   2
   0 -11  -1 153.562 6.48494   2
   0 -11   1 138.032 6.08775   2
   0  11   1 147.019 6.45992   2
   0  11  -1 144.398 6.37778   2
   1 -11   1 5.26072 2.57521   2
  -1 -11  -1 2.82174 2.31497   2
  -1 -11  -1 3.67266 2.08878   2
   1 -11   1 5.96074 2.45004   2
   1  11   1 4.58587 2.29661   2
  -1  11  -1 5.17735 2.87984   2
   1  11   1 4.03024 2.17124   2
  -1  11  -1 4.74043 2.65691   2
   2 -11   1 5.60499 2.89133   2
  -2 -11  -1 4.76639 2.04930   2
  -2 -11  -1 2.28664 1.79244   2
   2 -11   1 1.52286 2.51324   2
  -2  11  -1 5.44145 2.94526   2
  -2  11  -1 2.27209 3.03112   2
   2  11   1 1.52459 1.99956   2
   2  11   1 0.46261 2.14701   2
  -3 -11  -1 0.94435 1.66817   2
   3 -11   1 1.59028 2.76074   2
  -3 -11  -1 0.74532 1.55960   2
   3 -11   1 2.09770 3.01062   2
   3  11   1 1.88406 1.98532   2
   3  11   1 3.67648 2.04524   2
  -3  11  -1 -0.0476 3.09927   2
  -3  11  -1 0.08413 2.26752   2
  -4 -11  -1 315.425 8.74553   2
   4 -11   1 307.422 11.2217   2
  -4 -11  -1 310.013 8.68373   2
   4 -11   1 311.747 11.4566   2
   4  11   1 304.257 9.52353   2
  -4  11  -1 310.618 11.2115   2
  -4  11  -1 318.068 11.5409   2
   4  11   1 304.924 9.50462   2
   5 -11   1 16.3265 3.89509   2
   5 -11   1 15.7882 3.34711   2
  -5  11  -1 19.0696 4.39880   2
   5  11   1 12.6095 2.10313   2
   5  11   1 11.7833 2.08824   2
  -5  11  -1 15.8128 4.01921   2
   6 -11   1 89.1877 6.55720   2
   6 -11   1 107.343 7.14100   2
  -6  11  -1 92.6583 6.70942   2
   6  11   1 92.4288 3.88089   2
  -6  11  -1 84.0057 6.07586   2
   6  11   1 93.3520 3.90570   2
   7 -11   1 57.4550 5.12922   2
   7 -11   1 69.2175 6.47230   2
   7  11   1 59.1711 2.74492   2
  -7  11  -1 58.4291 5.93591   2
   7  11   1 50.7629 2.73975   2
  -7  11  -1 66.8485 6.47108   2
   8 -11   1 2.18040 4.24657   2
   8 -11   1 5.28359 3.87887   2
   8  11   1 2.56269 0.71242   2
   8  11   1 1.85726 0.77485   2
  -8  11  -1 6.89940 4.47299   2
  -8  11  -1 3.22153 3.84200   2
   9 -11   1 56.3514 6.60196   2
   9 -11   1 41.4724 4.97058   2
  -9  11  -1 41.2102 6.01301   2
  10 -11   1 18.7002 4.13271   2
  10 -11   1 25.6766 5.64056   2
 -10  11  -1 26.8057 5.60709   2
  11 -11   1 8.48890 4.06341   2
  11 -11   1 7.74147 5.10929   2
 -11  11  -1 10.4538 4.96242   2
  12 -11   1 6.53959 4.22146   2
  12 -11   1 17.9418 5.78636   2
 -12  11  -1 6.50334 4.89901   2
  13 -11   1 -1.4781 4.98438   2
 -13  11  -1 0.37902 4.51435   2
  14 -11   1 -7.6123 4.91123   2
  15 -11   1 12.4505 6.46789   2
  15 -12  -1 54.0802 7.86587   2
  14 -12  -1 -9.0887 4.80776   2
  13 -12  -1 8.34937 5.72087   2
 -13  12   1 10.0225 5.41316   2
  12 -12  -1 18.6721 5.00918   2
  12 -12  -1 6.86522 5.30884   2
 -12  12   1 -0.8023 4.94830   2
  11 -12  -1 -0.4058 3.86922   2
  11 -12  -1 -2.9172 4.70394   2
 -11  12   1 1.03299 4.80612   2
  10 -12  -1 0.95124 2.98790   2
  10 -12  -1 3.47702 4.62261   2
 -10  12   1 -3.3158 4.44061   2
   9 -12  -1 27.2831 5.56408   2
   9 -12  -1 19.7912 4.90104   2
  -9  12   1 24.3127 5.49721   2
   8 -12  -1 10.5015 4.80853   2
   8 -12  -1 14.9685 4.26788   2
  -8  12   1 7.93556 4.72469   2
  -8  12   1 4.77880 3.23891   2
   7 -12  -1 68.6935 5.39093   2
   7 -12  -1 72.1815 7.02251   2
  -7  12   1 70.0501 5.69301   2
   7  12  -1 72.1882 2.42679   2
  -7  12   1 73.5069 6.93622   2
   6 -12  -1 17.3850 4.15247   2
   6 -12  -1 19.4374 4.77510   2
  -6  12   1 19.8937 4.52806   2
   6  12  -1 20.4635 2.01632   2
   6  12  -1 25.6557 2.50026   2
  -6  12   1 10.6921 4.50140   2
   5 -12  -1 14.3287 4.19602   2
   5 -12  -1 15.4511 3.89053   2
   5  12  -1 10.3178 2.10817   2
  -5  12   1 10.0517 4.35784   2
   5  12  -1 10.4393 2.09739   2
  -5  12   1 12.6314 3.27817   2
   4 -12  -1 2.65521 3.44076   2
   4 -12  -1 0.19019 2.99163   2
  -4 -12   1 0.00676 1.22148   2
  -4 -12   1 -0.4295 1.15105   2
  -4  12   1 4.07605 3.50833   2
  -4  12   1 1.16917 2.84798   2
   4  12  -1 0.43687 2.04931   2
   4  12  -1 0.83393 2.05394   2
  -3 -12   1 11.0988 2.13655   2
   3 -12  -1 20.8087 3.75120   2
  -3 -12   1 11.0388 1.92055   2
   3 -12  -1 14.1089 3.38152   2
  -3  12   1 12.3091 3.66682   2
   3  12  -1 15.1856 2.53329   2
  -3  12   1 13.6652 3.64515   2
   3  12  -1 10.7910 2.43682   2
  -2 -12   1 29.7867 2.95738   2
   2 -12  -1 30.9237 3.77991   2
   2 -12  -1 31.6373 3.91346   2
  -2 -12   1 36.0638 3.18982   2
   2  12  -1 36.6778 3.41488   2
  -2  12   1 25.3121 3.43036   2
   2  12  -1 28.6862 3.38040   2
  -2  12   1 35.0729 4.28932   2
   1 -12  -1 22.8333 2.93956   2
  -1 -12   1 21.6507 2.87535   2
   1 -12  -1 22.6851 3.15454   2
  -1 -12   1 22.5324 2.83720   2
   1  12  -1 20.9011 3.36004   2
  -1  12   1 18.2709 3.24337   2
   1  12  -1 19.8164 2.95172   2
   0 -12  -1 90.0526 5.03579   2
   0 -12   1 87.9603 4.97343   2
   0 -12  -1 92.5416 5.11514   2
   0 -12   1 92.1108 4.83082   2
   0  12   1 86.9943 5.35624   2
   0  12  -1 94.3898 5.40928   2
   1 -12   1 0.69257 2.37061   2
  -1 -12  -1 0.07208 1.80995   2
   1 -12   1 -2.3767 2.32474   2
  -1 -12  -1 0.47261 2.03864   2
   1  12   1 3.97361 2.26646   2
  -1  12  -1 0.81395 2.74159   2
  -1  12  -1 3.84034 2.78744   2
   1  12   1 -0.9510 2.31430   2
  -2 -12  -1 68.2482 3.99391   2
   2 -12   1 76.3108 4.55161   2
  -2 -12  -1 78.8822 4.28714   2
   2 -12   1 81.0640 5.41144   2
  -2  12  -1 68.6816 4.88692   2
   2  12   1 76.1825 4.46973   2
   2  12   1 73.6278 4.73312   2
  -2  12  -1 75.2095 5.49997   2
  -3 -12  -1 647.616 17.8028   2
   3 -12   1 655.139 19.5906   2
  -3 -12  -1 681.521 17.9389   2
   3 -12   1 654.054 19.4636   2
  -3  12  -1 628.350 19.5405   2
   3  12   1 651.267 18.3500   2
   3  12   1 649.352 18.3741   2
  -3  12  -1 639.276 19.7168   2
  -4 -12  -1 0.73242 1.50391   2
   4 -12   1 1.83520 3.40685   2
  -4 -12  -1 0.75887 1.31658   2
   4 -12   1 3.99530 3.19034   2
  -4  12  -1 0.72914 3.75466   2
   4  12   1 0.27731 2.17447   2
   4  12   1 3.71904 2.25980   2
  -4  12  -1 3.57799 3.53156   2
   5 -12   1 432.647 14.9940   2
   5 -12   1 392.544 14.1038   2
   5  12   1 419.254 12.3002   2
  -5  12  -1 449.726 15.2703   2
  -5  12  -1 425.392 14.5175   2
   5  12   1 433.494 12.3503   2
   6 -12   1 39.0667 4.50355   2
   6 -12   1 36.3718 4.59520   2
  -6  12  -1 37.0314 4.78444   2
  -6  12  -1 39.4058 4.66723   2
   6  12   1 38.2113 3.01729   2
   6  12   1 36.1556 3.07091   2
   7 -12   1 41.3210 4.75943   2
   7 -12   1 31.7175 5.44233   2
  -7  12  -1 57.2520 6.26989   2
   7  12   1 45.5016 2.66837   2
   7  12   1 50.8530 2.89108   2
  -7  12  -1 43.1588 4.92038   2
   8 -12   1 42.1639 5.49141   2
   8 -12   1 53.0528 6.28023   2
  -8  12  -1 40.6354 5.91599   2
   8  12   1 37.2976 1.67784   2
  -8  12  -1 41.6935 5.35106   2
   9 -12   1 41.2435 5.62559   2
   9 -12   1 21.5581 5.50274   2
  -9  12  -1 34.4821 5.17187   2
  10 -12   1 87.8283 8.38048   2
  10 -12   1 77.1507 7.23507   2
 -10  12  -1 83.7080 8.47415   2
  11 -12   1 3.45878 3.90800   2
  11 -12   1 4.56212 4.90595   2
 -11  12  -1 -7.2121 4.59884   2
  12 -12   1 13.3112 5.82626   2
  12 -12   1 11.2122 4.80659   2
 -12  12  -1 14.7320 5.76680   2
  13 -12   1 6.41583 5.49574   2
 -13  12  -1 -0.2264 4.84815   2
  14 -12   1 3.35701 5.58628   2
  15 -12   1 -3.0672 6.10306   2
  14 -13  -1 21.7279 6.61128   2
  13 -13  -1 4.73095 4.43155   2
 -13  13   1 15.5486 6.10607   2
  12 -13  -1 5.28347 5.62261   2
  12 -13  -1 0.90142 5.38809   2
 -12  13   1 7.63463 5.47328   2
  11 -13  -1 -5.4292 3.34186   2
  11 -13  -1 -1.5325 3.90005   2
 -11  13   1 -0.5141 4.89632   2
  10 -13  -1 12.3796 5.40927   2
  10 -13  -1 8.94384 4.46325   2
 -10  13   1 7.72642 5.20543   2
   9 -13  -1 18.3349 5.35489   2
   9 -13  -1 17.1528 4.83431   2
  -9  13   1 16.9099 5.64802   2
   8 -13  -1 8.63527 3.41416   2
   8 -13  -1 5.18535 4.52577   2
  -8  13   1 -5.7681 3.40093   2
  -8  13   1 -0.3519 4.62541   2
   7 -13  -1 13.5693 3.61361   2
   7 -13  -1 16.7693 4.02206   2
  -7  13   1 11.1861 4.85861   2
  -7  13   1 16.8017 4.64178   2
   7  13  -1 19.5228 1.62839   2
   7  13  -1 17.7535 1.61775   2
   6 -13  -1 17.7787 4.23797   2
   6 -13  -1 20.5392 4.00726   2
   6  13  -1 20.0393 2.24964   2
  -6  13   1 20.9304 5.02860   2
   6  13  -1 21.7253 2.29897   2
  -6  13   1 23.1550 4.02668   2
   5 -13  -1 211.104 9.59915   2
   5 -13  -1 217.601 10.0900   2
  -5  13   1 214.458 9.88980   2
   5  13  -1 216.736 7.39429   2
   5  13  -1 219.437 7.36559   2
  -5  13   1 205.895 9.48163   2
  -4 -13   1 76.6949 3.40007   2
  -4 -13   1 82.3774 3.47766   2
   4 -13  -1 69.8882 5.90164   2
   4 -13  -1 96.4091 6.75786   2
  -4  13   1 90.9264 7.00451   2
   4  13  -1 86.1307 4.69074   2
   4  13  -1 81.4218 4.68077   2
  -4  13   1 87.7985 6.48772   2
  -3 -13   1 294.341 9.47707   2
  -3 -13   1 306.707 9.61898   2
   3 -13  -1 312.131 11.4210   2
   3 -13  -1 300.820 11.6697   2
   3  13  -1 316.985 10.2304   2
  -3  13   1 356.674 11.8096   2
   3  13  -1 313.426 10.2708   2
  -3  13   1 308.132 11.7359   2
  -2 -13   1 -1.4787 1.84749   2
   2 -13  -1 5.01540 3.10639   2
  -2 -13   1 1.90460 2.22034   2
   2 -13  -1 1.54505 2.73704   2
  -2  13   1 8.53076 3.71563   2
  -2  13   1 2.11182 3.19362   2
   2  13  -1 -1.3498 2.62148   2
   2  13  -1 3.05136 2.72643   2
  -1 -13   1 9.46721 2.59908   2
  -1 -13   1 12.2779 2.95529   2
   1 -13  -1 10.2504 3.13334   2
   1 -13  -1 20.0006 3.20257   2
   1  13  -1 17.1667 3.18346   2
  -1  13   1 20.1268 3.52370   2
  -1  13   1 14.7773 3.57210   2
   1  13  -1 19.0326 3.37563   2
   0 -13   1 22.5317 3.14710   2
   0 -13   1 25.0915 3.66486   2
   0 -13  -1 26.9143 3.19465   2
   0 -13  -1 23.5969 3.68884   2
   0  13   1 23.3812 3.66015   2
   0  13  -1 26.9049 3.74565   2
  -1 -13  -1 51.0840 4.09767   2
   1 -13   1 52.0887 4.71840   2
   1 -13   1 52.7677 4.42044   2
  -1 -13  -1 52.1816 4.38788   2
   1  13   1 67.0165 5.26295   2
  -1  13  -1 43.5371 4.53463   2
   1  13   1 61.5507 4.41498   2
  -1  13  -1 52.2603 5.16085   2
   2 -13   1 26.0814 3.99642   2
   2 -13   1 32.3191 3.94239   2
  -2 -13  -1 24.1228 3.03470   2
  -2 -13  -1 25.0363 2.89260   2
  -2  13  -1 33.4824 4.59251   2
  -2  13  -1 24.9976 3.53745   2
   2  13   1 19.0479 3.31193   2
   2  13   1 26.2030 3.25825   2
  -3 -13  -1 6.37514 2.24654   2
   3 -13   1 10.9979 3.38183   2
   3 -13   1 10.2818 3.80910   2
  -3 -13  -1 6.03420 1.93380   2
   3  13   1 3.71900 2.62572   2
  -3  13  -1 5.81490 2.86151   2
  -3  13  -1 -0.9644 3.82093   2
   3  13   1 9.57303 2.70606   2
   4 -13   1 12.1832 3.62113   2
   4 -13   1 14.4629 4.13448   2
  -4 -13  -1 9.86758 1.78771   2
  -4 -13  -1 7.23913 1.68682   2
  -4  13  -1 6.77332 3.89719   2
  -4  13  -1 8.70916 4.20504   2
   4  13   1 7.42308 2.47826   2
   4  13   1 10.2865 2.50590   2
   5 -13   1 3.16707 3.03699   2
   5 -13   1 8.75401 3.73105   2
   5  13   1 5.87126 2.30186   2
   5  13   1 1.77452 2.21526   2
  -5  13  -1 2.85350 3.08044   2
  -5  13  -1 5.34880 3.43637   2
   6 -13   1 34.7797 4.47902   2
   6 -13   1 34.7677 5.40537   2
  -6  13  -1 42.2366 5.35114   2
   6  13   1 31.4253 2.83228   2
  -6  13  -1 32.4498 5.58608   2
   6  13   1 34.0987 3.25124   2
   7 -13   1 41.6612 6.02779   2
   7 -13   1 51.3289 5.82990   2
  -7  13  -1 48.9449 6.34688   2
  -7  13  -1 51.3193 5.95854   2
   7  13   1 50.4879 2.97666   2
   7  13   1 43.3572 2.99563   2
   8 -13   1 4.21686 3.55034   2
   8 -13   1 -4.9932 3.66952   2
  -8  13  -1 -0.2802 3.57502   2
   8  13   1 0.20706 1.00649   2
  -8  13  -1 -0.3836 4.58024   2
   9 -13   1 74.1680 6.86310   2
   9 -13   1 84.2188 7.30391   2
  -9  13  -1 74.4749 6.97787   2
  10 -13   1 66.5702 7.77652   2
  10 -13   1 70.5018 7.11808   2
 -10  13  -1 49.8503 7.29491   2
  11 -13   1 -0.3382 5.08763   2
  11 -13   1 -1.7408 3.97216   2
 -11  13  -1 2.24894 5.50669   2
  12 -13   1 12.9090 5.76476   2
 -12  13  -1 21.0177 6.22052   2
  13 -13   1 7.72648 5.54136   2
  14 -13   1 4.95736 5.84428   2
  14 -14  -1 8.60883 5.96582   2
  13 -14  -1 9.07673 5.97878   2
  12 -14  -1 -2.5741 5.12724   2
 -12  14   1 -4.1000 4.89039   2
  11 -14  -1 -3.3294 3.91181   2
  11 -14  -1 2.20733 5.44010   2
 -11  14   1 3.70693 5.11950   2
  10 -14  -1 15.7770 5.55754   2
  10 -14  -1 12.4027 4.90865   2
 -10  14   1 27.0576 6.29118   2
   9 -14  -1 7.76699 4.05328   2
   9 -14  -1 1.92538 4.13926   2
  -9  14   1 -0.4092 4.97976   2
   8 -14  -1 7.88132 3.50555   2
   8 -14  -1 5.03502 4.70767   2
  -8  14   1 -0.0319 4.50200   2
  -8  14   1 -2.2860 4.77345   2
   7 -14  -1 15.5271 4.92411   2
   7 -14  -1 12.0702 3.60354   2
   7  14  -1 17.5622 1.86163   2
  -7  14   1 17.4048 4.44380   2
  -7  14   1 16.1928 4.29254   2
   7  14  -1 18.9584 1.95018   2
   6 -14  -1 -3.7886 3.32426   2
   6 -14  -1 0.80931 3.16344   2
   6  14  -1 0.29649 1.95690   2
   6  14  -1 0.80077 1.88261   2
  -6  14   1 2.13610 4.00434   2
  -6  14   1 1.36401 4.53617   2
   5 -14  -1 39.9415 5.10307   2
   5 -14  -1 51.1743 5.87735   2
  -5  14   1 50.5934 6.14055   2
   5  14  -1 43.9604 3.92024   2
   5  14  -1 46.1057 3.95523   2
   4 -14  -1 2.75537 3.46650   2
  -4 -14   1 5.41539 1.73785   2
   4 -14  -1 4.41471 3.93671   2
  -4  14   1 2.52738 2.87882   2
   4  14  -1 2.80359 2.57030   2
  -4  14   1 2.62459 4.26197   2
   4  14  -1 4.80614 2.66325   2
   3 -14  -1 27.8096 4.20150   2
   3 -14  -1 36.8934 4.81006   2
  -3 -14   1 32.6679 3.09355   2
   3  14  -1 37.5461 3.76204   2
   3  14  -1 25.7942 3.45876   2
  -3  14   1 39.1198 4.90409   2
  -3  14   1 27.7976 4.84352   2
   2 -14  -1 75.4585 5.34484   2
  -2 -14   1 62.9182 4.45210   2
   2 -14  -1 75.0772 5.90049   2
  -2  14   1 78.5545 6.29237   2
   2  14  -1 68.3993 4.79878   2
   2  14  -1 66.0262 5.15695   2
  -2  14   1 67.5323 5.81771   2
  -1 -14   1 52.1471 4.62091   2
   1 -14  -1 52.4680 4.57694   2
  -1 -14   1 47.8688 3.84257   2
   1 -14  -1 54.1311 5.00746   2
   1  14  -1 52.6940 4.79234   2
  -1  14   1 57.9255 5.55507   2
   1  14  -1 51.2045 4.60122   2
  -1  14   1 53.3409 5.08871   2
   0 -14   1 11.9719 2.73811   2
   0 -14  -1 16.5708 2.90158   2
   0 -14  -1 5.07596 2.87211   2
   0 -14   1 9.49452 3.24445   2
   0  14   1 8.12961 3.38597   2
   0  14  -1 11.0688 3.44098   2
  -1 -14  -1 85.5913 4.71152   2
   1 -14   1 75.9342 5.27124   2
   1 -14   1 79.7559 5.57836   2
  -1 -14  -1 77.8346 4.87066   2
  -1  14  -1 68.8538 5.95215   2
  -1  14  -1 82.8076 5.92080   2
   1  14   1 78.1838 5.40488   2
   1  14   1 83.1455 5.20755   2
   2 -14   1 66.3422 5.77338   2
   2 -14   1 81.5648 5.05255   2
  -2 -14  -1 90.4168 4.96239   2
  -2  14  -1 89.4802 5.80002   2
  -2  14  -1 93.9107 6.31569   2
   2  14   1 82.4263 5.51311   2
   2  14   1 81.8283 5.67731   2
   3 -14   1 12.6216 4.07986   2
  -3 -14  -1 11.4259 2.48287   2
   3 -14   1 6.40867 3.35897   2
   3  14   1 23.0365 3.18077   2
  -3  14  -1 13.4746 4.00255   2
   3  14   1 13.8980 3.07960   2
  -3  14  -1 10.2896 3.48764   2
  -4 -14  -1 184.029 6.20410   2
   4 -14   1 186.786 9.20084   2
   4 -14   1 183.705 8.23721   2
  -4  14  -1 173.790 9.14792   2
   4  14   1 184.734 7.21901   2
   4  14   1 177.414 7.18737   2
  -4  14  -1 178.090 8.62866   2
   5 -14   1 42.2315 5.56134   2
   5 -14   1 49.4663 5.27748   2
  -5  14  -1 36.9519 5.74938   2
  -5  14  -1 42.1347 4.85380   2
   5  14   1 40.7775 3.86415   2
   5  14   1 41.9477 3.88207   2
   6 -14   1 30.2415 5.33583   2
   6 -14   1 30.7525 4.80186   2
   6  14   1 31.3304 2.97229   2
  -6  14  -1 25.6639 5.59483   2
   6  14   1 27.2135 2.88611   2
  -6  14  -1 36.4162 5.33421   2
   7 -14   1 25.1542 5.47921   2
   7 -14   1 23.1939 4.81011   2
   7  14   1 21.9845 2.40729   2
  -7  14  -1 19.4118 4.89087   2
   7  14   1 23.5662 2.35120   2
  -7  14  -1 13.3735 4.35480   2
   8 -14   1 3.00836 4.17287   2
   8 -14   1 9.31579 5.03188   2
  -8  14  -1 7.47118 5.28438   2
   8  14   1 10.0200 1.39337   2
   8  14   1 11.0940 1.32130   2
   9 -14   1 82.0616 8.17509   2
   9 -14   1 78.2604 7.35496   2
  -9  14  -1 77.5354 7.26888   2
  10 -14   1 0.03039 4.07073   2
  10 -14   1 8.62543 5.45349   2
 -10  14  -1 1.33924 5.34458   2
  11 -14   1 15.9466 4.88509   2
  11 -14   1 2.75910 5.33821   2
 -11  14  -1 3.88020 5.59741   2
  12 -14   1 2.39102 5.39024   2
 -12  14  -1 8.67056 5.37037   2
  13 -14   1 2.01968 5.53597   2
  14 -14   1 5.71246 5.99078   2
  14 -15  -1 2.74299 5.93780   2
  13 -15  -1 10.8247 6.16340   2
  12 -15  -1 4.65532 5.60041   2
 -12  15   1 1.55153 5.73273   2
  11 -15  -1 6.10990 4.50956   2
 -11  15   1 3.89662 5.53272   2
  10 -15  -1 -0.4576 5.11948   2
  10 -15  -1 8.03020 4.72489   2
 -10  15   1 3.52884 5.57262   2
   9 -15  -1 49.2372 7.05466   2
   9 -15  -1 51.6112 6.36246   2
  -9  15   1 49.2613 7.30317   2
   8 -15  -1 15.9949 4.09730   2
   8 -15  -1 18.9754 5.50823   2
  -8  15   1 19.6163 4.88772   2
   7 -15  -1 117.190 8.60851   2
   7 -15  -1 83.2708 6.48435   2
  -7  15   1 118.945 8.98545   2
   7  15  -1 100.470 4.15281   2
   7  15  -1 101.404 4.19323   2
  -7  15   1 86.5169 7.58503   2
   6 -15  -1 8.31835 4.09424   2
   6 -15  -1 2.72380 4.50072   2
   6  15  -1 5.30210 2.22911   2
   6  15  -1 4.76608 2.22291   2
  -6  15   1 -1.0783 3.91382   2
  -6  15   1 7.53291 4.85582   2
   5 -15  -1 225.524 10.7253   2
   5 -15  -1 206.741 9.96403   2
  -5  15   1 208.963 10.8747   2
   5  15  -1 229.593 8.02217   2
   5  15  -1 227.725 8.00585   2
  -5  15   1 203.543 9.63280   2
   4 -15  -1 1.11701 3.38168   2
  -4 -15   1 3.22080 1.84341   2
   4 -15  -1 1.10010 3.99350   2
   4  15  -1 2.38858 2.66783   2
  -4  15   1 4.73435 3.34126   2
   4  15  -1 8.61603 2.91291   2
  -4  15   1 6.89624 4.16016   2
   3 -15  -1 186.811 8.62091   2
   3 -15  -1 172.289 8.94679   2
  -3 -15   1 186.193 7.00916   2
  -3  15   1 204.277 9.78231   2
   3  15  -1 191.117 7.82455   2
  -3  15   1 179.491 8.49888   2
   3  15  -1 185.536 7.82262   2
   2 -15  -1 7.94400 3.67846   2
  -2 -15   1 6.03314 2.60731   2
   2 -15  -1 3.62971 3.31024   2
   2  15  -1 1.92417 2.80545   2
   2  15  -1 1.95755 2.72882   2
  -2  15   1 9.14630 3.75755   2
  -2  15   1 6.04572 3.96570   2
  -1 -15   1 100.842 5.82571   2
   1 -15  -1 94.8699 6.65984   2
  -1  15   1 85.9043 6.48998   2
   1  15  -1 103.366 6.16495   2
   1  15  -1 91.9076 5.79256   2
  -1  15   1 86.7071 6.23380   2
   0 -15  -1 0.87510 2.77565   2
   0 -15   1 2.59753 2.82890   2
   0  15   1 -0.2285 3.13387   2
   0  15  -1 -1.5084 3.21122   2
   1 -15   1 -0.9016 2.91161   2
  -1 -15  -1 1.60482 2.89308   2
   1  15   1 0.82296 2.69964   2
  -1  15  -1 0.92060 2.61026   2
   1  15   1 0.57210 3.40089   2
  -1  15  -1 1.58118 3.25275   2
   2 -15   1 7.08589 3.59183   2
  -2 -15  -1 4.20123 2.62181   2
   2  15   1 5.60882 2.95297   2
   2  15   1 5.90299 2.88294   2
  -2  15  -1 6.16944 3.73969   2
  -2  15  -1 5.70562 4.01166   2
   3 -15   1 -0.4273 2.88675   2
  -3 -15  -1 1.60704 2.38838   2
   3 -15   1 -4.6117 3.45464   2
  -3  15  -1 -3.9575 3.87408   2
   3  15   1 3.28344 2.58439   2
   3  15   1 0.89329 2.91777   2
  -3  15  -1 -4.2778 3.51839   2
   4 -15   1 43.3544 5.52740   2
  -4 -15  -1 38.4368 3.30979   2
   4 -15   1 48.6860 5.26877   2
   4  15   1 44.5617 4.33770   2
   4  15   1 45.7900 4.16138   2
  -4  15  -1 53.0658 6.24828   2
  -4  15  -1 48.7313 5.84769   2
   5 -15   1 16.9011 4.17778   2
   5 -15   1 13.3111 4.67796   2
   5  15   1 22.1221 3.19727   2
   5  15   1 20.2657 3.08811   2
  -5  15  -1 19.6532 4.11416   2
  -5  15  -1 10.2371 4.92295   2
   6 -15   1 4.62423 4.38467   2
   6 -15   1 -2.7325 3.52127   2
  -6  15  -1 3.03574 4.77460   2
   6  15   1 5.90152 2.33517   2
   6  15   1 4.97078 2.41665   2
  -6  15  -1 1.31856 4.16516   2
   7 -15   1 101.845 7.53875   2
   7 -15   1 116.438 8.68103   2
  -7  15  -1 98.8243 8.75898   2
   7  15   1 91.5996 4.51077   2
  -7  15  -1 85.6308 7.80891   2
   7  15   1 104.617 4.61416   2
   8 -15   1 2.87835 4.75808   2
   8 -15   1 0.22306 3.98427   2
   8  15   1 4.57068 1.35325   2
  -8  15  -1 -6.9151 4.68360   2
   9 -15   1 104.926 8.13185   2
   9 -15   1 114.356 8.46294   2
  -9  15  -1 131.949 10.1095   2
  10 -15   1 14.7473 4.88355   2
  10 -15   1 21.9755 4.95261   2
 -10  15  -1 14.2277 6.17443   2
  11 -15   1 39.5021 6.28508   2
 -11  15  -1 54.9963 7.95057   2
  12 -15   1 -1.2840 5.55140   2
 -12  15  -1 7.52952 5.43715   2
  13 -15   1 5.20912 5.75950   2
  13 -16  -1 6.03408 6.12913   2
  12 -16  -1 12.5410 6.28771   2
 -12  16   1 23.7166 6.95513   2
  11 -16  -1 12.3885 6.30813   2
 -11  16   1 14.0219 6.13681   2
  10 -16  -1 21.9972 6.42030   2
 -10  16   1 2.26765 5.71986   2
   9 -16  -1 13.7134 5.58430   2
  -9  16   1 2.47215 5.61294   2
   8 -16  -1 18.8639 5.86101   2
  -8  16   1 16.1672 5.98456   2
   7 -16  -1 7.83093 5.12699   2
   7  16  -1 2.99016 1.93499   2
   7  16  -1 4.29535 2.00019   2
  -7  16   1 -9.3330 3.72802   2
  -7  16   1 6.95671 4.20239   2
   6 -16  -1 7.74381 4.68010   2
   6  16  -1 5.64959 2.43856   2
  -6  16   1 -4.9632 4.69691   2
  -6  16   1 10.0330 3.70832   2
   6  16  -1 9.72686 2.58422   2
   5 -16  -1 9.11100 4.70983   2
  -5  16   1 12.3294 4.30285   2
   5  16  -1 10.0696 2.96681   2
  -5  16   1 4.81850 4.32148   2
   5  16  -1 13.8103 3.03341   2
   4 -16  -1 1.48777 3.91155   2
  -4 -16   1 -2.4047 1.67698   2
   4  16  -1 3.74385 2.73814   2
  -4  16   1 4.78130 4.18779   2
  -4  16   1 1.22982 4.48661   2
   3 -16  -1 5.97529 3.99846   2
  -3 -16   1 3.52783 2.49429   2
   3  16  -1 5.42413 3.13584   2
  -3  16   1 3.83294 4.35227   2
   3  16  -1 9.95116 3.16980   2
  -3  16   1 -2.4313 3.47476   2
   2 -16  -1 -0.3633 3.39455   2
  -2 -16   1 -2.2380 2.62488   2
  -2  16   1 1.07226 4.04183   2
  -2  16   1 0.95682 3.49514   2
   2  16  -1 -1.9390 2.75730   2
   2  16  -1 0.71242 2.72766   2
  -1 -16   1 3.21958 2.96055   2
   1 -16  -1 -0.3289 3.04613   2
  -1  16   1 4.20104 3.87532   2
   1  16  -1 3.10620 3.31808   2
  -1  16   1 5.30411 3.40807   2
   1  16  -1 3.13930 3.49669   2
   0 -16   1 2.00134 2.89619   2
   0 -16  -1 2.44229 3.36359   2
   0  16   1 4.10396 3.51735   2
   0  16  -1 4.23800 3.58081   2
  -1 -16  -1 44.4064 4.36368   2
   1 -16   1 38.2444 4.63588   2
   1  16   1 32.6331 4.37978   2
   1  16   1 35.0255 4.65641   2
  -1  16  -1 43.8932 5.19409   2
  -1  16  -1 41.7987 4.88312   2
   2 -16   1 78.5447 6.41792   2
  -2 -16  -1 79.1787 5.20699   2
  -2  16  -1 86.2278 7.07686   2
   2  16   1 80.6181 5.50227   2
  -2  16  -1 78.0280 6.72580   2
   2  16   1 83.6985 6.13957   2
  -3 -16  -1 67.4207 4.62179   2
   3 -16   1 70.2322 6.45661   2
  -3  16  -1 70.3419 5.97836   2
   3  16   1 72.3872 5.53251   2
  -3  16  -1 66.4086 6.46118   2
   3  16   1 61.2179 5.36835   2
   4 -16   1 63.6248 6.30690   2
  -4 -16  -1 52.1103 3.52357   2
   4  16   1 47.3961 4.71263   2
  -4  16  -1 46.6109 6.05250   2
  -4  16  -1 54.3948 5.89978   2
   4  16   1 55.0019 5.08452   2
   5 -16   1 44.0266 5.99366   2
   5  16   1 41.9128 4.11488   2
  -5  16  -1 37.4747 5.38217   2
  -5  16  -1 43.7662 5.25900   2
   5  16   1 33.8142 3.83484   2
   6 -16   1 -1.3708 4.44632   2
   6  16   1 0.57799 2.39355   2
  -6  16  -1 -5.3164 4.76286   2
  -6  16  -1 -4.8462 3.99723   2
   6  16   1 0.68208 2.52777   2
   7 -16   1 0.49204 3.61331   2
   7  16   1 1.97864 2.22546   2
  -7  16  -1 3.52679 4.38195   2
  -7  16  -1 10.1361 5.51111   2
   7  16   1 1.91056 2.13252   2
   8 -16   1 16.3984 5.80144   2
  -8  16  -1 23.3205 5.94543   2
   8  16   1 22.0662 2.05720   2
   8  16   1 21.6645 2.20369   2
   9 -16   1 15.0427 5.98021   2
  -9  16  -1 19.7822 6.48931   2
  10 -16   1 26.3856 6.68450   2
 -10  16  -1 37.4058 7.21486   2
  11 -16   1 15.0062 6.42611   2
 -11  16  -1 6.31572 5.98840   2
  12 -16   1 11.9024 6.25574   2
 -12  16  -1 1.12356 5.53167   2
  13 -16   1 4.75297 6.15549   2
  13 -17  -1 -4.5955 5.60435   2
  12 -17  -1 9.55511 6.44323   2
 -12  17   1 -5.3264 5.48710   2
  11 -17  -1 14.4757 6.37270   2
 -11  17   1 -1.2589 5.60012   2
  10 -17  -1 14.9633 5.97605   2
 -10  17   1 13.3313 6.25835   2
   9 -17  -1 17.7025 5.06975   2
  -9  17   1 12.6330 6.38099   2
   8 -17  -1 0.43073 4.88524   2
  -8  17   1 -1.0385 4.18050   2
   8  17  -1 0.78906 0.95838   2
   7 -17  -1 9.49960 5.19226   2
  -7  17   1 -4.0009 5.25419   2
   7  17  -1 -0.3347 2.08594   2
   7  17  -1 0.98703 2.10276   2
  -7  17   1 3.25188 3.40984   2
   6 -17  -1 15.7676 5.46760   2
  -6  17   1 9.37942 4.42184   2
  -6  17   1 15.2825 4.85430   2
   6  17  -1 13.0648 2.86291   2
   6  17  -1 7.74858 2.78482   2
   5 -17  -1 13.1986 4.97549   2
  -5  17   1 21.4519 5.61268   2
   5  17  -1 18.7200 3.38045   2
   5  17  -1 22.9704 3.48192   2
  -5  17   1 23.6257 5.20739   2
  -4 -17   1 14.8815 2.34299   2
   4 -17  -1 18.6925 4.05362   2
  -4  17   1 8.41556 5.09960   2
   4  17  -1 13.1811 3.36237   2
  -4  17   1 14.3848 4.69321   2
   4  17  -1 13.0033 3.27236   2
   3 -17  -1 27.2230 4.95161   2
  -3 -17   1 30.7785 3.49074   2
  -3  17   1 27.6892 5.51980   2
   3  17  -1 28.7758 4.14228   2
  -3  17   1 35.2555 5.16637   2
   3  17  -1 27.5586 3.93985   2
  -2 -17   1 2.37147 2.93757   2
   2 -17  -1 -4.1002 3.25426   2
   2  17  -1 -1.5394 2.94652   2
  -2  17   1 -1.6303 3.36961   2
   2  17  -1 2.39623 3.46195   2
  -2  17   1 -1.7342 4.06385   2
   1 -17  -1 25.3216 4.28973   2
  -1 -17   1 20.6557 3.77317   2
  -1  17   1 19.3715 4.22444   2
   1  17  -1 25.0422 4.17149   2
  -1  17   1 22.0249 4.69713   2
   1  17  -1 17.0181 4.00520   2
   0 -17  -1 -0.7846 3.03417   2
   0 -17   1 3.55864 3.15639   2
   0  17   1 0.60551 3.51276   2
   0  17  -1 3.19435 3.64934   2
  -1 -17  -1 14.9159 3.68610   2
   1 -17   1 13.0125 3.83800   2
   1  17   1 10.6460 3.72346   2
  -1  17  -1 20.1335 4.25812   2
  -1  17  -1 15.1622 4.52026   2
   1  17   1 6.01583 3.37113   2
   2 -17   1 0.66878 3.54618   2
  -2 -17  -1 2.00626 2.78772   2
   2  17   1 5.82560 3.26186   2
   2  17   1 6.48390 3.61294   2
  -2  17  -1 8.25091 4.31550   2
  -2  17  -1 0.90775 3.74652   2
  -3 -17  -1 21.3311 3.26810   2
   3 -17   1 27.8739 4.79513   2
  -3  17  -1 31.1409 5.23480   2
  -3  17  -1 20.2544 5.24988   2
   3  17   1 23.1239 4.11130   2
   3  17   1 21.7731 4.05217   2
   4 -17   1 17.1272 4.00183   2
  -4 -17  -1 18.6908 2.50924   2
  -4  17  -1 20.2448 5.46487   2
  -4  17  -1 10.6275 4.60589   2
   4  17   1 15.8327 3.68797   2
   4  17   1 18.2253 3.55457   2
   5 -17   1 -1.7288 3.19411   2
   5  17   1 3.76104 2.95366   2
  -5  17  -1 -0.8106 3.15235   2
   5  17   1 -2.9748 2.79471   2
  -5  17  -1 4.35252 5.12240   2
   6 -17   1 85.1198 8.35274   2
  -6  17  -1 106.807 8.18341   2
   6  17   1 110.540 5.74823   2
  -6  17  -1 91.0584 8.89892   2
   6  17   1 94.2044 5.39471   2
   7 -17   1 13.0224 5.48077   2
   7  17   1 10.0666 2.63254   2
  -7  17  -1 10.5146 3.94670   2
   7  17   1 14.8511 2.65328   2
  -7  17  -1 8.00507 5.66050   2
   8 -17   1 1.13738 5.34073   2
   8  17   1 -2.1939 1.61888   2
   8  17   1 0.61031 1.63563   2
  -8  17  -1 -0.1208 5.33667   2
   9 -17   1 3.31021 5.37641   2
  -9  17  -1 -1.3572 5.60880   2
  10 -17   1 8.01379 4.69791   2
 -10  17  -1 -0.9469 4.29194   2
  11 -17   1 8.93618 4.77284   2
 -11  17  -1 6.29447 6.30554   2
  12 -17   1 -1.8467 5.62083   2
 -12  17  -1 -4.6137 6.56574   2
  12 -18  -1 -1.5404 5.60340   2
  11 -18  -1 35.8140 7.58607   2
 -11  18   1 48.3452 7.78498   2
  10 -18  -1 2.01385 5.64204   2
 -10  18   1 14.4608 6.50828   2
   9 -18  -1 21.6686 6.31565   2
  -9  18   1 19.0420 5.67556   2
   8 -18  -1 -1.5679 3.88634   2
   8  18  -1 0.92351 1.21002   2
  -8  18   1 -2.4734 5.68652   2
   7 -18  -1 29.4261 6.38110   2
   7  18  -1 22.5350 2.88653   2
  -7  18   1 24.4809 5.52641   2
   7  18  -1 16.5805 2.76881   2
  -7  18   1 22.8365 5.30289   2
   6 -18  -1 10.7366 5.29039   2
   6  18  -1 14.0430 3.16919   2
  -6  18   1 12.5793 4.96083   2
  -6  18   1 12.5663 5.80892   2
   6  18  -1 13.4154 3.15720   2
   5 -18  -1 -1.6144 4.37626   2
  -5  18   1 8.90471 5.46099   2
   5  18  -1 -1.9364 2.65029   2
   5  18  -1 0.44291 2.95781   2
  -5  18   1 -1.1705 4.04058   2
  -4 -18   1 0.72897 1.98622   2
   4 -18  -1 -1.5468 3.93074   2
  -4  18   1 -1.3804 3.99302   2
   4  18  -1 -2.0963 2.91212   2
  -4  18   1 -7.5068 4.50002   2
   4  18  -1 -3.8546 2.95773   2
   3 -18  -1 17.3938 4.60451   2
  -3 -18   1 14.9926 3.03576   2
  -3  18   1 15.2590 4.66438   2
  -3  18   1 23.0887 5.57496   2
   3  18  -1 10.0273 3.40460   2
   3  18  -1 14.7997 3.72389   2
   2 -18  -1 2.67437 3.87211   2
  -2 -18   1 -2.5687 2.85240   2
   2  18  -1 2.01708 3.53310   2
   2  18  -1 2.55527 3.34141   2
  -2  18   1 6.29418 4.68491   2
  -2  18   1 4.59692 3.02359   2
  -1 -18   1 111.536 6.79790   2
   1 -18  -1 111.080 7.70885   2
   1  18  -1 114.136 7.24802   2
   1  18  -1 114.519 7.09454   2
  -1  18   1 108.430 7.89310   2
  -1  18   1 117.693 7.56051   2
   0 -18  -1 -5.9547 3.29835   2
   0 -18   1 0.40524 3.47986   2
   0  18   1 0.70579 3.74238   2
   0  18  -1 -1.9354 3.59054   2
  -1 -18  -1 141.899 7.18283   2
   1 -18   1 144.543 8.05925   2
  -1  18  -1 156.172 8.86641   2
   1  18   1 144.595 7.82080   2
   1  18   1 141.601 8.50238   2
  -1  18  -1 144.895 8.35947   2
  -2 -18  -1 16.0593 3.47812   2
   2 -18   1 22.2903 4.62427   2
  -2  18  -1 18.7431 4.51386   2
   2  18   1 17.9836 4.14925   2
  -2  18  -1 13.6528 4.96362   2
   2  18   1 20.7236 4.42585   2
  -3 -18  -1 79.5663 5.23990   2
   3 -18   1 86.6760 7.27004   2
  -3  18  -1 97.8711 8.29444   2
   3  18   1 93.2169 6.48875   2
  -3  18  -1 86.6188 7.46736   2
   3  18   1 81.9241 5.88875   2
  -4 -18  -1 -1.0371 1.90709   2
   4 -18   1 5.22997 4.26558   2
  -4  18  -1 -4.8296 3.93630   2
   4  18   1 2.54367 3.16737   2
  -4  18  -1 -6.4644 4.34695   2
   4  18   1 -0.0662 2.93802   2
   5 -18   1 43.4963 6.42040   2
  -5  18  -1 58.6128 7.38582   2
   5  18   1 60.0803 5.30714   2
   5  18   1 56.1325 4.97779   2
  -5  18  -1 54.9623 5.95761   2
   6 -18   1 -3.6053 4.47757   2
  -6  18  -1 -5.7642 4.21380   2
   6  18   1 3.44567 2.89640   2
  -6  18  -1 -1.5430 5.10426   2
   6  18   1 -7.3082 2.55020   2
   7 -18   1 29.7228 6.50786   2
   7  18   1 20.7496 3.02350   2
  -7  18  -1 14.9238 6.21676   2
   7  18   1 22.2335 3.17907   2
  -7  18  -1 16.5554 5.13156   2
   8 -18   1 -0.8593 3.80272   2
   8  18   1 4.98279 1.81020   2
  -8  18  -1 -8.7386 5.22886   2
   8  18   1 1.83957 1.85488   2
   9 -18   1 2.17550 5.35278   2
  -9  18  -1 -4.3173 5.49602   2
  10 -18   1 -5.1610 5.55270   2
 -10  18  -1 -5.5671 5.65506   2
  11 -18   1 -5.4251 5.69100   2
 -11  18  -1 3.43677 6.30330   2
  12 -18   1 10.2326 6.52917   2
  11 -19  -1 5.61360 6.29236   2
 -11  19   1 13.0188 6.89083   2
  10 -19  -1 -4.3020 5.65374   2
 -10  19   1 -1.2245 4.38700   2
   9 -19  -1 -1.1264 5.42555   2
  -9  19   1 0.72545 6.03991   2
   8 -19  -1 1.92054 5.30388   2
   8  19  -1 2.62994 1.45172   2
  -8  19   1 -1.2624 4.42057   2
   7 -19  -1 6.83996 5.49834   2
   7  19  -1 13.7801 2.78734   2
   7  19  -1 6.71727 2.67517   2
  -7  19   1 9.60260 6.21201   2
   6 -19  -1 -2.0724 4.62975   2
  -6  19   1 1.75155 5.63018   2
  -6  19   1 4.49262 4.57413   2
   6  19  -1 -0.5232 2.84696   2
   6  19  -1 -1.7587 2.64746   2
   5 -19  -1 58.6714 7.28128   2
  -5  19   1 82.8401 8.45251   2
   5  19  -1 83.4304 5.93128   2
   5  19  -1 71.4193 5.48095   2
  -5  19   1 76.0826 7.52212   2
   4 -19  -1 3.13492 4.46845   2
   4  19  -1 4.64857 3.37220   2
   4  19  -1 0.59132 3.25539   2
  -4  19   1 3.88526 5.23651   2
  -4  19   1 9.03928 4.52265   2
   3 -19  -1 79.6466 7.30265   2
  -3 -19   1 71.3440 4.94423   2
  -3  19   1 72.8248 7.49461   2
   3  19  -1 65.8634 6.10780   2
  -3  19   1 62.6009 6.74559   2
   3  19  -1 59.8310 5.56258   2
   2 -19  -1 0.89616 3.92142   2
  -2 -19   1 8.76791 3.26058   2
  -2  19   1 9.34713 4.29525   2
   2  19  -1 5.73452 3.70278   2
   2  19  -1 1.46425 3.29636   2
  -2  19   1 4.57240 4.66039   2
  -1 -19   1 1.77220 3.45457   2
   1 -19  -1 0.29251 3.56399   2
   1  19  -1 5.27028 3.95915   2
   1  19  -1 -0.2778 3.42090   2
  -1  19   1 -6.8972 3.50347   2
  -1  19   1 1.48812 4.28585   2
   0 -19  -1 5.42602 3.46604   2
   0 -19   1 4.82632 3.96125   2
   0  19   1 1.56187 4.13501   2
   0  19  -1 13.3292 4.42176   2
  -1 -19  -1 -1.9508 3.36851   2
   1 -19   1 7.52366 3.97343   2
  -1  19  -1 9.98085 4.65096   2
   1  19   1 5.55461 4.09631   2
   1  19   1 9.32213 3.79852   2
  -1  19  -1 -0.3946 3.86137   2
  -2 -19  -1 -3.5077 2.71561   2
   2 -19   1 -4.8657 3.49672   2
  -2  19  -1 0.99263 4.57079   2
  -2  19  -1 -0.6850 3.68090   2
   2  19   1 0.10865 3.21438   2
   2  19   1 0.04474 3.43411   2
   3 -19   1 -3.2641 3.81746   2
  -3 -19  -1 0.82673 2.71224   2
   3  19   1 2.18448 3.79555   2
  -3  19  -1 0.23720 4.12579   2
  -3  19  -1 -1.1354 4.57808   2
   3  19   1 -0.3542 3.04075   2
   4 -19   1 9.36152 4.73800   2
   4  19   1 16.0824 3.94663   2
  -4  19  -1 16.4508 4.79375   2
  -4  19  -1 4.19492 5.24564   2
   4  19   1 15.5594 3.92343   2
   5 -19   1 -4.4482 4.29944   2
  -5  19  -1 -2.5114 5.17622   2
   5  19   1 2.38565 3.33885   2
   5  19   1 2.64636 3.21648   2
  -5  19  -1 5.79461 3.64021   2
   6 -19   1 24.3080 5.98072   2
  -6  19  -1 17.8106 5.52963   2
  -6  19  -1 24.3021 6.56495   2
   6  19   1 22.8938 3.65784   2
   6  19   1 21.8303 3.54205   2
   7 -19   1 5.66474 5.33782   2
   7  19   1 -1.1859 2.45063   2
   7  19   1 2.45613 2.71311   2
  -7  19  -1 -6.2381 5.56109   2
   8 -19   1 3.15047 5.37006   2
  -8  19  -1 -1.0908 4.34614   2
   8  19   1 2.24575 1.88109   2
   8  19   1 0.92623 1.94265   2
   9 -19   1 7.21684 5.77128   2
  -9  19  -1 0.08507 6.09441   2
  10 -19   1 3.32721 5.92213   2
 -10  19  -1 -0.9969 6.27585   2
  11 -19   1 15.1205 6.50290   2
 -11  19  -1 20.1441 7.06233   2
  11 -20  -1 21.2102 7.14555   2
 -11  20   1 10.6126 6.70806   2
  10 -20  -1 -6.0881 5.70368   2
 -10  20   1 0.72845 6.25784   2
   9 -20  -1 11.7528 6.34059   2
  -9  20   1 14.0278 5.60156   2
   8 -20  -1 1.15839 5.42103   2
   8  20  -1 1.32719 1.44656   2
  -8  20   1 -5.2860 5.81464   2
   7 -20  -1 -3.8926 4.90753   2
   7  20  -1 3.43152 2.66107   2
  -7  20   1 -7.0549 5.66259   2
   7  20  -1 4.60523 2.60187   2
   6 -20  -1 4.46086 4.98978   2
   6  20  -1 0.09889 2.88767   2
   6  20  -1 -4.1352 2.73448   2
  -6  20   1 1.30537 5.77537   2
  -6  20   1 -1.6211 4.60367   2
   5 -20  -1 -5.0355 4.50523   2
   5  20  -1 8.11920 3.63079   2
  -5  20   1 -1.0976 5.46736   2
  -5  20   1 -1.9279 3.29735   2
   5  20  -1 0.57432 3.13087   2
   4 -20  -1 10.3969 4.87295   2
  -4  20   1 -3.4013 4.97291   2
  -4  20   1 4.67427 3.47485   2
   4  20  -1 8.87154 3.66692   2
   4  20  -1 0.48041 3.52249   2
  -3 -20   1 14.3605 3.23768   2
   3 -20  -1 16.0957 5.03164   2
  -3  20   1 25.1052 5.21935   2
   3  20  -1 15.8244 4.20874   2
   3  20  -1 18.5837 4.32519   2
  -3  20   1 17.9692 5.84847   2
   2 -20  -1 0.58419 3.90702   2
  -2 -20   1 3.40847 3.06765   2
  -2  20   1 4.25350 4.92172   2
   2  20  -1 2.03266 4.14856   2
  -2  20   1 0.32972 4.08067   2
   2  20  -1 -0.3705 3.93510   2
  -1 -20   1 79.4793 6.55095   2
   1 -20  -1 74.5151 6.79346   2
   1  20  -1 92.5615 7.17706   2
   1  20  -1 79.6450 7.30663   2
  -1  20   1 79.2680 7.79061   2
  -1  20   1 80.1141 7.29694   2
   0 -20   1 10.7262 4.41603   2
   0 -20  -1 9.30356 4.31993   2
   0  20   1 7.73750 3.60376   2
   0  20  -1 3.67923 3.28478   2
   0  20  -1 9.77482 5.15056   2
   0  20   1 8.88227 4.68843   2
  -1 -20  -1 117.211 7.44190   2
   1 -20   1 119.194 7.86312   2
   1  20   1 108.348 7.89959   2
   1  20   1 114.636 7.60867   2
  -1  20  -1 129.253 8.79846   2
  -1  20  -1 115.892 8.09709   2
   2 -20   1 8.44159 4.28702   2
  -2 -20  -1 18.6143 3.78343   2
  -2  20  -1 0.80854 4.92704   2
  -2  20  -1 13.5719 4.60955   2
   2  20   1 5.90767 3.82191   2
   2  20   1 0.71981 4.31489   2
  -3 -20  -1 59.6368 4.79548   2
   3 -20   1 52.8897 6.43996   2
  -3  20  -1 57.4975 6.52569   2
  -3  20  -1 56.5152 7.26131   2
   3  20   1 68.5544 5.94419   2
   3  20   1 50.4535 5.55914   2
   4 -20   1 7.43926 4.95849   2
   4  20   1 4.31109 3.43656   2
  -4  20  -1 -5.8920 3.75506   2
   4  20   1 -0.4187 3.62971   2
  -4  20  -1 -0.7336 5.09880   2
   5 -20   1 7.22368 5.17148   2
   5  20   1 20.8523 3.98962   2
  -5  20  -1 17.4718 4.24192   2
  -5  20  -1 13.7270 6.27310   2
   5  20   1 16.5787 3.73206   2
   6 -20   1 6.62321 5.55772   2
   6  20   1 3.60824 3.06087   2
  -6  20  -1 10.0649 6.22954   2
  -6  20  -1 9.23048 4.93144   2
   6  20   1 6.00858 3.29255   2
   7 -20   1 18.8303 6.06146   2
  -7  20  -1 6.74907 6.37424   2
   7  20   1 15.5098 3.15400   2
   7  20   1 12.0318 2.98829   2
   8 -20   1 -0.8216 5.47709   2
   8  20   1 -1.1955 1.85861   2
   8  20   1 0.80291 2.07479   2
  -8  20  -1 -4.5153 5.84999   2
   9 -20   1 2.37049 5.61455   2
  -9  20  -1 -0.0746 6.54451   2
  10 -20   1 -0.0683 5.70887   2
 -10  20  -1 10.8494 6.73628   2
  10 -21  -1 -0.3178 5.79994   2
 -10  21   1 9.41839 6.50702   2
   9 -21  -1 10.1068 6.19245   2
  -9  21   1 0.55507 6.56998   2
   8 -21  -1 -2.2658 5.45441   2
   8  21  -1 -0.5167 1.52730   2
  -8  21   1 -0.3119 6.20792   2
   8  21  -1 0.91624 1.67168   2
   7 -21  -1 8.11904 5.53345   2
   7  21  -1 10.2947 3.00129   2
  -7  21   1 3.17625 6.08593   2
   7  21  -1 7.88259 2.83942   2
   6 -21  -1 4.84793 5.34414   2
   6  21  -1 5.33621 3.19760   2
   6  21  -1 1.53933 2.95770   2
  -6  21   1 -5.8178 4.18076   2
   5 -21  -1 -0.1480 4.78052   2
  -5  21   1 0.27601 5.25806   2
  -5  21   1 -2.8531 4.11369   2
   5  21  -1 -0.4000 3.40672   2
   5  21  -1 -1.6341 3.18273   2
   4 -21  -1 1.49697 4.51816   2
  -4  21   1 -2.7248 3.35647   2
   4  21  -1 -0.2981 3.34462   2
  -4  21   1 9.43027 5.78106   2
   4  21  -1 -0.8554 3.41199   2
   3 -21  -1 1.41234 4.36548   2
   3  21  -1 -1.7780 3.91051   2
  -3  21   1 4.22346 5.43615   2
  -3  21   1 1.50530 4.24540   2
   3  21  -1 2.80147 3.66776   2
  -2 -21   1 10.0265 3.38216   2
   2 -21  -1 5.55677 4.13436   2
   2  21  -1 -2.6485 4.15805   2
  -2  21   1 8.61138 5.31027   2
  -2  21   1 2.71494 4.19543   2
   2  21  -1 7.47020 4.56051   2
  -1 -21   1 -3.2567 3.47377   2
   1 -21  -1 4.67581 4.47565   2
  -1  21   1 8.12352 5.17629   2
   1  21  -1 3.71033 4.28854   2
   1  21  -1 -4.1977 3.44761   2
  -1  21   1 2.74676 3.97119   2
   0 -21   1 -3.6041 3.70638   2
   0 -21  -1 -1.3315 3.89086   2
   0  21  -1 1.13512 5.06496   2
   0  21  -1 9.79386 3.89025   2
   0  21   1 6.39328 3.57452   2
   0  21   1 -0.3820 4.81595   2
   1 -21   1 18.5833 4.62204   2
  -1 -21  -1 13.1169 4.02645   2
   1  21   1 20.1926 4.62130   2
  -1  21  -1 24.4687 5.43622   2
   1  21   1 26.5030 5.63206   2
  -1  21  -1 18.5209 5.41548   2
   2 -21   1 2.65799 4.21642   2
  -2 -21  -1 2.72561 3.34674   2
  -2  21  -1 -1.7822 4.88720   2
   2  21   1 2.58076 3.73695   2
   2  21   1 1.46660 3.78958   2
  -2  21  -1 6.27919 4.24176   2
   3 -21   1 30.8471 5.67764   2
   3  21   1 27.1642 4.85965   2
   3  21   1 25.0472 4.94413   2
  -3  21  -1 15.5239 4.93089   2
  -3  21  -1 21.0012 6.15331   2
   4 -21   1 22.4263 5.72010   2
   4  21   1 23.5289 4.66359   2
   4  21   1 17.1825 4.24851   2
  -4  21  -1 12.6293 5.97056   2
  -4  21  -1 22.1855 5.64964   2
   5 -21   1 -1.5100 4.71091   2
   5  21   1 -1.4279 3.54638   2
   5  21   1 2.15614 3.60924   2
  -5  21  -1 6.55814 5.88639   2
   6 -21   1 10.3097 5.63500   2
   6  21   1 9.76838 3.46711   2
   6  21   1 5.63658 3.54225   2
  -6  21  -1 10.9439 6.30537   2
   7 -21   1 11.1434 5.63657   2
  -7  21  -1 12.0720 6.53771   2
   8 -21   1 9.70858 6.17217   2
  -8  21  -1 11.1042 5.44152   2
   8  21   1 13.1947 2.48980   2
   8  21   1 13.5433 2.30927   2
   9 -21   1 31.1080 7.20138   2
  -9  21  -1 35.2259 8.14833   2
  10 -21   1 2.28527 5.89299   2
 -10  21  -1 -2.8437 6.38180   2
   9 -22  -1 -0.9483 5.65880   2
  -9  22   1 12.3507 6.91443   2
   8 -22  -1 10.7234 5.94534   2
   8  22  -1 8.32273 1.89020   2
  -8  22   1 15.0102 6.98681   2
   8  22  -1 4.60521 1.70265   2
   7 -22  -1 0.96518 5.49726   2
   7  22  -1 5.97931 2.89971   2
  -7  22   1 7.47091 6.32595   2
   6 -22  -1 -1.3737 5.10220   2
   6  22  -1 -1.5752 3.00353   2
   6  22  -1 4.89837 3.36892   2
  -6  22   1 7.32758 6.19899   2
   5 -22  -1 -5.0890 4.51768   2
   5  22  -1 -1.5806 3.25187   2
   5  22  -1 2.68365 3.79144   2
  -5  22   1 1.54172 5.74260   2
   4 -22  -1 6.14427 4.92270   2
  -4  22   1 3.99931 5.54995   2
   4  22  -1 -2.3461 3.62931   2
   4  22  -1 5.29647 4.16644   2
   3 -22  -1 19.0127 5.53541   2
   3  22  -1 11.7416 4.33888   2
   3  22  -1 9.25191 4.67980   2
  -3  22   1 10.8158 6.01943   2
  -3  22   1 14.2566 5.51894   2
   2 -22  -1 10.5044 4.73407   2
  -2  22   1 15.2765 5.79704   2
   2  22  -1 6.44834 4.77547   2
  -2  22   1 27.3851 5.37119   2
   2  22  -1 -0.3287 4.00639   2
  -1 -22   1 -6.7446 3.44407   2
   1 -22  -1 5.89690 3.90569   2
   1  22  -1 -1.2492 3.85321   2
  -1  22   1 -5.3022 4.53641   2
   1  22  -1 4.75729 4.45357   2
  -1  22   1 8.23914 4.38813   2
   0 -22  -1 69.2681 6.50322   2
   0 -22   1 82.5080 6.73104   2
   0  22  -1 90.0603 7.16651   2
   0  22  -1 75.9400 7.89157   2
   0  22   1 90.8299 7.50865   2
   0  22   1 76.8424 7.76661   2
  -1 -22  -1 2.81937 3.82620   2
   1 -22   1 4.91350 4.45254   2
  -1  22  -1 3.71787 4.18673   2
   1  22   1 7.11377 4.30554   2
   1  22   1 -0.3440 4.29605   2
  -1  22  -1 3.97121 5.55295   2
   2 -22   1 58.7769 6.90810   2
   2  22   1 67.5190 6.60235   2
  -2  22  -1 59.0900 6.65951   2
   2  22   1 45.6570 6.18383   2
  -2  22  -1 59.1585 7.58363   2
   3 -22   1 5.68067 4.46403   2
  -3  22  -1 0.61540 5.35904   2
   3  22   1 7.34938 4.43909   2
  -3  22  -1 11.4174 5.85493   2
   3  22   1 0.88612 4.12005   2
   4 -22   1 10.5411 5.16193   2
   4  22   1 8.03893 3.87006   2
  -4  22  -1 9.34887 5.99889   2
   4  22   1 5.61964 4.19516   2
   5 -22   1 -0.0428 4.90128   2
  -5  22  -1 -1.6374 5.98715   2
   5  22   1 -0.2387 3.62893   2
   5  22   1 -1.5669 3.67583   2
   6 -22   1 11.1003 5.70683   2
   6  22   1 2.77240 3.55995   2
   6  22   1 3.77732 3.17891   2
  -6  22  -1 1.15831 6.12510   2
   7 -22   1 -4.7495 4.89459   2
   7  22   1 0.46995 2.88905   2
  -7  22  -1 -5.6302 5.96010   2
   7  22   1 -0.8714 2.81934   2
   8 -22   1 -0.3849 5.45756   2
   8  22   1 1.65573 1.95710   2
  -8  22  -1 2.90924 6.85147   2
   9 -22   1 -16.534 8.16658   2
  -9  22  -1 8.53825 7.11903   2
  -8  23   1 11.4950 6.98724   2
   8  23  -1 3.77234 1.61595   2
   8  23  -1 0.56037 1.71514   2
  -7  23   1 25.0972 7.62536   2
   7  23  -1 10.0162 3.06020   2
   6  23  -1 0.53969 3.40028   2
  -6  23   1 7.20860 6.49309   2
   6  23  -1 5.22265 3.38387   2
  -5  23   1 -8.1531 5.56398   2
   5  23  -1 1.21257 3.63281   2
   5  23  -1 12.2305 4.13461   2
  -4  23   1 -5.3508 5.20679   2
   4  23  -1 -1.0884 3.85876   2
   4  23  -1 -2.4097 3.67885   2
  -3  23   1 -1.1009 5.41728   2
   3  23  -1 0.28588 4.37436   2
   3  23  -1 5.49657 4.31279   2
   2  23  -1 10.4651 5.05992   2
   2  23  -1 0.76211 3.83684   2
  -2  23   1 9.26444 6.20029   2
  -1  23   1 -7.3199 4.38008   2
   1  23  -1 0.00861 4.48917   2
  -1  23   1 2.64265 5.18712   2
   1  23  -1 3.37056 4.53174   2
   0  23   1 9.91817 5.05305   2
   0  23   1 22.3666 5.30779   2
   0  23  -1 8.73949 4.67224   2
   0  23  -1 14.6449 5.87933   2
  -1  23  -1 6.44335 5.99737   2
   1  23   1 10.9453 4.96222   2
  -1  23  -1 7.34985 6.02106   2
   1  23   1 13.9486 5.01407   2
   2  23   1 15.2403 4.30980   2
   2  23   1 4.01744 4.89001   2
  -2  23  -1 12.0002 5.69876   2
   3  23   1 1.40747 4.16476   2
   3  23   1 0.50020 4.33442   2
  -3  23  -1 -3.7016 5.34442   2
  -4  23  -1 11.8359 6.17669   2
   4  23   1 5.87277 4.14822   2
   4  23   1 4.35998 4.26704   2
   5  23   1 14.2135 4.33907   2
   5  23   1 12.8545 4.20307   2
  -5  23  -1 14.9930 6.69463   2
   6  23   1 25.1250 4.08004   2
  -6  23  -1 11.0681 6.90319   2
   6  23   1 23.7320 4.24574   2
   7  23   1 11.4363 3.22247   2
  -7  23  -1 12.2886 6.97102   2
   7  23   1 18.3706 3.61809   2
  -6  24   1 3.84100 6.51107   2
   6  24  -1 -1.4519 3.33510   2
   6  24  -1 2.56911 3.60283   2
   5  24  -1 -5.0219 3.71274   2
  -5  24   1 -5.8764 5.87472   2
   5  24  -1 0.21145 3.74808   2
  -4  24   1 3.98268 5.93562   2
   4  24  -1 11.4668 4.61060   2
   4  24  -1 10.2864 4.31308   2
   3  24  -1 3.00762 4.35070   2
   3  24  -1 9.97070 4.66375   2
  -3  24   1 -7.6939 5.36050   2
   2  24  -1 4.03991 4.86891   2
  -2  24   1 5.18421 5.52751   2
   2  24  -1 -2.4990 4.83802   2
   1  24  -1 -0.7451 4.44714   2
  -1  24   1 -3.0976 4.69903   2
   0  24   1 5.96259 5.49554   2
   0  24  -1 4.06009 5.02321   2
   1  24   1 0.43708 5.19013   2
  -1  24  -1 -4.5056 5.68986   2
   2  24   1 -1.3665 4.15264   2
   2  24   1 -1.2710 4.98814   2
  -2  24  -1 -4.4367 5.21086   2
   3  24   1 4.86257 4.48626   2
  -3  24  -1 1.55960 5.78044   2
   3  24   1 8.62699 4.60564   2
  -4  24  -1 -2.2753 5.62915   2
   4  24   1 1.20615 4.27421   2
   4  24   1 7.15612 4.24996   2
   5  24   1 8.68837 4.26725   2
   5  24   1 -3.8748 3.87543   2
  -5  24  -1 13.3032 6.71980   2
  -6  24  -1 3.15098 6.26823   2
   6  24   1 2.44918 3.59431   2
   6  24   1 9.17033 3.77280   2
  -4  25   1 -8.9208 5.43577   2
   4  25  -1 -0.0597 4.38772   2
   3  25  -1 -2.4517 4.31503   2
  -3  25   1 -1.1724 5.79192   2
   2  25  -1 14.6337 5.03551   2
  -2  25   1 5.21955 5.78556   2
   1  25  -1 1.88713 5.25747   2
  -1  25   1 -3.5807 5.69047   2
   0  25   1 4.50927 5.64574   2
   0  25  -1 1.69576 4.90474   2
   1  25   1 -1.7845 4.56083   2
  -1  25  -1 5.49479 6.18160   2
  -2  25  -1 1.88254 5.50275   2
   2  25   1 0.35173 5.20910   2
  -3  25  -1 9.16821 6.38831   2
   3  25   1 9.34862 5.03199   2
  -4  25  -1 -4.4827 5.83407   2
   4  25   1 0.62602 4.14311   2
   1  26  -1 4.73574 5.78765   2
  -1  26   1 6.95371 5.47720   2
   0  26  -1 3.55091 5.12215   2
   0  26   1 15.6439 5.78066   2
   1  26   1 5.17392 5.64092   2
  -1  26  -1 5.32964 5.67244   2
  17   0  -2 23.5843 4.74929   2
  17   0  -2 12.7270 4.36933   2
  16   0  -2 0.55640 3.61018   2
  16   0  -2 6.11492 3.94341   2
  15   0  -2 15.2052 4.18579   2
  15   0  -2 14.2344 4.04080   2
  14   0  -2 20.3630 3.91330   2
  14   0  -2 22.9623 4.36779   2
 -13   0   2 1.97593 2.08944   2
  13   0  -2 4.48088 3.40721   2
  13   0  -2 3.99843 3.26548   2
 -12   0   2 209.320 7.58460   2
  12   0  -2 223.414 8.99625   2
  12   0  -2 208.868 8.72577   2
  11   0  -2 11.0923 3.19192   2
  11   0  -2 8.94380 3.14584   2
 -10   0   2 1397.58 36.8191   2
  10   0  -2 1408.68 37.4102   2
  10   0  -2 1394.21 37.4923   2
  -9   0   2 507.749 14.3285   2
  -9   0   2 492.012 14.3335   2
   9   0  -2 492.502 14.7284   2
   9   0  -2 500.226 14.7857   2
  -8   0   2 1617.07 42.0115   2
   8   0  -2 1648.38 42.3839   2
   8   0  -2 1584.43 42.3724   2
  -8   0   2 1641.72 42.0271   2
  -7   0   2 164.535 5.80241   2
  -7   0   2 165.075 5.71927   2
   7   0  -2 154.535 5.81172   2
   7   0  -2 161.528 6.07266   2
  -6   0   2 22.5837 2.26642   2
   6   0  -2 22.3760 2.49746   2
   6   0  -2 20.3390 2.39264   2
  -6   0   2 21.5928 2.18080   2
   5   0  -2 28.7019 2.82212   2
  -5   0   2 27.0504 2.54543   2
  -5   0   2 29.1089 2.47810   2
   5   0  -2 28.5023 2.71521   2
   4   0  -2 273.613 7.98436   2
   4   0  -2 271.085 7.93944   2
  -4   0   2 281.899 7.91094   2
  -4   0   2 270.025 7.90898   2
  -3   0   2 76.0122 3.14556   2
   3   0  -2 77.0591 3.05898   2
  -3   0   2 81.6016 3.20458   2
   3   0  -2 80.8327 3.10180   2
  -1   0   2 858.069 36.4316   1
   0   0   2 2599.45 82.3294   1
   1   0   2 920.257 40.9123   1
  -1   0  -2 880.510 40.7566   1
  -2   0  -2 2941.29 100.321   1
   2   0   2 3002.50 99.9502   1
  -3   0  -2 515.901 13.7808   2
   3   0   2 503.340 13.8101   2
  -3   0  -2 508.021 13.7623   2
   4   0   2 1590.13 39.6410   2
  -4   0  -2 1525.93 39.4906   2
  -4   0  -2 1510.96 39.4848   2
   4   0   2 1529.80 39.6082   2
  -5   0  -2 237.340 7.53788   2
   5   0   2 228.465 7.70559   2
   5   0   2 235.906 7.53546   2
  -5   0  -2 231.905 7.50481   2
   6   0   2 1647.62 46.0366   2
  -6   0  -2 1838.07 46.0348   2
  -6   0  -2 1827.79 46.0795   2
   6   0   2 1825.19 46.2439   2
  -7   0  -2 47.1899 3.41649   2
  -7   0  -2 51.4156 3.28532   2
   7   0   2 42.1090 3.37328   2
   8   0   2 829.526 22.2876   2
  -8   0  -2 770.749 21.7886   2
   8   0   2 772.950 22.1698   2
  -8   0  -2 802.810 21.8439   2
   9   0   2 -3.5194 2.48479   2
  -9   0  -2 0.45471 2.08281   2
   9   0   2 -2.1255 2.56326   2
  -9   0  -2 -0.0509 2.38945   2
  10   0   2 10.5791 3.31950   2
 -10   0  -2 7.59747 2.73139   2
  10   0   2 7.99791 3.08583   2
 -11   0  -2 65.8257 4.86971   2
  11   0   2 75.8741 5.30054   2
  11   0   2 76.1017 5.32116   2
  12   0   2 11.6702 3.59853   2
  12   0   2 2.93539 3.36427   2
 -12   0  -2 7.45938 2.74921   2
 -13   0  -2 15.9009 3.00395   2
  13   0   2 21.5411 4.15272   2
  13   0   2 21.0926 4.02068   2
  14   0   2 1.22034 3.46842   2
  14   0   2 2.85324 3.50578   2
  15   0   2 1.02136 3.61699   2
  15   0   2 0.63100 3.72377   2
  16   0   2 2.39936 4.02385   2
  16   0   2 -1.1386 3.64946   2
  17  -1  -2 -5.4573 3.95810   2
  17  -1  -2 0.27091 4.13102   2
  17   1  -2 0.00545 3.66192   2
  17   1  -2 3.97320 3.67724   2
  16  -1  -2 7.02511 3.96600   2
  16  -1  -2 -3.9078 3.65049   2
  16   1  -2 -3.2414 3.10747   2
  16   1  -2 -6.9328 3.14011   2
  15  -1  -2 20.9126 4.55974   2
  15  -1  -2 15.2000 4.06486   2
  15   1  -2 18.2221 3.95190   2
  15   1  -2 23.2723 4.15531   2
  14  -1  -2 1.62934 3.24334   2
  14  -1  -2 5.29703 3.78325   2
  14   1  -2 7.09436 3.35239   2
  14   1  -2 0.54454 3.26608   2
  13  -1  -2 1.20997 3.40415   2
  13  -1  -2 -2.0598 3.02525   2
 -13   1   2 -3.7918 2.21494   2
  13   1  -2 4.24725 3.10724   2
  13   1  -2 0.42249 3.07775   2
 -12  -1   2 4.98255 1.88985   2
  12  -1  -2 1.93537 3.26151   2
  12  -1  -2 4.21912 3.01737   2
  12   1  -2 3.21103 2.86936   2
  12   1  -2 8.76602 3.29718   2
  11  -1  -2 7.64971 3.29436   2
 -11  -1   2 10.5990 2.03927   2
  11  -1  -2 5.07485 2.84994   2
  11   1  -2 6.09818 2.85267   2
 -11   1   2 4.38835 2.76107   2
  11   1  -2 10.8875 2.97691   2
  10  -1  -2 11.7287 3.49928   2
  10  -1  -2 17.8964 3.54088   2
  10   1  -2 15.9815 3.00990   2
 -10   1   2 13.6411 2.95359   2
  10   1  -2 24.2548 3.21912   2
  -9  -1   2 74.0459 3.72752   2
   9  -1  -2 83.6555 5.28146   2
  -9  -1   2 80.1326 3.89396   2
   9  -1  -2 76.7104 5.08310   2
  -9   1   2 81.4702 4.60008   2
   9   1  -2 83.1341 4.59893   2
  -9   1   2 80.3973 4.62381   2
   9   1  -2 73.4231 4.56535   2
   8  -1  -2 42.0375 3.66746   2
  -8  -1   2 44.0505 2.87107   2
  -8  -1   2 44.7430 2.88016   2
   8  -1  -2 49.0893 3.66775   2
   8   1  -2 42.4874 3.37975   2
   8   1  -2 38.0070 3.38954   2
  -8   1   2 39.5554 3.51669   2
  -8   1   2 41.0632 3.42526   2
  -7  -1   2 3.37591 1.42170   2
   7  -1  -2 4.16894 2.08847   2
   7  -1  -2 4.11333 2.26353   2
  -7  -1   2 1.26268 1.43815   2
   7   1  -2 2.95555 1.87534   2
   7   1  -2 4.26250 1.86579   2
  -7   1   2 1.41584 1.89896   2
  -7   1   2 2.79808 1.78233   2
   6  -1  -2 194.528 6.71480   2
   6  -1  -2 199.913 6.83091   2
  -6  -1   2 203.834 6.02309   2
  -6  -1   2 190.263 5.93881   2
  -6   1   2 183.473 6.61191   2
  -6   1   2 185.381 6.39058   2
   6   1  -2 186.963 6.23874   2
   6   1  -2 187.860 6.18948   2
   5  -1  -2 67.1962 3.65029   2
  -5  -1   2 74.2985 2.94491   2
   5  -1  -2 65.7586 3.78088   2
  -5  -1   2 68.7529 2.99215   2
  -5   1   2 68.5534 3.41358   2
   5   1  -2 68.8171 3.20545   2
  -5   1   2 68.4737 3.76487   2
   5   1  -2 67.1604 3.30296   2
   4  -1  -2 -0.9173 1.58307   2
  -4  -1   2 -0.2194 1.16393   2
  -4  -1   2 0.03152 1.07669   2
  -4   1   2 0.65836 1.55265   2
  -4   1   2 1.82815 1.83782   2
   4   1  -2 0.53668 1.24676   2
   4   1  -2 0.85595 1.29638   2
   3  -1  -2 71.6284 3.23439   2
  -3  -1   2 70.1409 2.61602   2
  -3  -1   2 68.1568 2.63977   2
  -3   1   2 69.6904 3.36039   2
  -3   1   2 70.8272 3.20317   2
   3   1  -2 66.2607 2.75394   2
   3   1  -2 68.7142 2.79322   2
  -2  -1   2 2729.76 85.0905   1
   2   1  -2 2788.61 84.7282   1
  -2   1   2 2830.50 94.1095   1
  -1  -1   2 142.913 4.23763   2
  -1  -1   2 145.885 4.24905   2
   1  -1  -2 146.627 4.51383   2
  -1   1   2 143.698 4.38960   2
   1   1  -2 149.093 4.25278   2
  -1   1   2 145.462 4.40018   2
   0  -1  -2 51.2699 2.33705   2
   0  -1   2 49.2013 2.24702   2
   0  -1  -2 50.3969 2.01953   2
   0  -1   2 47.5516 2.03147   2
   0   1  -2 54.8453 2.30987   2
   0   1   2 43.1944 2.22133   2
   0   1   2 51.1675 2.04404   2
  -1  -1  -2 72.8762 2.77155   2
   1  -1   2 71.4566 3.08950   2
  -1  -1  -2 70.2297 2.80941   2
   1  -1   2 73.5788 3.10801   2
  -1   1  -2 70.7898 3.09564   2
  -1   1  -2 73.3494 3.11156   2
   1   1   2 67.3786 2.75648   2
  -2  -1  -2 1492.55 59.3105   1
   2  -1   2 1411.89 63.0753   1
   2  -1   2 1446.33 63.3018   1
   2   1   2 1672.48 60.2174   1
  -3  -1  -2 40.7324 2.55089   2
   3  -1   2 43.6896 2.98712   2
  -3  -1  -2 45.9733 2.63901   2
  -3   1  -2 43.4755 2.90690   2
   3   1   2 38.2326 2.39793   2
  -4  -1  -2 37.2630 2.66839   2
   4  -1   2 32.1754 3.02239   2
  -4  -1  -2 30.5595 2.51204   2
  -4   1  -2 31.4730 2.88483   2
  -4   1  -2 36.2546 2.96597   2
   4   1   2 33.0868 2.72900   2
   4   1   2 32.2092 2.75402   2
  -5  -1  -2 374.296 10.8488   2
  -5  -1  -2 390.635 10.9184   2
   5  -1   2 381.509 11.5162   2
  -5   1  -2 394.365 11.3041   2
   5   1   2 376.622 11.0487   2
   5   1   2 377.590 11.0761   2
   6  -1   2 37.1679 3.24172   2
   6  -1   2 39.9635 3.44656   2
  -6  -1  -2 37.2649 2.86696   2
  -6  -1  -2 37.4514 3.05227   2
  -6   1  -2 32.1527 3.12500   2
   6   1   2 33.2770 2.86551   2
   6   1   2 35.9027 3.22874   2
   7  -1   2 49.4861 3.79516   2
   7  -1   2 44.7669 3.65661   2
  -7  -1  -2 46.1268 3.11558   2
  -7  -1  -2 47.1036 3.25145   2
   7   1   2 44.5563 3.59407   2
  -7   1  -2 45.7413 3.67138   2
   7   1   2 51.6153 3.58687   2
  -8  -1  -2 0.39976 1.91536   2
   8  -1   2 4.73474 2.42491   2
   8  -1   2 4.58329 2.50566   2
  -8  -1  -2 3.22717 1.99216   2
   8   1   2 4.27567 2.08847   2
  -8   1  -2 4.08968 2.07396   2
   8   1   2 3.41121 2.32585   2
  -8   1  -2 -0.0258 2.30804   2
  -9  -1  -2 41.0507 3.44309   2
   9  -1   2 41.1719 4.19397   2
  -9  -1  -2 46.5269 3.65589   2
   9  -1   2 45.2509 4.29047   2
  -9   1  -2 47.7406 3.81512   2
   9   1   2 44.1146 4.14425   2
  -9   1  -2 45.6771 4.54735   2
   9   1   2 38.2868 3.73315   2
  10  -1   2 22.7994 3.58849   2
 -10  -1  -2 24.9115 2.96415   2
  10  -1   2 24.8461 3.98585   2
 -10   1  -2 21.2617 3.32577   2
  10   1   2 28.4787 3.52163   2
  10   1   2 18.8343 3.40742   2
 -11  -1  -2 6.79224 2.41261   2
  11  -1   2 2.40163 3.02985   2
  11  -1   2 6.09097 3.52138   2
 -11   1  -2 4.02998 2.86890   2
  11   1   2 13.8975 3.44478   2
  11   1   2 7.57311 3.16978   2
  12  -1   2 2.87200 3.60007   2
 -12  -1  -2 11.4894 2.61713   2
  12  -1   2 9.33335 3.37562   2
 -12   1  -2 10.6286 3.08984   2
  12   1   2 5.38564 3.30058   2
  12   1   2 7.02050 3.25189   2
  13  -1   2 4.79920 3.85763   2
  13  -1   2 2.42800 3.57453   2
  13   1   2 7.05630 3.39661   2
  13   1   2 10.2708 3.46877   2
 -13   1  -2 0.98116 2.54445   2
  14  -1   2 13.7928 4.10332   2
  14  -1   2 10.3603 4.12781   2
  14   1   2 10.9933 3.66403   2
  14   1   2 7.70781 3.60608   2
  15  -1   2 -3.1932 3.47497   2
  15  -1   2 -2.4656 3.77067   2
  15   1   2 0.97353 3.23041   2
  15   1   2 1.97260 3.45464   2
  16  -1   2 12.7102 4.54689   2
  16  -1   2 3.92527 4.07227   2
  16   1   2 10.7997 4.05639   2
  16   1   2 5.29487 3.91052   2
  17  -2  -2 11.4837 4.55851   2
  17   2  -2 1.86150 3.32172   2
  17   2  -2 6.96458 3.47302   2
  16  -2  -2 1.48743 3.80462   2
  16  -2  -2 -1.6240 3.82817   2
  16   2  -2 -0.5020 3.16785   2
  16   2  -2 6.05613 3.38110   2
  15  -2  -2 8.77788 4.18335   2
  15  -2  -2 8.90209 4.01752   2
  15   2  -2 4.00151 3.08104   2
  15   2  -2 6.26175 3.43738   2
  14  -2  -2 25.4609 4.52297   2
  14  -2  -2 28.0738 4.98404   2
  14   2  -2 32.9992 3.95302   2
  14   2  -2 29.8918 3.88319   2
 -14   2   2 22.2180 3.46103   2
  13  -2  -2 0.70924 3.41595   2
  13  -2  -2 -0.9913 3.60740   2
  13   2  -2 7.60329 2.96310   2
  13   2  -2 0.21318 2.83216   2
  12  -2  -2 69.3415 5.44426   2
  12  -2  -2 73.0787 5.74053   2
  12   2  -2 71.4288 5.10360   2
  12   2  -2 64.5006 4.92946   2
 -12   2   2 61.6842 5.33259   2
 -11  -2   2 29.3887 2.14073   2
  11  -2  -2 32.2462 4.22449   2
  11  -2  -2 29.7174 4.34362   2
  11   2  -2 36.6383 3.61260   2
 -11   2   2 26.8960 3.62605   2
  11   2  -2 23.2898 3.34415   2
 -10  -2   2 360.334 10.1382   2
  10  -2  -2 375.329 12.4437   2
 -10  -2   2 358.712 10.4593   2
  10  -2  -2 367.447 12.6092   2
 -10   2   2 364.231 11.9952   2
  10   2  -2 367.560 11.2830   2
  10   2  -2 357.992 11.3304   2
  -9  -2   2 129.043 4.37267   2
  -9  -2   2 121.697 4.26651   2
   9  -2  -2 130.029 6.28406   2
   9  -2  -2 132.794 6.49255   2
  -9   2   2 137.066 6.18921   2
   9   2  -2 120.330 5.19872   2
   9   2  -2 132.695 5.50794   2
  -9   2   2 113.987 5.72765   2
   8  -2  -2 151.182 6.23812   2
   8  -2  -2 135.149 6.22972   2
  -8  -2   2 149.123 4.65329   2
   8   2  -2 135.272 5.44541   2
   8   2  -2 145.927 5.45585   2
  -8   2   2 149.359 6.27149   2
  -8   2   2 142.409 6.06389   2
  -7  -2   2 326.770 9.10884   2
   7  -2  -2 338.605 10.5301   2
  -7  -2   2 331.012 9.14470   2
   7  -2  -2 339.151 10.6902   2
   7   2  -2 339.387 9.70595   2
  -7   2   2 325.647 10.3073   2
  -7   2   2 336.739 10.4392   2
   7   2  -2 332.356 9.73373   2
   6  -2  -2 34.2476 2.87301   2
  -6  -2   2 23.9907 1.74583   2
  -6  -2   2 26.2427 1.73640   2
   6  -2  -2 26.1159 3.09519   2
  -6   2   2 27.7369 2.80744   2
  -6   2   2 25.3892 2.89729   2
   6   2  -2 26.4164 2.32422   2
   6   2  -2 26.4804 2.48766   2
   5  -2  -2 2.85144 2.12188   2
  -5  -2   2 3.60305 1.04973   2
   5  -2  -2 0.75857 1.05186   2
  -5  -2   2 5.56639 0.97658   2
  -5   2   2 6.15555 2.13328   2
   5   2  -2 3.80995 1.41256   2
   5   2  -2 4.34287 1.43637   2
  -5   2   2 5.81734 2.04764   2
  -4  -2   2 7.13668 0.96669   2
   4  -2  -2 6.32431 2.07900   2
  -4  -2   2 6.72408 0.85964   2
  -4   2   2 9.22138 2.00082   2
  -4   2   2 7.33661 2.02703   2
   4   2  -2 5.88552 1.16872   2
   4   2  -2 3.88344 1.21110   2
  -3  -2   2 8.20924 0.92301   2
  -3  -2   2 6.39290 0.86798   2
   3  -2  -2 8.99517 1.94167   2
   3  -2  -2 7.64197 1.99111   2
   3   2  -2 7.66848 1.11379   2
   3   2  -2 9.77151 1.15787   2
  -3   2   2 9.19885 2.01875   2
  -3   2   2 9.98836 2.02744   2
   2  -2  -2 11.0951 1.95647   2
  -2  -2   2 13.7627 1.12371   2
   2  -2  -2 12.5091 1.69311   2
  -2  -2   2 10.8917 1.06815   2
  -2   2   2 14.0880 1.99642   2
   2   2  -2 8.94900 1.13347   2
   2   2  -2 12.9684 1.19179   2
  -2   2   2 12.1230 2.05831   2
   1  -2  -2 275.434 7.59674   2
   1  -2  -2 284.157 7.64387   2
  -1  -2   2 274.444 7.29780   2
  -1   2   2 264.010 7.59472   2
   1   2  -2 261.346 7.28248   2
  -1   2   2 267.604 7.71623   2
   1   2  -2 254.666 7.24024   2
   0  -2   2 6.04309 1.46169   2
   0  -2   2 9.71317 1.48144   2
   0  -2  -2 8.51239 1.55879   2
   0  -2  -2 7.50634 1.47233   2
   0   2   2 6.88963 1.48813   2
   0   2  -2 7.14129 1.42948   2
   0   2   2 6.37975 1.43727   2
  -1  -2  -2 344.330 9.16278   2
   1  -2   2 357.234 9.42861   2
   1  -2   2 296.718 9.40765   2
  -1  -2  -2 347.897 9.14163   2
  -1   2  -2 365.234 9.43720   2
   1   2   2 347.922 9.21639   2
  -1   2  -2 297.981 9.43717   2
  -2  -2  -2 3.37399 1.24493   2
   2  -2   2 8.27962 2.07762   2
   2  -2   2 5.12903 1.94727   2
  -2  -2  -2 4.83937 1.38657   2
   2   2   2 5.72743 1.28912   2
  -2   2  -2 6.07575 1.61823   2
  -2   2  -2 3.27312 1.92332   2
   2   2   2 7.05409 1.51457   2
   3  -2   2 586.782 15.6655   2
   3  -2   2 585.114 15.5921   2
  -3  -2  -2 571.397 14.9605   2
  -3  -2  -2 571.577 14.9982   2
  -3   2  -2 565.901 15.6027   2
   3   2   2 566.396 15.0476   2
  -3   2  -2 591.619 15.6815   2
   3   2   2 510.915 14.9522   2
  -4  -2  -2 48.2530 2.58460   2
   4  -2   2 47.3486 3.41423   2
   4  -2   2 47.2458 3.59388   2
  -4  -2  -2 47.4629 2.54291   2
  -4   2  -2 41.7682 3.39121   2
  -4   2  -2 44.1907 3.49965   2
   4   2   2 51.2940 2.79343   2
   5  -2   2 344.517 10.6105   2
  -5  -2  -2 341.479 9.68745   2
  -5  -2  -2 335.489 9.65277   2
   5   2   2 343.307 9.87271   2
  -5   2  -2 346.194 10.5015   2
  -5   2  -2 343.176 10.5301   2
   5   2   2 332.708 9.84285   2
   6  -2   2 15.2129 2.81162   2
  -6  -2  -2 18.3109 2.04162   2
  -6  -2  -2 18.4845 1.93061   2
  -6   2  -2 19.4798 2.68341   2
  -6   2  -2 17.6183 2.60377   2
   6   2   2 16.7677 2.16955   2
   6   2   2 17.3347 2.22765   2
   7  -2   2 32.0312 3.63988   2
   7  -2   2 43.9852 3.43356   2
  -7  -2  -2 28.4951 2.53755   2
  -7  -2  -2 35.3465 2.71633   2
   7   2   2 41.7102 3.14315   2
   7   2   2 32.2643 3.02775   2
  -7   2  -2 34.5490 3.57890   2
  -7   2  -2 35.8384 3.33276   2
   8  -2   2 -2.9740 2.73886   2
  -8  -2  -2 -2.4225 1.60503   2
   8  -2   2 -1.7197 2.17555   2
  -8  -2  -2 0.26769 1.55634   2
   8   2   2 0.43569 2.01955   2
  -8   2  -2 -0.3051 2.07146   2
   8   2   2 -0.2635 1.97488   2
   9  -2   2 2.19859 3.13533   2
  -9  -2  -2 1.63034 1.65326   2
  -9  -2  -2 -2.0013 1.74843   2
   9  -2   2 1.44963 2.95450   2
  -9   2  -2 2.48806 3.02951   2
   9   2   2 -1.1707 2.30303   2
   9   2   2 3.13721 2.33232   2
 -10  -2  -2 29.0135 2.70818   2
  10  -2   2 26.8066 3.99570   2
  10  -2   2 16.7379 3.48551   2
 -10   2  -2 20.6898 3.43115   2
  10   2   2 24.5500 3.40212   2
  10   2   2 25.2477 3.28745   2
  11  -2   2 20.2226 3.76749   2
 -11  -2  -2 27.8944 2.63619   2
  11  -2   2 18.4156 4.26176   2
  11   2   2 23.5593 3.66882   2
 -11   2  -2 19.0587 3.63122   2
  11   2   2 16.9934 3.39201   2
  12  -2   2 11.5013 3.81022   2
  12  -2   2 7.07063 3.88114   2
 -12  -2  -2 12.4279 2.14554   2
  12   2   2 9.98695 3.13420   2
  12   2   2 17.8896 3.42339   2
 -12   2  -2 3.02625 3.21344   2
  13  -2   2 13.8935 3.85179   2
  13  -2   2 10.0793 3.74303   2
  13   2   2 15.2768 3.40260   2
  13   2   2 9.75946 3.30615   2
 -13   2  -2 13.8553 3.55244   2
  14  -2   2 2.61941 4.04032   2
  14  -2   2 0.73571 3.80812   2
 -14   2  -2 3.11991 3.07831   2
  14   2   2 -1.4407 3.19175   2
  14   2   2 1.21157 3.26233   2
  15  -2   2 10.9812 4.40725   2
  15  -2   2 5.90386 4.35580   2
  15   2   2 9.61040 3.84103   2
  15   2   2 -0.9867 3.29260   2
  16  -2   2 13.5690 4.76548   2
  16  -2   2 0.97562 5.62230   2
  16   2   2 12.5905 3.77593   2
  16   2   2 13.7207 4.03696   2
  17  -3  -2 1.68011 4.44117   2
  17   3  -2 7.79380 3.07317   2
  17   3  -2 0.48080 2.83249   2
  16  -3  -2 7.15911 4.54498   2
  16  -3  -2 15.9057 5.11567   2
  16   3  -2 7.09570 3.08143   2
  16   3  -2 11.1948 3.18945   2
  15  -3  -2 47.7913 5.71879   2
  15  -3  -2 45.7806 5.70261   2
  15   3  -2 51.2287 4.85781   2
  15   3  -2 50.3618 4.99659   2
  14  -3  -2 -1.6791 3.96843   2
  14  -3  -2 -6.0544 3.32932   2
  14   3  -2 4.22529 2.91337   2
  14   3  -2 -0.3219 2.55307   2
  13  -3  -2 1.64726 3.37411   2
  13  -3  -2 1.91782 3.19375   2
 -13   3   2 2.86016 2.99305   2
  13   3  -2 -0.9596 2.48379   2
  13   3  -2 -1.7053 2.43027   2
  12  -3  -2 5.66232 3.65663   2
  12  -3  -2 2.08262 3.75538   2
  12   3  -2 0.50310 2.41854   2
 -12   3   2 5.08279 3.21830   2
  12   3  -2 4.31125 2.57871   2
  11  -3  -2 151.737 7.84792   2
  11  -3  -2 151.778 7.69973   2
  11   3  -2 156.778 6.42291   2
 -11   3   2 160.989 7.20833   2
  11   3  -2 142.547 6.21730   2
  10  -3  -2 3.30063 3.11497   2
  10  -3  -2 3.03260 2.95959   2
  10   3  -2 6.55842 2.32342   2
  10   3  -2 7.03668 2.26438   2
 -10   3   2 4.74196 3.20250   2
   9  -3  -2 126.301 6.36568   2
   9  -3  -2 139.779 7.08561   2
  -9   3   2 126.954 6.04486   2
   9   3  -2 121.776 5.17419   2
  -9   3   2 134.065 6.59377   2
   9   3  -2 139.870 5.34879   2
   8  -3  -2 74.8893 4.47709   2
   8  -3  -2 68.7409 4.82041   2
   8   3  -2 61.8027 3.46180   2
  -8   3   2 68.8285 4.52055   2
  -8   3   2 60.2989 4.19744   2
   8   3  -2 61.7079 3.29836   2
   7  -3  -2 59.7058 4.36355   2
  -7   3   2 63.7224 4.57551   2
  -7   3   2 57.9651 4.26145   2
   7   3  -2 62.1143 3.02159   2
   7   3  -2 62.7715 3.05449   2
   6  -3  -2 40.4837 3.66863   2
   6   3  -2 38.8344 2.24337   2
  -6   3   2 35.5868 3.26690   2
  -6   3   2 32.0964 3.27974   2
   6   3  -2 36.9450 2.27541   2
   5  -3  -2 43.0564 3.69838   2
   5  -3  -2 51.8553 3.89403   2
   5   3  -2 50.9238 2.26742   2
  -5   3   2 46.3912 3.53538   2
   5   3  -2 47.9858 2.22043   2
  -5   3   2 48.6520 3.75874   2
   4  -3  -2 78.7274 4.28024   2
   4  -3  -2 88.1741 3.80494   2
  -4   3   2 80.6829 4.11672   2
  -4   3   2 85.3515 4.28220   2
   4   3  -2 81.5878 2.72089   2
   4   3  -2 77.5141 2.70777   2
   3  -3  -2 340.106 10.0668   2
   3  -3  -2 340.729 10.1239   2
   3   3  -2 329.773 8.88843   2
  -3   3   2 323.409 9.85895   2
  -3   3   2 341.547 10.0929   2
   3   3  -2 368.008 8.93276   2
   2  -3  -2 133.533 5.00298   2
   2  -3  -2 138.854 5.07156   2
  -2  -3   2 134.866 3.88834   2
   2   3  -2 130.686 3.96867   2
   2   3  -2 134.241 3.99217   2
  -2   3   2 135.256 5.00850   2
  -1  -3   2 1067.59 27.3124   2
  -1  -3   2 1089.50 27.3293   2
   1  -3  -2 1064.61 27.7371   2
   1   3  -2 1061.70 27.3533   2
  -1   3   2 1083.58 27.7025   2
   1   3  -2 1069.20 27.3349   2
   0  -3  -2 2101.60 76.0596   1
   0  -3   2 1940.79 74.8170   1
   0   3   2 2090.08 76.0459   1
   1  -3   2 132.059 4.88040   2
  -1  -3  -2 139.313 4.46373   2
   1  -3   2 134.497 4.86517   2
  -1  -3  -2 132.877 4.37895   2
   1   3   2 129.877 4.31453   2
  -1   3  -2 133.045 4.63457   2
  -1   3  -2 127.407 4.82370   2
  -2  -3  -2 8.75536 1.43684   2
   2  -3   2 7.47029 2.25153   2
  -2  -3  -2 9.42957 1.42970   2
   2  -3   2 7.19260 2.25562   2
  -2   3  -2 12.5448 2.25331   2
   2   3   2 8.57442 1.52651   2
  -2   3  -2 9.16171 2.32041   2
   2   3   2 11.8220 1.49350   2
   3  -3   2 117.376 4.78691   2
   3  -3   2 126.563 5.16164   2
  -3  -3  -2 121.730 4.03653   2
  -3  -3  -2 124.629 4.07364   2
   3   3   2 124.612 4.15909   2
  -3   3  -2 126.461 5.16720   2
   3   3   2 125.921 4.18465   2
  -3   3  -2 124.873 4.85067   2
   4  -3   2 874.590 23.8851   2
  -4  -3  -2 907.666 22.8155   2
   4  -3   2 916.192 24.0237   2
  -4  -3  -2 875.233 22.7816   2
  -4   3  -2 901.335 23.8505   2
   4   3   2 863.402 22.9569   2
  -4   3  -2 880.394 23.8470   2
   4   3   2 858.017 22.9510   2
  -5  -3  -2 202.653 6.09621   2
   5  -3   2 202.967 7.55652   2
   5  -3   2 200.665 7.38489   2
  -5  -3  -2 206.348 6.09606   2
  -5   3  -2 200.085 7.36037   2
  -5   3  -2 211.383 7.49295   2
   5   3   2 205.871 6.40219   2
   5   3   2 198.726 6.39641   2
   6  -3   2 -0.4236 2.23737   2
  -6  -3  -2 -0.8247 1.27112   2
  -6  -3  -2 -1.1249 1.12750   2
   6  -3   2 1.22771 2.09167   2
   6   3   2 -0.1584 1.48521   2
  -6   3  -2 -2.9607 2.01376   2
  -6   3  -2 -0.1680 2.16884   2
   6   3   2 0.66952 1.64078   2
  -7  -3  -2 89.1266 3.47849   2
   7  -3   2 96.9122 5.28440   2
  -7  -3  -2 88.8571 3.54246   2
  -7   3  -2 88.5154 4.90078   2
   7   3   2 83.1687 4.04983   2
  -7   3  -2 84.1198 4.91088   2
   7   3   2 83.7026 4.07243   2
  -8  -3  -2 0.46279 1.33113   2
  -8  -3  -2 3.57326 1.48461   2
   8  -3   2 4.45132 2.88900   2
  -8   3  -2 1.54827 2.36365   2
  -8   3  -2 0.98991 2.80182   2
   8   3   2 3.46401 1.93664   2
   8   3   2 1.32701 1.89830   2
  -9  -3  -2 31.5389 2.45584   2
   9  -3   2 31.2383 4.06823   2
   9  -3   2 34.1678 3.77580   2
  -9  -3  -2 27.7477 2.23302   2
   9   3   2 32.0512 3.14978   2
   9   3   2 22.9730 2.99996   2
  10  -3   2 28.1710 4.24568   2
 -10  -3  -2 27.9026 2.49347   2
  10  -3   2 29.2026 3.99676   2
  10   3   2 26.3162 3.14514   2
  10   3   2 30.3484 3.47731   2
  11  -3   2 3.79465 3.43477   2
 -11  -3  -2 -0.9480 1.32031   2
  11  -3   2 1.32792 2.96970   2
  11   3   2 1.32546 2.38554   2
 -11   3  -2 1.76916 3.30443   2
  11   3   2 0.38822 2.66221   2
  12  -3   2 1.87743 3.30277   2
  12  -3   2 4.86260 3.60180   2
 -12   3  -2 3.93501 3.38390   2
  12   3   2 7.48041 2.89825   2
  12   3   2 5.00406 2.86647   2
  13  -3   2 -4.3241 3.93556   2
  13  -3   2 3.91196 3.50151   2
 -13   3  -2 4.43074 3.51151   2
  13   3   2 10.2563 3.25416   2
  13   3   2 2.72840 2.80945   2
  14  -3   2 25.4490 5.09708   2
  14  -3   2 28.4217 5.43568   2
  14   3   2 23.7418 3.87815   2
 -14   3  -2 32.9489 4.64291   2
  14   3   2 27.9193 3.88726   2
  15  -3   2 3.91008 4.53835   2
  15  -3   2 4.77681 4.39413   2
  15   3   2 9.81515 3.50927   2
  15   3   2 3.89853 3.30650   2
  16  -3   2 -0.8618 4.61840   2
  16   3   2 -2.6131 3.23498   2
  16   3   2 1.93199 3.22718   2
  17  -4  -2 -1.2228 4.67269   2
  17   4  -2 3.74921 2.32653   2
  17   4  -2 3.68134 2.48219   2
  16  -4  -2 1.50586 4.73109   2
  16  -4  -2 2.55042 4.56236   2
  16   4  -2 4.39362 2.58942   2
  16   4  -2 1.97462 2.55258   2
  15  -4  -2 14.4920 5.09523   2
  15  -4  -2 12.5270 4.51789   2
  15   4  -2 13.1004 2.90570   2
  15   4  -2 11.7620 2.90239   2
  14  -4  -2 -3.3461 3.69662   2
  14  -4  -2 3.68580 4.30646   2
  14   4  -2 -0.0630 2.45280   2
  14   4  -2 5.95525 2.57765   2
  13  -4  -2 50.7444 5.64034   2
  13  -4  -2 50.6549 5.29526   2
  13   4  -2 57.4555 4.31868   2
  13   4  -2 54.4528 4.14695   2
 -13   4   2 45.3657 5.03643   2
  12  -4  -2 37.1200 4.92924   2
  12  -4  -2 31.6494 4.81772   2
 -12   4   2 31.4027 4.52249   2
  12   4  -2 25.7575 3.03841   2
  12   4  -2 33.3213 3.12062   2
  11  -4  -2 80.1344 6.40668   2
  11  -4  -2 85.7164 6.98585   2
  11   4  -2 85.3675 4.55538   2
  11   4  -2 91.6462 4.51301   2
 -11   4   2 79.2509 6.27106   2
  10  -4  -2 243.028 9.51695   2
  10  -4  -2 232.475 9.84036   2
  10   4  -2 242.859 7.80656   2
  10   4  -2 232.807 7.71449   2
 -10   4   2 250.054 9.46071   2
   9  -4  -2 66.2426 5.82781   2
  -9   4   2 74.1690 5.13156   2
   9   4  -2 57.4766 3.34123   2
   9   4  -2 59.4599 3.42412   2
  -9   4   2 58.8584 4.64531   2
   8  -4  -2 737.223 21.5828   2
   8   4  -2 771.919 19.6394   2
  -8   4   2 769.285 21.4715   2
  -8   4   2 767.292 21.4474   2
   8   4  -2 685.279 19.5442   2
   7  -4  -2 374.934 12.2079   2
   7  -4  -2 391.739 12.4836   2
  -7   4   2 371.936 12.1002   2
   7   4  -2 382.211 10.4987   2
  -7   4   2 393.644 12.3051   2
   7   4  -2 405.153 10.5240   2
   6  -4  -2 13.4275 2.72905   2
   6  -4  -2 11.2839 2.83810   2
   6   4  -2 13.2590 1.26731   2
  -6   4   2 18.8598 2.79876   2
  -6   4   2 10.5439 2.66739   2
   6   4  -2 13.2563 1.28413   2
   5  -4  -2 580.716 16.4505   2
   5  -4  -2 573.035 16.5206   2
  -5   4   2 568.454 16.3703   2
   5   4  -2 558.281 14.6389   2
   5   4  -2 577.339 14.6565   2
  -5   4   2 577.544 16.4441   2
   4  -4  -2 123.189 5.07741   2
   4  -4  -2 127.621 5.01030   2
  -4   4   2 122.148 5.44229   2
   4   4  -2 119.110 3.47434   2
  -4   4   2 122.586 5.33278   2
   4   4  -2 123.421 3.46629   2
   3  -4  -2 191.503 6.62879   2
   3  -4  -2 205.588 6.91247   2
   3   4  -2 202.115 5.43328   2
   3   4  -2 198.762 5.43309   2
  -3   4   2 201.334 6.66387   2
  -3   4   2 190.364 6.83432   2
   2  -4  -2 738.764 19.7853   2
  -2  -4   2 737.734 18.7939   2
  -2  -4   2 728.948 18.7855   2
   2  -4  -2 738.271 19.8115   2
   2   4  -2 729.473 18.9148   2
  -2   4   2 734.936 19.7156   2
   2   4  -2 746.927 18.9247   2
  -2   4   2 729.190 19.6922   2
  -1  -4   2 31.0924 2.29752   2
   1  -4  -2 28.4017 2.81266   2
  -1  -4   2 28.2644 2.03044   2
   1  -4  -2 30.8549 2.39541   2
   1   4  -2 31.8856 2.06415   2
   1   4  -2 33.8959 2.43070   2
  -1   4   2 30.3108 3.00249   2
  -1   4   2 34.7088 2.94580   2
   0  -4   2 454.425 12.2559   2
   0  -4  -2 448.523 12.2278   2
   0  -4   2 431.199 12.2089   2
   0  -4  -2 444.616 12.2423   2
   0   4   2 462.641 12.2773   2
   0   4  -2 436.224 12.2530   2
   1  -4   2 4184.67 139.966   1
  -1  -4  -2 3613.93 126.841   1
   1   4   2 4224.09 129.118   1
  -1   4  -2 4197.81 139.829   1
   2  -4   2 113.715 4.90180   2
   2  -4   2 116.950 4.97717   2
  -2  -4  -2 119.967 3.84982   2
  -2  -4  -2 117.329 3.90829   2
   2   4   2 120.830 4.01401   2
  -2   4  -2 108.261 4.87843   2
  -2   4  -2 114.065 4.99722   2
   2   4   2 98.1888 3.91180   2
  -3  -4  -2 1004.12 25.1818   2
  -3  -4  -2 1004.10 25.1639   2
   3  -4   2 989.658 26.2897   2
   3  -4   2 1010.06 26.3820   2
  -3   4  -2 1001.97 26.3533   2
  -3   4  -2 975.151 26.2658   2
   3   4   2 986.912 25.3134   2
   3   4   2 896.672 25.2355   2
  -4  -4  -2 5.24072 1.20552   2
   4  -4   2 4.75059 2.09511   2
  -4  -4  -2 9.02698 1.28448   2
   4  -4   2 7.22608 2.17656   2
   4   4   2 5.48438 1.53983   2
   4   4   2 6.93745 1.49537   2
  -4   4  -2 8.14302 2.71138   2
  -4   4  -2 8.71107 2.77628   2
  -5  -4  -2 45.2586 2.15834   2
  -5  -4  -2 48.1579 2.26886   2
   5  -4   2 47.4759 4.01520   2
   5  -4   2 41.4968 4.13395   2
  -5   4  -2 43.8944 4.05766   2
   5   4   2 50.5514 2.70791   2
   5   4   2 48.2472 2.72984   2
  -5   4  -2 45.2401 3.36064   2
   6  -4   2 -0.4879 1.69198   2
  -6  -4  -2 1.51545 0.94459   2
   6  -4   2 1.14542 2.55150   2
  -6  -4  -2 1.87934 1.08426   2
   6   4   2 1.06842 1.51320   2
  -6   4  -2 -3.2653 2.27366   2
   6   4   2 2.84704 1.52857   2
  -6   4  -2 3.71492 2.48471   2
  -7  -4  -2 -0.7819 0.85670   2
  -7  -4  -2 -0.7582 1.05993   2
   7  -4   2 -1.3250 2.33343   2
   7  -4   2 0.55086 2.74507   2
  -7   4  -2 0.04200 2.33364   2
  -7   4  -2 0.76208 2.24304   2
   7   4   2 1.58750 1.64262   2
   7   4   2 1.62713 1.62647   2
   8  -4   2 56.5896 4.82026   2
  -8  -4  -2 58.1944 2.33557   2
   8  -4   2 59.8333 5.13882   2
  -8  -4  -2 49.6391 2.44542   2
  -8   4  -2 64.5128 4.82214   2
  -8   4  -2 59.3257 4.62058   2
   8   4   2 55.8373 3.37880   2
   8   4   2 59.6934 3.52466   2
  -9  -4  -2 4.26832 0.95309   2
  -9  -4  -2 2.98225 1.13085   2
   9  -4   2 1.81991 3.11333   2
   9   4   2 4.59969 2.22840   2
  -9   4  -2 3.27938 2.95262   2
   9   4   2 1.15346 2.04007   2
  10  -4   2 8.30708 3.64375   2
 -10  -4  -2 9.90537 0.85112   2
  10   4   2 4.73467 2.39006   2
  10   4   2 5.81104 2.48204   2
 -10   4  -2 14.9971 3.57185   2
  11  -4   2 24.3509 4.39584   2
  11  -4   2 26.2525 4.24371   2
  11   4   2 13.3511 2.77106   2
  11   4   2 15.1365 2.96942   2
  12  -4   2 22.8115 4.59774   2
  12  -4   2 21.0293 4.55164   2
 -12   4  -2 17.4901 4.23117   2
  12   4   2 21.8320 3.26463   2
  12   4   2 22.1652 3.28428   2
  13  -4   2 18.3367 4.53907   2
  13  -4   2 19.9764 5.05434   2
  13   4   2 15.3261 3.17263   2
  13   4   2 20.1296 3.37196   2
 -13   4  -2 18.0940 3.87564   2
  14  -4   2 4.43826 4.66336   2
  14  -4   2 -0.6224 3.49417   2
  14   4   2 0.66993 2.89010   2
  14   4   2 -2.2390 2.74670   2
 -14   4  -2 1.10858 4.11515   2
  15  -4   2 5.62458 4.23583   2
  15  -4   2 -2.4203 4.47087   2
  15   4   2 8.37778 3.23138   2
  16  -4   2 13.5730 5.34552   2
  16   4   2 4.11861 3.06725   2
  16   4   2 7.91467 3.12367   2
  17  -5  -2 3.00972 5.00789   2
  17   5  -2 2.15829 1.24764   2
  17   5  -2 2.52732 1.22134   2
  16  -5  -2 27.4722 5.43650   2
  16   5  -2 21.1914 2.40488   2
  16   5  -2 19.2671 2.35511   2
  15  -5  -2 18.5535 4.83346   2
  15  -5  -2 2.21903 4.73826   2
  15   5  -2 6.07997 2.17608   2
  15   5  -2 7.25098 2.23592   2
  14  -5  -2 35.4516 5.60290   2
  14  -5  -2 39.2629 5.41526   2
 -14   5   2 39.4244 5.05012   2
  14   5  -2 35.4981 3.46237   2
  14   5  -2 39.4094 3.50356   2
  13  -5  -2 3.55258 3.38179   2
  13  -5  -2 -2.6588 3.60546   2
 -13   5   2 -1.4220 3.19436   2
  13   5  -2 -0.6743 1.96364   2
  13   5  -2 4.14982 2.01913   2
  12  -5  -2 25.2001 5.04011   2
  12  -5  -2 38.4035 4.97968   2
 -12   5   2 43.2902 4.75465   2
  12   5  -2 33.1243 2.85861   2
  12   5  -2 29.9812 2.77044   2
  11  -5  -2 19.3536 4.28143   2
 -11   5   2 30.5659 4.33516   2
  11   5  -2 25.4673 2.43357   2
  11   5  -2 30.3930 2.85262   2
  10  -5  -2 188.389 8.80931   2
 -10   5   2 170.120 8.24930   2
  10   5  -2 189.091 5.94900   2
  10   5  -2 172.958 5.87650   2
   9  -5  -2 25.5156 3.87456   2
   9  -5  -2 28.8246 4.21720   2
  -9   5   2 32.4305 4.10941   2
   9   5  -2 25.5996 2.28195   2
   9   5  -2 31.2551 2.38347   2
  -9   5   2 28.6789 3.83928   2
   8  -5  -2 38.3648 4.24328   2
   8  -5  -2 37.1104 4.16478   2
   8   5  -2 34.1467 2.13086   2
   8   5  -2 36.6354 2.13111   2
  -8   5   2 34.4853 3.82705   2
  -8   5   2 30.8920 3.98246   2
   7  -5  -2 71.3785 5.12881   2
   7  -5  -2 72.2194 4.88445   2
   7   5  -2 67.0797 2.46384   2
  -7   5   2 67.6293 4.88598   2
  -7   5   2 75.5388 4.73786   2
   7   5  -2 71.5517 2.52548   2
   6  -5  -2 1.21159 2.58959   2
   6  -5  -2 -2.1043 2.32455   2
   6   5  -2 1.26146 0.66913   2
  -6   5   2 5.04272 2.54750   2
   6   5  -2 -0.1265 0.64518   2
  -6   5   2 6.13499 2.51334   2
   5  -5  -2 6.14713 2.10622   2
   5  -5  -2 6.12988 2.74584   2
   5   5  -2 6.57476 0.62950   2
   5   5  -2 7.12837 0.67423   2
  -5   5   2 5.16394 2.60136   2
  -5   5   2 8.90463 2.81541   2
   4  -5  -2 2.64628 2.61255   2
   4  -5  -2 4.01646 2.49316   2
   4   5  -2 2.74572 0.76082   2
   4   5  -2 3.50096 0.78358   2
  -4   5   2 0.98660 2.44657   2
  -4   5   2 0.57538 1.93686   2
   3  -5  -2 81.8180 4.14250   2
   3  -5  -2 82.2012 4.49377   2
   3   5  -2 82.9423 2.85542   2
  -3   5   2 82.8315 4.09671   2
  -3   5   2 83.4861 4.53027   2
   3   5  -2 83.4101 2.85467   2
  -2  -5   2 81.5253 3.01716   2
   2  -5  -2 86.6059 4.34220   2
  -2  -5   2 86.1773 3.09602   2
   2  -5  -2 83.1802 4.43571   2
   2   5  -2 87.4651 3.30133   2
   2   5  -2 86.2547 3.29799   2
  -2   5   2 83.1248 4.34757   2
  -2   5   2 91.0780 4.49260   2
  -1  -5   2 69.8560 3.23465   2
  -1  -5   2 71.0057 3.27324   2
   1  -5  -2 71.4079 3.40923   2
   1  -5  -2 75.3577 3.89081   2
   1   5  -2 70.7726 3.19661   2
  -1   5   2 75.5185 3.98237   2
   1   5  -2 76.1148 3.33725   2
  -1   5   2 77.9950 3.92271   2
   0  -5   2 1981.79 50.4619   2
   1  -5   2 292.161 8.65596   2
   1  -5   2 282.975 8.82845   2
  -1  -5  -2 291.380 8.28396   2
  -1  -5  -2 284.043 8.30224   2
   1   5   2 285.684 8.30801   2
   1   5   2 281.397 8.32488   2
  -1   5  -2 285.881 8.85035   2
  -1   5  -2 286.844 8.89893   2
   2  -5   2 663.465 17.7684   2
  -2  -5  -2 645.897 16.8963   2
   2  -5   2 640.085 17.8707   2
  -2  -5  -2 651.325 16.9561   2
  -2   5  -2 636.043 17.7295   2
  -2   5  -2 626.637 17.8656   2
   2   5   2 635.968 17.0203   2
   2   5   2 650.483 17.0537   2
   3  -5   2 294.180 9.71996   2
  -3  -5  -2 296.661 8.30613   2
  -3  -5  -2 305.116 8.33676   2
   3  -5   2 309.907 9.87342   2
  -3   5  -2 302.080 9.76983   2
   3   5   2 305.849 8.53754   2
   3   5   2 299.390 8.49088   2
  -3   5  -2 294.224 9.81208   2
   4  -5   2 4.28863 2.77268   2
   4  -5   2 -3.1032 2.38108   2
  -4  -5  -2 2.87204 1.10240   2
  -4  -5  -2 2.33187 1.08337   2
  -4   5  -2 1.24246 2.63051   2
   4   5   2 1.83855 1.39594   2
  -4   5  -2 -0.6118 2.68525   2
   4   5   2 1.36298 1.46359   2
  -5  -5  -2 170.113 4.93789   2
  -5  -5  -2 179.101 5.00297   2
   5  -5   2 164.144 7.18092   2
   5  -5   2 184.078 7.18164   2
  -5   5  -2 169.958 6.80517   2
  -5   5  -2 181.031 6.83308   2
   5   5   2 180.022 5.56253   2
   5   5   2 179.336 5.58414   2
   6  -5   2 1.39643 2.10778   2
   6  -5   2 6.94525 2.78577   2
  -6  -5  -2 7.94218 0.77136   2
  -6  -5  -2 7.08572 0.87163   2
  -6   5  -2 8.25738 2.75525   2
   6   5   2 6.05683 1.52654   2
  -6   5  -2 10.6559 2.94495   2
   7  -5   2 16.6473 3.47906   2
   7  -5   2 11.6624 3.08875   2
  -7   5  -2 13.0909 3.13425   2
   7   5   2 11.0285 1.82254   2
  -7   5  -2 12.3084 3.18285   2
   7   5   2 10.0106 1.83351   2
   8  -5   2 121.499 6.62276   2
   8  -5   2 131.238 6.94393   2
  -8   5  -2 114.766 6.30983   2
  -8   5  -2 114.656 6.42433   2
   8   5   2 113.113 4.72342   2
   8   5   2 113.867 4.78818   2
   9  -5   2 93.4427 6.50961   2
   9  -5   2 91.9171 6.21813   2
   9   5   2 85.9265 4.38503   2
  -9   5  -2 90.1404 6.61830   2
   9   5   2 92.2368 4.52811   2
  10  -5   2 93.2211 6.77479   2
  10  -5   2 79.5032 6.02361   2
  10   5   2 83.7066 4.54212   2
  10   5   2 94.3229 4.65861   2
 -10   5  -2 84.9616 6.87240   2
  11  -5   2 1.61393 3.55898   2
  11   5   2 1.77600 2.35797   2
  11   5   2 1.55106 2.16074   2
  12  -5   2 9.92221 4.29820   2
  12   5   2 11.5725 2.76783   2
  12   5   2 12.1139 2.80674   2
  13  -5   2 2.18135 4.54168   2
  13  -5   2 7.39548 3.70122   2
  13   5   2 3.78197 2.70240   2
  13   5   2 4.67164 2.63366   2
 -13   5  -2 10.1696 4.15352   2
  14  -5   2 3.22275 3.82910   2
  14  -5   2 -1.6766 4.54835   2
  14   5   2 1.46232 2.53856   2
  14   5   2 -0.3636 2.70874   2
  15  -5   2 5.92008 5.22905   2
  15  -5   2 0.93240 4.84929   2
  15   5   2 2.36857 2.72566   2
  15   5   2 1.17343 2.57239   2
  16  -5   2 4.37020 4.98955   2
  16   5   2 1.14875 2.63154   2
  16   5   2 -1.4673 2.56088   2
  16  -6  -2 1.58448 5.20575   2
  15  -6  -2 16.6443 4.72400   2
  15  -6  -2 22.6252 5.38666   2
  14  -6  -2 29.4145 5.55957   2
  14  -6  -2 37.6747 5.52122   2
  14   6  -2 36.3243 2.48095   2
 -14   6   2 34.6111 5.21835   2
  14   6  -2 40.0452 2.45566   2
  13  -6  -2 -1.5574 4.38807   2
  13  -6  -2 4.89407 2.81557   2
  13   6  -2 0.15270 1.49317   2
 -13   6   2 8.80449 4.16662   2
  13   6  -2 0.91411 1.46706   2
  12  -6  -2 3.48711 3.81084   2
  12   6  -2 0.04478 1.44067   2
  12   6  -2 2.40174 1.49112   2
 -12   6   2 -8.7671 2.98393   2
  11  -6  -2 7.55001 3.55202   2
  11  -6  -2 7.17023 4.01982   2
 -11   6   2 5.24735 3.61907   2
  11   6  -2 4.62285 1.41321   2
  11   6  -2 5.12744 1.42330   2
  10  -6  -2 61.6459 5.97170   2
  10  -6  -2 50.0598 5.18785   2
  10   6  -2 47.7781 2.35065   2
 -10   6   2 43.4364 4.97934   2
  10   6  -2 48.0720 2.39854   2
   9  -6  -2 71.5579 5.99374   2
   9  -6  -2 58.6864 5.40421   2
  -9   6   2 55.0925 5.42231   2
   9   6  -2 61.3808 2.33957   2
   9   6  -2 58.3308 2.28198   2
  -9   6   2 58.0435 5.06865   2
   8  -6  -2 421.625 13.9257   2
   8  -6  -2 436.792 14.4259   2
  -8   6   2 451.405 14.3708   2
   8   6  -2 412.427 11.0542   2
  -8   6   2 423.188 14.0363   2
   8   6  -2 450.319 11.1027   2
   7  -6  -2 2.23516 2.94594   2
   7  -6  -2 1.27919 2.71028   2
  -7   6   2 0.85024 2.80291   2
  -7   6   2 -1.4785 2.49616   2
   6  -6  -2 -1.7171 1.90956   2
   6  -6  -2 1.54018 1.96964   2
  -6   6   2 -1.8300 2.38483   2
  -6   6   2 2.10543 2.68213   2
   5  -6  -2 59.6930 4.44955   2
   5  -6  -2 55.1305 3.95966   2
  -5   6   2 59.4383 4.66323   2
   5   6  -2 61.2606 1.71880   2
   5   6  -2 60.1236 1.75343   2
  -5   6   2 58.4670 4.47813   2
   4  -6  -2 5.54820 2.67801   2
   4  -6  -2 6.80322 2.30426   2
  -4   6   2 5.86988 2.66488   2
  -4   6   2 3.31668 2.81388   2
   4   6  -2 3.61237 0.96657   2
  -3  -6   2 41.5081 1.69617   2
  -3  -6   2 41.8577 1.66365   2
   3  -6  -2 45.9151 4.09935   2
   3  -6  -2 41.0760 3.70066   2
  -3   6   2 45.4765 4.00296   2
   3   6  -2 44.1341 2.33352   2
   3   6  -2 41.9206 2.23201   2
  -3   6   2 48.6757 3.45408   2
   2  -6  -2 0.02994 2.25045   2
   2  -6  -2 -0.3251 2.32576   2
  -2  -6   2 -0.4294 1.26389   2
  -2  -6   2 2.97809 1.26749   2
  -2   6   2 -3.9815 2.27040   2
  -2   6   2 0.77973 1.84323   2
   2   6  -2 1.68841 1.48543   2
   2   6  -2 -0.1132 1.54707   2
   1  -6  -2 471.493 13.3519   2
  -1  -6   2 477.281 12.7446   2
  -1  -6   2 477.572 12.8071   2
   1  -6  -2 429.454 13.1536   2
  -1   6   2 471.438 13.2281   2
  -1   6   2 457.436 13.3100   2
   1   6  -2 456.987 12.8203   2
   1   6  -2 470.696 12.8920   2
   0  -6  -2 88.4699 4.02100   2
   0  -6   2 83.4425 4.02792   2
   0  -6  -2 90.3616 4.07912   2
   0  -6   2 90.4695 4.04424   2
   0   6  -2 96.1986 4.27585   2
   0   6   2 89.3436 4.19729   2
  -1  -6  -2 915.472 23.8906   2
   1  -6   2 903.766 24.2818   2
   1  -6   2 920.634 24.3439   2
  -1  -6  -2 890.740 23.7965   2
  -1   6  -2 922.236 24.4483   2
  -1   6  -2 912.270 24.3906   2
   1   6   2 901.749 23.9083   2
   1   6   2 913.476 23.9366   2
  -2  -6  -2 401.695 10.9724   2
  -2  -6  -2 390.250 10.9491   2
   2  -6   2 394.412 11.7612   2
   2  -6   2 398.433 12.0425   2
  -2   6  -2 404.140 11.9060   2
   2   6   2 393.864 11.1214   2
  -2   6  -2 384.858 11.9828   2
   2   6   2 399.014 11.1085   2
   3  -6   2 206.685 7.46315   2
  -3  -6  -2 205.409 6.17011   2
   3  -6   2 211.523 7.43303   2
  -3  -6  -2 209.320 6.21462   2
   3   6   2 205.006 6.41163   2
  -3   6  -2 208.825 7.79513   2
   3   6   2 214.624 6.42102   2
  -3   6  -2 212.945 7.54020   2
   4  -6   2 782.172 21.6615   2
   4  -6   2 744.476 21.4544   2
  -4  -6  -2 788.842 19.6564   2
  -4  -6  -2 760.753 19.6147   2
   4   6   2 763.176 20.0055   2
  -4   6  -2 769.396 21.6227   2
  -4   6  -2 742.814 21.3741   2
   4   6   2 761.445 20.0202   2
   5  -6   2 9.71500 2.94088   2
  -5  -6  -2 10.3392 0.82509   2
  -5  -6  -2 12.2196 0.95938   2
   5  -6   2 8.38238 2.46627   2
  -5   6  -2 17.9824 3.24885   2
  -5   6  -2 12.1769 2.49319   2
   5   6   2 14.0190 1.70866   2
   5   6   2 9.50050 1.59832   2
   6  -6   2 15.7480 3.42948   2
   6  -6   2 20.8270 3.44184   2
  -6   6  -2 18.2472 2.85159   2
   6   6   2 12.8209 1.70127   2
  -6   6  -2 14.8956 3.33447   2
   6   6   2 15.2955 1.77087   2
   7  -6   2 113.694 6.48530   2
   7  -6   2 128.306 6.87088   2
  -7   6  -2 112.898 6.51860   2
   7   6   2 115.868 4.47441   2
  -7   6  -2 119.291 6.32931   2
   7   6   2 120.996 4.40546   2
   8  -6   2 379.550 13.1656   2
   8  -6   2 356.982 12.4280   2
   8   6   2 362.563 10.5633   2
  -8   6  -2 365.554 12.8140   2
  -8   6  -2 358.039 12.6344   2
   8   6   2 365.443 10.4893   2
   9  -6   2 80.8299 6.64369   2
   9  -6   2 98.8638 6.45314   2
   9   6   2 88.9279 4.20295   2
  -9   6  -2 90.6221 6.39893   2
   9   6   2 86.0723 4.18891   2
  10  -6   2 118.370 7.65028   2
  10  -6   2 122.576 7.24026   2
  10   6   2 129.694 5.08428   2
 -10   6  -2 121.232 7.40839   2
  10   6   2 111.322 5.09638   2
  11  -6   2 48.5933 5.36874   2
  11  -6   2 45.3097 5.72739   2
 -11   6  -2 54.2606 5.67038   2
  11   6   2 43.3121 3.70616   2
  11   6   2 39.0935 3.47720   2
  12  -6   2 0.88881 3.39016   2
  12  -6   2 2.87133 4.07046   2
  12   6   2 1.41606 2.21195   2
  12   6   2 -0.2269 2.16918   2
  13  -6   2 7.16831 4.50247   2
  13   6   2 3.51585 2.38039   2
  13   6   2 -0.5752 2.22390   2
  14  -6   2 58.2102 6.62246   2
  14  -6   2 78.9620 7.18951   2
  14   6   2 55.9205 4.19960   2
  14   6   2 47.7313 4.06564   2
  15  -6   2 13.1461 5.86926   2
  15   6   2 3.02964 2.44324   2
  15   6   2 7.48052 2.50635   2
  16  -6   2 -1.0781 5.01495   2
  16   6   2 3.02530 2.24603   2
  16   6   2 3.05173 2.07556   2
  16  -7  -2 8.48696 4.95592   2
  15  -7  -2 7.30068 4.87523   2
  14  -7  -2 9.72386 5.31039   2
 -14   7   2 1.23268 4.50167   2
  13  -7  -2 47.6038 5.62035   2
  13  -7  -2 44.8337 6.48707   2
 -13   7   2 46.3947 6.01791   2
  12  -7  -2 43.1499 5.45199   2
  12  -7  -2 45.8944 5.93069   2
 -12   7   2 50.3518 5.65199   2
  11  -7  -2 0.50982 3.53082   2
  11  -7  -2 -1.1164 3.75191   2
 -11   7   2 -0.2553 3.51858   2
  10  -7  -2 7.60675 4.07394   2
  10  -7  -2 13.3316 4.01838   2
 -10   7   2 5.93515 3.73683   2
   9  -7  -2 7.21375 3.87558   2
   9  -7  -2 18.4985 3.87676   2
  -9   7   2 20.3315 4.38015   2
  -9   7   2 18.2038 3.93657   2
   8  -7  -2 32.2726 4.60281   2
   8  -7  -2 44.2345 4.69716   2
  -8   7   2 41.8200 4.77791   2
  -8   7   2 49.3877 4.87362   2
   7  -7  -2 232.359 9.43450   2
   7  -7  -2 241.997 9.31485   2
  -7   7   2 227.468 9.32502   2
  -7   7   2 226.568 9.09510   2
   6  -7  -2 46.2648 4.51282   2
   6  -7  -2 41.9292 3.93563   2
  -6   7   2 49.3135 4.57780   2
  -6   7   2 52.2792 4.01908   2
   5  -7  -2 968.864 27.1618   2
   5  -7  -2 997.110 27.3878   2
   5   7  -2 1019.76 24.9096   2
  -5   7   2 961.402 27.1948   2
  -5   7   2 975.259 27.2767   2
   5   7  -2 999.162 24.8762   2
   4  -7  -2 3.43233 2.08746   2
   4  -7  -2 -1.8546 2.59896   2
  -4   7   2 2.46554 2.17518   2
   4   7  -2 1.68586 1.09137   2
  -4   7   2 1.14178 1.97921   2
   4   7  -2 0.80200 1.08708   2
  -3  -7   2 534.529 13.6752   2
  -3  -7   2 522.286 13.6553   2
   3  -7  -2 516.933 15.4135   2
   3  -7  -2 530.337 15.5908   2
  -3   7   2 519.566 15.4938   2
   3   7  -2 516.003 14.0297   2
  -3   7   2 531.994 15.4107   2
   3   7  -2 530.339 14.0520   2
  -2  -7   2 149.215 5.02791   2
  -2  -7   2 151.652 5.00622   2
   2  -7  -2 149.775 6.25583   2
   2  -7  -2 146.795 5.89876   2
  -2   7   2 158.629 6.48615   2
  -2   7   2 155.654 5.96895   2
   2   7  -2 155.678 5.28313   2
   2   7  -2 152.598 5.28067   2
   1  -7  -2 700.347 19.1193   2
   1  -7  -2 695.137 19.1862   2
  -1  -7   2 708.492 18.6529   2
  -1  -7   2 692.875 18.5804   2
  -1   7   2 690.255 19.1719   2
   1   7  -2 676.295 18.6920   2
  -1   7   2 682.266 19.0604   2
   1   7  -2 694.441 18.7134   2
   0  -7   2 92.8660 4.33842   2
   0  -7  -2 96.7934 4.47046   2
   0  -7  -2 92.9180 4.33620   2
   0  -7   2 97.8605 4.43083   2
   0   7   2 95.6102 4.55607   2
   0   7  -2 103.173 4.66882   2
   1  -7   2 7.36824 2.56999   2
   1  -7   2 5.35228 2.44391   2
  -1  -7  -2 3.70187 1.77902   2
  -1  -7  -2 4.84592 2.07078   2
  -1   7  -2 4.13703 1.89424   2
   1   7   2 10.0582 1.93492   2
   1   7   2 5.77758 2.23289   2
  -1   7  -2 3.88223 1.99875   2
   2  -7   2 116.734 5.54926   2
  -2  -7  -2 120.767 4.46410   2
   2  -7   2 122.369 5.67577   2
  -2  -7  -2 117.630 4.37430   2
   2   7   2 113.069 4.68247   2
  -2   7  -2 124.146 5.32734   2
   2   7   2 121.011 4.71685   2
  -2   7  -2 114.446 5.62956   2
   3  -7   2 27.9023 3.47954   2
  -3  -7  -2 23.6270 2.05219   2
  -3  -7  -2 27.8157 2.18619   2
   3  -7   2 26.1049 3.56365   2
   3   7   2 25.7521 2.42025   2
  -3   7  -2 21.1405 2.92662   2
   3   7   2 32.6031 2.67818   2
  -3   7  -2 28.7347 3.53829   2
   4  -7   2 178.145 7.32912   2
  -4  -7  -2 173.588 5.14298   2
   4  -7   2 183.623 7.50957   2
  -4  -7  -2 177.606 5.19942   2
  -4   7  -2 171.889 7.36686   2
   4   7   2 177.708 5.68312   2
  -4   7  -2 180.611 7.51464   2
   4   7   2 175.652 5.68724   2
   5  -7   2 12.9448 3.25014   2
   5  -7   2 12.6352 3.11370   2
   5   7   2 10.6369 1.62671   2
  -5   7  -2 9.53014 2.43346   2
  -5   7  -2 13.0235 3.32536   2
   5   7   2 9.57970 1.59524   2
   6  -7   2 7.43126 2.52499   2
   6  -7   2 10.6191 3.38649   2
   6   7   2 10.2982 1.62744   2
   6   7   2 8.32427 1.61857   2
  -6   7  -2 12.6787 3.39821   2
  -6   7  -2 13.1021 2.69486   2
   7  -7   2 185.547 7.90832   2
   7  -7   2 182.670 8.08396   2
  -7   7  -2 168.692 7.91177   2
  -7   7  -2 170.701 8.17276   2
   7   7   2 167.141 5.61594   2
   8  -7   2 30.9034 4.50083   2
   8  -7   2 35.2147 4.29065   2
  -8   7  -2 28.8920 4.55776   2
  -8   7  -2 35.4089 4.50621   2
   8   7   2 29.2877 2.42694   2
   8   7   2 34.3435 2.66066   2
   9  -7   2 99.9574 7.24392   2
   9  -7   2 104.125 6.95061   2
  -9   7  -2 106.361 7.11147   2
   9   7   2 97.6797 4.10876   2
  10  -7   2 0.94763 3.39147   2
  10  -7   2 2.27292 3.93058   2
  10   7   2 1.91646 1.77047   2
  10   7   2 -1.1727 1.79010   2
 -10   7  -2 -1.2853 3.48622   2
  11  -7   2 100.556 7.36907   2
  11  -7   2 100.366 7.81920   2
  11   7   2 114.448 4.75061   2
  11   7   2 108.099 4.55344   2
 -11   7  -2 108.788 7.62680   2
  12  -7   2 6.04205 3.73904   2
  12  -7   2 0.65004 4.09774   2
  12   7   2 7.90938 2.22617   2
 -12   7  -2 8.37542 4.12912   2
  12   7   2 8.51329 2.09941   2
  13  -7   2 -4.0618 3.49030   2
  13  -7   2 -2.4129 3.96914   2
  13   7   2 2.80070 2.04437   2
  13   7   2 4.78329 2.06138   2
  14  -7   2 13.4333 4.93678   2
  14  -7   2 27.9409 5.59705   2
  14   7   2 25.1833 2.55291   2
  14   7   2 23.3145 2.55761   2
  15  -7   2 -5.3688 4.47731   2
  15   7   2 5.44236 1.69630   2
  15   7   2 4.19627 1.81811   2
  16  -7   2 3.67992 4.96186   2
  16  -8  -2 0.28121 4.94689   2
  15  -8  -2 3.30787 5.43580   2
  14  -8  -2 17.7289 4.63579   2
  14  -8  -2 28.2223 6.33285   2
 -14   8   2 3.85794 5.45108   2
  13  -8  -2 45.8080 5.75776   2
  13  -8  -2 37.9531 6.00786   2
 -13   8   2 38.6846 5.63878   2
  12  -8  -2 -2.8646 4.05005   2
  12  -8  -2 -1.4211 3.54572   2
 -12   8   2 -4.9919 3.70597   2
  11  -8  -2 14.2431 4.55108   2
  11  -8  -2 12.3856 4.21889   2
 -11   8   2 11.9378 4.82205   2
  10  -8  -2 -0.0528 2.95786   2
  10  -8  -2 -4.0869 2.36405   2
 -10   8   2 2.12231 3.81268   2
   9  -8  -2 25.6900 4.75515   2
   9  -8  -2 38.2401 4.81425   2
  -9   8   2 29.4973 4.75116   2
   8  -8  -2 29.6395 3.78701   2
   8  -8  -2 31.6623 4.73298   2
  -8   8   2 37.9886 4.18856   2
  -8   8   2 39.2058 4.97687   2
   7  -8  -2 103.551 5.73831   2
   7  -8  -2 104.047 6.69858   2
  -7   8   2 100.485 5.65357   2
  -7   8   2 105.840 6.71428   2
   6  -8  -2 21.2631 3.15842   2
   6  -8  -2 21.5507 3.90143   2
  -6   8   2 28.0210 3.85881   2
  -6   8   2 23.6274 3.40416   2
   5  -8  -2 91.9948 5.46968   2
   5  -8  -2 86.9650 5.05621   2
   5   8  -2 86.8909 2.99161   2
  -5   8   2 88.4083 5.82236   2
  -5   8   2 93.4842 5.02135   2
   4  -8  -2 161.405 6.84937   2
   4  -8  -2 158.732 7.04127   2
  -4   8   2 136.193 6.90132   2
  -4   8   2 149.072 6.37610   2
   4   8  -2 159.200 4.90727   2
   4   8  -2 150.122 4.82018   2
   3  -8  -2 23.7904 2.92060   2
   3  -8  -2 22.1970 3.27478   2
  -3  -8   2 23.1099 1.87952   2
  -3  -8   2 26.0609 1.86813   2
  -3   8   2 18.9857 2.74222   2
  -3   8   2 21.8513 2.99429   2
   3   8  -2 20.9799 2.10858   2
   3   8  -2 21.3811 2.12832   2
  -2  -8   2 1.98848 1.58849   2
   2  -8  -2 2.64115 2.51176   2
   2  -8  -2 4.68225 2.66302   2
  -2  -8   2 1.61009 1.53326   2
  -2   8   2 1.69518 2.06911   2
   2   8  -2 5.30380 1.93344   2
   2   8  -2 1.68205 1.84211   2
  -2   8   2 0.16713 1.94338   2
   1  -8  -2 1212.02 31.8529   2
  -1  -8   2 1190.78 31.2322   2
  -1  -8   2 1211.68 31.2967   2
   1  -8  -2 1192.90 31.7520   2
   1   8  -2 1197.96 31.4167   2
  -1   8   2 1222.95 31.8582   2
   1   8  -2 1181.01 31.4328   2
  -1   8   2 1158.78 31.7988   2
   0  -8   2 142.486 5.59721   2
   0  -8   2 133.488 5.45325   2
   0  -8  -2 131.627 5.42042   2
   0  -8  -2 133.347 5.52501   2
   0   8   2 144.139 5.78378   2
   0   8  -2 137.598 5.73617   2
   1  -8   2 191.346 7.11334   2
  -1  -8  -2 194.306 6.53941   2
   1  -8   2 189.440 7.18405   2
  -1  -8  -2 192.950 6.60514   2
  -1   8  -2 207.768 7.39648   2
  -1   8  -2 190.024 7.39165   2
   1   8   2 198.162 6.87277   2
   1   8   2 187.600 6.69242   2
   2  -8   2 386.492 11.9334   2
  -2  -8  -2 377.933 10.9566   2
  -2  -8  -2 391.236 11.0543   2
   2  -8   2 382.413 11.8465   2
   2   8   2 391.107 11.3012   2
  -2   8  -2 402.238 12.3369   2
   2   8   2 377.422 11.1384   2
  -2   8  -2 376.766 11.8968   2
   3  -8   2 91.5996 5.29216   2
  -3  -8  -2 82.7999 3.48801   2
  -3  -8  -2 79.1395 3.36373   2
   3  -8   2 84.7307 5.07908   2
   3   8   2 80.3368 3.76468   2
  -3   8  -2 85.7448 5.23148   2
  -3   8  -2 90.0385 5.43374   2
   3   8   2 85.0467 3.82700   2
  -4  -8  -2 39.1572 2.06007   2
   4  -8   2 41.9539 4.29970   2
   4  -8   2 40.0760 4.06799   2
  -4  -8  -2 42.0648 2.17067   2
  -4   8  -2 44.9208 4.22541   2
   4   8   2 37.1458 2.71779   2
   4   8   2 40.4336 2.73625   2
  -4   8  -2 43.0257 4.31806   2
   5  -8   2 38.1104 4.32935   2
   5  -8   2 41.0151 3.72094   2
  -5   8  -2 40.8371 3.96461   2
  -5   8  -2 39.6801 4.22078   2
   5   8   2 43.6728 2.56958   2
   6  -8   2 185.982 8.15726   2
   6  -8   2 181.908 8.34053   2
  -6   8  -2 190.066 8.24507   2
  -6   8  -2 175.829 8.29981   2
   6   8   2 169.889 5.71984   2
   6   8   2 190.915 5.86042   2
   7  -8   2 15.1074 3.34383   2
   7  -8   2 16.7362 3.90273   2
   7   8   2 11.7670 1.76147   2
  -7   8  -2 21.8820 3.67602   2
  -7   8  -2 20.5816 4.03825   2
   8  -8   2 124.278 7.25623   2
   8  -8   2 107.164 7.36246   2
  -8   8  -2 110.431 7.42173   2
  -8   8  -2 108.452 7.04633   2
   8   8   2 118.626 4.36838   2
   8   8   2 115.755 4.23205   2
   9  -8   2 -2.9518 2.61596   2
   9  -8   2 -1.6484 3.45591   2
  -9   8  -2 -1.5067 3.77336   2
   9   8   2 1.22085 1.61961   2
   9   8   2 3.71542 1.62045   2
  10  -8   2 16.2762 4.46693   2
  10  -8   2 4.49443 3.79085   2
  10   8   2 9.97482 1.85944   2
  10   8   2 6.13270 1.74819   2
 -10   8  -2 9.84841 4.25266   2
  11  -8   2 4.69472 3.87348   2
  11  -8   2 -0.4490 4.30281   2
  11   8   2 4.73542 1.72756   2
 -11   8  -2 2.40508 4.03225   2
  11   8   2 1.13996 1.59943   2
  12  -8   2 7.77321 4.12416   2
  12  -8   2 3.13085 4.47865   2
 -12   8  -2 -3.0092 3.89994   2
  12   8   2 -1.6766 1.55941   2
  12   8   2 0.53532 1.56056   2
  13  -8   2 11.0279 4.18469   2
  13  -8   2 -2.8379 4.43083   2
  13   8   2 1.66965 1.39506   2
  13   8   2 1.23653 1.45259   2
  14  -8   2 9.92043 5.12836   2
  15  -8   2 1.21648 5.56620   2
  16  -8   2 7.63890 5.26294   2
  16  -9  -2 4.16549 5.06451   2
  15  -9  -2 2.56427 5.58060   2
  14  -9  -2 -4.1027 4.38098   2
  14  -9  -2 3.87881 5.43231   2
  13  -9  -2 27.8745 6.29686   2
  13  -9  -2 31.1727 5.12228   2
 -13   9   2 18.4833 5.22908   2
  12  -9  -2 -2.9815 3.26961   2
  12  -9  -2 1.33742 4.32390   2
 -12   9   2 -0.9686 4.72454   2
  11  -9  -2 6.91770 4.00970   2
  11  -9  -2 6.12848 4.50562   2
 -11   9   2 4.13371 4.36352   2
  10  -9  -2 9.53648 4.59270   2
  10  -9  -2 5.83575 4.00533   2
 -10   9   2 1.54874 3.98991   2
   9  -9  -2 117.449 6.75721   2
   9  -9  -2 118.432 7.96872   2
  -9   9   2 105.621 7.61240   2
   8  -9  -2 37.6428 4.87047   2
   8  -9  -2 38.6021 4.99453   2
  -8   9   2 32.9097 4.11853   2
  -8   9   2 41.3953 5.21426   2
   7  -9  -2 141.171 7.55671   2
   7  -9  -2 146.015 7.97100   2
  -7   9   2 149.610 7.06159   2
  -7   9   2 148.722 8.03451   2
   6  -9  -2 111.311 6.57029   2
   6  -9  -2 118.970 7.00581   2
   6   9  -2 127.933 3.37438   2
  -6   9   2 107.648 6.87238   2
  -6   9   2 123.124 6.80933   2
   5  -9  -2 529.129 16.8015   2
   5  -9  -2 533.632 16.6257   2
  -5   9   2 530.719 16.5613   2
   5   9  -2 549.630 14.2002   2
  -5   9   2 542.942 16.5127   2
   4  -9  -2 10.7145 3.05568   2
   4  -9  -2 12.7866 3.20472   2
   4   9  -2 10.0492 1.66543   2
  -4   9   2 16.2397 3.56876   2
   4   9  -2 12.6516 1.73240   2
  -4   9   2 11.2453 2.57030   2
   3  -9  -2 613.027 18.3040   2
  -3  -9   2 648.265 16.8186   2
  -3  -9   2 627.535 16.7640   2
   3  -9  -2 639.220 18.7038   2
   3   9  -2 642.298 17.2383   2
  -3   9   2 632.740 18.5527   2
  -3   9   2 654.892 18.6896   2
   3   9  -2 625.180 17.1672   2
  -2  -9   2 1.27916 1.53504   2
  -2  -9   2 0.66434 1.66314   2
   2  -9  -2 6.22942 2.53521   2
   2  -9  -2 0.35160 2.60504   2
   2   9  -2 1.23864 1.98380   2
   2   9  -2 2.73740 1.73512   2
  -2   9   2 1.45497 2.71068   2
  -2   9   2 3.90840 2.17324   2
  -1  -9   2 2682.36 68.3707   2
   1  -9  -2 2567.40 68.8146   2
  -1  -9   2 2741.03 68.4447   2
   1  -9  -2 2746.64 69.0172   2
   1   9  -2 2673.99 68.5767   2
  -1   9   2 2677.75 69.0434   2
  -1   9   2 2708.99 69.0280   2
   1   9  -2 2669.68 68.5465   2
   0  -9   2 7.74011 2.57841   2
   0  -9   2 13.0670 2.32654   2
   0  -9  -2 7.13757 2.26056   2
   0  -9  -2 5.94029 2.29091   2
   0   9   2 10.1465 2.49170   2
   0   9  -2 7.89003 2.64620   2
  -1  -9  -2 1433.27 36.5355   2
  -1  -9  -2 1423.40 36.4438   2
   1  -9   2 1441.27 37.0783   2
   1  -9   2 1387.34 36.9137   2
  -1   9  -2 1375.92 36.9809   2
   1   9   2 1347.35 36.5414   2
   1   9   2 1381.67 36.5617   2
  -1   9  -2 1371.36 37.0140   2
   2  -9   2 0.50532 1.82814   2
  -2  -9  -2 2.26782 1.75868   2
  -2  -9  -2 1.90543 1.66763   2
   2  -9   2 0.20435 1.89050   2
   2   9   2 1.49406 1.75127   2
  -2   9  -2 1.12875 2.73137   2
  -2   9  -2 -1.5721 2.48090   2
   2   9   2 2.85381 2.00142   2
   3  -9   2 -1.2962 2.45752   2
  -3  -9  -2 0.50952 1.34401   2
  -3  -9  -2 -0.1720 1.49076   2
   3  -9   2 -1.1540 2.64535   2
   3   9   2 1.50194 1.74205   2
  -3   9  -2 0.38523 2.70697   2
   3   9   2 0.09824 1.66785   2
  -3   9  -2 -0.9024 2.77112   2
   4  -9   2 45.1533 4.46191   2
  -4  -9  -2 42.0984 2.22204   2
  -4  -9  -2 35.3473 2.26828   2
   4  -9   2 47.3980 4.52176   2
  -4   9  -2 42.2616 3.97739   2
  -4   9  -2 37.8842 3.74547   2
   4   9   2 41.9175 2.94917   2
   5  -9   2 1.51447 3.15634   2
   5  -9   2 6.28488 3.15645   2
  -5   9  -2 3.70006 3.07700   2
  -5   9  -2 5.31571 3.43305   2
   5   9   2 7.34973 1.73491   2
   5   9   2 2.70625 1.63150   2
   6  -9   2 -1.9841 2.18642   2
   6  -9   2 -0.3223 3.30365   2
   6   9   2 1.81150 1.52059   2
   6   9   2 2.34303 1.58029   2
  -6   9  -2 8.47394 3.73322   2
  -6   9  -2 1.47072 3.17584   2
   7  -9   2 67.5997 5.50729   2
   7  -9   2 97.8565 6.45621   2
   7   9   2 90.2554 3.55714   2
  -7   9  -2 86.8225 6.73656   2
  -7   9  -2 76.0138 6.18901   2
   7   9   2 76.4039 3.48534   2
   8  -9   2 29.1666 5.04776   2
   8  -9   2 21.4327 4.45954   2
   8   9   2 36.9625 2.48599   2
   8   9   2 35.1558 2.43554   2
  -8   9  -2 25.2543 4.72126   2
  -8   9  -2 29.5773 4.42660   2
   9  -9   2 1.03016 3.63835   2
   9  -9   2 2.17710 3.98655   2
  -9   9  -2 1.07402 4.04100   2
   9   9   2 1.37428 1.39544   2
   9   9   2 1.41606 1.45601   2
  10  -9   2 3.38966 3.73875   2
  10  -9   2 5.78717 3.50380   2
  10   9   2 2.51489 1.35949   2
  10   9   2 2.44210 1.35339   2
 -10   9  -2 -0.1762 4.22640   2
  11  -9   2 68.0332 7.08752   2
  11  -9   2 66.1553 6.63319   2
  11   9   2 69.1004 2.69028   2
  11   9   2 66.7392 2.68401   2
 -11   9  -2 76.2536 7.34534   2
  12  -9   2 -5.0122 4.24084   2
  12  -9   2 6.03306 3.94955   2
 -12   9  -2 -11.710 3.68195   2
  13  -9   2 28.2861 6.00978   2
  13  -9   2 15.9758 4.66454   2
 -13   9  -2 21.4079 5.12289   2
  14  -9   2 3.76546 5.13188   2
  15  -9   2 0.77147 5.18826   2
  16 -10  -2 2.15620 5.82472   2
  15 -10  -2 9.98116 6.22547   2
  14 -10  -2 3.92533 4.94812   2
  13 -10  -2 51.2927 6.20150   2
  13 -10  -2 46.6299 6.73383   2
 -13  10   2 57.1464 7.00120   2
  12 -10  -2 0.64646 4.55281   2
  12 -10  -2 -4.9831 3.35375   2
 -12  10   2 6.64645 4.66721   2
  11 -10  -2 53.3171 6.15895   2
  11 -10  -2 55.8028 6.87151   2
 -11  10   2 61.8954 6.82898   2
  10 -10  -2 -3.8933 2.52918   2
  10 -10  -2 -0.4065 4.24142   2
 -10  10   2 3.12819 4.25845   2
   9 -10  -2 -3.3103 3.76394   2
   9 -10  -2 -1.2674 3.66973   2
  -9  10   2 5.66278 4.37059   2
   8 -10  -2 31.2911 5.06833   2
   8 -10  -2 29.6507 4.74039   2
  -8  10   2 35.0496 5.23625   2
  -8  10   2 34.4911 4.22510   2
   7 -10  -2 92.4832 6.11238   2
   7 -10  -2 94.4867 6.62524   2
  -7  10   2 80.9356 6.41177   2
  -7  10   2 95.6572 6.25417   2
   6 -10  -2 278.323 11.0154   2
   6 -10  -2 273.687 10.7282   2
  -6  10   2 279.807 11.0906   2
   6  10  -2 281.624 7.51803   2
  -6  10   2 260.324 10.6514   2
   5 -10  -2 66.4813 5.65874   2
   5 -10  -2 57.1626 4.45889   2
   5  10  -2 62.4824 2.97072   2
  -5  10   2 65.5136 5.46288   2
   5  10  -2 61.6188 2.99411   2
  -5  10   2 62.9824 5.75889   2
  -4 -10   2 22.4830 1.27687   2
   4 -10  -2 25.8894 3.23347   2
   4 -10  -2 22.9154 3.24010   2
  -4 -10   2 20.8003 1.29063   2
  -4  10   2 16.1394 2.90151   2
   4  10  -2 20.6670 2.14296   2
  -4  10   2 24.5982 3.42841   2
   4  10  -2 20.4684 2.19466   2
  -3 -10   2 69.7998 3.28312   2
   3 -10  -2 69.3683 4.51157   2
  -3 -10   2 62.5971 3.07284   2
   3 -10  -2 81.7686 5.05342   2
   3  10  -2 69.7914 3.67867   2
   3  10  -2 73.5288 3.73034   2
  -3  10   2 68.1669 4.65399   2
  -3  10   2 71.2768 5.06171   2
   2 -10  -2 71.5461 4.66257   2
   2 -10  -2 72.1030 4.89457   2
  -2 -10   2 71.3883 3.57386   2
  -2 -10   2 70.7534 3.65375   2
   2  10  -2 68.7889 4.09069   2
  -2  10   2 69.3618 4.28959   2
   2  10  -2 69.1541 4.04395   2
  -2  10   2 81.3573 5.19680   2
   1 -10  -2 6.13211 2.63665   2
   1 -10  -2 5.10585 2.34488   2
  -1 -10   2 2.95636 1.80854   2
  -1 -10   2 8.47959 2.35371   2
  -1  10   2 8.94492 2.83427   2
  -1  10   2 6.99844 2.58841   2
   1  10  -2 10.5265 2.30882   2
   1  10  -2 3.38777 2.39163   2
   0 -10   2 130.937 5.55107   2
   0 -10  -2 135.687 5.73086   2
   0 -10   2 136.665 5.94538   2
   0 -10  -2 126.983 5.53399   2
   0  10   2 125.592 5.79938   2
   0  10  -2 130.481 5.95898   2
   1 -10   2 499.683 14.7806   2
  -1 -10  -2 487.572 14.1544   2
  -1 -10  -2 485.383 14.1325   2
   1 -10   2 489.094 14.6326   2
   1  10   2 487.760 14.3827   2
  -1  10  -2 487.251 14.8957   2
   1  10   2 480.952 14.3116   2
  -1  10  -2 487.073 14.8123   2
   2 -10   2 86.7697 5.18229   2
  -2 -10  -2 74.9461 3.96690   2
  -2 -10  -2 75.0493 3.85382   2
   2 -10   2 83.0257 4.44363   2
   2  10   2 75.4116 4.06570   2
  -2  10  -2 88.1949 5.45256   2
   2  10   2 76.6758 4.33664   2
  -2  10  -2 81.7847 5.16645   2
   3 -10   2 177.307 7.63802   2
   3 -10   2 177.785 7.82552   2
  -3 -10  -2 176.956 6.15057   2
  -3 -10  -2 189.023 6.12453   2
   3  10   2 202.914 6.64247   2
  -3  10  -2 181.709 7.81753   2
  -3  10  -2 180.398 8.06328   2
   3  10   2 181.858 6.55527   2
   4 -10   2 52.7844 4.93379   2
  -4 -10  -2 43.1115 2.58215   2
   4 -10   2 42.6794 3.88552   2
  -4 -10  -2 46.4051 2.52020   2
  -4  10  -2 48.4182 4.87323   2
   4  10   2 46.8630 3.14484   2
   4  10   2 49.3978 3.19198   2
  -4  10  -2 43.5936 4.77664   2
   5 -10   2 230.275 9.56159   2
   5 -10   2 250.223 9.55421   2
   5  10   2 236.146 7.52954   2
  -5  10  -2 240.161 9.47658   2
   5  10   2 240.826 7.58231   2
  -5  10  -2 238.666 9.80487   2
   6 -10   2 54.1873 5.42817   2
   6 -10   2 53.8958 5.49060   2
  -6  10  -2 47.3310 5.47156   2
   6  10   2 48.8408 3.07785   2
   6  10   2 48.2509 3.04167   2
  -6  10  -2 50.5143 5.22268   2
   7 -10   2 42.6012 4.75701   2
   7 -10   2 55.7348 5.66447   2
   7  10   2 59.0077 3.04569   2
  -7  10  -2 59.3237 5.34649   2
  -7  10  -2 54.0672 4.98775   2
   7  10   2 53.9196 3.00104   2
   8 -10   2 6.59009 3.04897   2
   8 -10   2 5.39080 4.13152   2
   8  10   2 6.55467 1.53041   2
  -8  10  -2 3.23405 3.79483   2
  -8  10  -2 1.77169 4.13985   2
   9 -10   2 6.76250 4.13264   2
   9 -10   2 10.3548 4.54299   2
   9  10   2 14.6645 1.50836   2
  -9  10  -2 10.9325 4.80895   2
   9  10   2 16.2796 1.57761   2
  10 -10   2 -4.1105 3.09827   2
  10 -10   2 -0.6273 3.76311   2
 -10  10  -2 8.45267 4.54303   2
  11 -10   2 42.3651 5.76725   2
  11 -10   2 42.4912 6.40006   2
 -11  10  -2 39.7452 6.00958   2
  12 -10   2 40.4118 6.50063   2
  12 -10   2 35.3690 5.49991   2
 -12  10  -2 34.2594 5.89933   2
  13 -10   2 4.53150 4.53905   2
  13 -10   2 2.38330 4.80788   2
 -13  10  -2 -4.6870 4.93155   2
  14 -10   2 33.7712 6.73770   2
  15 -10   2 -6.1811 4.78200   2
  15 -11  -2 -0.8366 5.00541   2
  14 -11  -2 -2.0033 5.14445   2
  13 -11  -2 -2.6555 4.82061   2
  13 -11  -2 0.38330 4.02885   2
 -13  11   2 0.44443 4.76553   2
  12 -11  -2 4.54843 3.62543   2
  12 -11  -2 1.92088 4.73951   2
 -12  11   2 8.35795 5.10003   2
  11 -11  -2 3.51499 3.91409   2
  11 -11  -2 12.2260 5.02708   2
 -11  11   2 10.4659 5.04052   2
  10 -11  -2 11.6612 4.21064   2
  10 -11  -2 5.09139 4.62749   2
 -10  11   2 12.2732 4.87065   2
   9 -11  -2 19.9748 5.05569   2
   9 -11  -2 25.4411 4.84116   2
  -9  11   2 12.9915 5.09226   2
   8 -11  -2 158.588 9.17332   2
   8 -11  -2 143.899 7.82552   2
  -8  11   2 161.035 9.17478   2
  -8  11   2 167.394 8.68779   2
   7 -11  -2 15.0319 4.56577   2
   7 -11  -2 12.3895 3.43242   2
  -7  11   2 10.1093 4.00199   2
  -7  11   2 10.2622 4.42718   2
   6 -11  -2 124.229 7.36761   2
   6 -11  -2 120.723 7.69900   2
  -6  11   2 120.936 6.91273   2
  -6  11   2 114.576 6.60344   2
   6  11  -2 129.813 4.20261   2
   5 -11  -2 5.42739 3.62629   2
   5 -11  -2 2.12421 2.41301   2
  -5  11   2 5.67413 3.59105   2
   5  11  -2 0.72591 1.58321   2
   5  11  -2 3.52757 1.65573   2
  -5  11   2 -0.0787 2.70483   2
   4 -11  -2 298.433 11.1031   2
  -4 -11   2 291.063 8.00486   2
   4 -11  -2 294.247 10.7549   2
  -4 -11   2 297.257 8.05288   2
   4  11  -2 277.826 8.92121   2
  -4  11   2 295.305 10.7511   2
   4  11  -2 292.012 8.98066   2
  -4  11   2 293.598 10.9671   2
  -3 -11   2 9.23747 1.84107   2
   3 -11  -2 5.35087 3.14050   2
  -3 -11   2 8.92144 1.71303   2
   3 -11  -2 11.5872 3.13496   2
   3  11  -2 12.7076 2.30143   2
  -3  11   2 13.1677 2.97261   2
  -3  11   2 7.46951 3.28292   2
   3  11  -2 9.99077 2.25744   2
  -2 -11   2 94.9725 4.26786   2
   2 -11  -2 97.6588 5.35873   2
  -2 -11   2 88.3732 4.34738   2
   2 -11  -2 93.8645 5.53520   2
   2  11  -2 91.8885 4.77747   2
  -2  11   2 91.2132 5.59402   2
   2  11  -2 87.2902 4.80529   2
  -2  11   2 95.7616 5.84808   2
  -1 -11   2 5.37505 1.96512   2
   1 -11  -2 10.0573 2.55960   2
   1 -11  -2 10.7109 2.85855   2
  -1 -11   2 7.63192 2.41260   2
  -1  11   2 5.96072 2.86109   2
   1  11  -2 7.19378 2.49261   2
   1  11  -2 7.25349 2.58635   2
  -1  11   2 6.86927 2.74159   2
   0 -11  -2 15.1783 2.59111   2
   0 -11   2 16.0317 2.77427   2
   0 -11   2 24.3896 2.87635   2
   0 -11  -2 17.1660 2.83316   2
   0  11   2 15.9271 2.94624   2
   0  11  -2 13.1805 3.03506   2
  -1 -11  -2 226.334 7.80952   2
   1 -11   2 230.404 8.42395   2
   1 -11   2 230.284 8.57086   2
  -1 -11  -2 239.396 8.18607   2
  -1  11  -2 224.986 8.61714   2
  -1  11  -2 222.362 8.72540   2
   1  11   2 223.836 8.09659   2
   2 -11   2 105.763 5.76938   2
  -2 -11  -2 112.854 5.02640   2
  -2 -11  -2 109.531 4.82769   2
   2 -11   2 123.788 6.20092   2
  -2  11  -2 107.694 5.54838   2
  -2  11  -2 119.651 6.45603   2
   2  11   2 117.257 5.18449   2
   2  11   2 109.124 5.33800   2
   3 -11   2 48.3586 3.88203   2
  -3 -11  -2 41.6527 2.89309   2
  -3 -11  -2 48.0330 3.29624   2
   3 -11   2 55.0743 4.31803   2
   3  11   2 45.3138 3.33617   2
  -3  11  -2 50.1924 5.01685   2
   3  11   2 44.1903 3.66885   2
  -3  11  -2 44.1785 4.59274   2
  -4 -11  -2 12.4148 1.79101   2
  -4 -11  -2 8.64738 1.64946   2
   4 -11   2 11.2209 3.41274   2
   4 -11   2 8.03798 2.98542   2
  -4  11  -2 9.42929 3.65822   2
   4  11   2 13.9333 2.40009   2
   4  11   2 13.3888 2.30795   2
  -4  11  -2 9.91791 3.80530   2
   5 -11   2 27.9347 4.21662   2
   5 -11   2 27.5855 4.48910   2
   5  11   2 21.9402 2.47037   2
   5  11   2 20.5992 2.46155   2
  -5  11  -2 19.2964 4.42432   2
  -5  11  -2 26.6387 4.46904   2
   6 -11   2 71.5255 6.51981   2
   6 -11   2 65.0041 5.10961   2
  -6  11  -2 70.0809 5.55760   2
   6  11   2 70.4258 3.64891   2
   6  11   2 64.4638 3.56461   2
  -6  11  -2 74.4230 6.31273   2
   7 -11   2 8.64685 4.27572   2
   7 -11   2 3.37625 3.73831   2
  -7  11  -2 1.07188 4.06417   2
   7  11   2 -0.5041 1.56301   2
   7  11   2 1.70199 1.66159   2
  -7  11  -2 -0.4864 3.65833   2
   8 -11   2 1.38087 3.24874   2
   8 -11   2 5.81474 3.09560   2
   8  11   2 4.53367 1.50565   2
  -8  11  -2 5.52085 4.37556   2
  -8  11  -2 1.50890 3.60377   2
   9 -11   2 2.81348 3.54512   2
   9 -11   2 -0.9656 2.70156   2
   9  11   2 0.02892 0.96553   2
   9  11   2 0.52290 0.99416   2
  -9  11  -2 -1.9779 4.30195   2
  10 -11   2 1.12150 3.58404   2
  10 -11   2 4.86296 3.16236   2
 -10  11  -2 1.39654 4.70573   2
  11 -11   2 0.57634 2.94077   2
  11 -11   2 10.1971 5.21401   2
 -11  11  -2 2.02867 4.65379   2
  12 -11   2 16.8229 5.82246   2
  12 -11   2 0.52301 4.01663   2
 -12  11  -2 5.89690 4.95721   2
  13 -11   2 -0.0814 5.06758   2
 -13  11  -2 9.12557 5.17082   2
  14 -11   2 5.90800 5.63506   2
  15 -11   2 -4.5868 5.78756   2
  15 -12  -2 5.51770 5.71385   2
  14 -12  -2 -2.7201 5.29202   2
  13 -12  -2 6.11366 5.45251   2
 -13  12   2 9.79869 5.37455   2
  12 -12  -2 12.7611 4.69084   2
  12 -12  -2 13.1665 4.55352   2
 -12  12   2 1.89694 4.87448   2
  11 -12  -2 74.8552 7.20581   2
  11 -12  -2 87.9158 8.59151   2
 -11  12   2 84.7133 8.39232   2
  10 -12  -2 8.14178 4.14660   2
  10 -12  -2 4.11060 4.77549   2
 -10  12   2 7.16619 5.04394   2
   9 -12  -2 37.9274 6.06316   2
   9 -12  -2 35.4748 4.84232   2
  -9  12   2 33.2242 5.75254   2
   8 -12  -2 -3.0188 3.65506   2
   8 -12  -2 1.41816 3.31609   2
  -8  12   2 -2.5219 4.30742   2
  -8  12   2 1.92326 3.77745   2
   7 -12  -2 0.22860 3.52784   2
   7 -12  -2 4.18825 4.19642   2
   7  12  -2 -0.3923 0.66854   2
  -7  12   2 -3.9741 4.00977   2
   7  12  -2 0.48831 0.67927   2
  -7  12   2 3.93448 3.75152   2
   6 -12  -2 36.2161 5.18855   2
   6 -12  -2 34.4381 4.34290   2
   6  12  -2 39.5105 2.68347   2
   6  12  -2 36.5589 2.69079   2
  -6  12   2 34.0281 5.29786   2
  -6  12   2 37.0540 4.98735   2
   5 -12  -2 7.49604 3.55354   2
   5 -12  -2 13.3238 4.10606   2
  -5  12   2 11.3376 4.30895   2
   5  12  -2 8.38717 2.05722   2
   5  12  -2 12.8260 2.17655   2
  -5  12   2 7.66547 3.06603   2
   4 -12  -2 1.42503 3.00677   2
  -4 -12   2 0.65130 1.16516   2
   4 -12  -2 6.05876 3.66917   2
  -4 -12   2 2.34504 1.25356   2
  -4  12   2 -3.2984 3.46935   2
  -4  12   2 0.66714 2.54428   2
   4  12  -2 1.20527 2.08824   2
   4  12  -2 -1.1914 1.98684   2
   3 -12  -2 -2.9869 1.94244   2
  -3 -12   2 4.77619 1.69288   2
  -3 -12   2 4.43938 1.90314   2
   3 -12  -2 4.11185 3.23128   2
   3  12  -2 4.17073 2.23505   2
   3  12  -2 4.58099 2.27095   2
  -3  12   2 4.18094 2.81161   2
  -3  12   2 1.20581 3.15940   2
   2 -12  -2 1.67675 2.83378   2
  -2 -12   2 -0.5508 1.95911   2
   2 -12  -2 0.61290 1.93200   2
  -2 -12   2 -1.9068 1.63648   2
  -2  12   2 -1.4805 2.26779   2
  -2  12   2 2.23297 2.92669   2
   2  12  -2 3.67981 2.44383   2
   2  12  -2 -1.6914 2.34810   2
   1 -12  -2 0.48919 2.34447   2
  -1 -12   2 1.83545 2.36253   2
  -1 -12   2 0.31385 2.06679   2
   1 -12  -2 0.33754 2.49628   2
  -1  12   2 -1.0774 2.83424   2
   1  12  -2 0.21638 2.54780   2
   1  12  -2 1.24939 2.38748   2
  -1  12   2 1.33966 2.68428   2
   0 -12   2 24.8918 3.31132   2
   0 -12   2 26.3694 3.26990   2
   0 -12  -2 24.5998 3.25353   2
   0 -12  -2 31.0602 3.21735   2
   0  12  -2 19.8657 3.38142   2
   0  12   2 19.2828 3.35660   2
   1 -12   2 65.2981 4.08404   2
   1 -12   2 58.1491 4.72635   2
  -1 -12  -2 66.3517 3.97494   2
  -1 -12  -2 68.6039 4.62718   2
   1  12   2 55.5489 4.86010   2
  -1  12  -2 68.2451 5.03605   2
   1  12   2 71.7950 4.85460   2
  -1  12  -2 69.9634 5.26236   2
   2 -12   2 283.355 10.3133   2
  -2 -12  -2 301.062 9.60447   2
   2 -12   2 270.761 10.3637   2
  -2 -12  -2 296.964 9.44739   2
  -2  12  -2 300.815 10.8675   2
   2  12   2 292.741 9.94844   2
  -2  12  -2 336.152 11.3253   2
   2  12   2 274.699 9.70264   2
  -3 -12  -2 5.60876 2.03436   2
  -3 -12  -2 5.03964 2.17900   2
   3 -12   2 2.71960 3.31560   2
   3 -12   2 5.67519 3.16068   2
  -3  12  -2 13.6737 3.98274   2
   3  12   2 7.14290 2.51311   2
  -3  12  -2 6.94734 2.75730   2
   3  12   2 11.8415 2.58448   2
  -4 -12  -2 181.164 5.99803   2
   4 -12   2 168.393 8.47653   2
  -4 -12  -2 181.547 5.87127   2
   4 -12   2 157.569 8.05466   2
   4  12   2 181.124 6.71734   2
   4  12   2 175.395 6.77447   2
  -4  12  -2 178.837 8.86773   2
  -4  12  -2 184.131 8.72390   2
  -5 -12  -2 82.6033 2.46374   2
  -5 -12  -2 67.9571 2.30617   2
   5 -12   2 69.7926 6.49781   2
   5 -12   2 85.0447 6.23954   2
   5  12   2 81.3050 4.28178   2
  -5  12  -2 82.8184 6.60054   2
  -5  12  -2 69.5255 6.51722   2
   5  12   2 79.9696 4.25380   2
   6 -12   2 18.1011 3.78938   2
   6 -12   2 16.9870 4.14809   2
   6  12   2 16.0896 2.34751   2
  -6  12  -2 17.3991 4.56103   2
   6  12   2 15.4252 2.31827   2
  -6  12  -2 11.5576 3.78251   2
   7 -12   2 31.4645 5.07640   2
   7 -12   2 45.1956 5.85975   2
  -7  12  -2 33.7860 5.30633   2
   7  12   2 37.8379 2.97834   2
  -7  12  -2 44.7194 6.01207   2
   7  12   2 40.7833 3.05925   2
   8 -12   2 16.2146 4.65706   2
   8 -12   2 24.4844 5.34400   2
  -8  12  -2 12.3805 4.14019   2
   8  12   2 23.1380 2.26082   2
  -8  12  -2 9.71760 3.62740   2
   8  12   2 19.4466 1.92496   2
   9 -12   2 8.04313 3.57350   2
   9 -12   2 11.4989 5.01374   2
  -9  12  -2 -2.9061 4.62219   2
  10 -12   2 5.10166 4.86245   2
  10 -12   2 -0.4662 3.07027   2
 -10  12  -2 -8.0360 4.32331   2
  11 -12   2 9.44815 5.54273   2
  11 -12   2 6.69850 3.38433   2
 -11  12  -2 5.45422 5.08797   2
  12 -12   2 32.6351 6.06109   2
  12 -12   2 22.6442 6.22738   2
 -12  12  -2 16.0995 5.60202   2
  13 -12   2 3.30190 5.35339   2
 -13  12  -2 -2.5510 4.75229   2
  14 -12   2 26.2912 6.82040   2
  15 -13  -2 10.8040 6.34646   2
  14 -13  -2 5.42259 5.78228   2
  13 -13  -2 14.9560 6.00870   2
 -13  13   2 21.2357 6.24875   2
  12 -13  -2 -1.0970 4.25046   2
  12 -13  -2 -3.0336 5.06589   2
 -12  13   2 -7.5634 4.56735   2
  11 -13  -2 3.28440 5.09813   2
  11 -13  -2 -2.2890 3.90557   2
 -11  13   2 -1.0384 4.68505   2
  10 -13  -2 7.61311 3.50236   2
  10 -13  -2 2.84950 5.13474   2
 -10  13   2 1.08656 3.88042   2
   9 -13  -2 36.2159 5.48457   2
   9 -13  -2 45.0223 5.95370   2
  -9  13   2 41.0968 5.48375   2
   8 -13  -2 38.6206 6.07267   2
   8 -13  -2 36.8632 5.46316   2
  -8  13   2 30.9101 5.25239   2
  -8  13   2 42.3603 5.33019   2
   7 -13  -2 8.21289 4.52429   2
   7 -13  -2 22.4766 4.59566   2
   7  13  -2 10.9767 1.32539   2
  -7  13   2 9.19590 3.29535   2
  -7  13   2 10.8385 3.98402   2
   6 -13  -2 114.729 6.78729   2
   6 -13  -2 123.368 8.15393   2
  -6  13   2 121.223 7.70838   2
   6  13  -2 125.732 4.80133   2
  -6  13   2 133.908 8.53088   2
   6  13  -2 122.621 4.74609   2
   5 -13  -2 135.496 7.60272   2
   5 -13  -2 134.475 8.03513   2
   5  13  -2 130.064 5.40446   2
  -5  13   2 125.439 8.16305   2
  -5  13   2 126.862 7.77594   2
   5  13  -2 134.314 5.45311   2
  -4 -13   2 277.733 8.22656   2
   4 -13  -2 275.947 11.2551   2
  -4 -13   2 273.659 8.14114   2
   4 -13  -2 286.037 10.9813   2
   4  13  -2 269.942 9.24240   2
  -4  13   2 281.890 11.2166   2
  -4  13   2 308.426 11.6939   2
   4  13  -2 285.476 9.32498   2
  -3 -13   2 161.212 6.03500   2
   3 -13  -2 152.862 7.66115   2
   3 -13  -2 175.932 8.30330   2
  -3 -13   2 169.297 6.20529   2
  -3  13   2 170.384 8.21986   2
   3  13  -2 159.927 6.79530   2
   3  13  -2 167.881 6.86053   2
  -3  13   2 189.614 8.10998   2
  -2 -13   2 38.0417 3.72130   2
   2 -13  -2 41.3032 4.26521   2
  -2 -13   2 37.4477 3.37608   2
   2 -13  -2 42.8154 4.59754   2
  -2  13   2 40.0037 4.57008   2
   2  13  -2 48.7974 4.44486   2
   2  13  -2 40.0864 3.93991   2
  -2  13   2 41.8174 4.89999   2
   1 -13  -2 179.170 7.61123   2
  -1 -13   2 189.446 7.28615   2
   1 -13  -2 189.418 8.05747   2
  -1 -13   2 189.914 7.34419   2
  -1  13   2 184.326 8.32120   2
   1  13  -2 181.158 7.59332   2
  -1  13   2 200.493 8.23298   2
   1  13  -2 192.469 7.79207   2
   0 -13  -2 15.2477 2.86370   2
   0 -13  -2 13.9738 3.27006   2
   0 -13   2 11.4497 3.18273   2
   0 -13   2 12.9406 2.79263   2
   0  13  -2 12.5322 3.31925   2
   0  13   2 8.50576 3.20247   2
   1 -13   2 79.2803 5.39991   2
  -1 -13  -2 72.8593 4.73760   2
   1 -13   2 77.5212 5.04845   2
  -1 -13  -2 75.5756 5.06332   2
   1  13   2 79.6621 5.66194   2
  -1  13  -2 73.6894 5.53514   2
   1  13   2 73.9304 4.92692   2
  -1  13  -2 88.3868 5.96843   2
  -2 -13  -2 36.0498 3.48145   2
  -2 -13  -2 32.1558 3.05960   2
   2 -13   2 39.5748 4.23422   2
   2 -13   2 33.6905 4.31672   2
   2  13   2 34.5274 3.84038   2
  -2  13  -2 38.6624 4.54949   2
   2  13   2 28.4469 3.64519   2
  -2  13  -2 28.6282 3.87763   2
   3 -13   2 0.37111 2.97627   2
  -3 -13  -2 -0.3495 1.94036   2
  -3 -13  -2 -1.0633 1.73430   2
   3 -13   2 -0.3345 2.51189   2
  -3  13  -2 -0.3361 3.33817   2
  -3  13  -2 2.76755 3.78722   2
   3  13   2 -3.6535 2.38151   2
   3  13   2 2.44520 2.59913   2
   4 -13   2 32.1406 4.13934   2
   4 -13   2 33.5579 4.41364   2
  -4 -13  -2 31.0431 2.81217   2
  -4 -13  -2 26.9694 2.64569   2
  -4  13  -2 28.9538 4.75762   2
   4  13   2 28.0998 3.27247   2
   4  13   2 27.1181 3.24734   2
  -4  13  -2 25.9016 4.91099   2
  -5 -13  -2 0.10694 0.69894   2
  -5 -13  -2 0.97476 0.93986   2
   5 -13   2 -1.4942 3.31314   2
   5 -13   2 0.50224 3.01121   2
   5  13   2 1.72180 2.22530   2
  -5  13  -2 -1.4806 3.87547   2
   5  13   2 -1.4710 2.10791   2
  -5  13  -2 -3.8005 3.92332   2
   6 -13   2 -0.2304 3.57648   2
   6 -13   2 1.69865 4.12487   2
   6  13   2 3.21711 2.13774   2
  -6  13  -2 0.39316 3.62716   2
  -6  13  -2 0.55402 3.31079   2
   6  13   2 3.76045 2.05524   2
   7 -13   2 0.83678 3.28691   2
   7 -13   2 2.40848 3.01987   2
  -7  13  -2 -0.5681 3.93470   2
   7  13   2 1.81941 1.89027   2
   7  13   2 -0.2998 1.82227   2
  -7  13  -2 9.19987 4.75924   2
   8 -13   2 48.7160 6.54206   2
   8 -13   2 45.5567 5.99443   2
   8  13   2 40.1990 2.79593   2
  -8  13  -2 43.4283 6.42108   2
   8  13   2 37.2335 2.68068   2
   9 -13   2 15.8819 5.37561   2
   9 -13   2 0.66783 3.93921   2
  -9  13  -2 6.33544 5.28887   2
  10 -13   2 30.7067 4.84431   2
  10 -13   2 26.9486 6.24834   2
 -10  13  -2 32.4854 5.47472   2
  11 -13   2 6.50682 5.66634   2
  11 -13   2 0.78081 3.98930   2
 -11  13  -2 -1.5528 4.88446   2
  12 -13   2 22.6543 6.39900   2
 -12  13  -2 12.7860 5.71655   2
  13 -13   2 6.55963 5.73448   2
  14 -13   2 5.56010 5.76394   2
  14 -14  -2 7.13162 5.95956   2
  13 -14  -2 12.1947 6.13882   2
  12 -14  -2 -1.1601 5.24795   2
 -12  14   2 4.51521 5.33360   2
  11 -14  -2 19.6936 4.92311   2
  11 -14  -2 19.0771 6.09713   2
 -11  14   2 13.9272 5.81198   2
  10 -14  -2 28.7149 5.25280   2
  10 -14  -2 30.7938 5.35173   2
 -10  14   2 32.7047 6.37512   2
   9 -14  -2 13.1225 4.55150   2
   9 -14  -2 15.7577 5.59159   2
  -9  14   2 7.51317 5.35536   2
   8 -14  -2 -4.0793 3.60685   2
   8 -14  -2 1.17014 4.73476   2
  -8  14   2 7.50420 5.39894   2
   7 -14  -2 42.3857 5.98974   2
   7 -14  -2 56.0816 6.06834   2
   7  14  -2 37.8321 2.50870   2
  -7  14   2 50.6494 6.02298   2
  -7  14   2 46.9260 6.38363   2
   6 -14  -2 2.31768 3.70358   2
   6 -14  -2 -0.5955 4.05647   2
  -6  14   2 2.99203 3.09017   2
   6  14  -2 -1.3948 1.84568   2
   6  14  -2 -1.8275 1.90663   2
  -6  14   2 3.68343 4.56277   2
   5 -14  -2 8.23616 3.85719   2
   5 -14  -2 5.66959 4.19507   2
   5  14  -2 9.99443 2.52602   2
  -5  14   2 8.04201 3.53342   2
   5  14  -2 9.84554 2.52528   2
  -5  14   2 7.01006 3.34186   2
   4 -14  -2 0.51503 2.77356   2
   4 -14  -2 -4.2398 3.04609   2
  -4 -14   2 2.48835 1.66933   2
  -4  14   2 2.83813 4.09082   2
   4  14  -2 -0.1647 2.35482   2
  -4  14   2 -4.2493 2.42769   2
   4  14  -2 1.22775 2.40014   2
   3 -14  -2 16.7075 4.06124   2
   3 -14  -2 11.2222 3.50889   2
  -3 -14   2 15.8662 2.55511   2
   3  14  -2 14.5966 3.12596   2
  -3  14   2 24.0709 4.37025   2
   3  14  -2 14.1095 3.09212   2
  -3  14   2 9.67998 3.40918   2
   2 -14  -2 0.61455 3.10074   2
   2 -14  -2 1.50815 2.89351   2
  -2 -14   2 -0.7887 2.28947   2
   2  14  -2 -0.7891 2.81124   2
   2  14  -2 -2.5427 2.74516   2
  -2  14   2 1.15646 3.19005   2
  -2  14   2 -1.5817 3.58820   2
  -1 -14   2 21.6615 3.48699   2
  -1 -14   2 26.3489 3.13132   2
   1 -14  -2 23.8721 3.77186   2
   1 -14  -2 20.1930 3.36361   2
  -1  14   2 12.7985 3.84257   2
   1  14  -2 13.5581 3.32991   2
   1  14  -2 15.6148 3.31943   2
  -1  14   2 12.0043 3.54864   2
   0 -14   2 79.2455 5.22370   2
   0 -14  -2 59.4566 4.92003   2
   0 -14   2 71.9997 4.74424   2
   0 -14  -2 69.4279 4.72168   2
   0  14   2 73.4244 5.61091   2
   0  14  -2 71.8309 5.64836   2
   1 -14   2 51.4570 5.11904   2
  -1 -14  -2 67.4029 4.97422   2
   1 -14   2 68.8226 4.97410   2
  -1 -14  -2 71.2583 4.73658   2
   1  14   2 61.3458 4.83500   2
   1  14   2 64.8457 5.20496   2
  -1  14  -2 69.0870 5.89092   2
  -1  14  -2 55.0883 5.40183   2
  -2 -14  -2 2.71976 2.57716   2
   2 -14   2 5.03606 3.38785   2
   2 -14   2 2.01301 2.84167   2
   2  14   2 3.59220 3.08993   2
   2  14   2 7.29699 2.79325   2
  -2  14  -2 5.62786 3.92333   2
  -2  14  -2 0.13492 3.42495   2
   3 -14   2 49.3511 4.49327   2
   3 -14   2 55.5903 5.55100   2
  -3 -14  -2 59.2747 3.99332   2
  -3  14  -2 60.9692 6.11167   2
   3  14   2 67.4765 4.92183   2
  -3  14  -2 54.7754 5.23049   2
   3  14   2 52.3136 4.82090   2
  -4 -14  -2 4.44347 1.95522   2
   4 -14   2 7.52168 4.11906   2
   4 -14   2 8.84155 3.69683   2
   4  14   2 11.8361 2.84892   2
  -4  14  -2 9.22503 3.38406   2
  -4  14  -2 12.6593 3.69291   2
   4  14   2 8.50547 2.80171   2
   5 -14   2 3.85831 4.23790   2
   5 -14   2 7.96916 3.10028   2
  -5 -14  -2 4.92335 1.10380   2
  -5  14  -2 2.15161 4.02735   2
  -5  14  -2 4.23039 3.41867   2
   5  14   2 6.36101 2.57604   2
   5  14   2 4.15214 2.52953   2
   6 -14   2 2.35822 4.37995   2
   6 -14   2 9.31015 3.43867   2
  -6  14  -2 14.2045 4.62242   2
  -6  14  -2 2.25158 4.59506   2
   6  14   2 9.92535 2.50340   2
   6  14   2 9.15534 2.54867   2
   7 -14   2 10.5344 4.89880   2
   7 -14   2 11.2825 4.37760   2
  -7  14  -2 9.81038 4.68819   2
  -7  14  -2 6.41693 4.99983   2
   8 -14   2 12.8479 4.74826   2
   8 -14   2 21.2220 4.53724   2
  -8  14  -2 21.4794 5.83056   2
   8  14   2 17.5228 2.01057   2
   8  14   2 15.8479 2.02912   2
   9 -14   2 46.3428 6.04564   2
   9 -14   2 69.8932 7.65891   2
  -9  14  -2 48.0427 7.12377   2
  10 -14   2 12.6041 3.79357   2
  10 -14   2 5.74832 5.43384   2
 -10  14  -2 15.7851 6.02549   2
  11 -14   2 9.63212 4.91160   2
  11 -14   2 21.3216 6.24271   2
 -11  14  -2 8.90134 5.60725   2
  12 -14   2 9.06004 4.64982   2
 -12  14  -2 -7.8895 4.69364   2
  13 -14   2 27.9673 6.83622   2
  14 -14   2 -3.0038 5.60518   2
  14 -15  -2 -6.3341 5.50394   2
  13 -15  -2 3.32803 5.54242   2
  12 -15  -2 24.4706 6.90697   2
 -12  15   2 16.1449 6.16814   2
  11 -15  -2 -0.2705 3.75791   2
  11 -15  -2 3.05254 4.47430   2
 -11  15   2 -6.4850 5.16008   2
  10 -15  -2 9.78956 4.40145   2
  10 -15  -2 5.15574 5.39255   2
 -10  15   2 8.11868 5.74579   2
   9 -15  -2 12.8427 5.56427   2
   9 -15  -2 10.5225 4.38865   2
  -9  15   2 23.0274 6.21781   2
   8 -15  -2 16.7628 4.59769   2
   8 -15  -2 12.0022 5.41728   2
  -8  15   2 20.7907 5.77519   2
   7 -15  -2 65.2393 6.66324   2
   7 -15  -2 93.8454 8.26211   2
  -7  15   2 79.5106 6.45669   2
   7  15  -2 79.9326 3.64824   2
  -7  15   2 82.1204 7.05486   2
   6 -15  -2 46.3523 5.55316   2
   6 -15  -2 57.0680 6.57614   2
   6  15  -2 52.6400 3.75445   2
   6  15  -2 50.2725 3.78854   2
  -6  15   2 45.8802 6.02895   2
  -6  15   2 51.0878 6.65185   2
   5 -15  -2 87.0139 6.68135   2
   5 -15  -2 88.2587 7.44580   2
   5  15  -2 97.7464 5.08068   2
   5  15  -2 102.124 5.18672   2
  -5  15   2 80.7934 7.73729   2
  -5  15   2 97.7051 7.31655   2
   4 -15  -2 64.4262 6.53378   2
   4 -15  -2 58.1711 5.68923   2
  -4 -15   2 65.7674 3.57665   2
   4  15  -2 58.8047 4.81711   2
   4  15  -2 68.5735 4.95234   2
  -4  15   2 67.4200 6.51333   2
  -4  15   2 70.9821 7.07325   2
   3 -15  -2 48.5240 5.11474   2
   3 -15  -2 54.0855 5.64611   2
  -3 -15   2 54.4476 4.05294   2
   3  15  -2 49.1889 4.67767   2
  -3  15   2 43.4881 5.34647   2
   3  15  -2 39.7563 4.18415   2
  -3  15   2 44.2921 4.94047   2
   2 -15  -2 6.16117 3.58915   2
  -2 -15   2 3.29390 2.59198   2
  -2  15   2 4.81334 3.60977   2
  -2  15   2 -2.5651 3.67403   2
   2  15  -2 -0.5233 2.57688   2
   2  15  -2 1.03775 3.09699   2
   1 -15  -2 13.9074 3.74297   2
  -1 -15   2 13.0773 3.05679   2
  -1  15   2 14.6618 3.89787   2
   1  15  -2 16.7478 3.64373   2
   1  15  -2 16.5975 3.83498   2
  -1  15   2 8.88079 3.84041   2
   0 -15   2 3.58472 2.86019   2
   0 -15  -2 0.44527 2.83347   2
   0  15   2 -0.3847 3.33166   2
   0  15  -2 0.63867 3.22233   2
   1 -15   2 90.6312 6.11409   2
  -1 -15  -2 90.3918 5.48658   2
  -1  15  -2 94.2009 6.45866   2
   1  15   2 91.8010 6.16017   2
  -1  15  -2 92.1281 6.73377   2
   1  15   2 84.3829 6.16849   2
   2 -15   2 6.36456 3.62763   2
  -2 -15  -2 2.45558 2.73092   2
   2  15   2 -0.9560 3.20863   2
   2  15   2 4.89045 2.95583   2
  -2  15  -2 4.40093 3.71953   2
  -2  15  -2 3.58759 3.99304   2
   3 -15   2 91.0726 7.41069   2
  -3 -15  -2 87.5103 4.83685   2
   3 -15   2 93.0128 6.98690   2
   3  15   2 87.4934 5.77106   2
  -3  15  -2 93.3871 7.50179   2
  -3  15  -2 92.3678 7.10207   2
   3  15   2 88.8918 5.84637   2
  -4 -15  -2 0.65519 1.95411   2
   4 -15   2 4.08453 3.50543   2
   4 -15   2 -1.5229 2.75675   2
   4  15   2 0.84384 2.83507   2
  -4  15  -2 1.03694 2.96512   2
   4  15   2 -1.7572 2.55126   2
  -4  15  -2 -1.5813 4.11180   2
  -5 -15  -2 -0.0775 1.06663   2
   5 -15   2 -2.7748 3.37141   2
   5 -15   2 0.28121 3.11435   2
   5  15   2 -2.2350 2.56437   2
   5  15   2 1.07834 2.56754   2
  -5  15  -2 -0.4761 4.54314   2
  -5  15  -2 -3.9465 3.83808   2
   6 -15   2 70.2233 6.50041   2
   6 -15   2 81.0983 7.68848   2
  -6  15  -2 69.0151 7.32638   2
  -6  15  -2 73.8854 7.17913   2
   6  15   2 71.5566 4.78526   2
   6  15   2 59.7662 4.38075   2
   7 -15   2 25.3944 5.63729   2
   7 -15   2 25.3927 5.23179   2
   7  15   2 18.0052 2.75994   2
   7  15   2 20.3893 2.69251   2
  -7  15  -2 22.5049 5.26905   2
  -7  15  -2 24.4881 5.96571   2
   8 -15   2 9.58173 4.38072   2
   8 -15   2 8.84344 5.31283   2
   8  15   2 11.6838 1.95435   2
   8  15   2 7.82910 2.03686   2
  -8  15  -2 8.20949 5.38024   2
   9 -15   2 9.87766 4.43637   2
   9 -15   2 0.47343 4.91207   2
  -9  15  -2 3.63828 5.57471   2
  10 -15   2 2.51341 5.32367   2
  10 -15   2 -1.5868 3.31419   2
 -10  15  -2 -3.0294 5.23456   2
  11 -15   2 -4.1298 5.13270   2
 -11  15  -2 -0.3631 5.36973   2
  12 -15   2 8.24677 5.95837   2
 -12  15  -2 9.74242 5.61872   2
  13 -15   2 11.2489 6.16738   2
  13 -16  -2 -3.7976 5.63172   2
  12 -16  -2 -0.6915 4.27685   2
 -12  16   2 -3.1760 5.09852   2
  11 -16  -2 7.13210 5.73372   2
 -11  16   2 17.4959 6.43230   2
  10 -16  -2 6.87001 5.44858   2
 -10  16   2 6.10045 5.96286   2
   9 -16  -2 1.07626 5.05693   2
  -9  16   2 1.62169 4.35636   2
   8 -16  -2 15.8841 5.43570   2
  -8  16   2 20.7872 6.02811   2
   7 -16  -2 2.42104 4.83437   2
  -7  16   2 -13.545 3.74221   2
  -7  16   2 -2.7221 5.00581   2
   7  16  -2 0.36965 1.84031   2
   6 -16  -2 23.6163 5.63088   2
   6  16  -2 25.8646 3.05384   2
  -6  16   2 24.9763 5.25317   2
  -6  16   2 25.8235 5.94479   2
   6  16  -2 26.7589 3.08305   2
   5 -16  -2 2.10940 4.31147   2
   5  16  -2 1.46154 2.61346   2
  -5  16   2 7.09229 3.46622   2
   5  16  -2 5.23512 2.72711   2
  -5  16   2 -0.1188 4.69220   2
   4 -16  -2 6.49541 4.28891   2
  -4 -16   2 2.11523 1.86739   2
  -4  16   2 2.16507 3.89094   2
  -4  16   2 -4.1312 4.29768   2
   4  16  -2 -2.1313 2.61756   2
   4  16  -2 -0.4638 2.66529   2
  -3 -16   2 22.9308 3.11185   2
   3 -16  -2 22.0893 4.59460   2
  -3  16   2 32.4178 5.12426   2
   3  16  -2 20.3989 3.70304   2
  -3  16   2 16.2995 3.98203   2
   3  16  -2 19.4037 3.36553   2
  -2 -16   2 31.0080 3.77617   2
   2 -16  -2 33.5328 4.67251   2
   2  16  -2 29.4055 4.22741   2
   2  16  -2 36.7313 4.22437   2
  -2  16   2 41.4488 5.35819   2
  -2  16   2 37.6046 5.01201   2
  -1 -16   2 3.08227 3.04665   2
   1 -16  -2 0.01024 3.22717   2
   1  16  -2 2.50675 3.05027   2
   1  16  -2 0.69423 3.59887   2
  -1  16   2 4.00461 3.89665   2
  -1  16   2 0.44088 3.31455   2
   0 -16  -2 2.32349 3.53952   2
   0 -16   2 -2.8646 3.11165   2
   0  16   2 -1.4395 3.33174   2
   0  16  -2 4.91130 3.64773   2
   1 -16   2 60.7805 5.54574   2
  -1 -16  -2 59.2249 5.37292   2
  -1  16  -2 60.2837 5.85335   2
   1  16   2 59.0088 5.33169   2
  -1  16  -2 60.2230 6.09723   2
   1  16   2 62.1886 6.27291   2
   2 -16   2 105.999 7.10409   2
  -2 -16  -2 102.039 5.89608   2
   2  16   2 101.933 6.30361   2
  -2  16  -2 106.693 7.66821   2
   2  16   2 100.469 6.65427   2
  -2  16  -2 103.255 7.19446   2
  -3 -16  -2 23.4864 3.24499   2
   3 -16   2 18.5858 3.88958   2
   3  16   2 23.5099 3.83111   2
  -3  16  -2 12.7777 3.76065   2
   3  16   2 22.2202 3.88998   2
  -3  16  -2 14.2072 4.81679   2
   4 -16   2 28.9962 5.25819   2
  -4 -16  -2 17.7883 2.50100   2
  -4  16  -2 9.64051 4.55713   2
   4  16   2 20.7892 3.70030   2
   4  16   2 14.6101 3.58319   2
  -4  16  -2 33.3992 5.77566   2
   5 -16   2 -1.7393 4.03206   2
  -5  16  -2 0.78100 4.10823   2
   5  16   2 2.58459 2.85046   2
   5  16   2 -1.6502 2.73575   2
  -5  16  -2 -6.9489 4.41629   2
   6 -16   2 90.4534 7.09839   2
  -6  16  -2 77.1849 7.70099   2
  -6  16  -2 92.0191 8.70537   2
   6  16   2 104.117 5.37496   2
   6  16   2 88.3546 5.21097   2
   7 -16   2 1.11117 4.92258   2
  -7  16  -2 1.94068 4.11469   2
   7  16   2 3.73308 2.41904   2
  -7  16  -2 -1.1005 5.05156   2
   7  16   2 3.47017 2.39988   2
   8 -16   2 1.06487 3.87862   2
  -8  16  -2 -5.1078 3.72491   2
   8  16   2 -1.2078 1.67505   2
   8  16   2 -1.0488 1.80660   2
   9 -16   2 75.4777 8.33127   2
  -9  16  -2 86.3575 9.12053   2
  10 -16   2 -6.1960 5.21099   2
 -10  16  -2 8.76543 6.01757   2
  11 -16   2 38.3178 7.49480   2
 -11  16  -2 40.1220 7.56928   2
  12 -16   2 -7.4752 5.35279   2
 -12  16  -2 -0.1273 5.28011   2
  13 -16   2 2.90004 5.99520   2
  13 -17  -2 -2.6726 5.57199   2
  12 -17  -2 2.48409 5.98867   2
 -12  17   2 -8.7014 5.04079   2
  11 -17  -2 -0.3668 5.91512   2
 -11  17   2 6.58329 5.89018   2
  10 -17  -2 13.0229 5.96071   2
 -10  17   2 -0.0098 5.81357   2
   9 -17  -2 3.83312 5.22803   2
  -9  17   2 13.6746 6.30890   2
   8 -17  -2 1.32067 4.85191   2
  -8  17   2 3.08043 4.25979   2
   7 -17  -2 -1.1879 4.53398   2
  -7  17   2 -4.1662 4.02133   2
  -7  17   2 0.57682 5.45126   2
   7  17  -2 0.58587 2.09253   2
   6 -17  -2 99.3244 8.65896   2
  -6  17   2 91.3745 7.07229   2
   6  17  -2 99.7822 5.42791   2
   6  17  -2 99.0034 5.21714   2
  -6  17   2 100.693 8.99695   2
   5 -17  -2 0.04553 3.33650   2
   5  17  -2 4.35683 2.89641   2
  -5  17   2 3.76744 4.31042   2
  -5  17   2 6.01914 5.08095   2
   5  17  -2 0.25788 2.78344   2
  -4 -17   2 149.536 5.80645   2
   4 -17  -2 151.786 9.19248   2
  -4  17   2 146.960 8.97158   2
   4  17  -2 152.332 7.33143   2
  -4  17   2 157.824 9.68107   2
   4  17  -2 146.917 7.17922   2
  -3 -17   2 5.67984 2.63461   2
   3 -17  -2 6.91999 4.21486   2
   3  17  -2 2.76153 3.23010   2
   3  17  -2 5.38219 3.20747   2
  -3  17   2 0.46701 3.80108   2
  -3  17   2 4.07946 3.62698   2
   2 -17  -2 59.6761 5.98120   2
  -2 -17   2 66.3569 5.09974   2
  -2  17   2 81.5093 7.09906   2
   2  17  -2 61.9644 5.33766   2
  -2  17   2 56.5822 5.96061   2
   2  17  -2 62.8693 5.99016   2
   1 -17  -2 1.31240 3.45024   2
  -1 -17   2 -4.3404 2.85474   2
   1  17  -2 -1.4359 3.47119   2
  -1  17   2 -4.4093 4.15225   2
   1  17  -2 -0.2591 3.29242   2
  -1  17   2 3.92258 3.66236   2
   0 -17  -2 31.2393 4.32390   2
   0 -17   2 34.8068 4.69423   2
   0  17  -2 25.3658 4.75851   2
   0  17   2 27.9743 4.78277   2
  -1 -17  -2 2.54071 3.18407   2
   1 -17   2 1.13164 3.35278   2
  -1  17  -2 2.61183 3.63974   2
   1  17   2 1.73459 3.64415   2
  -1  17  -2 -6.4496 3.61409   2
   1  17   2 2.60693 3.48323   2
   2 -17   2 44.6330 5.48532   2
  -2 -17  -2 49.9371 4.74819   2
  -2  17  -2 44.1995 5.51514   2
   2  17   2 36.8264 4.50791   2
   2  17   2 35.6248 4.53046   2
  -2  17  -2 35.1383 5.51689   2
   3 -17   2 2.73761 4.04945   2
  -3 -17  -2 0.68469 2.51942   2
  -3  17  -2 3.15174 3.91269   2
   3  17   2 -1.0653 3.24739   2
  -3  17  -2 0.59976 4.40361   2
   3  17   2 0.14541 3.18927   2
   4 -17   2 1.27275 4.21174   2
  -4 -17  -2 3.00308 2.17298   2
   4  17   2 -1.4660 2.84898   2
  -4  17  -2 2.12498 4.57186   2
   4  17   2 -2.4669 2.81178   2
  -4  17  -2 -0.8719 4.03710   2
   5 -17   2 5.70500 4.63097   2
   5  17   2 4.00310 3.08232   2
   5  17   2 2.73024 2.96413   2
  -5  17  -2 -0.9909 4.15859   2
  -5  17  -2 5.91886 3.98630   2
   6 -17   2 5.40876 5.07537   2
  -6  17  -2 4.87625 4.52753   2
   6  17   2 7.75346 2.95562   2
  -6  17  -2 5.65568 4.10817   2
   6  17   2 0.83576 2.83241   2
   7 -17   2 49.8904 6.22907   2
   7  17   2 45.7963 4.21768   2
  -7  17  -2 43.5334 6.30142   2
   7  17   2 47.7041 4.16681   2
  -7  17  -2 41.0717 6.22774   2
   8 -17   2 45.7730 7.05553   2
   8  17   2 39.3224 3.36822   2
  -8  17  -2 34.5947 7.15884   2
   8  17   2 43.2559 3.34589   2
   9 -17   2 19.7186 6.07277   2
  -9  17  -2 26.8366 6.95128   2
  10 -17   2 6.42545 4.65103   2
 -10  17  -2 12.3612 5.30663   2
  11 -17   2 5.09857 5.89267   2
 -11  17  -2 8.46032 6.19717   2
  12 -17   2 12.5018 5.40996   2
  12 -18  -2 0.82182 5.96585   2
  11 -18  -2 -3.7770 5.41386   2
 -11  18   2 -2.6209 5.81246   2
  10 -18  -2 3.69406 4.47095   2
 -10  18   2 13.3654 6.58722   2
   9 -18  -2 4.43349 4.21801   2
  -9  18   2 -0.3964 5.57989   2
   8 -18  -2 28.7653 5.55324   2
   8  18  -2 36.5529 2.02689   2
  -8  18   2 26.4792 7.12242   2
   8  18  -2 35.4768 1.94477   2
   7 -18  -2 3.58809 4.99144   2
  -7  18   2 5.42710 4.54384   2
   7  18  -2 6.34752 2.38778   2
  -7  18   2 6.62511 4.73306   2
   6 -18  -2 -7.1630 4.39238   2
  -6  18   2 10.5965 5.79089   2
   6  18  -2 3.29525 2.70451   2
  -6  18   2 -8.4152 3.98650   2
   6  18  -2 5.42762 2.82115   2
   5 -18  -2 10.3870 4.81065   2
  -5  18   2 10.2767 4.74558   2
   5  18  -2 7.14633 3.03514   2
   5  18  -2 6.58001 3.16129   2
  -5  18   2 11.9985 5.54775   2
   4 -18  -2 2.23781 4.53929   2
  -4 -18   2 3.60432 1.99074   2
   4  18  -2 -0.2657 3.00899   2
  -4  18   2 10.2363 5.21088   2
   4  18  -2 12.8342 3.50397   2
  -4  18   2 -3.1230 4.22608   2
  -3 -18   2 1.63681 2.54767   2
   3 -18  -2 7.11176 4.40074   2
   3  18  -2 -0.6359 3.45463   2
   3  18  -2 1.49685 3.37468   2
  -3  18   2 1.19930 3.13928   2
  -3  18   2 6.01660 3.77189   2
   2 -18  -2 4.36176 3.93988   2
  -2 -18   2 7.33254 3.16503   2
  -2  18   2 9.70130 4.67493   2
   2  18  -2 2.54628 3.87329   2
   2  18  -2 -0.7162 3.68723   2
  -2  18   2 -5.1133 3.61160   2
  -1 -18   2 3.33642 3.42416   2
   1 -18  -2 13.1865 3.99398   2
   1  18  -2 1.95086 3.37884   2
  -1  18   2 -1.0325 3.66647   2
  -1  18   2 -0.2679 4.00009   2
   1  18  -2 3.29808 3.68843   2
   0 -18   2 14.4803 3.71765   2
   0 -18  -2 1.40683 3.72614   2
   0  18  -2 5.89016 4.09933   2
   0  18   2 -1.0256 3.79135   2
   1 -18   2 -2.5895 3.33244   2
  -1 -18  -2 1.31639 2.94294   2
   1  18   2 3.05058 3.40399   2
  -1  18  -2 -3.2808 3.63961   2
  -1  18  -2 -0.6845 4.01438   2
   1  18   2 3.19773 3.64411   2
   2 -18   2 3.94434 3.84578   2
  -2 -18  -2 7.86681 3.16584   2
   2  18   2 7.38661 3.98359   2
  -2  18  -2 2.12501 3.96273   2
   2  18   2 7.56923 4.09588   2
  -2  18  -2 5.97320 4.65954   2
  -3 -18  -2 4.22337 2.86960   2
   3 -18   2 4.96753 4.35523   2
  -3  18  -2 4.29914 4.24147   2
   3  18   2 8.27264 3.77336   2
   3  18   2 2.65369 3.63652   2
  -3  18  -2 7.02131 3.88063   2
   4 -18   2 0.35881 4.25602   2
  -4 -18  -2 1.92154 2.25032   2
   4  18   2 -0.6865 3.20086   2
   4  18   2 -0.6708 2.97621   2
  -4  18  -2 10.1776 4.81981   2
  -4  18  -2 9.92750 5.26905   2
   5 -18   2 0.64726 4.42632   2
  -5  18  -2 1.29049 4.26178   2
   5  18   2 -0.9588 3.09194   2
   5  18   2 0.15867 2.98891   2
  -5  18  -2 3.91623 5.30025   2
   6 -18   2 -2.0886 4.74436   2
  -6  18  -2 2.25108 4.44718   2
   6  18   2 2.77773 2.88013   2
  -6  18  -2 0.11681 5.44568   2
   6  18   2 2.95400 2.92709   2
   7 -18   2 0.37590 5.04395   2
   7  18   2 6.71277 2.85925   2
   7  18   2 5.16396 2.74470   2
  -7  18  -2 2.21831 5.68966   2
   8 -18   2 -5.2280 4.90643   2
   8  18   2 1.20842 2.12654   2
   8  18   2 -0.2350 1.96521   2
  -8  18  -2 1.82370 5.92560   2
   9 -18   2 6.76074 5.73611   2
  -9  18  -2 -0.6896 5.79873   2
  10 -18   2 -7.8529 5.34766   2
 -10  18  -2 -0.8772 5.91512   2
  11 -18   2 0.84174 5.87827   2
 -11  18  -2 -3.8386 5.62071   2
  12 -18   2 6.35933 6.48039   2
  11 -19  -2 12.3506 6.46221   2
 -11  19   2 10.3540 6.58725   2
  10 -19  -2 0.15694 5.70885   2
 -10  19   2 1.72589 6.24033   2
   9 -19  -2 -0.8492 5.24885   2
  -9  19   2 -7.0462 5.68343   2
   8 -19  -2 21.8731 5.24924   2
   8  19  -2 15.9059 1.62983   2
  -8  19   2 1.30820 5.83247   2
   8  19  -2 16.5905 1.66385   2
   7 -19  -2 2.79117 5.22668   2
  -7  19   2 -4.1146 5.55475   2
   7  19  -2 -2.3127 2.32523   2
   6 -19  -2 7.60295 5.05787   2
  -6  19   2 5.80468 4.86469   2
  -6  19   2 3.41139 5.84089   2
   6  19  -2 7.00113 2.98713   2
   6  19  -2 12.0997 3.14648   2
   5 -19  -2 22.2641 5.54905   2
   5  19  -2 21.9650 3.79345   2
  -5  19   2 17.1309 5.22948   2
   5  19  -2 23.8215 3.89107   2
  -5  19   2 22.4776 6.21963   2
   4 -19  -2 44.6646 5.57966   2
   4  19  -2 45.7626 4.95859   2
  -4  19   2 48.3391 6.96359   2
  -4  19   2 56.9854 6.60590   2
   4  19  -2 52.5964 5.20769   2
   3 -19  -2 74.5100 7.30864   2
  -3 -19   2 78.6067 5.16796   2
  -3  19   2 88.3277 8.33624   2
   3  19  -2 87.6334 6.02374   2
   3  19  -2 82.3361 6.68433   2
  -3  19   2 92.5731 7.75244   2
   2 -19  -2 65.4206 6.41602   2
  -2 -19   2 68.3286 5.55009   2
  -2  19   2 75.7718 7.31934   2
   2  19  -2 57.0102 5.82575   2
   2  19  -2 66.9306 6.79957   2
  -2  19   2 71.1468 7.42407   2
   1 -19  -2 17.0722 4.35410   2
  -1 -19   2 6.30303 3.71326   2
   1  19  -2 18.2146 4.45935   2
  -1  19   2 24.6812 5.32742   2
   1  19  -2 12.6114 4.51881   2
  -1  19   2 8.60701 4.17017   2
   0 -19  -2 64.2895 5.92470   2
   0 -19   2 60.5145 5.70524   2
   0  19  -2 77.9242 7.75955   2
   0  19   2 83.0655 7.83579   2
   1 -19   2 2.24376 3.60664   2
  -1 -19  -2 4.99165 3.65052   2
  -1  19  -2 3.69354 3.97355   2
  -1  19  -2 5.48742 4.40844   2
   1  19   2 6.04552 3.79771   2
   1  19   2 8.75112 4.20141   2
   2 -19   2 76.0778 6.88627   2
  -2 -19  -2 76.7498 5.71945   2
   2  19   2 82.2923 6.91936   2
  -2  19  -2 49.0663 6.64859   2
   2  19   2 73.0086 6.28501   2
  -2  19  -2 63.8318 6.64519   2
  -3 -19  -2 -2.1571 2.57503   2
   3 -19   2 -4.4475 3.93225   2
   3  19   2 -0.7319 3.64904   2
  -3  19  -2 7.30772 4.48002   2
  -3  19  -2 7.55363 5.16887   2
   3  19   2 5.99273 3.66534   2
   4 -19   2 3.60199 4.45927   2
  -4  19  -2 3.54401 5.22973   2
  -4  19  -2 6.88996 4.48164   2
   4  19   2 7.88713 3.70143   2
   4  19   2 5.68087 3.49250   2
   5 -19   2 22.9216 4.78353   2
   5  19   2 28.5080 3.98195   2
  -5  19  -2 14.5813 4.92908   2
   5  19   2 29.9375 4.31421   2
  -5  19  -2 20.3140 4.46092   2
   6 -19   2 -2.5783 4.60015   2
   6  19   2 3.60520 3.13935   2
   6  19   2 -7.2060 2.70445   2
  -6  19  -2 2.77552 5.75209   2
  -6  19  -2 -5.2109 4.34835   2
   7 -19   2 52.1208 7.51390   2
  -7  19  -2 65.0114 8.46242   2
   7  19   2 63.9649 5.08894   2
   7  19   2 65.6382 4.78575   2
   8 -19   2 9.08984 5.74670   2
   8  19   2 14.4821 2.44173   2
  -8  19  -2 26.3515 5.77851   2
   8  19   2 12.0371 2.47901   2
   9 -19   2 46.9287 7.76423   2
  -9  19  -2 51.8684 8.29288   2
  10 -19   2 42.6836 7.44620   2
 -10  19  -2 45.8878 8.21442   2
  11 -19   2 4.18844 4.99808   2
 -11  19  -2 11.3129 6.38495   2
  11 -20  -2 3.22230 6.06356   2
 -11  20   2 13.9661 6.87944   2
  10 -20  -2 4.15538 6.08430   2
 -10  20   2 -0.4975 6.45687   2
   9 -20  -2 12.1648 6.26823   2
  -9  20   2 19.6042 6.95262   2
   8 -20  -2 -1.7462 3.83602   2
  -8  20   2 1.70194 6.14110   2
   8  20  -2 2.65999 1.44594   2
   8  20  -2 -0.2804 1.42095   2
   7 -20  -2 14.7170 5.85137   2
   7  20  -2 8.10557 2.67947   2
  -7  20   2 20.2310 6.78575   2
   6 -20  -2 -1.3823 4.90353   2
   6  20  -2 -2.7301 2.76004   2
  -6  20   2 0.18159 3.76505   2
  -6  20   2 6.44775 6.07295   2
   6  20  -2 6.72226 3.11913   2
   5 -20  -2 13.2456 5.40411   2
   5  20  -2 4.54170 3.42520   2
   5  20  -2 12.0294 3.54234   2
  -5  20   2 5.15440 5.71597   2
  -5  20   2 8.72693 4.08942   2
   4 -20  -2 -3.4247 4.31405   2
   4  20  -2 -3.2204 3.11436   2
  -4  20   2 -1.4127 4.17894   2
   4  20  -2 -7.2405 3.38321   2
  -4  20   2 -6.1202 4.89904   2
  -3 -20   2 0.34537 2.61068   2
   3 -20  -2 6.06132 4.50072   2
   3  20  -2 -1.9537 3.64098   2
   3  20  -2 1.60828 3.65511   2
  -3  20   2 -4.0217 4.78546   2
  -3  20   2 -2.4308 4.08555   2
   2 -20  -2 14.0354 4.59803   2
  -2 -20   2 7.22288 3.33172   2
  -2  20   2 10.3206 4.64903   2
   2  20  -2 18.3110 4.77460   2
   2  20  -2 16.6455 4.61444   2
  -2  20   2 21.2333 5.84081   2
   1 -20  -2 17.1108 4.82910   2
  -1 -20   2 16.4794 4.22189   2
   1  20  -2 18.2883 4.31412   2
   1  20  -2 19.4864 5.22153   2
  -1  20   2 10.6243 4.97949   2
  -1  20   2 20.6172 4.63236   2
   0 -20  -2 20.9020 4.65711   2
   0 -20   2 10.7134 3.88780   2
   0  20   2 19.4278 5.08183   2
   0  20  -2 9.26579 4.55754   2
   0  20  -2 9.23256 3.77536   2
   1 -20   2 16.2817 4.66243   2
  -1 -20  -2 7.76709 3.78671   2
  -1  20  -2 15.1117 5.25672   2
   1  20   2 18.9895 5.24397   2
  -1  20  -2 16.1315 4.68600   2
   1  20   2 17.9783 4.49701   2
  -2 -20  -2 2.82209 3.17037   2
   2 -20   2 0.45064 4.45568   2
  -2  20  -2 2.45839 4.73663   2
   2  20   2 0.60241 3.47281   2
   2  20   2 4.46230 4.36565   2
  -2  20  -2 4.84426 4.09145   2
  -3 -20  -2 17.3773 3.35453   2
   3 -20   2 15.2592 5.02456   2
  -3  20  -2 6.41412 5.34944   2
  -3  20  -2 14.2359 4.68757   2
   3  20   2 12.7170 4.04157   2
   3  20   2 13.0384 3.98767   2
   4 -20   2 11.0362 4.93954   2
  -4  20  -2 2.67454 5.33731   2
  -4  20  -2 7.37864 4.48954   2
   4  20   2 8.76437 4.12609   2
   4  20   2 7.62894 3.87940   2
   5 -20   2 -0.3129 4.77423   2
   5  20   2 11.4467 3.94025   2
  -5  20  -2 13.9965 5.10691   2
  -5  20  -2 18.6123 6.35351   2
   5  20   2 16.4294 3.96149   2
   6 -20   2 14.9088 5.55996   2
   6  20   2 16.0675 3.65312   2
  -6  20  -2 12.4211 7.31618   2
   6  20   2 20.3482 3.87854   2
  -6  20  -2 27.3151 6.91632   2
   7 -20   2 8.88578 5.39449   2
   7  20   2 4.77552 2.97014   2
   7  20   2 12.8875 3.06340   2
  -7  20  -2 7.74852 6.53989   2
   8 -20   2 -2.2416 5.33732   2
   8  20   2 -1.8708 2.18754   2
  -8  20  -2 -8.8563 5.75275   2
   8  20   2 -2.2834 2.06289   2
   9 -20   2 13.0365 6.09888   2
  -9  20  -2 24.5477 7.45837   2
  10 -20   2 1.84224 5.86162   2
 -10  20  -2 16.3347 7.28784   2
  10 -21  -2 3.51116 6.12338   2
 -10  21   2 -4.8167 6.55811   2
   9 -21  -2 -2.4646 5.68731   2
  -9  21   2 0.02546 4.76404   2
   8 -21  -2 14.0636 6.06926   2
   8  21  -2 10.7066 1.77137   2
   8  21  -2 8.47620 1.70620   2
  -8  21   2 7.58258 6.38840   2
   7 -21  -2 3.69380 5.39280   2
  -7  21   2 -8.5108 5.49434   2
   7  21  -2 0.52923 2.55068   2
   6 -21  -2 -1.1411 4.83311   2
  -6  21   2 1.44901 5.75926   2
   6  21  -2 2.35713 3.07319   2
   6  21  -2 -3.2716 2.78108   2
   5 -21  -2 -4.2595 4.77295   2
   5  21  -2 -2.1780 3.18001   2
  -5  21   2 2.06078 6.00035   2
   5  21  -2 -0.6118 3.34221   2
  -5  21   2 6.31266 5.63227   2
   4 -21  -2 -1.0204 4.60318   2
   4  21  -2 1.91884 3.87548   2
   4  21  -2 2.82108 3.64230   2
  -4  21   2 10.1085 5.04572   2
  -4  21   2 -8.2804 4.85345   2
   3 -21  -2 11.7784 5.04104   2
   3  21  -2 9.28860 4.32840   2
   3  21  -2 13.9784 4.19900   2
  -3  21   2 10.7871 5.79028   2
  -3  21   2 11.3373 5.00730   2
  -2 -21   2 42.9233 4.63471   2
   2 -21  -2 44.0743 6.30346   2
  -2  21   2 48.0264 6.07925   2
   2  21  -2 51.3564 5.89823   2
  -2  21   2 44.7467 6.86798   2
   2  21  -2 45.0502 5.64355   2
   1 -21  -2 7.94309 4.08762   2
  -1 -21   2 5.70799 3.95533   2
   1  21  -2 14.6804 4.21484   2
  -1  21   2 5.09823 5.59111   2
   1  21  -2 7.41073 5.16890   2
  -1  21   2 17.7041 4.65134   2
   0 -21  -2 53.3167 5.65086   2
   0 -21   2 46.8396 5.71837   2
   0  21   2 52.5704 6.55716   2
   0  21   2 32.4820 5.52380   2
   0  21  -2 49.0084 6.35188   2
   0  21  -2 46.8403 5.66838   2
  -1 -21  -2 1.79848 3.78305   2
   1 -21   2 -1.1176 4.11326   2
  -1  21  -2 1.35198 3.94119   2
   1  21   2 0.88430 4.18306   2
   1  21   2 6.96121 4.60213   2
  -1  21  -2 -0.7284 4.67499   2
   2 -21   2 21.3151 5.18255   2
  -2 -21  -2 9.25299 3.75316   2
  -2  21  -2 1.81333 4.15017   2
   2  21   2 8.05237 3.96708   2
  -2  21  -2 12.2834 5.56384   2
   2  21   2 6.02883 4.08600   2
   3 -21   2 6.97523 4.48415   2
   3  21   2 2.26306 3.82774   2
  -3  21  -2 -2.6050 3.92721   2
   3  21   2 2.68186 4.24843   2
  -3  21  -2 5.58713 4.28408   2
   4 -21   2 -4.7029 4.42379   2
  -4  21  -2 5.77896 5.81359   2
  -4  21  -2 -1.8763 4.45146   2
   4  21   2 0.70782 3.83097   2
   4  21   2 -0.8478 3.85566   2
   5 -21   2 5.03429 5.27871   2
   5  21   2 1.97261 3.66481   2
   5  21   2 6.48136 3.94407   2
  -5  21  -2 18.3673 6.28575   2
   6 -21   2 -1.7672 4.88261   2
   6  21   2 3.78374 3.46124   2
  -6  21  -2 2.78314 5.92183   2
   6  21   2 3.95061 3.36189   2
   7 -21   2 13.4670 5.86564   2
   7  21   2 10.4331 3.27138   2
  -7  21  -2 26.6847 7.34625   2
   7  21   2 18.6678 3.36019   2
   8 -21   2 -9.7276 4.96900   2
   8  21   2 -4.5325 2.02185   2
   8  21   2 -2.1529 2.24677   2
  -8  21  -2 0.25246 6.37029   2
   9 -21   2 24.3578 6.75236   2
   9 -22  -2 -0.5174 5.64241   2
   8 -22  -2 15.4884 5.94936   2
   8  22  -2 14.7057 1.87169   2
   8  22  -2 15.7335 1.88261   2
  -8  22   2 13.2087 7.35287   2
   7 -22  -2 12.9590 5.99093   2
   7  22  -2 3.24620 2.69977   2
  -7  22   2 -1.9371 5.97172   2
   6 -22  -2 4.34975 5.07265   2
  -6  22   2 7.20135 4.94978   2
   6  22  -2 3.28460 3.27054   2
   6  22  -2 -0.4303 3.06909   2
   5 -22  -2 3.11971 5.29942   2
   5  22  -2 -4.1562 3.42206   2
  -5  22   2 2.23437 4.41506   2
   5  22  -2 5.95310 3.63527   2
   4 -22  -2 10.2706 5.16404   2
   4  22  -2 15.7836 4.45132   2
   4  22  -2 19.2205 4.62304   2
  -4  22   2 15.1002 6.12658   2
   3 -22  -2 -10.606 4.46499   2
   3  22  -2 1.78956 3.84472   2
  -3  22   2 4.88829 5.60924   2
   3  22  -2 0.59291 4.18054   2
  -3  22   2 11.5719 5.20519   2
   2 -22  -2 3.71376 4.36889   2
  -2  22   2 2.72676 5.30880   2
  -2  22   2 4.55128 4.41452   2
   2  22  -2 7.10354 4.16227   2
   2  22  -2 6.38733 4.48353   2
  -1 -22   2 -6.1995 4.10206   2
   1 -22  -2 4.79194 4.40549   2
  -1  22   2 0.45278 4.87249   2
   1  22  -2 8.50518 5.17779   2
   1  22  -2 3.65308 4.52357   2
  -1  22   2 5.12759 4.97316   2
   0 -22  -2 1.15171 4.07483   2
   0 -22   2 -0.7241 3.92866   2
   0  22   2 8.85830 3.90592   2
   0  22  -2 17.9018 4.76688   2
   0  22   2 0.36097 5.34966   2
   0  22  -2 1.76991 4.60972   2
  -1 -22  -2 15.9499 6.70706   2
   1 -22   2 9.57578 4.25886   2
   1  22   2 8.16800 4.84908   2
  -1  22  -2 11.8339 5.47502   2
   1  22   2 12.2965 5.54979   2
  -1  22  -2 11.7682 4.65353   2
   2 -22   2 -0.1497 4.56382   2
  -2  22  -2 1.41584 4.47994   2
  -2  22  -2 2.15080 5.19199   2
   2  22   2 2.38915 4.44079   2
   2  22   2 4.35934 4.63304   2
   3 -22   2 -3.1428 4.00963   2
  -3  22  -2 -4.0427 5.08330   2
   3  22   2 2.70762 4.14019   2
   3  22   2 1.43368 4.19753   2
   4 -22   2 27.3085 5.78124   2
   4  22   2 37.6409 5.17767   2
   4  22   2 33.5760 5.08944   2
  -4  22  -2 33.7034 6.99174   2
   5 -22   2 4.40796 4.90999   2
   5  22   2 -2.2001 3.49009   2
   5  22   2 12.1862 4.07147   2
  -5  22  -2 4.28282 6.09645   2
   6 -22   2 13.4192 5.75626   2
   6  22   2 2.74677 3.41606   2
  -6  22  -2 -2.3750 6.07423   2
   6  22   2 7.43800 3.70817   2
   7 -22   2 -4.0837 4.98103   2
   7  22   2 -1.1260 3.00148   2
  -7  22  -2 -6.6650 6.05679   2
   7  22   2 -1.0066 2.87483   2
   8 -22   2 3.04671 8.18523   2
  -8  22  -2 13.3752 6.99350   2
   8  22   2 3.42727 2.22801   2
   8  22   2 6.81039 2.59678   2
  -8  23   2 -7.7012 5.80351   2
   8  23  -2 2.41711 1.58907   2
   8  23  -2 2.10607 1.38031   2
   7  23  -2 1.11664 2.75570   2
  -7  23   2 6.24692 5.28268   2
   6  23  -2 -0.8716 3.15109   2
   6  23  -2 -4.4624 3.09853   2
  -6  23   2 -0.7035 5.82296   2
  -5  23   2 2.91950 4.95001   2
   5  23  -2 2.08035 3.60793   2
   5  23  -2 -1.5440 3.61994   2
  -4  23   2 9.16986 6.22852   2
   4  23  -2 1.83033 3.88785   2
   4  23  -2 5.63530 4.29054   2
  -3  23   2 3.76866 5.81182   2
   3  23  -2 4.60573 4.37464   2
   3  23  -2 0.60302 4.30536   2
  -2  23   2 -4.1301 5.72841   2
   2  23  -2 -3.1556 4.33322   2
   2  23  -2 0.57241 4.62990   2
   1  23  -2 34.8939 5.72415   2
   1  23  -2 53.4536 6.91600   2
  -1  23   2 40.0960 6.62235   2
   0  23   2 8.25431 5.17841   2
   0  23   2 19.9105 4.98041   2
   0  23  -2 5.50165 4.88144   2
   0  23  -2 11.2308 4.40942   2
   1  23   2 7.47640 4.92308   2
  -1  23  -2 5.22050 5.21648   2
   1  23   2 20.3543 5.56417   2
   2  23   2 -0.3784 4.66767   2
  -2  23  -2 5.11783 5.58831   2
   2  23   2 -0.0317 4.51223   2
   3  23   2 4.55243 4.40096   2
   3  23   2 2.88003 4.23868   2
  -3  23  -2 4.66114 5.63797   2
  -4  23  -2 24.8986 6.69583   2
   4  23   2 24.4876 4.89830   2
   4  23   2 12.6598 4.40556   2
   5  23   2 1.53846 3.61375   2
  -5  23  -2 8.83132 6.44714   2
   5  23   2 3.26664 3.94770   2
   6  23   2 6.63084 3.76399   2
   6  23   2 1.97167 3.72671   2
  -6  23  -2 8.23208 6.84805   2
   7  23   2 0.75264 3.17018   2
   7  23   2 2.77199 2.94786   2
  -7  23  -2 -1.8507 6.33341   2
  -6  24   2 -1.7706 6.28135   2
   6  24  -2 -3.3901 3.31969   2
   5  24  -2 8.34425 4.11020   2
  -5  24   2 7.83492 6.26542   2
   5  24  -2 4.47066 4.06615   2
   4  24  -2 -7.6458 3.85436   2
   4  24  -2 5.06862 4.10762   2
  -4  24   2 5.27468 6.14658   2
  -3  24   2 7.11388 6.20904   2
   3  24  -2 19.3604 4.95352   2
   3  24  -2 2.88790 4.61873   2
  -2  24   2 -2.0532 5.32057   2
   2  24  -2 0.04723 4.76572   2
   2  24  -2 7.88501 4.64109   2
   1  24  -2 0.52783 5.08962   2
  -1  24   2 -4.3849 4.75292   2
   0  24   2 -4.7507 4.50841   2
   0  24  -2 -0.8109 4.62376   2
  -1  24  -2 6.17923 5.33246   2
   1  24   2 -4.8619 4.92257   2
  -2  24  -2 -1.9421 5.23812   2
   2  24   2 -3.1125 4.56481   2
   3  24   2 22.5684 5.42283   2
  -3  24  -2 26.0782 7.03856   2
   3  24   2 29.8401 5.69408   2
   4  24   2 -5.6569 3.97865   2
  -4  24  -2 -5.7679 5.72158   2
   4  24   2 5.30974 4.24939   2
   5  24   2 2.61450 4.16690   2
  -5  24  -2 4.82650 6.30779   2
   5  24   2 0.15293 3.97675   2
   6  24   2 1.09503 3.78447   2
  -6  24  -2 -3.6917 6.10093   2
   6  24   2 3.53479 3.69746   2
  -4  25   2 -7.6057 5.71400   2
   4  25  -2 -1.6158 4.10584   2
   3  25  -2 -3.3811 4.43622   2
  -3  25   2 -4.0990 5.56742   2
   2  25  -2 31.2025 6.29343   2
  -2  25   2 28.3767 6.80822   2
   1  25  -2 2.90563 5.56803   2
  -1  25   2 7.42259 6.14907   2
   0  25   2 5.47315 5.77912   2
   0  25  -2 8.05122 5.30321   2
  -1  25  -2 -3.3275 4.90956   2
   1  25   2 -0.8969 4.54469   2
  -2  25  -2 5.09615 5.76190   2
   2  25   2 4.07081 5.16897   2
   3  25   2 -6.2923 4.06305   2
  -3  25  -2 2.28553 5.94761   2
  -4  25  -2 9.64255 6.41511   2
   4  25   2 2.18216 4.31173   2
  17   0  -3 1.32835 3.93102   2
  17   0  -3 -2.0017 3.66524   2
  16   0  -3 -3.9651 3.58044   2
  16   0  -3 -3.8788 3.42818   2
  15   0  -3 1.25396 3.45069   2
  15   0  -3 6.81576 3.87152   2
  14   0  -3 0.20273 2.99443   2
  14   0  -3 0.80223 3.31032   2
 -13   0   3 2.24459 2.34463   2
  13   0  -3 3.20076 3.14495   2
  13   0  -3 -1.4838 3.09348   2
  12   0  -3 -2.7945 2.88027   2
  12   0  -3 4.27875 2.99498   2
  11   0  -3 -1.0860 2.62497   2
  11   0  -3 -2.0039 2.54926   2
 -11   0   3 0.14282 2.12661   2
  10   0  -3 -3.9242 2.30811   2
 -10   0   3 -0.7267 2.10313   2
  10   0  -3 4.80832 2.78295   2
   9   0  -3 1.02490 2.34968   2
   9   0  -3 -1.0029 2.35515   2
  -9   0   3 0.91111 1.79656   2
  -9   0   3 0.19229 2.07131   2
  -8   0   3 -2.1799 1.54588   2
   8   0  -3 2.01194 2.18590   2
   8   0  -3 -1.4925 2.02597   2
  -8   0   3 2.10691 1.85723   2
   7   0  -3 3.19866 2.08339   2
   7   0  -3 0.61533 1.96194   2
  -7   0   3 2.59507 1.72981   2
  -7   0   3 4.23193 1.74778   2
  -6   0   3 6.02447 1.75633   2
   6   0  -3 2.47786 2.02419   2
  -6   0   3 5.86477 1.92129   2
   6   0  -3 6.29618 1.87114   2
   5   0  -3 1.64495 1.86288   2
   5   0  -3 0.87928 1.63748   2
  -5   0   3 2.46054 1.79637   2
  -5   0   3 0.80423 1.67554   2
  -4   0   3 -0.1119 1.59577   2
   4   0  -3 0.51725 1.47832   2
  -4   0   3 -1.1860 1.31736   2
   4   0  -3 0.03993 1.52704   2
   3   0  -3 -0.6662 1.65596   2
  -3   0   3 -0.4260 1.42802   2
  -3   0   3 -0.7594 1.57024   2
  -2   0   3 1.50850 1.49495   2
   2   0  -3 2.55409 1.49989   2
  -2   0   3 1.18260 1.49209   2
   1   0  -3 1.88475 1.53563   2
  -1   0   3 2.52176 1.54167   2
   1   0  -3 2.60484 1.12746   2
  -1   0   3 2.38919 1.20732   2
   0   0   3 0.69624 1.59301   2
   0   0  -3 5.08906 1.68259   2
   0   0  -3 -0.8611 1.63146   2
   0   0   3 2.62694 1.67891   2
  -1   0  -3 0.61312 1.67944   2
  -1   0  -3 4.30588 1.80785   2
   1   0   3 3.35158 1.78521   2
   1   0   3 1.93169 1.31452   2
   2   0   3 1.50652 1.71265   2
   2   0   3 0.91224 1.57680   2
  -2   0  -3 1.06188 1.74547   2
  -2   0  -3 2.58242 1.72044   2
  -3   0  -3 0.77483 1.73315   2
  -3   0  -3 1.98065 1.78674   2
   3   0   3 1.61203 1.79269   2
  -4   0  -3 1.43829 1.86529   2
  -4   0  -3 1.37203 1.85023   2
   4   0   3 -1.1452 1.84606   2
   5   0   3 5.19828 2.12029   2
  -5   0  -3 0.22570 1.92011   2
  -5   0  -3 1.93687 2.13837   2
   5   0   3 9.81179 2.25387   2
  -6   0  -3 -0.5497 1.82122   2
   6   0   3 0.15517 2.30198   2
  -6   0  -3 -1.1117 1.92982   2
   6   0   3 -0.4930 2.14803   2
   7   0   3 0.28107 2.02426   2
  -7   0  -3 -0.1005 2.08098   2
   7   0   3 3.68964 2.17076   2
  -7   0  -3 -1.1816 2.03082   2
   8   0   3 5.76130 2.88937   2
   8   0   3 4.61750 2.77431   2
  -8   0  -3 3.60113 2.38831   2
  -8   0  -3 4.37376 2.46931   2
   9   0   3 3.12677 2.56090   2
   9   0   3 -2.0471 2.21782   2
  -9   0  -3 0.06060 2.28730   2
 -10   0  -3 0.79024 2.52983   2
  10   0   3 0.31078 2.63437   2
  10   0   3 1.64394 2.67763   2
  11   0   3 2.72422 2.84325   2
 -11   0  -3 -2.2647 2.37934   2
  11   0   3 2.23375 3.16939   2
 -12   0  -3 2.86041 2.73561   2
  12   0   3 1.04518 3.33277   2
  12   0   3 -2.9587 3.16003   2
  13   0   3 -0.7630 3.40538   2
 -13   0  -3 -2.0150 2.55403   2
  13   0   3 4.05914 3.49583   2
  14   0   3 1.06535 3.53297   2
  14   0   3 2.12945 3.59235   2
  15   0   3 -6.6976 3.43210   2
  15   0   3 2.07804 3.70687   2
  16   0   3 -1.6442 3.74527   2
  16   0   3 -4.0563 3.68238   2
  17  -1  -3 10.7111 4.49187   2
  17  -1  -3 7.55233 4.57761   2
  17   1  -3 7.22026 3.94743   2
  17   1  -3 4.68292 3.59078   2
  16  -1  -3 -0.0719 3.78915   2
  16  -1  -3 1.68010 3.65353   2
  16   1  -3 -5.9918 3.13231   2
  16   1  -3 -0.1815 3.44214   2
  15  -1  -3 71.0476 6.58559   2
  15  -1  -3 75.8293 6.23836   2
  15   1  -3 61.3413 5.71322   2
  15   1  -3 67.1627 6.08329   2
  14  -1  -3 12.4980 4.05229   2
  14  -1  -3 16.2324 3.97870   2
  14   1  -3 17.6198 3.63435   2
  14   1  -3 16.8889 3.65428   2
  13  -1  -3 11.6149 3.83937   2
  13  -1  -3 13.3205 3.77114   2
  13   1  -3 11.6145 3.55208   2
  13   1  -3 20.9688 3.67377   2
  12  -1  -3 28.1819 4.07057   2
  12  -1  -3 20.1424 3.99114   2
 -12  -1   3 25.1795 2.40600   2
  12   1  -3 20.4720 3.45725   2
 -12   1   3 22.0413 3.29329   2
  12   1  -3 24.6255 3.65656   2
  11  -1  -3 16.9650 3.23928   2
  11  -1  -3 23.9130 3.78650   2
  11   1  -3 24.3810 3.50958   2
 -11   1   3 19.4857 3.20670   2
  11   1  -3 21.0449 3.25834   2
 -10  -1   3 0.86534 1.81654   2
  10  -1  -3 1.80074 2.50502   2
  10  -1  -3 4.27271 2.64092   2
  10   1  -3 3.04758 2.50307   2
  10   1  -3 1.11541 2.49092   2
 -10   1   3 1.44323 2.35513   2
  -9  -1   3 17.8490 2.27381   2
  -9  -1   3 15.8994 2.10734   2
   9  -1  -3 19.6916 3.32285   2
   9  -1  -3 18.6224 3.19937   2
   9   1  -3 18.7214 2.85807   2
  -9   1   3 18.4601 2.69897   2
   9   1  -3 13.6744 2.75496   2
  -9   1   3 20.8617 3.02717   2
  -8  -1   3 13.1871 1.94559   2
  -8  -1   3 12.1121 1.82039   2
   8  -1  -3 14.5169 2.71549   2
   8  -1  -3 10.9193 2.48804   2
   8   1  -3 9.74905 2.33847   2
  -8   1   3 12.7207 2.38911   2
   8   1  -3 13.6564 2.41918   2
  -8   1   3 10.7514 2.50229   2
   7  -1  -3 352.764 10.7597   2
   7  -1  -3 342.248 10.6535   2
  -7  -1   3 342.813 9.87676   2
  -7  -1   3 347.974 9.84609   2
  -7   1   3 319.060 10.3219   2
   7   1  -3 343.810 10.2608   2
   7   1  -3 354.224 10.2574   2
  -7   1   3 346.302 10.4686   2
  -6  -1   3 1208.01 31.4902   2
   6  -1  -3 1223.07 32.2056   2
   6  -1  -3 1211.39 32.2520   2
  -6  -1   3 1247.39 31.5548   2
  -6   1   3 1226.52 32.0554   2
   6   1  -3 1203.89 31.7683   2
  -6   1   3 1226.58 32.0772   2
   6   1  -3 1239.14 31.7796   2
  -5  -1   3 785.248 20.1084   2
  -5  -1   3 765.642 20.0417   2
   5  -1  -3 777.863 20.6351   2
   5  -1  -3 779.985 20.7599   2
  -5   1   3 766.137 20.5550   2
   5   1  -3 747.902 20.2015   2
  -5   1   3 758.105 20.5642   2
   5   1  -3 754.572 20.2402   2
  -4  -1   3 126.441 4.29607   2
  -4  -1   3 140.799 4.32179   2
   4  -1  -3 124.878 4.84160   2
  -4   1   3 124.002 4.70756   2
   4   1  -3 129.027 4.49256   2
   4   1  -3 126.406 4.45398   2
  -4   1   3 130.365 4.79999   2
  -3  -1   3 1252.75 32.0830   2
  -3  -1   3 1263.75 32.1004   2
   3  -1  -3 1264.06 32.4915   2
   3   1  -3 1238.51 32.1471   2
  -3   1   3 1283.82 32.4565   2
   3   1  -3 1236.99 32.1421   2
  -3   1   3 1275.42 32.4850   2
  -2  -1   3 244.994 6.95676   2
   2  -1  -3 250.541 7.31166   2
  -2  -1   3 238.305 6.93132   2
   2  -1  -3 245.053 7.32184   2
  -2   1   3 247.824 7.30904   2
  -2   1   3 240.453 7.14781   2
   2   1  -3 234.301 6.90017   2
   2   1  -3 252.766 7.01739   2
   1  -1  -3 3334.81 108.276   1
  -1  -1   3 3132.62 103.646   1
  -1   1   3 3172.05 107.492   1
   0  -1   3 261.976 7.65276   2
   0  -1   3 263.469 7.51019   2
   0  -1  -3 267.064 7.63617   2
   0  -1  -3 268.138 7.69224   2
   0   1  -3 261.950 7.64928   2
   0   1   3 252.494 7.47242   2
   0   1   3 260.216 7.50479   2
   0   1  -3 264.906 7.50406   2
   1  -1   3 4120.66 135.059   1
  -1  -1  -3 4010.49 131.203   1
   1   1   3 4255.69 133.149   1
  -1   1  -3 4170.64 134.947   1
   2  -1   3 390.902 10.9835   2
   2  -1   3 381.307 10.9765   2
  -2  -1  -3 384.807 10.7028   2
  -2  -1  -3 393.537 10.7570   2
   2   1   3 378.572 10.7337   2
  -2   1  -3 383.267 10.8217   2
  -2   1  -3 380.512 10.9612   2
  -3  -1  -3 1966.24 50.5418   2
  -3   1  -3 2008.49 50.8315   2
   4  -1   3 100.778 4.68948   2
  -4  -1  -3 96.7890 4.31399   2
  -4  -1  -3 98.2325 4.10694   2
  -4   1  -3 101.848 4.54946   2
   4   1   3 99.8013 4.45534   2
   4   1   3 110.705 4.30496   2
  -4   1  -3 95.5495 4.48102   2
  -5  -1  -3 466.089 13.0963   2
  -5  -1  -3 458.487 13.0057   2
   5  -1   3 459.339 13.5483   2
  -5   1  -3 458.830 13.4178   2
  -5   1  -3 465.704 13.4216   2
   5   1   3 435.823 13.1018   2
   5   1   3 489.177 13.3318   2
   6  -1   3 27.6511 3.09525   2
  -6  -1  -3 33.0114 3.04989   2
   6  -1   3 37.6907 3.06792   2
  -6  -1  -3 28.6540 2.91596   2
   6   1   3 28.8947 2.96333   2
   6   1   3 27.4182 2.76086   2
  -6   1  -3 33.3453 3.12526   2
  -6   1  -3 36.4512 3.19603   2
  -7  -1  -3 47.0876 3.40209   2
   7  -1   3 56.4708 3.88995   2
   7  -1   3 57.3188 4.12892   2
  -7  -1  -3 54.6332 3.54773   2
  -7   1  -3 49.9609 3.76491   2
   7   1   3 55.6553 3.95156   2
   7   1   3 53.8574 3.60559   2
  -7   1  -3 50.0611 4.07569   2
  -8  -1  -3 340.073 10.5783   2
  -8  -1  -3 342.608 10.6206   2
   8  -1   3 340.728 11.2542   2
   8  -1   3 337.836 11.3544   2
  -8   1  -3 332.352 11.1123   2
  -8   1  -3 334.998 11.1118   2
   8   1   3 355.595 11.1266   2
   8   1   3 342.227 11.0244   2
  -9  -1  -3 7.24482 2.37449   2
   9  -1   3 8.63506 2.82888   2
   9  -1   3 4.49917 2.83170   2
  -9   1  -3 2.61973 2.71450   2
   9   1   3 6.77124 2.79384   2
   9   1   3 3.40486 2.76236   2
  10  -1   3 26.0400 3.87981   2
  10  -1   3 29.4292 3.92255   2
 -10  -1  -3 31.9377 3.36427   2
  10   1   3 28.8850 3.86526   2
 -10   1  -3 30.2382 3.77400   2
  10   1   3 22.4995 3.60197   2
  11  -1   3 56.0761 5.68115   2
 -11  -1  -3 51.2829 4.29879   2
  11  -1   3 54.0214 5.31895   2
  11   1   3 56.9518 5.15679   2
 -11   1  -3 49.8264 4.75608   2
  11   1   3 58.6544 5.20854   2
  12  -1   3 61.2008 6.07738   2
  12  -1   3 70.3700 6.27408   2
 -12  -1  -3 66.6866 4.63755   2
  12   1   3 64.4253 5.54545   2
  12   1   3 59.3146 5.63644   2
 -12   1  -3 58.0360 5.30079   2
  13  -1   3 29.0287 4.32166   2
  13  -1   3 17.6348 4.36789   2
  13   1   3 21.2375 4.14601   2
 -13   1  -3 26.4095 3.69594   2
  13   1   3 22.3960 4.14803   2
  14  -1   3 28.7162 4.84701   2
  14  -1   3 33.9172 4.79684   2
  14   1   3 26.2827 4.41989   2
  14   1   3 32.1724 4.55709   2
  15  -1   3 6.96848 4.20587   2
  15  -1   3 7.45825 4.25588   2
  15   1   3 10.1361 4.01267   2
  15   1   3 1.91212 3.59765   2
  16  -1   3 -8.4394 4.54789   2
  16  -1   3 2.94974 4.05841   2
  16   1   3 0.53157 3.86838   2
  16   1   3 -4.8283 3.53026   2
  17  -2  -3 4.08026 4.21358   2
  17   2  -3 -2.3140 3.12798   2
  17   2  -3 5.00369 3.44351   2
  16  -2  -3 5.79018 4.02456   2
  16  -2  -3 15.4172 4.63741   2
  16   2  -3 9.85192 3.51799   2
  16   2  -3 14.7338 3.59986   2
  15  -2  -3 4.75704 3.82577   2
  15  -2  -3 4.64448 4.05799   2
  15   2  -3 2.86444 2.99555   2
  15   2  -3 2.86820 3.09088   2
  14  -2  -3 12.0171 3.84684   2
  14  -2  -3 17.2579 4.54051   2
  14   2  -3 12.8225 3.31565   2
  14   2  -3 16.5340 3.31353   2
  13  -2  -3 8.34772 3.74505   2
  13  -2  -3 9.04257 4.03008   2
  13   2  -3 12.6583 3.28577   2
  13   2  -3 7.36423 2.99511   2
 -13   2   3 9.54743 3.05619   2
  12  -2  -3 5.64046 3.58311   2
  12  -2  -3 9.82972 3.87507   2
  12   2  -3 10.0980 2.73564   2
 -12   2   3 5.83560 2.89640   2
  12   2  -3 9.97997 2.80900   2
  11  -2  -3 55.2441 4.99483   2
  11  -2  -3 45.0650 4.82761   2
 -11  -2   3 36.4645 2.26408   2
  11   2  -3 33.9195 3.62979   2
 -11   2   3 36.9474 4.16769   2
  11   2  -3 43.2159 4.22227   2
 -10  -2   3 11.8119 1.60744   2
  10  -2  -3 8.78211 3.41292   2
  10  -2  -3 10.1564 3.33052   2
  10   2  -3 7.98967 2.42657   2
  10   2  -3 9.35263 2.65494   2
 -10   2   3 9.20939 2.91316   2
  -9  -2   3 1033.25 25.2715   2
   9  -2  -3 945.159 26.9135   2
   9  -2  -3 949.303 27.1701   2
   9   2  -3 959.689 26.0828   2
   9   2  -3 988.350 26.1269   2
  -9   2   3 974.851 26.7280   2
  -9   2   3 965.431 26.6660   2
   8  -2  -3 191.392 7.50479   2
   8  -2  -3 181.183 7.37314   2
  -8  -2   3 196.539 5.84489   2
   8   2  -3 169.513 6.42254   2
  -8   2   3 188.920 7.14171   2
  -8   2   3 200.024 7.11024   2
   8   2  -3 203.143 6.61919   2
   7  -2  -3 731.140 20.8978   2
   7  -2  -3 745.639 21.0306   2
  -7  -2   3 746.195 19.6100   2
  -7  -2   3 787.000 19.6800   2
   7   2  -3 746.563 20.1364   2
  -7   2   3 740.032 20.8807   2
   7   2  -3 785.969 20.1524   2
  -7   2   3 746.286 20.8324   2
   6  -2  -3 33.8536 3.17053   2
  -6  -2   3 34.5825 2.07153   2
  -6  -2   3 34.6685 2.11443   2
   6  -2  -3 31.2761 3.14072   2
  -6   2   3 32.1644 3.08012   2
   6   2  -3 40.9902 2.72488   2
   6   2  -3 36.4258 2.60379   2
  -6   2   3 36.9392 3.48921   2
  -5  -2   3 165.461 5.00426   2
  -5  -2   3 165.441 4.98613   2
   5  -2  -3 171.507 6.26737   2
   5   2  -3 159.941 5.31959   2
  -5   2   3 169.293 6.13842   2
   5   2  -3 164.339 5.31806   2
  -5   2   3 167.962 6.08010   2
   4  -2  -3 390.645 11.5282   2
  -4  -2   3 398.535 10.5534   2
  -4  -2   3 402.861 10.5746   2
  -4   2   3 388.245 11.4406   2
  -4   2   3 395.162 11.4682   2
   4   2  -3 393.058 10.7477   2
   4   2  -3 404.440 10.7806   2
   3  -2  -3 459.609 13.0304   2
   3  -2  -3 455.151 12.9706   2
  -3  -2   3 452.943 12.3216   2
  -3  -2   3 451.569 12.3144   2
  -3   2   3 469.484 12.9778   2
   3   2  -3 524.253 12.5323   2
   3   2  -3 465.723 12.4273   2
  -3   2   3 466.893 13.0978   2
  -2  -2   3 2211.32 77.3809   1
   2  -2  -3 2247.99 88.1284   1
   2   2  -3 2131.82 76.0247   1
  -2   2   3 2395.44 89.8047   1
  -1  -2   3 41.7961 2.67313   2
   1  -2  -3 44.1702 3.03470   2
  -1  -2   3 40.6223 2.46794   2
   1  -2  -3 43.2437 2.51419   2
   1   2  -3 43.8631 2.48731   2
  -1   2   3 47.6411 2.55643   2
  -1   2   3 49.1816 3.08095   2
   0  -2  -3 1228.15 57.0276   1
   0  -2   3 1269.72 57.5362   1
   0   2  -3 1285.15 57.4008   1
   0   2   3 1363.98 58.7139   1
  -1  -2  -3 13.3389 1.82204   2
   1  -2   3 19.9487 2.32406   2
  -1  -2  -3 16.6299 1.68604   2
   1  -2   3 17.7832 1.92521   2
   1   2   3 12.3504 1.89121   2
  -1   2  -3 15.1792 1.85176   2
  -1   2  -3 18.2168 1.94573   2
   2  -2   3 930.069 23.9460   2
  -2  -2  -3 921.988 23.5549   2
   2  -2   3 868.318 23.8581   2
  -2  -2  -3 900.542 23.4785   2
   2   2   3 901.543 23.5350   2
  -2   2  -3 900.488 23.8822   2
   3  -2   3 2.46784 2.14727   2
  -3  -2  -3 0.86094 1.66201   2
   3  -2   3 1.10541 2.17173   2
  -3  -2  -3 -0.2551 1.40363   2
   3   2   3 1.96616 1.49954   2
   3   2   3 0.81931 1.49871   2
  -3   2  -3 -1.2743 2.01925   2
  -4  -2  -3 54.9699 3.08481   2
  -4  -2  -3 54.0921 3.13848   2
   4  -2   3 54.3956 3.79575   2
   4  -2   3 49.6906 3.30054   2
   4   2   3 44.9098 2.91854   2
  -4   2  -3 58.5228 3.30155   2
   4   2   3 54.7920 3.03046   2
   5  -2   3 181.199 7.01659   2
  -5  -2  -3 190.595 6.17355   2
  -5  -2  -3 190.119 6.19256   2
   5  -2   3 175.730 6.86722   2
   5   2   3 183.404 6.23092   2
  -5   2  -3 183.813 6.84726   2
   5   2   3 193.228 6.45821   2
   6  -2   3 102.195 5.18932   2
  -6  -2  -3 103.429 4.36382   2
  -6  -2  -3 99.6369 4.19352   2
   6   2   3 95.0924 4.50336   2
  -6   2  -3 97.8686 4.92253   2
   6   2   3 98.8256 4.34037   2
  -7  -2  -3 57.7969 3.50911   2
   7  -2   3 60.5290 4.40696   2
   7   2   3 50.7886 3.42024   2
   7   2   3 51.7569 3.69842   2
  -7   2  -3 59.4210 4.03871   2
  -8  -2  -3 15.7158 2.41436   2
  -8  -2  -3 13.3639 2.17865   2
   8  -2   3 13.3889 3.43240   2
   8  -2   3 11.9481 2.69840   2
   8   2   3 12.1905 2.57672   2
  -8   2  -3 14.0070 3.18469   2
  -8   2  -3 11.5051 2.80309   2
   8   2   3 14.2616 2.62183   2
  -9  -2  -3 1.03828 2.04779   2
   9  -2   3 4.98004 2.96015   2
   9  -2   3 5.34110 3.18293   2
   9   2   3 0.74709 2.34309   2
   9   2   3 5.81943 2.59997   2
  -9   2  -3 3.23283 2.63293   2
  10  -2   3 126.864 6.79626   2
  10  -2   3 133.980 7.55203   2
 -10  -2  -3 130.632 5.45913   2
  10   2   3 130.518 6.33671   2
 -10   2  -3 128.209 6.45033   2
  10   2   3 123.365 6.24720   2
  11  -2   3 7.60130 3.77458   2
 -11  -2  -3 4.57203 2.20659   2
  11  -2   3 5.82815 3.82831   2
 -11   2  -3 2.05442 3.18659   2
  11   2   3 7.28219 3.11921   2
  11   2   3 7.98819 3.11017   2
  12  -2   3 6.73683 3.59678   2
 -12  -2  -3 5.25226 2.10122   2
  12  -2   3 1.79667 3.27399   2
  12   2   3 2.15030 2.96169   2
 -12   2  -3 5.30157 3.41660   2
  12   2   3 4.08149 3.22751   2
  13  -2   3 12.9917 4.19241   2
  13  -2   3 18.5318 4.60387   2
  13   2   3 5.41072 3.52219   2
 -13   2  -3 7.44710 3.38941   2
  13   2   3 6.98949 3.42425   2
  14  -2   3 3.71080 4.18691   2
  14  -2   3 1.41621 3.40957   2
  14   2   3 7.14099 3.54293   2
  14   2   3 3.88915 3.51464   2
  15  -2   3 -3.2223 3.82411   2
  15  -2   3 5.17619 4.53263   2
  15   2   3 3.24376 3.55533   2
  15   2   3 -1.2505 3.41313   2
  16  -2   3 4.12620 4.32950   2
  16   2   3 1.33896 3.59991   2
  16   2   3 3.30500 3.70916   2
  17  -3  -3 0.38861 4.37464   2
  17   3  -3 6.09354 2.99755   2
  17   3  -3 -0.1658 2.78962   2
  16  -3  -3 6.51997 4.22003   2
  16  -3  -3 3.64615 4.40390   2
  16   3  -3 3.53067 3.00568   2
  16   3  -3 -0.8262 2.75000   2
  15  -3  -3 0.59110 4.19175   2
  15  -3  -3 8.51460 4.32324   2
  15   3  -3 5.89549 3.01046   2
  15   3  -3 8.04435 3.04339   2
  14  -3  -3 23.3311 4.64988   2
  14  -3  -3 18.8832 4.75795   2
  14   3  -3 23.7773 3.56008   2
  14   3  -3 26.5356 3.49938   2
  13  -3  -3 18.5844 4.07951   2
  13  -3  -3 12.8180 3.73727   2
 -13   3   3 15.6651 3.70374   2
  13   3  -3 12.0315 2.94916   2
  13   3  -3 15.2046 3.02629   2
  12  -3  -3 3.00116 3.22852   2
  12  -3  -3 -1.0705 2.96105   2
  12   3  -3 -0.7445 2.39986   2
 -12   3   3 2.66893 3.10822   2
  12   3  -3 2.99300 2.41871   2
  11  -3  -3 200.724 9.35384   2
  11  -3  -3 195.139 8.64056   2
  11   3  -3 205.687 7.37552   2
 -11   3   3 210.447 8.70561   2
  11   3  -3 204.582 7.49751   2
  10  -3  -3 -0.0339 3.40204   2
  10  -3  -3 5.72719 2.98046   2
 -10   3   3 -0.0117 2.62360   2
  10   3  -3 5.95031 2.17493   2
  10   3  -3 5.13561 2.26976   2
   9  -3  -3 64.3379 5.24264   2
   9  -3  -3 63.1639 5.43196   2
   9   3  -3 71.3024 3.90650   2
  -9   3   3 57.8555 4.49809   2
  -9   3   3 65.0368 5.31172   2
   9   3  -3 62.2898 3.74756   2
   8  -3  -3 1.10003 2.51815   2
  -8  -3   3 0.15964 0.33473   2
   8  -3  -3 5.04550 2.22169   2
  -8   3   3 -1.6065 2.06499   2
  -8   3   3 1.11200 2.67307   2
   8   3  -3 -0.5290 1.67717   2
   8   3  -3 1.62221 1.60658   2
   7  -3  -3 72.6619 4.60593   2
  -7  -3   3 66.6116 2.10963   2
  -7   3   3 74.1074 4.39170   2
   7   3  -3 74.4015 3.33618   2
  -7   3   3 73.4869 4.54762   2
   7   3  -3 75.9949 3.38873   2
  -6  -3   3 18.9258 1.02094   2
  -6  -3   3 20.5031 1.05594   2
   6  -3  -3 15.6733 2.85855   2
   6   3  -3 20.3246 1.83370   2
   6   3  -3 21.4939 1.83597   2
  -6   3   3 16.8674 2.59640   2
  -6   3   3 20.8636 2.81772   2
  -5  -3   3 551.071 13.9454   2
   5  -3  -3 553.829 15.5909   2
  -5  -3   3 550.793 13.9337   2
   5  -3  -3 539.250 15.5868   2
  -5   3   3 550.540 15.6047   2
  -5   3   3 531.242 15.4926   2
   5   3  -3 536.838 14.4040   2
   5   3  -3 554.377 14.4218   2
  -4  -3   3 181.273 5.01351   2
   4  -3  -3 183.333 6.57243   2
   4  -3  -3 190.739 6.41015   2
  -4  -3   3 178.314 5.03123   2
   4   3  -3 180.791 5.37969   2
   4   3  -3 182.685 5.36099   2
  -4   3   3 170.879 6.48115   2
  -4   3   3 186.230 6.54857   2
   3  -3  -3 163.040 5.58375   2
   3  -3  -3 150.316 5.85152   2
  -3  -3   3 158.596 4.62649   2
  -3   3   3 160.718 5.85935   2
   3   3  -3 159.943 4.81774   2
   3   3  -3 158.793 4.81360   2
  -3   3   3 158.933 5.84392   2
   2  -3  -3 737.183 19.3105   2
  -2  -3   3 727.113 18.6702   2
   2  -3  -3 720.999 19.3215   2
  -2   3   3 715.920 19.3843   2
   2   3  -3 718.518 18.7445   2
  -2   3   3 724.715 19.4128   2
   2   3  -3 709.261 18.7304   2
   1  -3  -3 27.2730 2.30774   2
   1  -3  -3 23.9575 2.52829   2
  -1  -3   3 27.3085 2.19704   2
  -1  -3   3 29.5050 2.25598   2
   1   3  -3 24.4441 2.24275   2
  -1   3   3 36.2577 3.02758   2
  -1   3   3 32.1130 2.95249   2
   0  -3  -3 1059.19 27.3291   2
   0  -3   3 1053.56 27.3436   2
   0  -3  -3 1061.66 27.3345   2
   0  -3   3 1042.81 27.3358   2
   0   3   3 1057.40 27.3647   2
   0   3   3 1054.48 27.3261   2
   0   3  -3 1055.93 27.3574   2
   1  -3   3 502.900 13.9862   2
  -1  -3  -3 507.591 13.7805   2
   1  -3   3 509.369 14.1072   2
  -1  -3  -3 519.030 13.7507   2
  -1   3  -3 513.626 14.1720   2
  -1   3  -3 510.182 13.9933   2
   1   3   3 505.167 13.7856   2
  -2  -3  -3 650.071 17.1177   2
   2  -3   3 630.505 17.5291   2
   2  -3   3 642.653 17.6866   2
  -2  -3  -3 655.916 17.1176   2
   2   3   3 649.967 17.1371   2
  -2   3  -3 644.563 17.5732   2
  -2   3  -3 637.621 17.7015   2
   2   3   3 651.117 17.1718   2
  -3  -3  -3 31.3725 2.43068   2
   3  -3   3 30.2550 2.84166   2
  -3  -3  -3 28.2016 2.22410   2
   3  -3   3 34.0107 3.16023   2
   3   3   3 34.5296 2.68709   2
  -3   3  -3 32.8671 3.09890   2
   3   3   3 27.6677 2.36025   2
  -3   3  -3 28.5199 2.77517   2
   4  -3   3 59.7891 3.72705   2
  -4  -3  -3 60.0328 3.09012   2
  -4  -3  -3 69.3563 3.17962   2
   4  -3   3 60.8540 4.16449   2
   4   3   3 60.9891 3.34234   2
  -4   3  -3 65.5676 4.33043   2
   4   3   3 66.4062 3.38695   2
  -4   3  -3 64.8941 3.69429   2
  -5  -3  -3 128.389 4.70646   2
   5  -3   3 128.249 5.74150   2
  -5  -3  -3 135.037 4.68307   2
   5  -3   3 141.469 6.06981   2
   5   3   3 126.488 4.89548   2
  -5   3  -3 127.756 5.79081   2
  -5   3  -3 127.617 5.76176   2
  -6  -3  -3 11.9756 1.86704   2
   6  -3   3 8.36304 2.76595   2
   6  -3   3 11.6384 2.71172   2
  -6  -3  -3 11.6367 1.81595   2
  -6   3  -3 5.31823 2.53639   2
   6   3   3 11.1208 2.07223   2
  -6   3  -3 12.8115 2.71168   2
   6   3   3 13.7877 2.16696   2
   7  -3   3 68.4169 4.65224   2
  -7  -3  -3 64.1084 3.34222   2
   7  -3   3 76.6524 5.01993   2
  -7  -3  -3 64.7626 3.38680   2
  -7   3  -3 65.4388 4.50628   2
   7   3   3 65.1136 3.76107   2
   7   3   3 72.5800 3.91378   2
  -8  -3  -3 0.27914 1.67403   2
  -8  -3  -3 -0.9468 1.56092   2
   8  -3   3 -2.6415 2.62667   2
  -8   3  -3 2.32892 2.50077   2
   8   3   3 0.42052 2.00293   2
   8   3   3 -1.3440 1.94860   2
   9  -3   3 150.840 7.41647   2
  -9  -3  -3 142.982 5.35723   2
   9   3   3 138.323 6.16325   2
   9   3   3 140.485 6.05525   2
 -10  -3  -3 17.0472 2.28190   2
  10  -3   3 24.6654 4.21560   2
  10  -3   3 29.2878 4.01770   2
  10   3   3 19.5837 3.21247   2
 -10   3  -3 17.4743 3.94868   2
  10   3   3 15.1532 3.15708   2
  11  -3   3 47.2035 5.11987   2
  11  -3   3 50.0613 5.13002   2
 -11  -3  -3 38.3471 2.97165   2
  11   3   3 43.3684 4.35286   2
  11   3   3 38.4366 4.11607   2
 -11   3  -3 46.3581 4.84102   2
  12  -3   3 3.76712 3.70951   2
  12  -3   3 4.02262 3.84975   2
  12   3   3 4.86841 3.04616   2
  12   3   3 2.63114 3.10866   2
 -12   3  -3 3.02329 3.54030   2
  13  -3   3 17.9754 4.79151   2
  13  -3   3 23.0780 4.43765   2
  13   3   3 15.2926 3.57606   2
  13   3   3 18.5200 3.57525   2
 -13   3  -3 23.0288 4.13996   2
  14  -3   3 3.71958 3.87052   2
  14  -3   3 2.97417 4.04517   2
  14   3   3 -0.4124 3.08320   2
  14   3   3 0.78793 3.09185   2
  15  -3   3 -1.2333 4.30844   2
  15  -3   3 3.79713 4.58151   2
  15   3   3 4.51620 3.46879   2
  15   3   3 3.51325 3.38072   2
  16  -3   3 7.55696 4.74377   2
  16   3   3 4.33306 3.66267   2
  16   3   3 4.54573 3.56473   2
  17  -4  -3 0.65081 4.68752   2
  17   4  -3 4.74734 2.42891   2
  17   4  -3 0.73624 2.14167   2
  16  -4  -3 25.8936 5.56080   2
  16  -4  -3 19.8973 5.38914   2
  16   4  -3 28.3334 3.26209   2
  16   4  -3 30.3847 3.23834   2
  15  -4  -3 2.28965 4.42363   2
  15  -4  -3 1.17297 4.05208   2
  15   4  -3 2.22372 2.40914   2
  15   4  -3 4.11775 2.49257   2
  14  -4  -3 3.89748 3.88833   2
  14  -4  -3 -2.1082 3.15194   2
 -14   4   3 1.69859 3.39886   2
  14   4  -3 -0.9253 2.28684   2
  14   4  -3 -1.0529 2.39504   2
  13  -4  -3 25.4081 4.29954   2
  13  -4  -3 25.8304 5.09456   2
 -13   4   3 23.7139 4.23488   2
  13   4  -3 31.0676 3.18025   2
  13   4  -3 30.6409 3.19587   2
  12  -4  -3 -2.7343 3.38783   2
  12  -4  -3 4.30539 3.55173   2
 -12   4   3 1.72908 3.49255   2
  12   4  -3 -2.7667 2.10079   2
  12   4  -3 0.93653 2.17788   2
  11  -4  -3 -3.4453 2.84720   2
  11  -4  -3 -0.5339 3.26749   2
  11   4  -3 2.51472 2.09724   2
  11   4  -3 0.85465 2.07157   2
 -11   4   3 1.46262 3.02259   2
  10  -4  -3 56.5501 4.82972   2
  10  -4  -3 45.7835 5.19236   2
  10   4  -3 45.3278 3.36691   2
  10   4  -3 46.3760 3.39088   2
 -10   4   3 51.3347 4.99165   2
   9  -4  -3 628.260 19.0923   2
   9   4  -3 629.077 16.9619   2
  -9   4   3 616.365 18.7007   2
  -9   4   3 632.221 18.7849   2
   9   4  -3 631.313 17.0154   2
   8  -4  -3 229.202 8.96397   2
   8   4  -3 229.722 7.03587   2
  -8   4   3 228.257 8.78052   2
  -8   4   3 239.038 8.83987   2
   8   4  -3 231.477 7.00534   2
   7  -4  -3 54.3132 4.47919   2
   7  -4  -3 60.0537 4.26654   2
   7   4  -3 52.0342 2.66775   2
   7   4  -3 50.3622 2.54402   2
  -7   4   3 47.5494 4.20080   2
  -7   4   3 58.4055 4.16289   2
   6  -4  -3 59.4236 4.19972   2
   6  -4  -3 62.1704 4.41133   2
   6   4  -3 60.7316 2.61627   2
  -6   4   3 64.8095 3.74145   2
  -6   4   3 62.7131 4.34941   2
   6   4  -3 61.4690 2.59735   2
   5  -4  -3 55.6134 4.09525   2
   5  -4  -3 55.0888 4.28094   2
   5   4  -3 53.2045 2.41505   2
  -5   4   3 66.7039 4.32405   2
   5   4  -3 54.0367 2.38932   2
  -5   4   3 63.5763 4.09022   2
   4  -4  -3 195.195 6.72903   2
   4  -4  -3 196.613 7.13841   2
   4   4  -3 192.143 5.48536   2
  -4   4   3 188.488 6.96043   2
  -4   4   3 170.871 6.56851   2
   4   4  -3 189.034 5.43787   2
   3  -4  -3 21.5746 2.41803   2
   3  -4  -3 21.9924 2.81200   2
  -3  -4   3 14.9215 1.37222   2
  -3  -4   3 16.4015 1.45986   2
   3   4  -3 20.1439 1.79883   2
   3   4  -3 17.6066 1.74945   2
  -3   4   3 18.2729 2.30146   2
  -3   4   3 17.8133 2.26422   2
   2  -4  -3 15.4823 2.11856   2
  -2  -4   3 15.6148 1.63716   2
   2  -4  -3 15.9704 2.11488   2
  -2  -4   3 16.8204 1.58351   2
   2   4  -3 16.0155 1.72459   2
  -2   4   3 17.7762 2.56676   2
  -2   4   3 13.2005 2.48299   2
   2   4  -3 16.1664 1.71675   2
  -1  -4   3 104.586 3.82741   2
   1  -4  -3 90.7399 3.97513   2
  -1  -4   3 112.535 4.02918   2
   1  -4  -3 100.743 4.02072   2
   1   4  -3 109.721 3.95760   2
  -1   4   3 100.749 4.08744   2
  -1   4   3 98.8941 4.46666   2
   1   4  -3 88.2131 3.70491   2
   0  -4   3 55.0121 3.16926   2
   0  -4  -3 53.0655 3.25288   2
   0  -4  -3 52.8861 2.72196   2
   0  -4   3 53.6872 3.17339   2
   0   4  -3 60.3784 3.17168   2
   0   4   3 46.8799 2.75656   2
   0   4  -3 59.5863 3.32690   2
   0   4   3 45.6170 3.18841   2
  -1  -4  -3 650.223 17.0589   2
   1  -4   3 641.522 17.4042   2
   1  -4   3 611.037 17.2602   2
  -1  -4  -3 634.463 16.9886   2
   1   4   3 633.500 17.0582   2
  -1   4  -3 653.032 17.4531   2
  -1   4  -3 639.056 17.4583   2
  -2  -4  -3 228.573 6.84109   2
  -2  -4  -3 234.861 6.89664   2
   2  -4   3 225.195 7.42723   2
   2  -4   3 224.694 7.37302   2
  -2   4  -3 235.344 7.47634   2
   2   4   3 225.817 6.89364   2
  -2   4  -3 223.362 7.38018   2
   2   4   3 216.610 6.86769   2
  -3  -4  -3 603.227 15.8763   2
   3  -4   3 593.788 16.7330   2
   3  -4   3 588.981 16.9063   2
  -3  -4  -3 593.699 15.8900   2
  -3   4  -3 583.882 16.7343   2
   3   4   3 594.225 16.0239   2
  -3   4  -3 600.270 16.8815   2
   3   4   3 605.249 16.0286   2
  -4  -4  -3 4.08756 1.60049   2
  -4  -4  -3 5.50597 1.61167   2
   4  -4   3 6.17473 2.77314   2
   4  -4   3 2.03345 2.55470   2
  -4   4  -3 6.57069 2.75801   2
   4   4   3 5.99297 1.76621   2
   4   4   3 5.49338 1.83120   2
  -4   4  -3 3.96108 2.02709   2
  -5  -4  -3 44.4067 2.56562   2
  -5  -4  -3 41.3413 2.59111   2
   5  -4   3 48.4834 3.57517   2
   5  -4   3 42.1205 4.01986   2
  -5   4  -3 43.0558 3.96949   2
   5   4   3 42.9249 3.00192   2
  -5   4  -3 47.6759 4.12895   2
   5   4   3 43.1309 2.86500   2
  -6  -4  -3 15.6489 1.70493   2
   6  -4   3 18.7358 3.05299   2
   6  -4   3 21.7610 3.31595   2
  -6  -4  -3 17.6026 1.80906   2
  -6   4  -3 18.7533 3.05984   2
   6   4   3 17.3480 2.21771   2
  -6   4  -3 20.0720 3.23383   2
  -7  -4  -3 2.94040 1.43466   2
   7  -4   3 4.15229 2.91227   2
  -7  -4  -3 1.63737 1.36012   2
   7  -4   3 -2.1373 2.49954   2
  -7   4  -3 -0.0439 2.51957   2
   7   4   3 0.81487 1.80947   2
  -7   4  -3 -0.4233 2.53230   2
   7   4   3 -0.4408 1.68653   2
   8  -4   3 42.2765 4.39835   2
  -8  -4  -3 47.6091 2.69136   2
   8  -4   3 40.0508 4.49638   2
  -8  -4  -3 49.1162 2.86877   2
  -8   4  -3 41.5891 4.39251   2
   8   4   3 46.2062 3.64835   2
   8   4   3 44.4378 3.36584   2
  -8   4  -3 44.2521 4.32985   2
   9  -4   3 183.755 8.09545   2
  -9  -4  -3 163.469 5.52568   2
   9  -4   3 179.103 8.35429   2
   9   4   3 167.582 6.75306   2
   9   4   3 163.350 6.64938   2
  10  -4   3 3.22580 3.50820   2
 -10  -4  -3 5.02161 1.54762   2
  10   4   3 5.18377 2.67334   2
  10   4   3 6.64798 2.61098   2
  11  -4   3 -0.1670 2.46845   2
  11  -4   3 -0.7833 3.39939   2
  11   4   3 -0.8066 2.51917   2
  11   4   3 -2.2905 2.37713   2
 -11   4  -3 0.39939 3.13248   2
  12  -4   3 46.6222 5.32671   2
  12  -4   3 45.0307 5.94027   2
  12   4   3 48.7993 4.61858   2
  12   4   3 39.3540 4.07686   2
 -12   4  -3 44.5074 4.90764   2
  13  -4   3 -7.6672 3.59370   2
  13  -4   3 -4.0802 3.58417   2
  13   4   3 -2.1373 2.68413   2
  13   4   3 2.70077 2.89769   2
 -13   4  -3 -2.7206 3.59138   2
  14  -4   3 5.16205 4.38506   2
  14  -4   3 3.43217 4.05092   2
  14   4   3 3.22262 2.95348   2
  14   4   3 3.10600 2.94581   2
  15  -4   3 11.4221 5.25434   2
  15  -4   3 5.15897 4.38873   2
  15   4   3 8.32701 3.19289   2
  15   4   3 3.85105 3.23582   2
  16  -4   3 35.3655 6.28546   2
  16   4   3 35.5827 4.37524   2
  16   4   3 28.2269 4.01999   2
  17  -5  -3 1.58875 5.14491   2
  16  -5  -3 5.55784 4.98853   2
  16   5  -3 2.90708 1.82682   2
  16   5  -3 3.03310 1.77798   2
  15  -5  -3 10.7405 4.82520   2
  15  -5  -3 1.52208 4.07989   2
  15   5  -3 4.35611 2.03437   2
  15   5  -3 4.52502 2.04645   2
  14  -5  -3 -1.0006 4.37447   2
  14  -5  -3 4.61468 3.64123   2
  14   5  -3 0.82318 1.96792   2
 -14   5   3 5.25886 3.82275   2
  14   5  -3 -0.3429 1.93559   2
  13  -5  -3 5.75958 3.93206   2
  13  -5  -3 0.96455 3.76795   2
  13   5  -3 5.53109 2.12171   2
  13   5  -3 2.48653 2.03181   2
 -13   5   3 1.81877 3.70407   2
  12  -5  -3 6.31857 3.70901   2
  12  -5  -3 1.20715 3.53781   2
  12   5  -3 1.28156 1.87488   2
  12   5  -3 2.67332 1.95495   2
 -12   5   3 4.89262 3.35950   2
  11  -5  -3 13.7935 4.08294   2
  11   5  -3 15.8213 2.18266   2
  11   5  -3 17.0656 2.22453   2
 -11   5   3 14.4521 3.85865   2
  10  -5  -3 15.7738 4.00610   2
 -10   5   3 12.6999 3.63335   2
  10   5  -3 15.4231 2.07415   2
  10   5  -3 16.8418 2.03874   2
   9  -5  -3 193.302 8.33497   2
   9  -5  -3 189.447 8.60839   2
  -9   5   3 184.747 8.25170   2
   9   5  -3 191.531 5.87432   2
   9   5  -3 185.713 5.91428   2
  -9   5   3 182.856 8.64522   2
   8  -5  -3 9.00242 3.07249   2
   8  -5  -3 3.39762 3.10052   2
  -8   5   3 5.12583 2.80605   2
   8   5  -3 4.36545 1.32969   2
  -8   5   3 4.04686 2.97940   2
   8   5  -3 3.87166 1.27014   2
   7  -5  -3 7.25284 2.83013   2
   7  -5  -3 15.8921 3.29954   2
  -7   5   3 18.0901 3.18414   2
   7   5  -3 12.8317 1.32341   2
   7   5  -3 13.2429 1.34855   2
  -7   5   3 18.2852 3.08393   2
   6  -5  -3 444.808 13.7122   2
   6  -5  -3 447.314 13.6213   2
   6   5  -3 443.556 11.6741   2
  -6   5   3 451.108 13.7453   2
  -6   5   3 455.080 13.8716   2
   6   5  -3 438.300 11.6649   2
   5  -5  -3 44.1563 4.15804   2
   5  -5  -3 47.8269 3.46261   2
   5   5  -3 43.5789 1.99005   2
   5   5  -3 42.1705 1.94927   2
  -5   5   3 49.0313 4.00427   2
  -5   5   3 42.0949 3.42745   2
   4  -5  -3 588.708 16.7072   2
   4  -5  -3 567.173 16.5443   2
  -4   5   3 581.221 16.4567   2
   4   5  -3 574.931 14.9645   2
   4   5  -3 567.873 14.9485   2
  -4   5   3 573.331 16.5673   2
  -3  -5   3 6.77328 1.10566   2
   3  -5  -3 6.26676 2.53312   2
   3  -5  -3 10.1973 2.72369   2
  -3  -5   3 7.67993 1.15947   2
   3   5  -3 9.50595 1.45913   2
  -3   5   3 6.38630 2.66461   2
  -3   5   3 5.73161 2.55370   2
   3   5  -3 8.91496 1.43251   2
  -2  -5   3 155.635 4.97799   2
  -2  -5   3 157.272 4.96566   2
   2  -5  -3 158.875 6.13755   2
   2  -5  -3 159.149 5.69865   2
   2   5  -3 162.985 5.17782   2
  -2   5   3 153.726 6.13295   2
  -2   5   3 159.041 5.75605   2
   2   5  -3 152.189 5.11680   2
  -1  -5   3 19.0180 1.98081   2
   1  -5  -3 16.4301 2.47764   2
  -1  -5   3 16.6574 1.94143   2
   1  -5  -3 16.2731 2.08528   2
  -1   5   3 17.6222 2.15051   2
  -1   5   3 21.1215 2.63758   2
   1   5  -3 22.9222 2.10843   2
   1   5  -3 18.6285 2.26766   2
   0  -5  -3 276.057 8.29487   2
   0  -5   3 276.928 8.26373   2
   0  -5   3 269.669 8.24608   2
   0  -5  -3 266.772 8.05163   2
   0   5   3 259.828 8.27464   2
   0   5   3 266.436 8.28153   2
   0   5  -3 265.437 8.33394   2
   0   5  -3 262.875 8.33473   2
   1  -5   3 13.1451 2.03681   2
  -1  -5  -3 16.6920 2.23465   2
  -1  -5  -3 15.2649 2.03956   2
   1  -5   3 11.9589 2.45119   2
  -1   5  -3 12.0011 2.01548   2
  -1   5  -3 9.56601 2.51856   2
   1   5   3 15.6648 2.11017   2
  -2  -5  -3 163.650 5.52482   2
   2  -5   3 174.055 6.17820   2
   2  -5   3 166.823 6.51519   2
  -2  -5  -3 169.955 5.63674   2
  -2   5  -3 164.461 6.09719   2
   2   5   3 173.731 5.61067   2
   2   5   3 169.132 5.60626   2
  -2   5  -3 160.218 6.56642   2
  -3  -5  -3 55.5072 2.83637   2
   3  -5   3 63.1028 3.82087   2
  -3  -5  -3 58.4266 2.91144   2
   3  -5   3 62.2543 3.72895   2
   3   5   3 54.6883 3.14665   2
  -3   5  -3 48.8953 4.38011   2
  -3   5  -3 46.7395 3.55117   2
   3   5   3 52.1738 3.12535   2
   4  -5   3 671.339 19.1715   2
  -4  -5  -3 671.337 17.6767   2
   4  -5   3 663.454 19.0909   2
  -4  -5  -3 665.960 17.6513   2
  -4   5  -3 643.195 19.1206   2
  -4   5  -3 688.346 19.1510   2
   4   5   3 677.981 17.9504   2
   5  -5   3 80.9212 4.53382   2
  -5  -5  -3 84.6367 3.35004   2
   5  -5   3 85.9994 4.69513   2
  -5  -5  -3 82.8491 3.30032   2
  -5   5  -3 78.8338 5.04961   2
   5   5   3 85.7424 3.81524   2
   5   5   3 85.4243 3.80881   2
  -5   5  -3 104.043 5.47101   2
   6  -5   3 6.25721 2.94702   2
   6  -5   3 -1.4931 2.60614   2
  -6  -5  -3 0.54811 1.09627   2
  -6  -5  -3 0.15296 1.15666   2
  -6   5  -3 1.28129 2.60100   2
   6   5   3 1.81637 1.57521   2
   6   5   3 0.27565 1.61649   2
  -6   5  -3 -1.5848 2.60797   2
  -7  -5  -3 60.0386 2.64961   2
   7  -5   3 59.8725 4.92286   2
   7  -5   3 51.4145 4.81891   2
  -7  -5  -3 57.5830 2.53762   2
  -7   5  -3 63.8289 4.90012   2
   7   5   3 59.8360 3.51080   2
  -7   5  -3 67.2382 5.06081   2
   7   5   3 56.6411 3.47518   2
   8  -5   3 47.9415 4.92979   2
  -8  -5  -3 44.6458 2.21911   2
   8  -5   3 47.3007 4.67708   2
  -8  -5  -3 44.0227 2.09256   2
  -8   5  -3 46.3331 4.64559   2
   8   5   3 39.6034 3.36237   2
   8   5   3 37.7194 3.40099   2
  -8   5  -3 46.6646 4.80351   2
   9  -5   3 146.676 7.89213   2
  -9  -5  -3 144.707 4.08885   2
   9  -5   3 142.661 7.55197   2
  -9  -5  -3 129.658 3.97960   2
   9   5   3 135.936 5.79499   2
   9   5   3 143.683 5.79689   2
  -9   5  -3 146.373 7.50309   2
  10  -5   3 -2.8324 3.23210   2
  10  -5   3 2.28168 3.59983   2
  10   5   3 1.65017 2.27827   2
  10   5   3 2.64297 2.37868   2
  11  -5   3 10.3437 4.08851   2
  11  -5   3 13.7569 3.96900   2
  11   5   3 9.66192 2.70643   2
  11   5   3 14.7842 2.91095   2
  12  -5   3 7.00135 4.08417   2
  12   5   3 -1.1759 2.52040   2
 -12   5  -3 2.55535 3.98403   2
  12   5   3 0.57265 2.57367   2
  13  -5   3 6.37991 3.44481   2
  13  -5   3 -0.0767 4.06754   2
  13   5   3 -0.0937 2.67377   2
  13   5   3 1.39401 2.71860   2
 -13   5  -3 -7.1446 3.63062   2
  14  -5   3 3.24915 4.31147   2
  14  -5   3 3.69072 3.89285   2
  14   5   3 1.09476 2.76277   2
  14   5   3 2.04947 2.86956   2
  15  -5   3 4.62042 4.90730   2
  15   5   3 -3.3126 2.55262   2
  15   5   3 1.51380 2.91610   2
  16  -5   3 -0.6725 4.98102   2
  16   5   3 -1.4459 2.66002   2
  16   5   3 -2.6473 2.69020   2
  16  -6  -3 7.78862 5.36406   2
  15  -6  -3 -2.1609 3.68169   2
  15  -6  -3 -1.5444 4.20158   2
  14  -6  -3 8.81932 4.11827   2
  14  -6  -3 19.6817 5.51662   2
  14   6  -3 15.9844 1.60850   2
  14   6  -3 14.6565 1.56683   2
 -14   6   3 13.5778 4.58086   2
  13  -6  -3 -0.0505 3.98352   2
  13  -6  -3 9.87294 3.57023   2
  13   6  -3 -1.6104 1.32203   2
  13   6  -3 2.54804 1.45881   2
 -13   6   3 -0.5820 3.43820   2
  12  -6  -3 18.2099 4.55035   2
  12   6  -3 16.8815 1.73883   2
 -12   6   3 13.0891 4.08699   2
  12   6  -3 16.7946 1.75550   2
  11  -6  -3 -0.9690 3.56872   2
  11  -6  -3 2.43881 3.16802   2
  11   6  -3 3.65361 1.40824   2
 -11   6   3 5.08304 3.66069   2
  11   6  -3 2.04683 1.30259   2
  10  -6  -3 103.555 7.00466   2
  10  -6  -3 97.5168 6.62883   2
  10   6  -3 93.4422 3.42246   2
 -10   6   3 99.7876 6.61891   2
  10   6  -3 100.689 3.47411   2
   9  -6  -3 9.94624 3.78574   2
   9  -6  -3 9.61887 3.42738   2
   9   6  -3 7.61584 1.19444   2
   9   6  -3 8.60873 1.19975   2
  -9   6   3 9.14319 3.11839   2
  -9   6   3 2.92627 3.34939   2
   8  -6  -3 254.725 9.88023   2
   8  -6  -3 279.082 10.2857   2
  -8   6   3 282.370 10.1473   2
   8   6  -3 246.703 6.79843   2
   8   6  -3 230.952 6.77539   2
  -8   6   3 248.880 9.66834   2
   7  -6  -3 53.3500 4.68215   2
   7  -6  -3 48.5459 4.71389   2
  -7   6   3 52.0122 4.52488   2
  -7   6   3 44.4070 4.35977   2
   7   6  -3 51.3523 1.82648   2
   7   6  -3 47.7206 1.83025   2
   6  -6  -3 98.5223 5.53541   2
   6  -6  -3 98.7882 5.23956   2
  -6   6   3 99.1656 5.23240   2
   6   6  -3 98.7684 3.02428   2
   6   6  -3 103.781 3.04980   2
  -6   6   3 110.712 5.19655   2
   5  -6  -3 6.15954 2.84259   2
   5  -6  -3 9.75203 2.30908   2
  -5   6   3 7.86737 2.94479   2
   5   6  -3 7.34992 1.07645   2
  -5   6   3 5.56506 2.11376   2
   5   6  -3 8.11717 1.04739   2
   4  -6  -3 625.941 18.0846   2
   4  -6  -3 641.912 18.2536   2
  -4   6   3 616.230 17.9521   2
  -4   6   3 615.993 18.0503   2
   4   6  -3 629.360 16.3646   2
   4   6  -3 642.077 16.3973   2
   3  -6  -3 143.949 5.76021   2
  -3  -6   3 147.772 4.40833   2
  -3  -6   3 142.793 4.41117   2
   3  -6  -3 142.758 6.28179   2
  -3   6   3 144.256 5.84157   2
  -3   6   3 141.284 5.77265   2
   3   6  -3 145.597 4.77712   2
   2  -6  -3 51.6769 4.08100   2
  -2  -6   3 56.6436 2.83267   2
  -2  -6   3 51.8270 2.75943   2
   2  -6  -3 57.0170 3.93638   2
   2   6  -3 55.8245 3.10348   2
   2   6  -3 53.2194 3.07960   2
  -2   6   3 59.6918 4.15643   2
  -2   6   3 51.9792 4.12949   2
  -1  -6   3 23.6209 2.42064   2
   1  -6  -3 23.7425 2.83221   2
   1  -6  -3 21.7743 2.78471   2
  -1  -6   3 23.8960 2.43306   2
   1   6  -3 30.5534 2.74642   2
  -1   6   3 26.9481 2.62909   2
  -1   6   3 21.1113 2.85928   2
   1   6  -3 23.3946 2.40916   2
   0  -6   3 7.86826 2.17577   2
   0  -6  -3 -0.1484 1.91836   2
   0  -6  -3 -0.5960 1.91741   2
   0  -6   3 7.53543 2.11153   2
   0   6   3 5.29209 2.18646   2
   0   6  -3 2.29076 1.66683   2
   0   6   3 1.36685 1.99423   2
   0   6  -3 0.55055 2.19113   2
  -1  -6  -3 45.0171 3.28282   2
   1  -6   3 39.6611 3.55406   2
   1  -6   3 39.9388 3.61637   2
  -1  -6  -3 38.8915 2.86021   2
   1   6   3 45.2003 3.13008   2
  -1   6  -3 44.7697 3.86280   2
  -1   6  -3 44.5786 3.69497   2
   2  -6   3 268.718 8.94250   2
  -2  -6  -3 275.465 8.21541   2
   2  -6   3 273.509 9.17939   2
   2   6   3 280.783 8.49392   2
  -2   6  -3 279.967 9.41024   2
  -2   6  -3 273.401 9.24993   2
   2   6   3 280.919 8.38065   2
   3  -6   3 35.0092 3.26414   2
  -3  -6  -3 35.0941 2.67590   2
  -3  -6  -3 35.0511 2.43708   2
   3   6   3 35.8991 2.80459   2
  -3   6  -3 45.3772 3.49639   2
   3   6   3 35.3985 2.82746   2
  -3   6  -3 33.7906 3.34463   2
   4  -6   3 573.792 17.1868   2
  -4  -6  -3 578.648 15.4859   2
  -4  -6  -3 588.512 15.4976   2
   4  -6   3 586.719 16.9843   2
   4   6   3 578.718 15.7680   2
  -4   6  -3 590.894 17.2785   2
   4   6   3 571.026 15.7631   2
  -4   6  -3 581.530 17.1413   2
  -5  -6  -3 207.740 6.17141   2
   5  -6   3 210.039 7.88891   2
  -5  -6  -3 215.402 6.20468   2
   5  -6   3 208.909 8.37949   2
  -5   6  -3 211.043 8.41289   2
   5   6   3 207.150 6.68960   2
   5   6   3 214.382 6.66678   2
  -5   6  -3 200.238 8.18753   2
   6  -6   3 607.208 18.0713   2
  -6  -6  -3 592.683 15.4112   2
  -6  -6  -3 572.630 15.3714   2
   6  -6   3 597.300 17.8458   2
   6   6   3 577.589 16.0991   2
  -6   6  -3 602.550 17.9083   2
   6   6   3 591.137 16.1100   2
  -6   6  -3 583.288 17.7056   2
  -7  -6  -3 96.7199 2.89328   2
   7  -6   3 79.4201 5.78071   2
   7  -6   3 92.9872 5.51279   2
   7   6   3 88.7897 4.07825   2
  -7   6  -3 85.9079 5.17342   2
  -7   6  -3 84.6634 5.97833   2
   8  -6   3 179.677 8.52941   2
   8  -6   3 183.588 8.42101   2
   8   6   3 170.630 6.22444   2
  -8   6  -3 165.834 8.20698   2
  -8   6  -3 168.561 8.11064   2
   8   6   3 185.120 6.37269   2
   9  -6   3 0.15391 2.52185   2
   9  -6   3 3.83984 3.68478   2
   9   6   3 4.57378 2.16940   2
  -9   6  -3 2.51749 3.57783   2
   9   6   3 3.06459 2.10633   2
  10  -6   3 10.8253 3.87303   2
  10  -6   3 5.13732 4.00691   2
  10   6   3 5.36580 2.25737   2
 -10   6  -3 6.03769 3.71094   2
  10   6   3 7.27339 2.46241   2
  11  -6   3 3.88166 3.84190   2
  11  -6   3 -2.8974 3.26018   2
  11   6   3 3.18495 2.32918   2
  11   6   3 0.18084 2.20326   2
  12  -6   3 -3.4341 3.82818   2
  12  -6   3 5.06523 3.74535   2
 -12   6  -3 2.32495 3.75258   2
  12   6   3 2.88964 2.54557   2
  12   6   3 2.23549 2.42843   2
  13  -6   3 1.05719 4.90527   2
  13   6   3 -0.3940 2.47718   2
 -13   6  -3 -2.8096 3.51523   2
  13   6   3 1.42708 2.48231   2
  14  -6   3 0.56016 3.50221   2
  14  -6   3 1.46980 4.46189   2
  14   6   3 0.09646 2.45355   2
  14   6   3 2.67316 2.49165   2
  15  -6   3 2.27980 4.57036   2
  15   6   3 -1.8914 2.40050   2
  15   6   3 -2.2110 2.35509   2
  16  -6   3 1.73604 5.28759   2
  16   6   3 5.74381 2.58943   2
  16   6   3 9.35311 2.60300   2
  16  -7  -3 4.24557 4.63186   2
  15  -7  -3 7.76048 5.40310   2
  14  -7  -3 0.05394 4.39131   2
 -14   7   3 -3.9186 3.93729   2
  13  -7  -3 -0.2747 4.14771   2
  13  -7  -3 3.36669 3.58233   2
 -13   7   3 1.09336 3.98789   2
  12  -7  -3 8.36570 4.29102   2
  12  -7  -3 2.66783 3.50469   2
 -12   7   3 2.58165 3.81035   2
  11  -7  -3 38.5391 5.02872   2
  11  -7  -3 35.0627 5.37059   2
 -11   7   3 33.5563 4.95858   2
  10  -7  -3 3.58802 3.44356   2
  10  -7  -3 8.35711 4.00968   2
 -10   7   3 5.79835 4.17468   2
   9  -7  -3 6.68534 3.76074   2
   9  -7  -3 8.67996 3.44818   2
  -9   7   3 6.12421 3.58052   2
   8  -7  -3 -1.8405 3.42162   2
   8  -7  -3 3.93450 3.22297   2
  -8   7   3 3.93336 3.42065   2
  -8   7   3 2.16446 3.07418   2
   7  -7  -3 5.39624 2.39256   2
   7  -7  -3 3.33335 3.20676   2
  -7   7   3 5.15410 3.00062   2
  -7   7   3 7.52654 3.32067   2
   6  -7  -3 27.7008 3.87235   2
   6  -7  -3 26.3680 3.75516   2
   6   7  -3 30.4305 1.32949   2
   6   7  -3 27.4209 1.25399   2
  -6   7   3 28.9799 3.90430   2
  -6   7   3 27.1006 3.73144   2
   5  -7  -3 -0.6565 2.02892   2
   5  -7  -3 1.93716 2.59781   2
  -5   7   3 -0.6104 2.03073   2
  -5   7   3 -2.3618 2.53012   2
   5   7  -3 0.14588 0.93891   2
   5   7  -3 0.65147 0.98191   2
   4  -7  -3 1.30297 2.65023   2
   4  -7  -3 5.50272 2.27286   2
   4   7  -3 5.29784 1.37302   2
  -4   7   3 5.32895 2.89805   2
  -4   7   3 3.22413 2.75111   2
  -3  -7   3 169.321 5.06085   2
  -3  -7   3 161.651 5.00881   2
   3  -7  -3 166.791 6.52505   2
   3  -7  -3 168.640 6.77324   2
  -3   7   3 151.346 6.85902   2
   3   7  -3 164.230 5.42566   2
   3   7  -3 166.033 5.37809   2
  -3   7   3 161.727 6.81461   2
   2  -7  -3 29.4395 3.26480   2
  -2  -7   3 25.0481 2.42928   2
   2  -7  -3 26.2265 2.86949   2
  -2  -7   3 25.2692 2.47658   2
  -2   7   3 26.1822 3.35722   2
   2   7  -3 25.1752 2.43205   2
   2   7  -3 27.7639 2.52140   2
  -2   7   3 28.5993 3.45138   2
  -1  -7   3 675.563 18.1261   2
   1  -7  -3 654.326 18.5416   2
   1  -7  -3 693.958 18.6888   2
  -1  -7   3 675.052 18.1526   2
   1   7  -3 658.162 18.2649   2
   1   7  -3 649.271 18.1802   2
  -1   7   3 684.435 18.7891   2
  -1   7   3 666.267 18.7173   2
   0  -7  -3 44.9741 3.45301   2
   0  -7  -3 49.4886 3.49646   2
   0  -7   3 43.2776 3.43962   2
   0  -7   3 45.5109 3.42948   2
   0   7   3 39.4847 3.48555   2
   0   7   3 49.8156 3.76205   2
   0   7  -3 44.0893 3.69300   2
   1  -7   3 1068.73 27.9784   2
  -1  -7  -3 1039.68 27.4397   2
   1  -7   3 1055.50 27.9098   2
  -1  -7  -3 1055.95 27.5127   2
  -1   7  -3 1045.73 27.9477   2
   1   7   3 981.275 27.5030   2
  -1   7  -3 1051.85 28.0728   2
  -2  -7  -3 284.357 8.46848   2
   2  -7   3 277.934 9.43223   2
   2  -7   3 267.626 9.04878   2
  -2  -7  -3 279.618 8.31580   2
  -2   7  -3 276.767 9.22757   2
   2   7   3 281.352 8.52437   2
  -2   7  -3 279.356 9.16566   2
   2   7   3 262.213 8.58245   2
   3  -7   3 334.292 11.0031   2
  -3  -7  -3 333.236 9.58494   2
   3  -7   3 326.275 11.0609   2
  -3  -7  -3 341.313 9.64967   2
   3   7   3 341.988 9.90457   2
  -3   7  -3 342.107 11.2424   2
  -3   7  -3 325.787 10.7816   2
   3   7   3 337.159 9.91180   2
   4  -7   3 362.322 11.6401   2
  -4  -7  -3 358.402 10.0495   2
  -4  -7  -3 368.009 10.0992   2
   4  -7   3 371.621 12.0683   2
   4   7   3 351.268 10.4171   2
  -4   7  -3 357.957 12.0731   2
  -4   7  -3 367.329 12.0029   2
   4   7   3 359.204 10.4746   2
   5  -7   3 5.10181 3.08010   2
   5  -7   3 10.5995 2.61791   2
  -5  -7  -3 9.74883 1.34374   2
  -5  -7  -3 8.61386 1.27771   2
  -5   7  -3 4.04688 2.93825   2
   5   7   3 8.18652 1.76041   2
   5   7   3 4.56098 1.70642   2
  -5   7  -3 8.85782 3.28840   2
  -6  -7  -3 14.6418 1.30884   2
  -6  -7  -3 10.7388 1.05923   2
   6  -7   3 9.37020 2.94423   2
   6  -7   3 13.7430 2.90881   2
   6   7   3 9.39469 1.87177   2
  -6   7  -3 10.6074 3.39444   2
   6   7   3 12.2270 1.97992   2
  -6   7  -3 6.89529 3.43969   2
   7  -7   3 6.47721 3.49157   2
   7  -7   3 9.32421 3.72693   2
  -7   7  -3 3.68266 3.48776   2
   7   7   3 8.63693 1.92455   2
  -7   7  -3 7.88462 3.40153   2
   8  -7   3 84.4868 6.53739   2
   8  -7   3 68.9981 6.00159   2
   8   7   3 63.3779 3.69364   2
  -8   7  -3 64.2221 4.87631   2
   8   7   3 67.4657 3.79752   2
  -8   7  -3 64.9123 6.09175   2
   9  -7   3 11.2808 3.83572   2
   9  -7   3 0.71197 3.79755   2
   9   7   3 6.78858 2.13009   2
  -9   7  -3 11.1167 3.96442   2
   9   7   3 6.52748 2.16480   2
  10  -7   3 0.11567 3.71316   2
  10  -7   3 -3.9120 3.90281   2
  10   7   3 4.64844 2.11535   2
 -10   7  -3 -1.0492 3.53709   2
  10   7   3 0.52975 2.08961   2
  11  -7   3 4.50915 4.27882   2
  11  -7   3 -0.0689 3.49489   2
  11   7   3 2.96268 2.16039   2
  11   7   3 -3.9175 2.04189   2
  12  -7   3 0.24585 4.10124   2
  12  -7   3 -8.5840 2.93801   2
  12   7   3 1.99702 2.21066   2
  12   7   3 1.76845 2.33340   2
  13  -7   3 16.0583 4.56244   2
  13  -7   3 21.4834 5.31667   2
  13   7   3 19.3479 2.80319   2
  13   7   3 15.2637 2.63590   2
 -13   7  -3 12.8732 5.18797   2
  14  -7   3 5.53418 4.87066   2
  14  -7   3 -1.1969 5.14680   2
  14   7   3 -2.0895 2.06974   2
  14   7   3 -0.6549 2.08971   2
  15  -7   3 9.80244 5.28001   2
  15   7   3 12.1898 2.43842   2
  15   7   3 10.4573 2.28912   2
  16  -7   3 24.1405 6.01433   2
  16   7   3 16.2383 1.96173   2
  16   7   3 14.0494 1.84726   2
  16  -8  -3 6.98306 5.11915   2
  15  -8  -3 30.1190 6.63832   2
  14  -8  -3 8.60453 4.17531   2
  14  -8  -3 1.64888 4.63732   2
 -14   8   3 4.89773 5.18328   2
  13  -8  -3 13.1455 4.23526   2
  13  -8  -3 10.2755 4.87916   2
 -13   8   3 5.86134 4.80168   2
  12  -8  -3 102.375 7.57305   2
  12  -8  -3 115.489 8.40951   2
 -12   8   3 117.567 7.95878   2
  11  -8  -3 1.98649 3.68412   2
  11  -8  -3 4.76631 4.33337   2
 -11   8   3 3.84755 3.97415   2
  10  -8  -3 100.909 7.52601   2
  10  -8  -3 88.4682 6.75242   2
 -10   8   3 98.3425 7.23965   2
   9  -8  -3 57.2239 5.85176   2
   9  -8  -3 69.8231 6.04261   2
  -9   8   3 59.9000 6.05733   2
   8  -8  -3 51.4823 5.51412   2
   8  -8  -3 59.6007 5.60975   2
  -8   8   3 51.0747 5.10995   2
  -8   8   3 55.7967 5.39739   2
   7  -8  -3 63.6460 5.33702   2
   7  -8  -3 63.7668 5.72721   2
  -7   8   3 68.7208 5.69958   2
  -7   8   3 63.0234 5.35176   2
   6  -8  -3 269.820 9.81369   2
   6  -8  -3 255.119 9.95796   2
   6   8  -3 259.296 6.72821   2
  -6   8   3 260.956 9.97449   2
  -6   8   3 241.965 9.28238   2
   6   8  -3 236.549 6.65628   2
   5  -8  -3 37.1884 4.19386   2
   5  -8  -3 36.1782 4.03559   2
   5   8  -3 31.0858 2.04866   2
  -5   8   3 36.1060 3.65625   2
  -5   8   3 36.0123 4.19705   2
   5   8  -3 34.6171 2.00991   2
  -4  -8   3 63.3015 1.89479   2
   4  -8  -3 66.7580 4.10177   2
  -4  -8   3 63.9220 1.87691   2
   4  -8  -3 64.3412 4.86073   2
  -4   8   3 58.0169 4.08430   2
   4   8  -3 60.7037 2.98686   2
   4   8  -3 64.3094 2.91853   2
  -4   8   3 61.6690 4.93261   2
   3  -8  -3 16.6243 2.57926   2
  -3  -8   3 12.0572 1.52985   2
   3  -8  -3 12.8967 2.49639   2
   3   8  -3 12.5352 1.93363   2
  -3   8   3 13.2752 3.15649   2
  -3   8   3 14.3969 3.06743   2
   3   8  -3 9.69819 1.89587   2
  -2  -8   3 80.7020 3.67858   2
   2  -8  -3 83.2774 4.83177   2
   2  -8  -3 84.7616 5.02155   2
  -2  -8   3 87.3557 3.82878   2
   2   8  -3 80.5758 3.85453   2
   2   8  -3 87.4373 4.10162   2
  -2   8   3 85.9452 4.50327   2
  -2   8   3 81.2610 5.12780   2
   1  -8  -3 213.090 7.50749   2
  -1  -8   3 205.142 7.00441   2
  -1  -8   3 202.228 6.95594   2
   1  -8  -3 195.011 7.31346   2
   1   8  -3 201.948 7.02603   2
   1   8  -3 205.593 7.09948   2
  -1   8   3 193.852 7.47658   2
  -1   8   3 192.973 7.52022   2
   0  -8  -3 84.7467 4.45127   2
   0  -8   3 85.9257 4.47061   2
   0  -8   3 83.9832 4.35713   2
   0  -8  -3 89.2395 4.43312   2
   0   8   3 66.4047 5.13261   2
   0   8  -3 84.6264 4.66835   2
   0   8   3 98.6545 4.75366   2
  -1  -8  -3 1284.69 33.5525   2
   1  -8   3 1269.36 34.0289   2
  -1  -8  -3 1304.16 33.5248   2
   1  -8   3 1273.53 33.9699   2
   1   8   3 1263.01 33.7052   2
  -1   8  -3 1296.79 34.1924   2
  -1   8  -3 1266.96 34.0737   2
   2  -8   3 124.101 5.92311   2
  -2  -8  -3 135.619 5.04469   2
  -2  -8  -3 137.815 4.95355   2
   2  -8   3 131.954 6.15053   2
  -2   8  -3 135.021 5.71407   2
  -2   8  -3 123.506 5.70731   2
   2   8   3 121.680 5.27874   2
   2   8   3 125.707 5.13186   2
   3  -8   3 51.0743 4.40115   2
   3  -8   3 62.2318 4.74158   2
  -3  -8  -3 57.6868 3.21382   2
  -3  -8  -3 57.8942 3.13272   2
  -3   8  -3 67.3465 4.78500   2
   3   8   3 62.2928 3.49704   2
  -3   8  -3 54.0116 4.83390   2
   3   8   3 61.3458 3.53073   2
   4  -8   3 37.6101 3.99153   2
  -4  -8  -3 29.0318 2.19708   2
   4  -8   3 29.0551 3.97512   2
  -4  -8  -3 33.2052 2.41801   2
  -4   8  -3 39.2201 4.09966   2
   4   8   3 29.9815 2.69352   2
   4   8   3 36.2906 2.80177   2
  -4   8  -3 41.6105 4.38410   2
  -5  -8  -3 323.005 8.93967   2
   5  -8   3 307.315 11.0622   2
  -5  -8  -3 342.543 9.02338   2
   5  -8   3 334.995 11.7003   2
  -5   8  -3 321.907 11.2389   2
   5   8   3 332.864 9.69144   2
  -5   8  -3 323.267 11.7230   2
   5   8   3 326.067 9.68276   2
   6  -8   3 31.2223 4.45465   2
   6  -8   3 25.7228 4.05820   2
   6   8   3 28.5682 2.66462   2
  -6   8  -3 30.6936 4.49186   2
   6   8   3 31.8819 2.76095   2
  -6   8  -3 30.4099 3.74568   2
   7  -8   3 140.093 7.05267   2
   7  -8   3 139.490 7.93594   2
   7   8   3 146.720 5.31748   2
  -7   8  -3 151.088 7.95901   2
   7   8   3 141.575 5.32282   2
  -7   8  -3 141.400 7.63458   2
   8  -8   3 45.1564 4.96833   2
   8  -8   3 38.2288 4.41634   2
  -8   8  -3 36.8074 5.14186   2
  -8   8  -3 38.8356 4.87265   2
   8   8   3 42.7676 3.10562   2
   8   8   3 41.1111 3.27910   2
   9  -8   3 51.0516 5.91045   2
   9  -8   3 51.5988 5.66613   2
  -9   8  -3 44.8810 5.44324   2
   9   8   3 51.0000 3.32737   2
   9   8   3 47.9460 3.35129   2
  10  -8   3 50.2905 6.05407   2
  10  -8   3 47.1436 5.67115   2
  10   8   3 49.9291 3.55980   2
  10   8   3 55.2039 3.56854   2
 -10   8  -3 51.7043 5.90187   2
  11  -8   3 -4.0888 4.02216   2
  11  -8   3 -0.1343 3.57785   2
  11   8   3 -3.1554 1.91971   2
  11   8   3 -0.5818 1.90481   2
 -11   8  -3 1.01914 3.93366   2
  12  -8   3 14.2355 4.38623   2
  12  -8   3 20.0190 5.40355   2
  12   8   3 18.3038 2.50455   2
  12   8   3 13.7267 2.38014   2
  13  -8   3 29.3307 5.40547   2
  13  -8   3 35.8728 6.08044   2
  13   8   3 38.0086 3.28500   2
  13   8   3 42.3208 3.31987   2
  14  -8   3 2.86913 4.83404   2
  14   8   3 3.48177 1.76523   2
  14   8   3 1.88807 1.78565   2
  15  -8   3 35.6779 7.19767   2
  16  -9  -3 18.1997 6.00336   2
  15  -9  -3 -1.0517 5.70692   2
  14  -9  -3 2.46878 4.80757   2
  14  -9  -3 2.83897 4.45892   2
  13  -9  -3 18.9272 4.59054   2
  13  -9  -3 17.6996 5.43838   2
 -13   9   3 20.0116 5.22008   2
  12  -9  -3 12.6789 4.31545   2
  12  -9  -3 13.3575 5.06738   2
 -12   9   3 -0.3602 4.18426   2
  11  -9  -3 2.74176 4.32554   2
  11  -9  -3 1.21299 3.71157   2
 -11   9   3 -0.6201 3.95005   2
  10  -9  -3 115.556 8.16666   2
  10  -9  -3 122.480 7.66874   2
 -10   9   3 118.104 8.10128   2
   9  -9  -3 23.2609 4.75142   2
   9  -9  -3 31.7914 4.75857   2
  -9   9   3 18.9692 4.60312   2
   8  -9  -3 19.0515 3.81599   2
   8  -9  -3 19.2000 4.25532   2
  -8   9   3 20.8060 4.47885   2
  -8   9   3 27.0387 3.80583   2
   7  -9  -3 28.1788 4.63884   2
   7  -9  -3 32.4048 4.37597   2
  -7   9   3 35.7402 4.86586   2
  -7   9   3 29.7838 4.33346   2
   6  -9  -3 178.427 8.40279   2
   6  -9  -3 166.077 7.94438   2
  -6   9   3 180.799 7.86266   2
   6   9  -3 176.891 5.04350   2
  -6   9   3 179.578 8.12775   2
   6   9  -3 171.813 4.96011   2
   5  -9  -3 262.799 9.59496   2
   5  -9  -3 263.870 10.0976   2
  -5   9   3 257.049 10.2144   2
   5   9  -3 264.973 7.57482   2
  -5   9   3 259.494 9.92537   2
   4  -9  -3 32.7730 3.82308   2
  -4  -9   3 33.4281 1.56699   2
   4  -9  -3 33.9994 3.62303   2
  -4  -9   3 33.0855 1.54821   2
  -4   9   3 30.7298 3.47524   2
   4   9  -3 32.4588 2.55281   2
   4   9  -3 30.3497 2.47493   2
  -4   9   3 26.5030 3.90335   2
   3  -9  -3 12.5160 2.48796   2
  -3  -9   3 11.8440 1.74340   2
   3  -9  -3 16.9575 3.26564   2
  -3  -9   3 10.2228 1.57693   2
   3   9  -3 12.8456 2.12917   2
  -3   9   3 11.0516 2.63631   2
   3   9  -3 9.56674 1.94145   2
  -3   9   3 6.46177 2.96239   2
  -2  -9   3 42.4644 3.01209   2
  -2  -9   3 37.3248 2.79203   2
   2  -9  -3 40.7417 3.93050   2
   2  -9  -3 36.2289 3.59147   2
  -2   9   3 34.5619 3.82076   2
  -2   9   3 34.6129 3.76705   2
   2   9  -3 37.8313 3.31310   2
   2   9  -3 35.6398 3.31355   2
   1  -9  -3 213.434 7.92932   2
   1  -9  -3 225.968 8.14262   2
  -1  -9   3 221.413 7.54352   2
  -1  -9   3 230.645 7.52683   2
   1   9  -3 219.455 7.67425   2
  -1   9   3 225.048 8.31130   2
  -1   9   3 217.123 8.18108   2
   1   9  -3 225.179 7.61238   2
   0  -9  -3 5.34592 2.22889   2
   0  -9   3 9.15934 2.39661   2
   0  -9  -3 9.12749 2.47037   2
   0  -9   3 8.29833 2.57413   2
   0   9   3 5.95516 2.77411   2
   0   9  -3 4.02555 2.41065   2
   0   9   3 6.24858 2.51988   2
  -1  -9  -3 131.845 5.15975   2
  -1  -9  -3 125.037 5.20702   2
   1  -9   3 120.886 5.72547   2
   1  -9   3 118.929 5.71440   2
  -1   9  -3 120.388 5.84965   2
   1   9   3 126.528 5.43209   2
  -1   9  -3 127.338 5.56459   2
   1   9   3 117.463 5.36779   2
  -2  -9  -3 2.16551 1.87297   2
   2  -9   3 -0.6418 2.64878   2
  -2  -9  -3 -0.8840 1.72901   2
   2  -9   3 0.76172 2.44246   2
   2   9   3 3.21147 1.91477   2
  -2   9  -3 -3.0575 1.75405   2
  -2   9  -3 0.17971 2.74841   2
   2   9   3 1.33825 2.16755   2
  -3  -9  -3 5.37024 1.72363   2
   3  -9   3 10.4315 3.11990   2
   3  -9   3 7.37857 2.32961   2
  -3  -9  -3 7.29041 1.75328   2
  -3   9  -3 5.99146 2.46866   2
   3   9   3 7.32600 1.86758   2
  -3   9  -3 6.17054 3.01370   2
   3   9   3 6.77624 2.11221   2
  -4  -9  -3 15.8793 1.83717   2
   4  -9   3 11.2319 3.45570   2
   4  -9   3 11.0859 3.19159   2
   4   9   3 13.0814 2.12158   2
   4   9   3 10.1740 2.15557   2
  -4   9  -3 13.0308 3.50134   2
  -4   9  -3 15.0126 3.48796   2
  -5  -9  -3 8.73217 1.37151   2
  -5  -9  -3 9.05246 1.27722   2
   5  -9   3 7.80210 3.43452   2
   5  -9   3 5.89735 3.29253   2
  -5   9  -3 5.10377 3.47910   2
   5   9   3 8.33318 2.03122   2
  -5   9  -3 6.06245 3.41893   2
   5   9   3 6.44416 1.95561   2
   6  -9   3 -2.1049 3.15187   2
   6  -9   3 3.32558 3.64799   2
   6   9   3 0.55763 1.70290   2
  -6   9  -3 7.53423 3.06976   2
   6   9   3 0.47931 1.68691   2
  -6   9  -3 2.38733 2.57192   2
   7  -9   3 3.24659 3.59293   2
   7  -9   3 3.91590 2.96339   2
   7   9   3 5.89151 1.93081   2
   7   9   3 7.59945 1.98528   2
  -7   9  -3 6.05681 4.09657   2
  -7   9  -3 2.91009 3.61324   2
   8  -9   3 1.73912 3.64756   2
   8  -9   3 2.88691 4.04013   2
   8   9   3 4.99795 1.84866   2
  -8   9  -3 2.29815 3.95122   2
  -8   9  -3 -3.8270 3.25232   2
   9  -9   3 12.8904 4.40147   2
   9  -9   3 19.8778 4.92034   2
   9   9   3 13.3293 2.10375   2
   9   9   3 17.0558 2.25146   2
  -9   9  -3 14.6078 4.75486   2
  10  -9   3 29.6106 5.45688   2
  10  -9   3 32.8919 5.19014   2
 -10   9  -3 34.0649 5.51261   2
  10   9   3 35.2727 3.05193   2
  10   9   3 34.1472 2.88102   2
  11  -9   3 10.0158 4.86436   2
  11  -9   3 -2.6027 3.50186   2
  11   9   3 4.69637 1.86920   2
 -11   9  -3 8.79025 4.61471   2
  11   9   3 4.73675 1.82680   2
  12  -9   3 10.5281 4.28960   2
  12  -9   3 6.06098 4.86155   2
  12   9   3 13.4484 1.88264   2
  12   9   3 10.9232 1.88191   2
 -12   9  -3 16.4655 4.90113   2
  13  -9   3 26.8313 5.19011   2
  13  -9   3 11.5053 5.50929   2
  13   9   3 24.4385 1.96880   2
  13   9   3 24.0099 2.09196   2
  14  -9   3 -5.0478 5.40550   2
  15  -9   3 -1.0983 5.13520   2
  16 -10  -3 -3.6913 4.96847   2
  15 -10  -3 13.0146 6.40731   2
  14 -10  -3 8.70159 6.02171   2
  13 -10  -3 2.04747 4.70820   2
  13 -10  -3 -6.0074 3.45102   2
 -13  10   3 3.06399 5.21572   2
  12 -10  -3 2.07015 4.51617   2
  12 -10  -3 4.54867 3.88431   2
 -12  10   3 6.72500 4.80951   2
  11 -10  -3 -1.8486 3.59985   2
  11 -10  -3 9.73812 4.74644   2
 -11  10   3 11.7189 4.78360   2
  10 -10  -3 17.9501 4.97802   2
  10 -10  -3 17.2902 4.59312   2
 -10  10   3 25.4193 5.10911   2
   9 -10  -3 5.56964 4.22339   2
   9 -10  -3 4.48135 3.75603   2
  -9  10   3 11.4829 3.71551   2
   8 -10  -3 27.9141 4.11955   2
   8 -10  -3 34.9405 5.22480   2
  -8  10   3 24.2341 4.55533   2
  -8  10   3 23.3350 5.03255   2
   7 -10  -3 2.26490 3.77201   2
   7 -10  -3 -1.9978 3.17313   2
  -7  10   3 3.94983 2.96188   2
  -7  10   3 2.16345 3.45722   2
   6 -10  -3 50.9551 5.17437   2
   6 -10  -3 62.6513 5.95767   2
   6  10  -3 59.5866 2.50283   2
  -6  10   3 59.5314 5.96846   2
  -6  10   3 51.3873 5.19333   2
   6  10  -3 58.2280 2.61394   2
   5 -10  -3 65.2541 5.32652   2
   5 -10  -3 58.4242 4.75530   2
  -5  10   3 56.8536 5.73701   2
  -5  10   3 64.9197 5.51156   2
   5  10  -3 61.7977 3.11727   2
  -4 -10   3 7.82949 1.13071   2
   4 -10  -3 10.1179 3.14280   2
  -4 -10   3 9.25642 1.16731   2
   4 -10  -3 4.02471 3.28547   2
   4  10  -3 8.35898 1.87448   2
  -4  10   3 4.81509 2.55794   2
   4  10  -3 8.30060 1.98598   2
  -4  10   3 5.70688 3.30807   2
  -3 -10   3 5.09806 1.53740   2
   3 -10  -3 1.08680 2.83921   2
   3 -10  -3 3.35873 2.68626   2
  -3 -10   3 2.07645 1.55767   2
  -3  10   3 4.56903 3.04617   2
   3  10  -3 4.71964 2.00388   2
  -3  10   3 4.62697 2.94773   2
   3  10  -3 2.46308 1.86783   2
   2 -10  -3 30.0838 3.03931   2
  -2 -10   3 25.4926 2.57984   2
   2 -10  -3 28.9576 3.62986   2
  -2 -10   3 30.7567 2.71501   2
  -2  10   3 27.3679 3.74553   2
   2  10  -3 25.8714 2.96538   2
  -2  10   3 32.0337 3.67769   2
   2  10  -3 31.9482 3.02732   2
  -1 -10   3 198.426 7.20367   2
  -1 -10   3 201.356 7.08584   2
   1 -10  -3 211.041 7.77054   2
   1 -10  -3 187.041 7.18533   2
   1  10  -3 196.436 7.51838   2
  -1  10   3 204.435 7.50238   2
   1  10  -3 192.989 7.36624   2
  -1  10   3 194.184 7.85771   2
   0 -10   3 129.889 5.67690   2
   0 -10   3 132.487 5.60933   2
   0 -10  -3 125.504 5.54780   2
   0 -10  -3 131.958 5.74727   2
   0  10  -3 120.095 5.86616   2
   0  10   3 123.192 5.88518   2
   1 -10   3 208.347 7.81106   2
   1 -10   3 204.152 7.86371   2
  -1 -10  -3 201.296 7.32560   2
  -1 -10  -3 207.961 7.24775   2
   1  10   3 210.320 7.51061   2
  -1  10  -3 202.436 8.13174   2
  -1  10  -3 213.300 7.77042   2
   1  10   3 204.622 7.52025   2
   2 -10   3 82.7298 5.07163   2
  -2 -10  -3 78.1605 4.16894   2
  -2 -10  -3 75.4510 3.78030   2
   2 -10   3 71.7205 5.07547   2
  -2  10  -3 78.8560 5.40713   2
   2  10   3 79.0072 4.28073   2
  -2  10  -3 75.1937 5.15879   2
   2  10   3 83.1621 4.29051   2
  -3 -10  -3 10.8935 2.01455   2
   3 -10   3 16.1348 3.51940   2
   3 -10   3 15.6029 2.79582   2
  -3 -10  -3 16.5080 2.25065   2
  -3  10  -3 13.7195 2.84840   2
  -3  10  -3 14.6830 3.59801   2
   3  10   3 14.9202 2.43289   2
   3  10   3 11.5228 2.44740   2
   4 -10   3 100.062 5.52121   2
  -4 -10  -3 100.285 4.04369   2
   4 -10   3 95.8144 6.33568   2
  -4 -10  -3 101.095 4.13057   2
   4  10   3 94.9696 4.58419   2
  -4  10  -3 103.771 6.36763   2
   4  10   3 104.463 4.81290   2
  -4  10  -3 105.672 6.59531   2
  -5 -10  -3 13.6334 1.56654   2
   5 -10   3 21.4044 3.92718   2
   5 -10   3 17.4733 4.16024   2
  -5 -10  -3 12.2240 1.39668   2
   5  10   3 15.1465 2.35599   2
  -5  10  -3 16.3617 4.13613   2
   5  10   3 9.99203 2.22042   2
  -5  10  -3 17.2682 4.02835   2
   6 -10   3 90.3008 6.93538   2
   6 -10   3 92.3220 5.86246   2
  -6  10  -3 94.6813 5.96609   2
   6  10   3 99.6801 4.44688   2
  -6  10  -3 83.4483 6.90672   2
   6  10   3 106.376 4.49099   2
   7 -10   3 30.1239 4.80821   2
   7 -10   3 37.6055 4.62572   2
   7  10   3 28.8789 2.92883   2
  -7  10  -3 26.6114 4.94397   2
   7  10   3 28.7367 2.67275   2
  -7  10  -3 29.7751 4.71729   2
   8 -10   3 -4.3320 3.86312   2
   8 -10   3 0.82155 3.73024   2
   8  10   3 0.06577 1.74607   2
  -8  10  -3 -0.0071 3.52848   2
  -8  10  -3 -1.1235 4.02746   2
   9 -10   3 14.5809 4.74426   2
   9 -10   3 16.8804 4.43109   2
   9  10   3 14.8846 2.10286   2
   9  10   3 17.3404 2.18564   2
  -9  10  -3 16.4360 5.02898   2
  10 -10   3 39.7247 5.55289   2
  10 -10   3 32.5960 5.82648   2
 -10  10  -3 25.9539 5.55809   2
  10  10   3 35.8868 2.83008   2
  10  10   3 34.2132 2.69403   2
  11 -10   3 7.44341 4.92020   2
  11 -10   3 1.10999 3.94084   2
 -11  10  -3 7.28477 4.74889   2
  11  10   3 5.48759 1.55771   2
  11  10   3 5.38483 1.47610   2
  12 -10   3 -0.0976 3.95592   2
  12 -10   3 -5.5170 4.43498   2
 -12  10  -3 -3.3230 4.16617   2
  13 -10   3 15.0298 5.86083   2
  14 -10   3 14.1285 5.91852   2
  15 -10   3 10.7330 5.86405   2
  15 -11  -3 1.18788 5.40929   2
  14 -11  -3 18.2375 6.04678   2
  13 -11  -3 17.0554 5.67170   2
  13 -11  -3 9.77742 4.54219   2
 -13  11   3 20.8541 5.52882   2
  12 -11  -3 55.1284 6.35564   2
  12 -11  -3 54.4607 7.28883   2
 -12  11   3 56.2521 7.03395   2
  11 -11  -3 8.17560 5.05240   2
  11 -11  -3 3.90256 4.01594   2
 -11  11   3 1.50359 4.78286   2
  10 -11  -3 98.5398 6.86182   2
  10 -11  -3 119.929 8.61908   2
 -10  11   3 106.287 8.62113   2
   9 -11  -3 0.72535 3.72670   2
   9 -11  -3 -6.2046 3.84178   2
  -9  11   3 -4.7302 4.08623   2
   8 -11  -3 0.80620 3.63245   2
   8 -11  -3 -0.0263 4.02643   2
  -8  11   3 2.87233 3.72113   2
  -8  11   3 0.43738 4.19401   2
   7 -11  -3 32.3532 4.85424   2
   7 -11  -3 50.4836 5.26751   2
  -7  11   3 33.7641 5.41459   2
  -7  11   3 44.3055 5.32421   2
   6 -11  -3 226.393 10.1429   2
   6 -11  -3 213.612 9.66178   2
  -6  11   3 219.472 9.29332   2
   6  11  -3 231.566 6.73534   2
  -6  11   3 226.277 10.1483   2
   6  11  -3 224.793 6.65958   2
   5 -11  -3 151.737 7.93239   2
   5 -11  -3 133.724 6.77689   2
  -5  11   3 141.847 7.21623   2
  -5  11   3 142.667 7.60967   2
   5  11  -3 139.834 5.15748   2
   5  11  -3 143.091 5.22225   2
   4 -11  -3 278.027 10.6349   2
   4 -11  -3 295.704 10.6351   2
  -4 -11   3 282.474 8.07052   2
  -4 -11   3 290.812 8.11050   2
   4  11  -3 286.320 8.98361   2
  -4  11   3 288.419 10.5303   2
   4  11  -3 289.900 8.99032   2
  -4  11   3 288.289 11.0830   2
  -3 -11   3 8.50336 1.78048   2
   3 -11  -3 10.8758 2.59945   2
   3 -11  -3 8.87454 2.71562   2
  -3 -11   3 7.24452 1.89530   2
   3  11  -3 5.13694 2.13688   2
   3  11  -3 7.24296 2.28601   2
  -3  11   3 8.74431 3.63275   2
  -3  11   3 9.31719 3.38426   2
   2 -11  -3 256.430 9.53506   2
  -2 -11   3 249.252 8.24128   2
   2 -11  -3 255.785 9.30852   2
  -2 -11   3 255.967 8.36771   2
  -2  11   3 248.542 9.53483   2
   2  11  -3 256.117 8.75394   2
   2  11  -3 253.864 8.60347   2
  -2  11   3 260.297 9.74965   2
  -1 -11   3 223.018 7.65215   2
  -1 -11   3 208.853 7.63893   2
   1 -11  -3 218.060 8.21981   2
   1 -11  -3 219.444 8.35805   2
   1  11  -3 239.703 8.20235   2
  -1  11   3 212.275 8.17389   2
   1  11  -3 206.907 7.86921   2
  -1  11   3 216.953 8.42679   2
   0 -11   3 162.760 6.75223   2
   0 -11  -3 165.507 7.03960   2
   0 -11   3 159.354 6.56926   2
   0 -11  -3 158.411 6.55520   2
   0  11  -3 174.502 7.14181   2
   0  11   3 174.631 7.12713   2
  -1 -11  -3 166.553 6.61510   2
   1 -11   3 172.049 6.98574   2
  -1 -11  -3 158.470 6.69061   2
   1 -11   3 163.480 7.06314   2
  -1  11  -3 169.770 7.28600   2
  -1  11  -3 168.535 7.44403   2
   1  11   3 171.705 6.88125   2
   1  11   3 157.955 6.67283   2
  -2 -11  -3 120.955 5.05897   2
   2 -11   3 117.999 6.37823   2
  -2 -11  -3 123.294 5.36090   2
   2 -11   3 118.005 6.13689   2
  -2  11  -3 133.053 6.63437   2
   2  11   3 127.537 5.60540   2
  -2  11  -3 117.142 6.65146   2
   2  11   3 121.909 5.51719   2
  -3 -11  -3 2.18315 1.84251   2
   3 -11   3 0.81656 2.08084   2
   3 -11   3 1.06775 3.08690   2
  -3 -11  -3 -2.3073 1.74394   2
  -3  11  -3 4.41978 3.30635   2
  -3  11  -3 3.76361 2.62169   2
   3  11   3 -1.7349 2.13123   2
   3  11   3 3.32433 2.05177   2
   4 -11   3 166.938 8.46955   2
  -4 -11  -3 189.718 6.07978   2
  -4 -11  -3 178.346 6.16002   2
   4 -11   3 172.345 7.68896   2
  -4  11  -3 186.985 8.19568   2
   4  11   3 180.632 6.71325   2
  -4  11  -3 181.093 8.52897   2
   4  11   3 185.201 6.76801   2
   5 -11   3 0.78859 2.46185   2
  -5 -11  -3 -0.6361 1.05442   2
   5 -11   3 -1.4115 3.51416   2
  -5 -11  -3 -1.9662 1.17802   2
   5  11   3 0.10780 2.05060   2
  -5  11  -3 0.56307 3.43440   2
   5  11   3 -0.3940 1.92830   2
  -5  11  -3 -0.6586 2.66308   2
   6 -11   3 46.7467 5.25043   2
   6 -11   3 45.1998 5.58711   2
   6  11   3 40.6505 3.32249   2
   6  11   3 39.4593 3.34509   2
  -6  11  -3 40.0649 4.66925   2
  -6  11  -3 44.0983 4.98986   2
   7 -11   3 67.1388 6.25388   2
   7 -11   3 68.1871 5.84093   2
   7  11   3 75.9209 3.89874   2
   7  11   3 75.4817 4.01783   2
  -7  11  -3 67.6776 6.52988   2
  -7  11  -3 69.9503 7.10712   2
   8 -11   3 47.0648 5.97203   2
   8 -11   3 45.3720 5.08687   2
   8  11   3 36.7007 3.14196   2
   8  11   3 44.9899 3.29500   2
  -8  11  -3 48.4794 5.39326   2
  -8  11  -3 57.0954 6.50416   2
   9 -11   3 51.6337 6.51798   2
   9 -11   3 47.6627 5.39276   2
  -9  11  -3 58.0430 6.70553   2
   9  11   3 48.9121 3.15857   2
   9  11   3 49.9462 3.06529   2
  10 -11   3 56.5136 6.93378   2
  10 -11   3 46.1156 5.47121   2
  10  11   3 55.4842 2.76856   2
  10  11   3 52.0886 2.77327   2
 -10  11  -3 56.1391 6.72451   2
  11 -11   3 18.1595 4.81331   2
  11 -11   3 20.8241 5.91572   2
 -11  11  -3 27.9881 5.96492   2
  12 -11   3 66.9152 7.10712   2
  12 -11   3 65.9253 7.82105   2
 -12  11  -3 57.1940 7.31312   2
  13 -11   3 11.1956 5.58894   2
  14 -11   3 -5.6168 5.17735   2
  15 -11   3 1.84949 6.21608   2
  15 -12  -3 13.9937 6.30312   2
  14 -12  -3 5.42761 5.71720   2
  13 -12  -3 -2.6854 4.80433   2
 -13  12   3 2.00314 4.93514   2
  12 -12  -3 70.7373 8.04143   2
  12 -12  -3 72.7684 7.23958   2
 -12  12   3 59.4444 7.45027   2
  11 -12  -3 9.00825 5.26457   2
  11 -12  -3 4.13790 3.19578   2
 -11  12   3 -3.5920 4.92468   2
  10 -12  -3 23.7521 4.96338   2
  10 -12  -3 19.1091 5.51395   2
 -10  12   3 10.1293 5.30402   2
   9 -12  -3 9.90658 4.37534   2
   9 -12  -3 14.0760 4.24127   2
  -9  12   3 13.1138 5.10786   2
   8 -12  -3 -1.0374 4.18686   2
   8 -12  -3 0.66160 3.59591   2
  -8  12   3 -3.3445 4.13190   2
  -8  12   3 -2.4921 2.68334   2
   7 -12  -3 74.4008 5.98107   2
   7 -12  -3 76.3642 6.47189   2
   7  12  -3 75.9126 2.63183   2
  -7  12   3 69.0853 6.57921   2
  -7  12   3 84.9872 6.30445   2
   7  12  -3 71.0259 2.53311   2
   6 -12  -3 13.0140 4.23401   2
   6 -12  -3 8.67375 3.10915   2
   6  12  -3 7.35997 1.80201   2
  -6  12   3 4.05726 3.22822   2
  -6  12   3 9.27834 3.36548   2
   5 -12  -3 125.298 7.18525   2
   5 -12  -3 122.357 7.60357   2
   5  12  -3 116.296 4.85429   2
  -5  12   3 118.980 6.65323   2
   5  12  -3 121.277 5.05090   2
  -5  12   3 130.952 7.80684   2
   4 -12  -3 59.7592 4.63999   2
  -4 -12   3 68.9489 3.05167   2
   4 -12  -3 64.6640 5.89518   2
  -4 -12   3 61.3155 2.94100   2
  -4  12   3 75.5599 5.92009   2
  -4  12   3 63.8549 6.20891   2
   4  12  -3 67.3938 4.12812   2
   4  12  -3 63.4899 4.09666   2
  -3 -12   3 17.9531 2.14521   2
   3 -12  -3 14.4088 3.79952   2
   3 -12  -3 9.36019 3.33672   2
  -3 -12   3 18.5414 2.42473   2
   3  12  -3 19.8236 2.84915   2
   3  12  -3 16.4622 2.71813   2
  -3  12   3 9.65746 3.60456   2
  -3  12   3 16.4608 3.95829   2
   2 -12  -3 3.78837 2.76188   2
  -2 -12   3 0.26830 2.06987   2
   2 -12  -3 1.41967 2.97916   2
  -2 -12   3 4.30755 2.05168   2
   2  12  -3 3.12233 2.23954   2
  -2  12   3 1.72052 3.02847   2
  -2  12   3 1.21354 3.20585   2
   2  12  -3 2.73533 2.31736   2
  -1 -12   3 30.7133 3.23960   2
  -1 -12   3 25.6851 2.96944   2
   1 -12  -3 27.2570 3.67667   2
   1 -12  -3 37.2242 3.79663   2
   1  12  -3 28.0650 3.33111   2
  -1  12   3 30.2262 4.04845   2
   1  12  -3 31.0034 3.49544   2
  -1  12   3 32.2486 3.88714   2
   0 -12  -3 4.59071 2.37875   2
   0 -12   3 12.7432 2.87079   2
   0 -12   3 9.06017 2.84233   2
   0 -12  -3 14.1448 2.96810   2
   0  12   3 4.09712 2.90632   2
   0  12  -3 9.07559 3.00262   2
   1 -12   3 21.4409 3.46396   2
  -1 -12  -3 19.5664 2.94185   2
   1 -12   3 20.9518 3.35050   2
  -1 -12  -3 14.9527 2.82940   2
  -1  12  -3 13.0170 3.49172   2
  -1  12  -3 16.1702 3.42082   2
   1  12   3 13.1428 3.33007   2
   1  12   3 14.8039 2.93285   2
   2 -12   3 16.3510 3.36508   2
  -2 -12  -3 16.1043 2.56949   2
  -2 -12  -3 17.1713 2.83706   2
   2 -12   3 18.2062 3.68766   2
  -2  12  -3 11.8750 3.70726   2
  -2  12  -3 16.9050 3.67097   2
   2  12   3 20.9983 3.24942   2
   2  12   3 17.5275 2.94317   2
   3 -12   3 100.308 5.84527   2
   3 -12   3 101.196 6.08682   2
  -3 -12  -3 101.748 4.73037   2
  -3 -12  -3 96.6662 4.70677   2
  -3  12  -3 106.003 6.13281   2
   3  12   3 105.093 5.36110   2
   3  12   3 94.1579 5.31587   2
  -3  12  -3 97.8770 5.79443   2
   4 -12   3 6.39686 3.83221   2
  -4 -12  -3 4.98327 2.00708   2
  -4 -12  -3 -0.8443 1.61408   2
   4 -12   3 6.83792 3.36849   2
  -4  12  -3 7.11648 4.03450   2
   4  12   3 3.28141 2.32650   2
  -4  12  -3 0.47311 2.58796   2
   4  12   3 4.14644 2.39978   2
   5 -12   3 13.6708 4.31666   2
  -5 -12  -3 15.6144 1.73595   2
  -5 -12  -3 12.2012 1.49757   2
   5 -12   3 7.42104 3.57263   2
   5  12   3 14.8867 2.57972   2
   5  12   3 13.8556 2.64605   2
  -5  12  -3 7.83377 3.19021   2
  -5  12  -3 12.1672 4.35922   2
   6 -12   3 60.5854 5.16036   2
   6 -12   3 72.3351 6.68111   2
  -6  12  -3 68.5193 5.91736   2
  -6  12  -3 68.6513 5.52143   2
   6  12   3 56.7040 4.00266   2
   6  12   3 61.6654 3.98690   2
   7 -12   3 -0.6029 3.70805   2
   7 -12   3 -3.6497 3.93295   2
   7  12   3 -1.1925 1.87081   2
   7  12   3 -1.5562 1.93576   2
  -7  12  -3 -5.3971 3.70842   2
  -7  12  -3 0.36651 3.38727   2
   8 -12   3 61.5637 6.67941   2
   8 -12   3 53.4397 6.01943   2
   8  12   3 52.2566 3.45908   2
   8  12   3 55.9955 3.46134   2
  -8  12  -3 42.8650 6.44708   2
   9 -12   3 2.61545 3.08928   2
   9 -12   3 7.27068 4.92198   2
  -9  12  -3 0.53793 3.41808   2
   9  12   3 1.45705 1.64059   2
   9  12   3 1.34086 1.57905   2
  10 -12   3 52.3872 7.07516   2
  10 -12   3 47.4369 6.08299   2
  10  12   3 55.6834 2.25592   2
 -10  12  -3 53.3287 7.01163   2
  10  12   3 54.0900 2.24533   2
  11 -12   3 20.7292 5.00361   2
  11 -12   3 25.3451 6.09902   2
 -11  12  -3 19.1786 5.72256   2
  12 -12   3 -1.9745 5.06307   2
 -12  12  -3 7.17901 5.35987   2
  13 -12   3 4.21926 5.35768   2
  14 -12   3 59.1222 8.38051   2
  15 -13  -3 4.68600 5.96205   2
  14 -13  -3 7.20761 5.97822   2
  13 -13  -3 32.7280 6.95850   2
 -13  13   3 30.0920 6.66838   2
  12 -13  -3 36.1746 6.85111   2
  12 -13  -3 29.3345 5.67612   2
 -12  13   3 22.8820 6.34644   2
  11 -13  -3 22.8712 4.83887   2
  11 -13  -3 20.7253 5.92738   2
 -11  13   3 15.7582 4.82287   2
  10 -13  -3 4.54294 3.93959   2
  10 -13  -3 8.14738 5.08773   2
 -10  13   3 3.99095 5.19082   2
   9 -13  -3 8.14753 3.51127   2
   9 -13  -3 17.6532 5.41280   2
  -9  13   3 1.02019 4.87790   2
   8 -13  -3 1.83201 4.47743   2
   8 -13  -3 11.7398 3.47421   2
  -8  13   3 4.69405 3.99994   2
  -8  13   3 -4.1679 4.48826   2
   7 -13  -3 22.1988 4.23702   2
   7 -13  -3 38.2187 5.12699   2
   7  13  -3 31.9900 2.03561   2
  -7  13   3 26.8498 5.01593   2
   7  13  -3 30.1439 2.19743   2
  -7  13   3 27.2296 5.53017   2
   6 -13  -3 4.49848 3.65073   2
   6 -13  -3 0.40281 2.97793   2
  -6  13   3 9.16729 4.63473   2
   6  13  -3 1.85349 1.83909   2
  -6  13   3 -4.3708 3.51163   2
   5 -13  -3 7.96261 3.67106   2
   5 -13  -3 7.88749 4.15721   2
   5  13  -3 16.2866 2.46050   2
  -5  13   3 9.49093 4.41635   2
   5  13  -3 11.4892 2.41941   2
  -5  13   3 18.3831 4.37093   2
   4 -13  -3 55.5960 5.33713   2
  -4 -13   3 54.1262 2.95301   2
  -4 -13   3 50.5997 3.04738   2
   4 -13  -3 66.0527 5.90471   2
   4  13  -3 51.8303 4.20018   2
   4  13  -3 60.5488 4.27895   2
  -4  13   3 63.6383 5.96357   2
  -4  13   3 56.0995 5.82672   2
   3 -13  -3 369.680 13.0749   2
  -3 -13   3 357.644 10.8830   2
  -3 -13   3 365.947 11.0047   2
   3 -13  -3 357.792 12.6575   2
   3  13  -3 368.057 11.6196   2
  -3  13   3 369.653 12.9009   2
   3  13  -3 352.510 11.5760   2
  -3  13   3 363.569 12.6765   2
  -2 -13   3 11.3180 2.39508   2
  -2 -13   3 10.4310 2.66120   2
   2 -13  -3 7.20641 3.33659   2
   2 -13  -3 9.90050 3.18802   2
  -2  13   3 5.39590 3.59846   2
   2  13  -3 9.40466 2.65901   2
   2  13  -3 11.9667 2.82472   2
  -2  13   3 12.9864 3.67593   2
   1 -13  -3 173.298 7.39118   2
   1 -13  -3 160.452 7.54071   2
  -1 -13   3 164.735 6.87469   2
  -1 -13   3 160.822 6.65732   2
   1  13  -3 166.370 7.17258   2
  -1  13   3 166.483 7.91363   2
  -1  13   3 167.065 7.72026   2
   1  13  -3 177.763 7.39756   2
   0 -13  -3 184.086 7.65690   2
   0 -13   3 189.803 8.14486   2
   0 -13   3 194.172 7.95843   2
   0 -13  -3 200.197 8.04110   2
   0  13  -3 202.549 8.39625   2
   0  13   3 193.492 8.29963   2
  -1 -13  -3 2.95658 2.22282   2
   1 -13   3 1.51490 2.64962   2
  -1 -13  -3 0.16538 2.45019   2
   1 -13   3 -0.4958 2.74922   2
   1  13   3 -2.0942 2.65787   2
  -1  13  -3 3.43496 3.11289   2
  -1  13  -3 -1.4093 3.17667   2
   1  13   3 2.25395 2.61915   2
   2 -13   3 61.1268 4.64688   2
  -2 -13  -3 63.7831 4.50808   2
  -2 -13  -3 55.3018 4.02949   2
   2 -13   3 58.4208 4.96652   2
   2  13   3 45.1479 4.42024   2
  -2  13  -3 54.9260 5.38679   2
  -2  13  -3 60.2288 5.80976   2
   2  13   3 50.2015 4.51006   2
  -3 -13  -3 5.64902 2.54197   2
   3 -13   3 1.33403 3.07838   2
  -3 -13  -3 8.20549 2.55312   2
   3 -13   3 1.75811 3.49723   2
  -3  13  -3 4.71467 3.07951   2
   3  13   3 7.03240 2.59259   2
   3  13   3 4.85400 2.52980   2
  -3  13  -3 5.68207 3.77193   2
   4 -13   3 13.0651 3.68328   2
  -4 -13  -3 5.92707 2.11931   2
   4 -13   3 10.5526 3.33437   2
   4  13   3 3.45806 2.50886   2
  -4  13  -3 12.0988 4.38903   2
  -4  13  -3 3.83319 3.77763   2
   4  13   3 5.29142 2.58003   2
   5 -13   3 11.3457 3.53005   2
   5 -13   3 6.84876 3.70648   2
  -5 -13  -3 6.43224 1.52032   2
  -5  13  -3 0.34977 4.08950   2
   5  13   3 7.15812 2.46915   2
  -5  13  -3 6.12452 3.28321   2
   5  13   3 7.30204 2.44567   2
   6 -13   3 -3.3216 2.82302   2
   6 -13   3 5.63339 3.71901   2
   6  13   3 -1.5746 2.21114   2
  -6  13  -3 -0.9436 3.73236   2
  -6  13  -3 7.96831 4.67769   2
   6  13   3 2.28060 2.26024   2
   7 -13   3 113.897 8.48985   2
   7 -13   3 103.986 6.76950   2
   7  13   3 108.379 4.98355   2
   7  13   3 109.567 5.04977   2
  -7  13  -3 106.642 7.51040   2
  -7  13  -3 106.373 8.03057   2
   8 -13   3 5.34559 4.25705   2
   8 -13   3 1.67118 3.59774   2
   8  13   3 1.69585 1.92739   2
   8  13   3 4.85001 2.00274   2
  -8  13  -3 3.62425 5.06225   2
   9 -13   3 71.6265 7.63464   2
   9 -13   3 80.5579 7.38035   2
   9  13   3 78.7453 3.48775   2
  -9  13  -3 68.0198 7.74609   2
  10 -13   3 36.9455 5.64105   2
  10 -13   3 30.5972 6.39381   2
 -10  13  -3 38.9421 6.53923   2
  11 -13   3 8.75301 4.66515   2
  11 -13   3 1.57179 5.29989   2
 -11  13  -3 9.19933 5.57068   2
  12 -13   3 8.17821 5.76120   2
 -12  13  -3 7.53255 5.68330   2
  13 -13   3 2.21674 5.51152   2
  14 -13   3 -0.7907 5.71734   2
  14 -14  -3 8.05595 6.21673   2
  13 -14  -3 2.51146 5.73673   2
 -13  14   3 11.9841 6.93796   2
  12 -14  -3 6.47002 4.46987   2
 -12  14   3 12.6737 5.81173   2
  11 -14  -3 -5.5599 3.51461   2
  11 -14  -3 0.85371 5.13519   2
 -11  14   3 8.58289 5.50257   2
  10 -14  -3 14.1257 4.48610   2
  10 -14  -3 11.5518 4.52494   2
 -10  14   3 7.98786 5.44008   2
   9 -14  -3 62.2701 6.61000   2
   9 -14  -3 55.1473 7.09396   2
  -9  14   3 75.4208 7.81452   2
   8 -14  -3 88.5563 7.29748   2
   8 -14  -3 78.5534 7.69621   2
  -8  14   3 93.8214 8.39847   2
   7 -14  -3 39.8334 5.29830   2
   7 -14  -3 44.2867 5.27758   2
  -7  14   3 31.4614 4.80124   2
  -7  14   3 43.3786 6.35914   2
   7  14  -3 37.9927 2.55511   2
   7  14  -3 42.8164 2.76639   2
   6 -14  -3 40.3846 5.12779   2
   6 -14  -3 40.4061 5.08063   2
  -6  14   3 30.2021 5.76567   2
  -6  14   3 34.4184 5.32551   2
   6  14  -3 43.0131 3.37488   2
   5 -14  -3 4.96216 3.21733   2
   5 -14  -3 7.10794 3.57982   2
  -5  14   3 7.06806 4.52299   2
   5  14  -3 6.72924 2.45893   2
  -5  14   3 4.93838 4.11013   2
   5  14  -3 3.99357 2.32260   2
   4 -14  -3 28.0736 4.51690   2
   4 -14  -3 34.0721 5.14724   2
  -4 -14   3 27.0531 2.64356   2
  -4  14   3 20.9905 4.90107   2
  -4  14   3 28.7841 4.83486   2
   4  14  -3 35.7108 3.51641   2
   4  14  -3 27.6215 3.35601   2
  -3 -14   3 2.33957 2.21703   2
   3 -14  -3 0.46905 3.05432   2
   3 -14  -3 5.44666 3.73630   2
  -3  14   3 4.47687 3.07464   2
   3  14  -3 3.50632 2.78086   2
   3  14  -3 0.42997 2.68745   2
  -3  14   3 3.08159 3.79534   2
  -2 -14   3 3.05008 2.58440   2
   2 -14  -3 2.87415 3.26689   2
   2 -14  -3 -1.6948 2.69302   2
  -2  14   3 5.77616 3.83982   2
   2  14  -3 4.64242 2.71387   2
  -2  14   3 -0.9156 3.28165   2
   2  14  -3 3.64124 2.77720   2
   1 -14  -3 166.317 7.60772   2
  -1 -14   3 183.726 7.38398   2
   1 -14  -3 172.011 8.33948   2
  -1  14   3 182.351 8.27360   2
   1  14  -3 166.090 7.58018   2
  -1  14   3 183.369 8.53019   2
   1  14  -3 175.293 7.79604   2
   0 -14  -3 124.123 6.20984   2
   0 -14  -3 122.159 6.46794   2
   0 -14   3 118.649 6.38039   2
   0 -14   3 116.857 6.36471   2
   0  14   3 128.370 6.96645   2
   0  14  -3 129.903 6.98602   2
  -1 -14  -3 38.6271 4.07525   2
   1 -14   3 33.9347 4.31686   2
   1 -14   3 24.4263 3.69089   2
   1  14   3 23.2573 3.81562   2
   1  14   3 28.6432 3.93031   2
  -1  14  -3 27.6412 4.51769   2
  -1  14  -3 23.1551 4.08628   2
  -2 -14  -3 60.4557 4.78404   2
   2 -14   3 56.5446 4.46236   2
   2 -14   3 65.5022 5.73673   2
   2  14   3 65.2546 4.94601   2
   2  14   3 64.0332 5.38183   2
  -2  14  -3 59.1694 5.89971   2
  -2  14  -3 62.0718 6.24652   2
  -3 -14  -3 -1.3930 2.17877   2
   3 -14   3 -2.1873 3.47662   2
   3 -14   3 5.25938 3.26868   2
   3  14   3 -0.8199 2.80225   2
   3  14   3 -0.0949 2.87133   2
  -3  14  -3 4.29658 3.75675   2
  -3  14  -3 -0.8059 3.86936   2
  -4 -14  -3 72.2253 4.10533   2
   4 -14   3 81.5694 6.84261   2
   4 -14   3 71.6107 6.05758   2
  -4  14  -3 83.9737 7.27205   2
  -4  14  -3 75.6346 6.64699   2
   4  14   3 67.9357 4.87984   2
   4  14   3 75.6527 5.07936   2
   5 -14   3 18.2179 4.81325   2
  -5 -14  -3 20.0568 1.98935   2
   5 -14   3 19.6016 4.40353   2
  -5  14  -3 3.76961 4.56192   2
   5  14   3 17.8593 3.02862   2
   5  14   3 12.6005 2.95995   2
  -5  14  -3 17.9006 4.74967   2
   6 -14   3 12.2353 4.86399   2
   6 -14   3 13.8162 3.61029   2
   6  14   3 12.6081 2.70169   2
  -6  14  -3 5.07046 4.83088   2
   6  14   3 14.7767 2.81879   2
  -6  14  -3 12.9424 4.76703   2
   7 -14   3 12.4151 5.11039   2
   7 -14   3 8.37890 4.38509   2
   7  14   3 11.9464 2.52674   2
   7  14   3 13.4057 2.67799   2
  -7  14  -3 6.00196 4.68858   2
  -7  14  -3 7.53472 4.23354   2
   8 -14   3 38.5909 6.57542   2
   8 -14   3 28.7199 5.36249   2
  -8  14  -3 27.9064 6.16242   2
   8  14   3 41.8949 3.38428   2
   8  14   3 39.5038 3.30010   2
   9 -14   3 -0.1159 3.69781   2
   9 -14   3 -4.4750 3.96080   2
  -9  14  -3 1.79902 5.40050   2
   9  14   3 0.99140 1.60161   2
  10 -14   3 56.6827 6.83541   2
  10 -14   3 60.8975 6.94099   2
 -10  14  -3 59.4348 6.96123   2
  11 -14   3 28.3319 6.55693   2
 -11  14  -3 8.15100 5.64532   2
  12 -14   3 19.5945 5.19506   2
 -12  14  -3 11.9330 5.88546   2
  13 -14   3 -6.2612 5.07338   2
  14 -15  -3 -1.3699 5.76277   2
  13 -15  -3 25.0477 6.87900   2
  12 -15  -3 2.12606 5.61747   2
 -12  15   3 -6.1134 5.11388   2
  11 -15  -3 14.2116 5.87760   2
  11 -15  -3 32.5302 6.96568   2
 -11  15   3 11.9538 6.13652   2
  10 -15  -3 -7.2905 4.72700   2
  10 -15  -3 1.67753 3.85415   2
 -10  15   3 -0.0360 5.38139   2
   9 -15  -3 -1.1584 3.80564   2
   9 -15  -3 4.73649 5.19783   2
  -9  15   3 -3.6096 5.07209   2
   8 -15  -3 0.70139 4.65650   2
   8 -15  -3 2.84448 3.81656   2
  -8  15   3 5.79047 5.20437   2
   7 -15  -3 1.91262 3.54019   2
   7 -15  -3 5.07625 3.83419   2
   7  15  -3 3.87609 1.77891   2
   7  15  -3 2.63217 1.67113   2
  -7  15   3 -0.4045 4.23938   2
  -7  15   3 1.34226 3.68965   2
   6 -15  -3 29.4414 4.80801   2
   6 -15  -3 23.2590 4.49081   2
  -6  15   3 23.2936 4.75655   2
  -6  15   3 29.0323 5.26062   2
   6  15  -3 31.6417 3.05822   2
   5 -15  -3 1.22599 4.13321   2
   5 -15  -3 -0.0229 2.56576   2
  -5  15   3 -0.4732 2.87009   2
   5  15  -3 -0.6842 2.44337   2
  -5  15   3 -0.5616 4.38318   2
   5  15  -3 -1.4578 2.37436   2
   4 -15  -3 4.48025 4.09610   2
   4 -15  -3 6.79437 2.86646   2
  -4 -15   3 4.99722 1.93497   2
   4  15  -3 3.38499 2.73881   2
  -4  15   3 3.20282 4.29127   2
  -4  15   3 8.48670 4.18442   2
   4  15  -3 2.21129 2.62366   2
   3 -15  -3 136.162 7.60097   2
   3 -15  -3 141.705 7.51748   2
  -3 -15   3 153.161 6.24452   2
   3  15  -3 148.933 7.01648   2
   3  15  -3 149.481 6.99532   2
  -3  15   3 134.060 8.09433   2
  -3  15   3 150.042 8.71696   2
   2 -15  -3 0.13863 3.40920   2
  -2 -15   3 7.68066 2.71319   2
  -2  15   3 2.97456 3.80432   2
   2  15  -3 -0.3481 2.71611   2
  -2  15   3 7.03031 3.87320   2
   2  15  -3 -0.3510 3.12992   2
  -1 -15   3 225.849 8.94748   2
   1 -15  -3 219.460 9.40823   2
   1  15  -3 217.302 9.08186   2
  -1  15   3 222.998 9.58803   2
  -1  15   3 222.173 9.85355   2
   1  15  -3 217.274 9.51942   2
   0 -15   3 123.662 6.78890   2
   0 -15  -3 139.751 7.45523   2
   0  15   3 130.405 7.44922   2
   0  15  -3 135.637 7.42050   2
  -1 -15  -3 230.472 9.26244   2
   1 -15   3 220.268 9.82095   2
  -1  15  -3 258.684 10.4080   2
   1  15   3 229.235 9.52482   2
   1  15   3 222.619 9.33792   2
  -1  15  -3 229.697 9.90876   2
   2 -15   3 39.9730 4.93477   2
  -2 -15  -3 53.6962 4.74555   2
  -2  15  -3 49.2984 5.65260   2
  -2  15  -3 43.2650 5.35676   2
   2  15   3 49.9210 4.84917   2
   2  15   3 55.3558 4.94644   2
   3 -15   3 89.0175 6.88107   2
  -3 -15  -3 91.2904 5.29247   2
  -3  15  -3 87.6044 7.03286   2
   3  15   3 84.1524 5.37570   2
   3  15   3 84.7134 5.84691   2
  -3  15  -3 79.8757 7.32881   2
   4 -15   3 24.1178 4.88214   2
  -4 -15  -3 28.1882 2.97583   2
  -4  15  -3 21.7655 4.56421   2
  -4  15  -3 29.7559 5.19627   2
   4  15   3 30.7021 3.82455   2
   4  15   3 33.3763 3.86073   2
  -5 -15  -3 2.29086 1.57151   2
   5 -15   3 -1.4005 4.06090   2
  -5  15  -3 1.12983 4.10497   2
   5  15   3 -0.8550 2.55963   2
   5  15   3 -0.5633 2.74333   2
  -5  15  -3 -1.4659 4.46206   2
   6 -15   3 6.85114 3.73857   2
   6 -15   3 2.29968 4.26264   2
  -6  15  -3 0.67189 4.78152   2
   6  15   3 2.42256 2.52640   2
  -6  15  -3 0.73412 4.24479   2
   6  15   3 -0.3090 2.48406   2
   7 -15   3 31.5369 6.05069   2
   7 -15   3 24.2048 5.87503   2
  -7  15  -3 33.6179 5.85727   2
   7  15   3 32.5846 3.38303   2
  -7  15  -3 24.2610 5.17767   2
   7  15   3 34.0456 3.39203   2
   8 -15   3 7.70514 4.21742   2
   8 -15   3 25.4865 6.04386   2
  -8  15  -3 23.8097 6.20713   2
   8  15   3 18.1788 2.47173   2
   8  15   3 16.8007 2.57905   2
   9 -15   3 5.70239 5.27845   2
   9  15   3 0.07557 1.59087   2
  -9  15  -3 -1.2146 5.42116   2
  10 -15   3 0.81409 5.14143   2
 -10  15  -3 -0.5810 3.81540   2
  11 -15   3 4.27147 5.61588   2
 -11  15  -3 -5.9383 5.33782   2
  12 -15   3 -1.1318 5.61622   2
 -12  15  -3 -1.4651 5.16906   2
  13 -15   3 4.39324 5.92429   2
  13 -16  -3 -1.1497 5.76007   2
  12 -16  -3 -4.8258 5.19890   2
 -12  16   3 4.27575 5.95798   2
  11 -16  -3 2.21252 5.54890   2
 -11  16   3 7.21401 5.85670   2
[truncated: 1,418,412 more chars]
