# Supplementary material for: Property-Driven Design of Thermally Robust Organophosphorus Ionic Liquids for High-Temperature Applications
Source: ACS Appl Eng Mater. 2025 May 5;3(5):1468–82. doi: 10.1021/acsaenm.5c00221 (PMC12117501; doi:10.1021/acsaenm.5c00221)
Supplement: Supplementary file 2 [file em5c00221_si_002.zip › IL10_NTf2.cif]

 
data_IL9NTf2_NiBr2_MeOH_0m

_publ_section_references
;
Bruker (2023). Apex5 v2023.9-2, SAINT V8.40B, Bruker AXS 
Inc.: Madison (WI), USA, 2023.

H\"ubschle, C. B., Sheldrick, G. M. and Dittrich, B. (2011). J. Appl. Cryst. 
44, 1281--1284.

Krause, L., Herbst-Irmer, R., Sheldrick G.M. & Stalke D. (2015). J. Appl. 
Cryst. 48, 3--10.

Parsons, S., Flack, H., Wagner, T. (2013). Acta Cryst. B69, 249-259. 

Sheldrick, G.M. (2008). Acta Cryst. A64, 112--122.

Sheldrick, G. M. (2019). SHELXL2019. University of G\"ottingen, Germany.

Sheldrick, G. M. (2015a). Crystal structure refinement with SHELXL, Acta Cryst. 
C71, 3--8.

Sheldrick, G. M. (2015b). SHELXT--Integrated space-group and
crystal-structure determination, Acta Cryst. A71 3--8.
;

_publ_section_acknowledgements
;
This material is based upon work supported by the National Science Foundation 
through the Major Research Instrumentation Program under Grant No. CHE 1625543.
(Funding for the single crystal X-ray diffractometer).

We thank the College of Science, Purdue University, for support for X-ray 
detector upgrades through the 2020 Laboratory and University Core Facility 
Research Equipment Program.
;
 
_audit_creation_method            'SHELXL-2019/3'
_shelx_SHELXL_version_number      '2019/3'
_chemical_name_systematic         ?
_chemical_name_common             ?
_chemical_melting_point           ?
_chemical_formula_moiety          
 'C30 H24 O P, C2 F6 N O4 S2'
_chemical_formula_sum
 'C32 H24 F6 N O5 P S2' 
_chemical_formula_weight          711.61

loop_
 _atom_type_symbol
 _atom_type_description
 _atom_type_scat_dispersion_real
 _atom_type_scat_dispersion_imag
 _atom_type_scat_source
 'C'  'C'   0.0033   0.0016
 'International Tables Vol C Tables 4.2.6.8 and 6.1.1.4'
 'H'  'H'   0.0000   0.0000
 'International Tables Vol C Tables 4.2.6.8 and 6.1.1.4'
 'N'  'N'   0.0061   0.0033
 'International Tables Vol C Tables 4.2.6.8 and 6.1.1.4'
 'O'  'O'   0.0106   0.0060
 'International Tables Vol C Tables 4.2.6.8 and 6.1.1.4'
 'F'  'F'   0.0171   0.0103
 'International Tables Vol C Tables 4.2.6.8 and 6.1.1.4'
 'P'  'P'   0.1023   0.0942
 'International Tables Vol C Tables 4.2.6.8 and 6.1.1.4'
 'S'  'S'   0.1246   0.1234
 'International Tables Vol C Tables 4.2.6.8 and 6.1.1.4'
 
_space_group_crystal_system       orthorhombic
_space_group_IT_number            29
_space_group_name_H-M_alt         'P c a 21'
_space_group_name_Hall            'P 2c -2ac'
 
_shelx_space_group_comment
;
The symmetry employed for this shelxl refinement is uniquely defined
by the following loop, which should always be used as a source of
symmetry information in preference to the above space-group names.
They are only intended as comments.
;
 
loop_
 _space_group_symop_operation_xyz
 'x, y, z'
 '-x, -y, z+1/2'
 'x+1/2, -y, z'
 '-x+1/2, y, z+1/2'
 
_cell_length_a                    18.1938(8)
_cell_length_b                    9.1950(5)
_cell_length_c                    18.6910(8)
_cell_angle_alpha                 90
_cell_angle_beta                  90
_cell_angle_gamma                 90
_cell_volume                      3126.9(3)
_cell_formula_units_Z             4
_cell_measurement_temperature     150(2)
_cell_measurement_reflns_used     9220    
_cell_measurement_theta_min       2.4820   
_cell_measurement_theta_max       32.9610 
 
_exptl_crystal_description        plate
_exptl_crystal_colour             colourless
_exptl_crystal_density_meas       ?
_exptl_crystal_density_method     ?
_exptl_crystal_density_diffrn     1.512          
_exptl_crystal_F_000              1456
_exptl_transmission_factor_min    ?
_exptl_transmission_factor_max    ?
_exptl_crystal_size_max           0.320
_exptl_crystal_size_mid           0.290
_exptl_crystal_size_min           0.050
_exptl_absorpt_coefficient_mu     0.300
_shelx_estimated_absorpt_T_min    0.910
_shelx_estimated_absorpt_T_max    0.985
_exptl_absorpt_correction_type    multi-scan
_exptl_absorpt_correction_T_min   0.6915
_exptl_absorpt_correction_T_max   0.7465
_exptl_absorpt_process_details
;
 SADABS 2016/2: Krause, L., Herbst-Irmer, R., Sheldrick G.M. & Stalke D.,
 J. Appl. Cryst. 48 (2015) 3-10
;
_exptl_absorpt_special_details    ?
_diffrn_ambient_temperature       150(2)
_diffrn_radiation_wavelength      0.71073
_diffrn_radiation_type            MoK\a
_diffrn_source                    'fine focus sealed tube X-ray source'
_diffrn_source_current            '30 mA'
_diffrn_source_voltage            '50 kV'
_diffrn_radiation_monochromator   'Triumph curved graphite crystal'
_diffrn_measurement_device        'three circle diffractometer'
_diffrn_measurement_device_type   'Bruker AXS D8 Quest'
_diffrn_detector_type             'PhotonII charge-integrating pixel array (CPAD)'
_diffrn_measurement_method        'omega and phi scans'
_diffrn_detector_area_resol_mean  7.4074
_diffrn_reflns_number             180614
_diffrn_reflns_av_unetI/netI      0.0246
_diffrn_reflns_av_R_equivalents   0.0611
_diffrn_reflns_limit_h_min        -28
_diffrn_reflns_limit_h_max        27
_diffrn_reflns_limit_k_min        -14
_diffrn_reflns_limit_k_max        14
_diffrn_reflns_limit_l_min        -28
_diffrn_reflns_limit_l_max        28
_diffrn_reflns_theta_min          2.179
_diffrn_reflns_theta_max          33.260
_diffrn_reflns_theta_full         25.242
_diffrn_measured_fraction_theta_max   0.996
_diffrn_measured_fraction_theta_full  1.000
_diffrn_reflns_Laue_measured_fraction_max    0.996
_diffrn_reflns_Laue_measured_fraction_full   1.000
_diffrn_reflns_point_group_measured_fraction_max   0.994
_diffrn_reflns_point_group_measured_fraction_full  1.000
_reflns_number_total              11972
_reflns_number_gt                 10087
_reflns_threshold_expression      'I > 2\s(I)'
_reflns_Friedel_coverage          0.944
_reflns_Friedel_fraction_max      0.991
_reflns_Friedel_fraction_full     1.000
 
_reflns_special_details
;
 Reflections were merged by SHELXL according to the crystal
 class for the calculation of statistics and refinement.
 
 _reflns_Friedel_fraction is defined as the number of unique
 Friedel pairs measured divided by the number that would be
 possible theoretically, ignoring centric projections and
 systematic absences.
;
 
_computing_data_collection        'Apex5 v2023.9-2 (Bruker, 2023)' 
_computing_cell_refinement        'SAINT V8.40B (Bruker, 2020)' 
_computing_data_reduction         'SAINT V8.40B (Bruker, 2020)'
_computing_structure_solution     'SHELXT (Sheldrick, 2015b)' 
_computing_structure_refinement   
;  
SHELXL-2019/2 (Sheldrick, 2015a, 2019), 
SHELXLE Rev1613 (H\"ubschle et al., 2011)
;  
_computing_molecular_graphics     ?
_computing_publication_material   ?
_refine_special_details           
;
The triflimide anion was refined as disordered over two orientations. 
The two disordered moieties were restrained to have similar geometries. 
Uij components of ADPs for disordered atoms closer to each other than 
2.0 Angstrom were restrained to be similar. Subject to these conditions 
the occupancy ratio refined to 0.799(2) to 0.201(2). 
;
_refine_ls_structure_factor_coef  Fsqd
_refine_ls_matrix_type            full
_refine_ls_weighting_scheme       calc
_refine_ls_weighting_details
'w=1/[\s^2^(Fo^2^)+(0.0436P)^2^+0.4019P] where P=(Fo^2^+2Fc^2^)/3'
_atom_sites_solution_primary      dual 
_atom_sites_solution_secondary    difmap
_atom_sites_solution_hydrogens    geom
_refine_ls_hydrogen_treatment     constr
_refine_ls_extinction_method      none
_refine_ls_extinction_coef        .
_refine_ls_abs_structure_details
;
 Flack x determined using 4331 quotients [(I+)-(I-)]/[(I+)+(I-)]
 (Parsons, Flack and Wagner, Acta Cryst. B69 (2013) 249-259).
;
_refine_ls_abs_structure_Flack    -0.006(10)
_chemical_absolute_configuration  ad
_refine_ls_number_reflns          11972
_refine_ls_number_parameters      560
_refine_ls_number_restraints      592
_refine_ls_R_factor_all           0.0465
_refine_ls_R_factor_gt            0.0323
_refine_ls_wR_factor_ref          0.0838
_refine_ls_wR_factor_gt           0.0764
_refine_ls_goodness_of_fit_ref    1.027
_refine_ls_restrained_S_all       1.032
_refine_ls_shift/su_max           0.002
_refine_ls_shift/su_mean          0.000
 
loop_
 _atom_site_label
 _atom_site_type_symbol
 _atom_site_fract_x
 _atom_site_fract_y
 _atom_site_fract_z
 _atom_site_U_iso_or_equiv
 _atom_site_adp_type
 _atom_site_occupancy
 _atom_site_site_symmetry_order  
 _atom_site_calc_flag
 _atom_site_refinement_flags_posn
 _atom_site_refinement_flags_adp
 _atom_site_refinement_flags_occupancy
 _atom_site_disorder_assembly
 _atom_site_disorder_group
N1 N 0.13683(12) 0.1906(2) 0.86347(12) 0.0307(4) Uani 0.799(2) 1 d D U P A 1
S1 S 0.10908(12) 0.2967(3) 0.92474(14) 0.0300(3) Uani 0.799(2) 1 d D U P A 1
O2 O 0.14858(16) 0.2625(3) 0.98847(12) 0.0556(6) Uani 0.799(2) 1 d D U P A 1
O3 O 0.03171(11) 0.3187(3) 0.92910(13) 0.0467(5) Uani 0.799(2) 1 d D U P A 1
C31 C 0.1447(3) 0.4732(6) 0.8970(3) 0.0501(11) Uani 0.799(2) 1 d D U P A 1
F1 F 0.1221(3) 0.5089(3) 0.83336(15) 0.0880(11) Uani 0.799(2) 1 d D U P A 1
F2 F 0.1217(2) 0.5731(3) 0.94339(17) 0.0811(9) Uani 0.799(2) 1 d D U P A 1
F3 F 0.21719(16) 0.4744(3) 0.89698(19) 0.0891(10) Uani 0.799(2) 1 d D U P A 1
S2 S 0.08935(9) 0.1428(2) 0.79676(10) 0.0300(3) Uani 0.799(2) 1 d D U P A 1
O4 O 0.13940(13) 0.0826(3) 0.74475(11) 0.0430(5) Uani 0.799(2) 1 d D U P A 1
O5 O 0.03415(13) 0.2406(3) 0.77263(14) 0.0435(5) Uani 0.799(2) 1 d D U P A 1
C32 C 0.0395(3) -0.0181(5) 0.8294(3) 0.0361(9) Uani 0.799(2) 1 d D U P A 1
F4 F -0.00175(13) 0.0118(2) 0.88565(14) 0.0573(6) Uani 0.799(2) 1 d D U P A 1
F5 F -0.00391(14) -0.0675(3) 0.77745(14) 0.0671(7) Uani 0.799(2) 1 d D U P A 1
F6 F 0.08485(12) -0.1237(2) 0.84648(15) 0.0550(5) Uani 0.799(2) 1 d D U P A 1
N1B N 0.0523(5) 0.2735(10) 0.8608(5) 0.0332(16) Uani 0.201(2) 1 d D U P A 2
S1B S 0.1054(7) 0.3164(14) 0.9234(7) 0.043(2) Uani 0.201(2) 1 d D U P A 2
O2B O 0.1682(6) 0.2316(11) 0.9348(6) 0.062(3) Uani 0.201(2) 1 d D U P A 2
O3B O 0.0619(6) 0.3616(12) 0.9837(5) 0.062(3) Uani 0.201(2) 1 d D U P A 2
C31B C 0.1426(10) 0.490(2) 0.8938(10) 0.053(4) Uani 0.201(2) 1 d D U P A 2
F1B F 0.1750(8) 0.4825(14) 0.8316(7) 0.076(3) Uani 0.201(2) 1 d D U P A 2
F2B F 0.0910(8) 0.5901(11) 0.8878(7) 0.086(3) Uani 0.201(2) 1 d D U P A 2
F3B F 0.1929(7) 0.5407(10) 0.9385(6) 0.073(3) Uani 0.201(2) 1 d D U P A 2
S2B S 0.0719(4) 0.1675(9) 0.7977(5) 0.0352(13) Uani 0.201(2) 1 d D U P A 2
O4B O 0.1485(4) 0.1430(10) 0.7841(5) 0.044(2) Uani 0.201(2) 1 d D U P A 2
O5B O 0.0251(6) 0.1959(13) 0.7382(5) 0.055(3) Uani 0.201(2) 1 d D U P A 2
C32B C 0.0401(10) -0.008(2) 0.8318(10) 0.044(4) Uani 0.201(2) 1 d D U P A 2
F4B F -0.0324(4) -0.0123(10) 0.8398(6) 0.058(2) Uani 0.201(2) 1 d D U P A 2
F5B F 0.0561(6) -0.1152(10) 0.7869(6) 0.069(3) Uani 0.201(2) 1 d D U P A 2
F6B F 0.0704(6) -0.0427(10) 0.8940(5) 0.066(3) Uani 0.201(2) 1 d D U P A 2
P1 P 0.18183(2) 0.94585(4) 0.51919(3) 0.02049(8) Uani 1 1 d . . . . .
O1 O -0.01134(9) 0.58532(17) 0.70354(9) 0.0383(3) Uani 1 1 d . . . . .
C1 C 0.12347(10) 0.84028(18) 0.57599(9) 0.0214(3) Uani 1 1 d . . . . .
C2 C 0.15222(10) 0.7465(2) 0.62814(10) 0.0255(3) Uani 1 1 d . . . . .
H2 H 0.203902 0.739579 0.634545 0.031 Uiso 1 1 calc R U . . .
C3 C 0.10569(11) 0.6642(2) 0.67022(11) 0.0288(4) Uani 1 1 d . . . . .
H3 H 0.125345 0.601871 0.705971 0.035 Uiso 1 1 calc R U . . .
C4 C 0.02997(11) 0.67253(19) 0.66023(10) 0.0262(3) Uani 1 1 d . . . . .
C5 C 0.00038(10) 0.7648(2) 0.60847(10) 0.0261(3) Uani 1 1 d . . . . .
H5 H -0.051306 0.770335 0.601796 0.031 Uiso 1 1 calc R U . . .
C6 C 0.04715(10) 0.84836(19) 0.56695(10) 0.0244(3) Uani 1 1 d . . . . .
H6 H 0.027245 0.911949 0.531885 0.029 Uiso 1 1 calc R U . . .
C7 C -0.08802(11) 0.5954(2) 0.69904(12) 0.0317(4) Uani 1 1 d . . . . .
C8 C -0.12457(13) 0.6617(2) 0.75486(12) 0.0350(4) Uani 1 1 d . . . . .
H8 H -0.097936 0.699698 0.794366 0.042 Uiso 1 1 calc R U . . .
C9 C -0.20079(14) 0.6723(3) 0.75275(14) 0.0433(5) Uani 1 1 d . . . . .
H9 H -0.226533 0.717690 0.790914 0.052 Uiso 1 1 calc R U . . .
C10 C -0.23886(14) 0.6168(3) 0.69523(15) 0.0465(6) Uani 1 1 d . . . . .
H10 H -0.290918 0.624262 0.693733 0.056 Uiso 1 1 calc R U . . .
C11 C -0.20145(17) 0.5498(3) 0.63932(15) 0.0494(6) Uani 1 1 d . . . . .
H11 H -0.227884 0.512288 0.599571 0.059 Uiso 1 1 calc R U . . .
C12 C -0.12565(15) 0.5380(3) 0.64167(13) 0.0422(5) Uani 1 1 d . . . . .
H12 H -0.099834 0.490831 0.604078 0.051 Uiso 1 1 calc R U . . .
C13 C 0.14519(9) 1.12792(17) 0.51853(10) 0.0233(3) Uani 1 1 d . . . . .
C14 C 0.14925(17) 1.2157(2) 0.45816(12) 0.0428(6) Uani 1 1 d . . . . .
H14 H 0.171933 1.180492 0.415780 0.051 Uiso 1 1 calc R U . . .
C15 C 0.1201(2) 1.3547(3) 0.46002(14) 0.0535(7) Uani 1 1 d . . . . .
H15 H 0.123432 1.415081 0.418907 0.064 Uiso 1 1 calc R U . . .
C16 C 0.08612(14) 1.4067(2) 0.52126(14) 0.0406(5) Uani 1 1 d . . . . .
H16 H 0.065229 1.501394 0.521600 0.049 Uiso 1 1 calc R U . . .
C17 C 0.08262(11) 1.3207(2) 0.58192(12) 0.0301(4) Uani 1 1 d . . . . .
H17 H 0.060093 1.356815 0.624184 0.036 Uiso 1 1 calc R U . . .
C18 C 0.11213(10) 1.1813(2) 0.58091(10) 0.0253(3) Uani 1 1 d . . . . .
H18 H 0.109871 1.122162 0.622538 0.030 Uiso 1 1 calc R U . . .
C19 C 0.27290(10) 0.94017(19) 0.55624(10) 0.0230(3) Uani 1 1 d . . . . .
C20 C 0.28722(11) 1.0151(2) 0.61969(11) 0.0286(4) Uani 1 1 d . . . . .
H20 H 0.251214 1.077953 0.639664 0.034 Uiso 1 1 calc R U . . .
C21 C 0.35448(12) 0.9968(2) 0.65321(12) 0.0335(4) Uani 1 1 d . . . . .
H21 H 0.364381 1.046767 0.696638 0.040 Uiso 1 1 calc R U . . .
C22 C 0.40748(11) 0.9063(2) 0.62403(12) 0.0343(4) Uani 1 1 d . . . . .
H22 H 0.453167 0.893158 0.647777 0.041 Uiso 1 1 calc R U . . .
C23 C 0.39371(12) 0.8349(3) 0.56014(14) 0.0379(5) Uani 1 1 d . . . . .
H23 H 0.430559 0.775206 0.539310 0.045 Uiso 1 1 calc R U . . .
C24 C 0.32617(11) 0.8505(2) 0.52652(12) 0.0317(4) Uani 1 1 d . . . . .
H24 H 0.316389 0.799903 0.483245 0.038 Uiso 1 1 calc R U . . .
C25 C 0.18291(9) 0.87107(19) 0.43036(9) 0.0234(3) Uani 1 1 d . . . . .
C26 C 0.23428(11) 0.9211(2) 0.38013(11) 0.0314(4) Uani 1 1 d . . . . .
H26 H 0.268633 0.994574 0.392696 0.038 Uiso 1 1 calc R U . . .
C27 C 0.23432(13) 0.8616(3) 0.31156(11) 0.0378(5) Uani 1 1 d . . . . .
H27 H 0.268997 0.894398 0.277147 0.045 Uiso 1 1 calc R U . . .
C28 C 0.18365(13) 0.7544(2) 0.29335(11) 0.0362(4) Uani 1 1 d . . . . .
H28 H 0.184314 0.713488 0.246674 0.043 Uiso 1 1 calc R U . . .
C29 C 0.13256(12) 0.7070(2) 0.34251(11) 0.0312(4) Uani 1 1 d . . . . .
H29 H 0.097366 0.635566 0.329336 0.037 Uiso 1 1 calc R U . . .
C30 C 0.13253(11) 0.7641(2) 0.41159(10) 0.0265(3) Uani 1 1 d . . . . .
H30 H 0.098057 0.729921 0.445853 0.032 Uiso 1 1 calc R U . . .
 
loop_
 _atom_site_aniso_label
 _atom_site_aniso_U_11
 _atom_site_aniso_U_22
 _atom_site_aniso_U_33
 _atom_site_aniso_U_23
 _atom_site_aniso_U_13
 _atom_site_aniso_U_12
N1 0.0284(10) 0.0334(10) 0.0304(10) -0.0043(8) -0.0006(8) -0.0006(8)
S1 0.0315(5) 0.0340(6) 0.0244(6) -0.0028(4) 0.0032(4) -0.0071(4)
O2 0.0719(16) 0.0658(16) 0.0292(11) -0.0041(10) -0.0095(10) 0.0008(13)
O3 0.0348(10) 0.0558(13) 0.0494(12) -0.0184(10) 0.0103(10) -0.0074(9)
C31 0.068(2) 0.0374(19) 0.0450(19) -0.0134(16) 0.0162(18) -0.0171(18)
F1 0.166(3) 0.0460(14) 0.0522(14) 0.0166(11) -0.006(2) -0.0226(19)
F2 0.121(2) 0.0436(12) 0.0790(18) -0.0322(12) 0.0361(17) -0.0250(13)
F3 0.0699(16) 0.093(2) 0.105(2) -0.0172(18) 0.0323(16) -0.0484(15)
S2 0.0355(7) 0.0320(5) 0.0224(4) -0.0014(3) -0.0024(5) 0.0015(4)
O4 0.0521(12) 0.0476(12) 0.0293(10) -0.0062(9) 0.0081(9) 0.0051(10)
O5 0.0496(12) 0.0435(12) 0.0376(11) 0.0026(10) -0.0116(10) 0.0119(10)
C32 0.0340(17) 0.0324(16) 0.0418(18) -0.0091(15) 0.0003(15) -0.0052(15)
F4 0.0593(13) 0.0456(11) 0.0670(13) -0.0085(10) 0.0279(11) -0.0129(9)
F5 0.0687(15) 0.0619(13) 0.0706(15) -0.0139(11) -0.0278(12) -0.0221(12)
F6 0.0553(12) 0.0352(9) 0.0744(15) 0.0075(10) 0.0010(11) 0.0034(8)
N1B 0.034(3) 0.037(3) 0.029(3) -0.006(3) 0.002(3) -0.002(3)
S1B 0.060(4) 0.046(4) 0.022(2) -0.009(2) -0.001(2) -0.007(2)
O2B 0.076(6) 0.048(5) 0.061(6) -0.007(4) -0.043(5) 0.009(4)
O3B 0.083(6) 0.069(6) 0.034(4) -0.014(4) 0.025(4) -0.021(5)
C31B 0.070(6) 0.039(6) 0.051(6) -0.005(6) 0.015(6) -0.016(6)
F1B 0.089(7) 0.065(6) 0.075(6) 0.007(5) 0.029(6) -0.030(6)
F2B 0.131(8) 0.042(4) 0.085(7) -0.005(5) 0.012(7) 0.027(5)
F3B 0.087(7) 0.052(5) 0.080(6) -0.026(5) -0.005(5) -0.028(5)
S2B 0.036(3) 0.044(3) 0.0252(14) -0.008(2) 0.000(2) -0.005(2)
O4B 0.028(4) 0.054(5) 0.049(5) -0.015(4) 0.016(3) -0.001(3)
O5B 0.067(6) 0.071(6) 0.027(4) 0.002(4) -0.018(4) -0.005(5)
C32B 0.042(6) 0.042(6) 0.048(6) -0.013(6) -0.006(6) 0.006(6)
F4B 0.033(4) 0.054(4) 0.086(6) -0.016(4) 0.009(4) -0.009(3)
F5B 0.068(5) 0.055(5) 0.085(6) -0.042(5) 0.012(5) -0.001(4)
F6B 0.087(6) 0.051(5) 0.061(5) 0.011(4) -0.020(5) -0.015(4)
P1 0.02178(17) 0.01967(17) 0.02003(16) -0.00092(16) 0.00053(16) 0.00075(14)
O1 0.0346(7) 0.0381(8) 0.0423(8) 0.0175(7) 0.0096(6) 0.0027(6)
C1 0.0230(8) 0.0202(7) 0.0210(7) -0.0009(6) 0.0012(6) 0.0011(6)
C2 0.0267(8) 0.0254(8) 0.0243(8) 0.0012(6) -0.0011(6) 0.0039(7)
C3 0.0318(9) 0.0266(8) 0.0280(8) 0.0059(7) -0.0004(7) 0.0041(7)
C4 0.0303(9) 0.0221(8) 0.0263(8) 0.0014(6) 0.0058(7) 0.0009(6)
C5 0.0237(8) 0.0249(8) 0.0295(8) 0.0025(7) 0.0038(6) 0.0017(6)
C6 0.0251(8) 0.0233(8) 0.0246(8) 0.0029(6) 0.0007(6) 0.0023(6)
C7 0.0340(9) 0.0277(9) 0.0334(9) 0.0089(7) 0.0057(8) -0.0040(7)
C8 0.0392(11) 0.0353(10) 0.0306(9) 0.0034(8) 0.0053(8) -0.0054(8)
C9 0.0397(12) 0.0442(12) 0.0460(12) 0.0075(10) 0.0146(10) -0.0001(10)
C10 0.0365(11) 0.0485(13) 0.0546(14) 0.0204(11) 0.0022(10) -0.0101(10)
C11 0.0558(15) 0.0512(14) 0.0413(12) 0.0086(11) -0.0061(11) -0.0253(12)
C12 0.0510(13) 0.0407(12) 0.0348(11) -0.0007(9) 0.0097(10) -0.0128(10)
C13 0.0270(7) 0.0197(7) 0.0233(7) -0.0003(6) 0.0000(6) 0.0012(6)
C14 0.0723(17) 0.0280(10) 0.0282(9) 0.0034(8) 0.0125(10) 0.0092(10)
C15 0.097(2) 0.0297(10) 0.0336(11) 0.0082(9) 0.0086(13) 0.0163(12)
C16 0.0577(13) 0.0235(8) 0.0406(10) -0.0004(9) -0.0003(11) 0.0118(8)
C17 0.0325(9) 0.0246(8) 0.0330(9) -0.0048(7) 0.0034(7) 0.0022(7)
C18 0.0281(8) 0.0229(8) 0.0248(7) 0.0005(6) 0.0019(6) 0.0014(7)
C19 0.0219(7) 0.0216(7) 0.0256(7) -0.0001(6) -0.0002(6) -0.0016(6)
C20 0.0269(8) 0.0285(9) 0.0303(8) -0.0068(7) -0.0011(7) -0.0012(7)
C21 0.0320(10) 0.0359(10) 0.0324(9) -0.0057(8) -0.0060(8) -0.0067(8)
C22 0.0255(8) 0.0370(10) 0.0404(11) 0.0011(8) -0.0080(8) -0.0042(8)
C23 0.0267(9) 0.0411(11) 0.0459(12) -0.0072(9) -0.0040(8) 0.0065(8)
C24 0.0281(8) 0.0336(9) 0.0336(9) -0.0073(8) -0.0025(8) 0.0041(7)
C25 0.0258(7) 0.0231(7) 0.0213(7) -0.0015(6) -0.0002(6) 0.0027(6)
C26 0.0324(10) 0.0351(10) 0.0267(8) -0.0021(7) 0.0039(7) -0.0058(8)
C27 0.0417(11) 0.0468(12) 0.0250(9) -0.0021(8) 0.0060(8) -0.0034(9)
C28 0.0460(11) 0.0393(10) 0.0232(8) -0.0073(8) -0.0023(8) 0.0049(9)
C29 0.0353(10) 0.0283(9) 0.0301(9) -0.0063(7) -0.0049(8) 0.0012(7)
C30 0.0298(8) 0.0232(8) 0.0266(8) -0.0025(6) -0.0006(7) 0.0014(7)
 
_geom_special_details
;
 All esds (except the esd in the dihedral angle between two l.s. planes)
 are estimated using the full covariance matrix.  The cell esds are taken
 into account individually in the estimation of esds in distances, angles
 and torsion angles; correlations between esds in cell parameters are only
 used when they are defined by crystal symmetry.  An approximate (isotropic)
 treatment of cell esds is used for estimating esds involving l.s. planes.
;
 
loop_
 _geom_bond_atom_site_label_1
 _geom_bond_atom_site_label_2
 _geom_bond_distance
 _geom_bond_site_symmetry_2
 _geom_bond_publ_flag
N1 S2 1.579(3) . ?
N1 S1 1.587(4) . ?
S1 O3 1.424(3) . ?
S1 O2 1.426(4) . ?
S1 C31 1.823(5) . ?
C31 F1 1.300(6) . ?
C31 F3 1.320(6) . ?
C31 F2 1.330(5) . ?
S2 O5 1.421(2) . ?
S2 O4 1.442(3) . ?
S2 C32 1.839(4) . ?
C32 F6 1.314(5) . ?
C32 F4 1.320(5) . ?
C32 F5 1.332(5) . ?
N1B S1B 1.569(14) . ?
N1B S2B 1.571(11) . ?
S1B O2B 1.400(14) . ?
S1B O3B 1.438(14) . ?
S1B C31B 1.822(18) . ?
C31B F1B 1.306(18) . ?
C31B F2B 1.318(18) . ?
C31B F3B 1.323(18) . ?
S2B O5B 1.425(12) . ?
S2B O4B 1.434(9) . ?
S2B C32B 1.832(18) . ?
C32B F5B 1.325(18) . ?
C32B F6B 1.325(17) . ?
C32B F4B 1.328(17) . ?
P1 C1 1.7879(18) . ?
P1 C19 1.7965(18) . ?
P1 C25 1.7971(17) . ?
P1 C13 1.8020(16) . ?
O1 C4 1.365(2) . ?
O1 C7 1.401(3) . ?
C1 C6 1.401(2) . ?
C1 C2 1.403(2) . ?
C2 C3 1.382(3) . ?
C2 H2 0.9500 . ?
C3 C4 1.392(3) . ?
C3 H3 0.9500 . ?
C4 C5 1.395(3) . ?
C5 C6 1.384(2) . ?
C5 H5 0.9500 . ?
C6 H6 0.9500 . ?
C7 C12 1.377(3) . ?
C7 C8 1.379(3) . ?
C8 C9 1.391(3) . ?
C8 H8 0.9500 . ?
C9 C10 1.377(4) . ?
C9 H9 0.9500 . ?
C10 C11 1.391(4) . ?
C10 H10 0.9500 . ?
C11 C12 1.384(4) . ?
C11 H11 0.9500 . ?
C12 H12 0.9500 . ?
C13 C14 1.389(3) . ?
C13 C18 1.401(3) . ?
C14 C15 1.384(3) . ?
C14 H14 0.9500 . ?
C15 C16 1.386(4) . ?
C15 H15 0.9500 . ?
C16 C17 1.384(3) . ?
C16 H16 0.9500 . ?
C17 C18 1.390(3) . ?
C17 H17 0.9500 . ?
C18 H18 0.9500 . ?
C19 C24 1.388(3) . ?
C19 C20 1.396(2) . ?
C20 C21 1.385(3) . ?
C20 H20 0.9500 . ?
C21 C22 1.386(3) . ?
C21 H21 0.9500 . ?
C22 C23 1.385(3) . ?
C22 H22 0.9500 . ?
C23 C24 1.388(3) . ?
C23 H23 0.9500 . ?
C24 H24 0.9500 . ?
C25 C30 1.389(3) . ?
C25 C26 1.402(3) . ?
C26 C27 1.393(3) . ?
C26 H26 0.9500 . ?
C27 C28 1.392(3) . ?
C27 H27 0.9500 . ?
C28 C29 1.377(3) . ?
C28 H28 0.9500 . ?
C29 C30 1.394(3) . ?
C29 H29 0.9500 . ?
C30 H30 0.9500 . ?
 
loop_
 _geom_angle_atom_site_label_1
 _geom_angle_atom_site_label_2
 _geom_angle_atom_site_label_3
 _geom_angle
 _geom_angle_site_symmetry_1
 _geom_angle_site_symmetry_3
 _geom_angle_publ_flag
S2 N1 S1 124.53(18) . . ?
O3 S1 O2 118.8(2) . . ?
O3 S1 N1 116.3(2) . . ?
O2 S1 N1 107.9(2) . . ?
O3 S1 C31 104.0(3) . . ?
O2 S1 C31 104.8(3) . . ?
N1 S1 C31 103.3(2) . . ?
F1 C31 F3 108.2(4) . . ?
F1 C31 F2 108.9(5) . . ?
F3 C31 F2 108.0(4) . . ?
F1 C31 S1 111.9(4) . . ?
F3 C31 S1 111.3(4) . . ?
F2 C31 S1 108.5(3) . . ?
O5 S2 O4 118.3(2) . . ?
O5 S2 N1 117.45(19) . . ?
O4 S2 N1 107.07(16) . . ?
O5 S2 C32 105.4(2) . . ?
O4 S2 C32 103.1(2) . . ?
N1 S2 C32 103.4(2) . . ?
F6 C32 F4 108.5(4) . . ?
F6 C32 F5 107.3(4) . . ?
F4 C32 F5 108.3(4) . . ?
F6 C32 S2 111.4(3) . . ?
F4 C32 S2 112.2(3) . . ?
F5 C32 S2 108.9(3) . . ?
S1B N1B S2B 125.3(8) . . ?
O2B S1B O3B 119.4(12) . . ?
O2B S1B N1B 118.4(10) . . ?
O3B S1B N1B 108.6(9) . . ?
O2B S1B C31B 103.4(10) . . ?
O3B S1B C31B 100.9(10) . . ?
N1B S1B C31B 102.9(10) . . ?
F1B C31B F2B 106.5(16) . . ?
F1B C31B F3B 105.6(15) . . ?
F2B C31B F3B 107.7(16) . . ?
F1B C31B S1B 113.0(13) . . ?
F2B C31B S1B 111.8(13) . . ?
F3B C31B S1B 111.9(13) . . ?
O5B S2B O4B 118.1(9) . . ?
O5B S2B N1B 109.7(7) . . ?
O4B S2B N1B 116.7(7) . . ?
O5B S2B C32B 104.2(9) . . ?
O4B S2B C32B 103.3(8) . . ?
N1B S2B C32B 102.4(8) . . ?
F5B C32B F6B 106.7(14) . . ?
F5B C32B F4B 105.6(14) . . ?
F6B C32B F4B 107.9(14) . . ?
F5B C32B S2B 111.4(12) . . ?
F6B C32B S2B 112.7(12) . . ?
F4B C32B S2B 112.1(12) . . ?
C1 P1 C19 107.64(8) . . ?
C1 P1 C25 110.33(8) . . ?
C19 P1 C25 109.56(8) . . ?
C1 P1 C13 106.79(8) . . ?
C19 P1 C13 111.76(8) . . ?
C25 P1 C13 110.68(8) . . ?
C4 O1 C7 118.30(15) . . ?
C6 C1 C2 119.09(16) . . ?
C6 C1 P1 119.23(13) . . ?
C2 C1 P1 121.66(14) . . ?
C3 C2 C1 120.26(17) . . ?
C3 C2 H2 119.9 . . ?
C1 C2 H2 119.9 . . ?
C2 C3 C4 119.98(17) . . ?
C2 C3 H3 120.0 . . ?
C4 C3 H3 120.0 . . ?
O1 C4 C3 115.65(16) . . ?
O1 C4 C5 123.79(17) . . ?
C3 C4 C5 120.56(17) . . ?
C6 C5 C4 119.29(17) . . ?
C6 C5 H5 120.4 . . ?
C4 C5 H5 120.4 . . ?
C5 C6 C1 120.81(16) . . ?
C5 C6 H6 119.6 . . ?
C1 C6 H6 119.6 . . ?
C12 C7 C8 121.2(2) . . ?
C12 C7 O1 121.1(2) . . ?
C8 C7 O1 117.6(2) . . ?
C7 C8 C9 119.4(2) . . ?
C7 C8 H8 120.3 . . ?
C9 C8 H8 120.3 . . ?
C10 C9 C8 119.8(2) . . ?
C10 C9 H9 120.1 . . ?
C8 C9 H9 120.1 . . ?
C9 C10 C11 120.3(2) . . ?
C9 C10 H10 119.9 . . ?
C11 C10 H10 119.9 . . ?
C12 C11 C10 119.9(2) . . ?
C12 C11 H11 120.0 . . ?
C10 C11 H11 120.0 . . ?
C7 C12 C11 119.3(2) . . ?
C7 C12 H12 120.3 . . ?
C11 C12 H12 120.3 . . ?
C14 C13 C18 119.70(16) . . ?
C14 C13 P1 121.72(15) . . ?
C18 C13 P1 118.59(13) . . ?
C15 C14 C13 119.7(2) . . ?
C15 C14 H14 120.1 . . ?
C13 C14 H14 120.1 . . ?
C14 C15 C16 120.7(2) . . ?
C14 C15 H15 119.7 . . ?
C16 C15 H15 119.7 . . ?
C17 C16 C15 119.98(19) . . ?
C17 C16 H16 120.0 . . ?
C15 C16 H16 120.0 . . ?
C16 C17 C18 119.89(19) . . ?
C16 C17 H17 120.1 . . ?
C18 C17 H17 120.1 . . ?
C17 C18 C13 120.02(17) . . ?
C17 C18 H18 120.0 . . ?
C13 C18 H18 120.0 . . ?
C24 C19 C20 120.17(17) . . ?
C24 C19 P1 120.46(14) . . ?
C20 C19 P1 119.03(14) . . ?
C21 C20 C19 119.28(18) . . ?
C21 C20 H20 120.4 . . ?
C19 C20 H20 120.4 . . ?
C20 C21 C22 120.65(19) . . ?
C20 C21 H21 119.7 . . ?
C22 C21 H21 119.7 . . ?
C23 C22 C21 119.86(19) . . ?
C23 C22 H22 120.1 . . ?
C21 C22 H22 120.1 . . ?
C22 C23 C24 120.1(2) . . ?
C22 C23 H23 119.9 . . ?
C24 C23 H23 119.9 . . ?
C23 C24 C19 119.90(19) . . ?
C23 C24 H24 120.1 . . ?
C19 C24 H24 120.1 . . ?
C30 C25 C26 120.18(17) . . ?
C30 C25 P1 119.79(14) . . ?
C26 C25 P1 120.03(14) . . ?
C27 C26 C25 119.18(19) . . ?
C27 C26 H26 120.4 . . ?
C25 C26 H26 120.4 . . ?
C28 C27 C26 120.2(2) . . ?
C28 C27 H27 119.9 . . ?
C26 C27 H27 119.9 . . ?
C29 C28 C27 120.50(19) . . ?
C29 C28 H28 119.8 . . ?
C27 C28 H28 119.8 . . ?
C28 C29 C30 119.94(19) . . ?
C28 C29 H29 120.0 . . ?
C30 C29 H29 120.0 . . ?
C25 C30 C29 120.02(18) . . ?
C25 C30 H30 120.0 . . ?
C29 C30 H30 120.0 . . ?
 
loop_
 _geom_torsion_atom_site_label_1
 _geom_torsion_atom_site_label_2
 _geom_torsion_atom_site_label_3
 _geom_torsion_atom_site_label_4
 _geom_torsion
 _geom_torsion_site_symmetry_1
 _geom_torsion_site_symmetry_2
 _geom_torsion_site_symmetry_3
 _geom_torsion_site_symmetry_4
 _geom_torsion_publ_flag
S2 N1 S1 O3 16.8(4) . . . . ?
S2 N1 S1 O2 153.2(2) . . . . ?
S2 N1 S1 C31 -96.3(3) . . . . ?
O3 S1 C31 F1 -64.7(5) . . . . ?
O2 S1 C31 F1 169.9(4) . . . . ?
N1 S1 C31 F1 57.1(5) . . . . ?
O3 S1 C31 F3 174.1(3) . . . . ?
O2 S1 C31 F3 48.8(4) . . . . ?
N1 S1 C31 F3 -64.1(4) . . . . ?
O3 S1 C31 F2 55.5(4) . . . . ?
O2 S1 C31 F2 -69.9(4) . . . . ?
N1 S1 C31 F2 177.3(4) . . . . ?
S1 N1 S2 O5 27.9(3) . . . . ?
S1 N1 S2 O4 163.9(2) . . . . ?
S1 N1 S2 C32 -87.6(3) . . . . ?
O5 S2 C32 F6 173.3(3) . . . . ?
O4 S2 C32 F6 48.6(4) . . . . ?
N1 S2 C32 F6 -62.8(3) . . . . ?
O5 S2 C32 F4 -64.8(4) . . . . ?
O4 S2 C32 F4 170.5(3) . . . . ?
N1 S2 C32 F4 59.1(4) . . . . ?
O5 S2 C32 F5 55.2(4) . . . . ?
O4 S2 C32 F5 -69.6(3) . . . . ?
N1 S2 C32 F5 179.0(3) . . . . ?
S2B N1B S1B O2B -15.8(16) . . . . ?
S2B N1B S1B O3B -156.2(9) . . . . ?
S2B N1B S1B C31B 97.5(12) . . . . ?
O2B S1B C31B F1B 66.7(17) . . . . ?
O3B S1B C31B F1B -169.3(15) . . . . ?
N1B S1B C31B F1B -57.1(16) . . . . ?
O2B S1B C31B F2B -173.1(13) . . . . ?
O3B S1B C31B F2B -49.1(16) . . . . ?
N1B S1B C31B F2B 63.0(15) . . . . ?
O2B S1B C31B F3B -52.3(16) . . . . ?
O3B S1B C31B F3B 71.7(15) . . . . ?
N1B S1B C31B F3B -176.1(13) . . . . ?
S1B N1B S2B O5B -157.4(10) . . . . ?
S1B N1B S2B O4B -19.6(14) . . . . ?
S1B N1B S2B C32B 92.3(11) . . . . ?
O5B S2B C32B F5B 69.4(14) . . . . ?
O4B S2B C32B F5B -54.6(14) . . . . ?
N1B S2B C32B F5B -176.2(12) . . . . ?
O5B S2B C32B F6B -170.7(12) . . . . ?
O4B S2B C32B F6B 65.3(14) . . . . ?
N1B S2B C32B F6B -56.3(14) . . . . ?
O5B S2B C32B F4B -48.7(14) . . . . ?
O4B S2B C32B F4B -172.7(12) . . . . ?
N1B S2B C32B F4B 65.6(13) . . . . ?
C19 P1 C1 C6 168.27(14) . . . . ?
C25 P1 C1 C6 -72.22(16) . . . . ?
C13 P1 C1 C6 48.11(16) . . . . ?
C19 P1 C1 C2 -13.47(17) . . . . ?
C25 P1 C1 C2 106.03(15) . . . . ?
C13 P1 C1 C2 -133.63(15) . . . . ?
C6 C1 C2 C3 -0.4(3) . . . . ?
P1 C1 C2 C3 -178.69(15) . . . . ?
C1 C2 C3 C4 0.9(3) . . . . ?
C7 O1 C4 C3 176.19(19) . . . . ?
C7 O1 C4 C5 -4.2(3) . . . . ?
C2 C3 C4 O1 178.93(18) . . . . ?
C2 C3 C4 C5 -0.7(3) . . . . ?
O1 C4 C5 C6 -179.62(18) . . . . ?
C3 C4 C5 C6 0.0(3) . . . . ?
C4 C5 C6 C1 0.5(3) . . . . ?
C2 C1 C6 C5 -0.3(3) . . . . ?
P1 C1 C6 C5 178.02(14) . . . . ?
C4 O1 C7 C12 74.0(3) . . . . ?
C4 O1 C7 C8 -107.5(2) . . . . ?
C12 C7 C8 C9 -0.8(3) . . . . ?
O1 C7 C8 C9 -179.27(19) . . . . ?
C7 C8 C9 C10 0.0(3) . . . . ?
C8 C9 C10 C11 0.2(4) . . . . ?
C9 C10 C11 C12 0.4(4) . . . . ?
C8 C7 C12 C11 1.4(3) . . . . ?
O1 C7 C12 C11 179.8(2) . . . . ?
C10 C11 C12 C7 -1.2(4) . . . . ?
C1 P1 C13 C14 -146.28(19) . . . . ?
C19 P1 C13 C14 96.2(2) . . . . ?
C25 P1 C13 C14 -26.2(2) . . . . ?
C1 P1 C13 C18 33.95(16) . . . . ?
C19 P1 C13 C18 -83.52(16) . . . . ?
C25 P1 C13 C18 154.06(14) . . . . ?
C18 C13 C14 C15 -0.5(4) . . . . ?
P1 C13 C14 C15 179.8(2) . . . . ?
C13 C14 C15 C16 -0.8(5) . . . . ?
C14 C15 C16 C17 1.5(5) . . . . ?
C15 C16 C17 C18 -1.1(4) . . . . ?
C16 C17 C18 C13 -0.1(3) . . . . ?
C14 C13 C18 C17 0.9(3) . . . . ?
P1 C13 C18 C17 -179.30(15) . . . . ?
C1 P1 C19 C24 102.37(17) . . . . ?
C25 P1 C19 C24 -17.62(18) . . . . ?
C13 P1 C19 C24 -140.67(16) . . . . ?
C1 P1 C19 C20 -70.89(16) . . . . ?
C25 P1 C19 C20 169.12(15) . . . . ?
C13 P1 C19 C20 46.06(17) . . . . ?
C24 C19 C20 C21 -1.2(3) . . . . ?
P1 C19 C20 C21 172.09(16) . . . . ?
C19 C20 C21 C22 0.6(3) . . . . ?
C20 C21 C22 C23 1.0(3) . . . . ?
C21 C22 C23 C24 -2.0(4) . . . . ?
C22 C23 C24 C19 1.3(3) . . . . ?
C20 C19 C24 C23 0.2(3) . . . . ?
P1 C19 C24 C23 -172.95(18) . . . . ?
C1 P1 C25 C30 11.05(17) . . . . ?
C19 P1 C25 C30 129.39(15) . . . . ?
C13 P1 C25 C30 -106.92(15) . . . . ?
C1 P1 C25 C26 -169.22(15) . . . . ?
C19 P1 C25 C26 -50.88(18) . . . . ?
C13 P1 C25 C26 72.81(17) . . . . ?
C30 C25 C26 C27 -0.4(3) . . . . ?
P1 C25 C26 C27 179.92(16) . . . . ?
C25 C26 C27 C28 0.3(3) . . . . ?
C26 C27 C28 C29 0.7(3) . . . . ?
C27 C28 C29 C30 -1.6(3) . . . . ?
C26 C25 C30 C29 -0.5(3) . . . . ?
P1 C25 C30 C29 179.22(15) . . . . ?
C28 C29 C30 C25 1.5(3) . . . . ?
 
_refine_diff_density_max    0.292
_refine_diff_density_min   -0.219
_refine_diff_density_rms    0.045

_shelx_res_file
;
TITL IL9NTf2_NiBr2_MeOH_0m.res in Pca2(1)
    IL9NTf2_NiBr2_MeOH_0m.res
    created by SHELXL-2019/3 at 16:03:52 on 24-May-2024
REM Old TITL IL9NTf2_NiBr2_MeOH_0m in Pca2(1)
REM SHELXT solution in Pca2(1): R1 0.154, Rweak 0.020, Alpha 0.003
REM <I/s>   1.554 for  321 systematic absences,  Orientation as input
REM Flack x =  0.058 ( 0.013 ) from  2875 Parsons' quotients
REM Formula found by SHELXT:  C31 N2 O4 F6 P S2
CELL  0.71073  18.1938    9.1950   18.6910   90.0000   90.0000   90.0000
ZERR    4.000   0.0008    0.0005    0.0008    0.0000    0.0000    0.0000
LATT -1
SYMM -X, -Y, 1/2+Z
SYMM 1/2+X, -Y, Z
SYMM 1/2-X, Y, 1/2+Z
SFAC C H N O F P S
UNIT 128 96 4 20 24 4 8
SADI 0.02 C31 F1 C31 F2 C31 F3 C32 F4 C32 F5 C32 F6 C31B F1B C31B F2B =
 C31B F3B C32B F4B C32B F5B C32B F6B

SADI 0.02
TEMP -123.150
SIZE 0.32 0.29 0.05
L.S. 10
BOND $H
CONF
ACTA
LIST 4
FMAP 2
PLAN 20
SIMU 0.01 N1 > F6B
WGHT    0.043600    0.401900
FVAR       0.38283   0.79896
PART 1 21
N1    3    0.136832    0.190622    0.863470    21.00000    0.02844    0.03343 =
         0.03036   -0.00434   -0.00061   -0.00058
S1    7    0.109077    0.296750    0.924743    21.00000    0.03150    0.03403 =
         0.02436   -0.00276    0.00322   -0.00713
O2    4    0.148577    0.262541    0.988466    21.00000    0.07187    0.06582 =
         0.02923   -0.00409   -0.00945    0.00076
O3    4    0.031711    0.318673    0.929100    21.00000    0.03477    0.05584 =
         0.04937   -0.01839    0.01034   -0.00735
C31   1    0.144660    0.473248    0.897009    21.00000    0.06785    0.03743 =
         0.04501   -0.01337    0.01617   -0.01710
F1    5    0.122140    0.508899    0.833362    21.00000    0.16592    0.04597 =
         0.05220    0.01663   -0.00646   -0.02262
F2    5    0.121737    0.573070    0.943391    21.00000    0.12065    0.04356 =
         0.07900   -0.03222    0.03606   -0.02503
F3    5    0.217193    0.474444    0.896976    21.00000    0.06989    0.09257 =
         0.10472   -0.01725    0.03226   -0.04842
S2    7    0.089348    0.142795    0.796764    21.00000    0.03553    0.03200 =
         0.02239   -0.00136   -0.00237    0.00153
O4    4    0.139400    0.082627    0.744751    21.00000    0.05210    0.04761 =
         0.02932   -0.00617    0.00805    0.00505
O5    4    0.034146    0.240554    0.772633    21.00000    0.04959    0.04345 =
         0.03758    0.00258   -0.01158    0.01189
C32   1    0.039487   -0.018062    0.829434    21.00000    0.03397    0.03243 =
         0.04178   -0.00909    0.00027   -0.00519
F4    5   -0.001746    0.011755    0.885654    21.00000    0.05931    0.04556 =
         0.06704   -0.00853    0.02787   -0.01286
F5    5   -0.003915   -0.067489    0.777450    21.00000    0.06867    0.06194 =
         0.07064   -0.01387   -0.02779   -0.02212
F6    5    0.084852   -0.123659    0.846477    21.00000    0.05530    0.03520 =
         0.07445    0.00749    0.00099    0.00341
PART 2 -21
SAME N1 > F6
N1B   3    0.052300    0.273467    0.860780   -21.00000    0.03365    0.03737 =
         0.02868   -0.00614    0.00241   -0.00182
S1B   7    0.105407    0.316418    0.923429   -21.00000    0.06037    0.04555 =
         0.02189   -0.00888   -0.00113   -0.00731
O2B   4    0.168218    0.231609    0.934822   -21.00000    0.07617    0.04768 =
         0.06115   -0.00699   -0.04294    0.00858
O3B   4    0.061934    0.361620    0.983705   -21.00000    0.08269    0.06947 =
         0.03389   -0.01371    0.02534   -0.02147
C31B  1    0.142618    0.490302    0.893820   -21.00000    0.07013    0.03890 =
         0.05119   -0.00487    0.01498   -0.01642
F1B   5    0.175027    0.482520    0.831614   -21.00000    0.08894    0.06543 =
         0.07470    0.00705    0.02851   -0.03040
F2B   5    0.090975    0.590111    0.887817   -21.00000    0.13114    0.04233 =
         0.08513   -0.00462    0.01167    0.02688
F3B   5    0.192948    0.540666    0.938514   -21.00000    0.08658    0.05236 =
         0.07978   -0.02572   -0.00526   -0.02808
S2B   7    0.071858    0.167503    0.797668   -21.00000    0.03614    0.04440 =
         0.02520   -0.00785    0.00013   -0.00453
O4B   4    0.148470    0.143034    0.784121   -21.00000    0.02808    0.05441 =
         0.04917   -0.01455    0.01648   -0.00056
O5B   4    0.025089    0.195898    0.738162   -21.00000    0.06654    0.07125 =
         0.02722    0.00175   -0.01765   -0.00541
C32B  1    0.040126   -0.008385    0.831811   -21.00000    0.04245    0.04239 =
         0.04836   -0.01298   -0.00598    0.00580
F4B   5   -0.032367   -0.012288    0.839784   -21.00000    0.03325    0.05406 =
         0.08627   -0.01562    0.00939   -0.00946
F5B   5    0.056139   -0.115224    0.786906   -21.00000    0.06775    0.05501 =
         0.08548   -0.04216    0.01193   -0.00063
F6B   5    0.070421   -0.042746    0.894039   -21.00000    0.08717    0.05074 =
         0.06142    0.01064   -0.01997   -0.01509
PART 0
P1    6    0.181826    0.945845    0.519189    11.00000    0.02178    0.01967 =
         0.02003   -0.00092    0.00053    0.00075
O1    4   -0.011340    0.585320    0.703537    11.00000    0.03460    0.03811 =
         0.04230    0.01746    0.00961    0.00270
C1    1    0.123467    0.840278    0.575986    11.00000    0.02304    0.02018 =
         0.02100   -0.00087    0.00124    0.00111
C2    1    0.152221    0.746505    0.628137    11.00000    0.02669    0.02543 =
         0.02426    0.00116   -0.00113    0.00392
AFIX  43
H2    2    0.203902    0.739579    0.634545    11.00000   -1.20000
AFIX   0
C3    1    0.105686    0.664170    0.670224    11.00000    0.03182    0.02664 =
         0.02799    0.00587   -0.00042    0.00405
AFIX  43
H3    2    0.125345    0.601871    0.705971    11.00000   -1.20000
AFIX   0
C4    1    0.029972    0.672529    0.660232    11.00000    0.03026    0.02205 =
         0.02633    0.00138    0.00584    0.00087
C5    1    0.000383    0.764846    0.608472    11.00000    0.02373    0.02490 =
         0.02952    0.00254    0.00375    0.00173
AFIX  43
H5    2   -0.051306    0.770335    0.601796    11.00000   -1.20000
AFIX   0
C6    1    0.047154    0.848364    0.566947    11.00000    0.02512    0.02334 =
         0.02461    0.00288    0.00072    0.00228
AFIX  43
H6    2    0.027245    0.911949    0.531885    11.00000   -1.20000
AFIX   0
C7    1   -0.088025    0.595377    0.699040    11.00000    0.03396    0.02771 =
         0.03336    0.00892    0.00569   -0.00396
C8    1   -0.124572    0.661656    0.754858    11.00000    0.03918    0.03531 =
         0.03056    0.00337    0.00533   -0.00540
AFIX  43
H8    2   -0.097936    0.699698    0.794366    11.00000   -1.20000
AFIX   0
C9    1   -0.200793    0.672267    0.752753    11.00000    0.03971    0.04419 =
         0.04597    0.00754    0.01463   -0.00009
AFIX  43
H9    2   -0.226533    0.717690    0.790914    11.00000   -1.20000
AFIX   0
C10   1   -0.238862    0.616786    0.695234    11.00000    0.03647    0.04851 =
         0.05464    0.02035    0.00224   -0.01009
AFIX  43
H10   2   -0.290918    0.624262    0.693733    11.00000   -1.20000
AFIX   0
C11   1   -0.201448    0.549845    0.639318    11.00000    0.05581    0.05125 =
         0.04128    0.00858   -0.00609   -0.02533
AFIX  43
H11   2   -0.227884    0.512288    0.599571    11.00000   -1.20000
AFIX   0
C12   1   -0.125649    0.538028    0.641666    11.00000    0.05102    0.04071 =
         0.03475   -0.00070    0.00971   -0.01279
AFIX  43
H12   2   -0.099834    0.490831    0.604078    11.00000   -1.20000
AFIX   0
C13   1    0.145189    1.127921    0.518525    11.00000    0.02698    0.01966 =
         0.02330   -0.00027   -0.00002    0.00124
C14   1    0.149251    1.215710    0.458156    11.00000    0.07229    0.02802 =
         0.02821    0.00340    0.01254    0.00918
AFIX  43
H14   2    0.171933    1.180492    0.415780    11.00000   -1.20000
AFIX   0
C15   1    0.120107    1.354702    0.460023    11.00000    0.09706    0.02965 =
         0.03365    0.00815    0.00865    0.01634
AFIX  43
H15   2    0.123432    1.415081    0.418907    11.00000   -1.20000
AFIX   0
C16   1    0.086119    1.406708    0.521263    11.00000    0.05772    0.02348 =
         0.04062   -0.00040   -0.00034    0.01175
AFIX  43
H16   2    0.065229    1.501394    0.521600    11.00000   -1.20000
AFIX   0
C17   1    0.082624    1.320653    0.581925    11.00000    0.03254    0.02465 =
         0.03298   -0.00477    0.00338    0.00218
AFIX  43
H17   2    0.060093    1.356815    0.624184    11.00000   -1.20000
AFIX   0
C18   1    0.112126    1.181278    0.580912    11.00000    0.02811    0.02293 =
         0.02480    0.00046    0.00188    0.00139
AFIX  43
H18   2    0.109871    1.122162    0.622538    11.00000   -1.20000
AFIX   0
C19   1    0.272895    0.940171    0.556237    11.00000    0.02191    0.02160 =
         0.02561   -0.00008   -0.00016   -0.00164
C20   1    0.287215    1.015091    0.619691    11.00000    0.02694    0.02845 =
         0.03034   -0.00680   -0.00107   -0.00118
AFIX  43
H20   2    0.251214    1.077953    0.639664    11.00000   -1.20000
AFIX   0
C21   1    0.354484    0.996778    0.653212    11.00000    0.03199    0.03594 =
         0.03243   -0.00568   -0.00602   -0.00671
AFIX  43
H21   2    0.364381    1.046767    0.696638    11.00000   -1.20000
AFIX   0
C22   1    0.407481    0.906259    0.624026    11.00000    0.02550    0.03701 =
         0.04037    0.00106   -0.00804   -0.00417
AFIX  43
H22   2    0.453167    0.893158    0.647777    11.00000   -1.20000
AFIX   0
C23   1    0.393705    0.834908    0.560139    11.00000    0.02666    0.04109 =
         0.04585   -0.00718   -0.00404    0.00651
AFIX  43
H23   2    0.430559    0.775206    0.539310    11.00000   -1.20000
AFIX   0
C24   1    0.326165    0.850504    0.526524    11.00000    0.02808    0.03355 =
         0.03361   -0.00729   -0.00252    0.00410
AFIX  43
H24   2    0.316389    0.799903    0.483245    11.00000   -1.20000
AFIX   0
C25   1    0.182909    0.871074    0.430363    11.00000    0.02585    0.02306 =
         0.02129   -0.00148   -0.00017    0.00272
C26   1    0.234281    0.921080    0.380128    11.00000    0.03245    0.03507 =
         0.02666   -0.00206    0.00389   -0.00582
AFIX  43
H26   2    0.268633    0.994574    0.392696    11.00000   -1.20000
AFIX   0
C27   1    0.234318    0.861648    0.311560    11.00000    0.04172    0.04676 =
         0.02500   -0.00211    0.00601   -0.00335
AFIX  43
H27   2    0.268997    0.894398    0.277147    11.00000   -1.20000
AFIX   0
C28   1    0.183645    0.754360    0.293349    11.00000    0.04598    0.03928 =
         0.02320   -0.00732   -0.00233    0.00486
AFIX  43
H28   2    0.184314    0.713488    0.246674    11.00000   -1.20000
AFIX   0
C29   1    0.132555    0.707047    0.342506    11.00000    0.03527    0.02833 =
         0.03006   -0.00635   -0.00490    0.00118
AFIX  43
H29   2    0.097366    0.635566    0.329336    11.00000   -1.20000
AFIX   0
C30   1    0.132533    0.764144    0.411593    11.00000    0.02980    0.02315 =
         0.02656   -0.00246   -0.00058    0.00143
AFIX  43
H30   2    0.098057    0.729921    0.445853    11.00000   -1.20000
AFIX   0
HKLF 4


REM  IL9NTf2_NiBr2_MeOH_0m.res in Pca2(1)
REM wR2 = 0.0838, GooF = S = 1.027, Restrained GooF = 1.032 for all data
REM R1 = 0.0323 for 10087 Fo > 4sig(Fo) and 0.0465 for all 11972 data
REM 560 parameters refined using 592 restraints

END

WGHT      0.0436      0.4020

REM SADI restraints, including those derived from SAME
SADI 0.0200  C31^a F1^a  C31^a F2^a  C31^a F3^a  C32^a F4^a  C32^a F5^a =
     C32^a F6^a  C31B^b F1B^b  C31B^b F2B^b  C31B^b F3B^b  C32B^b F4B^b =
     C32B^b F5B^b  C32B^b F6B^b
SADI 0.0200  S2^a C32^a  S2B^b C32B^b
SADI 0.0200  S1^a C31^a  S1B^b C31B^b
SADI 0.0200  S2^a O5^a  S2B^b O5B^b
SADI 0.0200  S2^a O4^a  S2B^b O4B^b
SADI 0.0200  N1^a S2^a  N1B^b S2B^b
SADI 0.0200  N1^a S1^a  N1B^b S1B^b
SADI 0.0200  S1^a O3^a  S1B^b O3B^b
SADI 0.0200  S1^a O2^a  S1B^b O2B^b
SADI 0.0400  F1^a F2^a  F1B^b F2B^b
SADI 0.0400  S1^a F3^a  S1B^b F3B^b
SADI 0.0400  S1^a F2^a  S1B^b F2B^b
SADI 0.0400  F1^a F3^a  F1B^b F3B^b
SADI 0.0400  F2^a F3^a  F2B^b F3B^b
SADI 0.0400  S1^a F1^a  S1B^b F1B^b
SADI 0.0400  S1^a S2^a  S1B^b S2B^b
SADI 0.0400  N1^a O4^a  N1B^b O4B^b
SADI 0.0400  O3^a C31^a  O3B^b C31B^b
SADI 0.0400  N1^a O5^a  N1B^b O5B^b
SADI 0.0400  O2^a C31^a  O2B^b C31B^b
SADI 0.0400  O4^a O5^a  O4B^b O5B^b
SADI 0.0400  N1^a C32^a  N1B^b C32B^b
SADI 0.0400  N1^a C31^a  N1B^b C31B^b
SADI 0.0400  O4^a C32^a  O4B^b C32B^b
SADI 0.0400  O5^a C32^a  O5B^b C32B^b
SADI 0.0400  S2^a F4^a  S2B^b F4B^b
SADI 0.0400  O2^a O3^a  O2B^b O3B^b
SADI 0.0400  S2^a F5^a  S2B^b F5B^b
SADI 0.0400  N1^a O3^a  N1B^b O3B^b
SADI 0.0400  F4^a F5^a  F4B^b F5B^b
SADI 0.0400  S2^a F6^a  S2B^b F6B^b
SADI 0.0400  N1^a O2^a  N1B^b O2B^b
SADI 0.0400  F4^a F6^a  F4B^b F6B^b
SADI 0.0400  F5^a F6^a  F5B^b F6B^b

REM Highest difference peak  0.292,  deepest hole -0.219,  1-sigma level  0.045
Q1    1   0.1556  1.0638  0.5172  11.00000  0.05    0.29
Q2    1   0.1401  1.1601  0.5513  11.00000  0.05    0.26
Q3    1   0.1398  1.1717  0.4917  11.00000  0.05    0.24
Q4    1  -0.2074  0.6430  0.7226  11.00000  0.05    0.23
Q5    1   0.2342  0.9163  0.3407  11.00000  0.05    0.22
Q6    1   0.1009  1.3773  0.4905  11.00000  0.05    0.22
Q7    1   0.2983  0.8851  0.5497  11.00000  0.05    0.22
Q8    1   0.1378  0.7287  0.3814  11.00000  0.05    0.21
Q9    1   0.0088  0.7013  0.6287  11.00000  0.05    0.21
Q10   1   0.2190  0.8835  0.4094  11.00000  0.05    0.21
Q11   1   0.1321  0.7995  0.6080  11.00000  0.05    0.21
Q12   1   0.1443  0.8405  0.4180  11.00000  0.05    0.20
Q13   1   0.0714  1.3570  0.5503  11.00000  0.05    0.20
Q14   1   0.0177  0.7453  0.6467  11.00000  0.05    0.19
Q15   1  -0.0266 -0.0116  0.7993  11.00000  0.05    0.19
Q16   1   0.0239  0.7984  0.5883  11.00000  0.05    0.19
Q17   1   0.3196  1.0014  0.6364  11.00000  0.05    0.19
Q18   1  -0.2035  0.5097  0.5990  11.00000  0.05    0.19
Q19   1   0.2278  0.9455  0.5409  11.00000  0.05    0.19
Q20   1   0.1339  1.2868  0.4663  11.00000  0.05    0.18
;
_shelx_res_checksum   73760

_shelx_hkl_file
;
   2   0   0 124.292 3.37135   5
   2   0   0 151.620 3.58226   6
   3   0   0 1.04608 0.41398   4
   3   0   0 0.89202 0.55314   5
   3   0   0 0.20762 0.52884   6
   3   0   0 -0.1469 0.56392   3
  -3   0   0 -0.0029 0.57313   3
  -3   0   0 0.31432 0.37451   4
  -3   0   0 0.85439 0.54807   5
  -3   0   0 -0.4304 0.51623   6
  -3   0   0 1.05400 0.54422   6
  -3   0   0 -0.6170 0.56633   3
  -3   0   0 2.02697 1.28226   1
  -4   0   0 8077.08 164.887   1
  -5   0   0 2.40207 1.70928   1
  -5   0   0 1.34151 0.88606   6
  -5   0   0 3.19537 1.08436   3
   5   0   0 3.27236 0.91896   5
   5   0   0 1.36483 0.92727   3
   5   0   0 1.76742 0.65320   4
   6   0   0 46.1614 2.72048   3
   6   0   0 49.1635 2.40631   6
  -6   0   0 45.2088 2.61199   6
  -6   0   0 44.5966 2.34710   5
  -6   0   0 46.5105 2.54210   6
   6   0   0 43.1989 1.95290   4
   6   0   0 44.9144 2.33194   5
  -6   0   0 41.8175 2.56059   3
  -6   0   0 36.6954 4.18593   1
  -6   0   0 45.9784 2.47242   3
  -6   0   0 45.8837 1.92355   4
   7   0   0 0.98426 1.10880   6
  -7   0   0 0.48477 1.30520   6
  -7   0   0 0.98260 1.44153   3
  -7   0   0 2.39268 1.36654   3
  -7   0   0 0.80801 1.37087   6
   7   0   0 2.17951 1.41936   3
  -7   0   0 2.82904 0.90681   4
  -7   0   0 -1.6391 2.33541   1
  -8   0   0 2121.27 43.8167   3
  -8   0   0 2085.85 42.7026   4
   8   0   0 2058.94 42.7789   4
  -8   0   0 2096.44 43.9338   6
   8   0   0 2063.51 43.3860   6
  -8   0   0 2124.00 43.7896   3
  -8   0   0 2090.96 43.8500   6
   8   0   0 2111.08 43.9905   3
   8   0   0 1938.56 43.8933   6
  -8   0   0 2028.45 43.4698   5
   8   0   0 2060.33 43.5237   5
  -8   0   0 2091.22 49.5923   1
  -9   0   0 16.2204 4.37565   1
 -10   0   0 738.787 17.8225   3
 -10   0   0 763.546 17.6462   5
  10   0   0 717.474 17.2905   6
 -10   0   0 742.744 16.5569   4
  10   0   0 746.096 17.5939   5
  10   0   0 739.288 17.4713   6
 -10   0   0 729.543 17.9371   6
 -10   0   0 718.864 23.5480   1
  10   0   0 745.393 16.6751   4
 -10   0   0 751.114 17.9483   3
  10   0   0 725.074 18.0382   3
 -10   0   0 766.745 18.2480   6
 -11   0   0 8.08055 2.16891   3
 -11   0   0 7.57893 1.89446   5
 -11   0   0 5.49534 1.91715   6
  11   0   0 6.17866 1.73197   5
  11   0   0 6.35160 2.00871   3
 -11   0   0 6.42258 4.24675   1
  11   0   0 3.99129 3.69209   1
  11   0   0 6.65896 1.68367   6
  11   0   0 3.90505 1.55515   6
 -11   0   0 5.41616 1.33447   4
 -11   0   0 2.38778 1.79033   3
 -11   0   0 7.77587 2.15715   6
 -12   0   0 -0.3064 3.96162   1
 -12   0   0 0.07729 1.61716   6
  12   0   0 2.23389 1.50840   6
 -12   0   0 -1.9642 1.51179   3
 -12   0   0 -0.1142 1.06940   4
  12   0   0 0.82303 1.34607   5
 -12   0   0 -0.0129 1.55616   3
  12   0   0 -0.0794 1.93721   3
  12   0   0 0.31728 1.25939   6
 -12   0   0 -0.0662 1.54823   5
 -12   0   0 1.28139 1.84802   6
  12   0   0 1.00398 1.13710   4
  12   0   0 -0.2627 3.21929   1
 -13   0   0 0.26166 1.13740   4
  13   0   0 -1.0024 1.60853   3
 -13   0   0 -0.2139 1.59704   3
 -13   0   0 0.94999 4.73289   1
 -13   0   0 0.03226 1.56201   5
 -13   0   0 1.56682 1.80405   6
 -13   0   0 -1.3009 1.70973   6
  13   0   0 -1.3745 1.14079   6
 -13   0   0 1.76045 1.86588   3
  13   0   0 -0.5378 1.37645   5
  13   0   0 -3.0506 3.74055   1
  13   0   0 -0.5182 1.26361   6
  13   0   0 -1.0213 1.03818   4
  14   0   0 54.0324 4.33783   3
 -14   0   0 54.8634 4.69728   6
  14   0   0 56.1266 3.82714   6
  14   0   0 52.7056 3.11520   4
 -14   0   0 52.0385 3.03872   4
  14   0   0 47.6089 3.48548   6
 -14   0   0 44.4908 3.91587   5
 -14   0   0 55.2564 4.38261   3
 -14   0   0 57.0675 4.37164   3
 -14   0   0 59.5917 4.51670   6
 -14   0   0 31.9856 6.77284   1
  14   0   0 50.5499 3.79038   5
  14   0   0 47.5207 6.96063   1
  15   0   0 2.50439 1.73464   5
 -15   0   0 1.02876 1.94220   6
  15   0   0 0.09352 1.44597   6
  15   0   0 -1.0798 1.96405   3
 -15   0   0 1.63518 1.98335   3
 -15   0   0 9.74213 6.29779   1
  15   0   0 -0.0467 1.43357   6
 -15   0   0 0.83521 2.28770   6
  15   0   0 8.33062 5.39683   1
 -15   0   0 -1.4994 1.09780   4
 -15   0   0 2.39156 1.90390   5
 -15   0   0 -2.2171 2.01201   3
  15   0   0 0.22585 1.19043   4
 -16   0   0 0.29417 1.97533   5
 -16   0   0 -0.3758 2.17576   3
  16   0   0 -0.9052 1.19846   4
  16   0   0 1.23766 1.83359   5
 -16   0   0 1.03031 1.25410   4
 -16   0   0 -0.2397 2.03419   6
  16   0   0 -2.6711 1.33590   6
  16   0   0 7.37595 5.00617   1
 -16   0   0 2.97310 5.80656   1
 -16   0   0 -2.1199 2.16606   6
  16   0   0 0.80118 2.26431   3
  17   0   0 -2.1733 2.69818   3
 -17   0   0 1.13407 2.54802   3
 -17   0   0 0.63286 2.35600   6
 -17   0   0 18.5686 7.94343   1
 -17   0   0 -1.8887 1.38025   4
 -17   0   0 -2.9743 2.36486   6
  17   0   0 0.77949 6.13482   1
  17   0   0 -1.4075 1.70056   6
 -17   0   0 0.02661 2.27469   5
  17   0   0 -0.4433 1.85724   5
  17   0   0 0.57671 1.40227   4
 -18   0   0 8.74209 8.16851   1
 -18   0   0 22.4832 3.45244   5
 -18   0   0 29.0711 3.06516   4
  18   0   0 29.0975 3.05267   4
 -18   0   0 22.7047 4.15656   6
  18   0   0 30.5290 3.83784   6
 -18   0   0 18.9494 3.53703   3
  18   0   0 19.4464 7.47167   1
 -18   0   0 26.3270 4.08035   6
  18   0   0 24.8854 4.13945   3
  18   0   0 26.7849 3.44398   5
  19   0   0 -1.6816 1.71241   6
 -19   0   0 3.21218 3.28137   6
  19   0   0 -1.4055 1.37435   4
 -19   0   0 -0.5465 2.60577   3
 -19   0   0 -0.7171 1.50533   4
 -19   0   0 2.47423 2.55913   5
 -19   0   0 -2.7052 2.44741   6
 -19   0   0 -5.0614 9.08776   1
  19   0   0 -5.7860 1.98237   5
  19   0   0 -4.9259 7.68879   1
  19   0   0 -1.3876 2.70371   3
 -20   0   0 2.67509 3.33664   6
 -20   0   0 2.12820 2.62499   5
 -20   0   0 0.97986 2.85478   3
  20   0   0 -3.6207 8.31926   1
 -20   0   0 -8.7472 8.86195   1
  20   0   0 0.05578 1.94410   6
  20   0   0 0.37255 1.47689   4
  20   0   0 -4.0616 2.82429   3
 -20   0   0 -0.6796 1.71253   4
 -20   0   0 -3.9779 2.74498   6
 -21   0   0 -0.6898 3.30821   6
  21   0   0 -8.5185 8.15001   1
  21   0   0 -3.5239 3.43154   3
 -21   0   0 -18.429 11.0991   1
  21   0   0 -0.7230 1.54146   4
 -21   0   0 3.72220 3.41776   6
 -21   0   0 2.21571 3.11098   3
 -21   0   0 -1.9433 1.72332   4
 -21   0   0 -3.2556 2.49499   5
  21   0   0 1.66305 2.13571   6
 -22   0   0 176.823 6.83894   4
  22   0   0 191.359 10.1437   3
 -22   0   0 185.025 9.37294   3
  22   0   0 187.085 6.73903   4
  22   0   0 167.750 20.4103   1
  22   0   0 177.896 7.72908   6
 -22   0   0 212.639 11.2801   6
 -22   0   0 190.543 9.33441   5
 -22   0   0 191.007 10.3207   6
  23   0   0 -14.631 11.9246   1
 -23   0   0 -1.1862 3.43793   3
 -23   0   0 -1.3360 1.96867   4
 -23   0   0 3.44765 3.90995   6
 -23   0   0 4.27899 3.71347   6
 -23   0   0 -3.7305 2.74688   5
  23   0   0 0.11032 2.44960   6
 -23   0   0 -8.3546 15.6180   1
  23   0   0 3.49659 3.58622   3
  23   0   0 2.96481 1.62833   4
 -24   0   0 -8.9848 16.1109   1
  24   0   0 1.47421 3.48481   3
 -24   0   0 9.12894 3.61903   5
 -24   0   0 3.39247 4.25382   6
 -24   0   0 3.50167 3.83063   6
 -24   0   0 -1.1597 5.96701   3
  24   0   0 13.2073 4.63462   3
  24   0   0 12.9907 14.1773   1
 -25   0   0 1.86401 3.28252   5
  25   0   0 3.24255 3.98204   3
  25   0   0 -1.0491 1.56928   4
  25   0   0 3.79528 4.81832   3
  25   0   0 5.82568 16.3651   1
 -25   0   0 -1.6342 20.9810   1
 -25   0   0 -3.2529 3.64489   6
  26   0   0 9.09651 4.17385   3
  26   0   0 7.75355 2.43214   4
 -26   0   0 3.41424 4.61236   6
 -26   0   0 -4.4914 3.16544   5
  27   0   0 7.85466 4.89967   3
 -27   0   0 -4.4522 3.93302   6
 -27   0   0 3.19245 3.51657   5
 -28   0   0 23.7178 5.05285   5
   1   1   0 196.696 4.40109   6
  -1  -1   0 157.716 4.29005   3
  -1   1   0 185.987 4.40381   6
  -1  -1   0 192.921 4.40671   3
  -1   1   0 178.154 4.39675   3
   1  -1   0 192.427 4.41829   5
  -1   1   0 195.951 6.04944   1
   1  -1   0 197.549 4.45904   6
  -1  -1   0 157.765 5.48166   1
  -1  -1   0 177.563 4.38560   4
  -2  -1   0 13.8443 1.01732   6
   2  -1   0 15.0074 1.10010   6
  -2   1   0 12.6308 0.57725   4
   2  -1   0 13.5150 0.99381   3
   2  -1   0 13.9206 1.07670   3
  -2   1   0 10.0209 0.98382   6
  -2  -1   0 12.9163 1.83007   1
   2   1   0 13.8228 1.04832   6
  -2  -1   0 14.8948 1.12552   4
  -2   1   0 15.6427 1.11785   3
  -2  -1   0 13.2179 1.01627   3
   2  -1   0 11.3498 1.63433   1
   2  -1   0 13.2387 0.58395   4
   2   1   0 10.9892 0.98695   4
  -2   1   0 14.3015 1.10205   3
  -2   1   0 9.31652 1.58750   1
   2  -1   0 14.1532 1.18041   5
  -2   1   0 13.2247 1.09451   6
   2   1   0 10.4016 0.93598   3
   3  -1   0 1846.17 44.5721   1
  -3   1   0 2029.26 41.8485   3
  -3  -1   0 2081.68 41.8381   6
   3   1   0 2028.53 41.8195   3
  -3   1   0 2079.79 41.9009   6
  -3   1   0 2042.20 44.5342   1
  -3  -1   0 2062.86 41.8336   3
  -3  -1   0 2112.85 41.8411   3
   3   1   0 2085.00 41.7870   6
  -3  -1   0 2040.27 41.7380   6
  -3  -1   0 2097.82 44.5016   1
  -3   1   0 2026.76 41.8817   3
  -4   1   0 771.031 16.6925   5
  -4  -1   0 764.610 16.4186   3
   4   1   0 767.474 16.3819   6
  -4   1   0 767.526 16.5022   3
  -4  -1   0 761.063 16.3688   4
  -4   1   0 770.445 19.5707   1
   4   1   0 754.226 16.4106   4
  -4   1   0 755.561 16.5123   6
   4  -1   0 740.686 16.4942   3
  -4  -1   0 754.282 16.4582   6
   4  -1   0 747.937 16.3776   6
  -4  -1   0 771.882 19.3967   1
   4   1   0 750.206 15.7116   5
  -4  -1   0 759.663 16.4648   3
  -4   1   0 730.832 16.4338   6
  -4   1   0 780.380 16.5751   3
  -4  -1   0 761.853 15.7097   5
  -4  -1   0 733.386 16.3269   6
   4   1   0 761.339 16.4950   3
   4  -1   0 733.390 16.5927   5
   5   1   0 24.2093 1.33992   5
   5   1   0 20.4897 1.68589   6
   5  -1   0 23.2600 1.68584   6
  -5   1   0 23.0765 0.96274   4
  -5   1   0 24.1807 1.93430   6
  -5  -1   0 22.5102 1.63077   4
  -5  -1   0 20.9475 1.76633   6
   5   1   0 20.3550 1.73015   4
  -5   1   0 23.4207 1.77876   3
   5  -1   0 27.5308 2.03837   5
  -5   1   0 23.9758 1.98802   5
  -5  -1   0 19.9222 1.82729   3
  -5  -1   0 19.9469 1.77757   6
  -5   1   0 19.0389 3.09372   1
   5  -1   0 17.5858 2.20508   3
   5  -1   0 22.7162 1.84746   3
  -5  -1   0 24.2185 1.39966   5
   5   1   0 21.4964 1.79002   3
  -5   1   0 21.5046 1.88822   6
   5  -1   0 25.1448 0.90747   4
  -5  -1   0 21.7874 1.89341   3
  -5   1   0 18.4528 1.79169   3
  -5  -1   0 22.3807 3.13935   1
  -6  -1   0 454.618 10.9946   6
  -6   1   0 459.747 9.77843   4
  -6   1   0 453.897 11.1381   6
   6   1   0 455.512 10.3551   5
   6  -1   0 453.753 11.2162   5
  -6   1   0 468.699 11.1971   3
   6   1   0 468.303 10.8906   4
  -6   1   0 459.433 11.1259   6
  -6  -1   0 465.463 11.0199   3
  -6  -1   0 466.955 11.0904   3
   6   1   0 457.665 10.8872   6
  -6  -1   0 481.741 11.2252   6
  -6  -1   0 449.076 10.3207   5
   6   1   0 470.966 11.1796   3
  -6   1   0 452.652 14.8015   1
  -6  -1   0 461.037 10.7939   4
  -6  -1   0 459.856 14.5717   1
   6  -1   0 460.792 9.75716   4
   6  -1   0 458.046 10.9077   6
  -6   1   0 458.510 11.2799   5
   6  -1   0 460.188 11.1992   3
  -6   1   0 455.453 11.0603   3
   7   1   0 374.863 9.41257   6
   7   1   0 367.566 9.53653   6
  -7   1   0 389.687 9.71216   3
  -7   1   0 391.121 13.8107   1
   7   1   0 387.310 9.79092   3
  -7  -1   0 378.108 8.93767   5
  -7   1   0 378.281 9.76053   6
  -7  -1   0 383.036 9.29425   4
  -7   1   0 374.372 8.25705   4
  -7  -1   0 376.989 9.57901   3
  -7  -1   0 372.220 9.60934   6
  -7  -1   0 373.533 9.74153   6
   7  -1   0 356.981 9.35835   6
   7   1   0 375.733 8.93468   5
   7  -1   0 368.548 9.76439   5
  -7  -1   0 387.520 13.5585   1
   7  -1   0 378.681 9.82189   3
  -7   1   0 372.062 9.71832   6
   7  -1   0 359.603 8.20574   4
  -7   1   0 364.333 9.77079   5
  -7  -1   0 375.259 9.62469   3
  -7   1   0 387.346 9.80211   3
   7   1   0 376.250 9.36451   4
  -8   1   0 236.644 5.66929   4
   8  -1   0 236.904 7.29131   3
   8   1   0 239.839 6.82407   6
   8   1   0 233.010 6.81231   6
  -8  -1   0 244.918 7.07274   3
   8  -1   0 239.615 7.29043   5
   8   1   0 233.301 6.75159   4
  -8  -1   0 238.670 7.08401   3
   8   1   0 227.497 6.41035   5
  -8   1   0 242.090 7.30853   6
  -8   1   0 240.860 7.39545   5
  -8   1   0 240.079 7.32611   6
  -8  -1   0 240.526 6.66663   4
  -8  -1   0 246.766 10.9317   1
  -8   1   0 230.717 7.05754   3
  -8  -1   0 235.818 6.44249   5
  -8  -1   0 245.699 7.35367   6
   8  -1   0 235.115 5.65244   4
  -8   1   0 233.293 7.16373   3
  -8  -1   0 235.237 7.10533   6
   8   1   0 234.167 7.31949   3
   8  -1   0 227.303 6.79236   6
  -8   1   0 232.482 11.2235   1
  -9   1   0 77.1498 4.06639   3
  -9  -1   0 77.5817 4.09562   6
   9   1   0 80.8774 3.49011   5
  -9  -1   0 86.3131 7.60487   1
   9   1   0 83.1313 3.78530   6
   9  -1   0 76.6273 2.65116   4
   9  -1   0 74.5581 4.06067   5
   9   1   0 79.4924 3.66856   4
  -9   1   0 71.8418 3.88190   3
  -9  -1   0 79.2016 3.92963   3
   9  -1   0 71.5467 3.62883   6
  -9   1   0 61.7129 7.24852   1
  -9  -1   0 75.7215 3.90482   3
  -9  -1   0 83.2300 4.32154   6
  -9  -1   0 76.0598 3.49771   5
  -9   1   0 75.7250 2.67167   4
  -9   1   0 75.3826 4.14777   6
   9   1   0 75.7514 3.67488   6
  -9   1   0 74.0151 4.22949   5
   9   1   0 77.3745 4.10379   3
  -9   1   0 72.4388 4.20380   6
   9  -1   0 84.2757 4.27192   3
  -9  -1   0 78.3891 3.55629   4
  10   1   0 67.2056 3.68224   6
 -10  -1   0 67.5300 3.46765   4
 -10   1   0 73.0586 4.30813   5
 -10  -1   0 71.2485 4.16947   6
 -10   1   0 69.4995 2.70638   4
 -10  -1   0 74.2011 4.01299   3
 -10   1   0 76.4898 7.70203   1
  10  -1   0 69.7776 4.55674   3
  10  -1   0 69.8834 2.66279   4
 -10  -1   0 72.0666 4.22046   3
  10  -1   0 71.8001 4.10636   5
 -10   1   0 72.1445 4.17224   3
  10  -1   0 67.9460 4.63066   6
  10  -1   0 69.3865 3.71606   6
 -10  -1   0 75.9201 3.62143   5
 -10   1   0 71.6479 4.33738   6
  10   1   0 67.2249 3.41096   5
  10   1   0 72.1162 3.78105   6
  10   1   0 73.9610 3.66720   4
 -10  -1   0 69.4295 4.31289   6
 -10  -1   0 72.6510 8.01661   1
 -10   1   0 69.5103 4.41986   6
  10   1   0 69.1895 4.18398   3
 -10   1   0 73.4403 4.03308   3
 -11   1   0 48.4683 2.41963   4
 -11  -1   0 52.7508 3.29652   5
 -11  -1   0 50.2311 3.61211   3
  11   1   0 39.1903 5.80774   1
 -11   1   0 54.0583 3.71061   3
  11  -1   0 52.4924 3.42913   6
 -11  -1   0 51.1183 3.72079   3
  11  -1   0 55.3910 3.79727   5
  11  -1   0 37.1617 4.65065   3
  11  -1   0 48.4568 4.29471   3
  11  -1   0 56.3824 2.44446   4
 -11  -1   0 42.9260 6.49728   1
  11  -1   0 50.7748 3.68718   6
  11   1   0 51.6809 3.99998   3
 -11   1   0 52.2308 4.25137   6
 -11   1   0 51.5168 3.99579   6
 -11   1   0 45.5252 6.44032   1
  11   1   0 48.2284 3.32454   6
 -11  -1   0 54.9183 4.02227   6
 -11   1   0 50.4440 3.87099   3
 -11  -1   0 51.7485 3.16369   4
 -11   1   0 50.3588 4.08305   5
  11   1   0 50.5724 3.10285   5
 -11  -1   0 45.5381 4.03128   6
  11   1   0 47.9029 3.39284   6
  11   1   0 52.6202 3.33265   4
 -12  -1   0 312.057 9.24140   5
  12  -1   0 329.545 8.17896   4
  12  -1   0 321.376 9.74439   6
 -12   1   0 337.036 10.4132   6
 -12   1   0 333.839 10.2772   5
 -12   1   0 313.056 10.0489   3
 -12  -1   0 343.624 10.1040   3
  12   1   0 312.381 9.27922   4
  12   1   0 326.343 9.50699   6
  12  -1   0 341.748 10.7020   3
 -12   1   0 332.898 8.18134   4
 -12  -1   0 365.135 10.8066   6
  12   1   0 354.359 10.6588   3
 -12   1   0 356.347 10.7357   6
  12   1   0 333.821 9.54478   6
 -12  -1   0 336.643 15.8557   1
 -12   1   0 329.359 10.3579   3
 -12  -1   0 337.161 10.3227   6
  12  -1   0 307.653 9.92801   5
  12  -1   0 326.453 9.57469   6
 -12  -1   0 326.176 9.17842   4
  12   1   0 322.728 14.9216   1
  12   1   0 333.273 9.30855   5
 -12   1   0 330.591 16.1004   1
 -12  -1   0 344.346 10.2207   3
 -13   1   0 4.12801 1.86767   3
 -13   1   0 3.27308 2.14368   6
 -13  -1   0 -0.2445 1.68281   3
 -13  -1   0 2.36260 1.74213   3
 -13  -1   0 0.71246 1.26937   4
 -13   1   0 -0.6376 4.31713   1
  13  -1   0 1.38869 1.46332   6
  13   1   0 1.97481 1.51148   6
  13  -1   0 3.20260 2.21290   3
  13   1   0 -0.0254 1.39518   6
 -13  -1   0 2.55728 2.06969   6
  13   1   0 3.06155 1.50232   4
 -13  -1   0 1.97555 1.98028   6
  13   1   0 4.30214 2.14086   3
 -13  -1   0 6.35495 5.07119   1
 -13  -1   0 3.81398 1.61006   5
  13  -1   0 0.34130 1.67044   5
 -13   1   0 1.17060 2.08931   3
  13  -1   0 5.73390 1.77647   6
 -13   1   0 0.75401 0.95748   4
  13   1   0 7.95963 4.63323   1
 -13   1   0 1.09169 1.96654   6
 -13   1   0 -0.2908 1.84607   5
  13  -1   0 2.28755 1.01177   4
  13   1   0 2.91021 1.53887   5
  13  -1   0 0.55751 2.46393   3
 -14   1   0 3.86169 2.32025   5
  14   1   0 2.67687 1.62555   6
 -14  -1   0 3.86294 1.58286   4
  14  -1   0 7.67896 1.32760   4
  14  -1   0 5.37782 2.74235   3
 -14  -1   0 2.52241 1.70533   5
 -14  -1   0 6.84258 2.56658   6
 -14  -1   0 4.20887 2.27110   6
  14  -1   0 3.56660 4.69860   1
 -14   1   0 5.67113 2.28050   6
  14   1   0 15.9052 5.65622   1
  14   1   0 5.61325 1.65124   5
  14   1   0 4.58715 2.49460   3
  14  -1   0 6.43670 2.53361   3
 -14  -1   0 1.99860 2.03472   3
  14   1   0 6.81385 1.83414   4
 -14   1   0 0.87085 5.63658   1
  14  -1   0 7.22111 1.86547   6
 -14   1   0 3.83183 2.12514   3
 -14   1   0 5.24420 2.19318   3
  14  -1   0 2.93454 1.92018   5
 -14   1   0 2.57958 1.12181   4
 -14  -1   0 8.95680 4.98787   1
 -14   1   0 6.79292 2.48695   6
 -14  -1   0 -0.1957 2.06832   3
  14   1   0 6.49860 1.79911   6
  14  -1   0 4.94354 1.90490   6
  15  -1   0 149.663 9.17999   3
 -15   1   0 186.095 8.32160   6
  15  -1   0 175.626 7.76059   3
 -15   1   0 170.649 7.51286   5
  15   1   0 172.056 6.92672   6
 -15   1   0 179.747 5.40013   4
  15   1   0 180.754 13.5985   1
  15  -1   0 179.890 5.41138   4
 -15  -1   0 173.798 7.44141   3
  15   1   0 191.860 7.96593   3
  15   1   0 175.117 6.54771   4
  15   1   0 177.147 6.68413   5
 -15   1   0 177.016 7.73663   6
  15  -1   0 187.747 12.8186   1
  15  -1   0 183.239 7.09429   6
  15   1   0 188.712 6.82631   6
  15  -1   0 168.557 7.34739   5
  15  -1   0 168.181 6.92832   6
 -15   1   0 165.305 14.5905   1
 -15  -1   0 170.490 7.39214   3
 -15  -1   0 184.280 7.83804   6
 -15  -1   0 155.230 12.8950   1
 -15  -1   0 185.818 8.17536   6
 -15  -1   0 179.822 6.87768   5
 -15   1   0 166.035 7.37711   3
 -15  -1   0 182.673 6.43855   4
 -15   1   0 178.133 7.51343   3
  16  -1   0 4.57571 1.26030   4
  16   1   0 3.77168 1.71097   6
  16   1   0 5.72479 1.91924   4
  16  -1   0 2.26006 2.61200   3
 -16   1   0 2.99810 1.26616   4
  16  -1   0 1.81223 4.97719   1
  16   1   0 2.66541 1.73227   5
  16   1   0 0.67384 5.90811   1
 -16   1   0 4.00893 2.33643   3
 -16   1   0 2.97881 2.46402   5
  16  -1   0 2.29384 2.12306   5
 -16   1   0 3.87861 2.45107   6
 -16   1   0 -1.3602 2.50709   6
 -16  -1   0 4.03282 2.13314   5
  16  -1   0 -0.0701 2.55603   3
 -16  -1   0 -3.1280 5.66130   1
 -16   1   0 -1.2804 6.90319   1
 -16  -1   0 6.19296 2.51269   6
  16   1   0 3.85205 2.58095   3
  16  -1   0 6.48684 2.16895   6
 -16  -1   0 2.98161 2.08815   3
 -16  -1   0 -0.9693 1.50395   4
 -16  -1   0 1.07879 2.53842   6
 -17   1   0 8.15972 2.96981   6
  17  -1   0 1.98225 2.81144   3
 -17  -1   0 1.15276 2.04357   5
  17  -1   0 5.76390 2.85737   3
 -17  -1   0 4.14110 2.97751   6
 -17  -1   0 5.78761 2.50875   3
  17   1   0 4.66241 5.88320   1
 -17  -1   0 2.35178 2.63352   6
  17  -1   0 15.9040 6.44458   1
  17  -1   0 4.90629 1.32639   4
 -17   1   0 1.22743 2.83278   3
 -17   1   0 9.74440 2.99232   5
 -17   1   0 5.83009 7.98784   1
  17  -1   0 7.41256 2.47909   5
  17   1   0 9.92700 2.19604   6
  17   1   0 5.16292 2.00995   4
 -17   1   0 6.65459 1.49242   4
  17  -1   0 6.25052 2.25326   6
 -17   1   0 7.27293 3.11243   6
  17   1   0 7.94731 2.19853   5
  17   1   0 4.34106 3.14742   3
 -17  -1   0 6.24004 6.81542   1
 -17  -1   0 7.79429 2.02893   4
  18   1   0 2.11161 6.06921   1
 -18   1   0 0.29210 7.62848   1
 -18   1   0 3.82016 2.80967   3
  18   1   0 -0.9690 1.69899   4
 -18   1   0 3.20638 1.39097   4
  18  -1   0 -0.6187 1.84873   6
 -18  -1   0 -1.4168 1.74350   4
 -18   1   0 -0.1357 2.46251   5
  18   1   0 0.51474 1.86266   6
  18  -1   0 -1.0822 1.08742   4
 -18   1   0 0.99706 2.91434   6
  18  -1   0 -3.9359 2.77143   3
  18   1   0 -0.8225 3.02961   3
  18   1   0 0.11209 1.93076   5
 -18  -1   0 0.08342 2.30281   3
 -18  -1   0 5.65360 7.84027   1
 -18  -1   0 2.93174 2.27564   5
  18  -1   0 -1.9093 6.16489   1
 -18   1   0 1.52226 2.65756   6
 -18  -1   0 0.80694 2.57686   6
 -18  -1   0 -2.1928 2.75263   6
  19   1   0 21.7827 8.01686   1
 -19  -1   0 18.9668 3.47449   3
 -19  -1   0 30.9475 3.37132   4
 -19  -1   0 19.7400 9.34450   1
 -19  -1   0 29.6639 4.82788   6
  19  -1   0 18.6417 2.90991   6
 -19  -1   0 28.7267 3.82618   5
 -19   1   0 14.9469 9.12280   1
  19  -1   0 16.9064 8.82271   1
 -19   1   0 14.6311 3.47707   3
  19  -1   0 22.8536 2.27901   4
 -19   1   0 25.3189 4.05801   6
 -19  -1   0 21.3920 3.91445   6
  19   1   0 20.2380 2.82580   4
  19   1   0 19.5810 2.94417   5
  19   1   0 26.2111 4.35907   3
  19   1   0 20.8128 2.79315   6
 -19   1   0 25.9033 2.43396   4
 -19   1   0 27.3362 4.28591   5
 -19   1   0 21.4301 4.25593   6
  19  -1   0 25.2102 4.38913   3
 -20   1   0 5.67518 3.04025   5
 -20  -1   0 2.39262 9.55749   1
 -20  -1   0 5.07473 2.58829   5
  20   1   0 5.35849 2.16546   6
  20  -1   0 -11.215 8.32810   1
 -20   1   0 3.83154 3.57111   6
 -20  -1   0 5.09328 2.17421   4
  20   1   0 2.96440 2.36756   5
 -20   1   0 4.03406 1.51402   4
 -20  -1   0 4.18650 3.73830   6
  20  -1   0 6.58588 1.55001   4
  20  -1   0 2.46337 2.15367   6
 -20  -1   0 5.90776 3.09778   3
  20   1   0 5.30161 3.31242   3
  20   1   0 15.8617 8.36335   1
 -20   1   0 15.8534 10.1402   1
 -20   1   0 6.06618 3.13877   3
 -20   1   0 7.09530 3.31572   6
  20  -1   0 2.09570 3.60501   3
  20   1   0 7.41204 2.20621   4
 -21  -1   0 49.8640 4.30604   4
 -21   1   0 51.7991 5.99574   5
  21  -1   0 43.6746 2.78965   4
 -21   1   0 55.9414 6.50303   6
  21  -1   0 51.4186 4.84935   6
  21   1   0 39.6968 4.13693   6
 -21   1   0 52.6427 6.09718   3
 -21   1   0 53.2399 12.8761   1
 -21  -1   0 52.0540 13.3308   1
  21   1   0 42.7591 4.01788   4
  21  -1   0 53.1291 6.39367   3
 -21   1   0 44.2761 5.81134   6
  21  -1   0 43.1256 10.5400   1
 -21  -1   0 59.0800 7.02018   6
 -21  -1   0 50.1629 6.20376   6
  21   1   0 30.4743 9.55870   1
  21   1   0 47.2349 5.86045   3
 -21   1   0 46.7206 2.99681   4
 -21  -1   0 57.6378 5.29277   5
 -21  -1   0 52.8563 5.84789   3
 -22   1   0 174.362 20.5447   1
 -22  -1   0 188.664 10.3006   6
 -22   1   0 190.325 11.0077   6
  22   1   0 202.566 10.6580   3
 -22   1   0 173.729 9.53516   5
  22  -1   0 199.713 21.4124   1
 -22   1   0 180.636 9.60007   3
  22   1   0 186.860 7.53371   4
  22   1   0 175.486 7.61003   6
 -22  -1   0 199.252 11.0323   6
 -22  -1   0 181.042 8.53097   5
 -22  -1   0 145.156 19.1069   1
  22  -1   0 203.192 10.8551   3
  22  -1   0 159.360 7.74068   6
  22  -1   0 172.809 5.37995   4
 -22   1   0 185.981 10.1153   6
 -22  -1   0 183.494 9.42925   3
  22   1   0 180.379 20.5760   1
  23   1   0 15.8090 3.97363   3
 -23  -1   0 20.7685 3.72376   5
  23   1   0 11.7716 12.2713   1
  23  -1   0 18.5542 1.89800   4
 -23  -1   0 17.9289 3.25587   4
  23   1   0 21.0411 2.89868   4
 -23   1   0 20.1943 4.33301   5
 -23   1   0 10.3849 4.55820   6
 -23  -1   0 24.1584 5.10307   6
 -23  -1   0 16.5234 4.52663   6
 -23   1   0 27.8267 5.07445   6
 -23  -1   0 10.9088 4.01924   3
  23  -1   0 32.8791 13.1777   1
 -23   1   0 24.3821 4.67961   3
 -23  -1   0 39.2158 16.0605   1
  23  -1   0 23.9964 4.90656   3
 -23   1   0 4.10570 16.6646   1
  23  -1   0 20.8346 3.43113   6
  23   1   0 23.3936 5.14159   3
  23   1   0 13.5908 2.98203   6
  24   1   0 19.6580 14.4856   1
  24  -1   0 9.18804 4.36082   3
  24  -1   0 15.8941 14.6185   1
 -24  -1   0 -13.472 17.5158   1
  24   1   0 11.6023 2.42100   4
 -24  -1   0 9.75405 4.35207   6
 -24   1   0 13.7265 4.23600   5
 -24   1   0 11.1246 4.63923   6
  24   1   0 15.9927 4.19369   3
 -24  -1   0 12.1168 4.93295   6
 -24  -1   0 13.1977 3.29575   5
 -24   1   0 7.96582 5.70324   6
  24   1   0 17.9729 4.83736   3
 -24   1   0 -6.9360 17.8040   1
 -25  -1   0 12.3122 22.9127   1
  25   1   0 -0.7593 3.87521   3
  25   1   0 11.5782 4.76075   3
  25  -1   0 2.34787 3.78164   3
 -25   1   0 1.92264 3.56164   5
  25   1   0 2.91787 2.01254   4
 -25  -1   0 2.95608 3.14221   5
 -25  -1   0 -0.6859 4.10714   6
 -25   1   0 3.87095 4.06749   6
  25  -1   0 -32.225 16.2241   1
  25   1   0 10.1146 16.5848   1
 -25   1   0 -8.5143 19.2480   1
  26  -1   0 -0.6069 4.11902   3
  26   1   0 -5.1842 1.92918   4
 -26   1   0 -1.1483 3.49943   5
 -26  -1   0 3.46289 3.39470   5
 -26   1   0 -4.4049 3.99148   6
 -26  -1   0 -1.8940 4.06727   6
  26   1   0 3.86913 4.24587   3
 -27  -1   0 2.12578 4.36311   6
  27  -1   0 5.23645 4.84816   3
 -27  -1   0 -0.8023 3.22263   5
  27   1   0 0.60763 3.96435   3
 -27   1   0 0.04507 4.41444   6
 -27   1   0 1.09963 4.00555   5
   0  -2   0 31.8975 1.88592   3
   0  -2   0 31.0000 1.55241   5
   0  -2   0 35.0358 1.96146   6
   0  -2   0 36.2757 1.94240   3
   0  -2   0 31.9094 1.75876   4
   0   2   0 33.4080 1.91350   3
   0   2   0 31.7328 1.86737   6
   0  -2   0 37.3463 3.29536   1
   0   2   0 30.1468 1.87249   3
   0   2   0 32.3195 1.85566   6
   0   2   0 31.7912 1.75056   4
   0   2   0 32.5903 1.59481   5
   0   2   0 38.9075 3.29601   1
   0  -2   0 32.0027 1.86407   6
   1  -2   0 4628.49 95.2805   1
   1   2   0 4509.92 94.8847   1
  -1  -2   0 4557.98 95.0168   1
  -1   2   0 4428.84 95.0895   1
   2   2   0 832.259 18.1242   4
   2   2   0 819.601 17.9442   6
  -2  -2   0 824.042 21.0650   1
   2   2   0 832.755 18.0123   3
   2   2   0 819.947 20.9700   1
  -2   2   0 836.360 18.1262   3
  -2  -2   0 846.202 18.0314   6
  -2  -2   0 806.078 18.0203   4
  -2   2   0 835.996 18.1288   3
   2  -2   0 838.911 21.4464   1
  -2   2   0 877.055 21.6981   1
   2  -2   0 840.920 18.1570   3
   2  -2   0 823.268 17.3968   4
   2  -2   0 835.497 18.0530   5
  -2   2   0 798.976 17.9902   6
  -2   2   0 825.535 18.0575   5
   2  -2   0 837.144 18.0831   6
   2   2   0 747.377 16.9098   5
  -2   2   0 824.030 17.3837   4
   2  -2   0 824.608 18.0614   6
   2  -2   0 869.834 18.2444   3
  -2  -2   0 837.220 18.0429   3
   2   2   0 837.676 18.0520   3
  -2   2   0 825.338 18.1044   6
  -2  -2   0 861.125 18.1151   3
  -3   2   0 59.2518 1.84368   4
   3  -2   0 57.2440 2.58252   6
   3  -2   0 57.3352 2.72113   5
  -3   2   0 48.1460 4.24911   1
  -3   2   0 60.3052 2.75781   5
   3  -2   0 57.5251 2.67451   6
  -3   2   0 58.7350 2.54215   3
   3  -2   0 58.4636 1.86598   4
  -3  -2   0 57.5107 2.53995   6
  -3   2   0 55.9258 2.59769   6
   3   2   0 49.9512 2.49531   3
   3  -2   0 62.7685 4.61871   1
   3   2   0 49.1933 2.54354   3
  -3  -2   0 58.2278 2.53071   3
  -3  -2   0 59.3365 4.27717   1
  -3  -2   0 61.5845 2.66875   4
   3  -2   0 53.1975 2.60370   3
   3   2   0 52.1444 4.77539   1
  -3   2   0 55.8278 2.62227   6
  -3   2   0 58.5017 2.52569   3
  -3  -2   0 58.9716 2.51902   6
   3   2   0 57.9366 4.23971   1
   3  -2   0 61.3433 2.67966   3
   3   2   0 56.5020 2.63862   4
   3   2   0 55.3788 2.50901   6
  -3  -2   0 54.0601 2.45847   3
   4   2   0 2304.70 46.7410   6
  -4  -2   0 2265.36 46.7270   6
   4  -2   0 2231.02 46.8493   6
  -4  -2   0 2297.91 46.8498   6
  -4  -2   0 2250.44 46.7722   3
  -4   2   0 2214.75 46.8878   3
  -4  -2   0 2234.89 46.8668   4
  -4   2   0 2240.67 46.8712   3
  -4  -2   0 2297.27 45.1708   5
   4  -2   0 2256.35 51.0991   1
   4   2   0 2248.83 50.5525   1
   4  -2   0 2283.56 46.8535   6
  -4   2   0 2220.72 45.5325   4
   4  -2   0 2253.35 46.9461   3
   4  -2   0 2353.60 47.0403   3
  -4   2   0 2274.59 46.9515   6
  -4   2   0 2224.44 46.8525   6
  -4   2   0 2311.69 51.3633   1
   4  -2   0 2245.49 47.0664   5
   4   2   0 2247.10 46.8031   3
   4   2   0 2263.63 46.9760   4
  -4   2   0 2221.19 47.0644   5
   5   2   0 1339.84 28.7584   3
  -5  -2   0 1348.22 28.8124   4
  -5  -2   0 1368.51 33.1815   1
   5  -2   0 1346.20 27.1639   4
  -5   2   0 1427.14 33.7796   1
   5   2   0 1349.70 28.8964   4
  -5  -2   0 1349.27 28.6653   6
   5  -2   0 1334.56 28.7188   6
  -5  -2   0 1389.11 28.7755   3
   5  -2   0 1374.85 28.9744   3
  -5   2   0 1305.99 28.8319   3
   5  -2   0 1352.05 33.2594   1
  -5   2   0 1314.46 28.8287   6
  -5  -2   0 1363.26 28.8124   6
   5  -2   0 1331.47 29.0580   5
  -5   2   0 1340.98 28.8205   3
  -5  -2   0 1320.26 28.7120   3
  -5  -2   0 1365.44 27.1732   5
  -5   2   0 1307.65 29.0410   5
   5   2   0 1330.27 32.6526   1
   5  -2   0 1276.15 28.7121   6
  -5   2   0 1334.18 28.8401   6
   5   2   0 1314.83 27.1568   5
   5   2   0 1368.42 28.6539   6
   5  -2   0 1326.71 28.8274   3
   6   2   0 37.6311 2.68158   4
  -6   2   0 33.6531 2.59887   6
   6  -2   0 33.4735 2.63509   3
  -6   2   0 34.6164 2.53279   3
  -6   2   0 30.6120 2.58771   3
  -6  -2   0 31.7280 2.51794   4
   6  -2   0 28.5533 4.05925   1
  -6  -2   0 27.5946 4.03520   1
   6  -2   0 29.3304 2.40412   6
  -6   2   0 30.0785 2.58679   6
   6   2   0 34.9637 1.42638   5
  -6  -2   0 36.4757 2.69177   6
  -6   2   0 37.1665 2.88808   5
  -6   2   0 24.1619 3.83521   1
   6  -2   0 32.1588 2.66009   5
   6   2   0 36.9247 2.40508   6
  -6  -2   0 34.3681 2.43674   3
  -6  -2   0 35.8839 2.43892   6
   6  -2   0 34.7584 2.57462   3
   6  -2   0 36.0164 2.43993   6
   6   2   0 35.3517 2.47562   3
  -6  -2   0 32.9085 1.44582   5
   6  -2   0 31.7175 1.06407   4
  -6  -2   0 32.2693 2.40858   3
   7   2   0 9.49177 1.75212   4
   7   2   0 6.64226 1.79106   6
   7  -2   0 9.30521 1.82787   3
  -7   2   0 12.5461 1.94201   6
   7  -2   0 12.1678 1.90008   3
   7  -2   0 13.3989 2.04510   5
   7  -2   0 11.3827 0.59997   4
  -7   2   0 11.7129 2.08122   5
  -7   2   0 9.90528 1.99603   3
   7  -2   0 11.8112 1.72641   6
   7   2   0 6.73243 1.62311   3
  -7  -2   0 11.3938 1.71583   6
  -7  -2   0 8.60132 0.98334   5
  -7   2   0 11.5732 1.87283   6
  -7  -2   0 6.23285 1.52831   3
  -7  -2   0 11.4748 1.89674   3
   7  -2   0 10.8073 0.65535   4
   7   2   0 11.5262 1.64987   6
  -7   2   0 4.81265 3.00896   1
  -7  -2   0 9.61384 1.80529   6
  -7  -2   0 11.8112 1.83010   4
   7  -2   0 6.69474 2.98930   1
  -7  -2   0 7.47157 2.98804   1
   7   2   0 14.7001 1.26811   5
  -7   2   0 12.8844 1.88705   3
   7  -2   0 8.83322 1.53751   6
  -8  -2   0 56.6893 3.57883   6
   8   2   0 55.1995 3.20480   6
  -8   2   0 56.9152 3.77779   3
  -8  -2   0 67.3540 3.69273   3
   8  -2   0 55.8945 1.56458   4
   8  -2   0 61.5335 3.81966   5
  -8   2   0 57.9665 3.65360   6
   8   2   0 55.3591 3.10177   6
  -8  -2   0 59.7744 3.35038   3
   8   2   0 55.9258 3.43607   3
  -8  -2   0 59.7494 2.43759   5
   8  -2   0 60.7860 6.73555   1
   8  -2   0 54.9029 3.54708   3
  -8  -2   0 58.4724 6.09754   1
   8  -2   0 59.4399 3.53593   3
  -8  -2   0 57.5679 3.35642   4
  -8   2   0 64.6146 3.71457   3
   8   2   0 56.6032 2.35726   5
   8  -2   0 55.5897 3.30733   6
   8   2   0 58.5037 3.48931   4
  -8  -2   0 57.4258 3.44694   6
  -8   2   0 56.5856 6.34427   1
   8  -2   0 55.7719 1.54037   4
  -8   2   0 53.9898 3.57618   6
  -9   2   0 266.803 8.25556   3
  -9   2   0 266.633 8.35036   6
   9  -2   0 253.966 7.85025   6
   9   2   0 263.730 7.70789   6
   9   2   0 274.733 8.13346   4
  -9  -2   0 283.668 13.1840   1
   9  -2   0 271.097 8.50471   5
  -9   2   0 266.924 8.39182   6
   9  -2   0 261.375 12.6197   1
   9   2   0 262.822 8.32934   3
  -9  -2   0 268.114 8.09898   3
  -9  -2   0 267.343 6.84644   5
  -9   2   0 259.201 8.27962   3
  -9  -2   0 273.171 8.44495   6
   9   2   0 262.889 6.79725   5
  -9   2   0 275.919 8.69414   5
  -9   2   0 260.685 13.0198   1
  -9  -2   0 276.396 8.00348   4
  -9  -2   0 286.371 8.21709   3
   9  -2   0 261.857 8.26948   3
  -9  -2   0 267.838 8.14922   6
   9   2   0 266.706 7.86824   6
   9  -2   0 267.579 5.79888   4
   9  -2   0 259.026 8.34492   3
  10  -2   0 67.3724 8.21838   1
 -10  -2   0 75.4490 4.52920   6
  10  -2   0 69.9335 4.39476   3
 -10  -2   0 79.7618 7.75229   1
  10   2   0 73.0186 4.41441   3
  10  -2   0 77.2159 3.97235   6
 -10  -2   0 68.5985 3.95784   3
 -10   2   0 75.9205 4.61981   5
 -10   2   0 70.9869 4.27073   3
 -10   2   0 75.4012 8.61463   1
  10   2   0 68.4243 2.99017   5
 -10  -2   0 77.7930 4.10410   3
  10   2   0 76.4484 3.86652   6
 -10  -2   0 75.2424 3.16684   5
  10   2   0 76.8254 3.82557   6
  10   2   0 70.6226 3.92575   4
 -10  -2   0 74.2507 4.20160   6
 -10   2   0 78.3946 4.61457   6
  10  -2   0 70.9213 4.34238   3
 -10   2   0 70.5704 4.34481   6
 -10   2   0 71.0345 4.06084   3
  10  -2   0 72.9901 4.20537   5
 -10  -2   0 71.8351 3.87193   4
  10  -2   0 73.6401 2.06012   4
 -11  -2   0 42.9686 3.71211   3
 -11   2   0 48.6977 3.91536   6
 -11  -2   0 47.3176 3.32659   4
 -11   2   0 50.9574 4.15018   5
  11  -2   0 44.5376 3.90603   3
 -11   2   0 42.9212 3.67373   3
 -11   2   0 52.8130 4.06278   6
  11  -2   0 49.8916 3.76218   3
 -11   2   0 43.5180 6.50355   1
 -11  -2   0 46.2601 2.73973   5
 -11   2   0 48.3848 3.56518   3
 -11  -2   0 49.7083 3.81684   3
 -11  -2   0 47.1229 3.66096   6
  11  -2   0 49.4014 1.66072   4
  11   2   0 49.6588 2.68017   5
  11   2   0 49.3150 3.29025   6
  11   2   0 48.6002 3.47477   4
  11   2   0 43.1201 3.92079   3
  11  -2   0 39.8278 7.42520   1
  11  -2   0 48.2183 3.37920   6
  11   2   0 43.3321 6.16238   1
 -11  -2   0 33.3262 5.89517   1
 -11  -2   0 46.7207 3.93653   6
  11   2   0 41.3411 3.18667   6
  11  -2   0 46.8030 3.78014   5
  12   2   0 44.6885 3.38069   6
 -12  -2   0 39.9457 4.11495   6
  12   2   0 35.0565 6.33423   1
 -12  -2   0 40.6039 3.57522   3
  12   2   0 42.4073 3.32019   6
  12  -2   0 44.0599 1.63441   4
 -12  -2   0 43.1389 3.35258   4
  12  -2   0 37.0166 5.04615   6
 -12   2   0 38.7571 6.92771   1
 -12   2   0 44.5369 4.26475   6
  12   2   0 48.7858 2.83444   5
 -12  -2   0 45.2459 2.96726   5
  12  -2   0 46.4113 3.47104   6
 -12   2   0 42.5714 4.00586   6
 -12   2   0 50.2384 4.08359   3
  12   2   0 42.6496 3.52263   4
  12  -2   0 36.2708 4.04777   3
 -12   2   0 45.3737 4.28609   5
 -12  -2   0 38.6945 3.73621   6
  12  -2   0 35.3618 3.78234   5
  12  -2   0 38.8406 3.92532   3
  12   2   0 42.7012 3.87375   3
 -12  -2   0 42.8461 3.56332   3
 -12  -2   0 26.4645 5.70971   1
 -12   2   0 43.0517 3.83286   3
 -13  -2   0 178.521 5.98120   5
  13   2   0 171.148 6.50320   6
  13  -2   0 179.778 7.03588   6
 -13   2   0 178.639 7.71969   6
  13  -2   0 180.594 7.54788   3
 -13  -2   0 168.277 13.0799   1
 -13  -2   0 174.248 6.50116   4
 -13   2   0 176.064 7.69010   5
  13  -2   0 171.512 6.64817   6
 -13  -2   0 184.107 7.38634   6
 -13   2   0 171.286 7.45266   6
  13   2   0 169.677 6.70151   4
  13   2   0 169.250 11.9664   1
  13   2   0 162.804 7.17848   3
 -13  -2   0 179.667 7.04002   3
  13   2   0 172.281 6.42416   6
  13  -2   0 176.491 4.33013   4
 -13   2   0 171.833 7.21559   3
 -13   2   0 195.132 13.6809   1
 -13   2   0 181.685 7.29769   3
  13   2   0 174.594 5.80310   5
  13  -2   0 178.715 7.43926   5
 -13  -2   0 172.184 6.90272   3
  13  -2   0 183.866 7.60568   3
 -13  -2   0 164.816 7.39545   6
 -14  -2   0 89.1039 5.83934   6
  14   2   0 92.0483 5.00660   4
  14  -2   0 83.0668 5.60976   3
  14   2   0 86.0766 4.54010   6
  14   2   0 90.5848 10.4313   1
  14  -2   0 85.8074 5.02964   6
 -14  -2   0 79.5435 5.16157   3
  14   2   0 88.2841 4.66396   6
  14  -2   0 85.0733 5.42631   5
 -14  -2   0 81.6119 5.30429   6
 -14  -2   0 75.9671 4.17744   5
 -14   2   0 89.2414 5.17993   3
 -14   2   0 97.7253 5.97256   5
 -14  -2   0 81.9265 9.98357   1
 -14   2   0 76.9209 5.55952   6
  14  -2   0 84.7259 5.63201   3
 -14  -2   0 75.2668 4.94696   3
  14  -2   0 82.1004 2.56275   4
 -14   2   0 66.8594 9.16230   1
  14   2   0 87.5294 5.50579   3
 -14   2   0 90.9384 6.07401   6
 -14   2   0 75.6307 5.60960   3
  14   2   0 85.5567 4.03647   5
 -14  -2   0 90.9901 4.74351   4
  14  -2   0 83.1215 4.71917   6
 -15   2   0 204.734 8.51117   3
 -15  -2   0 217.920 7.23947   5
 -15  -2   0 213.782 8.65266   6
  15   2   0 221.828 8.03534   4
 -15  -2   0 206.533 7.60954   4
  15  -2   0 214.212 5.13648   4
 -15   2   0 201.202 8.20814   3
  15  -2   0 214.838 8.10314   6
  15   2   0 211.637 8.66352   3
 -15  -2   0 190.524 15.2435   1
 -15  -2   0 214.581 9.03070   6
 -15   2   0 198.404 8.74802   6
 -15   2   0 216.068 9.26483   6
  15  -2   0 212.871 8.67338   5
 -15  -2   0 210.325 9.67803   3
  15  -2   0 222.554 9.05788   3
  15   2   0 211.597 6.99233   5
 -15   2   0 196.416 16.1347   1
  15   2   0 195.858 14.1806   1
 -15   2   0 231.043 9.16282   5
 -15  -2   0 221.847 8.56124   3
  15   2   0 213.445 7.53642   6
  15  -2   0 216.356 8.63148   3
  16  -2   0 5.28280 2.04891   6
 -16   2   0 6.46932 2.94404   5
 -16  -2   0 3.93508 2.51208   3
 -16  -2   0 9.39992 2.80154   6
  16   2   0 4.32019 5.79531   1
 -16   2   0 4.45058 2.60003   3
 -16   2   0 11.1896 7.20622   1
  16  -2   0 5.95712 0.82733   4
  16  -2   0 4.04769 2.50342   3
 -16   2   0 4.56123 2.73412   6
  16   2   0 7.64162 1.88061   5
  16   2   0 3.35790 2.79335   3
  16   2   0 5.34872 2.27887   4
 -16  -2   0 7.38312 2.06510   5
 -16  -2   0 3.05876 6.37072   1
  16  -2   0 8.53030 3.16668   3
 -16   2   0 3.87490 2.93302   6
  16  -2   0 1.66603 2.25731   5
  16   2   0 3.99360 1.81249   6
 -16  -2   0 1.83008 2.79306   6
 -16  -2   0 7.03211 2.14177   4
 -17  -2   0 -0.3936 2.56284   6
  17   2   0 -1.6029 1.37768   5
 -17  -2   0 -2.8295 2.25684   6
 -17  -2   0 -2.9084 1.61207   4
 -17  -2   0 -0.1479 1.80871   5
 -17   2   0 0.51905 2.45454   6
  17   2   0 0.55055 2.41455   3
  17   2   0 -0.5392 1.82060   4
 -17  -2   0 -1.3486 2.31507   3
  17  -2   0 1.06421 5.78186   1
 -17  -2   0 1.20112 7.67386   1
 -17   2   0 1.00251 2.70094   6
 -17   2   0 3.64765 2.89689   5
  17  -2   0 -0.4992 1.93255   6
 -17   2   0 0.80234 7.09449   1
  17  -2   0 -0.9987 2.46882   3
  17  -2   0 0.92706 0.62660   4
 -17   2   0 0.15854 2.50135   3
  17  -2   0 -2.4922 2.52551   3
  17   2   0 1.12070 6.53212   1
  17   2   0 -1.0837 1.55432   6
  18  -2   0 7.59000 2.85552   3
  18  -2   0 0.58190 2.71592   3
 -18  -2   0 -0.1873 1.87632   5
 -18   2   0 -0.4197 2.72158   6
  18   2   0 1.04874 2.16136   4
  18  -2   0 4.05711 6.60624   1
 -18   2   0 -4.1761 9.12598   1
  18  -2   0 1.29503 2.03784   6
  18   2   0 1.94997 6.65692   1
  18   2   0 2.87564 1.83936   5
 -18  -2   0 -2.2735 2.36021   6
 -18  -2   0 -0.5491 2.95237   6
 -18   2   0 -3.1509 2.64596   6
 -18   2   0 2.35876 2.69042   3
 -18   2   0 -0.0812 2.69467   5
  18   2   0 -0.3071 1.70041   6
 -18  -2   0 0.80409 1.98868   4
 -18  -2   0 -1.5996 2.17744   3
 -18  -2   0 6.00590 8.05179   1
  18   2   0 1.89628 2.70746   3
 -19  -2   0 59.3531 5.85101   6
 -19  -2   0 46.1482 4.35803   4
 -19   2   0 57.4278 6.21681   5
 -19  -2   0 52.4451 6.34157   6
 -19  -2   0 46.0962 5.26877   3
  19   2   0 55.1138 4.27277   5
  19  -2   0 54.6485 5.73132   3
 -19   2   0 39.9108 5.27630   6
  19   2   0 58.3171 4.46048   6
  19   2   0 53.8222 4.67068   4
 -19  -2   0 46.5041 4.34431   5
  19  -2   0 54.7565 6.62889   3
  19  -2   0 57.1160 4.91136   6
  19   2   0 49.5150 5.61369   3
 -19   2   0 38.5324 11.9842   1
 -19   2   0 50.0369 5.33742   3
 -19  -2   0 50.6907 12.2701   1
  19  -2   0 60.3672 11.1987   1
  19   2   0 42.1019 10.7367   1
 -19   2   0 52.6334 6.33684   6
  20  -2   0 15.3817 9.23644   1
 -20   2   0 21.5573 4.52805   6
  20   2   0 11.5042 2.81363   4
 -20  -2   0 9.77261 3.31707   6
 -20   2   0 9.59740 3.38877   3
  20  -2   0 16.6296 4.33014   3
 -20   2   0 5.48832 3.32003   5
 -20   2   0 10.9654 3.68153   6
  20   2   0 12.3418 4.02451   3
 -20  -2   0 18.0065 4.31838   6
  20   2   0 17.8381 9.19927   1
  20   2   0 14.5209 2.63038   6
 -20  -2   0 11.1970 2.65513   5
 -20  -2   0 12.2784 2.72415   4
  20   2   0 10.5823 2.47965   5
  20  -2   0 8.23282 2.64072   6
 -20  -2   0 6.29591 11.1794   1
  20  -2   0 7.27661 3.15476   3
 -20   2   0 38.5909 12.5944   1
 -20  -2   0 10.7197 3.58820   3
  20   2   0 6.31362 2.77262   3
  21  -2   0 -1.9571 10.1496   1
 -21   2   0 27.8758 4.42935   3
 -21   2   0 19.8940 4.59613   6
  21   2   0 20.7321 3.09372   6
  21   2   0 23.3570 10.2370   1
 -21  -2   0 26.1424 4.80029   6
  21   2   0 23.6071 4.32062   3
 -21  -2   0 20.1235 4.04605   3
 -21   2   0 23.1896 4.43762   6
 -21  -2   0 28.5670 4.19314   4
  21   2   0 14.7900 2.94031   5
  21  -2   0 29.7946 4.48422   3
 -21  -2   0 16.4468 3.11646   5
 -21   2   0 23.3426 12.6459   1
  21  -2   0 20.8535 4.53798   3
  21   2   0 28.3478 3.58373   4
 -21   2   0 28.2537 4.67866   5
  21   2   0 16.6965 3.41819   3
 -21  -2   0 11.6192 12.7653   1
 -21  -2   0 20.1914 4.28905   6
  21  -2   0 19.8326 3.12450   6
  22  -2   0 37.6756 11.7077   1
 -22   2   0 43.8473 5.85507   5
  22   2   0 47.0669 5.77476   3
 -22  -2   0 20.7553 15.1238   1
  22  -2   0 56.1719 6.61181   3
 -22  -2   0 55.6386 6.88283   6
  22   2   0 34.3398 12.4623   1
 -22   2   0 58.6253 7.25699   6
 -22  -2   0 62.2607 7.23752   6
  22  -2   0 52.1347 6.46782   3
  22   2   0 43.5457 4.80845   5
 -22   2   0 51.3257 6.50037   3
 -22  -2   0 50.6078 4.86879   5
 -22   2   0 42.8625 14.5378   1
 -22  -2   0 38.4211 5.04005   3
 -22   2   0 51.7311 6.24811   6
  22   2   0 51.1123 4.74882   4
  22   2   0 50.9058 4.67454   6
  22   2   0 58.3950 6.39538   3
  22  -2   0 47.2200 4.98265   6
  23   2   0 30.4374 13.0197   1
  23   2   0 9.70046 3.94225   3
  23   2   0 12.5438 2.93640   4
 -23  -2   0 11.1015 4.15244   6
 -23  -2   0 8.94652 4.32152   6
 -23   2   0 -19.471 14.6004   1
  23  -2   0 13.6636 4.59195   3
 -23   2   0 19.7763 4.43618   5
 -23   2   0 11.7936 4.34427   3
  23  -2   0 6.54351 4.46237   3
 -23  -2   0 -8.2756 16.7126   1
 -23  -2   0 14.0576 4.01067   3
  23  -2   0 10.7975 3.22726   6
 -23   2   0 14.8350 4.65043   6
  23   2   0 23.6818 4.42551   3
  23  -2   0 -4.1034 12.8585   1
 -23   2   0 14.7366 4.87183   6
 -23  -2   0 14.4258 3.12728   5
  23   2   0 7.72736 2.74129   6
 -24   2   0 3.98256 17.2580   1
  24   2   0 0.15943 2.30167   4
 -24  -2   0 -2.8451 3.62871   6
 -24   2   0 -1.9806 3.93014   6
 -24   2   0 -0.3325 3.65738   5
  24  -2   0 0.68696 3.55690   3
 -24  -2   0 -1.7015 5.43184   6
  24  -2   0 -23.081 14.8633   1
 -24  -2   0 3.93021 2.60421   5
 -24  -2   0 -0.9774 19.1336   1
  24   2   0 -11.386 13.9588   1
  24  -2   0 13.5969 4.80908   3
  24   2   0 -0.2812 3.86303   3
  25   2   0 1.07776 2.35447   4
  25  -2   0 -0.6331 17.4440   1
 -25  -2   0 -1.4227 2.54432   5
  25  -2   0 -0.3395 3.76731   3
 -25   2   0 -3.8473 3.79861   6
 -25   2   0 1.68923 3.72572   5
 -25  -2   0 -0.5669 4.30111   6
  25   2   0 11.2453 17.5602   1
  25   2   0 0.65592 4.19200   3
 -26   2   0 4.55142 4.66906   6
  26  -2   0 0.88640 4.65124   3
 -26   2   0 0.65851 4.00684   5
  26   2   0 5.68616 2.71627   4
  26   2   0 7.18388 4.61883   3
 -26  -2   0 0.69546 2.81985   5
 -26  -2   0 5.02227 4.73683   6
 -27   2   0 8.35658 4.37893   5
  27  -2   0 12.9461 5.00190   3
  27   2   0 7.01854 4.87926   3
  27   2   0 11.6220 3.10676   4
 -27  -2   0 -1.0253 4.53130   6
 -27   2   0 -0.3715 4.66048   6
   0   3   0 19.0926 1.88079   4
   0   3   0 20.0477 1.99603   6
   0   3   0 19.1801 1.66300   5
   0   3   0 19.6040 1.97149   6
   0  -3   0 17.4248 1.96366   3
   0  -3   0 17.9811 1.96990   3
   0  -3   0 17.0452 1.49536   5
   0   3   0 15.5653 3.07856   1
   0   3   0 18.9963 1.96960   3
   0  -3   0 20.4391 1.85112   4
   0  -3   0 18.5863 1.94686   6
   0   3   0 16.3584 1.72930   3
   0  -3   0 25.1118 3.62673   1
   0  -3   0 19.1259 2.09426   6
   1  -3   0 154.196 4.74533   4
   1   3   0 158.189 5.17053   6
   1  -3   0 163.766 5.23187   6
   1   3   0 160.985 5.10346   4
  -1  -3   0 160.177 4.38235   5
  -1   3   0 169.371 5.35682   3
  -1   3   0 167.460 5.30818   6
  -1  -3   0 164.561 5.31363   6
   1   3   0 172.077 4.49349   5
  -1   3   0 159.005 5.28813   3
  -1  -3   0 171.616 5.34006   3
  -1   3   0 167.480 4.88447   4
   1   3   0 170.579 5.33375   3
   1  -3   0 169.611 5.38902   3
   1   3   0 159.555 5.21953   6
   1  -3   0 167.696 5.34353   6
  -1  -3   0 160.903 5.18194   6
   1  -3   0 162.901 5.29963   3
   1  -3   0 143.558 7.95246   1
  -1  -3   0 165.494 8.26814   1
   1   3   0 165.526 5.29528   3
  -1  -3   0 168.850 5.12090   4
  -1   3   0 166.815 5.29337   6
  -1   3   0 169.055 8.39772   1
  -1  -3   0 171.693 5.31708   3
   1  -3   0 169.967 4.94102   5
  -1   3   0 170.596 4.98413   5
  -2  -3   0 371.150 9.40116   3
  -2  -3   0 351.162 9.24899   4
   2  -3   0 360.155 8.66705   4
  -2   3   0 351.037 9.37337   3
  -2  -3   0 366.211 9.35919   6
  -2  -3   0 359.897 8.10291   5
  -2   3   0 358.492 9.41065   6
   2  -3   0 363.523 9.40650   6
   2  -3   0 359.244 9.39749   3
   2   3   0 355.879 9.22020   6
   2  -3   0 363.632 9.37715   6
   2  -3   0 370.058 9.17727   5
   2  -3   0 365.323 13.2656   1
   2   3   0 362.591 12.9197   1
  -2  -3   0 355.875 12.9237   1
   2   3   0 350.535 9.28195   3
   2   3   0 374.701 9.41854   3
  -2  -3   0 362.375 9.30732   3
  -2   3   0 358.935 9.33978   6
   2  -3   0 362.274 9.45987   3
   2   3   0 356.167 9.34294   4
  -2   3   0 364.610 9.20273   5
  -2   3   0 351.631 8.64515   4
   2   3   0 370.151 9.29512   6
  -2   3   0 380.407 9.51473   3
   2   3   0 375.550 8.15820   5
  -2   3   0 381.137 13.5273   1
   3  -3   0 31.6933 2.41336   6
   3  -3   0 27.7077 2.32984   5
   3   3   0 29.6398 2.18485   6
   3  -3   0 29.1548 4.27544   1
  -3  -3   0 28.9274 2.27805   3
  -3  -3   0 31.7211 2.33781   6
   3  -3   0 27.0507 2.42770   3
  -3   3   0 30.2810 2.47675   3
   3   3   0 33.4598 2.34816   6
   3   3   0 32.2278 2.55215   4
  -3  -3   0 27.7001 2.29463   3
  -3  -3   0 30.4021 2.35500   4
  -3   3   0 30.5064 2.42344   6
  -3   3   0 29.3062 2.36774   5
  -3  -3   0 28.9210 2.40444   6
  -3   3   0 34.9792 2.57791   6
  -3  -3   0 24.5819 3.67965   1
   3  -3   0 27.7443 1.72402   4
  -3   3   0 29.9110 1.75132   4
   3   3   0 28.4503 3.84906   1
   3   3   0 31.0964 1.27401   5
   3  -3   0 29.5812 2.38204   3
   3  -3   0 28.8013 2.42151   6
   3   3   0 31.1290 2.35410   3
  -3   3   0 30.7751 2.26990   3
  -3   3   0 33.5228 4.11114   1
  -4   3   0 1151.82 30.5413   1
  -4  -3   0 1138.27 29.9734   1
  -4  -3   0 1179.13 25.2435   3
  -4   3   0 1129.37 23.9448   4
   4  -3   0 1127.97 25.2706   6
  -4   3   0 1165.65 25.3140   6
  -4   3   0 1120.09 25.3567   5
   4   3   0 1161.17 25.4850   4
  -4  -3   0 1160.01 25.2401   6
  -4  -3   0 1161.69 25.2039   3
   4  -3   0 1147.12 25.3669   5
   4   3   0 1115.66 23.2260   5
   4   3   0 1147.47 29.7685   1
  -4  -3   0 1123.00 25.1039   6
   4  -3   0 1163.55 30.5479   1
   4   3   0 1137.79 25.2023   3
  -4  -3   0 1125.50 25.3042   4
   4  -3   0 1156.63 23.9916   4
  -4   3   0 1156.72 25.3646   3
   4   3   0 1151.21 30.1682   1
  -4   3   0 1121.77 25.3192   3
   4   3   0 1178.61 25.1840   6
   4  -3   0 1144.66 25.3419   3
   4  -3   0 1155.97 25.2948   6
   4   3   0 1142.04 25.2571   3
   4  -3   0 1134.27 25.4154   3
  -4   3   0 1187.78 25.5056   6
  -5  -3   0 163.008 5.68747   4
   5  -3   0 155.694 5.61124   6
  -5   3   0 153.989 5.75801   5
   5  -3   0 160.602 5.78676   5
  -5   3   0 150.268 5.53155   6
  -5   3   0 154.263 9.06697   1
  -5   3   0 159.972 5.64731   3
  -5   3   0 156.508 5.68594   3
   5   3   0 167.599 5.63377   3
   5   3   0 164.660 5.81784   4
   5  -3   0 163.530 5.81364   3
   5  -3   0 157.168 4.17117   4
  -5  -3   0 154.557 5.43947   3
   5   3   0 163.825 8.71890   1
  -5  -3   0 155.132 5.40808   6
  -5   3   0 161.267 5.79642   6
   5  -3   0 160.726 5.57538   6
  -5  -3   0 167.811 5.51987   3
   5   3   0 168.454 5.50823   6
  -5   3   0 151.217 4.13330   4
   5   3   0 157.708 5.61302   3
  -5  -3   0 162.573 5.61854   6
   5  -3   0 166.567 5.74578   3
   5   3   0 166.056 9.39711   1
   5  -3   0 164.629 9.26308   1
   6  -3   0 47.6195 3.51097   3
  -6  -3   0 43.8159 3.07288   3
   6  -3   0 45.2795 3.38958   3
  -6  -3   0 49.2191 3.22882   6
   6   3   0 52.6036 3.49030   4
  -6  -3   0 50.9643 3.47580   6
   6   3   0 45.3029 3.26506   3
   6   3   0 52.4585 5.72465   1
   6  -3   0 40.8991 5.47418   1
   6   3   0 42.5935 3.14429   3
  -6   3   0 48.8534 3.44284   6
   6  -3   0 47.4934 3.39417   6
   6  -3   0 47.2302 3.56876   5
   6  -3   0 47.4342 1.83356   4
   6  -3   0 44.4430 3.22948   6
  -6   3   0 45.8852 3.53432   6
  -6   3   0 47.5428 5.93095   1
  -6   3   0 41.0836 3.23546   3
  -6   3   0 51.1752 3.50394   3
  -6  -3   0 47.8762 3.29902   4
  -6  -3   0 48.2597 3.24012   3
   6   3   0 44.2780 3.07028   6
  -6   3   0 59.1309 3.83872   5
   7  -3   0 70.1890 2.07737   4
   7   3   0 71.7850 3.95886   3
  -7   3   0 66.1517 4.06338   3
   7  -3   0 76.5198 4.28820   3
  -7  -3   0 71.5834 3.90211   4
   7   3   0 65.6802 6.40479   1
   7  -3   0 66.7914 3.79314   6
  -7  -3   0 71.9502 3.85795   6
   7   3   0 58.5313 3.88392   3
   7  -3   0 70.2523 2.05443   4
   7  -3   0 69.2530 4.13183   5
  -7   3   0 65.9355 4.01827   6
  -7   3   0 67.6787 3.89783   3
  -7  -3   0 75.0832 4.11593   6
   7   3   0 67.4261 1.87091   5
   7  -3   0 66.5884 4.01828   3
   7  -3   0 56.8443 6.82606   1
  -7   3   0 71.9063 4.21088   6
   7  -3   0 72.4289 4.03845   6
   7   3   0 65.7224 3.68108   6
  -7   3   0 63.9931 6.99891   1
  -7   3   0 61.5632 4.38150   5
   7   3   0 74.2473 4.24514   4
  -7  -3   0 68.7961 4.05851   3
   8  -3   0 25.9874 0.97616   4
  -8   3   0 35.1624 3.82786   5
   8  -3   0 26.5757 4.97518   1
  -8  -3   0 34.4612 3.01011   3
  -8  -3   0 31.5698 3.02237   6
   8   3   0 17.9624 4.25248   1
   8   3   0 31.0037 1.30247   5
   8   3   0 26.9357 3.41199   6
   8   3   0 28.3799 2.80149   6
  -8   3   0 28.7060 3.03783   3
  -8   3   0 26.3870 3.21421   3
   8  -3   0 28.5386 1.04088   4
  -8  -3   0 30.3342 1.32534   5
  -8  -3   0 37.5558 3.07872   3
   8  -3   0 27.2561 3.15987   3
  -8   3   0 30.1938 3.26324   6
   8  -3   0 30.7401 2.90120   6
  -8   3   0 30.6696 3.30441   6
   8  -3   0 29.9006 3.15026   5
   8  -3   0 37.8742 3.27964   6
  -8  -3   0 29.5443 3.30830   6
   8  -3   0 32.0718 3.17853   3
   8   3   0 31.6446 3.38132   3
   8   3   0 34.0808 3.27247   4
  -8  -3   0 27.1051 3.05568   4
  -8   3   0 30.4073 5.24560   1
  -9  -3   0 84.6402 4.66207   6
   9  -3   0 88.0683 4.34420   6
  -9   3   0 85.8841 4.46800   3
   9  -3   0 84.8036 4.68156   3
   9   3   0 84.3485 7.46860   1
  -9   3   0 81.6187 4.63675   6
  -9   3   0 86.7213 5.02129   5
  -9  -3   0 89.5830 4.58429   3
   9  -3   0 94.4851 8.36569   1
   9  -3   0 82.8822 4.73503   5
   9  -3   0 81.4473 4.50339   3
  -9  -3   0 81.4603 7.88694   1
  -9   3   0 81.1547 4.57498   3
  -9  -3   0 84.5439 4.42679   6
  -9  -3   0 87.2030 2.65946   5
  -9   3   0 86.1592 4.71876   6
   9   3   0 81.2166 4.00848   6
   9   3   0 82.8488 2.56830   5
   9   3   0 85.6287 4.47683   3
  -9   3   0 76.6063 8.30715   1
  -9  -3   0 83.2474 4.37901   4
   9   3   0 79.7133 4.10127   6
  -9  -3   0 93.7108 4.50293   3
   9  -3   0 85.7822 4.45630   6
   9   3   0 85.8493 4.59706   4
  10   3   0 70.2024 2.50689   5
  10   3   0 68.3044 3.79019   6
  10  -3   0 67.1364 4.26238   3
 -10  -3   0 75.1323 4.40733   3
  10  -3   0 53.4129 6.98356   1
 -10  -3   0 71.8818 8.11511   1
 -10   3   0 69.3749 4.44387   3
 -10   3   0 71.3803 4.30157   3
  10  -3   0 66.0277 4.04466   6
 -10   3   0 69.9808 4.63839   6
 -10  -3   0 68.6912 4.04596   4
  10  -3   0 65.9399 4.45201   5
  10  -3   0 69.9290 4.48888   3
  10  -3   0 67.3401 4.14909   6
 -10  -3   0 66.9936 4.23772   6
 -10  -3   0 81.2273 4.30534   3
 -10  -3   0 76.6269 4.57224   6
  10   3   0 58.8713 10.7599   1
  10   3   0 75.0307 4.63935   3
 -10   3   0 69.1510 4.63217   5
 -10   3   0 68.8530 4.52684   6
  10   3   0 70.3385 4.31975   4
 -10  -3   0 67.9343 2.57700   5
  10   3   0 72.6409 3.95178   6
 -10   3   0 78.2116 8.45796   1
 -11  -3   0 8.94056 2.12609   3
  11  -3   0 7.30333 2.34298   3
  11   3   0 7.05397 1.81050   6
  11  -3   0 6.22650 2.18554   3
 -11   3   0 10.2995 2.66671   5
 -11  -3   0 4.80864 2.12494   6
 -11   3   0 2.83476 4.45255   1
 -11  -3   0 9.72445 1.26895   5
 -11   3   0 11.6960 2.67662   3
  11  -3   0 10.2928 2.35329   5
 -11  -3   0 10.8856 4.73741   1
  11   3   0 7.12192 2.15391   3
 -11  -3   0 9.14977 2.11376   3
  11   3   0 7.24339 1.70246   6
 -11  -3   0 11.9762 2.22371   4
  11   3   0 7.52326 4.62051   1
 -11   3   0 11.5353 2.36148   3
 -11  -3   0 8.26962 1.99927   6
  11  -3   0 8.51160 1.93087   6
  11  -3   0 7.48847 4.33580   1
 -11   3   0 8.86293 2.47214   6
  11  -3   0 6.61171 1.77726   6
 -11   3   0 11.7537 2.46232   6
  11   3   0 8.84504 2.23185   4
 -12   3   0 32.9356 3.86065   3
 -12   3   0 32.6633 6.89685   1
  12   3   0 36.5732 3.75811   3
 -12   3   0 37.3063 4.08077   3
 -12  -3   0 42.8206 3.70525   4
 -12  -3   0 35.1631 3.90023   3
 -12  -3   0 46.0214 3.78979   3
  12  -3   0 38.1208 4.18484   3
  12  -3   0 33.8989 3.88114   3
 -12  -3   0 18.7510 6.05054   1
  12  -3   0 36.5912 3.97074   5
  12   3   0 38.0433 3.33545   6
 -12  -3   0 37.7575 2.38489   5
 -12  -3   0 40.4198 3.78323   6
 -12   3   0 38.4183 4.18185   6
  12   3   0 30.0905 3.09280   6
  12   3   0 37.5670 3.82350   4
  12   3   0 24.1467 6.07285   1
 -12  -3   0 37.0655 4.13887   6
 -12   3   0 28.3019 3.76009   5
  12  -3   0 39.5007 3.49763   6
  12  -3   0 28.7748 6.68368   1
 -12   3   0 36.3588 4.02160   6
  12   3   0 36.5962 2.14667   5
 -13   3   0 112.821 6.17663   3
  13  -3   0 121.277 5.76147   6
  13  -3   0 133.243 11.1485   1
 -13   3   0 127.186 6.98359   5
  13  -3   0 132.327 6.41969   3
 -13  -3   0 121.345 4.37706   5
  13   3   0 126.758 6.55750   3
 -13  -3   0 112.890 5.82252   4
 -13   3   0 121.082 6.04872   3
 -13  -3   0 128.093 11.1551   1
 -13  -3   0 126.294 6.29481   3
 -13  -3   0 127.622 6.59667   6
  13   3   0 157.035 11.2566   1
 -13   3   0 121.159 6.73321   6
 -13  -3   0 134.134 6.39111   3
 -13   3   0 93.6619 11.2223   1
  13   3   0 119.311 5.50711   6
  13   3   0 109.268 5.95833   4
  13   3   0 123.019 4.21011   5
 -13   3   0 121.737 6.35833   6
  13  -3   0 128.264 6.60417   5
  13   3   0 130.173 5.51807   6
 -13  -3   0 122.597 6.18804   6
  13  -3   0 127.958 6.58572   3
  14   3   0 78.6542 5.42404   3
 -14  -3   0 84.1879 5.08065   3
 -14  -3   0 67.6254 9.00425   1
  14  -3   0 93.7416 10.3670   1
  14   3   0 76.6823 5.25128   4
 -14   3   0 75.0655 5.42793   3
 -14  -3   0 86.6948 5.63452   3
 -14   3   0 80.2456 6.02366   5
 -14  -3   0 82.1071 3.73723   5
  14   3   0 77.6483 3.45582   5
 -14  -3   0 70.3200 5.26836   6
 -14   3   0 72.7648 5.55119   6
  14   3   0 74.8928 9.50886   1
  14  -3   0 72.9820 5.49134   5
 -14   3   0 70.7667 5.87736   6
 -14   3   0 78.4836 5.12882   3
 -14  -3   0 74.2570 4.90495   4
 -14   3   0 96.9542 11.6203   1
  14  -3   0 71.9222 4.76167   6
  14   3   0 69.7892 5.13396   6
  14  -3   0 78.7145 5.37830   3
  14  -3   0 68.0240 5.51050   3
  14   3   0 71.5341 4.40748   6
  14  -3   0 67.9859 5.42619   6
 -14  -3   0 78.5009 5.99723   6
 -15  -3   0 328.628 9.14345   5
  15   3   0 351.076 11.2993   4
  15   3   0 330.849 10.2337   6
 -15   3   0 329.625 11.7808   3
  15   3   0 322.240 8.91859   5
 -15   3   0 330.984 19.3046   1
  15  -3   0 331.163 12.1781   3
 -15   3   0 342.111 12.2130   5
 -15   3   0 352.973 12.3973   6
  15  -3   0 335.381 11.7277   3
  15   3   0 347.943 11.6844   3
 -15  -3   0 338.151 11.1448   3
 -15   3   0 330.400 11.6449   6
  15  -3   0 326.823 11.0372   6
 -15  -3   0 338.825 11.5757   6
 -15  -3   0 353.300 12.1252   6
 -15  -3   0 323.293 10.7734   4
  15   3   0 355.018 18.9692   1
 -15  -3   0 335.378 18.8760   1
 -16   3   0 3.81629 2.99857   6
 -16  -3   0 -0.5586 2.37436   6
 -16   3   0 -2.6856 2.22649   6
 -16   3   0 2.46797 2.90471   5
  16   3   0 0.88822 2.54479   3
  16  -3   0 -3.3008 2.45162   3
 -16   3   0 -8.2177 7.90961   1
 -16   3   0 -1.9536 2.28761   3
  16   3   0 -0.4147 2.09943   4
 -16  -3   0 4.57497 2.34513   3
  16   3   0 0.27152 1.54825   6
  16  -3   0 1.45913 2.77668   3
  16   3   0 -9.5286 6.06634   1
 -16  -3   0 -0.3713 2.63728   6
 -16  -3   0 2.53799 2.16321   4
 -16  -3   0 0.02286 1.49264   5
  16   3   0 1.06217 1.23614   5
  16  -3   0 -0.8249 2.01263   6
 -16  -3   0 1.51243 6.70742   1
 -17  -3   0 51.8947 5.42328   6
 -17   3   0 51.4829 5.14463   3
  17   3   0 53.5390 9.56826   1
  17   3   0 62.3565 5.10818   4
 -17  -3   0 52.8101 10.2069   1
  17  -3   0 67.6953 5.79651   3
  17   3   0 55.0863 4.13256   6
  17  -3   0 61.1852 5.79649   3
  17   3   0 54.4400 3.35287   5
 -17  -3   0 52.3939 5.83109   6
 -17   3   0 56.2324 6.11806   5
 -17   3   0 62.6231 5.67602   6
  17   3   0 48.7891 5.13174   3
  17  -3   0 60.5215 4.93069   6
 -17  -3   0 59.7673 5.28384   3
 -17  -3   0 53.0847 3.70553   5
 -17   3   0 36.4903 9.76259   1
 -17   3   0 61.5091 6.21079   6
 -17  -3   0 56.8291 4.62234   4
  18   3   0 9.79217 7.85784   1
  18  -3   0 4.94248 2.84969   3
  18   3   0 7.45750 2.77764   4
  18  -3   0 3.15603 2.28140   6
 -18  -3   0 2.34659 1.67937   5
 -18   3   0 2.26938 2.98819   6
 -18   3   0 7.56943 9.99117   1
  18   3   0 6.46157 2.10350   6
 -18  -3   0 3.95493 2.20039   4
 -18  -3   0 5.84648 8.66960   1
 -18  -3   0 1.03335 2.60841   3
 -18   3   0 2.49703 2.77706   6
 -18   3   0 2.01745 3.25686   3
 -18  -3   0 4.26761 2.67996   6
  18   3   0 4.23537 2.94055   3
  18   3   0 2.31699 1.55643   5
  18  -3   0 8.15512 3.33788   3
 -18   3   0 4.34665 3.16415   5
 -18  -3   0 4.82659 3.25666   6
 -19  -3   0 29.8364 11.7158   1
  19  -3   0 35.4247 10.7839   1
 -19   3   0 18.9139 10.1987   1
  19  -3   0 28.5464 4.63366   3
  19   3   0 28.1438 2.97674   5
  19   3   0 20.0238 4.10072   3
 -19   3   0 31.4666 4.90341   5
 -19   3   0 20.1130 4.17238   3
  19   3   0 32.0167 3.70707   6
  19  -3   0 20.7896 3.95241   3
  19   3   0 24.9291 3.61733   4
  19  -3   0 26.1331 3.46778   6
 -19   3   0 27.1492 4.52839   6
 -19  -3   0 26.6961 3.80419   3
 -19  -3   0 22.5664 4.53983   6
  19   3   0 23.7728 9.54976   1
 -19  -3   0 21.4860 2.65783   5
 -19   3   0 28.4436 4.66616   6
  20  -3   0 1.93721 2.13909   6
 -20  -3   0 5.24148 10.6842   1
 -20  -3   0 -2.6866 2.85548   6
  20   3   0 0.61872 2.31321   4
 -20   3   0 -2.4339 3.21247   6
  20   3   0 11.6334 8.60656   1
 -20   3   0 -0.6612 2.95367   3
  20   3   0 -0.0182 2.07920   3
  20  -3   0 8.67113 9.98108   1
 -20   3   0 0.04956 2.83939   6
 -20   3   0 -20.508 10.7921   1
 -20  -3   0 -0.7924 1.58722   5
 -20  -3   0 -2.6647 2.67478   3
  20  -3   0 0.69168 3.04732   3
  20  -3   0 0.56193 2.99626   3
 -20  -3   0 1.34256 2.74487   6
 -20   3   0 1.18145 3.38288   5
  20   3   0 1.17547 3.24897   3
  21   3   0 12.4759 11.6419   1
 -21   3   0 10.5293 4.07835   6
  21  -3   0 22.3584 3.33735   6
  21  -3   0 25.6525 4.97330   3
 -21   3   0 19.8703 4.61796   6
  21  -3   0 17.4332 11.6040   1
 -21  -3   0 16.5447 4.29255   6
 -21   3   0 23.5778 14.9360   1
 -21  -3   0 18.8154 3.64997   3
  21   3   0 18.9199 3.36251   4
 -21  -3   0 11.2820 3.62365   6
  21   3   0 11.5712 3.27226   3
  21   3   0 22.8772 4.19165   3
 -21  -3   0 16.8691 2.62034   5
 -21   3   0 20.6402 4.46888   5
  21  -3   0 20.8669 4.01368   3
 -21  -3   0 5.73171 13.3884   1
 -21   3   0 11.9955 3.85304   3
  22  -3   0 9.57761 2.97811   6
  22   3   0 14.3932 3.36666   3
 -22   3   0 6.63340 4.23703   6
 -22   3   0 13.6132 15.4524   1
 -22  -3   0 8.45581 3.50693   3
  22  -3   0 11.0914 4.05926   3
 -22  -3   0 18.3101 13.7391   1
 -22  -3   0 8.81256 2.38461   5
  22  -3   0 12.0730 12.6703   1
  22   3   0 8.40108 2.95525   4
 -22   3   0 7.70423 3.53769   3
 -22   3   0 18.2387 4.67201   6
  22  -3   0 5.80005 4.41995   3
 -22  -3   0 6.00098 3.49958   6
  22   3   0 7.70031 12.0294   1
  22   3   0 9.83267 4.15788   3
 -22   3   0 16.3341 4.26665   5
 -22  -3   0 12.2027 4.31228   6
 -23  -3   0 1.54122 2.11877   5
  23   3   0 1.57509 13.1361   1
  23  -3   0 4.93406 3.67850   3
  23   3   0 12.7287 3.76206   3
  23  -3   0 2.82129 3.34863   6
  23   3   0 6.45536 4.04295   3
 -23  -3   0 14.0716 4.09069   6
 -23   3   0 1.89966 16.3476   1
 -23  -3   0 6.26235 4.28005   3
 -23  -3   0 6.53624 4.29073   6
  23  -3   0 34.2859 15.1238   1
 -23  -3   0 -25.580 15.3936   1
 -23   3   0 6.39056 4.59667   6
 -23   3   0 5.92736 4.22692   6
 -23   3   0 14.0872 4.61779   5
  23   3   0 6.99559 3.03069   4
 -23   3   0 18.8803 4.53280   3
  23  -3   0 9.61057 4.69052   3
 -24  -3   0 25.9871 20.6702   1
 -24   3   0 11.1501 4.91617   6
 -24  -3   0 5.24587 2.50698   5
 -24  -3   0 -1.7272 3.76875   6
  24  -3   0 8.82159 5.73832   3
  24   3   0 2.59147 2.79038   4
  24   3   0 15.4345 4.05336   3
  24   3   0 3.44584 3.79152   3
  24  -3   0 10.9167 4.43858   3
  24  -3   0 24.3809 17.4174   1
 -24   3   0 -11.625 18.8302   1
 -24   3   0 8.29427 4.20279   5
  24   3   0 18.8634 16.3856   1
 -25  -3   0 20.9820 3.30072   5
  25  -3   0 23.2626 5.62272   3
  25   3   0 23.7868 4.13339   4
  25   3   0 23.4791 5.50551   3
 -25  -3   0 26.0792 5.65115   6
 -25   3   0 24.5423 5.47436   5
 -25   3   0 24.7033 5.79781   6
  26   3   0 1.52875 2.92104   4
  26   3   0 1.80358 4.49573   3
 -26  -3   0 -2.4171 4.37915   6
 -26   3   0 2.03289 4.49558   6
  26  -3   0 8.64649 5.15519   3
 -26   3   0 -1.2325 3.98300   5
 -26  -3   0 -0.7606 2.57648   5
  27   3   0 4.36540 3.28552   4
 -27  -3   0 2.12358 4.87145   6
 -27   3   0 -1.7972 4.29862   5
  27   3   0 0.85672 4.61141   3
 -27   3   0 2.39358 4.72954   6
  27  -3   0 7.16299 5.29305   3
   0  -4   0 14.4794 3.74517   1
   0   4   0 17.1589 2.06139   4
   0   4   0 13.9845 1.62936   5
   0   4   0 12.3906 1.92141   6
   0   4   0 14.9335 1.94913   3
   0  -4   0 13.7753 1.62085   5
   0   4   0 8.52054 3.29616   1
   0  -4   0 14.5455 2.00049   3
   0  -4   0 14.0095 2.05754   6
   0   4   0 13.7268 1.99691   6
   0   4   0 16.0248 2.14608   3
   0  -4   0 14.5846 2.02954   6
   0  -4   0 13.9094 1.88524   4
   0  -4   0 14.4098 2.14500   3
   1  -4   0 308.220 8.92136   3
  -1  -4   0 305.991 8.80880   6
   1   4   0 322.152 9.04680   3
  -1   4   0 295.847 8.81423   6
   1   4   0 298.729 8.61910   4
  -1   4   0 315.404 9.03940   3
  -1  -4   0 311.655 8.98285   6
   1   4   0 299.942 8.73556   6
  -1  -4   0 309.720 8.85439   3
  -1   4   0 310.035 8.33283   5
   1  -4   0 321.256 9.03627   3
   1   4   0 307.959 8.81882   6
  -1  -4   0 309.561 8.61420   4
  -1   4   0 304.026 8.92397   3
   1  -4   0 299.569 8.20757   5
   1   4   0 307.529 7.78493   5
  -1   4   0 306.627 8.84639   6
  -1  -4   0 326.094 9.02426   3
   1  -4   0 320.226 8.37671   4
  -1   4   0 311.085 13.2699   1
  -1  -4   0 307.744 7.75247   5
   1   4   0 310.029 8.92596   3
   1  -4   0 335.752 13.7602   1
  -1   4   0 310.952 8.36004   4
   1   4   0 307.593 13.2033   1
   1  -4   0 312.346 8.96684   6
   1  -4   0 302.957 8.82619   6
  -1  -4   0 290.740 12.9781   1
   2   4   0 82.5654 4.06751   6
   2   4   0 90.6598 3.12666   5
  -2  -4   0 95.7043 4.15600   4
   2   4   0 89.0155 4.12882   4
   2  -4   0 87.6590 4.33132   3
  -2  -4   0 86.5015 4.17196   3
   2   4   0 90.0000 4.25338   3
  -2   4   0 94.4553 7.58439   1
   2  -4   0 76.6377 7.12776   1
  -2   4   0 94.5334 4.24656   3
  -2  -4   0 85.0242 4.22811   6
   2  -4   0 85.4244 4.13774   6
  -2  -4   0 88.0324 4.14007   3
  -2  -4   0 86.8938 4.14472   6
  -2  -4   0 87.2794 3.01470   5
  -2   4   0 85.8204 4.26475   6
  -2   4   0 80.2183 4.22238   3
   2  -4   0 84.8337 3.82851   5
  -2  -4   0 81.4263 7.19753   1
   2   4   0 99.2533 7.42791   1
   2  -4   0 88.8389 4.31875   6
   2  -4   0 85.4141 3.57136   4
  -2   4   0 86.2109 4.26164   6
  -2   4   0 84.8458 3.60710   4
   2   4   0 85.2003 4.15044   3
  -2   4   0 90.2964 4.03920   5
   2   4   0 87.4232 4.18671   6
   2  -4   0 85.4740 4.19021   3
   3   4   0 207.523 6.75060   6
   3   4   0 216.198 5.30414   5
   3  -4   0 205.937 6.87562   6
  -3   4   0 206.573 6.89617   6
  -3   4   0 195.282 10.9263   1
   3  -4   0 216.297 6.05409   4
  -3   4   0 211.897 6.87622   5
  -3   4   0 207.811 6.98580   3
  -3   4   0 214.486 7.03968   6
   3   4   0 214.057 6.77718   6
  -3  -4   0 204.927 6.76678   4
   3   4   0 198.804 6.80739   3
  -3   4   0 215.465 7.10120   3
   3   4   0 208.684 6.91920   4
  -3   4   0 208.451 6.00696   4
  -3  -4   0 220.704 11.2253   1
   3   4   0 212.351 6.90790   3
  -3  -4   0 209.230 6.90379   6
   3  -4   0 213.080 6.77874   5
   3  -4   0 220.905 7.16774   3
   3  -4   0 210.426 6.99806   3
  -3  -4   0 210.908 6.90589   3
   3  -4   0 197.904 10.9651   1
   3  -4   0 220.480 7.07740   6
  -3  -4   0 216.029 6.98568   3
   3   4   0 210.366 10.6660   1
   4   4   0 129.290 3.32258   5
   4   4   0 133.171 5.24425   3
   4  -4   0 132.083 5.22091   5
   4  -4   0 131.996 5.45987   3
   4  -4   0 131.768 4.23475   4
  -4  -4   0 125.075 5.09120   3
   4  -4   0 134.632 5.35254   6
   4   4   0 133.100 3.36730   5
   4   4   0 129.545 5.27434   3
  -4  -4   0 123.965 5.18452   6
  -4   4   0 128.319 5.30711   6
  -4   4   0 128.437 8.92603   1
  -4  -4   0 121.931 8.65284   1
   4   4   0 127.064 5.01798   6
   4   4   0 132.295 5.10328   6
  -4   4   0 130.097 4.20241   4
  -4   4   0 133.411 5.41146   3
   4  -4   0 125.690 5.29891   3
  -4   4   0 133.236 5.33763   3
  -4   4   0 128.049 5.39900   6
  -4  -4   0 130.173 5.17416   3
  -4  -4   0 117.676 4.96570   6
   4   4   0 129.322 5.40105   4
  -4  -4   0 124.299 5.11504   4
   4  -4   0 140.170 5.48724   6
  -4   4   0 134.470 5.42934   5
   4  -4   0 127.176 8.95746   1
   4   4   0 116.605 8.25134   1
   5   4   0 71.7633 6.77700   1
   5  -4   0 65.2067 2.74713   4
   5   4   0 66.3850 4.02063   4
  -5  -4   0 59.1024 3.86328   4
  -5   4   0 70.2672 7.42815   1
  -5   4   0 62.6250 2.70635   4
   5   4   0 61.8281 6.97749   1
   5  -4   0 69.9712 4.02452   5
  -5  -4   0 67.9017 4.00111   6
   5  -4   0 68.2173 3.95883   3
   5  -4   0 68.0419 4.02490   6
  -5   4   0 67.7750 4.14800   6
  -5  -4   0 63.3503 3.72114   6
  -5   4   0 67.8148 4.03521   3
  -5   4   0 70.9895 4.19168   5
   5  -4   0 66.0077 3.85073   6
  -5  -4   0 61.5716 3.68590   3
  -5   4   0 65.0406 3.92128   3
   5   4   0 73.5309 3.98997   3
  -5  -4   0 69.5556 3.74946   3
  -5   4   0 62.1294 3.92609   6
   5   4   0 69.4027 3.89682   3
   5  -4   0 64.0853 7.14933   1
   5  -4   0 70.8695 4.17041   3
   5   4   0 67.1821 3.77267   6
   5   4   0 56.6268 3.39557   6
   6  -4   0 2318.79 49.0652   6
   6  -4   0 2273.47 49.0607   3
   6   4   0 2286.19 48.9090   3
  -6   4   0 2288.38 49.2096   6
  -6  -4   0 2234.46 48.9621   4
   6   4   0 2256.02 48.6027   6
  -6   4   0 2262.85 49.0850   3
  -6   4   0 2364.87 57.4429   1
  -6   4   0 2270.62 49.2507   5
   6  -4   0 2271.16 49.1191   5
   6  -4   0 2325.01 56.6939   1
   6  -4   0 2252.29 46.8822   4
   6   4   0 2313.08 49.0003   3
   6   4   0 2299.71 49.2452   4
  -6  -4   0 2329.28 48.9060   6
   6  -4   0 2300.23 48.9675   6
   6   4   0 2320.99 55.5098   1
   6   4   0 2261.77 55.9362   1
  -6  -4   0 2323.90 48.9600   6
  -6   4   0 2263.10 48.9551   6
   6  -4   0 2303.94 49.2696   3
  -6  -4   0 2298.66 48.8367   3
  -6   4   0 2243.45 46.8622   4
  -6   4   0 2265.13 49.0437   3
  -6  -4   0 2287.02 48.8197   3
   7  -4   0 199.997 5.18413   4
   7  -4   0 198.998 7.04671   6
  -7  -4   0 200.777 7.28386   4
  -7   4   0 211.093 7.61372   5
  -7   4   0 227.836 12.5650   1
   7  -4   0 213.507 7.39877   6
   7   4   0 191.811 7.25557   4
   7   4   0 205.131 6.98158   6
   7  -4   0 214.400 7.48389   5
   7  -4   0 198.160 11.9655   1
  -7  -4   0 206.496 7.24960   6
  -7   4   0 197.754 7.39057   6
  -7   4   0 203.683 7.24132   3
   7  -4   0 195.057 7.33154   3
  -7   4   0 195.699 7.25376   6
   7  -4   0 208.737 7.32796   3
   7   4   0 223.770 12.0887   1
   7   4   0 211.466 7.25342   3
  -7   4   0 201.283 7.32843   3
  -7  -4   0 213.276 7.22203   3
  -7  -4   0 200.908 7.04362   6
   7   4   0 200.460 7.13154   3
  -7  -4   0 201.173 7.01620   3
   7   4   0 203.884 11.5878   1
   8  -4   0 37.6146 3.43473   3
   8   4   0 35.9369 3.74249   3
   8   4   0 36.1717 5.51657   1
  -8   4   0 32.6900 5.97353   1
  -8  -4   0 39.6918 3.34139   4
  -8  -4   0 29.1038 3.29576   6
   8  -4   0 28.6655 1.48009   4
   8  -4   0 32.5943 3.34376   6
  -8   4   0 30.6909 3.57572   5
   8  -4   0 32.1269 3.15545   6
  -8   4   0 36.3329 3.68475   6
  -8   4   0 30.2636 3.39033   3
   8   4   0 32.4730 3.12598   3
   8   4   0 32.2076 2.98046   6
   8  -4   0 24.5181 5.70102   1
   8  -4   0 29.6111 3.39054   3
  -8   4   0 29.8221 3.19868   3
   8   4   0 31.5188 3.31704   4
  -8   4   0 28.6304 3.20804   6
  -8  -4   0 29.8530 2.99676   3
  -8  -4   0 30.7560 3.10343   6
   8  -4   0 29.6009 3.37987   5
  -8  -4   0 26.2352 3.30439   3
  -9   4   0 17.7671 2.96059   5
   9   4   0 24.3774 3.07276   4
   9   4   0 21.6325 2.99673   6
   9  -4   0 22.7056 3.09084   3
   9  -4   0 21.3388 2.83634   6
  -9   4   0 20.1516 2.82568   6
  -9  -4   0 27.7914 3.34025   4
  -9  -4   0 18.5589 2.89331   6
  -9  -4   0 20.5131 2.77052   3
  -9  -4   0 31.9451 3.41136   3
   9   4   0 21.8618 2.96252   3
  -9   4   0 23.6641 2.93657   3
  -9   4   0 25.5728 3.17644   3
  -9   4   0 24.6875 5.54025   1
   9  -4   0 27.4565 1.20506   4
   9   4   0 26.0770 2.96770   6
   9  -4   0 28.0453 3.48964   5
  -9  -4   0 25.5223 3.21968   6
   9   4   0 20.6857 2.79374   3
   9  -4   0 18.1478 5.09391   1
   9  -4   0 26.5408 1.13557   4
  -9   4   0 32.2569 3.61847   6
   9  -4   0 27.4324 3.36555   3
   9  -4   0 29.5969 3.12507   6
   9   4   0 21.7389 5.18927   1
  10   4   0 107.006 9.40142   1
  10   4   0 98.5299 5.31554   3
 -10  -4   0 103.569 5.32305   4
  10   4   0 97.7543 4.93603   6
 -10   4   0 108.074 5.92948   3
  10   4   0 105.840 4.91145   6
  10  -4   0 107.000 5.69289   5
 -10   4   0 109.309 11.2070   1
 -10   4   0 102.576 5.51960   6
  10  -4   0 101.820 5.46751   6
  10  -4   0 116.809 10.5477   1
 -10   4   0 107.336 5.92420   5
 -10   4   0 98.5323 5.36642   3
  10  -4   0 110.424 5.29425   6
 -10  -4   0 99.7856 5.25981   3
  10   4   0 84.0388 5.27506   4
 -10  -4   0 103.260 5.25377   6
  10   4   0 105.412 5.34217   3
 -10  -4   0 104.720 5.19176   3
  10  -4   0 109.069 5.76370   3
 -10   4   0 123.721 6.14428   6
  10  -4   0 97.0067 5.45638   3
 -11  -4   0 69.4067 4.87460   3
  11   4   0 71.2393 5.21972   3
  11   4   0 82.6087 5.33222   4
 -11   4   0 78.7648 4.95512   3
  11  -4   0 69.8810 5.16718   5
 -11  -4   0 73.1436 4.83543   6
 -11   4   0 72.8180 5.42299   5
  11  -4   0 78.4495 5.29338   3
  11   4   0 78.6205 5.01613   3
  11  -4   0 76.3157 5.00673   6
 -11   4   0 66.0610 8.87687   1
  11  -4   0 71.0100 4.62307   6
 -11  -4   0 74.8954 5.25338   6
 -11   4   0 70.5531 5.02828   3
 -11   4   0 76.3900 5.20983   6
  11  -4   0 78.3312 5.02024   3
 -11  -4   0 81.2856 5.06920   4
 -11   4   0 76.8218 5.50943   6
  11  -4   0 61.3476 8.57204   1
  11   4   0 75.6141 4.46659   6
  11   4   0 89.2862 9.18729   1
 -12  -4   0 304.873 6.49612   5
 -12   4   0 300.695 10.9096   5
  12  -4   0 287.663 10.5060   5
  12   4   0 317.608 10.6059   3
 -12   4   0 296.623 10.4296   3
 -12   4   0 307.618 10.4593   3
 -12  -4   0 310.167 10.6545   6
  12   4   0 289.082 9.45321   6
  12   4   0 307.992 10.4177   4
 -12  -4   0 298.606 10.1951   6
  12  -4   0 294.100 10.2930   3
  12  -4   0 299.715 10.6400   3
 -12  -4   0 307.608 10.0960   3
 -12  -4   0 290.586 9.95933   4
 -12   4   0 289.323 10.3221   6
  12   4   0 265.327 11.9202   3
  12   4   0 299.208 15.8186   1
  12  -4   0 303.902 10.0888   6
 -12   4   0 323.344 17.8343   1
  12  -4   0 284.956 16.6238   1
  12  -4   0 300.363 9.92133   6
 -12   4   0 309.928 10.7484   6
  13  -4   0 55.7888 5.20628   3
  13  -4   0 58.7783 5.21495   5
 -13  -4   0 65.4903 4.90450   4
  13   4   0 63.8120 5.13161   4
 -13  -4   0 58.0815 2.16726   5
  13   4   0 65.9979 5.53661   3
  13  -4   0 64.7592 4.63207   6
  13  -4   0 68.9664 9.40408   1
  13  -4   0 60.5246 5.00345   3
 -13  -4   0 39.7491 8.12641   1
 -13  -4   0 58.1042 4.96742   6
 -13  -4   0 68.0687 5.58068   6
  13   4   0 48.4951 8.46673   1
 -13   4   0 55.2985 5.09003   6
  13   4   0 47.5866 7.79812   1
  13   4   0 49.4439 4.74769   6
 -13  -4   0 55.2867 4.89351   3
 -13   4   0 67.9716 10.7033   1
 -13   4   0 66.5501 5.04823   3
 -13   4   0 56.2601 5.60125   6
  13  -4   0 45.8355 4.20893   6
 -13   4   0 53.3480 5.72617   5
 -13   4   0 58.2965 5.18482   3
  14   4   0 45.5646 8.33489   1
 -14  -4   0 61.3440 5.09488   6
  14  -4   0 43.8530 8.65690   1
  14   4   0 57.2016 8.97281   1
 -14   4   0 60.6554 5.91461   6
 -14   4   0 42.6147 9.73090   1
 -14  -4   0 56.6134 2.40504   5
  14   4   0 62.4866 5.23026   4
 -14  -4   0 61.9226 9.47907   1
 -14  -4   0 61.5007 5.10906   4
 -14   4   0 58.5825 5.30945   6
 -14   4   0 55.8094 5.97089   5
 -14   4   0 69.7399 5.89747   3
 -14  -4   0 55.2991 5.72548   6
  14  -4   0 66.0525 5.20572   3
 -14   4   0 62.8629 5.18991   3
  14   4   0 70.0811 5.24887   3
  14  -4   0 57.2626 5.48921   3
  15  -4   0 32.2333 8.28636   1
 -15  -4   0 46.9739 5.69213   6
 -15   4   0 73.7266 10.7040   1
 -15  -4   0 42.6560 4.80914   6
  15  -4   0 55.3280 5.64701   3
  15   4   0 38.6290 7.76735   1
 -15   4   0 52.9566 5.14596   6
 -15  -4   0 46.7788 4.56284   3
 -15  -4   0 44.7581 4.61268   4
  15   4   0 41.4305 8.11525   1
 -15  -4   0 47.3805 9.58236   1
 -15   4   0 51.4256 5.18027   3
 -15  -4   0 44.5419 2.43282   5
  15   4   0 53.8757 5.11381   3
 -15   4   0 54.9064 5.91487   6
  15   4   0 53.3852 5.10535   4
 -15   4   0 51.2383 5.98192   5
  15  -4   0 49.8570 4.81009   3
 -16   4   0 25.4732 4.24725   6
 -16   4   0 19.2179 3.72096   3
 -16  -4   0 19.0240 1.98388   5
 -16   4   0 18.2649 3.97344   5
 -16   4   0 19.8090 3.85320   6
  16   4   0 22.9968 3.77911   3
 -16  -4   0 21.5877 3.65685   6
  16   4   0 18.7897 3.51395   4
 -16  -4   0 20.4071 3.57756   3
  16   4   0 23.9731 8.18655   1
  16  -4   0 20.5195 3.46964   6
 -16  -4   0 19.3154 3.77054   6
  16  -4   0 19.5623 3.80093   3
  16  -4   0 15.4821 3.47821   3
 -16  -4   0 24.5799 8.31558   1
 -16   4   0 26.8764 8.81471   1
  16  -4   0 26.7420 8.04167   1
 -17  -4   0 31.2826 4.25874   6
  17   4   0 14.6458 8.92122   1
  17   4   0 35.1601 9.75025   1
 -17   4   0 31.5057 4.50967   6
 -17  -4   0 41.6356 4.93095   3
  17   4   0 34.3296 4.85617   3
 -17   4   0 47.9075 10.2561   1
 -17   4   0 25.5640 4.19132   3
 -17   4   0 40.0246 5.08930   6
 -17  -4   0 44.7936 5.56071   6
  17  -4   0 34.8793 4.49531   6
 -17  -4   0 37.4798 2.56312   5
  17   4   0 33.0895 4.20280   4
  17  -4   0 39.9172 4.80877   3
 -17   4   0 32.1451 4.98983   5
  17  -4   0 37.1464 9.26823   1
 -17  -4   0 34.6914 9.77412   1
  17  -4   0 37.1438 5.00577   3
 -18  -4   0 19.6648 3.49498   3
 -18  -4   0 23.5938 2.41205   5
  18   4   0 22.8635 4.29625   3
  18   4   0 15.3494 9.12126   1
 -18   4   0 12.6108 9.76434   1
 -18   4   0 25.0333 4.47812   6
 -18   4   0 19.0174 4.34674   5
 -18  -4   0 27.6257 11.2625   1
  18   4   0 23.2583 3.82421   4
 -18  -4   0 27.1318 4.45462   6
 -18  -4   0 27.5144 4.02647   6
  18  -4   0 25.8284 3.92154   3
 -18   4   0 23.4403 4.04969   6
 -18   4   0 24.7035 4.40512   3
  18  -4   0 23.3980 4.31398   3
  18  -4   0 23.3058 3.37977   6
  18   4   0 22.4544 9.33645   1
 -19   4   0 1.35378 3.18594   6
 -19   4   0 2.74871 2.92758   6
 -19  -4   0 3.23587 9.99339   1
  19   4   0 -0.4734 7.92624   1
 -19   4   0 -1.1611 3.17397   5
  19  -4   0 0.18077 3.02200   3
  19  -4   0 1.42291 2.25906   6
  19   4   0 -3.3144 2.34009   4
 -19   4   0 -0.2490 2.50296   3
  19   4   0 0.44546 3.05238   3
 -19  -4   0 4.39427 3.23653   6
 -19  -4   0 -5.1107 2.32550   6
  19  -4   0 1.01827 2.99746   3
 -19   4   0 -10.661 10.6248   1
  19   4   0 -3.7668 8.96603   1
 -19  -4   0 1.06737 1.31095   5
  20   4   0 0.71529 1.97777   6
 -20   4   0 -0.3224 12.2483   1
 -20  -4   0 1.55250 1.40385   5
  20   4   0 6.07955 3.63070   3
  20   4   0 3.42993 2.76439   4
 -20   4   0 2.38468 3.36227   6
  20   4   0 6.17043 10.6290   1
  20   4   0 10.8621 10.4546   1
 -20   4   0 -2.2992 3.10003   5
  20  -4   0 0.72851 2.52116   6
 -20  -4   0 -3.2773 11.6696   1
 -20  -4   0 1.59631 2.71784   6
 -20  -4   0 -1.7027 2.88432   6
  20  -4   0 4.58771 3.66562   3
 -20   4   0 0.86735 3.33893   6
 -20   4   0 2.65973 3.02522   3
  20  -4   0 -2.2759 2.42219   3
  21  -4   0 87.8406 15.4744   1
 -21   4   0 63.6785 17.4792   1
 -21   4   0 64.3352 7.36203   5
  21  -4   0 80.4429 6.68202   3
 -21   4   0 79.8909 7.54533   6
  21   4   0 83.8561 7.02289   3
 -21  -4   0 79.0631 3.83234   5
  21   4   0 86.9938 6.49188   4
  21  -4   0 68.9923 5.98444   6
 -21  -4   0 49.2549 16.5134   1
 -21  -4   0 74.0790 7.07386   6
 -21  -4   0 72.0954 7.41630   6
 -21   4   0 93.4548 8.17492   6
  21   4   0 47.6926 14.0775   1
  21  -4   0 98.0503 7.88375   3
 -21   4   0 83.9744 7.31116   3
  21   4   0 70.2245 5.16379   6
 -22   4   0 -8.1064 15.6727   1
 -22   4   0 6.99769 4.22433   3
  22   4   0 4.37218 3.96176   3
  22  -4   0 5.65520 3.09241   6
 -22  -4   0 0.99787 16.2935   1
 -22   4   0 9.74078 4.32151   5
  22   4   0 5.40154 3.18398   4
 -22  -4   0 11.0854 3.93658   6
 -22   4   0 9.13194 4.05984   6
 -22   4   0 8.85758 4.44710   6
  22  -4   0 15.1433 4.57786   3
  22  -4   0 8.08629 14.6894   1
  22  -4   0 4.57663 4.31003   3
  22   4   0 8.27497 2.61751   6
  22   4   0 11.5523 13.8140   1
 -22  -4   0 2.39500 4.02875   6
 -22  -4   0 6.63629 1.71119   5
  22   4   0 13.1746 3.41480   3
  23  -4   0 55.1854 17.8451   1
 -23  -4   0 55.0684 19.9574   1
  23   4   0 60.1122 6.62421   3
 -23   4   0 57.4618 7.31276   6
 -23  -4   0 40.7300 8.72120   6
 -23  -4   0 48.9071 3.25430   5
 -23   4   0 37.6161 21.3684   1
 -23   4   0 42.5473 6.43010   5
  23   4   0 47.5327 5.79503   4
  23   4   0 55.9702 6.85893   3
 -23   4   0 35.7458 7.91581   3
  23   4   0 42.3632 17.4102   1
  23  -4   0 42.8749 5.94924   3
 -23  -4   0 49.3854 6.61068   6
 -24   4   0 3.04103 4.37118   6
 -24   4   0 3.57027 4.13214   5
 -24  -4   0 0.64055 1.56884   5
  24  -4   0 -18.207 18.9462   1
  24   4   0 16.1221 17.2039   1
 -24  -4   0 39.3149 32.2941   1
  24  -4   0 0.23581 4.41293   3
 -24  -4   0 -2.2167 4.19515   6
  24   4   0 0.33073 3.01677   4
  24   4   0 0.44860 3.92785   3
 -25   4   0 -0.9949 4.31129   6
  25   4   0 -1.3112 2.81234   4
 -25  -4   0 2.26256 4.38074   6
  25   4   0 1.67424 4.25805   3
  25  -4   0 -9.9205 4.22811   3
 -25   4   0 0.82930 4.43449   5
  26   4   0 6.97067 4.85050   3
  26  -4   0 -4.0721 4.63819   3
 -26  -4   0 4.42087 4.82668   6
  26   4   0 3.65479 3.24523   4
 -26   4   0 3.85837 4.57010   5
 -26   4   0 6.06650 4.97925   6
   0  -5   0 314.853 9.02239   4
   0   5   0 312.911 9.13346   4
   0  -5   0 312.829 9.53744   3
   0  -5   0 320.388 15.0409   1
   0  -5   0 303.242 9.56371   3
   0  -5   0 308.427 9.59513   6
   0  -5   0 309.435 8.41495   5
   0   5   0 307.938 9.45965   6
   0   5   0 308.365 9.45341   6
   0  -5   0 306.401 9.43344   6
   0   5   0 309.214 14.8286   1
   0   5   0 308.700 9.56921   3
   0   5   0 311.256 9.59433   3
   0   5   0 304.036 8.48570   5
  -1  -5   0 233.416 8.01959   3
  -1  -5   0 243.376 6.87128   5
   1  -5   0 238.159 8.12807   3
   1  -5   0 250.635 8.16627   6
  -1  -5   0 223.193 12.6757   1
  -1  -5   0 249.698 8.12195   6
   1   5   0 239.876 8.02979   6
  -1   5   0 244.901 8.16364   6
   1   5   0 249.609 13.0678   1
  -1   5   0 236.236 8.16677   3
   1  -5   0 242.955 8.26890   3
   1  -5   0 259.072 8.39468   6
   1   5   0 277.356 8.52573   3
   1  -5   0 247.889 7.37504   5
   1  -5   0 255.084 13.2870   1
  -1  -5   0 248.388 8.22247   3
  -1   5   0 247.243 7.48011   5
  -1  -5   0 254.805 8.34340   6
  -1   5   0 253.381 13.3661   1
   1   5   0 243.233 8.21380   3
   1   5   0 252.277 8.19140   6
  -1   5   0 244.356 8.12106   6
  -1  -5   0 234.986 7.73797   4
   1   5   0 245.299 7.86509   4
  -1   5   0 238.474 7.51744   4
   1  -5   0 238.103 7.47231   4
   1   5   0 239.530 6.93235   5
  -1   5   0 252.339 8.31559   3
   2  -5   0 138.229 10.0638   1
  -2   5   0 130.523 4.96804   4
   2   5   0 128.177 5.65828   3
   2  -5   0 125.482 5.74094   3
   2   5   0 129.259 5.53227   4
  -2   5   0 134.557 5.73255   6
   2  -5   0 130.979 5.08516   5
  -2  -5   0 119.815 5.44396   3
  -2   5   0 127.839 5.24839   5
  -2  -5   0 127.156 5.63057   6
  -2   5   0 129.676 5.76260   3
   2   5   0 120.780 5.35050   6
  -2   5   0 123.691 5.55177   6
   2   5   0 128.764 5.63161   3
   2  -5   0 123.186 4.82235   4
   2   5   0 125.412 4.28662   5
   2   5   0 123.332 5.46886   6
   2  -5   0 129.060 5.59028   6
   2  -5   0 127.012 5.73115   6
  -2  -5   0 128.483 5.43051   4
   2   5   0 120.617 9.35370   1
  -2  -5   0 124.427 5.39998   6
  -2  -5   0 138.911 5.74386   3
  -2  -5   0 124.309 4.18466   5
  -2   5   0 135.688 10.1643   1
  -2  -5   0 130.786 9.91069   1
  -2   5   0 133.390 5.77497   3
   2  -5   0 132.338 5.71592   3
   3  -5   0 24.3863 2.84211   5
   3   5   0 23.7836 4.87140   1
  -3  -5   0 22.8845 2.89103   3
  -3   5   0 25.6096 3.08674   5
  -3   5   0 23.2771 2.34930   4
   3   5   0 22.5037 2.63749   6
  -3  -5   0 15.5740 4.50406   1
   3   5   0 19.4284 2.58921   3
   3  -5   0 24.8308 3.17602   6
   3  -5   0 27.7911 3.04251   6
  -3   5   0 27.6844 5.55871   1
  -3   5   0 29.3805 3.11941   3
   3   5   0 22.2464 2.84601   6
   3  -5   0 23.6580 2.67269   3
  -3   5   0 19.5052 2.65791   6
   3  -5   0 22.0337 2.33951   4
   3  -5   0 26.5725 3.19816   3
  -3   5   0 24.0895 3.09629   6
  -3  -5   0 23.5328 2.79853   6
   3   5   0 24.1846 2.94557   3
  -3  -5   0 20.2617 2.60409   3
   3  -5   0 23.1965 5.00378   1
  -3   5   0 19.2835 2.73022   3
  -3  -5   0 20.5816 2.62558   4
   3   5   0 22.7031 1.87161   5
   3   5   0 30.5620 3.06972   4
   4  -5   0 346.535 10.4168   6
   4   5   0 350.725 10.4478   4
  -4  -5   0 333.146 15.6180   1
   4  -5   0 339.091 9.04549   4
   4  -5   0 347.225 10.1092   5
   4   5   0 322.319 9.92976   6
  -4   5   0 340.655 9.09349   4
  -4   5   0 337.931 10.4946   3
   4   5   0 355.503 10.2391   6
   4   5   0 343.482 10.3272   3
  -4  -5   0 352.328 10.2925   6
   4   5   0 359.209 16.0769   1
   4   5   0 341.530 8.02094   5
  -4   5   0 353.665 16.1990   1
  -4  -5   0 344.199 10.2997   4
   4  -5   0 335.113 10.3891   3
  -4   5   0 349.412 10.4077   6
  -4   5   0 338.004 10.3966   3
   4  -5   0 342.941 10.4181   6
  -4   5   0 337.068 10.1783   5
  -4  -5   0 359.218 10.3769   3
  -4  -5   0 365.515 10.4552   3
  -4   5   0 349.615 10.5291   6
  -4  -5   0 338.289 10.3385   6
   4  -5   0 374.622 16.7288   1
   4  -5   0 343.979 10.5866   3
  -5  -5   0 94.6352 4.80058   3
   5  -5   0 98.5980 4.96163   6
  -5   5   0 95.2785 5.09142   3
  -5   5   0 96.0955 3.78828   4
  -5   5   0 95.0928 4.95006   6
  -5   5   0 98.0012 5.02360   3
   5   5   0 93.9762 2.66352   5
  -5   5   0 94.7128 5.21035   6
   5  -5   0 102.222 3.83969   4
  -5  -5   0 100.056 9.08829   1
  -5  -5   0 97.7024 5.02230   4
   5   5   0 102.680 5.20066   4
   5  -5   0 101.280 5.19312   6
  -5  -5   0 95.9516 4.84652   3
  -5  -5   0 94.6577 5.05052   6
   5   5   0 92.7518 8.34829   1
  -5   5   0 90.1353 8.97239   1
   5   5   0 96.7457 4.95143   3
   5  -5   0 96.7711 5.02132   3
   5  -5   0 90.5130 5.00098   3
  -5   5   0 105.194 5.26453   5
   5   5   0 99.4798 4.74854   6
   5  -5   0 91.0429 4.71977   5
   5   5   0 88.9785 4.65691   6
  -5  -5   0 95.3738 4.91281   6
   5   5   0 95.5338 2.66944   5
   5  -5   0 79.6823 8.72290   1
   5   5   0 90.9270 4.89328   3
  -6   5   0 144.180 6.12972   3
  -6  -5   0 137.415 5.87897   3
   6   5   0 151.398 10.3988   1
   6  -5   0 135.926 6.03259   5
  -6   5   0 134.385 6.07322   6
  -6   5   0 142.837 6.21948   3
   6   5   0 137.489 5.67374   6
  -6  -5   0 139.087 6.08716   6
   6  -5   0 137.287 6.24407   3
  -6  -5   0 137.484 5.88698   3
  -6   5   0 135.536 10.8368   1
  -6  -5   0 131.332 6.03457   4
   6   5   0 132.288 5.70874   6
   6   5   0 152.489 11.3558   1
  -6   5   0 137.882 4.53302   4
  -6   5   0 133.963 6.27413   6
   6  -5   0 132.078 6.06500   6
   6   5   0 146.973 6.11590   3
   6  -5   0 133.064 4.44529   4
   6   5   0 139.509 6.20017   4
  -6  -5   0 138.152 5.90878   6
  -6   5   0 134.239 6.12582   5
   6  -5   0 123.022 10.3892   1
   6  -5   0 138.305 6.13387   3
   6   5   0 138.526 6.06977   3
   6  -5   0 141.710 6.00451   6
   7   5   0 30.2318 3.25811   3
  -7   5   0 26.9074 3.37347   6
   7  -5   0 28.5168 3.29589   3
  -7   5   0 30.3025 3.64426   6
  -7   5   0 19.8135 5.43650   1
  -7  -5   0 32.3542 3.37119   4
   7   5   0 23.2669 2.64944   6
   7  -5   0 29.8925 1.95227   4
   7  -5   0 15.3471 5.01854   1
   7   5   0 26.6184 3.32590   4
  -7   5   0 27.8491 3.47947   3
  -7  -5   0 30.8022 3.54427   6
   7  -5   0 34.4431 3.59869   6
  -7  -5   0 27.1333 3.06989   3
   7   5   0 20.9156 2.63429   6
  -7   5   0 31.8156 3.56863   5
   7   5   0 27.4040 5.88698   1
   7  -5   0 30.9163 3.45999   5
   7   5   0 27.7800 3.18013   3
  -7   5   0 21.9361 2.90892   3
   7   5   0 24.6289 5.32916   1
  -7  -5   0 27.5382 3.12210   3
   7  -5   0 32.9575 3.31579   6
  -7   5   0 26.9575 1.98547   4
   7  -5   0 23.7732 3.16556   3
  -7  -5   0 22.2621 2.81094   6
   8   5   0 18.5583 5.19451   1
  -8  -5   0 10.1725 2.38957   4
   8  -5   0 9.21760 2.53367   3
  -8   5   0 13.1663 2.79779   5
   8   5   0 10.7758 2.19615   6
   8  -5   0 14.5527 2.38099   3
   8   5   0 12.6745 2.35830   3
   8  -5   0 14.5036 2.49849   6
  -8   5   0 11.2500 2.45306   6
  -8   5   0 12.6717 2.54054   3
  -8   5   0 19.8122 5.75203   1
   8  -5   0 12.2306 2.67824   5
   8  -5   0 12.8018 1.47043   4
   8  -5   0 12.4332 2.52975   6
   8   5   0 9.59401 4.31008   1
  -8   5   0 11.2314 2.36676   6
  -8  -5   0 14.6535 2.40122   3
  -8  -5   0 14.7774 2.56896   6
  -8  -5   0 8.57117 2.16922   6
  -8  -5   0 10.6618 2.35772   3
  -8   5   0 8.27445 2.45378   3
   8  -5   0 8.39508 4.79593   1
   8   5   0 10.9636 2.37320   3
   8   5   0 10.2736 2.53172   4
  -9   5   0 204.279 13.8866   1
   9   5   0 195.665 7.61254   3
  -9  -5   0 193.664 7.53264   6
  -9  -5   0 192.212 7.56312   3
   9  -5   0 189.545 4.98389   4
  -9   5   0 202.693 8.34990   5
   9   5   0 196.487 7.88372   3
  -9   5   0 193.565 7.91663   3
  -9  -5   0 194.309 7.78177   4
   9  -5   0 206.469 13.7378   1
  -9   5   0 193.574 7.76088   6
   9   5   0 199.313 8.11868   4
   9  -5   0 192.243 7.52218   6
   9   5   0 188.953 14.3029   1
  -9  -5   0 200.406 7.92752   6
   9  -5   0 203.206 8.17381   3
   9  -5   0 188.396 7.71913   3
   9  -5   0 193.594 7.95732   5
   9  -5   0 179.327 7.66029   6
  -9   5   0 184.064 7.63071   3
   9   5   0 188.793 12.3642   1
  -9  -5   0 196.357 7.47434   3
   9   5   0 201.475 7.36816   6
  -9   5   0 182.888 7.94387   6
  10   5   0 25.7613 3.29010   3
  10  -5   0 27.3172 3.60923   3
  10   5   0 20.4608 3.11222   3
  10  -5   0 29.3896 3.74617   6
  10   5   0 32.4505 6.34531   1
  10   5   0 21.6116 3.29961   4
 -10  -5   0 24.9848 3.26341   6
  10  -5   0 25.0702 6.94153   1
 -10  -5   0 20.9279 3.22416   4
  10  -5   0 23.6907 1.30519   4
  10   5   0 22.4424 2.86120   6
 -10  -5   0 18.8467 2.95203   3
 -10   5   0 19.4817 3.08284   3
  10  -5   0 22.1743 1.23884   4
 -10   5   0 15.9966 6.05283   1
 -10   5   0 24.8869 3.48738   3
 -10   5   0 19.8067 3.28133   6
 -10  -5   0 19.0436 2.91605   3
 -10  -5   0 21.1307 3.00769   6
  10  -5   0 25.0404 3.33644   3
 -10   5   0 28.9983 3.92821   5
  10  -5   0 24.8356 3.10320   6
  10   5   0 25.7959 3.29296   6
  10  -5   0 23.2787 3.33268   5
 -11  -5   0 32.3965 3.88943   4
  11   5   0 28.5145 6.46762   1
  11   5   0 29.8059 3.98702   4
 -11   5   0 32.6256 4.15232   6
  11   5   0 25.2449 3.37550   3
 -11  -5   0 26.7870 3.64032   3
 -11  -5   0 28.3521 3.57597   3
  11   5   0 27.1394 3.56410   3
  11  -5   0 30.4331 3.62765   6
  11   5   0 27.1483 3.19043   6
  11  -5   0 31.5689 4.02393   3
 -11   5   0 35.9310 4.35469   3
  11  -5   0 26.7913 3.77670   5
 -11   5   0 26.6626 3.57340   6
  11  -5   0 20.9237 3.25944   3
 -11   5   0 35.0807 4.37964   5
 -11  -5   0 28.3753 3.78021   6
 -11  -5   0 31.8899 4.00383   6
  11  -5   0 28.9048 3.64726   6
  11   5   0 24.0324 2.89195   6
  11  -5   0 27.7069 6.77577   1
 -11   5   0 18.4876 6.55051   1
 -11   5   0 26.5618 3.60660   3
 -12  -5   0 7.38338 2.53937   4
 -12   5   0 7.14404 2.94205   6
 -12  -5   0 7.37265 2.63905   6
  12   5   0 8.13303 2.08964   6
 -12  -5   0 5.16545 2.41704   3
 -12   5   0 5.60471 2.63749   3
  12   5   0 9.41103 2.83463   4
  12  -5   0 9.84308 2.70906   3
  12   5   0 7.79416 3.05398   3
  12  -5   0 12.9812 2.69512   6
  12   5   0 7.95178 2.42787   3
 -12  -5   0 11.9301 2.59901   3
  12  -5   0 8.24524 2.42660   6
 -12   5   0 9.34291 3.30455   5
  12  -5   0 15.6264 6.70201   1
 -12   5   0 12.9134 3.41564   3
  12  -5   0 8.47948 2.92523   3
 -12  -5   0 9.72256 2.56646   6
 -12   5   0 9.00524 2.62216   6
  12   5   0 5.21389 5.29677   1
 -12   5   0 7.10236 6.23290   1
  13   5   0 30.0908 4.11864   3
 -13   5   0 27.7099 4.21699   3
 -13  -5   0 28.8157 3.70938   3
  13   5   0 32.6275 4.25680   4
  13   5   0 20.5742 3.60441   3
  13  -5   0 10.6861 6.53125   1
 -13   5   0 23.0542 3.57343   3
 -13   5   0 24.7185 3.57992   6
 -13  -5   0 25.5922 3.65066   6
 -13  -5   0 33.7019 4.17768   6
  13   5   0 17.8762 6.92752   1
  13  -5   0 26.8550 3.73092   6
 -13   5   0 24.5910 8.11484   1
  13   5   0 40.3589 7.51362   1
 -13   5   0 35.2849 4.77444   5
  13  -5   0 26.1602 4.09014   3
 -13   5   0 28.2061 4.29491   6
  13  -5   0 23.9061 3.68500   3
  14   5   0 75.8759 9.78588   1
 -14  -5   0 64.9621 5.35657   6
 -14  -5   0 67.8473 5.15453   3
  14  -5   0 66.8267 10.5776   1
  14   5   0 66.2261 4.62371   6
 -14  -5   0 72.3234 6.12237   6
 -14   5   0 71.0511 6.31954   6
  14   5   0 58.2422 5.08423   3
 -14   5   0 75.2050 5.72082   6
 -14   5   0 73.1580 6.58498   5
  14  -5   0 85.4747 6.23745   3
  14  -5   0 66.1070 5.24130   6
  14   5   0 90.3755 6.32991   3
  14  -5   0 68.9813 5.54154   3
 -14   5   0 66.3530 10.6598   1
 -14   5   0 76.9059 5.99044   3
  14   5   0 76.6791 5.80243   4
  14   5   0 71.3349 10.5430   1
 -15  -5   0 1.02817 2.21059   6
  15   5   0 -0.4643 2.30017   3
 -15   5   0 0.00759 2.75095   6
 -15   5   0 -2.2719 2.88844   5
  15  -5   0 1.05297 2.32032   3
 -15   5   0 1.85586 2.71026   3
  15  -5   0 -2.6381 2.22702   6
 -15   5   0 1.65890 2.48907   6
  15  -5   0 5.61663 3.13309   3
  15   5   0 -0.0959 2.39645   3
 -15   5   0 -2.0318 7.60962   1
  15   5   0 3.07307 2.65197   4
  15   5   0 1.03064 6.51696   1
  15   5   0 -2.6342 1.61576   6
  15  -5   0 -6.3299 6.81999   1
  15   5   0 -4.8367 6.74844   1
 -15  -5   0 -0.1692 2.75031   6
 -15  -5   0 0.77156 2.37471   3
 -16   5   0 4.60151 3.09902   6
  16  -5   0 9.24863 9.18557   1
  16   5   0 0.87541 2.63254   3
 -16  -5   0 8.82433 2.83528   6
 -16  -5   0 3.74896 2.36949   3
  16   5   0 1.78971 8.20551   1
 -16   5   0 4.47073 2.88428   6
 -16   5   0 -5.9198 8.01888   1
  16  -5   0 6.54906 3.29823   3
 -16   5   0 9.40896 3.59049   5
 -16   5   0 6.38325 3.47749   3
 -16  -5   0 7.18059 3.04403   6
  16   5   0 11.2239 7.53715   1
  16   5   0 7.02098 2.88223   4
  16  -5   0 6.70137 2.99263   3
  16   5   0 2.40008 1.94073   6
  17   5   0 45.3339 4.24424   6
  17  -5   0 55.5372 11.8791   1
  17  -5   0 60.5817 6.13176   3
 -17   5   0 42.0992 5.58466   5
 -17   5   0 47.6933 5.72865   6
  17  -5   0 57.3989 5.44375   3
 -17  -5   0 63.9936 5.50752   3
  17   5   0 58.5845 11.0851   1
 -17   5   0 56.4995 5.73124   3
  17   5   0 55.4035 10.5177   1
 -17   5   0 57.7981 6.22681   6
 -17  -5   0 52.3188 5.32473   6
  17  -5   0 50.0341 5.15880   6
 -17   5   0 55.8358 13.4543   1
 -17  -5   0 55.6661 6.27099   6
  17   5   0 54.6192 5.49877   4
  17   5   0 53.1125 5.53137   3
 -18   5   0 4.46834 11.0175   1
  18  -5   0 9.17099 10.4625   1
  18   5   0 -0.9530 9.38137   1
 -18   5   0 2.65671 3.25460   3
 -18  -5   0 -2.0091 2.48797   3
 -18   5   0 3.56442 3.43840   6
 -18  -5   0 -3.1411 2.56533   6
  18   5   0 1.94708 1.96990   6
  18   5   0 -0.4582 2.49726   4
 -18   5   0 -3.3981 2.66455   6
 -18   5   0 7.17664 3.69587   5
  18  -5   0 0.08244 2.43205   6
  18  -5   0 -1.8575 2.92176   3
  18   5   0 -6.5627 8.98083   1
  18   5   0 0.33094 3.13835   3
 -18  -5   0 1.14204 2.51385   6
  18  -5   0 1.57287 3.17981   3
  19   5   0 31.4787 11.0094   1
  19  -5   0 9.23087 10.6803   1
 -19  -5   0 8.12438 3.40571   6
 -19   5   0 8.68161 3.65593   6
 -19  -5   0 4.60249 3.32289   6
  19   5   0 12.5378 4.01922   3
 -19   5   0 15.1091 12.4301   1
  19   5   0 9.62173 3.31695   4
 -19   5   0 7.15051 3.33448   3
  19  -5   0 8.41111 3.65587   3
  19   5   0 16.0541 10.6615   1
  19   5   0 3.91323 2.16746   6
 -19   5   0 6.63181 3.73212   6
  19  -5   0 13.8682 4.35772   3
 -19   5   0 17.7913 4.65158   5
  19  -5   0 13.6450 3.22220   6
 -19  -5   0 13.8684 3.28698   3
  20  -5   0 0.88761 3.47188   3
  20   5   0 1.63787 3.01656   4
  20   5   0 -3.0830 11.0862   1
  20   5   0 -0.5749 2.09818   6
 -20  -5   0 -2.0425 2.95399   3
  20  -5   0 -5.0528 3.53004   3
 -20  -5   0 1.84507 3.00589   6
 -20   5   0 12.3432 13.8073   1
 -20   5   0 4.54629 3.43675   6
 -20  -5   0 -0.6978 3.18571   6
  20   5   0 -12.627 11.1411   1
  20  -5   0 0.82180 2.32008   6
 -20   5   0 -6.1359 3.03300   3
 -20   5   0 1.75547 3.76546   5
  20   5   0 2.13302 3.48220   3
 -20   5   0 0.53175 3.60460   6
 -21   5   0 60.6437 19.4607   1
 -21  -5   0 41.3001 5.71829   6
 -21   5   0 35.8891 5.43264   3
 -21  -5   0 31.3857 5.08659   6
 -21   5   0 45.0948 5.68759   6
  21   5   0 39.5279 4.75664   6
 -21   5   0 31.2576 5.66849   6
  21   5   0 36.4326 5.52885   3
  21   5   0 48.2888 5.66862   4
 -21  -5   0 36.0249 5.02273   3
  21  -5   0 30.2204 4.29459   6
  21   5   0 28.8645 13.7946   1
  21  -5   0 32.9334 4.93142   3
  21  -5   0 36.9214 6.28644   3
 -21   5   0 40.8339 6.11742   5
  22  -5   0 17.8820 16.3778   1
  22  -5   0 2.24864 4.21362   3
  22   5   0 -2.4127 2.64861   4
 -22  -5   0 -4.7512 3.81355   6
  22   5   0 6.17502 3.87745   3
 -22   5   0 -3.6889 3.39223   6
  22  -5   0 3.07484 3.98017   3
  22   5   0 19.3258 15.4852   1
 -22   5   0 31.6575 18.5049   1
  22  -5   0 -0.0716 4.03881   6
 -22   5   0 9.16297 3.89338   3
  22   5   0 -0.2252 3.61781   3
 -22  -5   0 -0.0369 3.54866   6
 -22   5   0 1.53203 3.64733   5
  23   5   0 15.1525 17.2632   1
  23   5   0 22.8796 4.63946   4
 -23  -5   0 16.3830 4.79403   6
 -23   5   0 16.7999 5.05193   6
 -23   5   0 -2.2112 23.7440   1
  23   5   0 19.9579 5.81109   3
  23  -5   0 25.1168 17.2722   1
 -23   5   0 26.3020 5.55049   5
  23   5   0 21.0050 4.68632   3
  23  -5   0 28.4054 6.07612   3
  24   5   0 8.81306 4.59373   3
 -24   5   0 3.81609 4.79321   6
  24  -5   0 14.1099 5.32749   3
  24   5   0 8.41056 3.61567   4
 -24   5   0 7.21886 4.89028   5
 -24  -5   0 9.00915 4.71806   6
 -25  -5   0 2.33633 4.24003   6
  25  -5   0 13.6278 5.57114   3
 -25   5   0 -1.0248 4.79389   6
  25   5   0 2.67075 4.37015   3
  25   5   0 2.38568 3.48303   4
 -25   5   0 1.34083 3.98484   5
  26  -5   0 3.93122 4.91829   3
 -26   5   0 1.46780 4.74394   5
 -26   5   0 0.76787 4.82984   6
  26   5   0 -0.4045 3.26516   4
 -26  -5   0 -6.5735 4.51029   6
  26   5   0 1.95256 4.48519   3
   0  -6   0 151.170 6.72206   6
   0  -6   0 143.280 5.87577   4
   0  -6   0 153.997 6.48917   6
   0  -6   0 155.899 6.75231   3
   0   6   0 159.409 6.17433   4
   0   6   0 163.812 6.65196   6
   0   6   0 149.860 6.52634   6
   0  -6   0 163.706 12.1233   1
   0  -6   0 153.254 5.49727   5
   0   6   0 143.666 6.54797   3
   0   6   0 147.378 11.3856   1
   0   6   0 159.145 6.69519   3
   0   6   0 159.811 5.72846   5
   0  -6   0 152.027 6.50759   3
   1  -6   0 69.5021 4.60417   3
   1   6   0 71.5611 8.77376   1
  -1   6   0 63.3769 4.30381   6
  -1  -6   0 72.4158 4.30265   4
  -1   6   0 73.3927 4.57889   3
  -1   6   0 71.7714 4.68374   6
   1  -6   0 66.9852 4.36090   3
  -1  -6   0 63.0167 3.28484   5
   1   6   0 61.2574 4.38562   3
  -1  -6   0 61.5773 4.29684   6
  -1   6   0 61.2448 3.82578   5
   1  -6   0 66.1796 4.60499   6
   1   6   0 59.9599 4.34644   3
   1   6   0 66.4114 4.34980   6
   1   6   0 65.3994 4.28663   6
   1   6   0 63.1851 4.27241   4
  -1   6   0 71.6740 4.59962   3
  -1  -6   0 68.5778 4.38208   3
   1  -6   0 55.7642 7.79876   1
   1   6   0 69.1305 3.54674   5
  -1   6   0 56.6647 7.74641   1
  -1  -6   0 63.5371 4.44264   3
  -1   6   0 63.3555 3.92232   4
  -1  -6   0 68.6517 8.48351   1
   1  -6   0 64.2715 3.63178   5
   1  -6   0 59.1291 3.81487   4
  -1  -6   0 61.4497 4.52355   6
   1  -6   0 61.1111 4.31469   6
  -2   6   0 69.5217 8.64330   1
  -2   6   0 74.3569 4.67035   3
  -2  -6   0 67.4092 4.27056   4
   2  -6   0 69.2524 4.43840   6
   2   6   0 72.1522 4.65255   3
   2   6   0 75.0235 4.50967   6
   2   6   0 72.4059 4.60317   3
  -2  -6   0 70.8649 4.50600   3
   2   6   0 75.6874 3.49076   5
   2  -6   0 69.8409 3.91018   4
   2  -6   0 72.6988 4.73368   6
  -2   6   0 81.1500 4.41899   5
  -2  -6   0 78.0283 9.06975   1
   2   6   0 77.3505 4.65317   6
  -2   6   0 71.0899 4.00426   4
  -2  -6   0 72.7255 4.56499   3
   2  -6   0 72.7546 3.99905   5
   2  -6   0 72.3827 4.41056   3
   2  -6   0 79.1413 9.21725   1
   2  -6   0 77.6377 4.88859   3
  -2   6   0 66.8627 4.47177   6
  -2   6   0 77.1740 4.79995   3
  -2  -6   0 73.1162 4.80916   6
   2   6   0 68.2769 8.21787   1
  -2   6   0 75.4692 4.71401   6
   2   6   0 71.3330 4.53428   4
  -3   6   0 5.70015 4.55461   1
  -3  -6   0 1.89931 1.71319   3
   3   6   0 2.46826 1.93553   3
   3   6   0 1.29327 1.71785   3
   3  -6   0 1.31736 1.49921   5
   3   6   0 -0.5453 3.79683   1
   3   6   0 2.73150 1.16728   5
   3  -6   0 1.87221 4.17849   1
   3  -6   0 2.35125 1.85322   3
   3   6   0 1.89141 1.74601   6
  -3  -6   0 -3.9147 3.61355   1
   3  -6   0 -0.7052 1.68391   3
  -3   6   0 2.44052 1.91503   3
  -3  -6   0 1.55053 1.78117   3
  -3   6   0 -0.2720 1.56028   6
  -3   6   0 4.36947 2.05466   5
  -3  -6   0 1.24543 1.73784   6
   3   6   0 1.00974 1.83036   4
  -3   6   0 1.70217 1.40393   4
   3  -6   0 0.29667 1.59766   6
  -3   6   0 0.68017 1.79105   6
  -3  -6   0 1.27080 1.68014   4
   3  -6   0 -0.1968 1.73882   6
   3  -6   0 -0.2985 1.21535   4
  -3   6   0 0.83986 1.96045   3
   3   6   0 1.09138 1.57855   6
   4  -6   0 232.584 14.3308   1
  -4   6   0 198.530 8.00671   3
   4   6   0 201.050 7.57290   6
  -4  -6   0 202.114 7.75177   4
  -4   6   0 198.942 7.88931   3
  -4  -6   0 206.163 7.82347   3
   4   6   0 217.007 8.10084   4
   4  -6   0 207.734 6.65532   4
  -4  -6   0 200.657 7.89541   6
  -4   6   0 198.929 13.4121   1
  -4   6   0 197.575 7.79207   6
  -4  -6   0 190.753 7.57907   6
   4  -6   0 200.142 7.88160   3
   4  -6   0 204.720 8.07757   3
  -4  -6   0 190.383 13.0058   1
   4   6   0 198.808 7.86063   3
   4  -6   0 202.224 7.81939   6
  -4   6   0 189.289 7.77104   6
  -4  -6   0 200.307 7.72448   3
   4  -6   0 189.708 7.78181   6
  -4   6   0 206.448 7.71275   5
   4   6   0 206.648 5.58746   5
   4   6   0 209.411 13.7695   1
   4  -6   0 207.835 7.49661   5
  -4   6   0 193.444 6.57502   4
   4   6   0 191.696 7.52572   6
  -5   6   0 29.8818 3.53498   3
  -5   6   0 26.1265 2.60214   4
  -5  -6   0 29.3729 3.44497   3
   5  -6   0 30.3567 3.76963   3
   5  -6   0 31.2454 2.62561   4
   5   6   0 34.9775 3.76334   3
   5  -6   0 31.9424 3.73219   6
   5   6   0 34.8919 1.81397   5
  -5   6   0 32.4261 3.68599   6
  -5   6   0 32.7588 3.71551   6
  -5  -6   0 42.3556 7.20958   1
   5   6   0 35.4166 3.53759   6
  -5   6   0 34.8897 6.71366   1
  -5  -6   0 36.1733 3.59986   3
  -5  -6   0 37.3713 3.68933   6
   5   6   0 31.8619 3.47434   6
  -5   6   0 31.8445 3.85225   5
  -5   6   0 28.5879 3.56700   3
   5   6   0 38.2880 3.82892   3
   5  -6   0 33.8444 3.36242   3
   5  -6   0 29.9908 3.57054   6
  -5  -6   0 36.4669 3.70514   6
   5   6   0 32.7010 1.73887   5
   5   6   0 26.1797 5.86211   1
   5  -6   0 30.2214 3.32265   5
   5  -6   0 25.6783 6.61776   1
  -5  -6   0 32.8678 3.77479   4
   5   6   0 34.3257 3.64377   4
   6  -6   0 166.146 7.28441   3
   6   6   0 165.402 7.04238   6
  -6   6   0 170.630 7.31208   3
  -6   6   0 166.482 7.33215   3
  -6  -6   0 164.782 7.20496   4
  -6  -6   0 174.624 7.17147   3
   6  -6   0 171.888 7.22535   6
   6  -6   0 171.988 5.65441   4
   6   6   0 167.637 7.22026   3
   6  -6   0 166.339 7.08656   5
   6   6   0 170.044 7.40652   4
  -6   6   0 169.255 7.21880   6
   6  -6   0 180.577 7.63278   3
  -6   6   0 172.565 7.40801   5
   6   6   0 165.952 12.2412   1
   6  -6   0 163.008 7.23685   6
   6   6   0 176.240 13.1815   1
  -6  -6   0 177.745 7.44830   6
  -6   6   0 173.889 7.54185   6
  -6   6   0 167.366 5.66764   4
   6   6   0 171.124 6.95541   6
  -6  -6   0 170.775 7.16715   6
  -6   6   0 168.625 12.8553   1
   6   6   0 173.866 3.91408   5
   6   6   0 171.625 3.90691   5
   6   6   0 172.179 7.21469   3
  -6  -6   0 166.447 7.06538   3
   6  -6   0 182.298 13.3197   1
  -7  -6   0 1.61599 1.83458   4
   7   6   0 0.03167 1.30589   6
   7  -6   0 -0.0782 1.84137   3
  -7   6   0 -0.4984 1.01167   4
   7  -6   0 1.09952 1.94925   6
  -7  -6   0 2.77289 1.92833   6
  -7   6   0 0.36933 2.08530   3
   7   6   0 3.95211 4.80863   1
   7  -6   0 2.09325 1.11621   4
  -7   6   0 -1.1329 1.96280   6
  -7   6   0 -2.2435 4.71377   1
  -7   6   0 -1.2447 1.83899   3
  -7   6   0 -1.0142 2.04121   5
   7  -6   0 -2.0639 1.59975   5
  -7   6   0 1.00295 1.85846   6
  -7  -6   0 -1.0607 1.44572   6
  -7  -6   0 1.17015 1.77720   3
   7   6   0 -2.0019 1.58724   3
   7  -6   0 -3.9501 4.42742   1
   7  -6   0 -0.7999 1.66300   6
   7   6   0 -5.3302 4.48942   1
   7  -6   0 2.02948 2.07985   3
   7   6   0 -0.6792 1.91842   4
   7   6   0 0.11549 1.75823   3
  -7  -6   0 -0.3138 1.80144   3
   7   6   0 1.11873 1.61567   6
   8   6   0 2.55465 2.21458   4
  -8   6   0 -1.5083 5.03213   1
  -8   6   0 3.41162 2.25400   3
  -8   6   0 2.69001 1.17723   4
  -8   6   0 -2.8617 2.01497   3
  -8  -6   0 2.15120 2.17117   6
   8  -6   0 0.94274 1.01772   4
  -8  -6   0 0.87867 1.96418   4
   8  -6   0 -1.1518 1.97375   3
   8   6   0 2.02171 2.13197   3
   8   6   0 2.44889 1.84713   6
  -8   6   0 1.26667 2.15417   6
   8  -6   0 0.82604 2.17927   3
  -8  -6   0 4.09626 2.05621   3
  -8  -6   0 1.47626 1.81867   3
  -8  -6   0 4.21344 1.98310   6
   8  -6   0 3.99356 5.14179   1
   8  -6   0 3.07625 2.16469   6
   8  -6   0 1.15097 1.96902   5
  -8   6   0 1.09969 1.95602   6
   8  -6   0 1.20946 1.83745   6
   8   6   0 2.32140 2.09219   3
   8   6   0 1.90673 1.39489   6
  -8   6   0 6.25477 2.64604   5
   8   6   0 -0.0391 4.88011   1
   8   6   0 3.00075 4.57018   1
   9  -6   0 86.6178 5.61656   5
  -9   6   0 99.2214 6.23825   6
  -9  -6   0 103.650 5.80690   6
   9   6   0 98.1860 5.79375   3
   9  -6   0 94.6594 3.47879   4
   9   6   0 97.6300 6.14838   4
  -9   6   0 95.9350 5.81474   3
  -9  -6   0 91.9236 5.64751   4
  -9   6   0 95.6956 6.18036   5
   9   6   0 92.5111 5.65897   3
   9  -6   0 100.914 5.95749   3
  -9   6   0 92.0492 5.66395   6
  -9  -6   0 102.649 5.90989   3
  -9   6   0 95.0393 5.98761   3
   9  -6   0 117.679 12.2379   1
  -9  -6   0 89.4301 5.78496   3
  -9   6   0 76.5034 10.6806   1
   9   6   0 101.589 5.53757   6
  -9  -6   0 94.3798 5.88360   6
   9   6   0 75.6007 10.2608   1
   9  -6   0 100.160 5.98100   6
   9  -6   0 94.0863 6.19572   3
   9   6   0 100.051 11.4056   1
   9  -6   0 97.1237 5.63396   6
  10   6   0 14.0597 3.45471   6
 -10  -6   0 25.4005 3.31735   6
  10   6   0 17.0464 3.48350   4
 -10  -6   0 19.7805 3.19063   3
  10   6   0 21.9336 3.30811   3
  10  -6   0 19.1578 3.25103   3
 -10  -6   0 19.5575 3.26241   6
 -10   6   0 24.2761 3.78169   6
 -10   6   0 18.0274 7.12352   1
 -10   6   0 23.1032 3.62876   3
 -10   6   0 18.7062 3.29042   3
  10   6   0 18.8392 4.42707   6
  10  -6   0 16.8787 3.36373   3
  10   6   0 14.8807 3.01725   3
  10  -6   0 22.0682 3.26051   6
 -10   6   0 22.5214 3.26963   6
 -10   6   0 21.8497 3.88071   5
  10   6   0 19.3694 6.97797   1
  10  -6   0 15.2477 3.22341   6
  10   6   0 17.5060 5.96545   1
  10  -6   0 16.4964 1.54396   4
  10  -6   0 13.5258 6.88919   1
 -10  -6   0 18.8084 3.06351   3
  11   6   0 40.3705 4.00080   6
  11   6   0 38.4724 4.30424   3
 -11  -6   0 34.1918 4.30809   6
  11   6   0 34.6049 7.59002   1
  11  -6   0 36.0929 4.51308   3
 -11   6   0 34.5457 4.46951   6
  11   6   0 31.2825 4.03101   3
  11  -6   0 35.6550 1.62693   4
 -11   6   0 33.7989 4.11655   3
 -11  -6   0 35.8179 4.07860   3
 -11  -6   0 30.5135 3.98269   6
  11  -6   0 34.6650 4.38852   3
 -11   6   0 38.0014 4.69295   3
  11  -6   0 34.0976 1.53349   4
  11  -6   0 34.1913 4.25624   6
  11   6   0 31.7353 4.34339   4
 -11   6   0 40.2660 8.83956   1
 -11   6   0 32.7320 4.19099   6
  11  -6   0 30.8303 8.12346   1
  11  -6   0 32.4711 4.06127   6
 -11   6   0 38.7278 4.91743   5
 -12   6   0 177.914 16.3430   1
  12   6   0 196.656 9.20261   4
  12   6   0 183.879 14.4939   1
 -12  -6   0 184.149 8.56847   6
 -12   6   0 193.481 9.00586   3
  12  -6   0 206.883 8.98295   6
 -12   6   0 188.864 8.83280   3
  12  -6   0 201.987 8.90239   3
 -12  -6   0 209.057 9.26720   6
 -12   6   0 202.699 8.87298   6
 -12  -6   0 181.856 8.17248   3
  12   6   0 182.176 7.73073   6
 -12   6   0 199.687 9.66551   5
  12   6   0 207.216 8.93975   3
  12   6   0 195.075 8.52767   3
 -12   6   0 186.446 9.21319   6
  12  -6   0 191.657 16.3090   1
  12  -6   0 206.230 9.30206   3
  13   6   0 20.8672 2.92986   6
 -13   6   0 16.9373 3.74944   3
  13  -6   0 25.4483 3.81576   6
  13   6   0 21.7181 3.58381   3
  13  -6   0 28.5556 4.48073   3
 -13  -6   0 23.5540 3.69608   6
 -13   6   0 27.3991 4.58376   5
  13  -6   0 23.2471 8.48026   1
  13   6   0 17.1832 7.07677   1
  13   6   0 24.3800 4.20629   4
  13   6   0 17.3426 3.75037   3
 -13   6   0 7.95150 8.44957   1
 -13   6   0 18.9645 4.08438   6
 -13  -6   0 17.9974 3.53738   6
  13  -6   0 25.9882 3.98373   3
 -13  -6   0 25.0582 3.48662   3
 -13   6   0 20.5393 3.69200   6
  14   6   0 38.7639 4.65415   3
 -14  -6   0 27.1936 3.89242   6
  14   6   0 28.0491 8.18632   1
  14  -6   0 39.8388 9.34417   1
 -14  -6   0 43.7170 4.92362   3
  14  -6   0 25.7127 3.93265   6
  14  -6   0 40.0397 5.03104   3
  14  -6   0 35.4262 4.59291   3
  14   6   0 27.9773 3.35134   6
 -14   6   0 16.5092 9.71732   1
  14   6   0 32.0010 4.54476   4
 -14  -6   0 27.1004 4.15992   6
 -14   6   0 33.1577 4.66981   3
 -14   6   0 36.6099 5.20937   5
 -14   6   0 38.7841 5.12904   6
 -14   6   0 33.7798 4.51795   6
  14   6   0 37.2508 4.77320   3
  14   6   0 28.8127 8.18655   1
  15  -6   0 4.73529 3.24540   3
  15   6   0 7.03775 3.08271   3
 -15   6   0 6.57528 9.06936   1
 -15   6   0 9.91711 3.85437   5
  15   6   0 5.12480 2.01203   6
  15   6   0 5.50421 2.94998   3
  15   6   0 9.31116 3.49054   4
 -15   6   0 5.14073 3.26499   6
  15   6   0 5.11686 8.67907   1
  15  -6   0 6.48531 2.65242   6
  15  -6   0 10.2832 8.43168   1
 -15   6   0 8.23577 3.36750   6
 -15  -6   0 5.62753 2.63215   3
 -15  -6   0 5.27402 3.00767   6
 -15   6   0 6.52707 3.60513   3
 -15  -6   0 7.14797 2.97678   6
  15   6   0 6.67970 8.26021   1
  15  -6   0 5.82215 3.40368   3
 -16   6   0 21.4443 4.11024   6
  16   6   0 16.3970 2.81833   6
 -16   6   0 16.7247 4.06638   6
  16  -6   0 8.94882 9.03647   1
 -16   6   0 17.1318 4.42585   5
  16   6   0 19.4638 9.54750   1
  16   6   0 16.5250 3.73162   3
  16   6   0 12.5220 8.88551   1
  16  -6   0 13.3468 3.22044   6
 -16   6   0 17.4191 3.81178   3
 -16  -6   0 13.3263 3.37318   3
  16   6   0 20.9745 3.83655   3
  16  -6   0 21.7451 4.29408   3
 -16   6   0 32.8724 12.6441   1
  16  -6   0 19.7556 3.90462   3
 -16  -6   0 21.5355 4.09665   6
  16   6   0 20.0583 4.23724   4
 -16  -6   0 15.8213 3.36464   6
  17   6   0 1.04523 9.63925   1
 -17  -6   0 7.50294 3.46025   6
  17  -6   0 -6.8436 9.08107   1
  17   6   0 4.02312 2.27439   6
 -17  -6   0 6.64240 2.94904   3
  17  -6   0 10.5088 3.79726   3
  17   6   0 24.4402 10.5260   1
 -17   6   0 9.18813 11.2107   1
 -17   6   0 4.18638 3.18985   6
  17   6   0 10.0462 3.70079   3
  17   6   0 1.95628 2.68283   3
 -17  -6   0 11.0976 3.77192   6
 -17   6   0 15.1340 4.53036   5
 -17   6   0 10.3111 3.49822   3
  17  -6   0 6.66035 3.00727   3
  17   6   0 8.34661 3.46859   4
 -17   6   0 5.59137 3.59206   6
  18   6   0 -0.7370 2.84623   3
 -18   6   0 0.05858 3.11639   6
 -18   6   0 -4.6557 2.99569   6
 -18  -6   0 -0.9506 2.62621   3
  18  -6   0 -12.749 10.1227   1
  18  -6   0 2.78007 3.90018   3
  18   6   0 1.72438 3.43708   3
 -18   6   0 2.48160 2.68816   3
  18   6   0 -2.8227 2.66874   4
  18   6   0 6.38792 9.69500   1
  18   6   0 -14.239 10.1678   1
 -18   6   0 8.25325 12.7460   1
 -18  -6   0 -1.1633 2.73200   6
  18  -6   0 -0.2551 2.39781   6
  18  -6   0 -4.8354 2.60172   3
  18   6   0 2.55657 2.09457   6
 -18   6   0 -1.9592 3.38615   5
 -18  -6   0 2.56857 2.86097   6
 -19   6   0 -7.2021 15.4527   1
  19   6   0 0.13683 2.98141   3
 -19   6   0 -0.8734 3.33044   6
 -19  -6   0 -4.0574 2.67528   3
  19   6   0 1.19447 12.8960   1
  19  -6   0 6.06873 3.74010   3
  19   6   0 -0.0730 2.19698   6
 -19   6   0 -0.2768 3.44947   6
 -19   6   0 3.97459 3.86939   3
  19  -6   0 -6.6711 2.50413   6
  19   6   0 -0.3701 2.83299   4
 -19   6   0 5.46407 4.01274   5
  19  -6   0 14.6270 12.1366   1
 -19  -6   0 -2.0027 3.00073   6
  19   6   0 0.15301 11.9296   1
  19  -6   0 -1.5834 3.01036   3
 -19  -6   0 -1.4796 2.97211   6
  20   6   0 -2.6977 2.70221   4
  20  -6   0 -6.9579 12.7165   1
  20  -6   0 -5.0832 3.20531   3
  20  -6   0 2.35644 3.45656   3
  20   6   0 2.51717 3.74937   3
  20   6   0 0.32972 2.40331   6
  20   6   0 16.1491 14.0498   1
 -20   6   0 7.92203 3.95158   6
 -20   6   0 4.89609 3.57212   3
 -20   6   0 1.28953 3.69190   6
 -20   6   0 -2.5569 3.45000   5
 -20  -6   0 -6.1448 3.12509   6
 -20  -6   0 2.99322 3.34227   3
 -20  -6   0 7.44464 3.97064   6
 -20   6   0 19.9234 16.8931   1
  20  -6   0 -2.7657 2.78988   6
  21  -6   0 -3.3274 3.13315   6
  21  -6   0 0.67713 3.87850   3
 -21   6   0 11.4730 20.1117   1
 -21   6   0 3.92001 4.14978   5
  21   6   0 -2.1021 14.6540   1
 -21   6   0 -4.9947 3.50802   6
  21   6   0 -4.9232 3.18621   3
 -21  -6   0 3.97905 4.49007   6
  21  -6   0 -0.0419 16.5839   1
 -21  -6   0 -0.2251 3.34021   6
  21  -6   0 0.23104 3.82012   3
 -21   6   0 1.25887 4.00085   3
  21   6   0 1.86114 3.15621   4
  22   6   0 42.5783 18.4834   1
 -22  -6   0 23.5266 5.17449   6
  22   6   0 38.2324 5.60953   4
  22   6   0 40.0324 5.96571   3
  22  -6   0 34.2928 6.15612   3
 -22   6   0 32.4798 6.04477   6
 -22   6   0 35.2289 21.8939   1
 -22   6   0 35.7951 6.32067   5
 -23   6   0 11.4214 4.92976   5
  23  -6   0 5.64833 4.81812   3
  23   6   0 10.2305 3.81774   4
 -23  -6   0 8.80143 4.78010   6
 -23   6   0 5.47699 4.78365   6
  23   6   0 19.4684 4.52018   3
 -24   6   0 2.30448 4.70351   6
  24   6   0 4.10775 4.20388   3
  24  -6   0 4.38943 4.68482   3
  24   6   0 5.97018 3.67460   4
 -24   6   0 9.55167 5.05755   5
 -25  -6   0 7.54032 4.80207   6
  25  -6   0 15.4637 5.82645   3
 -25   6   0 5.89287 4.62895   5
 -25   6   0 13.9364 6.15529   6
  25   6   0 13.1920 4.38362   4
  25   6   0 22.4444 5.42193   3
   0   7   0 200.581 14.3789   1
   0  -7   0 202.194 7.71745   4
   0  -7   0 191.857 8.12861   3
   0   7   0 188.912 8.20717   3
   0  -7   0 201.379 6.93389   5
   0   7   0 201.145 7.11129   5
   0  -7   0 195.083 8.33699   3
   0   7   0 209.890 8.41601   6
   0   7   0 208.285 8.33964   6
   0   7   0 203.643 8.37253   3
   0  -7   0 202.673 8.47443   6
   0   7   0 235.529 8.15138   4
   0  -7   0 203.144 14.7039   1
   0  -7   0 209.853 8.32264   6
   1  -7   0 44.8887 4.51971   3
   1  -7   0 37.7671 3.59554   4
  -1   7   0 40.1566 4.35748   3
  -1  -7   0 38.5432 3.94806   6
   1   7   0 40.3833 4.22850   3
   1  -7   0 44.9016 8.10740   1
  -1   7   0 44.4212 4.26598   6
  -1  -7   0 39.6986 4.25346   3
   1   7   0 45.1180 4.17908   4
  -1   7   0 41.0475 3.69132   5
  -1   7   0 45.1401 4.44945   3
  -1  -7   0 40.6676 4.40832   6
   1  -7   0 39.8941 3.38040   5
  -1   7   0 44.4213 3.89124   4
   1  -7   0 50.2760 4.33604   3
   1   7   0 34.5797 4.19517   3
  -1   7   0 46.6796 4.65213   6
  -1  -7   0 41.3508 3.10878   5
   1   7   0 45.9615 4.21801   6
   1   7   0 51.1158 8.10949   1
  -1   7   0 36.8476 7.41596   1
  -1  -7   0 30.3910 7.13667   1
  -1  -7   0 40.4045 4.07527   4
   1  -7   0 43.2151 4.51105   6
   1  -7   0 44.5004 4.25190   6
  -1  -7   0 45.5341 4.18073   3
   1   7   0 42.9662 4.42720   6
   1   7   0 44.2443 3.39924   5
  -2   7   0 170.525 6.81065   4
  -2  -7   0 171.326 7.77734   6
   2   7   0 156.499 13.4394   1
  -2  -7   0 174.818 7.72974   3
   2   7   0 170.975 7.75329   3
  -2   7   0 176.886 7.84688   3
   2  -7   0 174.855 7.87542   3
   2   7   0 178.649 7.73406   6
  -2  -7   0 167.312 13.5812   1
   2  -7   0 165.764 7.50686   3
   2  -7   0 173.407 6.75392   4
   2  -7   0 166.286 6.67397   5
   2  -7   0 184.958 7.98720   6
  -2  -7   0 170.078 7.21878   4
   2   7   0 172.169 7.48636   4
   2  -7   0 167.714 7.51911   6
  -2   7   0 181.739 7.95060   6
   2   7   0 166.452 7.37203   6
  -2   7   0 181.603 7.07362   5
   2   7   0 176.150 5.99839   5
  -2   7   0 158.769 13.5058   1
   2  -7   0 159.500 13.3933   1
  -2   7   0 163.808 7.58006   6
   2   7   0 175.619 7.71897   3
  -2  -7   0 167.672 7.53080   3
  -2   7   0 162.468 7.53403   3
   3   7   0 15.4321 2.82561   6
   3  -7   0 26.9292 3.10184   4
  -3  -7   0 22.7416 3.30732   3
   3   7   0 23.7026 3.41808   3
   3  -7   0 24.0524 3.05887   5
   3   7   0 19.2463 2.15273   5
   3   7   0 20.9559 3.06782   3
   3  -7   0 22.0995 3.38189   6
  -3   7   0 19.6363 6.74266   1
  -3   7   0 17.3403 3.23267   3
  -3   7   0 19.6875 3.17008   6
  -3  -7   0 20.3914 3.33203   3
   3  -7   0 16.6325 2.91550   6
   3   7   0 21.3931 3.22723   6
  -3   7   0 24.5598 3.59395   6
  -3   7   0 18.4684 2.61427   4
  -3  -7   0 19.0184 3.03011   6
  -3  -7   0 17.3316 3.20323   6
  -3   7   0 22.5753 3.13429   3
   3  -7   0 23.1801 3.41911   3
   3  -7   0 24.3547 7.12607   1
   3   7   0 23.6810 3.50957   4
   3  -7   0 27.9623 3.56280   3
  -3  -7   0 18.0761 6.44906   1
  -3  -7   0 27.5432 3.55591   4
   3   7   0 26.0309 6.41846   1
  -3   7   0 21.8041 3.06837   5
   4  -7   0 112.777 6.49260   3
   4  -7   0 102.990 6.28777   6
  -4  -7   0 107.334 5.94973   6
   4   7   0 104.202 5.96337   6
   4   7   0 101.712 5.75336   6
   4  -7   0 109.584 6.16679   6
  -4  -7   0 105.405 11.6551   1
  -4   7   0 105.617 6.39499   6
   4  -7   0 102.914 4.98146   4
   4   7   0 110.544 6.20162   4
  -4   7   0 115.858 6.08018   5
  -4  -7   0 98.6046 5.77797   4
  -4  -7   0 122.421 6.63822   6
   4  -7   0 104.848 5.62232   5
  -4   7   0 105.376 6.32778   3
   4   7   0 105.917 4.01124   5
  -4  -7   0 104.319 5.95061   3
   4   7   0 103.645 11.3853   1
  -4  -7   0 106.983 6.07432   3
  -4   7   0 97.1716 6.02877   6
   4   7   0 115.381 6.35453   3
   4  -7   0 104.098 6.08409   3
  -4   7   0 106.310 5.08615   4
   4  -7   0 96.2793 10.6944   1
  -4   7   0 103.672 6.14509   3
  -4   7   0 112.293 11.7228   1
   5  -7   0 17.5020 3.03686   6
   5   7   0 14.0719 2.74798   6
  -5   7   0 13.2603 3.14997   3
  -5  -7   0 14.6197 2.96328   3
   5  -7   0 13.3541 3.15215   3
   5   7   0 15.1262 3.19670   4
  -5  -7   0 13.2502 2.68724   6
   5  -7   0 5.63028 6.09600   1
  -5  -7   0 17.9875 3.28351   6
   5  -7   0 16.8958 2.97298   5
   5   7   0 9.94749 2.70434   3
   5  -7   0 13.1443 2.68499   3
  -5   7   0 11.6036 2.98190   6
   5   7   0 12.4935 3.01232   3
   5  -7   0 16.6627 3.29948   6
  -5   7   0 13.2988 2.88370   6
  -5   7   0 11.7895 2.87435   5
   5   7   0 19.5109 2.97284   6
  -5   7   0 12.4613 6.64749   1
  -5   7   0 14.6312 2.33726   4
  -5  -7   0 8.52574 5.85541   1
  -5  -7   0 13.9678 2.89623   3
   5  -7   0 14.6155 2.22277   4
  -5   7   0 14.4931 2.83013   3
   5   7   0 13.5566 1.48153   5
   5   7   0 14.5314 1.61735   5
   5   7   0 12.4944 6.07471   1
  -5  -7   0 14.6626 2.94891   4
  -6   7   0 165.017 7.89547   3
   6   7   0 161.027 4.15020   5
   6  -7   0 158.173 5.92331   4
   6   7   0 165.031 14.1983   1
  -6  -7   0 149.288 7.38692   4
   6   7   0 157.687 7.22551   6
   6   7   0 164.643 7.36202   6
  -6   7   0 166.077 14.5533   1
   6  -7   0 163.653 7.70622   3
  -6   7   0 168.843 7.85787   5
  -6  -7   0 177.225 14.1381   1
   6   7   0 159.054 4.12894   5
  -6   7   0 161.639 7.85174   6
  -6  -7   0 163.495 7.58110   6
  -6  -7   0 165.054 7.77396   6
   6   7   0 167.772 13.7576   1
   6   7   0 165.564 7.80373   4
  -6  -7   0 150.023 7.32512   3
   6   7   0 155.278 7.47825   3
  -6   7   0 169.746 7.78574   6
   6  -7   0 150.990 7.41573   6
   6  -7   0 159.680 7.79262   6
   6  -7   0 170.410 14.5266   1
   6  -7   0 160.809 7.92414   3
   6  -7   0 169.898 7.42098   5
  -6  -7   0 149.392 7.24640   3
  -6   7   0 158.541 7.59704   3
  -6   7   0 161.483 6.05461   4
   6   7   0 174.100 7.85126   3
  -7  -7   0 115.500 6.79690   6
  -7   7   0 120.489 6.91374   3
   7  -7   0 119.935 6.95523   6
   7  -7   0 141.993 13.8643   1
  -7   7   0 109.209 13.1864   1
  -7   7   0 107.226 6.82735   6
   7   7   0 113.850 6.58997   3
  -7   7   0 112.754 6.57302   6
   7   7   0 119.296 6.83505   4
   7  -7   0 121.904 4.87864   4
   7   7   0 110.417 13.0881   1
   7   7   0 109.757 6.02697   6
   7  -7   0 120.789 6.61009   6
  -7   7   0 108.617 6.50709   5
   7  -7   0 130.897 7.25015   3
  -7  -7   0 117.909 6.69954   3
   7  -7   0 122.629 6.82081   3
  -7   7   0 126.145 6.90840   3
  -7   7   0 112.320 4.84203   4
   7   7   0 128.373 6.81965   3
   7   7   0 112.017 6.13850   6
   7   7   0 125.369 12.2344   1
  -7  -7   0 123.231 6.55693   3
   7  -7   0 114.166 6.40221   5
  -7  -7   0 118.823 6.49187   6
   8  -7   0 5.03768 1.43009   4
   8  -7   0 2.23941 2.65619   3
   8   7   0 0.60964 2.46595   4
   8   7   0 -8.2563 5.26369   1
  -8  -7   0 3.80956 2.53795   6
   8   7   0 -1.4271 2.20513   3
   8  -7   0 2.89584 2.19005   6
   8   7   0 -1.2542 2.21199   3
  -8  -7   0 -0.5169 1.91886   3
   8   7   0 7.59033 2.14942   6
  -8   7   0 0.10774 2.62032   3
  -8   7   0 4.04179 2.95278   5
   8   7   0 3.39377 5.86818   1
   8  -7   0 3.89899 2.51773   3
  -8  -7   0 -0.1997 2.11374   3
   8  -7   0 0.04127 2.25495   6
  -8   7   0 2.92906 2.42760   3
  -8   7   0 3.90600 2.30500   6
  -8  -7   0 0.94553 1.99765   6
  -8   7   0 8.09771 7.14469   1
  -8   7   0 1.76744 2.61352   6
   8  -7   0 6.66661 6.64248   1
   9  -7   0 17.4843 3.30323   6
   9   7   0 25.0970 3.55004   3
  -9  -7   0 18.2174 3.47170   6
  -9   7   0 24.1536 8.25999   1
  -9  -7   0 21.4498 3.33828   3
   9   7   0 11.4076 3.14571   3
   9  -7   0 26.5897 8.17051   1
  -9  -7   0 23.1606 3.52895   6
  -9   7   0 23.1581 4.04979   5
   9   7   0 21.3666 3.88962   4
   9  -7   0 22.7909 3.65457   6
   9   7   0 14.0244 7.19510   1
   9  -7   0 20.5520 2.08048   4
   9  -7   0 18.2447 3.71984   3
  -9   7   0 17.8266 3.61366   3
  -9   7   0 26.3701 4.13405   6
  -9   7   0 18.4250 3.43669   6
   9   7   0 9.11197 6.33565   1
  -9   7   0 19.9051 3.43124   3
   9  -7   0 19.8464 3.47745   3
 -10   7   0 18.3355 3.50257   6
  10  -7   0 18.2174 1.93558   4
 -10   7   0 23.9038 3.99844   3
  10   7   0 7.54864 6.88924   1
  10  -7   0 15.0529 3.55865   3
 -10   7   0 7.71405 3.13394   3
  10   7   0 16.0709 3.65326   4
 -10  -7   0 13.1202 3.06061   3
  10   7   0 15.8089 3.31665   3
 -10  -7   0 18.6263 3.34429   6
  10  -7   0 12.7819 3.22282   3
  10  -7   0 16.2365 7.77362   1
 -10   7   0 18.3718 3.90460   5
 -10   7   0 11.7579 7.75222   1
 -10  -7   0 18.2070 3.51407   6
 -10   7   0 21.1054 3.66642   6
  10   7   0 12.2446 7.51648   1
  10  -7   0 17.8735 3.48264   6
  10   7   0 13.6752 3.20754   3
  11   7   0 13.4656 7.22918   1
 -11  -7   0 11.3436 2.98782   3
  11   7   0 8.37501 3.00922   3
  11  -7   0 3.24947 7.44830   1
  11  -7   0 7.71869 3.04512   3
  11   7   0 14.7910 2.82616   6
 -11  -7   0 12.1616 3.08929   6
 -11   7   0 6.45682 3.06120   6
  11   7   0 14.7166 3.84766   4
 -11   7   0 19.7203 8.56829   1
  11   7   0 11.9871 3.15429   3
  11  -7   0 12.6124 1.54072   4
 -11   7   0 14.4269 3.62247   3
  11  -7   0 16.1686 3.85076   3
  11   7   0 9.84807 7.70010   1
 -11  -7   0 8.63031 3.15850   6
 -11   7   0 14.0128 3.73170   6
 -11   7   0 10.6011 3.81216   5
  11  -7   0 12.1207 3.28633   6
 -12   7   0 2.61615 3.03029   6
  12  -7   0 3.93550 7.70557   1
  12   7   0 -0.1186 1.94423   6
 -12  -7   0 2.87852 2.59031   6
  12   7   0 -1.3708 9.04955   1
  12   7   0 0.49073 2.91845   4
 -12   7   0 2.48643 3.35811   5
  12  -7   0 0.66789 2.56612   6
 -12   7   0 0.87835 3.06273   6
  12   7   0 -1.2734 6.72497   1
 -12  -7   0 5.32132 2.62079   3
 -12  -7   0 -1.1245 2.68842   6
  12  -7   0 1.06298 2.71478   3
  12   7   0 -0.4316 2.61828   3
  12   7   0 -0.2804 2.33699   3
  12  -7   0 -0.6083 2.93562   3
 -12   7   0 13.6158 9.43635   1
 -12   7   0 7.50429 3.34359   3
  13   7   0 19.4523 8.29351   1
 -13  -7   0 21.9377 4.17558   6
  13   7   0 22.2541 4.24178   3
  13   7   0 28.8261 4.70472   4
 -13   7   0 23.9702 4.20426   6
 -13  -7   0 27.9028 4.28559   6
 -13   7   0 18.5634 9.90235   1
  13  -7   0 25.3434 4.60090   3
 -13   7   0 26.0093 4.67495   3
  13  -7   0 23.1842 4.11546   6
 -13   7   0 27.8497 4.97140   5
 -13   7   0 32.9818 4.96326   6
  13   7   0 28.8556 4.37988   3
  13   7   0 23.4754 3.29028   6
  13  -7   0 18.8029 10.2003   1
 -13  -7   0 24.6198 3.83781   3
  13  -7   0 20.3217 4.10345   3
  14   7   0 4.27011 3.37155   4
  14   7   0 -3.3280 2.30291   3
  14   7   0 -10.881 7.39048   1
 -14   7   0 1.11612 3.23221   6
 -14   7   0 -3.5417 11.5276   1
  14   7   0 1.67571 2.12126   6
 -14  -7   0 -2.1026 2.54574   3
  14   7   0 -24.764 14.5792   1
 -14   7   0 -0.7071 3.49781   3
  14  -7   0 -6.0427 8.73433   1
 -14  -7   0 3.43296 3.02247   6
 -14   7   0 4.29849 3.71412   5
  14  -7   0 -0.2575 2.75962   3
  14   7   0 0.46674 2.78000   3
  14  -7   0 1.40270 2.56209   6
 -14  -7   0 -0.1138 2.54768   6
 -14   7   0 -0.0122 3.00524   6
  14  -7   0 0.45554 3.23112   3
 -15   7   0 16.8814 11.7802   1
  15  -7   0 -0.0481 10.2453   1
 -15   7   0 22.0419 4.72461   5
  15  -7   0 18.5793 3.61207   6
  15  -7   0 24.2491 4.64071   3
 -15  -7   0 17.9356 3.48685   3
  15   7   0 23.7908 4.26428   3
  15   7   0 24.2031 4.06447   3
 -15   7   0 13.3091 3.94225   3
 -15  -7   0 20.0335 4.04410   6
  15  -7   0 23.8212 4.22999   3
  15   7   0 9.09067 8.95331   1
 -15   7   0 15.5491 4.25830   6
 -15  -7   0 19.3115 4.31716   6
  15   7   0 24.6818 4.46120   4
  15   7   0 13.5604 2.86177   6
 -15   7   0 14.7645 3.98061   6
  15   7   0 24.7962 10.8280   1
  16  -7   0 57.4047 6.64149   3
  16   7   0 48.7771 4.73213   6
 -16  -7   0 39.6121 5.25504   6
 -16  -7   0 57.9651 6.54411   6
  16   7   0 66.9696 13.0205   1
  16  -7   0 50.3319 12.9236   1
  16  -7   0 49.1488 5.87619   3
 -16   7   0 55.2847 14.4197   1
  16  -7   0 45.5456 5.52355   6
  16   7   0 62.8168 6.73631   3
 -16  -7   0 39.1271 4.96727   3
  16   7   0 52.3627 6.16079   4
 -16   7   0 55.3591 6.59690   6
  16   7   0 57.1853 11.9798   1
 -16   7   0 48.3544 6.28504   5
 -16   7   0 48.6998 6.06738   6
 -16   7   0 42.5160 5.67627   3
  16   7   0 55.3394 6.11654   3
  17   7   0 2.25313 2.92715   3
  17  -7   0 -4.7542 2.71590   3
 -17   7   0 3.53236 3.77519   5
 -17  -7   0 1.79301 3.00127   3
  17   7   0 8.35717 10.5658   1
 -17  -7   0 -1.1657 2.84679   6
  17  -7   0 0.68140 3.50818   6
 -17   7   0 -0.2723 2.92070   3
 -17   7   0 0.87517 3.42494   6
 -17   7   0 26.4184 16.5257   1
  17  -7   0 9.11642 12.0377   1
  17  -7   0 1.97521 3.41544   3
  17   7   0 8.95471 3.38629   3
  17   7   0 3.41598 11.6907   1
 -17  -7   0 -1.4172 2.89970   6
  17   7   0 2.75843 2.16579   6
 -17   7   0 -3.9894 3.17828   6
  17   7   0 5.23769 3.33262   4
  18  -7   0 -5.7018 3.17439   3
 -18   7   0 6.41643 4.04728   6
 -18  -7   0 2.44673 3.11638   3
 -18   7   0 7.47602 4.08169   5
  18   7   0 -4.2684 2.69820   4
 -18  -7   0 -3.7838 2.99649   6
  18   7   0 -1.8544 2.17682   6
 -18   7   0 0.52747 3.58552   3
 -18  -7   0 -2.9590 2.89994   6
  18   7   0 -1.6270 2.86744   3
 -18   7   0 3.67181 3.90894   6
  18  -7   0 3.00737 13.9594   1
 -18   7   0 3.83256 14.8179   1
  18   7   0 3.92225 3.57061   3
  18  -7   0 -2.0070 3.66970   3
  18   7   0 4.94855 13.1142   1
  19   7   0 5.12486 2.82158   6
  19   7   0 1.39121 3.18445   4
 -19  -7   0 6.03203 3.54970   6
 -19   7   0 3.69909 3.80802   6
  19  -7   0 -5.3983 15.6595   1
 -19  -7   0 0.21532 3.36027   3
  19  -7   0 -8.4034 3.64779   3
  19  -7   0 0.67922 3.80592   3
  19   7   0 -21.703 14.0927   1
  19  -7   0 0.55726 3.10661   6
  19   7   0 0.10631 3.16463   3
 -19   7   0 16.4391 16.8759   1
 -19   7   0 0.29327 3.37603   3
  19   7   0 -0.5945 3.77472   3
 -19  -7   0 3.51150 3.38838   6
 -19   7   0 -2.1628 3.47794   5
 -19   7   0 2.35723 4.42189   6
  20   7   0 24.3006 5.72444   3
 -20   7   0 53.2515 20.4219   1
  20  -7   0 -1.9518 16.5710   1
  20   7   0 13.4866 4.26850   4
  20   7   0 12.3810 4.21581   3
 -20  -7   0 11.7672 4.17644   6
 -20   7   0 18.1653 5.11195   3
 -20   7   0 12.0039 4.74971   5
 -20   7   0 15.8533 4.72095   6
  20  -7   0 22.7980 5.31308   3
  20  -7   0 11.8017 4.16096   6
  20   7   0 9.42995 14.9501   1
 -21   7   0 10.5774 4.68920   5
 -21   7   0 3.26376 4.02122   6
  21  -7   0 -4.5476 18.4114   1
 -21   7   0 6.47817 21.5628   1
  21   7   0 9.16606 4.01728   4
  21  -7   0 13.3681 4.84205   3
  21   7   0 8.95242 4.20362   3
 -21  -7   0 13.2331 4.36847   6
  21   7   0 18.9481 18.7813   1
  22  -7   0 2.65064 4.17124   3
  22   7   0 2.11830 3.49106   4
 -22   7   0 -0.2694 4.12824   6
  22   7   0 -0.4149 3.71239   3
 -22  -7   0 5.91183 4.30492   6
 -22   7   0 -0.5443 4.04103   5
 -23   7   0 -3.6931 4.21903   6
 -23  -7   0 4.66523 4.36601   6
 -23   7   0 7.13302 5.13913   5
  23  -7   0 0.07861 4.39350   3
  23   7   0 1.22661 3.55542   4
  23   7   0 5.75370 3.81791   3
 -24  -7   0 7.25800 4.76516   6
 -24   7   0 -1.9986 4.64402   6
 -24   7   0 6.50887 4.91785   5
  24   7   0 5.18292 3.94233   3
  24   7   0 10.6568 4.23689   4
  24  -7   0 3.96025 4.69140   3
   0   8   0 3.47775 2.54273   3
   0  -8   0 5.81902 2.30217   4
   0   8   0 4.76206 2.48592   6
   0  -8   0 8.09830 2.75077   6
   0  -8   0 9.36944 6.14419   1
   0  -8   0 5.75120 1.82741   5
   0   8   0 3.26414 2.30910   3
   0   8   0 5.40251 1.99675   5
   0   8   0 2.18027 2.18731   4
   0   8   0 6.42344 6.33383   1
   0   8   0 5.63924 2.47476   6
   0  -8   0 3.26214 2.17079   6
   0  -8   0 3.42809 2.45412   3
   0  -8   0 7.75603 2.62151   3
   1  -8   0 35.2599 7.93347   1
   1   8   0 34.8636 4.30604   3
   1   8   0 28.3404 3.97745   3
  -1   8   0 32.9116 8.50335   1
  -1  -8   0 33.3515 3.98997   4
  -1  -8   0 38.6955 4.84024   6
  -1   8   0 34.1713 4.39776   6
  -1   8   0 38.7793 4.63023   3
   1  -8   0 37.4317 4.47718   3
   1   8   0 41.8262 4.42875   6
   1   8   0 36.4576 4.42893   6
  -1  -8   0 30.9030 4.05014   3
  -1   8   0 29.3759 3.83265   6
  -1   8   0 35.3414 3.83300   5
  -1  -8   0 32.5721 3.99396   3
   1  -8   0 37.7448 4.15116   6
  -1  -8   0 36.2458 8.77737   1
   1   8   0 27.7321 7.73514   1
   1  -8   0 37.7473 3.51219   5
  -1   8   0 30.7987 3.72493   4
   1   8   0 40.2880 3.46441   5
   1  -8   0 35.6849 4.26991   3
   1  -8   0 31.5581 3.86007   4
   1  -8   0 37.9503 4.63250   6
  -1   8   0 31.7378 4.08317   3
   1   8   0 37.5872 4.07480   4
  -2   8   0 13.5342 7.10966   1
   2  -8   0 8.21386 2.62520   6
  -2   8   0 6.62278 2.29772   4
   2   8   0 9.93008 2.04493   5
   2  -8   0 10.1965 3.00654   6
   2  -8   0 8.48808 2.28264   4
  -2   8   0 5.41310 2.68815   6
   2  -8   0 3.85340 2.41871   3
  -2   8   0 7.33314 2.68109   6
  -2  -8   0 8.60349 6.46445   1
   2   8   0 16.5593 3.28835   3
   2  -8   0 -7.5784 5.84751   1
   2  -8   0 10.0020 2.81131   3
   2   8   0 8.41317 2.61991   6
   2   8   0 1.70838 6.41191   1
  -2   8   0 11.9641 3.01252   3
  -2  -8   0 9.84000 2.84495   6
  -2   8   0 6.59269 2.43647   5
   2  -8   0 8.50024 2.28668   5
   2   8   0 7.41086 2.50770   6
  -2   8   0 5.84679 2.46696   3
  -2  -8   0 11.6705 2.81626   3
   2   8   0 10.1894 2.79110   3
   2   8   0 7.00435 2.57271   4
  -2  -8   0 6.45352 2.45302   4
   3   8   0 55.2842 9.65247   1
   3   8   0 47.7533 3.22577   5
  -3   8   0 41.7361 4.58948   3
  -3   8   0 46.1634 4.54145   5
   3  -8   0 43.0901 4.82755   6
   3   8   0 48.4643 4.98702   3
  -3   8   0 47.1869 4.13939   4
   3   8   0 40.7317 4.41420   6
   3  -8   0 43.0159 4.59790   6
   3   8   0 44.8911 4.56426   3
  -3   8   0 49.6080 9.49241   1
   3   8   0 37.7392 4.54040   6
   3   8   0 42.5288 4.60004   4
   3  -8   0 51.4412 9.69051   1
  -3  -8   0 45.6875 4.46224   6
  -3   8   0 41.9906 4.61261   6
   3  -8   0 38.0372 3.78546   4
  -3   8   0 45.7606 4.97006   3
  -3  -8   0 39.8287 4.56611   3
  -3  -8   0 58.1006 5.00562   3
   3  -8   0 51.4577 5.01542   3
  -3   8   0 54.5085 5.10958   6
   3  -8   0 50.8392 4.67889   3
   3  -8   0 44.9876 4.17838   5
  -3  -8   0 53.4503 9.81293   1
  -3  -8   0 44.1398 4.92637   6
  -4   8   0 4.61806 2.52713   3
   4  -8   0 0.06159 1.74475   4
  -4   8   0 9.54371 3.09419   3
  -4  -8   0 5.80128 2.71298   6
  -4  -8   0 5.06781 2.63674   3
   4   8   0 2.28290 2.12276   6
   4  -8   0 3.21181 2.35367   6
  -4   8   0 2.15512 2.31242   6
   4   8   0 3.57572 2.64009   4
  -4   8   0 7.78936 7.03462   1
   4   8   0 1.54296 1.25502   5
   4  -8   0 -3.4854 6.11467   1
   4   8   0 3.87827 2.44179   6
  -4   8   0 2.73865 2.46939   5
   4   8   0 2.35736 2.51510   3
   4  -8   0 3.40137 2.77206   3
  -4   8   0 -1.0372 1.77127   4
   4  -8   0 1.50607 2.22402   6
  -4  -8   0 0.60857 2.07158   6
   4   8   0 11.7422 6.68298   1
   4  -8   0 0.36981 2.07559   5
   4  -8   0 1.34282 2.25496   3
  -4  -8   0 -0.3810 2.02945   3
  -4  -8   0 2.63448 6.12953   1
  -4   8   0 -1.2490 2.12932   6
   5  -8   0 151.430 7.91223   6
  -5  -8   0 132.967 7.31617   6
  -5   8   0 126.576 7.30557   6
   5   8   0 139.979 7.54598   3
  -5   8   0 125.077 7.22859   3
   5   8   0 119.699 7.07479   3
   5   8   0 145.015 14.1074   1
   5   8   0 121.653 4.25232   5
  -5   8   0 126.106 7.45210   3
  -5  -8   0 113.161 6.79867   3
   5   8   0 125.642 6.83989   6
   5  -8   0 126.306 7.05397   6
  -5  -8   0 132.546 7.19145   3
   5  -8   0 134.751 14.7592   1
   5   8   0 135.224 7.23641   4
   5  -8   0 139.638 7.75168   3
   5   8   0 135.375 4.42238   5
   5  -8   0 124.699 5.79210   4
   5  -8   0 124.479 7.17535   3
  -5   8   0 140.256 7.79332   6
  -5   8   0 132.822 7.18673   5
  -5   8   0 132.119 5.93906   4
  -5   8   0 131.639 14.6184   1
  -5  -8   0 128.853 7.59875   6
  -5  -8   0 155.639 14.5761   1
   5  -8   0 124.989 6.68065   5
   6  -8   0 3.90305 1.73868   4
   6  -8   0 5.22102 3.72849   5
   6   8   0 2.53144 6.28809   1
  -6  -8   0 0.48792 2.30290   3
  -6   8   0 2.18373 1.77164   4
  -6  -8   0 4.26706 2.75006   6
  -6   8   0 4.38565 2.91964   3
   6   8   0 6.06213 2.85408   3
   6   8   0 7.05776 2.80472   3
  -6   8   0 1.12907 2.77565   5
  -6  -8   0 -8.8790 6.25157   1
   6  -8   0 3.58674 2.91045   6
   6   8   0 -2.1743 7.03625   1
  -6   8   0 2.44192 2.66383   6
   6   8   0 2.28823 2.17961   6
  -6   8   0 1.09146 2.48053   3
   6   8   0 0.74770 2.78232   4
   6  -8   0 2.64227 2.62857   3
  -6   8   0 -6.4863 7.10093   1
   6   8   0 4.46128 0.93632   5
   6   8   0 2.88186 0.87847   5
  -6  -8   0 5.56673 2.77143   3
   6  -8   0 3.30760 7.20700   1
   6  -8   0 -0.7305 2.31237   6
  -6  -8   0 2.71504 2.33655   6
  -6   8   0 3.86393 2.62316   6
   6  -8   0 3.90312 2.72590   3
  -7   8   0 148.721 6.09908   4
  -7   8   0 161.980 16.6229   1
  -7   8   0 156.032 8.51219   6
   7   8   0 160.361 8.16596   3
  -7  -8   0 161.972 8.32264   6
   7  -8   0 156.557 8.40066   3
   7   8   0 162.925 8.27252   4
   7   8   0 138.759 7.68022   3
   7  -8   0 147.998 5.93540   4
  -7   8   0 132.613 7.84292   3
  -7  -8   0 144.914 7.70426   3
  -7  -8   0 141.670 7.67091   6
  -7   8   0 155.742 7.98078   5
   7  -8   0 157.419 8.32757   6
   7  -8   0 155.615 7.96877   6
   7   8   0 119.943 14.5827   1
   7   8   0 155.905 7.48664   6
   7  -8   0 188.078 16.5168   1
  -7   8   0 146.034 8.03633   3
   7  -8   0 159.149 8.13699   3
   7   8   0 113.698 14.1502   1
  -7   8   0 146.751 7.95963   6
   8   8   0 -1.4952 2.38075   3
   8  -8   0 2.67441 1.55471   4
   8   8   0 3.01287 2.69880   3
  -8   8   0 7.42500 9.09128   1
   8  -8   0 3.68568 2.61979   3
   8  -8   0 2.37068 7.92504   1
   8  -8   0 6.34815 3.16863   3
  -8   8   0 2.94239 1.62876   4
   8   8   0 4.25416 2.19059   6
  -8   8   0 5.64169 2.93612   6
  -8  -8   0 4.09185 2.69095   6
   8   8   0 -3.5597 6.58772   1
  -8   8   0 4.76540 3.07039   6
   8   8   0 7.48376 7.43929   1
   8  -8   0 2.12546 2.47215   6
  -8  -8   0 0.47192 2.27638   6
  -8   8   0 1.01507 2.99501   5
  -8   8   0 -2.5230 2.41707   3
   8   8   0 1.13980 2.79389   4
  -8   8   0 0.74059 2.63497   3
  -8  -8   0 2.41254 2.56449   3
   9   8   0 76.7157 6.52567   4
  -9  -8   0 78.7903 6.42193   3
  -9  -8   0 76.2059 6.63194   6
  -9  -8   0 84.0830 6.15654   6
  -9   8   0 77.7543 4.00271   4
   9   8   0 66.1534 11.2218   1
   9   8   0 82.9466 6.28424   3
   9  -8   0 67.2978 11.5481   1
   9   8   0 72.4266 5.98453   3
  -9   8   0 77.4320 6.40967   3
  -9   8   0 59.9079 11.6528   1
   9   8   0 61.5115 12.2145   1
  -9   8   0 79.5199 6.44918   6
   9  -8   0 68.4275 3.81536   4
  -9   8   0 73.0641 6.14763   3
   9  -8   0 72.8894 6.39008   3
   9  -8   0 77.8931 6.27625   3
   9  -8   0 88.9749 6.52609   6
  -9   8   0 79.9665 6.65133   5
  -9   8   0 82.9770 6.97949   6
  10  -8   0 100.590 7.28499   3
  10   8   0 102.227 6.91468   3
 -10   8   0 85.1147 13.4331   1
  10  -8   0 88.6134 3.96314   4
 -10   8   0 72.8472 6.55784   3
 -10   8   0 83.9390 7.31513   6
  10  -8   0 88.6330 6.71873   3
  10  -8   0 95.1979 6.89726   6
  10   8   0 94.4929 7.17552   4
  10   8   0 83.7289 6.69056   3
 -10  -8   0 86.5327 6.68258   6
 -10   8   0 101.138 7.66578   5
 -10  -8   0 93.3079 6.83442   3
 -10  -8   0 81.3992 6.88567   6
 -10   8   0 80.4996 6.73666   6
  10   8   0 57.2305 10.7965   1
  10   8   0 80.2547 12.8338   1
  10  -8   0 75.2108 12.6883   1
 -11   8   0 0.60934 3.32162   5
  11  -8   0 0.04076 2.97515   3
 -11  -8   0 0.38441 2.53528   6
  11   8   0 1.55300 2.12197   6
  11  -8   0 -0.5388 3.00644   3
  11  -8   0 0.93837 9.24607   1
  11   8   0 1.57556 3.16437   3
 -11   8   0 -2.1550 2.92100   6
  11   8   0 -7.2859 8.35061   1
 -11   8   0 0.51378 3.25030   6
  11  -8   0 4.24265 3.01063   6
  11   8   0 -13.347 8.52954   1
  11   8   0 -1.5424 2.98602   4
 -11  -8   0 2.86172 2.93661   3
  11  -8   0 1.56411 1.16219   4
 -11   8   0 4.95851 3.34001   3
 -11   8   0 1.68159 9.47577   1
  11   8   0 2.66208 3.13827   3
 -11  -8   0 1.41893 3.03980   6
 -12  -8   0 25.1889 4.63968   6
 -12   8   0 16.5030 12.7225   1
  12   8   0 30.0595 5.03378   4
 -12  -8   0 22.2375 4.29441   6
  12   8   0 19.7825 4.22421   3
  12  -8   0 21.1830 1.80666   4
 -12   8   0 22.5085 4.43626   6
  12  -8   0 22.4575 4.43378   3
  12  -8   0 30.1460 11.3879   1
 -12   8   0 33.0015 5.27080   6
 -12  -8   0 22.1003 4.12713   3
  12   8   0 22.0757 4.26157   3
  12   8   0 27.8511 3.77653   6
 -12   8   0 21.0830 4.73087   5
 -12   8   0 29.1829 4.66250   3
  12   8   0 22.7309 10.9022   1
  12  -8   0 27.9217 4.98756   3
  12  -8   0 28.4377 4.47806   6
  12  -8   0 25.6110 1.91148   4
  12   8   0 23.0801 10.3667   1
 -13  -8   0 69.2308 6.54823   6
  13  -8   0 56.6753 6.43109   6
 -13  -8   0 70.8777 7.25524   6
  13   8   0 63.7950 13.1351   1
 -13   8   0 68.3737 7.47673   6
 -13  -8   0 55.8549 5.45138   3
 -13   8   0 64.8285 6.77833   3
  13   8   0 69.5158 6.30768   3
 -13   8   0 55.6459 14.1860   1
  13   8   0 57.1888 6.37513   3
  13   8   0 55.9728 5.20519   6
  13  -8   0 70.7225 6.69730   3
  13   8   0 72.1554 21.5606   1
  13   8   0 70.0528 6.86546   4
 -13   8   0 53.8016 6.46716   6
  13  -8   0 69.7518 6.73672   3
  13  -8   0 52.0170 12.9835   1
 -13   8   0 62.2782 7.34327   5
 -14  -8   0 103.141 8.18344   6
  14  -8   0 86.7864 7.31558   3
  14   8   0 93.1962 7.49912   3
 -14   8   0 78.0145 7.42051   6
 -14  -8   0 92.3744 7.39482   6
  14   8   0 100.705 7.67912   3
 -14   8   0 76.1487 7.35746   3
 -14   8   0 68.3190 15.7206   1
 -14   8   0 89.1889 8.41774   5
  14  -8   0 109.461 7.54221   6
  14  -8   0 94.0018 16.4759   1
 -14   8   0 99.0540 8.59249   6
  14   8   0 53.5687 13.4754   1
  14   8   0 96.8672 8.15658   4
 -14  -8   0 95.6078 6.71911   3
  14  -8   0 84.6016 7.76884   3
  14   8   0 90.8719 6.13657   6
 -15  -8   0 66.2248 6.53777   3
 -15  -8   0 67.6409 7.25703   6
 -15   8   0 56.8467 6.71731   3
 -15   8   0 77.0796 7.93587   6
  15  -8   0 68.2166 6.91690   3
  15  -8   0 67.8845 6.64460   6
 -15  -8   0 64.2340 6.59572   6
  15   8   0 67.3061 5.48666   6
 -15   8   0 68.1430 7.82886   5
  15   8   0 79.2316 7.22950   4
  15  -8   0 63.2137 15.0298   1
 -15   8   0 69.4753 17.7111   1
  15   8   0 70.3573 6.89462   3
  15  -8   0 78.0336 7.66140   3
  15   8   0 35.6114 11.9791   1
  15   8   0 79.9480 6.85589   3
  15   8   0 61.2814 14.8150   1
 -16   8   0 25.4521 4.73018   6
  16   8   0 12.2765 4.27306   3
  16  -8   0 18.3894 4.56567   3
  16   8   0 18.6519 3.40773   6
  16   8   0 20.9303 13.2485   1
 -16  -8   0 25.1041 4.51186   6
  16  -8   0 8.46356 14.3044   1
  16  -8   0 23.9672 5.20443   3
  16   8   0 24.5178 5.02981   4
 -16   8   0 15.1617 15.4867   1
 -16   8   0 14.6215 4.52665   6
 -16   8   0 22.0955 4.51211   3
 -16   8   0 14.8292 4.80610   5
  16   8   0 18.7971 4.66486   3
 -16  -8   0 19.4396 3.94894   3
  16   8   0 53.3506 13.9840   1
  16  -8   0 15.6039 4.02736   6
 -16  -8   0 22.3729 4.68645   6
 -17  -8   0 8.94128 4.03629   6
 -17   8   0 -0.9102 3.63118   6
  17   8   0 3.35165 3.61329   4
  17   8   0 1.99093 3.34123   3
  17  -8   0 2.39407 4.75961   3
  17   8   0 5.73910 3.43703   3
  17  -8   0 8.58457 3.98283   3
 -17   8   0 37.0341 17.4489   1
  17  -8   0 8.72505 3.40772   6
  17  -8   0 -1.2430 16.0623   1
 -17   8   0 5.38965 3.83285   3
 -17   8   0 3.10795 3.81128   5
 -17  -8   0 -0.5713 2.73979   3
  17   8   0 2.58809 2.73619   6
  17   8   0 2.55916 14.3451   1
 -17   8   0 -3.1112 4.43364   6
 -17  -8   0 4.29496 3.78373   6
 -18  -8   0 11.2528 3.65689   3
  18   8   0 11.1251 4.30170   3
 -18   8   0 30.5655 19.0799   1
  18   8   0 12.4761 5.12906   6
  18   8   0 25.6807 16.8355   1
 -18   8   0 17.8674 5.01254   5
  18  -8   0 15.2137 4.46903   3
 -18   8   0 9.57243 4.36527   3
  18   8   0 8.22448 4.08575   4
  18   8   0 9.65475 4.56465   3
  18  -8   0 13.4070 6.11055   3
  18  -8   0 -6.3386 15.4346   1
 -18  -8   0 11.8186 5.07175   6
 -18   8   0 9.64097 4.39486   6
 -18  -8   0 19.9064 4.60788   6
 -19  -8   0 6.39153 3.94854   6
  19  -8   0 -30.911 16.9958   1
  19  -8   0 2.90065 4.60664   6
  19   8   0 2.80995 5.25175   3
  19   8   0 2.31315 3.33184   4
 -19   8   0 9.37196 4.68711   6
 -19   8   0 -1.7139 3.94971   5
  19  -8   0 10.4371 4.42397   3
  19   8   0 -1.3584 3.28247   3
  19   8   0 10.5073 17.1720   1
 -19   8   0 5.20861 4.26903   3
 -19   8   0 17.0493 20.7791   1
  20   8   0 28.9811 5.53142   3
  20   8   0 34.4928 32.7191   1
 -20   8   0 -44.883 36.9829   1
  20  -8   0 29.5093 6.17986   3
 -20  -8   0 26.5133 5.34214   6
  20   8   0 35.3294 5.87701   4
 -20   8   0 33.2571 6.36653   5
 -20   8   0 25.2792 5.71428   6
 -21   8   0 9.85827 4.76892   5
 -21  -8   0 8.04299 4.66291   6
 -21   8   0 16.5317 5.33095   6
  21  -8   0 7.59156 4.80142   3
  21   8   0 10.5571 4.52754   3
  21   8   0 11.9176 4.31024   4
 -22   8   0 1.26263 5.06548   6
 -22   8   0 4.18665 4.52766   5
  22   8   0 8.91437 4.51818   3
  22   8   0 0.31654 3.91916   4
 -22  -8   0 7.56666 4.74585   6
  22  -8   0 -2.6476 4.45585   3
 -23   8   0 4.03723 4.64029   5
 -23   8   0 -4.4901 4.95217   6
  23  -8   0 -0.4275 4.62131   3
  23   8   0 4.38943 4.35565   3
 -23  -8   0 8.28940 4.80022   6
  23   8   0 -5.5907 3.53002   4
   0  -9   0 8.77246 3.08255   3
   0  -9   0 14.7765 3.43793   6
   0  -9   0 9.74987 7.95197   1
   0   9   0 9.15024 2.32339   5
   0  -9   0 4.96383 2.53174   3
   0   9   0 19.7513 8.14544   1
   0   9   0 9.58471 3.12525   3
   0   9   0 9.02176 3.11367   3
   0   9   0 5.27829 2.74135   6
   0   9   0 9.67415 2.84626   4
  -1   9   0 13.3617 8.51243   1
  -1  -9   0 16.3661 3.50617   3
  -1   9   0 12.0614 3.31856   3
   1  -9   0 10.2109 3.18749   6
  -1   9   0 12.6083 3.12727   6
   1   9   0 12.2400 3.14067   6
  -1   9   0 14.9272 3.09039   6
   1   9   0 20.0061 2.84936   5
   1   9   0 8.33988 7.46813   1
  -1  -9   0 17.9187 8.50692   1
   1  -9   0 20.3925 3.68121   3
  -1  -9   0 15.8565 3.40506   6
  -1  -9   0 12.7106 3.36817   3
   1  -9   0 19.9256 3.75072   3
  -1   9   0 14.7135 2.89173   5
  -1   9   0 13.0026 2.94331   4
   1   9   0 18.3491 3.54637   4
   1  -9   0 19.9842 7.69875   1
   1   9   0 12.2026 3.12245   3
   1   9   0 18.0152 3.60150   3
  -1   9   0 18.6042 3.42872   3
   2   9   0 50.0995 5.26692   4
   2   9   0 58.6749 10.7350   1
   2  -9   0 31.2676 10.3365   1
   2   9   0 41.4028 3.64331   5
  -2  -9   0 64.3987 5.55278   3
   2   9   0 50.4352 5.20709   6
  -2   9   0 63.4169 5.68916   6
  -2   9   0 44.8708 5.15223   6
  -2  -9   0 61.4080 5.94864   6
  -2   9   0 63.1672 11.4338   1
  -2   9   0 53.6369 5.60030   3
  -2   9   0 53.1997 5.48181   3
   2  -9   0 56.4382 5.39229   3
   2   9   0 64.2626 5.49717   3
  -2   9   0 53.8981 4.77225   4
   2  -9   0 58.1736 5.58733   3
  -2  -9   0 49.4308 5.17962   6
   2  -9   0 53.6372 5.53554   6
  -2   9   0 57.6591 4.83404   5
   2   9   0 50.9938 5.40235   3
   2  -9   0 44.4502 5.05586   6
  -2  -9   0 57.1047 10.9164   1
  -2  -9   0 53.2845 5.21965   3
   2  -9   0 56.3446 4.56154   5
   2  -9   0 50.5373 4.52251   4
  -3   9   0 44.4956 5.15248   6
   3  -9   0 32.9585 3.97691   5
   3  -9   0 39.4467 5.03896   6
  -3  -9   0 33.1968 4.48515   3
  -3  -9   0 34.9050 4.39453   6
   3   9   0 34.4630 3.14917   5
  -3   9   0 29.5714 4.24753   6
  -3  -9   0 33.1512 9.60952   1
   3   9   0 32.1828 4.38735   4
   3  -9   0 31.9067 4.51424   3
   3  -9   0 35.5832 3.96043   4
  -3   9   0 38.1424 4.50568   5
   3  -9   0 42.2012 9.79154   1
   3  -9   0 41.6945 4.95320   6
  -3   9   0 32.5146 4.60451   3
  -3   9   0 28.4488 4.34623   3
  -3   9   0 28.1250 3.60473   4
   3   9   0 33.0445 4.58002   3
   3   9   0 32.2258 9.30253   1
  -3   9   0 38.0373 10.3659   1
  -3  -9   0 39.8681 4.97465   6
   3  -9   0 32.6070 4.49557   3
   3   9   0 41.8228 4.99583   6
   4   9   0 19.8035 2.24555   5
   4   9   0 15.6814 3.51894   3
   4  -9   0 27.9094 4.13115   6
   4  -9   0 23.1402 4.08710   3
  -4   9   0 25.0854 4.26896   3
  -4   9   0 38.3901 10.1720   1
  -4  -9   0 23.7317 9.15373   1
  -4  -9   0 28.5091 4.41210   6
   4   9   0 17.9002 3.61291   4
  -4   9   0 15.9152 2.91782   4
  -4   9   0 14.2888 3.32367   5
  -4   9   0 15.3202 3.76809   3
   4   9   0 13.2706 3.16304   6
  -4   9   0 20.4401 3.76433   6
   4  -9   0 22.4006 2.98030   4
   4   9   0 17.5394 8.80086   1
  -4  -9   0 20.5306 3.62114   6
   4  -9   0 20.1680 3.88085   3
  -4  -9   0 19.0721 3.78067   3
   4  -9   0 20.2448 8.98918   1
  -4   9   0 17.9874 3.56535   6
   4  -9   0 14.5862 3.28601   6
  -5   9   0 7.88702 3.13652   3
   5  -9   0 3.23941 1.98595   4
   5  -9   0 6.42839 2.94775   3
   5   9   0 5.07209 1.35110   5
  -5  -9   0 1.52487 2.47293   6
   5  -9   0 -4.3353 7.61555   1
  -5  -9   0 4.09326 3.02281   3
   5   9   0 5.21307 3.11512   4
  -5   9   0 -1.2659 8.62455   1
   5   9   0 4.04300 1.22969   5
   5   9   0 4.66511 2.88254   3
   5  -9   0 4.39471 2.65018   6
  -5   9   0 3.13203 2.99183   3
   5   9   0 4.04600 8.03256   1
  -5   9   0 5.83664 2.94162   6
   5   9   0 5.98237 2.58692   6
  -5   9   0 1.65803 1.88868   4
   5   9   0 5.38910 2.97248   3
   5  -9   0 -0.1605 2.73299   3
  -5   9   0 3.73711 2.87138   6
  -5  -9   0 -1.6111 7.66321   1
   5  -9   0 3.16479 2.73505   6
  -5  -9   0 6.92323 3.05653   6
  -5   9   0 -0.0525 2.50907   5
  -6  -9   0 12.5339 3.31881   3
   6   9   0 9.74285 1.19908   5
   6  -9   0 10.0800 2.30683   4
   6  -9   0 7.32359 3.29090   3
  -6   9   0 7.50202 2.20478   4
   6  -9   0 28.5750 9.62824   1
  -6   9   0 8.54662 3.08414   6
  -6   9   0 8.12314 3.26551   3
  -6   9   0 4.04400 2.83929   5
  -6  -9   0 3.36863 2.80281   6
  -6   9   0 10.6776 3.41716   3
   6   9   0 9.16396 1.19833   5
  -6  -9   0 5.65882 8.57486   1
   6   9   0 9.28199 2.70281   6
   6   9   0 5.98500 2.97616   3
   6   9   0 2.34177 9.84067   1
  -6  -9   0 9.29922 3.15988   6
   6   9   0 6.55452 9.00487   1
   6  -9   0 10.0914 3.29160   6
   6  -9   0 13.7336 3.61218   3
  -6   9   0 10.2233 3.62404   6
   6   9   0 7.69389 3.10543   3
   6   9   0 7.70166 3.24882   4
  -6   9   0 27.5988 10.8900   1
  -7   9   0 12.7096 3.25555   3
   7  -9   0 8.42517 3.43229   3
  -7   9   0 6.64482 3.13798   5
  -7  -9   0 4.50379 2.84456   6
   7   9   0 9.72775 2.77124   6
   7   9   0 15.0896 3.89361   4
  -7  -9   0 4.05675 2.78223   3
  -7  -9   0 13.5047 3.43393   6
  -7   9   0 0.84075 10.1435   1
   7   9   0 11.0936 9.60704   1
  -7   9   0 11.0232 2.27132   4
  -7   9   0 4.38785 3.35505   3
   7  -9   0 12.3594 9.03711   1
  -7   9   0 9.97102 3.27555   6
   7   9   0 3.36272 8.37113   1
   7   9   0 10.7959 3.30546   3
   7  -9   0 7.49672 2.09938   4
   7  -9   0 8.40869 3.38541   3
  -7   9   0 7.11400 3.17533   6
   7  -9   0 7.56537 3.23766   6
   7   9   0 4.58507 2.92280   3
   8   9   0 13.2763 3.54953   3
  -8   9   0 12.3025 10.3022   1
   8  -9   0 8.70014 9.70899   1
   8   9   0 22.2695 11.0021   1
  -8  -9   0 10.9213 3.47459   6
   8  -9   0 10.4918 3.48283   3
   8   9   0 16.1411 9.23280   1
  -8   9   0 15.2683 2.50155   4
   8   9   0 13.9760 3.85523   4
  -8  -9   0 19.8256 3.92459   3
  -8   9   0 14.1181 3.52766   3
   8  -9   0 14.8518 3.79407   3
   8   9   0 15.2061 3.15213   6
  -8   9   0 10.4353 3.37590   6
   8  -9   0 20.1628 3.96012   6
  -8   9   0 14.7274 3.69116   6
   8  -9   0 13.1775 2.39480   4
  -8   9   0 15.6086 3.95051   5
  -8  -9   0 14.6313 3.43321   6
   8   9   0 10.8370 3.45175   3
   9   9   0 5.02639 2.11599   6
  -9  -9   0 -1.3510 2.57452   6
   9   9   0 -0.0544 2.61305   3
   9  -9   0 3.88835 2.93556   3
   9   9   0 4.05366 3.28847   4
   9   9   0 -1.4969 8.88265   1
  -9   9   0 -2.0662 10.3739   1
   9  -9   0 2.19845 1.59855   4
  -9   9   0 5.61717 2.93587   6
   9   9   0 4.38299 3.41374   3
  -9   9   0 1.23954 2.90244   3
   9  -9   0 5.13225 10.5016   1
  -9  -9   0 2.84999 2.60699   6
   9   9   0 4.80800 8.75000   1
  -9   9   0 0.02392 2.83575   6
  -9   9   0 -2.1883 2.85917   5
   9  -9   0 0.55957 2.65766   6
  -9  -9   0 3.53585 2.62539   3
  -9   9   0 3.06974 1.61260   4
 -10   9   0 6.19266 3.39446   6
  10   9   0 4.42653 3.27080   3
 -10   9   0 3.27434 3.49531   5
 -10  -9   0 5.06213 3.16961   6
  10   9   0 5.46928 3.53371   4
  10  -9   0 3.71175 1.62249   4
 -10  -9   0 2.11884 2.73334   3
 -10   9   0 2.04790 11.4140   1
  10   9   0 -3.5141 10.0546   1
  10  -9   0 1.49305 3.30951   3
  10  -9   0 14.4148 10.4959   1
  10   9   0 -5.8954 9.19956   1
 -10  -9   0 2.77241 3.10519   6
  10   9   0 5.99998 3.17302   3
  10  -9   0 4.26574 3.43914   3
 -10   9   0 2.68588 3.06363   3
 -10   9   0 1.58145 3.07684   6
  10  -9   0 2.08822 2.83847   6
  11  -9   0 9.79874 11.2791   1
  11  -9   0 1.73144 1.33884   4
 -11   9   0 1.81726 3.20328   3
 -11   9   0 2.01715 3.43701   6
  11   9   0 6.59984 3.36354   3
  11   9   0 6.14958 10.1074   1
  11  -9   0 3.99698 3.40489   3
 -11  -9   0 5.67910 3.30481   3
 -11   9   0 1.92967 3.34164   6
 -11   9   0 -0.4252 12.1689   1
  11  -9   0 4.50558 3.18679   6
 -11  -9   0 5.26741 3.24212   6
  11   9   0 0.69448 3.34570   4
  11   9   0 4.51060 2.43248   6
 -11   9   0 1.41125 3.46775   5
  11   9   0 8.86645 3.43613   3
 -11  -9   0 1.50059 2.95268   6
  11  -9   0 4.70490 3.35380   3
  11   9   0 12.8934 11.4194   1
  12   9   0 -0.3449 10.2484   1
 -12  -9   0 3.37874 3.54105   6
 -12  -9   0 0.32537 3.03920   3
  12  -9   0 4.02919 1.28371   4
 -12   9   0 -1.5716 13.4675   1
  12   9   0 0.58233 3.05377   3
  12   9   0 4.60990 2.77759   6
  12   9   0 8.73346 4.05803   3
 -12   9   0 5.73539 3.99263   5
  12  -9   0 3.50680 11.9825   1
  12   9   0 4.55667 3.73417   4
 -12   9   0 5.69610 3.96192   6
  12   9   0 14.6840 12.0056   1
  12  -9   0 11.9794 4.14742   3
 -12  -9   0 3.75733 3.04100   6
 -12   9   0 7.27575 3.62534   3
  12  -9   0 8.65754 3.50401   6
  12  -9   0 -2.0188 3.47660   3
 -12   9   0 15.5920 4.15225   6
  13   9   0 11.3818 2.99382   6
  13   9   0 11.0758 13.1807   1
 -13  -9   0 8.76334 3.42242   3
 -13   9   0 10.5752 4.64653   6
  13  -9   0 2.66804 3.72786   3
 -13  -9   0 8.33706 3.77807   6
  13   9   0 12.5082 3.69393   3
 -13   9   0 9.87787 14.5428   1
  13  -9   0 17.3550 15.2955   1
 -13  -9   0 6.42445 3.87388   6
 -13   9   0 10.6023 4.13543   3
 -13   9   0 9.66595 4.19163   5
 -13   9   0 7.30054 4.14046   6
  13   9   0 6.93301 3.85926   4
  13   9   0 4.50414 4.17017   3
  13  -9   0 15.2891 4.60025   3
  13   9   0 7.03850 13.2449   1
 -14   9   0 65.6921 7.92380   6
  14  -9   0 59.8889 7.02619   6
 -14  -9   0 41.5984 6.03371   6
  14   9   0 60.2072 7.43430   3
 -14  -9   0 54.5413 6.35350   3
 -14   9   0 62.0757 7.68686   5
  14  -9   0 30.4095 14.9802   1
 -14   9   0 59.6133 7.22081   3
 -14   9   0 57.0579 6.83434   6
  14   9   0 52.3718 6.19817   3
  14  -9   0 52.1393 6.76171   3
  14  -9   0 36.0273 6.06616   3
  14   9   0 67.5918 15.2889   1
 -14   9   0 56.2143 17.8460   1
  14   9   0 48.5975 5.36448   6
  14   9   0 54.3616 6.64556   4
 -14  -9   0 51.1620 6.19982   6
  15   9   0 14.7564 4.38198   3
 -15   9   0 35.9567 20.0496   1
  15  -9   0 21.4685 5.49562   3
 -15  -9   0 13.7041 4.48924   6
 -15   9   0 16.9986 4.62247   3
  15  -9   0 23.1576 4.43378   6
 -15  -9   0 23.4558 4.20412   3
  15   9   0 19.8783 3.73302   6
  15  -9   0 3.02963 14.3608   1
 -15   9   0 22.7018 5.04182   6
  15   9   0 19.8899 4.64343   3
  15   9   0 17.4875 4.83689   4
  15  -9   0 17.9636 5.01109   3
 -15   9   0 10.4887 6.20054   6
 -15  -9   0 31.1280 4.82569   6
 -15   9   0 16.0200 5.19074   5
  16   9   0 35.9463 16.6785   1
 -16  -9   0 38.1994 5.30544   3
  16   9   0 49.1802 5.78913   6
  16   9   0 39.7227 6.12378   4
 -16   9   0 28.8846 5.75524   6
 -16   9   0 36.9267 6.35250   5
  16  -9   0 40.9218 6.34575   3
  16   9   0 41.1849 5.82809   3
 -16   9   0 -8.4894 19.8364   1
  16   9   0 40.1569 5.59667   3
  16  -9   0 51.9592 6.65976   6
  16  -9   0 28.3869 18.0895   1
 -16  -9   0 38.6574 5.64213   6
  17   9   0 0.25646 3.82098   3
 -17   9   0 0.71240 4.04198   6
  17  -9   0 14.0567 18.5068   1
 -17   9   0 2.32444 4.36625   3
  17   9   0 -7.4321 16.0596   1
 -17  -9   0 5.90312 3.94795   6
 -17   9   0 -3.4920 3.59579   5
  17  -9   0 -5.9816 3.40941   6
  17   9   0 3.19041 3.45875   4
  17  -9   0 -2.4979 3.58963   3
 -17   9   0 -33.657 23.4658   1
  18  -9   0 20.8274 5.46659   3
  18   9   0 13.0591 4.72980   4
  18   9   0 22.7563 4.99949   3
 -18   9   0 20.2865 5.26946   5
  18   9   0 37.9655 23.8941   1
 -18   9   0 9.07831 4.93126   6
 -18   9   0 23.5850 24.3590   1
 -18  -9   0 13.0717 4.49391   6
  18  -9   0 -7.9050 22.5789   1
 -18   9   0 20.5874 5.06099   3
  19   9   0 0.26674 3.74844   4
  19   9   0 0.65299 4.16306   3
  19  -9   0 0.80556 4.05734   3
 -19   9   0 14.9210 5.20336   6
 -19   9   0 5.90416 4.45891   5
 -19  -9   0 1.06673 3.86182   6
  20  -9   0 9.95804 4.92954   3
 -20   9   0 11.0193 5.23328   5
  20   9   0 8.87442 4.31381   3
  20   9   0 12.5031 4.96404   4
 -20   9   0 5.68312 5.01504   6
 -20  -9   0 3.48562 4.32971   6
 -21   9   0 -8.0831 4.52313   6
 -21  -9   0 -5.7538 3.91548   6
  21   9   0 0.57743 4.06374   4
  21   9   0 2.36143 3.87223   3
  21  -9   0 -2.0452 4.46356   3
 -21   9   0 4.65373 4.68519   5
   0 -10   0 92.7891 14.5848   1
   0  10   0 88.0984 5.49633   5
   0 -10   0 88.0285 7.22775   6
   0  10   0 101.336 7.36582   3
   0 -10   0 94.9755 7.13535   3
   0  10   0 73.6815 13.2941   1
   0  10   0 91.7495 7.28930   3
   0  10   0 90.1976 6.52834   4
   0 -10   0 82.0517 6.37029   6
   0  10   0 79.5310 6.60086   6
  -1  10   0 -1.5775 2.56766   4
   1  10   0 5.32694 3.16939   3
   1 -10   0 6.29833 3.25400   3
   1  10   0 3.50663 9.34671   1
  -1  10   0 9.42020 3.49204   3
   1  10   0 -0.4250 1.92923   5
  -1 -10   0 4.69267 3.35142   6
   1  10   0 7.31412 2.99840   6
   1  10   0 6.15860 3.35648   3
  -1 -10   0 1.23082 2.85664   3
  -1  10   0 12.5972 10.1140   1
   1 -10   0 1.63161 2.84321   6
  -1  10   0 0.37589 3.14261   3
   1 -10   0 -0.6922 9.82763   1
  -1 -10   0 3.07953 2.80617   6
  -1  10   0 4.44383 2.93222   6
  -1 -10   0 -3.4957 9.05984   1
  -1  10   0 4.47315 2.60283   5
   1  10   0 4.50186 2.78352   4
   2 -10   0 33.2484 10.8927   1
  -2  10   0 27.7450 11.5462   1
  -2  10   0 50.8766 5.06122   5
  -2  10   0 41.5284 5.49860   3
  -2 -10   0 51.1765 5.82628   3
  -2 -10   0 51.2587 6.01162   6
  -2  10   0 53.0247 5.04220   4
   2 -10   0 50.9637 6.01712   6
   2 -10   0 46.4468 5.82818   3
  -2 -10   0 53.9143 12.6838   1
  -2  10   0 48.4647 5.76447   3
   2  10   0 49.6536 5.78691   6
   2  10   0 53.4603 5.66732   4
   2  10   0 45.8022 3.99162   5
  -2  10   0 50.3606 5.77423   6
   2  10   0 46.9423 5.86740   3
   2  10   0 48.2795 11.5089   1
   2  10   0 46.9397 5.87704   3
  -2 -10   0 44.1351 5.22294   6
  -3  10   0 11.3641 3.67299   3
  -3  10   0 0.12997 9.67043   1
  -3 -10   0 -0.2090 2.63926   3
   3  10   0 7.04412 3.10969   6
   3 -10   0 7.92322 3.48912   3
  -3  10   0 3.77114 2.99936   6
   3 -10   0 7.82341 3.37935   6
   3  10   0 1.19527 2.85550   4
   3 -10   0 5.05556 3.68153   3
   3 -10   0 2.93047 10.1999   1
  -3 -10   0 6.00734 9.85861   1
   3  10   0 4.87935 1.84566   5
  -3 -10   0 8.88079 3.04072   6
  -3  10   0 4.42934 2.73835   5
   3  10   0 6.08857 3.41767   3
  -3  10   0 4.31816 2.46679   4
  -3 -10   0 7.19403 3.16136   6
  -3  10   0 8.27017 3.62491   3
  -4  10   0 3.47648 3.51472   3
   4 -10   0 -17.128 9.41023   1
  -4 -10   0 4.20753 2.93519   3
   4 -10   0 6.09858 3.02886   6
   4 -10   0 1.23117 3.19512   3
   4  10   0 2.58043 2.94317   3
  -4 -10   0 14.7555 9.88007   1
  -4 -10   0 -3.1018 2.45214   6
  -4  10   0 1.80391 2.71407   5
  -4 -10   0 1.92562 2.80139   6
  -4  10   0 -8.2183 10.1205   1
  -4  10   0 0.70051 2.17181   4
   4  10   0 -0.9539 1.32297   5
   4  10   0 1.07788 2.95158   4
   4  10   0 13.6232 10.7990   1
   4  10   0 -0.5822 2.84768   3
  -4  10   0 4.15799 3.21346   3
   4  10   0 2.32007 1.41820   5
   4  10   0 1.17975 2.46422   6
   4 -10   0 -2.2319 2.66107   3
  -4  10   0 1.30901 2.94286   6
  -5  10   0 4.64525 3.08463   6
  -5  10   0 -3.5912 3.21014   3
   5  10   0 -2.8981 2.72138   3
  -5 -10   0 6.14165 3.08728   6
  -5 -10   0 5.72641 11.0091   1
   5  10   0 0.98896 1.13819   5
  -5 -10   0 -0.0952 2.79411   6
  -5 -10   0 1.24287 3.04445   3
  -5  10   0 -0.3018 2.69935   5
   5 -10   0 0.15637 3.16447   3
   5 -10   0 4.43596 10.4267   1
   5  10   0 2.24993 3.14865   4
  -5  10   0 2.61320 2.16983   4
   5  10   0 -1.7768 2.83170   3
   5 -10   0 4.49023 3.18308   3
   5  10   0 -2.5748 9.87056   1
   5  10   0 1.18237 1.16140   5
   5  10   0 1.26364 2.52652   6
  -5  10   0 -4.6648 2.58253   3
   5 -10   0 3.39880 2.94844   6
  -5  10   0 2.19347 10.5782   1
  -6  10   0 56.1219 6.44474   6
  -6 -10   0 52.7195 6.39538   6
   6  10   0 52.4285 5.79986   3
   6 -10   0 39.6148 5.35929   6
  -6 -10   0 43.4122 5.65267   6
  -6  10   0 50.4138 5.97262   5
   6  10   0 39.6245 5.41657   4
   6  10   0 53.5658 12.7568   1
   6  10   0 56.6136 5.66611   6
   6 -10   0 59.9104 6.28741   3
   6 -10   0 88.2209 15.5902   1
  -6 -10   0 55.1789 5.91892   3
   6 -10   0 45.0965 4.42479   4
  -6  10   0 51.4849 4.50624   4
  -6  10   0 50.7593 14.9573   1
   6  10   0 48.9011 2.24712   5
   6 -10   0 49.3085 6.01147   3
   6  10   0 63.1290 6.41509   3
   6  10   0 57.7201 13.9219   1
  -6  10   0 51.7723 5.93797   3
   6  10   0 46.3835 2.25718   5
  -7  10   0 -0.7108 11.8609   1
   7 -10   0 -0.6384 2.06076   4
   7 -10   0 4.11484 3.09450   6
   7  10   0 3.61203 3.18322   3
   7 -10   0 1.66545 2.95341   3
   7  10   0 1.47096 3.11551   3
   7  10   0 -0.9468 2.47584   6
  -7  10   0 -1.8227 1.71910   4
   7 -10   0 -1.3643 3.17973   3
  -7 -10   0 -0.9524 2.55407   3
   7  10   0 -8.2858 10.0375   1
   7  10   0 -1.5008 2.78270   4
  -7 -10   0 0.67248 3.01864   6
   7  10   0 11.5594 11.2059   1
  -7  10   0 3.08489 2.97826   3
  -7  10   0 5.48151 3.37451   6
   7 -10   0 -2.6827 11.0456   1
  -7 -10   0 -3.5087 2.67872   6
  -7  10   0 3.77510 3.21472   5
   8  10   0 77.9486 6.22527   6
  -8  10   0 69.1471 15.6920   1
   8 -10   0 85.8849 15.4341   1
  -8  10   0 76.4140 7.15701   5
   8  10   0 62.3187 16.2500   1
  -8 -10   0 74.9396 6.38601   3
   8 -10   0 76.1796 7.15201   6
   8  10   0 72.3092 6.87808   3
  -8  10   0 81.1036 7.23431   6
   8  10   0 67.3641 7.17823   4
   8 -10   0 74.4477 7.00419   3
   8 -10   0 72.5676 7.26046   3
   8 -10   0 75.3573 5.05241   4
   8  10   0 69.6484 14.2003   1
  -8  10   0 69.3127 4.79183   4
  -8 -10   0 84.5450 7.07991   6
  -8 -10   0 76.2041 7.18954   6
  -8  10   0 70.2188 6.67137   3
   8  10   0 66.8708 7.26470   3
  -9 -10   0 19.6003 4.39070   6
   9 -10   0 23.4431 12.5078   1
  -9 -10   0 28.9851 4.50579   3
  -9  10   0 17.2464 4.39793   3
  -9  10   0 17.5869 2.72858   4
  -9  10   0 18.6175 13.0880   1
   9  10   0 19.9828 12.5267   1
   9  10   0 23.9842 4.95134   4
   9 -10   0 23.1524 3.02773   4
   9  10   0 17.7751 4.41345   3
   9 -10   0 21.5417 4.70377   3
   9  10   0 15.4795 3.22685   6
   9 -10   0 20.4776 4.37902   3
  -9  10   0 15.0921 4.26956   6
   9  10   0 11.6463 11.4661   1
  -9 -10   0 19.0825 4.15508   6
   9 -10   0 21.6885 4.41189   6
   9  10   0 15.1302 4.04130   3
  -9  10   0 20.7654 4.67559   5
  10 -10   0 -0.1768 3.99310   3
  10 -10   0 -2.6955 3.07732   3
  10  10   0 -0.4145 3.22536   3
 -10 -10   0 -2.8703 2.49091   3
 -10 -10   0 -1.0355 3.26004   6
 -10  10   0 1.74917 3.35322   6
 -10  10   0 17.2131 14.8627   1
  10  10   0 7.38813 11.8259   1
  10 -10   0 2.30996 1.87500   4
 -10 -10   0 -2.4044 2.94510   6
  10  10   0 -6.5898 2.93176   4
  10  10   0 1.53650 3.27556   3
  10 -10   0 -0.3314 2.87681   6
 -10  10   0 -0.1431 3.62957   5
  10  10   0 -14.223 11.7320   1
  10 -10   0 -4.3490 12.7967   1
 -10  10   0 -2.4155 3.04464   3
 -11 -10   0 0.44150 2.79058   3
 -11  10   0 -24.081 14.2623   1
  11  10   0 2.52065 3.50883   3
  11  10   0 3.66180 3.97106   3
  11  10   0 -2.4772 2.61316   6
  11 -10   0 0.94749 3.89463   3
  11  10   0 6.88519 3.92608   4
  11 -10   0 1.38914 1.67527   4
 -11  10   0 -0.6926 3.57044   5
  11  10   0 7.23379 12.9088   1
 -11  10   0 3.14625 3.61656   3
 -11  10   0 3.51033 3.59365   6
 -11 -10   0 4.40165 3.42715   6
  11 -10   0 -3.8905 2.71694   6
  11  10   0 -8.8708 11.5509   1
  11 -10   0 -7.7254 13.4645   1
 -11 -10   0 -1.5732 3.17324   6
  11 -10   0 -3.6414 3.98144   3
  12  10   0 12.0419 4.16461   3
  12  10   0 2.64981 3.79886   4
 -12 -10   0 10.5676 4.31603   6
 -12  10   0 -0.2058 3.68559   5
  12 -10   0 4.64028 1.59445   4
 -12  10   0 5.79731 4.25610   6
  12 -10   0 0.76702 4.63856   3
  12  10   0 27.5785 16.2175   1
 -12  10   0 11.3816 16.8781   1
  12  10   0 15.6913 14.9501   1
  12  10   0 -0.2934 3.57555   3
  12  10   0 0.92771 2.70506   6
 -12 -10   0 0.72412 3.29316   6
 -12  10   0 2.33451 3.62119   3
  12 -10   0 0.05459 3.50061   3
  12 -10   0 2.77272 16.3960   1
  12 -10   0 -0.2866 3.33451   6
 -12 -10   0 6.80476 3.76790   3
 -13  10   0 6.30631 4.26812   6
 -13  10   0 1.63139 3.91630   5
  13  10   0 4.52325 3.86816   4
  13 -10   0 5.83431 3.71142   6
 -13  10   0 1.70125 4.18225   3
  13 -10   0 6.11318 1.06870   4
 -13  10   0 25.0661 18.7189   1
  13  10   0 -3.4621 3.76901   3
  13 -10   0 2.95435 4.18725   3
  13 -10   0 3.59075 5.12438   3
  13  10   0 -0.1941 16.5137   1
  13  10   0 4.42280 3.03788   6
 -13 -10   0 1.10327 3.05132   3
 -13 -10   0 3.91679 3.80023   6
  13  10   0 6.74475 3.75824   3
  13 -10   0 4.45021 0.92460   4
  13 -10   0 -7.2238 15.4966   1
  14  10   0 19.5813 5.06741   4
  14  10   0 17.6629 4.74242   3
  14 -10   0 -17.092 17.6976   1
 -14  10   0 20.6602 5.27924   3
 -14  10   0 -6.9933 22.2070   1
 -14 -10   0 17.2040 4.41356   3
  14  10   0 31.6218 20.3201   1
 -14  10   0 26.9184 5.91431   5
 -14 -10   0 20.5115 5.15015   6
  14 -10   0 24.9570 5.09224   6
  14  10   0 22.6750 7.51329   3
 -14  10   0 11.3432 4.89560   6
  14  10   0 11.4847 3.97270   6
  15  10   0 31.7382 5.52224   3
  15  10   0 25.4311 5.46170   4
 -15  10   0 30.3609 23.7286   1
 -15  10   0 31.5036 5.97293   6
 -15  10   0 33.1221 5.59670   3
  15 -10   0 27.3601 5.61688   3
  15 -10   0 34.8158 22.3870   1
  15 -10   0 24.6137 4.94248   6
 -15 -10   0 21.4792 5.09135   6
 -15  10   0 19.9464 5.40968   5
  16  10   0 14.6437 4.54218   3
 -16  10   0 11.7036 24.4446   1
  16 -10   0 23.1708 21.9800   1
  16  10   0 12.8134 4.63734   4
 -16 -10   0 24.5842 5.04094   6
 -16  10   0 16.9627 5.23885   6
  16 -10   0 10.4306 5.58891   6
 -16  10   0 27.5152 5.76976   3
  16 -10   0 11.7830 4.87821   3
 -16  10   0 7.48072 4.67559   5
 -17 -10   0 2.67242 3.80003   6
  17  10   0 4.91488 3.87144   4
  17 -10   0 -1.0391 4.12692   3
  17  10   0 -2.4229 3.68365   3
 -17  10   0 8.25901 4.94850   6
 -17  10   0 2.17438 4.50041   5
  18  10   0 -0.5441 3.95744   4
 -18  10   0 5.14932 4.62291   6
  18 -10   0 8.26198 4.86781   3
 -18  10   0 -2.1905 4.49887   5
 -18 -10   0 -0.1591 3.98608   6
  18  10   0 2.55935 3.66558   3
 -19  10   0 1.68268 4.37804   5
  19  10   0 0.53097 3.73959   3
  19  10   0 -0.2978 3.73587   4
 -19 -10   0 -1.3732 3.96974   6
  19 -10   0 0.31744 4.61966   3
 -19  10   0 -2.6026 4.69997   6
   0  11   0 249.620 24.8008   1
   0  11   0 239.621 9.57474   5
   0  11   0 258.171 11.7661   6
   0 -11   0 248.718 11.9705   3
   0 -11   0 261.753 12.0967   6
   0  11   0 244.087 11.2233   4
   0  11   0 242.737 11.9911   3
   0 -11   0 246.611 26.2575   1
   0  11   0 238.168 12.0034   3
  -1  11   0 123.689 7.79951   4
   1  11   0 117.840 8.79767   3
  -1  11   0 115.527 8.34375   6
  -1 -11   0 133.734 9.07264   6
  -1  11   0 107.743 8.46939   3
   1  11   0 127.618 8.33381   4
   1 -11   0 103.497 8.13548   3
  -1 -11   0 112.485 8.30486   3
  -1  11   0 116.261 8.82123   3
  -1  11   0 109.007 6.82552   5
   1  11   0 106.049 7.88778   6
   1  11   0 76.5574 15.9232   1
   1 -11   0 131.603 8.93734   6
   1  11   0 121.872 6.34928   5
  -1 -11   0 132.866 19.0134   1
   1 -11   0 129.424 18.0135   1
   1  11   0 114.344 8.50784   3
  -2 -11   0 3.07759 3.25998   3
  -2  11   0 4.82246 2.84038   5
  -2  11   0 5.86345 3.42862   6
  -2 -11   0 0.79407 3.08901   6
   2 -11   0 0.69507 3.32213   3
   2  11   0 1.59273 1.99942   5
  -2  11   0 8.10112 3.95565   3
   2 -11   0 -9.9533 11.6891   1
   2  11   0 6.72508 3.20592   6
  -2  11   0 4.99829 3.44521   3
  -2  11   0 5.53492 3.32606   4
   2  11   0 17.8291 13.0247   1
   2  11   0 4.80092 3.90662   3
   2 -11   0 1.50999 3.22270   6
   2  11   0 7.34985 3.65964   4
  -2  11   0 11.1315 13.8247   1
  -2 -11   0 10.1343 12.0814   1
  -3  11   0 3.92647 3.33163   3
  -3 -11   0 -3.1485 2.72783   3
  -3 -11   0 0.80817 3.21090   6
  -3 -11   0 -2.1346 2.88637   6
   3  11   0 4.63087 3.79744   3
  -3  11   0 0.03397 2.42419   4
   3  11   0 5.44721 3.60837   3
   3 -11   0 7.47255 3.38475   3
  -3 -11   0 21.9380 13.1047   1
   3 -11   0 23.9246 13.2481   1
   3  11   0 0.19319 3.23791   4
  -3  11   0 1.15243 2.62076   5
   3  11   0 -12.916 11.9855   1
   3 -11   0 1.27714 3.14454   6
   3  11   0 2.61411 1.77578   5
   3  11   0 -5.1701 2.45052   6
  -3  11   0 -0.8533 14.4483   1
  -4  11   0 3.79599 3.03225   5
  -4  11   0 -3.5769 14.3166   1
  -4 -11   0 1.10887 3.29760   6
   4  11   0 -1.9193 2.64855   6
   4  11   0 1.10834 3.68507   3
  -4  11   0 3.28347 2.61053   4
   4  11   0 6.41594 3.54951   4
   4  11   0 -6.9716 12.2854   1
  -4 -11   0 -6.1345 12.0224   1
  -4  11   0 4.43887 3.31110   3
  -4 -11   0 0.92692 3.09238   6
  -4  11   0 3.81584 3.21194   6
   4  11   0 0.17980 1.60485   5
   4 -11   0 -1.4167 2.85685   3
   4 -11   0 -7.6369 12.5500   1
   4  11   0 4.10927 4.01295   3
  -4 -11   0 4.72962 3.65694   3
   4  11   0 -0.1114 1.42617   5
   4 -11   0 2.37829 3.04373   6
  -5  11   0 54.8320 15.5247   1
  -5  11   0 26.2000 4.04941   4
   5 -11   0 42.4198 5.82691   6
   5 -11   0 32.3016 14.8455   1
  -5 -11   0 19.2127 4.61052   6
  -5  11   0 27.6836 4.70608   5
   5  11   0 25.6687 4.93090   4
   5  11   0 27.2170 4.32782   6
   5 -11   0 30.0270 5.03744   3
  -5 -11   0 33.0453 5.01301   3
  -5 -11   0 15.0874 4.25689   6
   5  11   0 27.9745 5.43569   3
  -5  11   0 30.0033 5.15621   6
   5  11   0 18.1674 4.63130   3
   5  11   0 33.2674 2.57553   5
   5  11   0 25.0733 2.56244   5
  -5 -11   0 42.8522 14.5262   1
  -5  11   0 28.3352 5.01966   3
   5  11   0 21.3207 13.0208   1
  -6  11   0 -2.7708 3.13415   3
   6  11   0 -5.8354 2.82164   4
   6  11   0 -2.1087 2.71997   6
   6 -11   0 -12.792 13.9106   1
  -6 -11   0 -2.0326 3.03793   6
   6  11   0 0.68748 14.4235   1
   6  11   0 0.56493 0.74903   5
   6 -11   0 0.39927 3.16073   6
  -6  11   0 3.39547 3.36066   6
   6 -11   0 -2.2254 3.10892   3
   6  11   0 -1.3677 3.77424   3
  -6 -11   0 2.24500 3.49300   6
  -6  11   0 2.33105 2.38169   4
  -6 -11   0 0.42301 2.79841   3
  -6  11   0 -11.800 14.1539   1
   6  11   0 -3.6645 12.6532   1
  -6  11   0 0.34406 3.11513   5
   6  11   0 -0.7599 3.34282   3
   7  11   0 -4.8416 14.3670   1
   7  11   0 -0.9956 2.78669   6
  -7 -11   0 -1.8289 2.94488   3
  -7 -11   0 1.91663 3.78913   6
   7  11   0 -33.181 14.5326   1
   7  11   0 10.6268 4.11422   4
   7  11   0 -2.5567 3.15283   3
  -7  11   0 5.66425 3.84187   3
  -7  11   0 9.14691 4.08279   6
   7 -11   0 -4.4391 3.01093   6
  -7  11   0 9.78130 15.6351   1
  -7  11   0 1.95046 2.27930   4
   7 -11   0 -0.4783 3.37186   3
  -7  11   0 7.39828 3.65881   5
   7  11   0 5.16258 4.18683   3
   7 -11   0 -0.6354 15.7705   1
  -7 -11   0 -2.8192 2.91101   6
   8  11   0 26.7285 14.7809   1
   8  11   0 55.1218 16.2425   1
   8  11   0 46.3876 6.25560   3
   8  11   0 43.1053 6.00152   4
   8  11   0 42.2566 6.25831   3
  -8 -11   0 35.0861 5.79982   6
  -8  11   0 51.5298 4.66999   4
  -8  11   0 39.4291 5.71944   5
   8  11   0 47.8219 6.00663   6
  -8  11   0 42.6653 17.1423   1
  -8 -11   0 55.9811 6.36274   3
   8 -11   0 64.2233 16.9856   1
  -8  11   0 36.1600 6.01237   3
  -8 -11   0 47.3361 6.46099   6
   8 -11   0 55.5517 6.91710   3
  -8  11   0 44.1978 6.00877   6
   8 -11   0 39.6245 5.65423   6
   9  11   0 5.22151 3.89793   4
  -9  11   0 3.90459 3.84680   5
   9  11   0 13.3003 3.48507   6
   9 -11   0 10.8646 4.07222   6
  -9  11   0 -11.159 16.6733   1
  -9  11   0 9.03793 3.95155   3
   9  11   0 -0.2065 4.30881   3
   9  11   0 -24.870 15.2709   1
   9 -11   0 -6.1044 15.9869   1
   9 -11   0 12.3561 4.41105   3
  -9  11   0 6.20191 2.30270   4
   9 -11   0 5.62070 2.97867   4
  -9 -11   0 7.93872 3.63497   3
  -9 -11   0 10.5389 4.01074   6
   9  11   0 1.92173 3.82358   3
   9  11   0 -4.9093 16.7740   1
  -9  11   0 5.15057 4.03235   6
  -9 -11   0 4.07156 4.12553   6
  10  11   0 26.8089 6.99516   3
  10  11   0 19.4951 16.6496   1
 -10  11   0 25.2641 5.36050   5
 -10  11   0 37.2825 6.02034   6
  10  11   0 22.4649 5.11224   4
 -10  11   0 36.3812 22.5171   1
  10 -11   0 38.1127 6.09861   3
 -10  11   0 18.7463 4.84471   3
  10  11   0 29.6285 5.75656   3
 -10 -11   0 29.0338 5.35639   3
  10 -11   0 32.6425 5.44040   6
  10 -11   0 37.1685 17.8259   1
 -10 -11   0 34.8487 5.97116   6
 -11 -11   0 1.69699 3.46371   6
  11 -11   0 9.29535 18.5510   1
 -11 -11   0 -2.6355 3.59508   3
  11 -11   0 -0.1874 3.76002   3
 -11  11   0 5.17256 4.30462   6
  11  11   0 1.60062 3.28762   6
  11  11   0 2.54780 16.9078   1
  11  11   0 4.95284 4.39860   3
  11 -11   0 -4.9676 3.22858   6
  11  11   0 0.64591 3.65558   4
 -11  11   0 0.37383 19.2395   1
 -11  11   0 -2.5634 3.56757   5
 -11  11   0 0.88573 3.72306   3
 -12  11   0 54.9384 7.23489   6
 -12  11   0 52.2645 6.86103   5
 -12  11   0 90.0589 24.5482   1
  12  11   0 41.2472 18.8734   1
  12 -11   0 64.0862 20.4552   1
 -12 -11   0 41.4367 6.13395   6
  12  11   0 60.0297 7.35947   4
  12 -11   0 53.4395 7.41609   3
 -12 -11   0 52.7843 6.31782   3
 -12  11   0 33.5702 6.01331   3
  12  11   0 42.8548 6.65446   3
  12 -11   0 40.9217 6.00473   6
  13  11   0 5.11823 25.3743   1
  13 -11   0 0.64694 4.22513   6
  13 -11   0 -0.1108 23.6056   1
 -13  11   0 -0.6521 3.87993   5
 -13 -11   0 3.01872 3.87891   6
 -13  11   0 -3.4739 3.76972   6
 -13  11   0 -8.7060 4.06477   3
  13  11   0 0.02766 4.16835   3
 -13  11   0 2.80738 23.3204   1
  13  11   0 7.86903 4.18023   4
  13 -11   0 -3.1094 3.77733   3
 -14  11   0 2.52999 5.19151   3
  14  11   0 10.7076 4.91819   4
  14  11   0 4.04059 3.87047   3
  14 -11   0 0.11291 4.86169   3
 -14 -11   0 4.42053 3.99594   6
  14 -11   0 3.32246 4.63659   6
  14 -11   0 -3.2331 37.7826   1
 -14  11   0 13.1434 29.3724   1
 -14  11   0 5.98675 4.47342   5
 -14  11   0 4.34692 4.85134   6
 -15  11   0 12.4248 5.67687   3
 -15  11   0 16.8612 5.42217   5
  15  11   0 12.7249 4.48180   3
 -15 -11   0 9.86309 4.50398   6
  15 -11   0 22.3296 5.63790   3
 -15  11   0 15.2526 5.32451   6
  15  11   0 11.7575 4.91058   4
  16  11   0 1.75861 3.89165   4
 -16  11   0 -1.0798 4.40292   5
 -16 -11   0 -7.5053 3.36282   6
  16  11   0 3.54846 4.32975   3
  16 -11   0 1.52946 4.40248   3
 -16  11   0 -2.3571 4.43045   6
  17  11   0 12.3824 4.96174   4
 -17  11   0 8.56622 5.43820   6
  17  11   0 -1.9137 3.71649   3
 -17  11   0 9.79015 4.99209   5
 -17 -11   0 6.29713 4.58798   6
   0 -12   0 9.30586 4.13171   3
   0 -12   0 35.7005 16.8932   1
   0  12   0 17.4426 4.15163   4
   0  12   0 10.1316 17.2100   1
   0  12   0 16.0031 3.26457   5
   0 -12   0 15.4987 4.40582   6
   0  12   0 14.5973 4.63628   3
   0  12   0 13.0123 3.92160   6
  -1  12   0 23.1946 17.2499   1
  -1 -12   0 19.5699 4.42157   3
  -1  12   0 21.4740 5.11599   3
   1  12   0 15.8982 4.65165   3
   1 -12   0 14.7368 4.30314   6
   1  12   0 43.7875 19.7286   1
   1  12   0 13.9943 4.16586   6
   1 -12   0 35.0694 17.0242   1
   1  12   0 20.0385 4.45120   4
   1 -12   0 19.9634 4.74507   3
   1  12   0 16.2925 3.11119   5
  -1  12   0 28.8147 4.83485   4
  -1 -12   0 38.9086 17.2629   1
  -1 -12   0 17.6876 4.40628   6
  -1  12   0 14.2928 4.47027   6
  -1  12   0 20.4835 3.64422   5
  -2 -12   0 46.4779 6.23246   3
  -2  12   0 42.4328 6.26723   3
   2 -12   0 35.5551 5.71732   6
   2 -12   0 36.7864 5.72644   3
  -2 -12   0 13.4657 16.9859   1
   2  12   0 39.0988 4.06786   5
   2 -12   0 44.7876 17.3724   1
  -2  12   0 48.3881 5.86565   4
   2  12   0 53.7245 6.54350   4
   2  12   0 17.5144 7.44096   3
  -2  12   0 55.8259 18.0630   1
   2  12   0 42.7394 6.18407   3
   2  12   0 22.2717 17.0546   1
  -2  12   0 38.7369 5.81570   6
  -2  12   0 31.3060 4.38352   5
   2  12   0 33.9034 5.02281   6
  -2 -12   0 34.7721 5.65906   6
   3  12   0 37.8876 5.57030   4
   3  12   0 50.6469 6.24336   6
  -3 -12   0 61.2037 18.2894   1
  -3  12   0 46.8075 6.34380   3
  -3  12   0 54.4686 5.89068   4
  -3 -12   0 41.5913 5.87812   3
   3 -12   0 60.2755 7.28744   6
   3  12   0 4.92314 19.0162   1
  -3  12   0 52.8835 5.91526   5
  -3 -12   0 55.0235 6.94617   6
   3 -12   0 56.3467 18.1515   1
   3  12   0 53.8843 4.04519   5
   3  12   0 56.2934 7.10102   3
   3 -12   0 51.0260 6.66180   3
  -3  12   0 38.0807 20.5578   1
  -3  12   0 54.3354 6.83121   6
   3  12   0 48.5704 6.50333   5
   4  12   0 3.83576 16.8522   1
  -4  12   0 -1.8059 3.22378   6
   4  12   0 -0.3297 3.25048   4
   4  12   0 6.75528 3.98612   3
  -4  12   0 -2.0276 3.04689   5
   4  12   0 2.06217 1.59614   5
  -4  12   0 -3.4222 17.3882   1
  -4  12   0 6.10346 3.13109   4
   4  12   0 -1.1538 3.02982   6
   4 -12   0 -5.7664 3.35223   3
  -4  12   0 -4.5747 3.61226   3
  -4 -12   0 1.95301 3.76371   6
   4 -12   0 2.94539 3.56189   6
  -4 -12   0 20.2183 16.5290   1
   4 -12   0 20.1974 17.4446   1
  -4 -12   0 -3.5077 3.05791   3
   5  12   0 10.3840 3.45796   6
  -5  12   0 9.94259 3.97027   6
   5  12   0 10.1696 2.05413   5
  -5  12   0 -12.441 18.5937   1
   5  12   0 9.33861 18.3935   1
   5 -12   0 11.7475 17.6216   1
  -5  12   0 12.4908 3.39063   4
   5 -12   0 3.50809 3.88899   6
  -5 -12   0 9.66111 3.84384   3
  -5  12   0 10.3187 3.74284   5
   5  12   0 10.1113 22.3862   1
   5 -12   0 5.61015 3.97362   3
  -5  12   0 15.9949 5.28733   3
   5  12   0 2.70053 3.95756   3
   5  12   0 12.4472 4.09883   4
   5  12   0 10.3134 1.59918   5
  -5 -12   0 7.50934 4.03809   6
   6 -12   0 6.23177 17.5942   1
  -6  12   0 3.74195 3.38107   5
  -6  12   0 -9.6265 19.4601   1
  -6  12   0 4.91287 4.06858   6
   6  12   0 2.39419 3.82841   3
  -6  12   0 0.77431 3.55372   3
  -6  12   0 5.45795 2.82038   4
  -6 -12   0 -1.2391 3.35735   3
  -6 -12   0 2.66539 3.70606   6
   6  12   0 4.06691 3.78592   4
   6  12   0 -2.2912 3.24115   6
   6 -12   0 -3.5144 3.64340   3
   6  12   0 -5.8197 21.1605   1
   6 -12   0 6.70702 3.67081   6
   7  12   0 0.63036 19.3428   1
  -7 -12   0 20.8342 5.10665   3
   7 -12   0 47.7156 21.3152   1
   7 -12   0 12.5641 4.91763   3
  -7  12   0 14.8126 4.37802   5
  -7 -12   0 22.6609 5.48972   6
   7  12   0 20.5794 4.30878   6
  -7  12   0 14.2880 4.63531   6
  -7  12   0 9.85929 20.5028   1
  -7  12   0 14.9184 3.44583   4
   7  12   0 20.6286 5.72584   3
   7  12   0 25.5179 5.00195   4
   7 -12   0 26.9195 5.17155   6
  -7  12   0 14.6843 4.48838   3
   8  12   0 15.8936 4.91489   4
  -8  12   0 -6.2660 21.1625   1
  -8 -12   0 10.1268 4.38889   6
  -8  12   0 8.24678 2.81984   4
   8 -12   0 -1.6773 20.7374   1
   8  12   0 12.3448 4.14442   6
   8  12   0 -5.7407 19.2494   1
   8 -12   0 13.5342 4.31971   6
  -8 -12   0 2.67256 3.43760   3
   8 -12   0 10.9601 5.14904   3
  -8  12   0 7.81996 4.46032   3
  -8  12   0 12.5895 4.54838   6
  -8  12   0 18.4909 4.57059   5
   8  12   0 8.11755 4.46389   3
   9  12   0 10.4339 4.33792   4
   9 -12   0 14.3004 4.40987   6
  -9 -12   0 3.69928 4.10330   6
   9 -12   0 24.9399 22.4597   1
   9  12   0 3.07980 4.16454   3
   9  12   0 -1.5455 20.7288   1
   9 -12   0 -1.9758 3.99629   3
  -9 -12   0 0.69042 4.09668   3
  -9  12   0 5.69838 4.23881   6
  -9  12   0 34.5732 23.6266   1
  -9  12   0 9.42891 4.78102   3
  -9  12   0 3.01466 3.75600   5
 -10  12   0 -0.0541 4.57924   3
  10  12   0 8.76334 4.56710   4
 -10 -12   0 -4.0891 3.46328   6
  10 -12   0 3.51990 4.18489   3
  10 -12   0 1.45388 22.9070   1
 -10  12   0 -0.2038 3.44330   5
 -10  12   0 -0.2816 4.08489   6
 -10  12   0 -30.569 27.4988   1
  10  12   0 -0.7257 3.70884   3
  10 -12   0 4.57039 3.93868   6
  11 -12   0 -0.0426 3.93696   3
 -11  12   0 34.0118 30.1068   1
  11  12   0 9.45004 4.41979   3
 -11  12   0 2.07149 4.02728   5
  11 -12   0 -20.957 32.2057   1
  11 -12   0 7.81297 4.20435   6
 -11  12   0 1.49946 4.97384   3
  11  12   0 2.20836 4.10072   4
 -11  12   0 -3.1290 4.14608   6
 -11 -12   0 0.67766 3.88249   6
 -12  12   0 1.72890 5.32474   3
 -12  12   0 -4.6536 4.02893   5
  12  12   0 -1.4737 3.88025   4
 -12 -12   0 3.22417 4.00715   6
  12  12   0 -0.5969 3.97094   3
 -12  12   0 4.97739 4.70570   6
  12 -12   0 -3.2933 4.32074   3
  13  12   0 7.56115 4.48831   3
  13 -12   0 5.88755 5.01811   3
 -13  12   0 8.04190 5.19597   6
  13  12   0 6.28440 4.62125   4
 -13  12   0 11.0051 4.67624   5
 -13 -12   0 1.97574 4.19289   6
 -14  12   0 -7.3725 4.48759   6
 -14 -12   0 -1.4046 4.30526   6
  14 -12   0 -1.1213 5.05126   3
  14  12   0 4.69275 5.09218   3
  14  12   0 3.94127 4.48271   4
 -14  12   0 -2.9478 4.43202   5
   0  13   0 13.0681 5.24039   3
   0  13   0 12.7118 4.63861   6
   0  13   0 13.9391 4.44179   4
   0 -13   0 22.2760 5.25314   6
   0 -13   0 14.3560 4.49691   3
   0 -13   0 28.8093 23.8329   1
   0  13   0 22.4194 3.69138   5
   1 -13   0 12.1014 4.63906   6
  -1  13   0 7.15078 3.05875   5
   1  13   0 4.90657 4.32836   3
   1 -13   0 15.9054 4.64025   3
   1  13   0 8.21805 4.00619   4
  -1 -13   0 -10.805 21.3353   1
   1  13   0 11.6861 2.88494   5
  -1 -13   0 3.15042 3.98718   6
  -1  13   0 4.28799 4.04101   6
   1  13   0 9.01237 4.09728   6
  -1  13   0 12.1611 3.98191   4
   1 -13   0 -1.3671 21.6679   1
  -1  13   0 6.50787 4.79977   3
  -1 -13   0 2.76236 4.12968   3
  -2  13   0 9.03648 4.52360   3
  -2 -13   0 5.18869 4.03298   3
  -2  13   0 3.51966 2.99701   5
   2  13   0 3.49202 4.16099   3
  -2 -13   0 20.6627 21.9993   1
   2 -13   0 0.54516 3.82056   3
  -2  13   0 3.36476 3.22336   4
   2  13   0 4.60635 4.09579   6
   2 -13   0 19.6159 21.6631   1
  -2  13   0 14.9324 28.3118   1
   2  13   0 3.58870 2.25711   5
   2 -13   0 0.86143 3.97461   6
   2  13   0 1.15550 3.79370   4
  -2  13   0 5.68764 3.95804   6
  -2 -13   0 -0.6931 3.70411   6
   3  13   0 18.2413 5.17534   4
  -3  13   0 21.4990 4.31108   4
  -3  13   0 12.2830 3.66779   5
  -3  13   0 18.5435 5.44757   3
   3  13   0 18.8645 2.65912   5
  -3  13   0 14.3794 4.73925   6
   3 -13   0 -29.844 21.8685   1
   3  13   0 19.4016 5.11235   6
  -3 -13   0 32.7541 5.76785   3
  -3 -13   0 12.7108 4.74862   6
   3 -13   0 16.8680 4.91981   6
  -3  13   0 -10.807 24.0517   1
   3 -13   0 21.8153 5.00879   3
   3  13   0 11.1268 5.02506   3
  -4  13   0 0.41765 2.79867   4
  -4  13   0 -29.195 24.1532   1
   4 -13   0 1.65156 3.76601   6
   4  13   0 3.15446 2.16953   5
   4  13   0 -0.0867 3.60375   4
  -4  13   0 2.61898 2.94359   5
  -4  13   0 -6.9630 3.74569   6
  -4 -13   0 -5.0046 3.32551   3
  -4  13   0 -5.8775 4.01256   3
   4  13   0 -0.7915 3.77128   3
  -4 -13   0 1.23462 3.56367   6
   4 -13   0 4.15463 4.10009   3
   4 -13   0 0.92016 23.8924   1
  -5  13   0 -0.3783 3.28103   5
   5  13   0 -1.8664 3.95776   3
  -5  13   0 34.7759 26.5509   1
  -5  13   0 -5.3924 4.19808   3
   5 -13   0 1.24553 24.8992   1
  -5 -13   0 8.36742 4.10031   6
  -5  13   0 10.4492 4.17972   6
   5 -13   0 -4.1805 3.83500   6
   5 -13   0 4.22881 4.41608   3
   5  13   0 1.89046 3.72172   4
  -5 -13   0 1.60852 4.19570   3
  -5  13   0 -1.2253 2.79341   4
   6 -13   0 5.29447 29.3868   1
  -6  13   0 0.50857 4.20612   6
   6 -13   0 0.87234 3.96451   3
  -6  13   0 0.18827 2.84292   4
  -6  13   0 14.2803 27.0347   1
  -6  13   0 9.75051 4.89983   3
   6  13   0 0.43357 3.58093   4
  -6 -13   0 -0.8821 3.64409   6
  -6  13   0 4.89799 3.53531   5
   6 -13   0 -0.6174 4.13526   6
   6  13   0 5.28630 4.07951   3
  -7  13   0 12.7786 4.28478   5
   7  13   0 16.4695 4.90866   4
   7 -13   0 3.43805 4.78549   6
  -7  13   0 6.45991 4.80298   3
  -7  13   0 11.7371 5.05460   6
   7  13   0 4.91385 5.05173   3
   7 -13   0 12.1688 5.02187   3
  -7 -13   0 20.0013 5.28730   6
  -7  13   0 20.0085 3.84109   4
   7 -13   0 40.8205 29.3055   1
  -7  13   0 16.0669 28.0588   1
  -8  13   0 8.53535 3.11320   4
   8  13   0 4.77966 4.32129   4
   8 -13   0 14.8668 5.18168   6
  -8  13   0 7.14375 29.4845   1
  -8  13   0 -5.1894 5.37637   3
  -8 -13   0 1.81043 4.15375   6
   8 -13   0 4.06702 4.56448   3
   8  13   0 -1.3831 4.57414   3
  -8  13   0 2.35884 4.36336   6
  -8  13   0 5.64565 4.26109   5
   9  13   0 27.9618 6.00328   3
  -9  13   0 16.7624 5.60072   6
  -9 -13   0 36.2865 6.16604   6
  -9  13   0 36.3284 6.59589   3
  -9  13   0 29.6630 5.83451   5
   9 -13   0 30.3363 7.12911   6
   9 -13   0 24.7831 5.98555   3
   9  13   0 33.8485 6.12071   4
  10  13   0 5.21496 4.73790   4
 -10  13   0 -2.2931 5.12100   6
  10 -13   0 -2.6208 4.36422   3
  10  13   0 0.95395 4.32219   3
 -10  13   0 2.20586 5.13117   3
 -10  13   0 -4.0875 4.14168   5
 -10 -13   0 3.53612 4.53844   6
  11 -13   0 0.02761 5.72603   3
 -11  13   0 -9.4279 4.85856   6
 -11  13   0 2.01235 4.41512   5
 -11 -13   0 -0.2508 4.54969   6
  11  13   0 -1.2877 4.76091   3
  11  13   0 3.37082 4.73943   4
   0 -14   0 6.32032 4.72875   6
   0  14   0 -2.4867 5.23172   3
   0  14   0 6.09537 3.35313   5
   0  14   0 -2.4722 3.66376   4
  -1  14   0 1.65161 4.69220   3
   1 -14   0 -2.0596 4.76742   6
  -1 -14   0 9.70741 5.19005   6
   1  14   0 4.61724 3.82721   5
   1  14   0 5.93692 3.92187   4
  -1  14   0 3.27445 3.14273   5
   1  14   0 5.42586 5.20563   3
  -1  14   0 4.63789 4.28038   4
  -2  14   0 5.30864 3.52226   5
  -2  14   0 -7.6566 4.49891   3
  -2  14   0 5.18449 3.91673   4
   2 -14   0 -3.0627 4.59410   6
   2  14   0 0.40919 3.50870   4
   2  14   0 1.37912 4.72309   3
   2 -14   0 2.82184 5.76471   3
  -2 -14   0 -1.2571 4.49515   6
   3  14   0 12.0948 5.44584   3
  -3  14   0 19.9305 5.94805   3
  -3  14   0 7.96377 4.07785   5
   3 -14   0 11.3377 5.16395   3
   3  14   0 20.7621 4.99602   4
  -3  14   0 10.7573 4.11331   4
  -3 -14   0 17.0986 5.63383   6
   3 -14   0 6.63839 5.42098   6
   4  14   0 -4.6039 3.96628   4
   4 -14   0 -2.1049 5.57518   3
   4  14   0 -1.0265 4.84736   3
  -4  14   0 -0.7263 3.50643   5
  -4  14   0 5.01310 5.30389   3
  -4  14   0 6.66003 3.62719   4
   2   0   1 1473.16 28.6131   6
  -2   0   1 1349.32 28.0542   6
  -2   0  -1 1361.80 30.4089   1
  -2   0  -1 1425.05 28.5742   6
  -2   0   1 1484.11 29.1383   1
  -2   0   1 1269.10 28.0678   3
   3   0  -1 0.82482 0.39816   6
   3   0  -1 1.80385 0.42547   4
   3   0  -1 0.61843 0.52730   3
  -3   0  -1 1.44555 0.80712   3
   3   0  -1 1.65031 0.50788   3
   3   0   1 1.40617 1.36601   1
   3   0   1 0.40469 0.65567   6
   3   0   1 2.18023 0.66295   6
  -3   0   1 1.34960 0.54451   5
  -3   0   1 1.29022 0.46307   6
  -3   0   1 1.54943 1.00983   1
  -3   0   1 1.46860 0.54257   3
  -3   0   1 0.88532 0.46298   6
  -3   0  -1 0.39937 0.72117   3
   3   0   1 1.84722 0.80651   3
   3   0  -1 1.15054 0.55896   5
  -3   0  -1 1.02615 1.05705   1
   3   0  -1 1.98128 0.89271   1
  -3   0  -1 0.72547 0.52397   4
  -3   0   1 1.15987 0.56540   3
  -3   0   1 1.88293 0.44689   4
  -3   0  -1 0.89065 0.67902   6
   3   0   1 1.36654 0.64372   5
   3   0   1 1.14892 0.75943   3
   3   0  -1 1.33144 0.43148   6
  -3   0  -1 1.12634 0.58958   5
   3   0   1 0.82860 0.51842   4
  -3   0  -1 0.32270 0.69761   6
  -4   0  -1 4432.95 92.8375   1
  -4   0   1 4370.83 88.8920   3
  -4   0   1 4543.62 91.4325   1
   4   0   1 4329.28 92.5798   1
   5   0   1 0.87926 0.64241   4
   5   0   1 0.04014 0.90123   6
   5   0  -1 0.71400 1.42573   1
  -5   0  -1 1.64173 1.02892   6
   5   0   1 0.05880 0.99137   3
   5   0  -1 1.56802 0.59722   4
   5   0  -1 0.64880 0.76825   3
  -5   0  -1 1.90312 0.97399   5
  -5   0   1 1.56510 0.87715   5
   5   0  -1 0.02693 0.57126   6
  -5   0  -1 0.50198 1.01717   3
  -5   0  -1 0.98782 1.89209   1
  -5   0   1 1.55580 0.79369   6
  -5   0   1 0.44863 0.70885   3
  -5   0   1 1.31380 0.57410   4
   5   0   1 0.40683 0.94821   3
   5   0   1 1.33731 0.74253   6
  -5   0  -1 1.63096 0.96911   6
  -5   0  -1 0.82831 0.67820   4
  -5   0   1 0.85506 0.73948   3
   5   0   1 3.22570 2.14755   1
   5   0  -1 0.99783 0.77546   5
   5   0  -1 0.12433 0.61742   6
  -5   0  -1 -0.6487 1.04306   3
   5   0  -1 2.28996 0.79821   3
  -5   0   1 0.21660 1.38552   1
   5   0   1 0.52172 0.91376   5
  -5   0   1 0.57558 0.75842   6
   6   0   1 230.720 6.55283   3
  -6   0   1 231.926 6.19352   6
  -6   0  -1 234.218 6.56441   3
  -6   0   1 204.202 8.70123   1
  -6   0   1 218.070 6.05435   3
  -6   0   1 223.626 6.17874   5
  -6   0  -1 242.674 6.68100   6
   6   0   1 220.721 6.17346   5
   6   0  -1 230.442 6.17747   5
   6   0   1 238.535 6.47693   6
   6   0   1 229.229 5.79418   4
   6   0  -1 228.932 5.85974   6
  -6   0   1 216.232 6.04447   3
   6   0  -1 221.996 8.62578   1
   6   0   1 234.434 6.65357   3
  -6   0  -1 252.154 10.0602   1
  -6   0  -1 239.578 6.60348   3
   6   0  -1 233.029 5.67066   4
   6   0  -1 238.116 6.26738   3
   6   0   1 215.451 9.36679   1
  -6   0  -1 237.647 6.61011   6
  -6   0  -1 233.231 6.24969   5
  -6   0   1 223.855 6.12994   6
  -6   0   1 219.066 5.55352   4
   6   0  -1 232.954 5.94166   6
  -6   0  -1 238.161 5.82622   4
   7   0   1 4.31680 1.42068   6
  -7   0  -1 2.99838 1.50223   3
   7   0   1 4.59660 1.36030   5
   7   0   1 3.46113 1.04327   4
  -7   0  -1 4.01795 1.54061   3
  -7   0   1 4.14216 1.27392   5
   7   0   1 1.80671 2.71831   1
   7   0   1 6.97422 1.62367   3
  -7   0   1 2.40292 2.51370   1
   7   0  -1 2.69486 2.05612   1
  -7   0  -1 1.49690 2.89266   1
  -7   0  -1 2.71826 1.45896   6
   7   0  -1 4.04796 1.25675   3
  -7   0  -1 4.37370 1.12946   4
  -7   0   1 5.35691 1.44048   3
   7   0  -1 3.40733 1.12063   6
  -7   0  -1 5.45380 1.39049   5
   7   0  -1 3.67533 1.47451   3
  -7   0   1 6.90072 1.40902   6
  -7   0  -1 4.24683 1.65629   6
   7   0  -1 3.84768 0.91416   4
  -7   0   1 3.12180 1.27998   6
  -7   0   1 4.66219 1.23652   3
   7   0   1 3.15453 1.81008   3
   7   0  -1 3.58451 1.28382   5
  -8   0   1 762.239 22.0654   1
   8   0   1 770.671 17.4425   5
  -8   0   1 778.895 17.4029   5
   8   0  -1 750.959 16.8905   6
   8   0   1 764.604 16.7196   4
  -8   0   1 791.332 17.5219   6
   8   0  -1 731.310 21.3276   1
  -8   0   1 775.088 17.4134   3
  -8   0  -1 761.151 17.8073   3
  -8   0  -1 764.487 17.9994   6
  -8   0   1 755.489 16.4503   4
   8   0  -1 748.708 17.3006   5
  -8   0  -1 727.639 16.6454   4
   8   0   1 778.017 17.9106   3
  -8   0  -1 733.683 17.8325   3
   8   0   1 777.946 18.0323   3
  -8   0  -1 726.764 17.7730   6
  -8   0  -1 723.719 22.8913   1
  -8   0   1 786.333 17.5629   6
   8   0  -1 755.356 16.9813   6
   8   0  -1 736.542 16.5220   4
  -8   0   1 792.677 17.3892   3
   8   0   1 754.172 17.5287   6
   8   0  -1 740.333 17.5219   3
   8   0   1 717.707 22.7848   1
  -8   0  -1 758.331 17.4155   5
   9   0   1 3.90224 1.35409   4
   9   0  -1 2.90730 1.44848   6
  -9   0  -1 1.11758 2.00545   6
  -9   0   1 3.39538 1.81063   3
  -9   0  -1 2.66243 3.52266   1
   9   0   1 1.19407 2.07097   3
  -9   0  -1 3.38180 1.35936   4
  -9   0   1 5.11694 1.86849   6
  -9   0   1 2.20269 1.89616   3
  -9   0   1 6.94048 1.84102   6
   9   0   1 1.87034 2.11382   3
  -9   0  -1 2.60867 2.00699   6
   9   0  -1 4.62854 2.90435   1
   9   0   1 2.58030 1.56694   6
   9   0   1 3.00609 1.67164   5
  -9   0  -1 3.01053 1.83603   5
  -9   0   1 5.07233 3.74526   1
   9   0  -1 5.17682 2.11118   3
   9   0   1 1.33172 3.72984   1
   9   0  -1 4.17350 1.45161   3
  -9   0  -1 3.14035 1.99456   3
  10   0   1 335.601 9.57821   6
  10   0   1 348.019 10.1406   3
 -10   0   1 352.623 14.9179   1
 -10   0  -1 354.031 15.2926   1
  10   0  -1 331.760 13.8600   1
  10   0   1 330.557 9.52295   5
  10   0  -1 343.540 9.83223   3
 -10   0  -1 337.598 8.73853   4
  10   0  -1 335.711 9.45611   5
  10   0   1 337.497 8.76510   4
  10   0   1 343.030 10.2272   3
 -10   0   1 344.186 9.88370   6
 -10   0   1 336.358 9.51311   3
  10   0  -1 347.329 8.64135   4
 -10   0   1 338.506 8.48414   4
 -10   0  -1 337.528 10.1884   6
 -10   0  -1 340.556 10.1494   6
 -10   0  -1 357.689 10.1280   3
 -10   0   1 336.513 9.62603   3
 -10   0  -1 341.839 9.97802   3
  10   0  -1 341.260 9.16598   6
 -10   0   1 331.330 9.69409   6
 -10   0  -1 348.471 9.65483   5
  10   0  -1 341.057 9.02385   6
 -10   0   1 344.905 9.54560   5
 -11   0  -1 3.53013 1.30784   4
 -11   0   1 4.83057 1.79718   5
  11   0  -1 10.2626 1.90144   3
 -11   0   1 4.00853 1.87189   6
 -11   0   1 -2.5522 3.29049   1
 -11   0  -1 4.48830 2.09751   6
 -11   0  -1 0.91386 1.75485   3
 -11   0  -1 4.13322 2.15656   6
 -11   0  -1 -0.6942 4.36637   1
  11   0  -1 4.30328 1.26352   4
 -11   0  -1 3.81629 1.97939   3
  11   0   1 4.15702 1.64717   5
  11   0  -1 4.05102 1.47164   6
 -11   0   1 5.75094 2.05112   6
 -11   0   1 3.71171 1.77068   3
  11   0   1 5.03491 2.17944   3
 -11   0   1 5.90903 1.33613   4
  11   0   1 3.79778 1.95499   3
  11   0  -1 5.80781 1.73491   5
  11   0   1 4.45199 1.67432   6
  11   0  -1 5.40093 1.37822   6
 -11   0  -1 4.80184 1.81127   5
  11   0  -1 5.21164 3.71036   1
 -11   0   1 4.95890 1.85210   3
  11   0  -1 8.06764 2.24656   3
  11   0   1 5.12533 1.38638   4
 -12   0   1 17.3548 2.47874   3
 -12   0   1 14.8684 5.22593   1
  12   0   1 11.7717 2.50947   3
  12   0  -1 20.4242 2.27847   6
 -12   0   1 18.7986 2.39007   5
 -12   0  -1 18.6733 2.17361   4
  12   0   1 24.7264 2.82718   5
 -12   0  -1 17.5345 2.76995   3
  12   0  -1 21.2760 4.86134   1
 -12   0   1 12.1047 2.24663   3
  12   0  -1 19.3838 2.16072   6
 -12   0   1 17.0225 2.44831   6
  12   0   1 16.1165 3.86559   6
  12   0   1 14.9426 2.17215   6
 -12   0  -1 17.6473 2.80380   3
  12   0   1 14.4541 2.66164   3
  12   0  -1 21.3707 2.11017   4
 -12   0   1 14.1059 2.32910   6
 -12   0  -1 14.7487 2.52020   6
 -12   0   1 16.7203 1.93467   4
 -12   0  -1 6.24077 4.65374   1
  12   0  -1 21.6104 2.65825   3
  12   0  -1 18.0887 2.56588   3
 -12   0  -1 18.8508 2.58542   5
 -12   0  -1 15.8433 2.72407   6
 -13   0  -1 2.47079 1.81138   6
  13   0  -1 4.04220 1.44233   6
 -13   0   1 0.13971 1.89938   6
  13   0  -1 0.65846 1.02784   4
 -13   0  -1 -0.6152 1.09220   4
  13   0   1 -0.4446 1.35351   6
  13   0  -1 3.09903 1.75749   3
  13   0   1 0.94685 1.51142   6
 -13   0  -1 -5.6572 4.39147   1
 -13   0  -1 1.06059 2.00018   6
 -13   0   1 -0.1236 1.56978   5
  13   0  -1 0.22960 1.67154   3
 -13   0   1 -0.3853 1.03056   4
 -13   0  -1 -0.0484 1.88166   3
  13   0  -1 0.56287 3.86947   1
 -13   0  -1 2.44173 1.86367   5
 -13   0   1 1.50851 1.77393   3
 -13   0   1 0.99643 1.73158   6
  13   0   1 0.31320 1.13355   4
  13   0   1 -3.6767 1.54288   3
  13   0  -1 0.14323 1.31285   5
  13   0  -1 -0.1414 1.06196   6
 -13   0   1 2.96223 4.38516   1
 -13   0  -1 0.03563 1.75382   3
  13   0   1 -0.3960 1.36946   5
 -13   0   1 -1.0326 1.58189   3
  13   0   1 2.25213 1.93940   3
  14   0   1 79.1585 5.49322   3
  14   0  -1 73.8035 8.51575   1
 -14   0   1 78.4808 4.39317   3
 -14   0   1 84.9527 5.24720   6
 -14   0  -1 62.4885 9.38279   1
  14   0   1 78.3829 3.81996   4
  14   0  -1 79.1678 4.79911   3
  14   0  -1 77.6646 5.12690   3
  14   0  -1 76.1124 4.45139   5
 -14   0  -1 67.3938 4.58346   3
  14   0   1 74.5392 4.94807   3
 -14   0   1 80.6034 4.74378   5
  14   0  -1 69.8685 3.96789   6
  14   0  -1 76.4440 3.59981   4
 -14   0   1 75.9557 4.91735   6
 -14   0  -1 76.5596 5.31955   6
  14   0   1 78.2646 4.59861   6
 -14   0  -1 84.0898 4.93440   3
 -14   0   1 71.6730 4.60768   3
 -14   0   1 60.7755 8.41817   1
  14   0   1 70.6555 4.37417   5
  14   0   1 76.7749 4.38512   6
  14   0  -1 80.2157 3.98383   6
 -14   0   1 68.7208 3.39377   4
 -14   0  -1 71.9779 3.63803   4
 -14   0  -1 73.3694 4.63493   5
 -14   0  -1 78.3012 5.01876   6
 -15   0  -1 4.32072 1.47440   4
  15   0   1 -1.0761 1.48126   6
  15   0   1 0.18412 1.28697   4
 -15   0   1 1.13692 1.87560   5
 -15   0   1 1.73557 2.00429   6
  15   0   1 -1.3949 2.38739   3
  15   0  -1 5.02787 1.86628   3
  15   0  -1 3.57192 4.15998   1
  15   0  -1 2.25254 1.44330   6
 -15   0  -1 0.86206 2.19294   3
 -15   0   1 -2.5723 1.73035   3
 -15   0  -1 -0.2326 1.86326   5
  15   0   1 0.02998 1.35159   6
 -15   0  -1 -1.8162 2.08362   6
 -15   0   1 -2.5405 5.03645   1
 -15   0  -1 13.9920 6.15959   1
  15   0   1 0.54147 2.03954   3
 -15   0   1 -2.4040 1.96248   6
  15   0  -1 0.78001 1.68077   5
  15   0  -1 0.30752 2.19866   3
 -15   0  -1 2.62436 2.15645   3
 -15   0   1 0.32100 1.71368   3
  15   0  -1 1.21998 1.35145   6
 -15   0  -1 3.16588 2.14879   6
 -15   0   1 -0.0567 1.16274   4
  15   0   1 1.18401 1.68254   5
  15   0  -1 1.36062 1.23817   4
  16   0  -1 -0.0018 1.74420   5
  16   0   1 1.07673 1.78817   5
 -16   0  -1 0.94318 2.22258   6
 -16   0  -1 3.67580 2.20259   5
  16   0  -1 2.81954 1.35305   4
  16   0   1 2.85100 2.35170   3
 -16   0   1 1.39084 2.11291   5
  16   0   1 4.81496 1.56827   4
 -16   0   1 13.1565 7.24794   1
  16   0  -1 -2.2855 5.29697   1
 -16   0  -1 2.64246 6.16344   1
 -16   0   1 4.23717 2.31322   3
  16   0  -1 -0.2329 2.11359   3
  16   0  -1 4.42410 1.68744   6
  16   0   1 6.00639 2.04383   6
 -16   0   1 -1.2505 1.90488   6
 -16   0  -1 3.93293 1.46398   4
  16   0   1 5.75787 2.71607   3
 -16   0   1 0.95619 1.30349   4
  16   0  -1 6.28123 2.11734   3
 -16   0   1 4.33024 2.65797   6
 -16   0  -1 2.57531 2.49972   6
  17   0  -1 -0.7484 1.55285   6
 -17   0  -1 -1.4286 2.29070   6
 -17   0   1 0.29859 2.38985   3
  17   0  -1 6.12388 2.23474   3
  17   0   1 -1.4861 2.44046   3
  17   0   1 0.00633 1.46263   4
  17   0  -1 1.74246 2.02380   5
  17   0   1 -3.3986 6.19305   1
 -17   0   1 1.04361 1.40757   4
  17   0  -1 0.53357 5.33338   1
 -17   0   1 -0.6354 2.10068   5
  17   0   1 1.28467 1.95460   5
 -17   0  -1 -2.3356 2.01200   5
  17   0   1 -1.1416 1.62662   6
 -17   0  -1 0.75318 7.76301   1
  17   0  -1 0.67475 1.34631   4
 -17   0  -1 1.19785 1.57894   4
  17   0   1 5.05057 2.87283   3
 -17   0   1 -0.2683 2.52127   6
  17   0  -1 -0.3558 2.75262   3
 -17   0   1 -0.4598 6.49480   1
 -17   0   1 1.56945 2.41549   6
 -17   0  -1 -2.6449 2.16238   3
 -17   0  -1 5.90470 3.01772   6
  18   0   1 276.742 10.3390   5
 -18   0   1 289.697 11.1960   6
  18   0   1 262.759 17.6382   1
 -18   0  -1 289.391 11.4959   6
  18   0   1 285.534 11.0439   3
 -18   0   1 312.375 11.9013   6
 -18   0  -1 302.282 11.1241   3
 -18   0   1 290.373 20.3623   1
  18   0  -1 311.941 11.0988   3
  18   0  -1 297.363 11.5225   3
  18   0  -1 285.679 9.34860   6
  18   0  -1 283.745 10.2295   5
  18   0   1 300.943 10.2482   6
 -18   0   1 289.385 10.5625   3
 -18   0  -1 328.027 12.4849   6
  18   0   1 306.326 11.7164   3
 -18   0  -1 307.756 20.3746   1
 -18   0  -1 289.675 8.93515   4
  18   0  -1 299.068 8.73169   4
 -18   0  -1 297.936 10.7326   5
  18   0   1 290.716 8.98330   4
 -18   0   1 290.715 10.5930   5
  18   0  -1 306.131 18.4957   1
 -18   0   1 285.801 8.61065   4
  19   0   1 -0.3840 2.32164   5
  19   0   1 2.06270 1.63736   4
 -19   0   1 2.53345 2.47480   5
 -19   0  -1 -3.0937 9.78572   1
  19   0  -1 0.74821 2.79867   3
 -19   0  -1 -0.0433 3.10242   6
  19   0  -1 6.79477 2.80220   3
 -19   0  -1 0.11518 2.87712   3
  19   0  -1 10.0372 7.19625   1
  19   0  -1 -1.7505 2.14225   5
  19   0   1 -3.3001 7.65607   1
 -19   0   1 1.77620 1.61152   4
 -19   0  -1 1.42693 2.80548   6
  19   0   1 1.13137 2.62790   3
 -19   0  -1 2.28412 1.80481   4
 -19   0   1 0.31713 2.56182   3
 -19   0   1 0.03888 2.93129   6
 -19   0   1 13.5856 9.65556   1
  19   0   1 5.68635 3.31781   3
  19   0  -1 1.92876 1.50163   4
  19   0  -1 1.33589 1.75853   6
  19   0   1 0.30906 2.09528   6
 -19   0  -1 0.46372 2.46410   5
 -19   0   1 1.79409 2.60326   6
  20   0   1 85.9484 5.67705   6
  20   0  -1 77.7520 4.86073   6
 -20   0  -1 99.9021 6.57612   5
 -20   0   1 83.0710 4.43633   4
  20   0  -1 90.3446 4.39359   4
  20   0  -1 90.5205 6.23409   3
 -20   0   1 83.8132 7.27384   6
  20   0   1 92.5736 6.61023   3
 -20   0   1 86.8742 5.87515   3
 -20   0  -1 108.689 8.23661   6
  20   0   1 81.1034 12.8127   1
 -20   0   1 82.8422 6.67124   6
  20   0   1 97.6189 4.80007   4
 -20   0   1 85.6744 6.26163   5
 -20   0   1 66.9236 12.1949   1
  20   0  -1 85.7516 6.80011   3
 -20   0  -1 85.9738 4.77493   4
  20   0   1 91.1891 7.77044   3
 -20   0  -1 93.4446 7.23661   6
  20   0  -1 73.2786 11.6357   1
 -20   0  -1 85.2908 6.25570   3
  21   0  -1 1.58947 2.42497   3
  21   0   1 -0.6475 2.10938   6
 -21   0  -1 -2.5477 2.50243   5
 -21   0   1 2.03374 3.61189   6
 -21   0  -1 4.32552 3.52146   6
  21   0  -1 -2.9147 3.56202   3
 -21   0   1 -2.3641 3.02385   6
  21   0   1 3.37484 1.80197   4
  21   0  -1 -12.760 8.62104   1
  21   0   1 4.82930 3.92318   3
 -21   0  -1 -1.7371 1.92540   4
 -21   0  -1 -7.8665 12.1486   1
  21   0   1 3.51765 3.27724   3
 -21   0   1 5.71141 3.16641   3
 -21   0  -1 -0.7368 3.40756   6
  21   0   1 14.2694 9.40778   1
 -21   0   1 -0.3300 2.76368   5
  21   0  -1 1.17517 1.52293   4
  21   0  -1 1.75259 1.88647   6
 -21   0  -1 5.68178 3.33283   3
 -21   0   1 -1.5063 11.4362   1
 -21   0   1 2.29347 1.83336   4
  22   0  -1 13.0795 4.16076   3
  22   0   1 8.84746 3.96903   3
  22   0  -1 7.31863 1.94836   4
 -22   0   1 7.82017 3.53773   6
 -22   0  -1 6.81549 4.18255   6
 -22   0   1 10.8397 4.38563   6
 -22   0   1 5.41375 11.8653   1
  22   0   1 11.9262 2.85548   6
 -22   0  -1 10.8495 2.52542   4
  22   0  -1 31.0968 10.6111   1
 -22   0  -1 6.50775 12.3855   1
 -22   0   1 12.5722 3.50710   5
 -22   0  -1 9.92882 4.24001   6
 -22   0   1 5.67585 3.59545   3
 -22   0   1 7.21213 2.04463   4
  22   0   1 12.1654 2.27918   4
  22   0   1 12.2860 3.73451   3
 -22   0  -1 9.52653 3.44726   5
 -22   0  -1 6.95938 3.78206   3
  22   0  -1 6.73389 2.42540   6
  22   0  -1 10.0233 3.83605   3
  22   0   1 12.8159 11.3989   1
  23   0  -1 -6.8712 2.99524   3
  23   0  -1 0.85521 1.50322   4
 -23   0   1 -1.4060 1.85624   4
 -23   0  -1 -0.5211 1.98120   4
 -23   0  -1 -1.4971 15.8181   1
 -23   0   1 -1.2036 3.48228   6
  23   0   1 -1.6842 2.38948   6
 -23   0  -1 4.13152 3.83134   6
 -23   0   1 7.08497 15.3013   1
  23   0  -1 -2.7049 2.24295   6
 -23   0   1 -7.1841 3.18275   6
 -23   0  -1 0.48319 3.69958   6
 -23   0   1 -3.2126 3.15127   3
 -23   0  -1 -6.1639 3.24388   3
  23   0   1 3.09804 3.59778   3
  23   0   1 -1.4468 3.17170   3
  23   0   1 3.06368 1.70794   4
 -23   0  -1 2.68218 3.06345   5
  23   0   1 -16.575 13.0678   1
  23   0  -1 15.6124 11.3651   1
  23   0  -1 -1.9888 3.38309   3
 -23   0   1 -1.2508 2.61124   5
 -24   0   1 2.79961 17.9169   1
 -24   0  -1 1.65661 16.6667   1
 -24   0   1 10.4990 4.59201   6
 -24   0  -1 4.73505 4.43416   3
 -24   0  -1 7.81394 3.43023   5
 -24   0   1 7.59722 3.57049   5
 -24   0  -1 4.62208 5.27444   6
  24   0   1 15.0515 15.1042   1
 -24   0   1 6.96329 4.28807   6
  24   0   1 16.9031 5.01325   3
  24   0  -1 10.9472 4.43430   3
 -24   0  -1 9.98626 4.52094   6
  24   0   1 3.92416 4.21468   3
  24   0  -1 8.43514 3.81408   3
  24   0  -1 -3.6831 13.3025   1
  24   0   1 6.41087 1.95706   4
  24   0  -1 9.93479 1.89689   4
  25   0  -1 17.8491 16.1581   1
  25   0  -1 -5.3223 4.01924   3
  25   0   1 2.94821 1.70706   4
 -25   0  -1 -4.8539 3.90183   6
 -25   0   1 1.81010 3.94483   6
 -25   0  -1 2.08651 22.3905   1
  25   0  -1 -4.4888 3.22305   3
 -25   0  -1 -3.2487 2.94735   5
 -25   0   1 -3.1192 3.05183   5
  25   0   1 4.40513 17.1793   1
 -25   0   1 -16.807 17.7257   1
  25   0   1 6.14768 4.46608   3
 -26   0  -1 16.6831 5.33377   6
  26   0   1 14.4557 2.26688   4
 -26   0   1 4.43199 4.29081   6
 -26   0   1 8.51320 3.94213   5
  26   0   1 21.4057 5.13663   3
  26   0  -1 10.9885 4.53613   3
 -26   0  -1 10.9488 3.91429   5
 -27   0  -1 0.88646 4.42361   6
 -27   0   1 -3.9988 4.21560   6
 -27   0  -1 -4.6242 3.38115   5
  27   0  -1 0.27828 4.18064   3
 -27   0   1 4.32894 3.44927   5
  27   0   1 5.08753 4.66944   3
   0  -1  -1 1.00952 0.38420   4
   0   1  -1 -0.8019 0.49084   1
   0  -1   1 0.29765 0.35258   3
   0  -1  -1 -0.0298 0.35732   3
   0   1   1 -0.2563 0.64247   1
   0  -1   1 0.11862 0.36306   3
   0  -1   1 0.98596 0.37107   6
   0   1  -1 1.02119 0.39668   6
   0  -1  -1 1.09779 0.32782   3
   0  -1   1 -0.1016 0.58165   1
   0  -1   1 0.26586 0.35399   4
   0  -1  -1 -0.0730 0.23991   6
   0  -1  -1 -0.0804 0.61554   1
   0   1  -1 -0.1962 0.22297   5
   0   1  -1 -0.4389 0.23643   4
   0   1   1 0.36072 0.38596   3
   0   1   1 0.45738 0.37554   6
   0  -1   1 0.24980 0.30959   5
   0   1   1 0.36470 0.31358   3
  -1  -1  -1 1384.91 26.0424   3
   1  -1   1 1267.83 25.6580   4
   1  -1   1 1204.41 27.6713   1
   1  -1   1 1249.61 25.8963   3
  -1  -1  -1 1134.80 25.8534   3
  -1   1  -1 1243.17 25.9399   3
   1   1   1 1337.95 28.0270   1
   1   1   1 1173.39 25.8975   3
  -1   1  -1 1150.79 27.5751   1
  -1  -1   1 1421.94 26.0032   4
   1   1   1 1126.18 25.4814   5
  -1  -1   1 1419.00 27.4972   1
  -2   1   1 1035.88 21.2152   3
   2  -1   1 1037.02 21.3653   6
  -2   1   1 1079.63 23.3506   1
   2  -1   1 1020.09 21.4030   3
   2  -1   1 1041.31 21.3902   5
   2   1  -1 962.906 22.4754   1
   2   1  -1 998.410 20.9453   6
  -2  -1  -1 1030.48 21.3977   3
  -2  -1  -1 1038.36 21.3118   4
  -2  -1  -1 1076.21 21.4580   3
   2   1  -1 909.370 20.9557   3
  -2   1   1 1039.30 20.5727   4
  -2  -1  -1 1021.39 21.3414   6
   2  -1   1 1000.06 20.8551   4
  -2   1   1 1038.46 21.2034   3
   2  -1   1 1028.26 21.3883   3
   2  -1   1 923.815 21.2740   6
  -2   1   1 1016.49 21.1500   6
   2   1  -1 1030.62 20.9670   6
   2   1  -1 891.419 21.2011   4
  -2  -1  -1 1102.18 24.0449   1
  -2  -1  -1 1051.28 20.8073   5
   2  -1   1 1016.39 23.6921   1
   2   1   1 1025.15 21.4264   3
   2   1   1 1035.28 21.3835   6
  -2  -1   1 1004.44 20.9827   6
  -2   1  -1 888.050 21.2339   6
   2  -1  -1 982.470 20.5906   4
  -2  -1   1 1032.49 22.6649   1
  -2   1  -1 1003.57 21.3435   6
   2   1   1 1080.28 21.4651   3
  -2  -1   1 1013.24 21.0154   3
  -2  -1   1 1018.71 20.5317   5
  -2   1  -1 1063.33 23.8536   1
   2  -1  -1 1036.35 21.1682   6
  -2   1  -1 1052.94 21.4118   3
  -2  -1   1 1042.49 21.0414   3
   2  -1  -1 1004.88 21.1961   3
   2  -1  -1 1064.97 21.4569   5
  -2  -1   1 1043.85 21.3438   4
  -2   1  -1 1063.19 21.4465   3
   2   1   1 1025.83 20.7940   5
  -3   1   1 469.892 10.3561   3
   3   1  -1 470.878 11.9483   1
   3  -1   1 470.259 10.5529   6
  -3   1   1 463.213 10.2976   3
  -3  -1  -1 477.863 9.90839   5
  -3   1   1 456.121 10.3005   6
   3  -1   1 468.142 13.1712   1
   3   1  -1 463.809 10.4360   4
  -3  -1  -1 463.461 10.5892   6
   3  -1   1 462.271 10.6123   3
  -3  -1  -1 482.276 10.6220   3
  -3   1   1 484.463 12.5583   1
  -3  -1  -1 462.183 10.4277   4
  -3   1   1 459.643 10.6196   5
  -3   1   1 443.909 10.2697   6
   3  -1   1 469.123 10.6335   3
   3  -1   1 452.694 10.5627   6
  -3  -1  -1 459.952 13.1369   1
   3  -1   1 462.643 9.86397   4
   3   1  -1 471.474 10.0948   6
  -3  -1  -1 461.736 10.5227   6
   3   1  -1 465.058 10.2025   3
   3  -1   1 463.181 10.5965   5
  -3  -1  -1 475.527 10.6372   3
   3  -1  -1 466.432 10.6086   5
  -3  -1   1 464.882 10.1822   6
  -3  -1   1 447.633 9.65646   5
  -3  -1   1 466.186 10.1742   3
  -3  -1   1 455.945 12.0560   1
   3   1   1 469.739 10.4762   4
  -3  -1   1 477.528 10.2182   3
   3   1   1 464.552 10.5793   3
   3   1   1 468.042 9.89411   5
   3  -1  -1 463.687 10.3529   3
  -3  -1   1 437.223 10.0531   6
   3   1   1 456.428 13.1117   1
  -3   1  -1 487.071 10.6858   5
  -3   1  -1 459.265 13.1602   1
   3   1   1 458.350 10.5424   6
  -3   1  -1 502.809 10.7777   3
   3  -1  -1 468.571 10.2460   6
  -3   1  -1 459.561 10.5829   6
  -3   1  -1 469.699 10.6048   6
  -3   1  -1 482.350 10.6434   3
   3   1   1 466.600 10.6095   3
  -3  -1   1 449.404 10.3981   4
  -4   1   1 1832.31 39.2914   5
   4  -1   1 1946.75 39.3696   3
  -4  -1  -1 1857.72 39.1959   6
   4   1  -1 1909.81 38.6973   6
   4   1  -1 1871.01 38.5905   6
   4   1  -1 1920.78 38.9040   3
   4  -1   1 1918.54 39.2298   6
   4  -1   1 1920.97 39.3213   5
   4  -1   1 1909.60 38.3401   4
  -4   1   1 1918.29 38.9631   6
   4   1  -1 1882.69 38.3028   5
  -4  -1  -1 1912.60 39.3152   3
   4   1  -1 1856.81 39.0316   4
  -4  -1  -1 1927.16 39.3052   3
   4  -1   1 1897.21 39.3501   3
  -4   1   1 1899.12 38.9857   6
  -4  -1  -1 1925.32 42.9409   1
  -4  -1  -1 1811.15 38.4693   5
  -4  -1  -1 1886.22 39.0462   4
  -4   1   1 1865.99 41.8263   1
  -4   1   1 1891.53 38.9300   3
   4  -1   1 1912.01 42.8821   1
  -4   1   1 1884.40 39.0023   3
  -4  -1  -1 1878.03 39.3027   6
   4  -1   1 1893.35 39.2835   6
  -4   1  -1 1852.91 39.2636   6
  -4   1  -1 1931.72 43.0588   1
  -4   1  -1 1928.71 39.3790   3
   4  -1  -1 1852.99 38.9720   3
   4   1   1 1928.98 39.3207   3
  -4  -1   1 1840.07 38.7241   6
   4   1   1 1879.93 39.0592   4
  -4   1  -1 1878.84 39.2829   6
  -4  -1   1 1852.77 38.9993   4
   4   1   1 1880.54 39.3263   3
  -4  -1   1 1932.70 41.6334   1
  -4  -1   1 1955.67 38.8441   3
  -4  -1   1 1836.39 38.3053   5
  -4  -1   1 1901.80 38.8682   6
   4   1   1 1886.85 38.4908   5
  -4  -1   1 1908.60 38.8540   3
   4   1   1 1921.75 42.8866   1
   4  -1  -1 1903.97 38.8473   6
  -4   1  -1 1923.62 39.3242   3
   4  -1  -1 1865.51 39.2831   5
   4   1   1 1917.14 39.2602   6
  -5   1   1 788.726 18.0447   5
   5  -1   1 807.576 18.0393   5
  -5  -1  -1 863.773 18.2168   6
  -5  -1  -1 826.930 18.0480   3
  -5   1   1 798.793 20.8746   1
   5  -1   1 829.594 17.9840   6
  -5   1   1 805.262 17.6592   3
   5   1  -1 829.188 17.7107   3
  -5  -1  -1 830.472 17.2740   5
   5  -1   1 790.304 16.9034   4
   5   1  -1 772.043 20.3272   1
  -5  -1  -1 828.732 17.7475   4
  -5   1   1 800.245 17.7333   3
   5  -1   1 813.673 18.1274   3
   5   1  -1 826.689 17.0952   5
   5  -1   1 822.891 22.0218   1
  -5  -1  -1 822.554 18.0157   6
   5   1  -1 825.643 17.4202   6
  -5   1   1 784.720 17.6477   6
   5  -1   1 798.988 18.1153   3
  -5  -1  -1 833.679 18.1029   3
   5   1  -1 818.162 17.3262   6
  -5   1   1 807.539 16.3999   4
   5   1  -1 811.423 17.7278   4
   5  -1   1 797.619 18.0087   6
  -5   1   1 800.427 17.7258   6
  -5  -1  -1 843.249 22.0158   1
   5  -1  -1 819.973 17.5436   6
  -5   1  -1 813.183 16.9391   4
   5   1   1 814.784 18.0608   3
  -5   1  -1 851.000 22.2207   1
  -5   1  -1 835.462 18.1471   5
   5  -1  -1 713.866 18.2586   6
  -5  -1   1 819.282 17.6096   3
  -5  -1   1 784.787 17.4852   6
   5   1   1 802.155 17.9516   6
   5   1   1 811.225 17.2360   5
  -5  -1   1 810.450 17.0856   5
  -5  -1   1 818.582 17.6621   6
   5   1   1 809.331 18.0966   3
  -5   1  -1 843.850 18.1572   6
  -5  -1   1 812.311 17.6748   4
  -5   1  -1 827.895 18.1574   3
   5  -1  -1 821.570 17.7709   3
   5  -1  -1 815.152 18.0649   5
  -5  -1   1 817.580 17.5651   3
  -5  -1   1 810.743 20.6841   1
   5   1   1 770.537 21.5011   1
   5   1   1 809.918 17.7435   4
  -5   1  -1 843.615 18.1037   3
  -5   1  -1 808.281 18.0672   6
   6  -1   1 21.3773 2.10337   3
  -6  -1  -1 19.8891 2.04681   3
  -6  -1  -1 20.2682 1.73314   4
   6   1  -1 20.5921 1.77506   4
   6  -1   1 21.5548 2.07687   6
   6  -1   1 22.4898 1.27428   4
   6  -1   1 21.4209 2.02283   6
  -6  -1  -1 20.4171 3.37307   1
  -6  -1  -1 20.3841 2.02006   3
  -6   1   1 17.9527 1.82570   6
   6  -1   1 21.8200 2.09282   5
   6   1  -1 21.7751 1.81214   3
  -6   1   1 21.3508 1.84861   3
  -6   1   1 19.6968 1.89141   6
   6   1  -1 23.7333 1.65590   6
   6   1  -1 20.5118 1.41835   5
   6  -1   1 17.8121 3.18904   1
  -6   1   1 17.3481 2.93176   1
  -6   1   1 21.2921 1.74661   3
  -6  -1  -1 18.9453 1.54366   5
   6   1  -1 17.9801 1.69015   3
  -6   1   1 18.1762 1.99320   5
  -6  -1  -1 20.0880 2.06482   6
  -6   1   1 20.0549 0.86885   4
   6   1  -1 21.1661 1.56987   6
   6   1  -1 17.9308 2.88868   1
   6  -1   1 20.9817 2.15465   3
   6  -1  -1 22.6467 0.85068   4
   6  -1  -1 22.2744 1.88734   3
  -6  -1   1 19.9769 1.90737   6
  -6   1  -1 20.0812 2.03973   3
  -6   1  -1 19.2493 2.21652   6
   6   1   1 17.2618 2.05652   3
  -6   1  -1 17.3539 2.04840   6
  -6   1  -1 19.3000 2.10610   3
   6  -1  -1 19.8532 1.63681   6
  -6  -1   1 19.6125 1.74574   6
   6   1   1 20.4435 1.53391   5
  -6   1  -1 22.6572 2.22864   5
  -6  -1   1 17.4715 1.57877   3
  -6  -1   1 15.6215 2.82978   1
   6   1   1 16.3258 1.98234   3
   6  -1  -1 20.5862 1.79910   6
   6   1   1 15.5116 3.02598   1
   6   1   1 20.3906 1.80666   4
  -6  -1   1 20.5804 1.83418   3
   6   1   1 19.1584 1.96949   6
  -6  -1   1 16.9599 1.39403   5
  -6  -1   1 21.9296 1.71396   4
  -6   1  -1 19.5787 1.26263   4
   6  -1  -1 20.8592 1.93518   5
  -6   1  -1 16.7568 3.27658   1
   7  -1   1 319.326 8.80727   3
   7   1  -1 314.349 11.4173   1
  -7  -1  -1 351.874 13.0729   1
  -7   1   1 327.169 12.1691   1
  -7  -1  -1 336.079 8.95001   3
   7   1  -1 335.762 7.90015   5
  -7  -1  -1 317.108 8.75225   6
   7   1  -1 321.658 7.97587   6
  -7  -1  -1 326.411 8.29818   4
   7  -1   1 321.002 8.76123   5
  -7  -1  -1 328.970 8.94313   6
   7  -1   1 320.715 7.41603   4
  -7   1   1 314.966 7.00955   4
   7   1  -1 315.341 8.26430   4
  -7   1   1 320.497 8.37199   3
   7  -1   1 326.635 12.6783   1
  -7  -1  -1 336.770 8.82770   3
   7  -1   1 322.702 8.91017   3
   7  -1   1 329.302 8.65981   6
  -7   1   1 322.063 8.54453   3
   7   1  -1 329.707 8.49422   3
  -7   1   1 321.205 8.80035   5
  -7   1   1 318.722 8.52618   6
   7   1  -1 321.931 8.06464   6
  -7  -1  -1 324.922 7.99815   5
  -7   1   1 312.641 8.42932   6
  -7  -1   1 312.907 8.29512   6
   7   1   1 317.090 8.76096   3
  -7  -1   1 316.706 7.84366   5
  -7   1  -1 315.570 8.76310   5
   7   1   1 331.515 8.99866   3
  -7   1  -1 335.277 8.99802   6
  -7  -1   1 332.804 8.53178   6
  -7  -1   1 314.236 11.8422   1
   7  -1  -1 326.515 7.04597   4
   7   1   1 315.274 8.58837   6
  -7   1  -1 321.107 8.81277   6
  -7  -1   1 328.957 8.23472   4
   7   1   1 322.713 7.97937   5
  -7  -1   1 322.204 8.28732   3
  -7   1  -1 318.260 12.8955   1
  -7   1  -1 335.039 8.83286   3
  -7   1  -1 327.634 8.89868   3
   7  -1  -1 318.508 8.14609   6
   7  -1  -1 312.082 8.50877   3
   7  -1  -1 313.436 8.65927   5
   7  -1  -1 318.964 8.29938   6
  -7  -1   1 333.018 8.42116   3
   7   1   1 315.319 8.29405   4
  -7   1  -1 324.115 7.47823   4
   8   1  -1 232.311 9.99648   1
  -8  -1  -1 247.231 7.59852   6
  -8   1   1 236.763 7.10834   3
   8  -1   1 236.058 7.10876   6
  -8  -1  -1 252.713 11.4152   1
   8  -1   1 233.208 7.36861   3
  -8  -1  -1 235.994 7.26600   3
  -8   1   1 240.256 7.39433   5
   8   1  -1 238.066 6.50517   6
  -8   1   1 250.508 7.22990   6
  -8   1   1 240.697 5.51648   4
  -8   1   1 237.608 7.16036   6
  -8  -1  -1 241.420 6.58705   5
   8   1  -1 228.606 6.52321   6
  -8   1   1 232.768 6.88414   3
   8  -1   1 234.031 11.1358   1
   8   1  -1 247.059 6.83423   4
   8  -1   1 236.485 7.49068   3
   8   1  -1 238.611 7.13103   3
   8  -1   1 241.306 7.36670   5
   8  -1   1 237.846 5.88181   4
   8   1  -1 239.581 6.42645   5
  -8  -1  -1 231.318 7.30306   6
  -8  -1  -1 235.961 6.75946   4
  -8  -1  -1 247.261 7.49582   3
  -8   1   1 247.078 10.9013   1
  -8  -1   1 244.600 6.94695   3
   8   1   1 233.164 7.07168   6
   8  -1  -1 249.195 7.37242   5
   8   1   1 240.364 6.55296   5
  -8  -1   1 250.890 6.50644   5
   8  -1  -1 235.915 7.12117   3
  -8   1  -1 238.715 7.32716   3
  -8   1  -1 231.001 7.38686   6
  -8  -1   1 233.069 10.6377   1
  -8  -1   1 245.605 6.99223   3
   8  -1  -1 220.411 5.48433   4
  -8  -1   1 243.448 6.69646   4
   8  -1  -1 235.915 6.83079   6
  -8   1  -1 233.188 7.51366   3
  -8   1  -1 238.343 7.45423   5
   8   1   1 191.381 13.5077   1
  -8   1  -1 235.227 11.4453   1
  -8   1  -1 236.751 7.49437   6
  -8  -1   1 244.416 7.15472   6
  -8   1  -1 234.679 5.93182   4
  -8  -1   1 238.593 6.96681   6
   8  -1  -1 238.174 6.66860   6
   8   1   1 241.390 7.40907   3
   8   1   1 227.966 7.37702   3
   8   1   1 240.810 6.85449   4
   9  -1   1 50.4771 2.26800   4
   9  -1   1 46.5883 3.62777   3
   9   1  -1 48.4026 2.75474   5
  -9  -1  -1 45.8758 2.95494   4
   9   1  -1 47.3913 2.78699   6
  -9   1   1 45.4374 3.42378   6
  -9  -1  -1 37.9296 5.51913   1
  -9   1   1 40.6415 5.64237   1
  -9   1   1 50.9190 3.49915   3
   9  -1   1 48.1082 3.42734   5
  -9   1   1 45.9510 3.61017   5
  -9   1   1 52.8471 3.35445   3
  -9  -1  -1 42.5694 3.33068   3
   9  -1   1 49.4604 6.15039   1
   9   1  -1 53.6978 2.90446   6
   9   1  -1 45.0842 3.19760   3
   9   1  -1 55.3508 5.92144   1
  -9  -1  -1 41.6990 3.52586   6
   9  -1   1 54.7160 3.42697   6
   9   1  -1 51.2002 2.98711   4
   9  -1   1 49.9601 3.56991   3
  -9  -1  -1 41.0054 3.61573   6
  -9   1   1 46.7891 1.93472   4
  -9  -1  -1 43.0365 2.88765   5
  -9  -1  -1 46.8811 3.36001   3
  -9   1   1 46.3309 3.36715   6
  -9   1  -1 50.8046 3.58237   3
  -9   1  -1 48.0229 3.74768   5
  -9   1  -1 50.6655 2.35853   4
  -9   1  -1 49.1222 3.70247   3
   9  -1  -1 46.1055 1.90566   4
   9  -1  -1 44.3775 2.80538   6
  -9   1  -1 42.0063 3.49459   6
  -9  -1   1 48.0075 3.02900   3
   9   1   1 51.5202 2.93063   5
   9   1   1 52.2295 3.32275   6
   9   1   1 51.2994 3.62878   3
  -9  -1   1 50.1650 2.89647   4
  -9  -1   1 45.9993 3.21501   3
  -9   1  -1 51.3366 3.88003   6
   9  -1  -1 48.8645 3.44294   5
   9   1   1 53.2058 3.12618   4
  -9  -1   1 46.1897 3.22943   6
   9  -1  -1 47.2163 3.09973   6
  -9  -1   1 39.4283 5.39738   1
  -9  -1   1 44.3771 3.38366   6
   9  -1  -1 44.8424 3.29013   3
   9   1   1 42.6409 3.43010   3
  10  -1   1 130.702 5.13794   6
  10  -1   1 127.775 9.21762   1
  10   1  -1 102.484 4.66750   3
  10   1  -1 113.949 8.22499   1
 -10   1   1 115.298 5.27140   5
  10  -1   1 123.759 3.86942   4
  10   1  -1 121.378 4.51887   6
  10  -1   1 124.651 5.55371   3
  10   1  -1 118.511 4.63742   4
 -10  -1  -1 127.409 5.38667   3
  10   1  -1 123.120 4.49182   5
 -10  -1  -1 115.317 4.58011   5
  10  -1   1 117.068 5.19168   5
 -10   1   1 130.201 9.51720   1
 -10  -1  -1 122.959 5.74205   6
 -10  -1  -1 118.237 5.39710   6
 -10   1   1 120.959 5.25826   6
 -10  -1  -1 117.964 4.61662   4
 -10   1   1 122.152 3.53289   4
 -10   1   1 135.323 5.49006   6
  10   1  -1 123.913 4.53408   6
  10   1  -1 117.815 5.09348   3
 -10   1   1 116.862 5.00513   3
  10  -1   1 124.234 5.48405   3
 -10  -1  -1 111.178 5.16674   3
 -10   1   1 127.058 5.12380   3
 -10  -1  -1 130.460 9.92897   1
 -10  -1   1 131.289 5.40638   6
 -10  -1   1 119.097 4.54565   5
 -10   1  -1 121.349 3.91040   4
 -10  -1   1 121.446 4.85271   3
  10   1   1 119.989 5.51518   3
  10   1   1 117.100 4.99360   6
 -10   1  -1 119.006 5.44214   3
 -10   1  -1 115.650 9.24892   1
 -10  -1   1 126.428 5.17311   6
 -10   1  -1 120.007 5.52375   6
 -10   1  -1 123.246 5.44169   5
 -10   1  -1 123.450 5.31562   3
  10   1   1 125.979 5.42989   3
 -10  -1   1 121.128 9.13607   1
  10   1   1 124.200 4.82462   4
  10  -1  -1 104.083 7.99881   1
  10   1   1 113.934 4.49858   5
  10  -1  -1 118.825 5.40616   3
 -10   1  -1 127.644 5.76698   6
 -10  -1   1 115.826 4.80302   3
  10  -1  -1 116.296 4.54663   6
  10  -1  -1 115.301 4.78445   6
 -10  -1   1 131.787 4.62260   4
  10  -1  -1 115.256 5.11185   5
  10  -1  -1 116.310 3.49792   4
  11  -1   1 66.5063 4.46401   3
  11   1  -1 57.8891 7.13136   1
 -11   1   1 80.1980 4.60608   3
 -11  -1  -1 78.5197 3.87084   4
 -11   1   1 75.9396 4.63090   6
  11  -1   1 67.8848 7.79959   1
 -11   1   1 77.0634 2.75642   4
  11  -1   1 70.1249 3.01013   4
 -11  -1  -1 82.3218 8.44973   1
  11   1  -1 73.6618 3.66596   5
  11  -1   1 72.3701 4.11868   6
 -11  -1  -1 78.5798 4.51835   3
 -11  -1  -1 78.9323 4.97434   6
  11   1  -1 78.7851 3.88376   4
  11   1  -1 69.6663 4.28610   3
  11   1  -1 79.8010 3.76462   6
 -11   1   1 65.2146 4.30832   6
 -11   1   1 76.2074 8.13522   1
  11   1  -1 80.7477 4.24364   3
 -11   1   1 75.9560 4.47724   5
  11  -1   1 74.8475 4.38143   5
  11  -1   1 72.1778 4.74298   3
 -11  -1  -1 82.9386 4.85819   3
 -11  -1  -1 86.6977 4.84720   6
  11   1  -1 75.8959 3.69584   6
 -11   1   1 73.4534 4.26780   3
 -11  -1  -1 80.1000 3.94992   5
 -11   1  -1 75.7415 4.79608   6
 -11  -1   1 69.7805 3.95510   3
 -11  -1   1 75.6480 4.66811   6
  11  -1  -1 76.5211 2.76185   4
 -11  -1   1 71.3432 3.73578   5
  11   1   1 77.5615 3.78513   5
  11   1   1 74.7692 4.58326   3
  11  -1  -1 82.9806 7.91441   1
  11  -1  -1 78.9974 4.08730   6
 -11   1  -1 87.1925 8.77486   1
  11  -1  -1 77.3714 4.35715   5
  11  -1  -1 73.8391 3.76200   6
  11   1   1 70.1280 3.86361   4
 -11   1  -1 73.6870 4.66766   3
 -11  -1   1 75.2542 4.04606   3
  11   1   1 75.2612 4.21463   6
 -11   1  -1 77.9386 4.75663   6
 -11  -1   1 79.3120 4.44377   6
  11  -1  -1 75.3599 4.48281   3
 -11  -1   1 77.4741 3.66964   4
 -11   1  -1 74.6625 4.58364   5
  11   1   1 75.3266 4.77455   3
 -11   1  -1 72.1296 4.61497   3
 -11   1  -1 70.4243 3.08355   4
 -12   1   1 138.249 10.2543   1
  12  -1   1 127.933 6.18447   3
  12  -1   1 128.208 5.97776   3
  12   1  -1 117.487 5.77917   3
 -12   1   1 120.674 5.48732   3
  12  -1   1 122.882 4.16282   4
 -12   1   1 123.029 5.46491   3
 -12   1   1 130.173 5.99911   6
  12   1  -1 125.474 5.47407   3
 -12   1   1 123.946 3.83166   4
  12   1  -1 120.770 4.89624   4
  12  -1   1 117.820 5.28108   6
  12  -1   1 119.322 5.70871   5
  12   1  -1 118.374 4.78327   6
  12   1  -1 122.339 9.44602   1
  12   1  -1 119.444 4.82157   6
 -12  -1  -1 124.742 5.71543   3
 -12  -1  -1 104.014 9.67527   1
 -12  -1  -1 123.414 5.06823   5
 -12  -1  -1 121.254 6.18215   6
 -12   1   1 115.231 5.75052   6
 -12  -1  -1 122.615 5.96935   6
 -12   1   1 124.632 5.84605   5
  12   1  -1 124.375 4.88272   5
 -12  -1  -1 120.687 4.91864   4
 -12  -1  -1 130.749 5.85732   3
  12  -1   1 117.621 10.6098   1
 -12   1  -1 121.325 5.94440   3
  12   1   1 126.570 6.30495   3
 -12  -1   1 126.385 4.86998   4
  12  -1  -1 108.825 5.42134   5
  12   1   1 120.302 5.80182   3
  12   1   1 124.376 5.44702   6
  12  -1  -1 128.221 3.82753   4
  12  -1  -1 123.101 5.16624   6
  12   1   1 127.693 5.10279   4
 -12   1  -1 103.702 10.8032   1
 -12  -1   1 117.960 5.24819   3
 -12   1  -1 133.477 5.95535   5
 -12  -1   1 116.828 5.56801   6
  12   1   1 123.042 5.01464   5
 -12  -1   1 133.015 5.09000   5
  12   1   1 118.062 5.30420   6
  12  -1  -1 123.050 9.53339   1
  12  -1  -1 130.668 5.88507   3
 -12   1  -1 118.564 4.16206   4
  12  -1  -1 125.792 4.98736   6
 -12  -1   1 112.968 5.74721   6
 -12   1  -1 129.345 5.79178   3
 -12   1  -1 117.732 6.15706   6
 -12  -1   1 129.092 9.78074   1
 -12  -1   1 131.731 5.38712   3
 -12   1  -1 118.175 5.96728   6
  13   1  -1 100.066 4.44378   6
 -13  -1  -1 99.8375 5.64784   6
 -13   1   1 100.387 5.38929   6
 -13   1   1 93.4177 9.70294   1
 -13  -1  -1 107.016 5.68361   3
 -13  -1  -1 115.573 11.2092   1
  13  -1   1 104.589 5.05659   6
  13   1  -1 100.100 9.53593   1
 -13   1   1 99.6985 5.41748   5
 -13  -1  -1 103.543 5.35699   3
  13  -1   1 83.5521 9.80940   1
  13  -1   1 102.540 3.82258   4
 -13   1   1 98.7001 5.13271   3
  13  -1   1 100.171 5.25650   5
 -13   1   1 95.3976 4.85491   3
 -13   1   1 99.5521 3.46513   4
  13   1  -1 106.010 4.59921   4
  13   1  -1 96.6686 5.26485   3
 -13   1   1 100.842 5.54835   6
  13   1  -1 97.9164 4.42219   6
  13  -1   1 93.6702 5.38604   3
  13  -1   1 100.855 5.72680   3
 -13  -1  -1 100.258 4.57969   4
  13   1  -1 106.870 5.19657   3
 -13  -1  -1 108.341 5.98538   6
 -13  -1  -1 105.000 4.85911   5
  13   1  -1 100.554 4.53029   5
 -13  -1   1 97.0902 5.26015   6
  13  -1  -1 104.404 3.48964   4
  13   1   1 109.411 5.10617   6
  13  -1  -1 104.852 4.63016   6
  13   1   1 98.8240 4.65907   5
 -13   1  -1 109.555 5.48163   3
  13  -1  -1 98.6367 9.36205   1
  13   1   1 106.129 5.01588   6
 -13   1  -1 95.1586 5.64418   6
 -13  -1   1 114.808 5.32886   3
  13  -1  -1 106.330 4.80756   6
 -13   1  -1 100.245 5.51315   3
 -13   1  -1 108.682 6.03755   6
 -13  -1   1 107.501 4.77124   5
  13   1   1 91.9842 4.59553   4
  13   1   1 97.5483 5.59185   3
 -13  -1   1 106.589 10.2621   1
 -13   1  -1 103.184 5.57335   5
 -13  -1   1 95.7461 5.50969   6
 -13   1  -1 107.102 3.87697   4
  13  -1  -1 107.441 5.59333   3
  13  -1  -1 98.6732 5.25632   5
 -13  -1   1 102.826 4.43408   4
 -13  -1   1 102.712 4.90811   3
  13   1   1 107.403 5.77239   3
 -13   1  -1 104.097 11.4405   1
  14  -1   1 101.851 5.73971   3
 -14   1   1 97.4043 5.29328   3
  14  -1   1 103.042 5.48292   6
 -14  -1  -1 135.188 11.4466   1
 -14   1   1 107.711 5.79984   6
  14   1  -1 109.520 4.81782   4
  14  -1   1 102.794 3.93607   4
 -14   1   1 109.711 11.3015   1
 -14  -1  -1 97.2577 5.49704   3
  14   1  -1 106.375 4.61512   6
 -14  -1  -1 97.7561 5.70040   6
  14   1  -1 99.0880 5.28434   3
  14  -1   1 109.093 6.11387   3
 -14   1   1 103.233 5.33329   3
  14  -1   1 97.8072 5.48413   5
 -14  -1  -1 97.8794 4.97577   5
 -14  -1  -1 113.479 6.34914   6
  14  -1   1 101.458 5.13511   6
 -14  -1  -1 103.273 4.75773   4
 -14   1   1 103.446 5.73800   5
 -14   1   1 98.7443 3.56634   4
  14   1  -1 102.234 4.73916   5
  14   1  -1 97.0996 4.51990   6
 -14  -1  -1 107.506 5.61530   3
  14   1  -1 107.478 5.89518   3
  14   1  -1 97.2635 10.0405   1
 -14   1   1 106.007 5.93819   6
  14   1   1 103.893 5.22806   6
  14  -1  -1 100.961 3.57409   4
 -14   1  -1 96.4510 6.08929   6
 -14  -1   1 106.245 5.31409   3
 -14  -1   1 110.464 4.63562   4
  14  -1  -1 98.3656 4.69205   6
 -14   1  -1 94.3329 5.51828   3
 -14   1  -1 97.2115 5.76937   3
 -14  -1   1 89.3657 10.4328   1
  14  -1  -1 110.504 5.53902   5
 -14   1  -1 105.380 3.96868   4
  14   1   1 102.931 5.72680   3
 -14  -1   1 108.406 4.95667   5
  14   1   1 103.508 6.21649   3
  14   1   1 101.450 4.84528   4
 -14   1  -1 97.8284 5.80881   6
  14  -1  -1 104.735 5.74898   3
 -14  -1   1 112.020 6.05145   6
  14   1   1 103.546 4.89197   5
 -14   1  -1 104.682 5.80390   5
  14  -1  -1 95.4139 4.82373   6
  14   1   1 101.279 5.13842   6
 -14  -1   1 104.161 5.10262   3
 -14  -1   1 92.6167 5.40899   6
  14  -1  -1 96.6453 9.42480   1
 -14   1  -1 99.2396 11.9725   1
 -15   1   1 45.1473 4.38589   3
  15   1  -1 45.2304 3.53288   5
 -15   1   1 42.0496 4.07274   3
  15  -1   1 38.1405 3.91544   5
 -15   1   1 52.5181 4.53657   6
  15   1  -1 44.2467 3.49298   4
 -15  -1  -1 35.3395 7.78208   1
  15  -1   1 46.7734 2.81511   4
  15  -1   1 50.5524 3.88534   6
  15   1  -1 47.6273 3.46714   6
 -15   1   1 46.0035 2.48502   4
 -15  -1  -1 49.1898 4.26392   3
 -15  -1  -1 50.3453 4.01995   5
 -15  -1  -1 46.4085 3.52977   4
 -15  -1  -1 44.0215 4.98569   6
 -15   1   1 39.8679 4.36993   5
  15  -1   1 42.7198 4.74829   3
  15   1  -1 59.8426 4.36367   3
 -15  -1  -1 45.7984 4.25002   3
  15   1  -1 44.5741 4.34158   3
  15  -1   1 48.6346 4.13197   6
 -15  -1  -1 49.3566 4.65893   6
  15   1  -1 41.1943 6.84798   1
 -15   1   1 43.5181 4.69537   6
 -15   1   1 31.7132 7.86198   1
  15   1  -1 55.0413 3.54797   6
  15  -1   1 53.6345 5.21846   3
 -15  -1   1 48.9991 4.44059   6
 -15   1  -1 53.9931 4.86696   6
  15  -1  -1 57.5250 4.67144   3
  15  -1  -1 48.6716 2.52802   4
 -15  -1   1 47.6589 4.75770   6
  15  -1  -1 41.6782 4.01284   5
  15  -1  -1 46.5301 3.70658   6
 -15   1  -1 53.8645 5.20552   6
  15  -1  -1 44.9613 7.44143   1
  15   1   1 44.9207 4.57384   3
 -15   1  -1 46.8373 2.84237   4
 -15  -1   1 43.8642 4.12315   3
 -15  -1   1 43.3492 3.82481   5
 -15   1  -1 52.7332 4.99899   3
 -15   1  -1 44.7892 8.39000   1
  15  -1  -1 46.3475 3.77209   6
  15   1   1 51.2369 3.98936   6
  15   1   1 41.5815 3.68864   6
  15   1   1 41.1124 3.51760   4
 -15   1  -1 50.3276 4.76138   3
  15   1   1 40.8591 3.42838   5
  15   1   1 49.4738 4.46320   3
 -15   1  -1 54.6858 4.75962   5
 -15  -1   1 42.9378 3.26454   4
 -15  -1   1 36.4384 7.10450   1
 -15  -1   1 42.8770 3.97803   3
 -16  -1  -1 71.2465 4.32716   4
  16  -1   1 84.3175 5.97589   3
 -16   1   1 81.5848 6.10428   6
  16   1  -1 79.9459 4.56207   5
  16  -1   1 76.4719 5.10181   6
 -16  -1  -1 71.2420 4.82237   5
  16  -1   1 79.1174 5.24026   5
 -16   1   1 56.0710 9.36847   1
 -16   1   1 75.0104 5.42799   3
  16   1  -1 76.8798 4.23993   6
  16   1  -1 85.5140 4.52554   4
  16   1  -1 80.7952 5.50275   3
  16  -1   1 87.4908 5.76138   3
 -16  -1  -1 72.5344 5.99958   6
  16   1  -1 73.5978 9.29453   1
 -16   1   1 76.9086 5.56804   5
 -16  -1  -1 71.9535 5.69756   6
 -16   1   1 78.5846 3.28945   4
 -16  -1  -1 78.9668 5.39560   3
 -16   1   1 86.7553 5.62857   6
  16   1  -1 88.0060 5.54091   3
 -16  -1  -1 72.6270 9.98898   1
  16  -1   1 77.1120 3.57852   4
 -16  -1   1 73.9389 5.52477   6
  16   1   1 82.6428 4.94956   6
  16   1   1 75.5046 5.70162   3
 -16  -1   1 57.7613 8.84323   1
 -16  -1   1 78.7068 5.16256   3
  16   1   1 79.3938 4.60479   4
 -16  -1   1 74.3981 4.14325   4
  16  -1  -1 83.6424 5.38794   5
 -16  -1   1 74.9134 4.76540   5
  16  -1  -1 73.7411 4.54655   6
 -16   1  -1 83.1882 5.88178   3
 -16   1  -1 83.9056 5.70061   5
 -16   1  -1 72.4320 5.75002   6
 -16   1  -1 90.1370 6.33724   6
  16  -1  -1 82.5780 3.30008   4
 -16  -1   1 76.6808 5.87214   6
  16   1   1 84.2798 5.91388   3
  16  -1  -1 77.3381 5.56602   3
 -16   1  -1 73.5220 3.54297   4
  16   1   1 75.8049 4.60972   5
  16  -1  -1 67.2613 9.08242   1
 -17  -1  -1 39.8897 3.71371   4
 -17  -1  -1 24.5250 4.15640   6
 -17   1   1 32.3203 4.22138   5
  17  -1   1 36.3739 4.12701   6
  17   1  -1 29.8778 7.67076   1
  17   1  -1 34.0304 3.49182   4
  17  -1   1 36.2669 2.69600   4
 -17   1   1 37.4554 4.62949   6
  17   1  -1 33.0131 3.30213   6
 -17  -1  -1 34.2353 3.81045   5
  17   1  -1 44.0378 5.19090   3
  17   1  -1 39.1561 4.49894   3
  17  -1   1 37.1090 4.79406   3
 -17   1   1 31.5237 4.15922   6
 -17   1   1 36.2222 2.48194   4
 -17   1   1 36.9714 8.58099   1
  17  -1   1 26.1104 3.89834   3
  17  -1   1 29.5835 3.80947   5
  17   1  -1 37.2733 3.67929   5
 -17  -1  -1 33.9033 9.13352   1
 -17  -1  -1 39.0055 4.81399   6
 -17   1   1 32.2245 4.02312   3
  17   1   1 38.7123 3.92545   5
 -17  -1   1 24.3651 7.96298   1
  17   1   1 28.7049 3.96355   3
  17  -1  -1 38.4300 4.62400   3
  17   1   1 33.8058 4.65252   3
  17  -1  -1 31.9027 2.30915   4
 -17  -1   1 23.8524 3.78972   6
  17   1   1 29.3952 3.68581   6
 -17   1  -1 28.1185 3.93907   5
  17  -1  -1 34.9686 8.11219   1
 -17   1  -1 31.9209 8.71864   1
 -17   1  -1 31.6447 4.18214   3
  17   1   1 38.9099 3.71953   4
 -17  -1   1 29.8423 3.25363   4
 -17  -1   1 33.3098 3.92815   5
 -17  -1   1 33.2949 3.93791   3
 -17   1  -1 29.4676 4.28281   6
 -17   1  -1 31.8445 2.73985   4
  17  -1  -1 35.9760 3.62660   6
  17  -1  -1 36.5635 4.16254   5
 -17  -1   1 28.7854 3.82785   6
  17   1   1 27.0829 7.78228   1
 -17   1  -1 30.9561 4.18538   6
  18   1  -1 109.121 13.0154   1
 -18  -1  -1 109.433 7.62226   6
 -18  -1  -1 96.0268 5.18910   4
  18  -1   1 97.1151 4.19018   4
 -18  -1  -1 98.1330 5.81854   5
 -18   1   1 109.272 6.23726   3
 -18   1   1 85.4639 12.0251   1
 -18   1   1 96.0529 6.82489   6
 -18  -1  -1 102.661 7.04517   6
  18  -1   1 99.6265 6.45871   3
  18   1  -1 98.7936 6.12643   3
 -18   1   1 109.239 6.79806   5
  18  -1   1 96.3846 5.92319   6
 -18   1   1 99.2662 3.90312   4
  18   1  -1 97.4719 5.02038   6
  18   1  -1 97.8992 5.15919   4
 -18  -1  -1 103.632 6.83041   3
  18   1  -1 103.351 6.98525   3
  18  -1   1 118.214 7.26603   3
 -18  -1  -1 77.9325 12.2562   1
  18   1  -1 91.4380 5.43741   5
 -18   1   1 105.978 7.11826   6
  18  -1  -1 86.8448 11.1525   1
  18   1   1 94.8297 5.53802   5
 -18   1  -1 99.9897 6.60246   5
  18   1   1 98.6029 6.46430   3
  18   1   1 117.824 7.55290   3
 -18   1  -1 89.7773 12.5762   1
 -18  -1   1 79.8658 11.2223   1
 -18   1  -1 95.4800 7.40778   6
 -18  -1   1 99.2442 6.15141   3
  18  -1  -1 99.7347 6.69814   3
  18   1   1 101.797 12.2217   1
 -18  -1   1 110.049 7.34788   6
  18  -1  -1 96.5366 5.33761   6
  18   1   1 109.382 5.52018   4
 -18   1  -1 103.355 7.00143   3
 -18  -1   1 101.875 5.05869   4
  18   1   1 104.752 5.77395   6
 -18   1  -1 104.907 6.95471   6
 -18  -1   1 107.914 5.95271   5
 -18   1  -1 100.878 4.28620   4
  18  -1  -1 105.168 3.85673   4
 -18  -1   1 105.159 6.82962   6
  19   1  -1 31.1826 3.42792   6
  19  -1   1 34.5234 5.27975   3
 -19  -1  -1 36.2525 5.09092   6
  19   1  -1 32.8598 4.73148   3
  19   1  -1 34.8285 4.03665   5
 -19  -1  -1 31.7960 4.27554   3
 -19   1   1 30.4365 4.35504   5
  19   1  -1 22.5213 8.21295   1
  19   1  -1 36.4839 3.57906   4
  19  -1   1 31.9430 9.17093   1
 -19  -1  -1 28.3233 4.29802   6
  19  -1   1 36.7658 4.27577   6
 -19  -1  -1 32.9284 3.47573   4
  19  -1   1 32.9773 4.44851   3
  19   1  -1 42.5523 5.19412   3
 -19   1   1 36.5638 4.90023   6
 -19   1   1 17.2022 9.26291   1
 -19  -1  -1 39.3724 4.50619   5
  19  -1   1 32.1152 2.67381   4
 -19   1   1 36.5252 2.53565   4
 -19   1   1 44.8426 5.58620   6
 -19   1   1 31.0058 4.20292   3
 -19  -1  -1 19.3661 9.06485   1
  19  -1  -1 30.4181 4.68165   3
  19   1   1 36.2231 4.04807   5
 -19  -1   1 24.1020 10.1424   1
  19   1   1 30.7105 4.58575   3
 -19  -1   1 30.1859 4.39727   6
  19   1   1 37.7469 3.78933   4
  19  -1  -1 31.9318 8.59775   1
 -19   1  -1 29.2568 4.26077   5
 -19   1  -1 32.7202 4.90854   6
 -19   1  -1 30.0552 2.74702   4
  19  -1  -1 35.2375 3.84355   6
  19   1   1 38.6458 4.16860   6
 -19   1  -1 25.3820 4.24279   3
 -19   1  -1 29.9623 11.3461   1
 -19  -1   1 36.5845 3.60421   4
  19  -1  -1 24.3090 3.70629   3
  19   1   1 35.0081 4.68333   3
  19  -1  -1 38.2155 2.42541   4
  19   1   1 11.4489 7.78111   1
 -19  -1   1 27.2213 4.41471   6
 -19  -1   1 39.3380 4.82565   3
 -19   1  -1 32.4334 4.53944   6
 -20   1   1 21.5077 4.40173   6
  20  -1   1 22.7718 9.94678   1
  20   1  -1 29.1977 3.50205   4
 -20  -1  -1 23.7586 3.06178   4
 -20  -1  -1 35.8201 10.9692   1
  20  -1   1 24.7580 2.51502   4
  20  -1   1 25.2892 4.08347   3
 -20  -1  -1 20.0975 3.33546   5
 -20   1   1 26.6252 4.37352   6
 -20  -1  -1 16.7133 3.62038   3
 -20  -1  -1 21.0245 4.53304   6
 -20   1   1 22.3860 2.24091   4
 -20   1   1 15.9656 3.67779   5
 -20   1   1 22.8982 3.90940   3
  20  -1   1 20.3646 4.54724   3
  20  -1   1 20.2949 3.20679   6
  20   1  -1 16.4960 3.02409   5
 -20   1   1 20.6593 11.3338   1
  20   1  -1 26.4716 8.84437   1
  20   1  -1 20.6227 3.70840   3
  20   1  -1 23.8074 4.57449   3
 -20  -1  -1 20.5119 4.08145   6
  20  -1  -1 19.9943 2.00588   4
 -20   1  -1 18.8038 2.26254   4
 -20   1  -1 22.1545 4.30494   6
  20   1   1 17.6266 9.11895   1
 -20   1  -1 10.2161 10.5238   1
  20   1   1 27.0366 4.16027   3
 -20  -1   1 22.1036 3.81841   3
  20   1   1 16.2935 3.16548   5
 -20  -1   1 14.9183 2.93353   5
 -20   1  -1 21.5403 3.81055   3
  20   1   1 20.2785 4.27530   3
  20  -1  -1 22.8616 3.10189   6
  20  -1  -1 23.0919 9.26851   1
  20  -1  -1 19.2034 3.62865   3
 -20   1  -1 19.1948 4.05842   5
 -20  -1   1 14.9099 3.99993   6
 -20   1  -1 18.1300 4.70456   6
 -20  -1   1 23.1537 10.9497   1
 -20  -1   1 21.5325 2.99369   4
  20   1   1 19.7427 2.91465   4
 -20  -1   1 23.7100 4.08753   6
  20   1   1 23.7064 3.16464   6
  20  -1  -1 22.7075 4.52243   3
 -21  -1  -1 10.2504 3.96147   6
  21  -1   1 5.72900 4.25735   3
 -21   1   1 6.59151 3.68547   3
 -21  -1  -1 19.0735 11.7271   1
 -21   1   1 12.5938 3.65378   5
 -21  -1  -1 13.5311 3.47929   3
 -21  -1  -1 8.81188 2.96520   5
 -21  -1  -1 5.96072 3.62453   6
  21  -1   1 13.9205 2.92064   6
 -21   1   1 17.0304 4.15733   6
 -21   1   1 5.40479 12.3262   1
  21  -1   1 24.2252 10.5980   1
  21  -1   1 9.74120 1.75064   4
  21   1  -1 11.3547 2.46087   4
 -21  -1  -1 7.04410 2.49189   4
  21   1  -1 9.48377 2.31691   6
  21  -1   1 8.72482 3.50060   3
  21   1  -1 13.9748 4.41376   3
  21   1  -1 18.6646 9.84655   1
  21   1  -1 8.00023 3.29496   3
 -21   1   1 10.7811 1.54935   4
 -21   1   1 13.2992 4.11942   6
  21   1   1 11.6134 2.72950   6
  21  -1  -1 7.10849 2.47991   6
  21  -1  -1 13.5275 9.93998   1
 -21  -1   1 14.4238 2.70242   4
  21   1   1 -7.0434 8.20307   1
 -21   1  -1 11.9089 3.82843   3
  21  -1  -1 15.8099 3.41858   3
 -21   1  -1 9.92946 11.6007   1
 -21  -1   1 11.7859 3.66977   3
  21  -1  -1 10.7444 1.46368   4
  21   1   1 13.7653 4.15135   3
 -21   1  -1 12.9928 1.97171   4
 -21  -1   1 15.8579 3.39766   5
 -21  -1   1 6.11603 3.16324   6
  21  -1  -1 16.2202 4.13463   3
 -21   1  -1 10.7132 4.21563   6
  21   1   1 15.1355 4.12772   3
 -21   1  -1 13.0641 3.73130   5
  21   1   1 9.54285 2.49200   4
 -21  -1   1 9.09178 3.92144   6
 -21  -1   1 10.2893 11.8050   1
 -21   1  -1 9.29665 3.79508   6
  22  -1   1 9.62400 4.16605   3
 -22   1   1 10.0612 3.70983   3
  22  -1   1 14.3699 1.85339   4
 -22   1   1 5.00878 4.06530   6
  22   1  -1 14.6172 4.49345   3
  22  -1   1 9.37753 11.2867   1
  22   1  -1 12.7631 3.87649   3
 -22  -1  -1 5.76893 2.75728   4
 -22   1   1 7.50435 4.01216   6
 -22  -1  -1 20.1616 4.96039   6
 -22  -1  -1 4.38037 3.51460   3
 -22  -1  -1 11.4563 13.8769   1
  22  -1   1 9.17151 3.06252   6
 -22   1   1 2.76079 13.9831   1
 -22  -1  -1 12.5582 3.28637   5
  22   1  -1 11.5752 2.47978   6
  22   1  -1 15.0076 10.3086   1
 -22   1   1 15.7661 4.02907   5
 -22  -1  -1 13.6117 4.43608   6
  22   1  -1 19.6265 2.85148   4
  22  -1   1 9.37062 3.50205   3
  22   1   1 9.14401 3.77141   3
  22   1   1 18.5055 2.89049   4
  22  -1  -1 14.4191 1.68453   4
 -22  -1   1 10.0582 2.56460   4
 -22  -1   1 18.3606 4.17768   6
 -22  -1   1 6.47880 3.56666   3
 -22   1  -1 9.31850 4.13800   3
 -22  -1   1 13.9563 4.19562   6
 -22   1  -1 16.6472 13.5978   1
  22  -1  -1 4.70549 9.98443   1
  22  -1  -1 12.5851 2.73396   6
  22  -1  -1 13.7175 4.64151   3
  22   1   1 3.99063 11.2093   1
 -22   1  -1 9.08685 3.79830   5
  22   1   1 10.7981 4.06982   3
 -22  -1   1 13.7030 3.32352   5
  22  -1  -1 17.4964 3.82637   3
 -22   1  -1 13.5863 4.54133   6
 -22   1  -1 11.0415 1.84784   4
 -22   1  -1 15.2203 4.21772   6
 -22  -1   1 9.19532 11.7163   1
  22   1   1 8.03244 2.47260   6
  23  -1   1 0.93782 3.27653   3
 -23   1   1 -5.2149 3.37572   3
  23   1  -1 -4.3768 2.35162   6
  23   1  -1 3.44681 3.74956   3
  23  -1   1 -1.9993 3.46016   3
  23   1  -1 0.63357 1.80667   4
  23  -1   1 3.37423 1.33194   4
 -23   1   1 -6.5099 3.73026   6
  23  -1   1 17.8763 13.3272   1
  23   1  -1 3.63526 3.06646   3
 -23   1   1 4.43912 3.27663   5
 -23  -1  -1 9.44039 2.97060   4
 -23  -1  -1 -5.2891 3.54577   6
  23  -1   1 2.25029 2.72274   6
 -23  -1  -1 1.63230 3.66077   6
  23   1  -1 -10.151 11.6475   1
 -23   1   1 9.71776 15.9703   1
 -23   1   1 -2.4219 3.55015   6
 -23  -1  -1 1.86108 2.62667   5
 -23  -1  -1 -16.171 15.9437   1
 -23   1  -1 -5.7043 16.6626   1
 -23   1  -1 1.01672 3.99277   6
  23  -1  -1 26.2750 12.0871   1
  23   1   1 1.75261 3.52473   3
  23  -1  -1 -0.1562 2.31703   6
 -23   1  -1 -0.6389 3.74319   6
 -23  -1   1 7.12103 3.47449   3
  23   1   1 2.25265 2.62296   6
 -23  -1   1 -3.4201 2.24777   4
  23  -1  -1 0.02035 2.94856   3
  23   1   1 0.68129 1.85033   4
 -23  -1   1 9.70179 15.5500   1
  23  -1  -1 -0.8698 3.17998   3
 -23  -1   1 4.03302 2.76841   5
  23   1   1 4.62295 12.6241   1
  23   1   1 10.1292 4.51672   3
 -23  -1   1 -0.8400 3.46869   6
 -23   1  -1 -8.1901 2.99635   5
 -23  -1   1 -4.9596 3.15037   6
 -23   1  -1 5.53840 3.48252   3
  24  -1   1 6.74664 15.5159   1
  24  -1   1 -0.9509 3.34196   3
  24   1  -1 4.00465 1.88724   4
 -24   1   1 1.48605 3.34447   5
 -24  -1  -1 -20.494 16.1825   1
  24   1  -1 2.04120 3.70011   3
  24   1  -1 4.47515 3.92119   3
  24  -1   1 2.32729 1.08355   4
 -24  -1  -1 1.02812 3.89561   6
 -24  -1  -1 -0.1453 5.38558   6
 -24   1   1 -14.295 17.4316   1
  24  -1   1 -1.8211 3.50094   3
  24   1  -1 -12.316 13.1564   1
 -24   1   1 0.76814 3.79583   6
 -24  -1  -1 7.10238 2.95746   5
 -24  -1  -1 -4.6359 5.90636   3
 -24   1   1 7.44430 4.26321   6
 -24   1  -1 -3.3505 2.93004   5
  24  -1  -1 7.59263 4.27972   3
 -24  -1   1 -22.943 17.5773   1
 -24   1  -1 7.57888 4.33291   6
  24   1   1 1.33823 14.4551   1
 -24  -1   1 -0.5766 3.69318   6
 -24  -1   1 3.82417 2.75319   5
  24  -1  -1 7.04160 3.20581   3
  24   1   1 -1.0108 1.90715   4
 -24  -1   1 -2.2530 3.67443   6
  24   1   1 2.75344 4.10783   3
 -24   1  -1 -6.3640 18.2906   1
  24  -1  -1 10.0144 13.8009   1
 -24   1  -1 3.29288 4.98333   3
  25   1  -1 22.1148 16.2560   1
 -25  -1  -1 5.49138 4.47693   6
  25   1  -1 13.7848 2.54402   4
  25   1  -1 16.7153 4.47210   3
 -25  -1  -1 43.7655 24.9635   1
 -25  -1  -1 12.3351 3.80523   5
  25   1  -1 18.5058 4.46348   3
 -25   1   1 37.8099 23.8360   1
 -25   1   1 13.8308 4.37000   5
  25  -1   1 11.5296 15.9606   1
  25  -1   1 18.0145 5.04873   3
 -25   1   1 5.25967 4.32183   6
  25   1   1 22.8390 17.3702   1
  25   1   1 4.88014 4.65662   3
 -25   1  -1 12.8173 20.4229   1
 -25  -1   1 5.51077 4.48520   6
 -25   1  -1 10.2875 4.08459   5
  25   1   1 6.83181 2.44775   4
 -25   1  -1 12.2787 5.17255   6
  25  -1  -1 12.5902 4.46568   3
 -25  -1   1 12.1431 3.46117   5
  25  -1  -1 27.5249 16.7846   1
 -25  -1   1 13.5256 22.8366   1
  25  -1  -1 3.60478 3.97706   3
  26   1  -1 26.6775 3.24259   4
 -26  -1  -1 33.1181 6.34252   6
  26   1  -1 32.9937 5.79199   3
  26  -1   1 25.2728 5.80076   3
 -26  -1  -1 26.3276 4.39465   5
 -26   1   1 20.7748 5.04985   5
 -26   1   1 27.4108 5.86484   6
  26  -1  -1 20.0207 5.43986   3
 -26   1  -1 17.5539 5.44476   6
  26   1   1 19.1449 2.97045   4
 -26   1  -1 30.2716 5.19522   5
  26   1   1 28.3174 5.90211   3
 -26  -1   1 20.3327 4.02877   5
 -26  -1   1 15.7515 5.32524   6
 -27   1   1 1.54369 3.99556   5
 -27   1   1 5.14887 4.65306   6
  27  -1   1 0.83904 4.30606   3
  27   1  -1 -0.0743 4.30607   3
 -27  -1  -1 1.41970 3.42634   5
 -27  -1  -1 0.19223 4.69364   6
  27   1   1 2.10656 2.71028   4
 -27   1  -1 0.28845 4.52532   6
 -27  -1   1 6.13810 4.43470   6
 -27  -1   1 -1.3114 3.27473   5
 -27   1  -1 4.86812 4.08501   5
  27  -1  -1 -0.0521 4.51267   3
  27   1   1 3.92746 4.72987   3
   0  -2   1 0.08347 0.72899   3
   0  -2  -1 1.80317 0.78939   6
   0  -2   1 -0.2801 1.39988   1
   0   2  -1 3.11441 0.87340   4
   0  -2  -1 1.31658 0.69864   3
   0  -2  -1 0.57405 0.63431   5
   0   2  -1 -0.6830 1.24622   1
   0   2   1 -0.1382 1.29250   1
   0  -2  -1 0.50418 0.78399   6
   0   2  -1 1.50442 0.75124   6
   0   2  -1 0.50220 0.64412   6
   0  -2  -1 2.93253 1.64062   1
   0  -2   1 1.27942 0.80251   6
   0   2   1 1.01741 0.67929   5
   0  -2   1 1.68899 0.79946   4
   0   2   1 1.09268 0.85401   3
   0   2   1 -0.1159 0.70546   4
   0   2  -1 1.45190 0.68880   5
   0  -2  -1 0.10714 0.62716   3
   0   2   1 0.96710 0.83498   3
   0  -2  -1 0.31616 0.70676   4
   0  -2   1 0.38721 0.78723   3
   0   2   1 0.14296 0.73356   6
   0  -2   1 0.58313 0.66005   5
   0   2  -1 0.18796 0.77410   3
   0   2  -1 1.16933 0.83752   3
   0  -2   1 0.94303 0.74977   6
   0   2   1 0.56622 0.75823   6
   1  -2   1 1563.98 33.1023   6
  -1  -2  -1 1574.44 33.2086   3
  -1   2   1 1580.80 33.1603   6
   1   2  -1 1586.71 33.1216   4
  -1  -2  -1 1623.00 33.0702   4
  -1  -2  -1 1647.40 36.7162   1
   1   2  -1 1607.88 36.2026   1
  -1  -2  -1 1619.31 33.2289   3
  -1   2   1 1554.25 32.9590   5
   1  -2   1 1630.70 33.1923   6
   1  -2   1 1607.21 33.1861   3
   1   2  -1 1598.19 33.0883   3
   1   2  -1 1599.91 32.9921   6
  -1  -2  -1 1556.42 33.1108   6
  -1   2   1 1587.54 33.2007   6
  -1   2   1 1583.38 32.6892   4
   1  -2   1 1619.42 32.8095   4
   1  -2   1 1599.55 32.9067   5
  -1   2   1 1559.98 36.4824   1
  -1  -2  -1 1626.65 33.2275   6
   1  -2   1 1622.85 36.6113   1
  -1   2  -1 1595.56 32.8104   4
   1  -2  -1 1680.06 36.8187   1
  -1   2  -1 1579.90 33.1723   3
   1   2   1 1600.95 33.2383   3
  -1  -2   1 1566.44 33.0254   6
   1   2   1 1615.98 33.0683   4
  -1  -2   1 1611.72 36.2019   1
   1   2   1 1574.30 33.1875   3
  -1  -2   1 1586.07 33.1055   4
  -1  -2   1 1582.37 32.3402   5
  -1  -2   1 1574.60 33.0228   6
  -1   2  -1 1636.09 33.1805   6
   1   2   1 1526.26 33.0843   6
   1  -2  -1 1545.12 33.1074   6
  -1   2  -1 1597.42 36.5415   1
   1   2   1 1541.18 32.4690   5
   1  -2  -1 1565.53 32.9472   5
   1  -2  -1 1593.07 32.6748   4
   1  -2  -1 1582.87 33.2076   3
   1   2   1 1595.07 36.5108   1
   1   2   1 1615.24 33.2041   6
  -1   2  -1 1589.60 33.1828   3
  -1  -2   1 1589.61 33.0795   3
  -1  -2   1 1558.04 33.0190   3
  -1   2  -1 1546.59 33.0763   6
   2   2  -1 789.725 16.9073   6
   2   2  -1 789.499 17.0162   3
  -2  -2  -1 848.185 17.4007   3
  -2   2   1 757.444 16.4161   4
  -2  -2  -1 808.990 17.2701   3
   2  -2   1 791.303 17.2603   3
  -2   2   1 768.095 17.1418   5
   2  -2   1 770.715 17.1761   6
  -2   2   1 782.825 17.1593   3
  -2  -2  -1 793.081 17.1630   4
   2   2  -1 703.293 15.9602   5
   2  -2   1 773.773 17.1639   6
  -2   2   1 789.113 17.2000   3
   2  -2   1 776.050 17.1890   3
   2  -2   1 766.528 16.5685   4
  -2   2   1 758.373 17.1346   6
  -2   2   1 759.480 17.0705   6
   2  -2   1 771.539 20.5094   1
  -2  -2  -1 804.036 17.2325   6
  -2  -2  -1 781.790 17.1481   6
   2  -2   1 783.562 17.1065   5
  -2   2   1 766.084 20.3355   1
  -2  -2  -1 794.622 20.5321   1
   2   2  -1 784.080 17.2294   4
   2   2  -1 802.673 19.9017   1
   2  -2  -1 794.576 17.1554   6
  -2  -2   1 795.640 17.0381   3
   2  -2  -1 795.730 17.1181   6
  -2   2  -1 763.895 17.0842   5
   2   2   1 765.510 17.1715   3
  -2  -2   1 759.080 16.9158   6
  -2   2  -1 800.458 16.6225   4
  -2  -2   1 786.918 19.8857   1
  -2  -2   1 785.201 16.9648   3
   2   2   1 821.646 17.3369   3
   2   2   1 782.402 16.2510   5
   2   2   1 803.934 20.5288   1
  -2   2  -1 779.004 17.1968   6
  -2  -2   1 766.941 16.9438   6
   2   2   1 772.410 17.1304   4
  -2  -2   1 763.662 17.1587   4
   2  -2  -1 802.692 17.2027   3
  -2   2  -1 819.320 17.2816   3
   2   2   1 769.480 17.1461   6
  -2   2  -1 751.947 17.1001   6
   2  -2  -1 803.679 20.5139   1
   2  -2  -1 787.592 16.4218   4
  -2   2  -1 786.821 17.2454   3
   2  -2  -1 806.650 17.2608   3
   2  -2  -1 786.328 17.1457   5
  -2  -2   1 772.236 15.9925   5
  -2   2  -1 815.608 20.6827   1
  -3   2   1 914.883 19.5655   3
  -3  -2  -1 908.695 19.6126   4
   3   2  -1 888.887 19.6343   4
  -3   2   1 916.750 19.5514   3
   3  -2   1 890.271 19.5799   6
  -3   2   1 938.554 23.2538   1
  -3   2   1 873.988 19.4338   6
   3   2  -1 921.347 19.2563   6
  -3  -2  -1 886.167 19.5961   3
  -3   2   1 871.119 18.4839   4
  -3   2   1 896.070 19.7133   5
   3  -2   1 890.767 19.6251   6
  -3  -2  -1 871.769 19.5095   6
   3  -2   1 887.885 18.7251   4
   3  -2   1 913.355 19.6710   5
   3  -2   1 866.535 19.6209   3
  -3  -2  -1 875.209 19.5636   6
   3  -2   1 903.705 19.6643   3
   3   2  -1 981.722 22.6553   1
  -3   2   1 896.863 19.5494   6
   3   2  -1 894.743 19.3182   3
   3  -2   1 918.585 23.4617   1
   3  -2  -1 913.227 19.4997   6
   3  -2  -1 897.943 19.5661   3
  -3  -2   1 883.991 19.5892   4
   3   2   1 892.032 19.6152   3
  -3   2  -1 898.917 19.6493   6
  -3  -2   1 907.452 19.3375   6
   3   2   1 898.438 19.6489   3
   3   2   1 891.781 23.3209   1
   3   2   1 887.214 23.0433   1
  -3   2  -1 856.862 18.7135   4
   3  -2  -1 879.082 22.9668   1
   3   2   1 880.614 18.4112   5
   3  -2  -1 910.633 19.5405   3
  -3   2  -1 929.023 19.7547   3
  -3   2  -1 900.885 23.4153   1
  -3   2  -1 921.964 19.7188   5
  -3  -2   1 886.248 22.3301   1
   3   2   1 862.347 19.5328   4
   3  -2  -1 902.079 19.6752   5
  -3  -2   1 888.687 19.3054   3
   3   2   1 909.567 19.5198   6
  -3   2  -1 869.959 19.5467   6
   3   2   1 903.183 19.6133   6
  -3  -2   1 888.614 19.2808   3
   3  -2  -1 902.863 18.4828   4
  -3   2  -1 889.713 19.6336   3
  -4  -2  -1 728.488 16.6616   6
  -4  -2  -1 745.519 15.4106   5
  -4  -2  -1 746.560 16.7888   3
   4  -2   1 747.887 16.8822   3
  -4   2   1 748.717 16.9496   5
   4   2  -1 745.845 19.5479   1
  -4   2   1 746.385 16.6068   6
   4   2  -1 715.951 16.2425   6
  -4   2   1 746.613 16.6186   3
   4  -2   1 753.206 16.8342   6
   4   2  -1 742.729 16.4433   3
  -4   2   1 751.249 16.6298   3
  -4   2   1 746.522 15.2357   4
   4  -2   1 745.248 16.8127   3
   4   2  -1 729.535 16.7482   4
  -4  -2  -1 763.642 20.8670   1
   4  -2   1 750.478 16.8813   5
  -4  -2  -1 757.137 16.8278   6
   4  -2   1 735.061 15.6065   4
   4  -2   1 752.381 20.8069   1
  -4   2   1 765.923 20.4508   1
   4   2  -1 726.788 16.2092   6
  -4  -2  -1 742.050 16.7621   3
   4  -2   1 753.527 16.7602   6
  -4  -2  -1 756.328 16.7490   4
  -4   2   1 735.179 16.6335   6
  -4  -2   1 754.839 16.4646   6
   4  -2  -1 730.828 20.2964   1
   4  -2  -1 732.742 16.8480   5
  -4   2  -1 732.326 16.7520   6
  -4   2  -1 735.095 16.8371   3
  -4  -2   1 739.151 16.7098   4
   4   2   1 749.002 16.7586   4
   4   2   1 735.517 16.6966   6
   4   2   1 755.927 16.8163   3
   4   2   1 785.123 20.7141   1
   4  -2  -1 749.006 16.6863   3
  -4  -2   1 747.432 16.3906   3
   4  -2  -1 745.517 16.6378   3
  -4   2  -1 732.934 16.7909   6
  -4  -2   1 737.753 16.3469   6
   4   2   1 715.805 16.5514   6
   4   2   1 745.386 16.7813   3
  -4   2  -1 754.401 16.9473   5
  -4  -2   1 743.059 16.4072   3
   4   2   1 768.898 15.4391   5
  -4   2  -1 713.040 20.6177   1
   4  -2  -1 736.599 15.2240   4
   4   2   1 772.284 20.8533   1
  -4   2  -1 745.257 16.7973   3
   4  -2  -1 732.375 16.5142   6
   5   2  -1 186.658 5.52912   3
   5  -2   1 184.904 5.72392   6
  -5   2   1 183.321 5.93455   5
   5  -2   1 191.014 5.89166   6
  -5   2   1 191.064 5.66874   3
  -5  -2  -1 191.309 5.86572   6
  -5   2   1 181.762 8.47705   1
  -5  -2  -1 189.320 5.80556   3
  -5   2   1 184.266 5.56308   3
  -5  -2  -1 195.552 4.53871   5
  -5  -2  -1 194.164 5.76939   6
  -5  -2  -1 190.679 5.69782   4
  -5   2   1 190.105 5.70332   6
   5  -2   1 187.853 4.53066   4
   5  -2   1 202.390 9.22587   1
   5   2  -1 190.925 7.94733   1
   5  -2   1 183.077 4.55924   4
  -5   2   1 188.539 5.63883   6
   5  -2   1 196.208 5.91111   3
   5   2  -1 183.322 5.70551   4
   5   2  -1 181.642 5.27527   6
   5  -2   1 188.984 5.89809   5
  -5  -2  -1 189.725 5.82251   3
   5  -2   1 186.185 5.88145   3
  -5  -2  -1 179.389 8.85395   1
  -5  -2   1 184.621 4.09135   5
   5   2   1 195.184 5.78232   4
  -5  -2   1 194.285 5.53085   3
   5  -2  -1 189.104 5.68457   3
  -5   2  -1 187.993 5.83375   6
   5   2   1 190.647 5.72162   6
   5  -2  -1 184.958 5.48527   6
   5  -2  -1 198.834 6.00726   5
  -5  -2   1 183.653 8.27145   1
  -5   2  -1 185.768 5.94092   5
   5  -2  -1 185.578 5.75879   3
  -5   2  -1 187.776 5.88051   3
   5   2   1 192.640 5.82218   3
  -5   2  -1 199.556 5.91302   3
  -5   2  -1 187.287 5.83860   6
  -5   2  -1 177.494 8.82509   1
   5   2   1 194.731 4.51604   5
   5   2   1 201.130 5.90014   3
   5   2   1 198.131 9.07407   1
  -5  -2   1 186.411 5.37779   6
  -5  -2   1 178.552 5.61226   4
  -5  -2   1 186.356 5.51374   6
  -6  -2  -1 126.019 4.57509   4
  -6   2   1 126.414 4.60595   6
   6  -2   1 127.962 3.34592   4
  -6   2   1 118.803 4.47827   3
  -6  -2  -1 130.770 4.73617   3
   6  -2   1 126.750 4.58373   6
  -6  -2  -1 136.932 4.78633   3
  -6   2   1 125.053 4.45999   3
  -6  -2  -1 138.400 8.01132   1
   6  -2   1 122.283 4.77891   3
   6  -2   1 126.292 4.76477   3
   6   2  -1 125.618 4.64406   4
   6  -2   1 127.400 3.29242   4
   6   2  -1 127.230 6.94520   1
  -6  -2  -1 130.790 3.49304   5
   6  -2   1 124.594 4.71542   6
  -6   2   1 127.603 4.88991   5
   6  -2   1 123.631 4.76564   5
  -6   2   1 121.051 4.49234   6
   6  -2   1 116.403 7.51570   1
  -6  -2  -1 125.452 4.59605   6
  -6   2   1 127.168 7.38452   1
   6   2  -1 103.238 6.48798   1
   6   2  -1 131.195 4.43993   3
   6   2  -1 125.380 4.17168   6
  -6  -2  -1 133.759 4.86467   6
   6   2   1 130.230 3.47851   5
   6   2   1 124.133 4.64301   3
   6  -2  -1 126.127 4.57902   3
   6  -2  -1 127.723 4.77775   5
   6  -2  -1 110.696 5.28816   3
   6   2   1 134.502 7.78289   1
   6   2   1 132.308 4.79365   3
  -6  -2   1 124.891 4.55076   4
  -6  -2   1 124.825 4.45470   6
  -6   2  -1 125.194 4.73494   6
  -6  -2   1 127.887 4.31351   6
   6   2   1 124.611 4.55143   6
  -6  -2   1 130.183 4.43259   3
  -6   2  -1 133.959 8.02042   1
  -6  -2   1 127.452 4.43032   3
  -6  -2   1 124.357 7.07375   1
  -6   2  -1 125.056 4.80275   6
  -6   2  -1 129.287 4.95074   5
  -6  -2   1 130.660 3.17686   5
   6  -2  -1 124.569 4.34249   6
  -6   2  -1 127.582 4.82801   3
   6   2   1 129.078 4.71420   4
  -6   2  -1 134.455 4.77908   3
   7  -2   1 52.7854 3.34178   5
  -7  -2  -1 50.8196 3.42881   6
   7  -2   1 57.5670 3.24460   6
  -7  -2  -1 50.7889 3.21889   3
   7  -2   1 60.3940 6.15438   1
   7   2  -1 54.0803 5.01842   1
  -7  -2  -1 52.6809 3.12365   4
   7  -2   1 54.8336 3.37647   3
  -7  -2  -1 60.4223 6.63096   1
  -7   2   1 55.4869 3.17825   6
   7   2  -1 51.9906 2.78442   6
  -7   2   1 54.0383 3.10490   3
   7   2  -1 51.5030 2.64071   6
  -7   2   1 55.9100 5.71264   1
  -7  -2  -1 56.2287 2.28212   5
   7  -2   1 49.0449 1.89494   4
   7  -2   1 57.5045 3.46286   6
   7  -2   1 59.4234 3.52171   3
  -7   2   1 55.4897 3.52935   5
  -7  -2  -1 59.2146 3.31100   3
   7   2  -1 48.7758 3.07906   3
  -7  -2  -1 53.6816 3.22263   6
  -7   2   1 55.4608 3.22601   6
   7   2  -1 51.1106 3.18897   4
   7   2  -1 51.2720 1.94649   5
  -7   2   1 56.0969 3.25305   3
   7   2   1 61.6732 6.13563   1
  -7   2  -1 51.8275 3.41412   6
  -7   2  -1 57.6290 3.37899   3
  -7  -2   1 57.8849 3.09537   3
   7   2   1 59.0408 3.42710   3
   7  -2  -1 59.3396 3.50974   5
   7   2   1 60.0432 3.39213   4
   7   2   1 56.9979 3.34544   3
  -7   2  -1 48.3631 5.91812   1
  -7   2  -1 51.3732 3.38153   3
  -7   2  -1 48.7684 3.41274   6
  -7  -2   1 49.6707 2.93858   4
   7  -2  -1 49.8876 3.12319   3
  -7  -2   1 58.6564 3.02179   6
  -7  -2   1 55.3037 3.16410   6
   7  -2  -1 54.9047 2.96125   6
   7   2   1 57.0885 3.23620   6
  -7  -2   1 52.6474 2.88782   3
  -7   2  -1 58.2599 3.74301   5
  -7  -2   1 59.1638 2.08377   5
   7   2   1 57.0522 2.26993   5
  -7  -2   1 57.5251 5.35633   1
   8  -2   1 41.2861 3.27000   3
   8   2  -1 46.4364 3.15798   4
  -8  -2  -1 41.4018 3.14390   3
  -8   2   1 49.1474 3.71108   5
  -8   2   1 37.2843 2.82801   3
  -8  -2  -1 42.9234 2.29162   5
   8   2  -1 47.0440 2.77462   6
  -8  -2  -1 40.4281 3.24418   6
   8  -2   1 46.9535 3.44887   3
   8  -2   1 44.8040 5.93260   1
   8  -2   1 44.8858 1.77450   4
  -8  -2  -1 44.4503 3.40222   6
  -8  -2  -1 39.4914 5.52005   1
  -8  -2  -1 46.0990 3.23354   3
  -8   2   1 38.3463 5.24452   1
  -8   2   1 45.0827 3.31095   6
   8   2  -1 42.9837 2.58954   6
   8  -2   1 47.5345 3.34424   5
   8   2  -1 44.0190 5.41417   1
  -8   2   1 43.0677 3.21536   6
   8   2  -1 47.3200 3.06193   3
  -8  -2  -1 44.2823 3.07916   4
  -8   2   1 43.7864 3.09266   3
   8  -2   1 48.5939 3.35559   6
   8  -2   1 43.5959 3.19649   6
   8   2  -1 45.5577 2.02017   5
   8  -2  -1 43.5377 2.86496   6
   8  -2  -1 43.3842 3.13884   3
  -8   2  -1 46.5660 3.61965   5
  -8  -2   1 44.6407 2.82589   3
   8  -2  -1 47.5615 3.41052   5
  -8   2  -1 47.6846 3.44787   3
  -8   2  -1 48.8918 3.55785   6
  -8  -2   1 46.4216 3.23283   6
  -8  -2   1 37.9401 2.72995   3
  -8   2  -1 43.4925 5.91723   1
   8   2   1 41.6001 2.21916   5
  -8  -2   1 48.9726 3.14438   4
   8   2   1 31.7160 5.21517   1
  -8   2  -1 46.2046 3.30674   3
   8   2   1 43.3404 3.24736   4
  -8   2  -1 44.0297 3.39859   6
   8   2   1 47.7144 3.18109   6
   8   2   1 42.0177 3.20078   3
  -8  -2   1 44.3353 2.07577   5
  -8  -2   1 42.5668 2.97326   6
   8   2   1 43.2958 3.25853   3
   9  -2   1 527.259 11.2487   4
   9   2  -1 524.257 17.8593   1
  -9  -2  -1 527.012 13.7545   6
   9  -2   1 530.266 13.5340   6
  -9   2   1 519.055 13.1944   3
   9   2  -1 502.828 12.5755   6
  -9  -2  -1 547.101 19.6808   1
   9  -2   1 501.335 18.8174   1
  -9  -2  -1 523.230 13.1201   4
  -9   2   1 507.954 13.2973   6
   9   2  -1 506.167 13.1308   4
   9   2  -1 502.903 12.4302   6
  -9   2   1 513.600 18.7933   1
  -9  -2  -1 532.535 13.4977   3
  -9  -2  -1 506.101 13.4148   6
   9   2  -1 506.316 11.7229   5
  -9  -2  -1 503.807 13.3986   3
   9  -2   1 532.104 13.7592   5
   9   2  -1 513.161 13.2287   3
  -9  -2  -1 528.925 12.0451   5
   9  -2   1 523.025 13.3245   6
  -9   2   1 520.858 13.3226   3
  -9   2   1 528.978 13.8443   5
   9  -2   1 524.868 13.8084   3
  -9   2   1 512.687 13.3543   6
   9  -2   1 535.475 13.7021   3
  -9  -2   1 528.691 13.3572   6
   9  -2  -1 510.810 13.3772   3
  -9   2  -1 532.367 19.4947   1
  -9   2  -1 525.983 13.5319   3
  -9   2  -1 539.667 13.8522   6
   9   2   1 519.137 11.9936   5
  -9   2  -1 524.157 13.8189   5
  -9   2  -1 521.753 13.6731   6
   9  -2  -1 492.274 13.2966   6
   9  -2  -1 511.176 12.8638   6
   9   2   1 525.662 13.6454   3
   9   2   1 504.744 13.1766   6
  -9  -2   1 540.674 18.5861   1
   9   2   1 519.323 13.5210   3
  -9  -2   1 527.995 13.0597   3
  -9  -2   1 511.088 13.0393   6
  -9   2  -1 517.787 13.6688   3
  -9  -2   1 509.595 12.9805   4
  -9  -2   1 515.494 11.7708   5
  -9  -2   1 522.214 12.9825   3
   9   2   1 530.671 13.2971   4
   9  -2  -1 511.287 13.6202   5
 -10   2   1 450.151 17.6266   1
  10  -2   1 433.425 12.3815   3
  10  -2   1 443.906 12.2702   3
  10  -2   1 422.755 12.2268   5
 -10  -2  -1 447.738 11.6754   4
 -10  -2  -1 430.139 10.6032   5
 -10   2   1 435.542 12.0145   3
  10  -2   1 439.580 11.8651   6
 -10   2   1 424.154 12.2708   5
  10   2  -1 438.455 11.0430   6
 -10  -2  -1 441.356 12.0479   3
 -10   2   1 437.851 12.0298   6
 -10  -2  -1 438.263 12.1453   6
  10  -2   1 414.549 11.8920   6
 -10   2   1 444.305 12.0328   6
  10   2  -1 458.554 16.7341   1
 -10  -2  -1 448.170 12.4083   6
  10   2  -1 429.369 10.3553   5
  10   2  -1 433.163 11.7938   3
 -10  -2  -1 419.567 17.9672   1
  10  -2   1 432.687 9.69670   4
 -10  -2  -1 442.400 12.1036   3
  10   2  -1 434.614 11.1750   6
  10  -2   1 467.924 18.1378   1
  10   2  -1 444.329 11.7698   4
 -10   2   1 431.667 11.7366   3
 -10   2  -1 465.402 12.5915   6
 -10   2  -1 427.705 12.2335   3
 -10   2  -1 445.947 12.3552   6
 -10  -2   1 455.125 11.7194   3
 -10  -2   1 433.789 10.4022   5
 -10   2  -1 442.877 12.4182   5
 -10  -2   1 441.778 11.7464   6
 -10   2  -1 446.383 12.1411   3
  10   2   1 437.062 11.7758   4
  10  -2  -1 446.957 11.6829   6
 -10  -2   1 431.955 11.6339   3
  10  -2  -1 450.093 12.2151   3
 -10  -2   1 427.939 11.5118   4
 -10  -2   1 449.857 17.1310   1
  10   2   1 426.907 10.5625   5
 -10  -2   1 434.698 11.9534   6
  10   2   1 434.215 12.0835   3
  10  -2  -1 441.324 12.3279   5
 -10   2  -1 417.788 17.8573   1
  10   2   1 431.420 11.7413   6
  10  -2  -1 446.083 11.4633   6
  10   2   1 443.239 12.2689   3
  11  -2   1 36.6385 3.27375   6
 -11   2   1 39.2719 3.18228   3
  11   2  -1 27.5913 5.38458   1
 -11  -2  -1 35.4576 3.44243   6
  11  -2   1 27.2232 3.24158   3
 -11  -2  -1 38.5245 3.87928   6
 -11  -2  -1 34.5974 2.96479   4
 -11   2   1 28.6038 5.65473   1
  11   2  -1 34.2304 3.17440   3
  11  -2   1 34.8799 3.56490   5
  11   2  -1 28.7086 2.65188   6
 -11  -2  -1 36.6960 3.66842   3
 -11   2   1 26.9680 3.39387   3
  11   2  -1 34.6887 2.25931   5
  11   2  -1 35.3161 3.07208   3
  11   2  -1 35.4653 2.68828   6
  11   2  -1 38.0801 3.19796   4
 -11   2   1 29.8067 3.69517   5
 -11   2   1 33.4236 3.40687   6
 -11  -2  -1 32.3436 2.55948   5
  11  -2   1 34.5444 3.24863   6
  11  -2   1 38.3918 3.70396   3
 -11  -2  -1 33.4266 3.30346   3
  11  -2   1 27.3087 5.66787   1
 -11   2   1 33.8979 3.46435   6
  11  -2   1 33.9968 1.72164   4
 -11  -2  -1 37.9609 6.63258   1
 -11  -2   1 23.8038 4.86124   1
  11   2   1 27.6994 3.49194   6
  11   2   1 30.8924 3.05319   6
 -11   2  -1 25.9408 3.06699   6
  11  -2  -1 34.6966 2.88139   6
  11   2   1 34.3309 3.20534   4
 -11  -2   1 30.5986 3.19259   6
  11  -2  -1 34.8388 3.16227   6
 -11  -2   1 38.2829 2.46785   5
 -11   2  -1 37.6923 3.85507   6
 -11  -2   1 33.0826 3.45761   6
 -11   2  -1 21.1038 5.37952   1
 -11   2  -1 34.5688 3.59414   5
  11   2   1 34.6339 2.40578   5
  11   2   1 31.1600 3.29913   3
 -11   2  -1 37.8632 3.43952   3
 -11  -2   1 36.7472 3.01694   3
 -11   2  -1 27.7985 3.31707   3
 -11  -2   1 35.8266 3.01634   4
  11  -2  -1 34.5847 3.29792   5
  11   2   1 28.2993 3.37327   3
  11  -2  -1 33.0716 3.67639   3
 -11  -2   1 34.0026 2.96215   3
 -12  -2  -1 384.018 11.4619   3
  12  -2   1 396.004 11.9339   3
 -12  -2  -1 395.446 11.8909   6
 -12  -2  -1 390.564 17.9587   1
  12   2  -1 387.443 16.4967   1
  12  -2   1 379.022 8.78257   4
 -12  -2  -1 386.129 10.0425   5
 -12  -2  -1 371.739 11.5080   6
  12   2  -1 389.937 9.78696   5
  12   2  -1 399.706 11.4874   3
 -12   2   1 417.524 12.0643   5
  12   2  -1 377.647 10.3438   6
 -12   2   1 371.505 11.3150   3
 -12   2   1 395.656 11.5503   6
  12   2  -1 380.922 10.8976   4
  12  -2   1 376.264 11.5588   3
 -12   2   1 334.483 11.1946   6
 -12   2   1 390.841 17.5570   1
  12  -2   1 388.187 11.7078   5
 -12  -2  -1 396.260 11.4568   3
  12  -2   1 380.043 17.5546   1
  12  -2   1 385.117 11.1179   6
  12   2  -1 396.467 10.3183   6
  12   2  -1 382.567 11.1329   3
 -12   2   1 390.809 11.2106   3
 -12  -2  -1 381.666 10.8305   4
  12   2   1 379.041 11.0088   6
  12  -2  -1 340.665 16.7700   1
  12   2   1 381.323 11.0398   4
  12  -2  -1 338.328 11.2144   3
 -12  -2   1 403.834 11.6253   6
 -12  -2   1 381.640 11.0020   3
 -12   2  -1 389.404 11.8161   6
 -12  -2   1 376.708 17.2426   1
  12  -2  -1 386.024 11.6583   5
  12   2   1 369.337 11.5647   3
  12  -2  -1 399.408 10.9948   6
  12   2   1 370.647 10.8251   6
 -12   2  -1 416.257 18.9919   1
  12  -2  -1 376.340 10.5974   6
  12   2   1 377.764 9.95199   5
 -12   2  -1 409.927 12.0883   6
 -12   2  -1 381.881 11.6537   3
 -12  -2   1 390.742 11.0266   3
 -12  -2   1 368.697 9.73481   5
 -12  -2   1 376.416 10.6753   4
 -12  -2   1 391.787 11.2721   6
 -12   2  -1 380.549 11.4528   3
  12   2   1 376.773 11.6189   3
 -12   2  -1 375.566 11.7131   5
  13   2  -1 27.2929 2.76759   6
  13   2  -1 30.3214 3.68986   3
 -13   2   1 19.2209 3.01146   6
  13   2  -1 24.7770 2.76713   6
  13   2  -1 22.0132 3.26893   3
  13  -2   1 11.9863 5.52118   1
 -13  -2  -1 20.5345 3.27827   6
 -13  -2  -1 31.0707 3.90942   6
  13  -2   1 32.4246 4.03683   3
  13   2  -1 19.9728 2.68580   4
 -13  -2  -1 9.35197 5.78409   1
 -13   2   1 22.5710 3.22509   6
  13   2  -1 28.1473 2.48875   5
 -13  -2  -1 21.3625 3.00586   3
 -13  -2  -1 26.0443 3.47606   3
 -13   2   1 13.9375 5.59442   1
  13  -2   1 23.6774 3.33502   3
  13   2  -1 27.4889 5.92036   1
  13  -2   1 24.8971 3.30272   5
  13  -2   1 24.2071 1.71510   4
  13  -2   1 24.5007 2.93245   6
 -13   2   1 27.6822 3.45439   3
 -13   2   1 28.6808 3.59434   5
 -13   2   1 32.6633 3.74770   3
 -13  -2  -1 31.1788 2.93602   5
 -13  -2  -1 26.2199 2.92106   4
 -13   2  -1 26.2724 3.34304   6
 -13   2  -1 27.4730 6.57060   1
  13  -2  -1 29.2504 3.34503   6
 -13  -2   1 22.6434 2.98151   6
 -13  -2   1 27.7221 2.64633   5
  13  -2  -1 27.7367 3.00206   6
 -13  -2   1 24.3064 3.08049   3
 -13   2  -1 29.1236 3.63463   6
 -13  -2   1 29.2346 3.47888   6
  13  -2  -1 28.1933 3.46840   5
  13  -2  -1 28.2366 3.60354   3
  13   2   1 27.1081 3.45178   3
  13  -2  -1 21.0350 5.64215   1
  13   2   1 28.7714 3.29745   6
 -13  -2   1 25.2183 3.00500   4
  13   2   1 25.0551 3.35739   3
 -13  -2   1 30.7200 6.66832   1
 -13   2  -1 31.2386 3.91106   3
  13   2   1 31.9283 3.43357   4
 -13   2  -1 36.0846 3.84068   3
  13   2   1 22.6587 2.80560   6
 -13  -2   1 20.6486 2.84220   3
  13   2   1 28.9397 2.64433   5
 -13   2  -1 24.0920 3.43430   5
  14  -2   1 115.650 6.45816   3
 -14   2   1 121.658 11.5165   1
 -14  -2  -1 114.564 5.95805   3
 -14   2   1 103.984 6.04930   6
  14   2  -1 106.795 4.94197   6
 -14  -2  -1 107.948 4.91829   5
  14   2  -1 102.465 6.03950   3
 -14   2   1 116.666 6.47991   5
  14  -2   1 103.530 5.95698   5
 -14   2   1 127.496 6.70539   6
  14  -2   1 112.927 6.18276   3
  14  -2   1 108.364 3.53111   4
 -14  -2  -1 114.236 11.6802   1
 -14  -2  -1 103.380 5.19999   4
  14   2  -1 104.712 4.82820   6
  14   2  -1 109.806 10.6609   1
  14   2  -1 109.570 4.58328   5
 -14  -2  -1 114.498 6.19784   3
  14  -2   1 125.939 12.1722   1
  14   2  -1 108.399 5.39852   4
 -14  -2  -1 114.354 6.15275   6
 -14   2   1 103.312 5.72384   3
 -14   2   1 113.801 6.13852   3
  14   2  -1 128.908 5.94411   3
 -14  -2  -1 118.789 6.70583   6
  14  -2   1 111.391 5.61543   6
 -14   2  -1 107.747 6.32774   5
  14   2   1 111.526 6.22256   3
  14   2   1 109.364 5.47785   6
  14  -2  -1 110.168 6.03070   5
 -14  -2   1 104.680 5.35444   3
  14  -2  -1 121.647 5.57245   6
  14  -2  -1 114.904 6.22712   3
 -14  -2   1 113.133 5.95482   6
 -14   2  -1 109.980 6.25355   3
 -14   2  -1 114.540 6.56181   3
 -14  -2   1 118.574 5.36381   4
 -14   2  -1 117.488 6.77231   6
 -14  -2   1 108.919 6.25979   6
 -14  -2   1 113.753 5.68852   3
  14   2   1 109.184 6.00121   3
 -14  -2   1 115.028 10.8545   1
  14   2   1 112.994 5.47172   6
  14   2   1 118.372 5.65296   4
 -14  -2   1 106.933 4.72506   5
  14  -2  -1 108.520 5.20075   6
  14  -2  -1 120.560 11.1681   1
 -14   2  -1 107.027 6.21924   6
  14   2   1 110.412 4.70499   5
 -14   2  -1 126.003 12.2945   1
 -15  -2  -1 68.3882 9.51201   1
  15   2  -1 96.4952 5.24396   4
 -15  -2  -1 79.9132 5.41843   3
  15  -2   1 94.0593 6.28898   3
 -15   2   1 91.2239 6.14558   5
  15  -2   1 91.1607 10.6371   1
  15  -2   1 88.3808 5.72968   5
 -15  -2  -1 86.9182 4.66528   5
  15   2  -1 92.7290 5.75280   3
 -15   2   1 86.5223 5.89761   6
  15  -2   1 81.9686 6.15298   6
 -15   2   1 92.7732 6.26419   6
 -15   2   1 94.6433 5.62124   3
 -15  -2  -1 97.9802 5.05453   4
  15   2  -1 94.8080 4.61741   6
  15   2  -1 101.605 6.11803   3
  15  -2   1 94.9654 6.18076   3
 -15   2   1 72.6265 10.5258   1
  15   2  -1 96.6764 4.41836   5
 -15  -2  -1 95.1862 5.63645   3
  15   2  -1 86.3460 10.5098   1
 -15  -2  -1 99.3175 6.01431   6
 -15   2   1 84.3251 5.97185   3
  15  -2   1 90.7884 3.16777   4
 -15  -2  -1 81.5658 6.20296   6
 -15  -2   1 96.8690 5.46645   3
 -15  -2   1 93.6062 6.21264   6
 -15  -2   1 84.5794 4.85336   4
 -15   2  -1 93.3585 6.28345   5
  15  -2  -1 98.3347 5.99043   3
  15  -2  -1 82.4632 5.47626   5
 -15   2  -1 99.0787 12.1870   1
 -15   2  -1 84.9739 6.09755   6
 -15   2  -1 84.5058 6.36619   6
 -15  -2   1 90.5737 10.6551   1
 -15   2  -1 89.7096 5.95155   3
  15   2   1 91.1683 5.97267   3
  15   2   1 98.9861 5.23816   6
 -15  -2   1 101.476 5.80765   6
  15  -2  -1 92.4326 5.07792   6
  15   2   1 83.4978 4.38805   5
 -15   2  -1 93.6727 5.69490   3
 -15  -2   1 96.1179 4.55795   5
  15   2   1 96.8942 5.83743   3
 -16   2   1 123.974 6.83921   3
 -16  -2  -1 131.948 6.67558   3
  16  -2   1 111.853 6.59946   5
 -16  -2  -1 133.550 14.8707   1
  16   2  -1 137.384 12.3593   1
 -16  -2  -1 113.324 6.73614   6
  16  -2   1 127.004 6.48178   6
 -16   2   1 132.183 7.37619   5
  16  -2   1 124.824 3.83861   4
 -16  -2  -1 118.966 5.57397   5
  16  -2   1 141.055 7.59247   3
 -16   2   1 116.611 13.1076   1
 -16  -2  -1 108.999 5.77329   4
 -16   2   1 125.397 7.08739   6
  16  -2   1 125.208 12.9550   1
  16   2  -1 123.505 6.63657   3
  16   2  -1 130.419 7.03475   3
 -16  -2  -1 133.991 7.52813   6
  16   2  -1 118.352 5.30016   6
 -16   2   1 120.293 7.13969   6
  16  -2   1 124.787 6.81723   3
  16   2  -1 117.756 5.11901   5
  16   2   1 112.403 5.21395   5
  16  -2  -1 115.692 6.86441   3
 -16  -2   1 124.511 5.43424   5
 -16  -2   1 125.018 6.30079   3
  16   2   1 92.9454 11.5551   1
 -16   2  -1 125.053 7.42445   6
 -16   2  -1 119.669 7.18541   6
  16  -2  -1 126.690 11.7817   1
 -16  -2   1 130.697 7.18963   6
  16   2   1 130.477 7.11662   3
  16  -2  -1 112.630 6.50415   5
 -16  -2   1 121.172 6.73980   6
 -16   2  -1 133.037 7.42837   5
 -16   2  -1 103.575 12.4736   1
 -16  -2   1 115.193 13.4019   1
  16  -2  -1 129.489 5.99305   6
  16   2   1 118.866 5.94666   6
  16   2   1 125.615 6.12612   4
 -16   2  -1 120.942 6.84074   3
  16   2   1 118.341 6.63314   3
 -16  -2   1 124.350 5.78809   4
 -17  -2  -1 39.1112 9.53115   1
  17   2  -1 59.2129 5.04597   3
 -17   2   1 52.1010 10.5940   1
  17  -2   1 45.9805 4.54118   6
 -17  -2  -1 45.6492 4.19160   4
 -17  -2  -1 45.8441 4.81651   3
  17  -2   1 49.8965 4.94463   3
  17   2  -1 59.6318 4.84693   3
 -17  -2  -1 45.4807 5.18055   6
 -17   2   1 60.7520 5.42658   6
 -17   2   1 47.4730 5.15270   3
  17   2  -1 49.6876 4.32671   4
 -17   2   1 53.1017 5.59487   6
 -17   2   1 55.1772 5.42858   5
 -17  -2  -1 50.5945 4.14876   5
  17   2  -1 52.4815 3.63232   5
  17  -2   1 49.8247 2.30938   4
  17   2  -1 50.4950 3.78580   6
  17   2  -1 42.5881 8.84081   1
  17  -2   1 46.2478 5.41526   3
 -17   2  -1 50.6923 5.43603   6
 -17   2  -1 53.3522 5.72454   5
  17   2   1 47.0412 5.59897   3
 -17  -2   1 49.9015 5.55778   6
 -17  -2   1 51.0109 4.64094   3
 -17  -2   1 50.2205 4.07868   4
  17   2   1 44.4907 3.62861   5
 -17  -2   1 43.6681 8.59116   1
 -17   2  -1 32.4215 9.12566   1
  17   2   1 53.9632 9.06713   1
  17  -2  -1 45.4529 4.15514   6
 -17   2  -1 43.4298 5.09382   3
  17   2   1 48.0376 4.16949   6
  17   2   1 50.4899 4.93178   3
 -17  -2   1 52.6915 4.03427   5
 -17   2  -1 56.5927 5.85060   6
 -17  -2   1 44.4705 5.04412   6
  17  -2  -1 41.1636 8.44524   1
  17   2   1 45.5709 4.38230   4
  17  -2  -1 47.9093 5.15547   3
 -18  -2  -1 45.0285 5.50171   6
  18   2  -1 47.6984 4.25572   4
  18  -2   1 43.1416 2.10291   4
  18   2  -1 46.2713 4.75104   3
 -18  -2  -1 35.0946 4.71237   6
 -18   2   1 50.3790 5.80130   6
 -18   2   1 58.7261 10.9319   1
  18   2  -1 38.0339 4.81637   3
  18   2  -1 49.4053 3.79827   5
 -18   2   1 43.6955 5.43391   5
 -18  -2  -1 47.8455 5.40468   3
 -18   2   1 43.2710 5.22951   3
 -18  -2  -1 41.4552 4.14519   5
  18  -2   1 44.3477 4.96333   3
  18  -2   1 61.2848 6.37981   3
  18   2  -1 39.5970 3.62473   6
 -18   2   1 40.8754 4.78249   6
  18   2  -1 27.6535 7.60332   1
  18  -2   1 49.0518 4.70851   6
 -18  -2  -1 41.2546 4.05801   4
  18   2   1 47.8674 4.97368   3
  18  -2  -1 49.0561 5.38574   3
  18  -2  -1 48.5173 4.21764   6
 -18   2  -1 53.6589 10.9693   1
 -18   2  -1 34.1782 4.47884   3
  18   2   1 54.8272 10.4407   1
 -18  -2   1 50.3274 4.89504   3
  18   2   1 45.2602 4.22231   6
 -18   2  -1 37.8856 4.85296   5
 -18  -2   1 52.0696 5.85726   6
  18   2   1 48.8669 3.94545   5
 -18   2  -1 40.9193 5.11870   6
 -18  -2   1 40.2195 10.5299   1
 -18  -2   1 40.2692 5.10193   6
  18  -2  -1 38.7258 9.12279   1
 -18   2  -1 55.2195 6.33748   6
  18   2   1 44.4279 5.28978   3
 -18  -2   1 46.4261 4.08308   5
 -18  -2   1 37.2905 3.81847   4
  18   2   1 40.8200 4.30175   4
 -19  -2  -1 114.419 6.10255   4
 -19   2   1 125.809 7.72324   5
  19   2  -1 120.557 6.21915   4
 -19  -2  -1 125.557 6.13692   5
 -19  -2  -1 100.084 13.6315   1
 -19  -2  -1 135.701 8.59809   6
  19  -2   1 120.080 6.62719   6
  19  -2   1 117.954 7.88388   3
  19   2  -1 118.211 5.44656   6
  19   2  -1 116.770 6.89491   3
 -19   2   1 111.716 7.51590   6
 -19   2   1 90.8396 13.6803   1
 -19  -2  -1 112.430 6.88636   3
 -19   2   1 124.719 7.39921   3
 -19   2   1 141.775 8.53792   6
 -19  -2  -1 116.168 7.67408   6
  19   2  -1 107.134 7.10174   3
  19  -2   1 123.095 7.61915   3
  19  -2   1 119.249 3.47978   4
  19   2  -1 117.457 5.72453   5
  19   2  -1 124.168 14.9583   1
  19  -2  -1 117.329 7.61248   3
 -19  -2   1 124.264 7.47833   6
  19  -2  -1 117.059 6.09228   6
  19   2   1 117.069 6.17631   6
 -19  -2   1 127.389 14.9712   1
  19   2   1 122.695 8.17403   3
  19   2   1 121.439 6.36953   4
  19  -2  -1 157.261 15.9614   1
 -19   2  -1 115.930 7.84682   6
 -19   2  -1 78.2189 12.7754   1
 -19   2  -1 108.873 7.43216   5
 -19   2  -1 129.525 7.97993   3
  19   2   1 114.112 5.77426   5
  19   2   1 103.863 7.11356   3
  19   2   1 85.5053 13.0193   1
 -19  -2   1 116.853 6.82427   3
 -19  -2   1 129.531 8.21490   6
 -19  -2   1 109.109 5.76865   5
 -19   2  -1 123.519 8.37639   6
 -19  -2   1 105.659 5.85132   4
 -20   2   1 15.7814 4.04009   5
 -20   2   1 20.6524 4.64631   6
 -20  -2  -1 8.89379 3.15776   3
  20  -2   1 10.7967 3.25146   3
  20  -2   1 13.6658 3.07061   6
 -20  -2  -1 7.64273 3.48778   6
  20   2  -1 9.27818 3.37803   3
  20  -2   1 11.9740 1.02911   4
  20  -2   1 12.3651 4.13105   3
 -20   2   1 9.12094 3.66640   6
  20  -2   1 11.5682 11.7255   1
  20   2  -1 6.26155 2.46454   4
 -20   2   1 8.70902 3.58440   3
 -20  -2  -1 8.05935 3.65416   6
  20   2  -1 10.4525 2.44879   5
 -20  -2  -1 10.8028 2.71371   5
 -20  -2  -1 12.3062 10.6305   1
 -20  -2  -1 8.61230 2.71433   4
  20   2  -1 -0.9786 8.38341   1
 -20   2   1 6.20263 11.3253   1
  20   2  -1 8.18643 3.39581   3
  20   2  -1 10.2583 2.08594   6
 -20  -2   1 23.6048 10.2042   1
 -20  -2   1 9.60394 2.64680   4
 -20   2  -1 10.9512 3.85280   6
  20   2   1 10.0278 3.33629   3
  20  -2  -1 20.7506 4.26945   3
  20   2   1 16.2098 4.02224   3
 -20   2  -1 9.69755 3.68695   5
  20  -2  -1 12.3186 2.60336   6
  20   2   1 8.41254 2.42671   5
 -20   2  -1 3.89055 3.63927   6
 -20  -2   1 9.36908 3.33119   6
  20  -2  -1 8.29698 8.87573   1
 -20   2  -1 6.54787 3.47625   3
  20   2   1 10.7135 2.52097   6
 -20  -2   1 9.67855 3.83178   6
 -20   2  -1 15.3813 11.3043   1
 -20  -2   1 9.87327 3.21842   3
  20   2   1 14.7376 2.96308   4
  20   2   1 19.0806 9.23814   1
 -20  -2   1 11.4129 2.57923   5
  21   2  -1 27.5768 3.59610   4
 -21  -2  -1 17.1343 4.47776   6
  21  -2   1 23.2195 3.52302   6
 -21   2   1 20.2598 4.25382   3
  21  -2   1 23.2479 5.26550   3
  21   2  -1 23.7962 4.22851   3
  21  -2   1 9.12826 11.0211   1
 -21  -2  -1 6.25156 11.4038   1
  21   2  -1 12.8485 9.90933   1
 -21  -2  -1 20.8984 3.32636   5
  21  -2   1 16.5541 3.93900   3
  21   2  -1 21.6495 2.82282   6
  21   2  -1 18.5646 4.37040   3
 -21   2   1 21.8902 4.68446   6
 -21   2   1 19.2912 4.21094   6
 -21  -2  -1 18.5069 4.27876   6
 -21   2   1 22.2504 4.50517   5
 -21  -2  -1 19.2022 3.72816   3
 -21   2   1 1.77995 13.2106   1
  21  -2  -1 12.7908 9.92422   1
  21   2   1 31.0898 5.52852   3
  21   2   1 26.7303 3.55595   6
  21  -2  -1 19.7003 4.69948   3
 -21  -2   1 26.8504 4.75023   6
 -21   2  -1 22.7706 4.43413   3
 -21   2  -1 19.6729 4.95193   6
  21   2   1 21.1846 4.48240   3
 -21  -2   1 18.6059 3.10010   4
 -21  -2   1 18.0022 4.26893   6
  21   2   1 23.8543 3.50813   5
 -21   2  -1 26.3319 4.62215   5
 -21   2  -1 25.2391 12.5602   1
  21   2   1 20.3462 3.45485   4
 -21  -2   1 15.5812 2.96236   5
  21   2   1 13.6585 10.5960   1
 -21  -2   1 21.9573 11.3513   1
 -21  -2   1 20.1494 3.84149   3
 -21   2  -1 24.3856 4.77452   6
  21  -2  -1 15.2319 2.90768   6
  22   2  -1 15.2398 4.32706   3
 -22   2   1 5.99229 3.76601   3
 -22  -2  -1 -5.9172 12.9760   1
 -22   2   1 5.82021 3.60040   6
 -22   2   1 1.81313 14.2671   1
 -22  -2  -1 9.55587 2.77932   5
  22  -2   1 7.42891 3.09679   6
 -22   2   1 12.2596 4.21824   5
  22  -2   1 9.11071 3.68244   3
  22   2  -1 0.27476 3.32983   3
  22  -2   1 4.97863 3.99749   3
 -22  -2  -1 9.91477 3.46787   3
 -22  -2  -1 7.32917 3.66538   6
  22   2  -1 4.71920 10.7849   1
 -22  -2  -1 7.41468 4.21755   6
  22   2  -1 7.41419 2.54569   4
  22  -2   1 2.21724 11.6219   1
 -22   2   1 9.33510 3.97269   6
  22   2   1 5.62310 2.74344   5
 -22  -2   1 10.1572 3.96650   6
 -22   2  -1 9.83669 4.24900   6
  22  -2  -1 3.17096 11.3026   1
  22  -2  -1 11.4976 4.33992   3
 -22  -2   1 7.88107 2.75261   5
 -22  -2   1 14.4513 4.11015   6
 -22   2  -1 2.36069 14.3164   1
 -22   2  -1 7.57832 4.00741   3
  22   2   1 5.64548 4.15488   3
 -22  -2   1 7.47172 3.35376   3
  22   2   1 8.99196 2.74349   6
 -22   2  -1 6.41350 3.71009   5
  22   2   1 -16.415 11.2047   1
 -22   2  -1 9.15788 4.34162   6
 -22  -2   1 14.6714 13.1034   1
  22  -2  -1 10.8711 2.81234   6
  22   2   1 8.79084 2.74908   4
 -23   2   1 30.0316 4.98596   5
 -23   2   1 27.8698 4.88158   6
  23  -2   1 37.4591 5.55678   3
 -23  -2  -1 39.2537 6.14392   6
  23  -2   1 39.9741 5.78465   3
 -23   2   1 52.1024 6.16047   3
 -23  -2  -1 44.7510 4.81123   5
 -23  -2  -1 31.2568 5.45409   6
  23   2  -1 35.7337 4.96581   3
  23   2  -1 37.3558 5.66041   3
 -23  -2  -1 23.2397 15.9866   1
 -23   2   1 33.4314 5.74749   6
  23  -2   1 7.35001 12.7892   1
 -23   2   1 43.5482 17.4091   1
  23   2  -1 44.0555 13.8284   1
  23   2  -1 34.8410 4.23651   4
 -23  -2  -1 33.1277 4.90494   3
  23  -2   1 30.5631 4.16232   6
  23   2   1 21.2483 12.1390   1
 -23  -2   1 40.7410 15.9417   1
 -23   2  -1 27.1248 4.74902   3
 -23  -2   1 36.2904 4.14329   5
 -23   2  -1 6.27084 15.9056   1
 -23  -2   1 23.2362 4.56372   6
  23  -2  -1 33.8204 5.76974   3
  23  -2  -1 40.5531 5.02994   6
 -23   2  -1 38.5114 5.72618   5
  23  -2  -1 28.7700 13.6088   1
 -23  -2   1 35.9988 4.73714   3
  23   2   1 31.5990 5.59155   3
 -23   2  -1 41.4272 6.46133   6
  23   2   1 33.8200 4.14477   6
 -23   2  -1 46.7415 5.90216   6
  23   2   1 38.4305 4.46361   4
 -23  -2   1 30.6051 5.56532   6
  24   2  -1 2.26726 2.31159   4
  24   2  -1 5.94782 3.59539   3
  24   2  -1 0.20067 3.66681   3
  24  -2   1 9.59707 4.71899   3
 -24  -2  -1 3.22817 2.53051   5
  24  -2   1 4.76486 16.1942   1
 -24   2   1 7.79800 4.01447   5
 -24   2   1 5.53985 4.32319   6
 -24   2   1 16.1754 19.0896   1
  24  -2   1 8.52089 4.77264   3
 -24  -2  -1 13.0264 17.8108   1
 -24  -2  -1 1.72433 4.03311   6
  24   2  -1 -12.531 13.7760   1
  24   2   1 5.78732 4.35302   3
 -24  -2   1 4.34677 3.94930   6
  24   2   1 -1.3214 2.29742   4
 -24   2  -1 10.3297 4.42791   6
 -24  -2   1 1.92410 2.48401   5
  24  -2  -1 -19.792 14.8362   1
 -24  -2   1 3.98918 4.22221   6
  24  -2  -1 0.87076 3.58692   3
  24   2   1 9.20923 15.5130   1
  24  -2  -1 -1.0445 3.26545   3
 -24   2  -1 30.1585 18.4210   1
 -24   2  -1 1.03029 3.73593   5
 -24  -2   1 6.81285 18.6372   1
  25  -2   1 2.86389 4.15549   3
 -25   2   1 3.20297 3.88087   5
 -25  -2  -1 -4.7224 3.77990   6
  25  -2   1 6.70346 19.2135   1
 -25   2   1 -2.5866 3.88431   6
  25   2  -1 2.16480 4.07259   3
  25   2  -1 21.5435 17.6421   1
  25   2  -1 5.31303 4.53468   3
  25   2  -1 0.35022 2.37845   4
 -25   2  -1 -0.7267 4.16700   6
  25  -2  -1 -1.5246 17.4733   1
  25   2   1 6.09487 2.62170   4
  25   2   1 -1.5836 4.19682   3
  25  -2  -1 -7.8064 3.87756   3
 -25  -2   1 3.00477 4.37539   6
 -25   2  -1 3.67447 4.04976   5
  25   2   1 4.43708 18.4416   1
  26   2  -1 32.6922 5.72047   3
 -26   2   1 23.2840 5.17431   5
 -26   2   1 17.7479 5.26920   6
 -26  -2  -1 19.6389 3.99867   5
  26   2  -1 14.1296 3.17189   4
 -26  -2  -1 17.7808 5.32261   6
  26  -2   1 23.1572 5.92489   3
  26   2   1 14.3135 5.28973   3
 -26   2  -1 20.4520 5.33033   6
 -26  -2   1 23.1811 3.82352   5
 -26  -2   1 17.0049 5.65724   6
  26   2   1 14.0315 3.40639   4
 -26   2  -1 21.4171 5.43319   5
  26  -2  -1 31.7753 6.19356   3
 -27   2   1 11.0513 4.68549   5
 -27  -2  -1 5.75548 4.95010   6
 -27   2   1 5.13511 4.99226   6
  27   2  -1 9.20107 4.79771   3
  27  -2   1 5.70229 4.97926   3
 -27  -2  -1 0.35374 3.34526   5
  27   2  -1 9.61767 3.00695   4
 -27   2  -1 1.14550 4.76476   6
  27   2   1 1.77793 4.68097   3
 -27  -2   1 15.8790 5.22197   6
  27   2   1 7.81545 3.13021   4
 -27   2  -1 2.27857 4.03644   5
 -27  -2   1 5.11723 3.25438   5
  27  -2  -1 10.7130 5.04207   3
   0  -3   1 -0.9695 0.91954   4
   0  -3  -1 0.72734 0.85489   3
   0   3   1 0.06629 0.87134   5
   0  -3   1 -0.4095 0.96432   3
   0   3   1 0.35716 1.14039   3
   0   3   1 -0.6578 0.95250   4
   0   3  -1 -0.5921 1.87502   1
   0  -3  -1 1.54632 2.20918   1
   0   3  -1 1.53751 1.00398   4
   0   3  -1 0.62579 1.06182   6
   0  -3  -1 0.17217 1.09050   3
   0  -3   1 -1.3809 0.70564   5
   0  -3  -1 -0.5734 0.92759   6
   0  -3   1 1.12782 1.97820   1
   0   3  -1 0.30642 1.02906   3
   0   3  -1 1.32690 1.11329   3
   0  -3   1 0.42492 0.98496   6
   0  -3  -1 0.75714 1.02521   6
   0   3   1 -0.2494 0.93460   6
   0  -3   1 0.23261 1.02743   6
   0   3   1 0.49204 1.02128   6
   0  -3   1 -0.1339 1.01261   3
   0  -3  -1 0.88329 0.97582   4
   0   3   1 0.53578 0.83594   3
   0   3   1 -0.5082 1.46167   1
   0   3  -1 -0.8933 0.87326   6
   0   3  -1 -0.4411 0.78695   5
   0  -3  -1 0.75993 0.80660   5
  -1  -3  -1 2118.50 43.4787   6
  -1   3   1 2033.34 43.3777   6
  -1  -3  -1 2111.75 43.4679   3
   1  -3   1 2083.32 42.9147   4
   1   3  -1 2090.03 43.3901   3
   1   3  -1 2090.87 43.3815   3
  -1   3   1 2029.48 43.4182   3
   1  -3   1 2019.43 42.8343   5
   1   3  -1 2007.31 43.1466   6
   1  -3   1 2092.72 43.4299   3
   1  -3   1 2260.63 49.2294   1
   1   3  -1 2015.07 43.2125   4
  -1  -3  -1 2042.08 43.1042   4
   1   3  -1 2122.24 42.3573   5
   1   3  -1 1952.29 43.1034   6
   1  -3   1 2046.04 43.4070   3
   1  -3   1 2103.15 43.4259   6
  -1   3   1 2054.04 43.4832   3
  -1   3   1 2085.91 43.0204   5
   1  -3   1 2066.19 43.3575   6
  -1  -3  -1 2083.75 48.4296   1
  -1   3   1 2049.56 43.4146   6
  -1   3   1 2046.67 42.8078   4
   1   3  -1 2073.98 48.1059   1
  -1  -3  -1 2091.20 43.5159   3
  -1   3   1 2078.38 48.4543   1
  -1  -3   1 2064.37 48.0009   1
   1   3   1 2183.66 48.9087   1
   1  -3  -1 2043.16 42.9263   5
  -1   3  -1 2002.60 43.2909   6
   1  -3  -1 2020.90 43.3249   6
   1   3   1 2040.97 43.4143   3
   1  -3  -1 2139.47 43.5928   3
   1   3   1 2033.38 43.3361   6
   1  -3  -1 2052.76 42.7630   4
   1  -3  -1 2093.85 43.4324   6
  -1  -3   1 2062.77 43.2810   6
  -1  -3   1 2028.10 43.2835   6
  -1   3  -1 2088.77 43.4454   3
   1   3   1 2111.87 43.4212   6
  -1  -3   1 2111.58 43.3781   3
  -1   3  -1 2028.05 42.8654   5
  -1  -3   1 2041.16 43.2648   3
  -1   3  -1 2040.26 43.3109   6
  -1   3  -1 2081.13 42.9354   4
  -1   3  -1 2075.51 43.4506   3
   1  -3  -1 2070.31 43.5048   3
  -1  -3   1 2063.45 42.3179   5
   1   3   1 2094.64 43.4902   3
   1   3   1 2069.77 43.1992   4
   1  -3  -1 2074.46 48.3782   1
  -1  -3   1 2039.43 43.1968   4
   1   3   1 2067.54 42.4640   5
   2   3  -1 1240.01 32.0821   1
  -2   3   1 1295.27 32.8674   1
  -2   3   1 1319.40 28.1284   3
  -2   3   1 1310.80 28.0389   6
  -2   3   1 1278.89 27.1395   4
   2   3  -1 1300.66 27.9034   3
  -2  -3  -1 1273.50 27.9408   6
   2  -3   1 1284.32 27.9864   3
   2   3  -1 1234.26 26.5050   5
   2  -3   1 1301.61 28.0623   3
   2  -3   1 1343.64 33.1700   1
  -2   3   1 1300.77 27.8161   5
   2   3  -1 1289.85 27.9545   4
   2   3  -1 1308.37 27.8572   3
  -2   3   1 1306.87 28.0402   3
  -2  -3  -1 1309.02 28.0514   3
  -2  -3  -1 1353.94 33.0525   1
  -2   3   1 1307.18 27.9776   6
   2  -3   1 1265.23 27.9490   6
  -2  -3  -1 1262.75 27.7858   4
   2  -3   1 1288.47 27.2630   4
   2  -3   1 1305.78 27.6918   5
   2  -3   1 1323.83 28.0093   6
  -2  -3  -1 1289.84 27.9072   6
   2   3  -1 1282.44 27.6726   6
  -2  -3  -1 1298.33 28.0232   3
  -2   3  -1 1273.78 27.9873   3
   2   3   1 1289.64 27.8928   4
  -2  -3   1 1307.59 27.8113   3
   2   3   1 1279.72 27.9135   6
  -2  -3   1 1301.36 27.8130   6
  -2  -3   1 1291.23 27.8108   6
   2   3   1 1126.45 31.8401   1
   2   3   1 1320.64 28.0871   3
  -2   3  -1 1280.15 27.6973   5
   2  -3  -1 1312.42 27.7557   5
  -2  -3   1 1297.95 27.8561   3
   2   3   1 1305.61 28.0374   3
  -2  -3   1 1291.71 26.5380   5
   2  -3  -1 1288.51 28.0662   3
  -2   3  -1 1280.69 27.2521   4
  -2  -3   1 1329.86 32.4641   1
   2   3   1 1310.64 27.9284   6
  -2   3  -1 1255.39 27.9273   6
   2  -3  -1 1316.02 27.9743   6
  -2  -3   1 1292.60 27.8977   4
  -2   3  -1 1284.82 27.9109   6
  -2   3  -1 1256.01 27.9737   3
   2  -3  -1 1263.96 27.0845   4
   2  -3  -1 1287.56 28.0116   3
  -2   3  -1 1314.26 32.9525   1
   2   3   1 1301.51 26.7500   5
   2  -3  -1 1301.75 27.9749   6
   2  -3  -1 1275.23 32.8341   1
   3   3  -1 160.651 7.87454   1
  -3   3   1 162.530 5.24877   6
  -3   3   1 157.927 5.26469   3
  -3   3   1 152.353 5.22949   6
  -3  -3  -1 144.527 8.09426   1
  -3  -3  -1 164.053 5.29413   3
  -3   3   1 153.448 5.22785   3
  -3   3   1 155.109 8.35301   1
  -3  -3  -1 154.446 5.18056   6
   3   3  -1 159.717 3.63995   5
  -3   3   1 154.394 4.30830   4
   3  -3   1 151.026 5.06445   5
  -3   3   1 153.070 5.26818   5
   3   3  -1 156.182 5.05814   3
   3  -3   1 160.253 8.60568   1
  -3  -3  -1 150.309 5.20376   6
   3  -3   1 153.563 5.25851   6
   3  -3   1 152.585 5.31769   3
   3   3  -1 158.608 5.28882   4
   3  -3   1 158.825 5.30797   3
   3  -3   1 153.748 4.44129   4
   3   3  -1 146.508 5.16807   3
  -3  -3  -1 150.523 5.11931   4
   3  -3   1 157.580 5.20259   6
  -3  -3  -1 146.788 5.13816   3
   3   3  -1 152.961 4.90609   6
  -3   3  -1 151.508 5.21977   5
  -3  -3   1 166.164 8.36939   1
   3   3   1 157.491 5.23043   6
  -3   3  -1 154.779 5.30491   6
   3   3   1 155.590 5.23584   3
   3  -3  -1 160.875 5.22100   6
   3  -3  -1 164.279 8.48881   1
  -3   3  -1 155.129 4.45437   4
  -3  -3   1 152.722 5.01210   3
  -3   3  -1 155.354 5.31464   3
   3   3   1 144.451 5.06805   6
   3   3   1 147.332 3.89048   5
  -3  -3   1 161.097 5.12978   6
   3  -3  -1 160.358 5.22112   6
  -3   3  -1 150.543 8.33799   1
   3  -3  -1 156.997 5.15558   5
  -3  -3   1 160.955 5.12658   3
  -3   3  -1 152.868 5.23875   3
   3   3   1 145.327 5.21891   3
   3  -3  -1 158.710 5.24983   3
   3   3   1 143.362 7.94748   1
  -3  -3   1 157.024 5.05279   6
   3   3   1 150.189 3.89989   5
   3  -3  -1 152.916 4.27539   4
  -3  -3   1 161.231 5.30292   4
   3   3   1 153.449 5.26188   4
   3  -3  -1 158.975 5.30195   3
  -3   3  -1 160.813 5.24617   6
  -3  -3   1 156.108 3.61756   5
  -4   3   1 101.416 4.22399   3
   4  -3   1 97.2546 4.31306   3
   4   3  -1 109.103 4.01684   6
   4  -3   1 94.5551 4.27107   6
  -4   3   1 106.446 4.46385   5
  -4  -3  -1 103.230 4.23993   3
   4   3  -1 106.316 4.32809   4
  -4  -3  -1 104.896 4.22977   4
  -4  -3  -1 111.983 4.31492   3
  -4   3   1 101.275 4.15949   3
   4  -3   1 101.161 4.25071   6
  -4  -3  -1 103.168 4.34915   6
  -4   3   1 95.5563 4.08567   6
  -4   3   1 97.4538 4.20013   6
  -4   3   1 93.4952 6.85626   1
   4   3  -1 107.256 4.07986   3
  -4  -3  -1 105.516 4.21777   6
   4  -3   1 94.7524 4.15495   5
   4  -3   1 100.273 3.26944   4
   4   3  -1 104.092 6.55083   1
   4  -3   1 102.183 4.30213   3
  -4   3   1 95.4176 3.01246   4
   4  -3   1 112.402 7.49254   1
   4  -3  -1 110.360 4.34612   3
  -4   3  -1 108.218 4.39505   6
   4   3   1 97.0224 6.92430   1
  -4  -3   1 97.4263 3.90530   3
  -4  -3   1 97.8420 3.99656   6
   4  -3  -1 100.525 3.05732   4
  -4   3  -1 96.8415 4.25365   3
  -4  -3   1 97.0669 3.96338   6
  -4   3  -1 101.126 4.25737   6
   4   3   1 100.235 2.72952   5
  -4  -3   1 90.4588 6.76065   1
   4  -3  -1 97.1398 4.23351   5
   4   3   1 102.267 4.21044   6
  -4  -3   1 93.0228 4.17208   4
   4   3   1 103.226 4.34473   4
   4  -3  -1 106.684 7.23537   1
   4   3   1 95.7074 4.14462   3
   4   3   1 99.5714 4.24853   3
  -4   3  -1 100.402 4.26162   3
  -4   3  -1 103.699 3.29820   4
  -4  -3   1 97.8119 4.00655   3
   4  -3  -1 106.936 4.19919   6
   4  -3  -1 107.109 4.25601   3
   4  -3  -1 111.871 4.31281   6
   4   3   1 111.393 7.44364   1
  -4   3  -1 106.980 4.43000   5
  -4   3  -1 103.884 7.23363   1
  -5   3   1 1188.86 26.1337   3
  -5   3   1 1184.27 26.2157   6
   5  -3   1 1171.18 26.3481   3
   5   3  -1 1104.93 27.8607   6
  -5  -3  -1 1217.09 26.3094   6
  -5  -3  -1 1194.71 26.1329   6
  -5  -3  -1 1184.98 26.2121   4
   5   3  -1 1184.47 25.8895   3
   5  -3   1 1185.55 26.1890   6
   5  -3   1 1188.50 31.9886   1
   5  -3   1 1187.62 26.3139   3
   5   3  -1 1195.97 25.7045   6
  -5   3   1 1171.05 26.3959   5
  -5  -3  -1 1168.63 26.1526   3
   5   3  -1 1195.42 30.4845   1
  -5   3   1 1179.91 31.5941   1
  -5   3   1 1147.00 26.0517   3
   5  -3   1 1165.89 26.2787   5
   5  -3   1 1188.92 24.6639   4
  -5   3   1 1133.28 25.9790   6
   5  -3   1 1219.05 26.3479   6
  -5   3   1 1157.61 24.2929   4
   5   3  -1 1189.47 26.3348   4
  -5   3  -1 1170.90 26.3564   5
  -5  -3   1 1158.51 25.7708   6
   5   3   1 1171.32 26.0540   6
   5  -3  -1 1184.82 26.0113   6
   5   3   1 1200.38 31.7962   1
  -5   3  -1 1232.13 32.2626   1
  -5  -3   1 1169.36 25.7938   3
   5   3   1 1194.37 24.0877   5
  -5  -3   1 1177.83 25.8095   3
   5  -3  -1 1189.20 26.2437   3
   5  -3  -1 1144.66 25.9344   6
  -5   3  -1 1201.19 26.3830   6
  -5   3  -1 1166.98 26.2986   3
   5   3   1 1175.06 26.2415   3
   5   3   1 1202.07 26.3281   4
   5  -3  -1 1172.67 26.1006   3
   5  -3  -1 1145.03 31.2336   1
   5  -3  -1 1170.26 24.3026   4
  -5   3  -1 1199.17 26.2783   6
  -5   3  -1 1177.05 26.2362   3
   5   3   1 1212.23 26.3020   3
  -5  -3   1 1167.32 26.1782   4
   5   3   1 1151.91 31.2028   1
   5  -3  -1 1200.24 26.3927   5
  -5  -3   1 1204.51 25.9607   6
  -6   3   1 133.288 5.38693   6
  -6   3   1 136.278 5.19537   3
   6   3  -1 122.499 7.64148   1
   6   3  -1 136.460 5.24073   3
  -6  -3  -1 121.474 5.17213   3
  -6  -3  -1 135.658 5.34534   4
   6   3  -1 131.635 4.71065   6
  -6  -3  -1 130.762 3.31679   5
  -6   3   1 148.135 9.42335   1
   6  -3   1 143.859 5.62267   3
   6  -3   1 142.496 9.14938   1
   6  -3   1 134.927 5.32680   6
  -6   3   1 140.253 5.50231   3
  -6  -3  -1 139.655 5.52410   6
   6   3  -1 131.795 4.81880   6
   6  -3   1 146.938 5.58762   5
  -6   3   1 140.871 5.69605   5
   6   3  -1 134.358 5.34369   4
  -6  -3  -1 136.201 5.32957   3
   6  -3   1 138.615 5.46329   6
   6  -3   1 139.026 3.77129   4
  -6  -3  -1 130.532 5.18237   6
   6  -3   1 128.975 5.38331   3
  -6   3   1 142.172 5.32184   6
  -6   3   1 133.723 3.28716   4
  -6   3  -1 130.946 5.45872   6
   6  -3  -1 132.441 5.37441   5
  -6  -3   1 135.954 5.17602   6
   6   3   1 138.115 8.86492   1
   6   3   1 138.347 5.34510   3
   6  -3  -1 121.102 4.93275   6
   6  -3  -1 130.385 3.27812   4
  -6   3  -1 130.366 5.37705   6
  -6  -3   1 133.578 4.99338   3
   6  -3  -1 130.784 8.50400   1
  -6   3  -1 126.484 5.41459   3
  -6  -3   1 135.686 5.12997   3
   6   3   1 123.975 4.87346   6
   6   3   1 134.707 8.60163   1
   6   3   1 135.282 3.35264   5
   6   3   1 133.522 5.34337   3
  -6  -3   1 138.330 5.05854   6
  -6  -3   1 151.784 5.49575   4
   6  -3  -1 133.723 5.23950   3
   6   3   1 132.479 5.24359   6
   6  -3  -1 127.363 5.03737   6
  -6   3  -1 136.279 5.66595   5
  -6   3  -1 128.261 5.30295   3
  -6   3  -1 141.368 9.15474   1
   6   3   1 146.964 5.54919   4
   6  -3  -1 128.964 5.24871   3
   7   3  -1 281.004 8.70611   4
   7  -3   1 281.209 8.84053   5
  -7  -3  -1 254.769 12.8125   1
  -7  -3  -1 280.125 8.55229   6
  -7  -3  -1 290.609 6.49823   5
   7  -3   1 293.541 6.70920   4
   7  -3   1 284.206 8.58653   6
   7   3  -1 285.843 8.07556   6
  -7  -3  -1 290.135 8.71585   3
  -7   3   1 286.884 8.50347   3
  -7  -3  -1 288.595 8.67567   3
   7  -3   1 283.859 8.84841   3
  -7  -3  -1 282.042 8.73421   6
   7  -3   1 296.382 8.84511   3
   7  -3   1 297.383 8.88371   6
  -7   3   1 305.422 8.69769   3
  -7   3   1 286.469 13.0295   1
   7  -3   1 290.938 6.76280   4
   7  -3   1 276.072 13.2328   1
   7   3  -1 299.937 12.2215   1
  -7   3   1 292.827 9.12753   5
   7   3  -1 280.877 7.91785   6
  -7  -3  -1 276.470 8.50775   4
  -7   3   1 297.645 8.79522   6
  -7   3   1 299.202 8.71816   6
   7   3  -1 281.161 8.33914   3
   7   3   1 276.812 6.47210   5
   7   3   1 285.587 8.70020   4
   7  -3  -1 291.444 8.73007   3
  -7  -3   1 286.917 8.18249   3
  -7  -3   1 295.258 8.43270   3
   7   3   1 276.048 12.7353   1
   7   3   1 282.420 8.68327   3
  -7   3  -1 300.080 8.97329   6
  -7  -3   1 288.710 8.51587   6
  -7   3  -1 289.743 8.80631   6
   7  -3  -1 293.840 8.43508   6
   7   3   1 299.762 8.87507   3
   7  -3  -1 290.089 8.89203   5
  -7   3  -1 305.850 13.7682   1
  -7  -3   1 285.764 8.27578   6
   7   3   1 285.397 8.52120   6
   7  -3  -1 293.012 8.62608   3
  -7   3  -1 292.233 9.13439   5
   7  -3  -1 296.149 13.0667   1
  -7   3  -1 284.892 8.71255   3
  -7   3  -1 274.757 8.77241   3
  -7  -3   1 285.653 8.59932   4
   7   3   1 275.138 13.0265   1
   8  -3   1 105.506 5.03395   3
   8   3  -1 102.144 7.43651   1
  -8  -3  -1 105.611 4.90174   4
  -8   3   1 104.234 4.95905   6
  -8   3   1 101.425 5.22635   5
  -8  -3  -1 96.0585 4.80061   3
   8  -3   1 108.158 2.98565   4
   8  -3   1 115.457 5.16904   6
   8  -3   1 112.654 5.30096   3
  -8   3   1 111.929 9.00396   1
   8  -3   1 115.006 5.34345   5
   8   3  -1 101.326 4.65349   3
   8   3  -1 103.297 4.20473   6
  -8  -3  -1 109.803 5.24762   6
  -8  -3  -1 95.3385 8.40725   1
   8  -3   1 114.083 8.97542   1
  -8   3   1 100.780 4.68174   3
  -8  -3  -1 95.6588 3.04078   5
  -8   3   1 108.171 4.95124   3
   8   3  -1 105.565 4.96348   4
  -8  -3  -1 103.425 4.93065   6
   8   3  -1 103.684 4.35853   6
  -8   3   1 105.420 4.96065   6
  -8  -3  -1 97.4540 4.79608   3
   8  -3   1 110.445 3.08646   4
   8  -3   1 110.861 4.95825   6
  -8   3  -1 102.703 5.26359   5
  -8   3  -1 100.373 5.06262   3
  -8  -3   1 104.206 4.84457   4
   8   3   1 110.907 4.99885   4
   8  -3  -1 111.145 8.41947   1
  -8   3  -1 109.423 5.30688   6
   8  -3  -1 107.515 4.91033   3
  -8  -3   1 104.172 2.50619   5
   8  -3  -1 96.3015 4.85772   3
  -8  -3   1 107.985 4.97262   6
  -8  -3   1 113.750 4.82932   3
  -8  -3   1 108.122 4.64742   6
   8  -3  -1 98.2862 4.93903   5
  -8   3  -1 110.416 5.02595   3
   8   3   1 102.339 4.72120   6
   8  -3  -1 101.845 4.53738   6
   8   3   1 113.843 5.23290   3
   8   3   1 102.862 3.04469   5
  -8   3  -1 106.662 8.79837   1
   8   3   1 117.172 8.62306   1
  -8   3  -1 107.994 5.12713   6
   8   3   1 116.663 5.16908   3
   8   3   1 116.907 8.81339   1
  -9   3   1 176.761 6.60639   6
  -9   3   1 169.831 6.27118   3
   9  -3   1 173.769 6.63565   6
  -9  -3  -1 167.897 4.57712   5
  -9  -3  -1 178.094 6.61173   6
  -9  -3  -1 169.744 6.71469   6
   9   3  -1 175.692 6.51962   4
  -9  -3  -1 156.707 10.7612   1
   9   3  -1 174.143 6.31834   3
   9   3  -1 177.060 10.4186   1
  -9  -3  -1 177.682 6.69175   3
   9   3  -1 170.546 5.87220   6
   9  -3   1 175.974 6.90080   5
   9  -3   1 175.982 6.43514   6
  -9  -3  -1 173.558 6.72341   3
   9  -3   1 176.064 6.71603   3
   9  -3   1 176.394 11.1633   1
  -9   3   1 169.537 10.7437   1
   9   3  -1 182.003 10.4001   1
  -9   3   1 164.343 6.56079   6
  -9   3   1 172.648 6.99521   5
   9  -3   1 173.439 4.20151   4
   9  -3   1 171.147 6.82873   3
   9  -3   1 167.305 4.21134   4
  -9   3   1 157.814 6.29985   3
  -9  -3  -1 169.978 6.35755   4
   9  -3  -1 180.078 6.65746   3
  -9   3  -1 174.253 6.60367   3
   9   3   1 165.561 6.24582   6
  -9   3  -1 178.228 6.81557   6
  -9   3  -1 172.946 6.86960   6
  -9  -3   1 176.411 6.50401   6
  -9   3  -1 195.922 12.2324   1
   9  -3  -1 172.127 6.72788   5
  -9  -3   1 168.170 4.17129   5
  -9  -3   1 158.973 10.2342   1
  -9  -3   1 177.340 6.20104   3
   9  -3  -1 162.478 10.4963   1
   9  -3  -1 170.187 6.45341   3
  -9   3  -1 168.655 6.88941   5
   9   3   1 174.123 6.57424   3
  -9  -3   1 175.965 6.43575   4
   9   3   1 168.512 4.53598   5
  -9   3  -1 167.338 6.74567   3
   9   3   1 175.763 6.67522   4
  -9  -3   1 167.201 6.16666   6
   9   3   1 177.535 6.69761   3
   9   3   1 152.815 11.1272   1
   9  -3  -1 168.479 6.09538   6
  10   3  -1 271.830 13.4596   1
 -10  -3  -1 294.909 14.7080   1
 -10  -3  -1 269.673 8.83314   3
 -10  -3  -1 268.212 6.80421   5
 -10  -3  -1 278.802 9.21402   6
 -10   3   1 265.820 9.24181   5
  10  -3   1 277.259 6.08933   4
 -10   3   1 263.788 13.9978   1
  10  -3   1 276.915 8.75777   6
 -10   3   1 277.017 9.02423   6
 -10  -3  -1 277.358 8.89225   3
  10  -3   1 268.034 9.16420   3
 -10  -3  -1 261.581 8.62803   4
  10  -3   1 276.407 14.4439   1
  10  -3   1 278.190 9.02882   6
 -10   3   1 270.183 8.87095   6
 -10  -3  -1 257.363 8.68426   6
  10  -3   1 284.939 9.13359   3
  10   3  -1 269.674 8.83780   4
 -10   3   1 269.229 8.60755   3
  10  -3   1 282.074 9.31482   5
  10  -3   1 280.249 6.11341   4
  10   3  -1 263.941 13.0136   1
  10   3  -1 262.222 8.03438   6
  10   3  -1 265.311 8.57420   3
 -10   3   1 287.808 9.10706   3
 -10  -3   1 271.281 8.78773   6
 -10  -3   1 269.313 6.44285   5
 -10  -3   1 302.025 14.1955   1
 -10   3  -1 265.988 9.27435   5
 -10   3  -1 273.439 9.14174   3
  10   3   1 232.734 16.7645   1
 -10   3  -1 266.078 9.16031   6
  10  -3  -1 259.923 8.28798   6
  10   3   1 275.563 8.89783   3
  10   3   1 260.467 8.51208   6
  10   3   1 288.275 9.17140   3
 -10   3  -1 269.490 9.00530   6
 -10  -3   1 274.395 8.67499   4
  10   3   1 266.025 6.73760   5
  10  -3  -1 245.610 15.6999   1
 -10  -3   1 264.427 8.47180   6
  10  -3  -1 267.295 8.73724   3
  10  -3  -1 262.545 8.84377   3
 -10   3  -1 272.114 8.92497   3
  10  -3  -1 270.789 9.19623   5
 -10  -3   1 278.279 8.57800   3
  10   3   1 282.152 9.00280   4
 -10  -3   1 281.485 8.58225   3
 -10   3  -1 247.717 14.2922   1
  11   3  -1 100.787 8.84307   1
 -11   3   1 98.2936 9.44009   1
  11   3  -1 99.3972 5.28530   3
  11  -3   1 97.1741 4.98578   6
 -11  -3  -1 89.6846 5.03835   6
  11  -3   1 98.2544 5.46957   5
 -11   3   1 99.2218 5.45929   6
 -11  -3  -1 89.7957 5.33837   6
 -11  -3  -1 95.8367 3.48395   5
 -11   3   1 105.099 5.91267   5
  11  -3   1 96.8586 2.50932   4
 -11   3   1 98.1133 5.28953   6
  11  -3   1 105.574 5.38396   6
  11  -3   1 98.1174 2.53786   4
  11   3  -1 94.1963 9.05820   1
 -11   3   1 94.0985 5.03148   3
 -11   3   1 98.3985 4.94256   3
  11  -3   1 99.9631 5.33322   3
  11   3  -1 85.7717 4.54348   3
 -11  -3  -1 99.3772 5.34958   3
 -11  -3  -1 93.6656 9.58158   1
 -11  -3  -1 91.5989 4.88564   4
 -11  -3  -1 104.852 5.48107   3
  11  -3   1 89.6946 5.33418   3
  11  -3   1 110.538 10.1618   1
  11   3  -1 105.233 5.11568   4
  11   3  -1 98.0440 4.45721   6
  11   3   1 94.9568 5.49113   3
  11  -3  -1 89.7941 5.14681   3
 -11  -3   1 100.321 5.32963   6
 -11   3  -1 88.6961 5.04377   3
 -11  -3   1 101.542 5.02324   3
  11  -3  -1 95.5262 5.04423   3
  11   3   1 103.495 5.31093   4
  11   3   1 101.338 3.47615   5
 -11   3  -1 94.0490 5.51573   5
 -11  -3   1 80.9150 9.40332   1
 -11  -3   1 95.0869 3.22675   5
  11   3   1 86.1049 5.24932   3
  11   3   1 84.0876 6.93244   6
  11  -3  -1 93.0886 4.67919   6
 -11  -3   1 93.3620 4.69710   3
  11   3   1 96.1731 4.84174   6
 -11   3  -1 98.9834 5.45703   6
  11  -3  -1 92.3714 5.22572   5
 -11   3  -1 93.1396 5.33726   3
 -11   3  -1 94.5062 5.50338   6
 -11   3  -1 99.9671 10.1145   1
 -11  -3   1 103.513 5.03944   4
 -11  -3   1 92.0767 4.88347   6
  12  -3   1 116.130 6.33382   3
  12   3  -1 116.119 10.5284   1
 -12   3   1 141.169 6.41256   6
 -12   3   1 130.088 11.4718   1
 -12   3   1 130.021 6.14728   3
 -12  -3  -1 142.616 6.32384   3
 -12  -3  -1 137.422 4.49631   5
  12  -3   1 121.574 6.37711   5
  12  -3   1 129.033 11.9904   1
 -12  -3  -1 134.283 6.34746   6
  12   3  -1 124.180 5.69533   3
 -12   3   1 127.504 6.58092   5
 -12   3   1 134.388 6.54729   6
  12  -3   1 144.499 6.53059   3
  12  -3   1 129.701 3.06829   4
 -12  -3  -1 131.257 6.57851   6
  12   3  -1 139.300 6.16806   4
  12  -3   1 129.652 3.06767   4
 -12  -3  -1 129.781 5.97886   4
  12  -3   1 132.129 6.23185   6
 -12   3   1 119.344 6.00930   3
  12  -3   1 123.577 5.90005   6
 -12  -3  -1 127.909 6.11543   3
 -12  -3  -1 131.715 11.9717   1
  12   3  -1 121.651 5.21732   6
  12   3  -1 128.049 6.20830   3
 -12   3  -1 116.148 6.51516   5
 -12   3  -1 130.907 6.45064   6
  12   3   1 124.451 4.26663   5
 -12   3  -1 136.707 11.7968   1
 -12  -3   1 139.663 6.02501   3
 -12  -3   1 132.805 4.17364   5
 -12  -3   1 132.926 6.01760   3
  12  -3  -1 137.193 6.14666   3
 -12  -3   1 130.045 5.91007   4
 -12   3  -1 124.080 6.42598   3
  12   3   1 132.466 6.46425   3
 -12  -3   1 134.548 10.9330   1
 -12   3  -1 130.765 6.25817   3
  12  -3  -1 131.801 6.50290   5
  12  -3  -1 127.917 6.27219   3
  12   3   1 126.578 5.67446   6
 -12  -3   1 127.681 5.93357   6
 -12  -3   1 132.848 6.36688   6
  12  -3  -1 132.879 5.69528   6
  12   3   1 130.029 6.56183   3
  12   3   1 131.044 5.91749   6
  12   3   1 127.778 6.11973   4
 -12   3  -1 142.493 7.00181   6
  12  -3  -1 138.273 6.00183   6
  13  -3   1 153.295 12.5219   1
 -13  -3  -1 141.830 6.83324   3
 -13  -3  -1 141.800 4.89259   5
  13  -3   1 138.698 7.41655   3
 -13   3   1 132.422 6.24613   3
 -13  -3  -1 145.747 7.24889   6
  13   3  -1 132.546 11.3121   1
  13  -3   1 135.821 6.40154   6
  13  -3   1 140.070 6.35236   6
 -13  -3  -1 140.375 6.75479   6
  13  -3   1 141.262 7.04970   3
 -13   3   1 132.199 6.68403   6
 -13  -3  -1 166.647 12.5807   1
 -13   3   1 135.657 7.16884   5
 -13   3   1 127.011 12.5728   1
 -13  -3  -1 127.250 6.14417   4
 -13   3   1 139.066 6.60133   3
  13   3  -1 141.998 6.78933   3
  13  -3   1 143.370 7.02859   5
 -13  -3  -1 145.140 6.95614   3
  13   3  -1 134.616 5.62840   6
  13   3  -1 138.563 6.23305   3
 -13   3   1 138.828 6.86819   6
  13  -3  -1 133.242 6.24961   6
 -13  -3   1 132.584 11.4825   1
  13  -3  -1 138.686 5.98734   6
 -13   3  -1 138.967 6.90943   3
 -13   3  -1 146.348 7.24032   5
 -13  -3   1 129.605 6.32909   6
 -13   3  -1 142.384 12.7217   1
 -13  -3   1 125.212 6.06815   4
 -13   3  -1 145.863 6.72505   3
 -13  -3   1 143.727 6.47260   3
  13   3   1 141.749 6.11115   6
  13   3   1 140.059 4.73592   5
 -13   3  -1 154.788 7.60096   6
 -13  -3   1 135.586 5.99853   3
  13   3   1 145.823 6.79401   3
 -13  -3   1 131.050 6.76646   6
  13   3   1 137.852 6.22015   6
  13   3   1 146.421 6.95962   3
 -13  -3   1 131.719 4.55096   5
  13  -3  -1 131.191 6.63107   5
  13   3   1 157.629 6.86998   4
  13  -3  -1 139.697 7.07946   3
  13  -3  -1 141.876 6.81936   3
 -13   3  -1 130.426 6.77878   6
 -14  -3  -1 16.9526 7.23565   1
 -14   3   1 15.2879 3.24983   3
  14  -3   1 17.6840 2.74089   6
  14   3  -1 20.6341 2.97305   3
 -14   3   1 14.1768 2.83403   3
  14  -3   1 12.0349 2.98260   3
  14  -3   1 15.9939 3.43336   3
 -14   3   1 17.3809 3.11127   6
 -14  -3  -1 14.4719 3.26664   3
 -14  -3  -1 15.3542 2.07105   5
  14   3  -1 11.4757 2.82423   3
  14   3  -1 12.7900 5.93995   1
  14   3  -1 18.1767 3.11897   4
  14   3  -1 13.1263 2.64036   6
 -14  -3  -1 19.1700 3.04913   4
  14  -3   1 20.4786 3.37574   5
 -14  -3  -1 11.2378 3.08409   6
 -14  -3  -1 15.0617 3.05615   3
  14  -3   1 18.5193 6.47853   1
 -14   3   1 15.3672 3.30954   6
 -14  -3  -1 13.0621 2.89624   6
 -14   3   1 18.9266 3.64982   5
 -14   3   1 24.9637 7.79603   1
 -14  -3   1 17.3299 3.05332   3
  14  -3  -1 16.8940 2.90669   6
 -14  -3   1 17.5920 2.86089   4
  14   3   1 18.9790 2.25033   5
 -14  -3   1 14.8175 2.83013   3
 -14  -3   1 11.6911 2.63423   6
 -14  -3   1 18.1940 6.83239   1
 -14  -3   1 10.0101 2.97410   6
 -14   3  -1 17.8128 3.51150   5
  14   3   1 12.0530 3.29864   3
  14  -3  -1 16.8616 2.98917   3
  14   3   1 14.1600 2.56693   6
  14   3   1 14.0541 3.00980   3
  14   3   1 15.3529 2.44558   6
 -14   3  -1 14.3402 3.42988   6
  14  -3  -1 11.7559 2.55409   6
 -14   3  -1 13.7873 3.25385   3
  14   3   1 12.5683 2.89045   4
  14  -3  -1 16.3337 3.24416   5
 -14   3  -1 9.85766 7.20820   1
 -14  -3   1 15.4219 1.88978   5
  14  -3  -1 15.0857 3.30217   3
 -14   3  -1 8.79497 2.87406   6
 -14   3  -1 15.3369 3.01149   3
 -15   3   1 15.2962 3.47297   6
  15  -3   1 14.4428 3.16487   3
 -15   3   1 1.96375 7.16282   1
 -15  -3  -1 12.5386 2.06148   5
  15   3  -1 10.4590 3.18061   3
 -15   3   1 7.89033 2.89708   6
 -15  -3  -1 9.56242 3.37253   6
 -15  -3  -1 2.49145 6.33971   1
  15   3  -1 15.0224 2.84599   3
 -15   3   1 12.1684 3.36843   3
  15   3  -1 14.7973 3.10586   4
  15  -3   1 11.6211 7.68616   1
  15   3  -1 3.55051 5.10941   1
  15  -3   1 16.9897 3.70659   3
 -15   3   1 15.2136 3.59376   5
 -15  -3  -1 16.1948 2.90224   4
 -15  -3  -1 9.17261 2.95021   3
 -15   3  -1 15.8819 3.74496   6
 -15  -3   1 13.1155 1.95564   5
  15   3   1 12.1113 2.77185   4
 -15  -3   1 21.2689 7.05737   1
 -15   3  -1 14.0029 3.46882   5
 -15  -3   1 8.57923 3.08564   6
 -15  -3   1 21.4082 3.18356   4
 -15   3  -1 15.8683 3.49908   3
  15   3   1 16.1837 2.79416   6
  15   3   1 11.4343 8.14410   1
 -15   3  -1 9.37861 3.40444   3
  15  -3  -1 17.7042 2.85475   6
 -15  -3   1 12.1060 2.77989   6
 -15   3  -1 16.9415 3.43144   6
 -15  -3   1 17.3175 2.96293   3
  15   3   1 13.6865 3.30501   3
  15   3   1 12.9497 3.10776   3
  15  -3  -1 11.3249 3.43611   3
  15   3   1 18.1353 2.07805   5
  15  -3  -1 2.67373 5.21374   1
  15  -3  -1 10.4075 2.95068   3
 -15   3  -1 10.4736 7.36816   1
 -16  -3  -1 184.702 7.72920   4
  16   3  -1 146.969 14.0412   1
 -16  -3  -1 190.756 9.16529   6
 -16  -3  -1 179.747 6.34326   5
 -16  -3  -1 195.027 15.8206   1
  16   3  -1 187.814 8.54172   3
 -16   3   1 183.317 9.13387   5
 -16   3   1 178.235 8.07721   3
  16   3  -1 178.584 7.95031   4
 -16   3   1 189.438 8.86309   6
 -16   3   1 151.521 14.7182   1
 -16   3   1 176.518 8.47867   6
 -16  -3  -1 177.503 8.31358   3
  16  -3   1 190.101 9.02851   3
  16   3  -1 172.172 8.02836   3
  16  -3   1 173.657 15.0291   1
 -16  -3  -1 183.422 8.55708   6
  16  -3   1 180.566 8.36520   3
 -16   3  -1 191.624 17.6268   1
  16   3   1 191.320 8.71235   3
  16  -3  -1 158.769 13.6238   1
 -16  -3   1 220.124 16.5248   1
  16   3   1 180.995 8.03192   4
 -16  -3   1 175.640 7.56275   4
 -16   3  -1 184.172 9.28497   6
 -16  -3   1 175.917 7.67775   3
  16   3   1 177.821 7.37617   6
  16   3   1 190.184 8.65287   3
 -16   3  -1 182.649 8.72090   6
 -16  -3   1 169.793 8.20811   6
  16   3   1 178.444 6.07171   5
 -16  -3   1 190.964 8.84026   6
 -16  -3   1 172.994 6.06461   5
  16  -3  -1 187.222 7.65985   6
  16  -3  -1 181.633 8.57305   3
  16   3   1 165.477 14.9821   1
  16  -3  -1 178.230 8.16064   3
 -16   3  -1 179.932 8.45672   3
 -16   3  -1 182.353 8.97652   5
  17   3  -1 57.3118 4.96161   3
  17   3  -1 53.6424 5.58516   3
 -17   3   1 57.3152 5.95581   6
  17  -3   1 51.4010 4.96179   6
 -17  -3  -1 57.2228 5.60169   3
  17  -3   1 49.9022 5.57005   3
 -17  -3  -1 60.1872 3.81640   5
  17   3  -1 45.8807 4.76254   4
 -17   3   1 52.9654 5.56644   6
  17   3  -1 51.4717 9.05795   1
 -17   3   1 45.8671 10.1925   1
 -17   3   1 56.2699 5.53996   3
 -17  -3  -1 57.7779 5.64403   6
 -17  -3  -1 38.8837 9.88991   1
 -17  -3  -1 53.5297 4.69141   4
  17  -3   1 50.4463 9.63495   1
 -17  -3  -1 55.0175 6.19767   6
  17  -3   1 43.8756 4.91009   3
 -17   3   1 52.8918 5.68687   5
 -17  -3   1 53.6278 5.81829   6
  17  -3  -1 59.3073 5.69339   3
 -17  -3   1 32.5726 9.36575   1
 -17   3  -1 55.0726 6.27778   6
 -17   3  -1 58.1719 5.45266   3
  17   3   1 55.1440 10.3614   1
  17  -3  -1 51.8560 4.57337   6
 -17  -3   1 60.1063 3.64075   5
  17   3   1 47.0308 4.30557   6
 -17  -3   1 52.0520 4.53794   4
  17  -3  -1 56.8993 5.18641   3
 -17   3  -1 54.9045 5.96673   5
  17   3   1 65.8075 5.18018   4
  17   3   1 54.7093 5.45102   3
 -17   3  -1 51.7008 5.74702   6
 -17  -3   1 57.4193 4.89610   3
 -17  -3   1 59.1228 5.44344   6
  17   3   1 56.4378 5.31048   3
  17   3   1 50.4796 3.37998   5
  17  -3  -1 67.3374 10.4381   1
  18   3  -1 25.2351 3.84348   3
 -18  -3  -1 27.1318 3.93303   3
  18  -3   1 29.7631 4.16771   3
 -18   3   1 27.3407 4.62753   5
 -18   3   1 33.3869 4.52941   3
 -18   3   1 25.2390 4.27430   6
  18   3  -1 35.5136 4.34593   4
  18   3  -1 14.3249 7.62505   1
  18  -3   1 35.9353 4.22130   6
 -18   3   1 28.0735 10.4153   1
 -18  -3  -1 15.2565 10.1268   1
  18  -3   1 23.0894 4.34615   3
 -18  -3  -1 31.7026 4.75489   6
 -18   3   1 22.7304 3.76211   6
  18   3  -1 25.7886 4.34135   3
 -18  -3  -1 27.4621 3.23438   5
 -18  -3  -1 29.5990 4.33636   6
  18  -3   1 19.8898 8.56651   1
 -18  -3   1 30.2480 3.13267   5
  18  -3  -1 14.9406 8.27022   1
  18  -3  -1 27.3833 4.37040   3
  18   3   1 23.2977 3.94555   3
  18   3   1 26.4011 2.92791   5
  18  -3  -1 27.9798 4.07839   3
 -18   3  -1 26.2819 4.26740   6
  18   3   1 32.4663 8.75047   1
 -18  -3   1 31.0876 3.82345   4
  18   3   1 29.6357 3.50672   6
 -18   3  -1 23.5994 4.43070   3
  18   3   1 29.9833 3.85121   4
  18   3   1 33.3693 4.86258   3
 -18  -3   1 26.3959 3.87612   6
 -18  -3   1 23.2958 9.54278   1
 -18   3  -1 14.2299 9.53229   1
 -18  -3   1 16.4018 3.83813   6
 -18   3  -1 21.3357 4.26785   6
  18  -3  -1 33.1492 4.14579   6
 -18   3  -1 28.5492 4.81395   5
 -18  -3   1 30.2437 3.87993   3
 -19  -3  -1 58.2588 6.16130   6
 -19  -3  -1 55.7723 4.04592   5
  19   3  -1 45.5460 5.45115   3
  19   3  -1 47.0270 4.67243   4
 -19  -3  -1 51.7691 5.66054   3
  19  -3   1 49.1014 5.20495   3
 -19   3   1 50.5679 5.75865   6
 -19   3   1 53.7218 6.39349   6
  19  -3   1 73.2263 7.06338   3
 -19   3   1 65.2763 6.53837   5
 -19  -3  -1 54.5802 12.8547   1
  19  -3   1 50.5653 5.00428   6
 -19   3   1 59.9606 12.2200   1
  19   3  -1 38.5261 10.1206   1
 -19  -3  -1 52.7033 6.57399   6
  19   3  -1 61.0737 5.64434   3
 -19  -3   1 66.7052 6.45517   6
  19  -3  -1 55.4038 5.95134   3
  19   3   1 65.1688 6.03362   3
  19  -3  -1 57.8450 4.74687   6
 -19  -3   1 57.5237 3.86815   5
  19   3   1 42.0285 11.1219   1
 -19  -3   1 55.6868 5.15078   3
  19   3   1 63.6211 5.77377   3
 -19  -3   1 57.3058 12.4872   1
  19   3   1 46.8441 3.59863   5
  19   3   1 64.7813 5.33119   4
  19   3   1 57.0677 4.59440   6
  19  -3  -1 60.8249 5.69969   3
  19  -3  -1 50.3768 11.0419   1
 -19  -3   1 45.6990 5.53124   6
 -19   3  -1 51.5750 13.6357   1
 -19   3  -1 63.9309 6.25866   6
 -19   3  -1 49.6778 5.90888   6
 -19   3  -1 43.1228 5.37945   3
 -19   3  -1 57.4488 6.46147   5
  20   3  -1 20.8713 9.87810   1
 -20  -3  -1 18.1589 4.22383   6
 -20   3   1 25.8515 4.65177   6
  20  -3   1 26.6053 4.38633   3
  20  -3   1 29.9660 3.97076   6
 -20   3   1 21.9535 4.59024   6
  20   3  -1 27.5647 4.48573   3
  20   3  -1 25.5988 4.18980   3
 -20  -3  -1 8.34679 11.0459   1
  20  -3   1 23.5189 4.88339   3
 -20   3   1 26.7154 4.81351   5
 -20   3   1 24.1607 4.03042   3
 -20   3   1 19.2675 13.0935   1
 -20  -3  -1 30.9801 4.70248   6
 -20  -3  -1 23.0987 3.87912   3
  20   3  -1 26.6502 3.66465   4
 -20   3  -1 21.0727 4.41790   5
  20  -3  -1 24.3605 4.44628   3
 -20   3  -1 29.8006 4.64202   6
  20   3   1 26.9673 3.91862   4
 -20  -3   1 18.0970 3.71542   3
  20   3   1 18.5470 3.90053   3
  20   3   1 20.3922 2.58828   5
  20  -3  -1 25.6270 3.98604   3
  20  -3  -1 23.0157 3.28721   6
 -20  -3   1 18.9320 4.17338   6
 -20  -3   1 3.26534 11.5844   1
 -20   3  -1 12.7543 3.78254   3
 -20   3  -1 12.8603 11.8648   1
 -20  -3   1 24.9897 4.32949   6
 -20   3  -1 30.3237 5.00565   6
  20  -3  -1 20.8468 9.21105   1
  20   3   1 26.2632 3.34021   6
 -20  -3   1 20.8995 2.68370   5
  20   3   1 25.9888 10.7959   1
  20   3   1 22.6306 4.31043   3
  21  -3   1 3.04483 3.67227   3
 -21   3   1 6.47806 3.61262   6
 -21   3   1 5.06601 3.63367   6
  21   3  -1 4.96923 2.60640   4
 -21   3   1 7.05727 3.82136   5
 -21   3   1 12.2918 12.5027   1
 -21  -3  -1 7.12622 3.58005   3
  21   3  -1 4.29551 3.45428   3
  21  -3   1 7.28154 3.37029   3
  21   3  -1 7.15150 10.0183   1
  21   3  -1 -1.4499 10.3894   1
 -21  -3  -1 11.2241 3.96079   6
 -21  -3  -1 7.67996 2.32039   5
 -21   3   1 4.26783 3.51580   3
 -21  -3  -1 13.1120 13.8041   1
 -21  -3  -1 9.28254 4.19358   6
  21   3  -1 6.19708 3.38326   3
  21  -3   1 3.58412 2.46386   6
 -21  -3   1 -13.032 12.6169   1
 -21  -3   1 10.5330 3.30466   3
  21   3   1 11.8086 10.3584   1
 -21   3  -1 4.02077 4.03863   6
 -21  -3   1 6.77291 2.17179   5
  21   3   1 5.43871 3.93515   3
 -21   3  -1 7.00992 3.68549   6
 -21  -3   1 3.85895 3.38911   6
  21   3   1 6.17020 2.21791   6
  21   3   1 8.37788 2.82513   4
  21   3   1 10.7398 2.39655   5
  21  -3  -1 7.14360 3.58828   3
  21  -3  -1 8.49876 10.6466   1
 -21   3  -1 7.08915 3.84105   5
 -21  -3   1 1.04064 2.94725   6
 -21   3  -1 -3.7824 13.2497   1
 -21   3  -1 4.47472 3.89237   3
  21  -3  -1 8.36856 2.44633   6
  21   3   1 4.83532 3.86331   3
  21  -3  -1 6.28856 3.42034   3
 -22  -3  -1 6.54628 2.39405   5
 -22  -3  -1 5.34538 3.85552   6
 -22   3   1 11.5775 4.18973   5
 -22   3   1 12.1395 13.7892   1
  22  -3   1 -3.7260 11.4489   1
  22  -3   1 11.3591 4.47249   3
 -22  -3  -1 14.5726 16.1582   1
  22   3  -1 13.5372 4.07826   3
  22   3  -1 11.2253 3.82068   3
 -22   3   1 12.9693 4.34639   6
  22   3  -1 9.57924 2.39039   6
  22   3  -1 5.79984 2.67227   4
 -22  -3  -1 3.36620 3.84433   6
 -22   3   1 6.68401 4.15749   6
 -22   3   1 6.92737 4.01680   3
 -22  -3  -1 10.1704 3.86057   3
  22   3  -1 9.55977 12.1136   1
  22  -3   1 20.6997 4.58931   3
 -22   3  -1 6.79016 4.16145   5
  22   3   1 14.9973 12.9533   1
  22   3   1 9.18487 3.03880   4
  22   3   1 7.85788 3.83046   3
 -22   3  -1 9.65345 4.33023   6
 -22  -3   1 2.58806 3.57790   3
  22   3   1 4.22729 2.53664   6
  22  -3  -1 13.6127 4.36540   3
 -22   3  -1 6.08954 3.87623   3
 -22  -3   1 10.9262 4.14028   6
 -22  -3   1 10.5744 2.28176   5
 -22  -3   1 5.72155 3.63455   6
 -22   3  -1 6.49815 4.47473   6
 -22   3  -1 8.66103 14.2022   1
  22  -3  -1 8.42640 2.84648   6
  22  -3  -1 11.9330 12.0653   1
 -22  -3   1 -9.0670 13.1200   1
 -23   3   1 1.14812 4.28522   3
 -23  -3  -1 -1.5895 2.11521   5
  23  -3   1 23.4930 15.2337   1
 -23   3   1 4.32939 3.90873   6
  23  -3   1 3.46681 3.15936   6
 -23   3   1 9.37902 17.5855   1
 -23   3   1 4.45643 3.72457   5
 -23   3   1 0.19530 3.92977   6
 -23  -3  -1 -4.9389 3.56563   6
  23  -3   1 7.00403 3.88651   3
  23   3  -1 9.47574 12.8028   1
  23   3  -1 0.17944 2.40296   4
 -23  -3  -1 -2.2805 15.5283   1
 -23  -3  -1 3.23941 3.86175   3
  23   3  -1 1.07333 3.21600   3
  23  -3   1 4.03571 3.80186   3
  23   3  -1 6.24373 3.66065   3
 -23  -3  -1 1.88934 4.11114   6
 -23  -3   1 2.16795 3.62941   6
 -23   3  -1 0.63430 3.84111   6
 -23  -3   1 -1.6550 5.87152   3
 -23   3  -1 -0.6258 4.52871   6
 -23  -3   1 1.51640 2.09548   5
  23  -3  -1 -0.2802 3.52746   3
  23  -3  -1 -2.5100 13.4930   1
 -23   3  -1 5.10797 3.75493   5
  23  -3  -1 3.58427 3.63990   6
  23   3   1 -11.513 13.4253   1
 -23   3  -1 -5.1927 3.89610   3
  23   3   1 -3.2427 2.36613   4
  23   3   1 3.84360 3.56400   3
 -23  -3   1 -17.418 16.8755   1
 -23   3  -1 -8.5504 16.5346   1
 -23  -3   1 -2.4707 3.37301   6
 -24   3   1 12.9817 4.56162   5
  24  -3   1 17.5467 5.53145   3
 -24  -3  -1 25.5378 5.52684   6
  24   3  -1 17.0255 4.76118   3
  24  -3   1 57.0439 18.8172   1
 -24  -3  -1 68.4280 19.6872   1
 -24   3   1 40.4707 21.3623   1
 -24  -3  -1 17.9386 3.04075   5
  24   3  -1 20.1012 4.83909   3
  24   3  -1 19.4713 3.84225   4
  24   3  -1 8.49147 15.6518   1
 -24   3   1 31.9743 5.89644   6
  24   3   1 -6.9565 16.1711   1
  24  -3  -1 28.6437 5.53889   3
 -24  -3   1 18.9282 4.93690   6
 -24   3  -1 23.6387 5.75160   6
 -24   3  -1 19.7226 4.86258   5
 -24  -3   1 11.4829 2.78112   5
 -24  -3   1 29.3820 20.4927   1
  24   3   1 23.9871 4.09358   4
  24   3   1 21.6582 5.32856   3
  24  -3  -1 15.6483 16.1847   1
 -24   3  -1 -9.5213 21.9120   1
 -25   3   1 1.34275 4.09102   5
 -25  -3  -1 -0.4129 2.45038   5
  25  -3   1 -3.0055 4.12623   3
  25   3  -1 21.1639 21.3420   1
 -25  -3  -1 0.78487 4.27993   6
  25   3  -1 0.29987 4.17041   3
  25   3  -1 3.48464 2.83943   4
 -25   3   1 1.63728 4.57862   6
 -25  -3   1 1.78350 2.39612   5
  25   3   1 -3.1570 2.67094   4
 -25  -3   1 6.23758 4.61817   6
  25  -3  -1 -6.5078 3.94345   3
  25   3   1 0.67153 4.14119   3
 -25   3  -1 -1.0067 4.12634   5
 -25   3  -1 4.69181 4.52408   6
  26   3  -1 11.9210 3.49990   4
 -26   3   1 9.60693 5.18698   6
  26   3  -1 7.81361 4.53377   3
 -26   3   1 11.1961 4.82952   5
 -26  -3  -1 9.91837 2.93087   5
  26  -3   1 14.2606 5.36433   3
 -26  -3  -1 19.6520 5.40738   6
  26   3   1 15.7132 5.15755   3
  26  -3  -1 20.2336 5.82220   3
 -26  -3   1 4.83627 4.65175   6
 -26  -3   1 8.10398 2.84789   5
 -26   3  -1 18.8141 5.47599   6
 -26   3  -1 4.07487 4.58300   5
  26   3   1 14.6890 3.58213   4
 -27  -3  -1 -3.5747 4.80754   6
  27   3  -1 0.43926 3.03179   4
 -27   3   1 2.01766 4.30941   5
  27  -3   1 -1.0923 4.62671   3
  27   3  -1 1.85871 4.34690   3
 -27   3   1 -6.7185 4.19184   6
  27   3   1 -5.9991 3.84887   3
 -27  -3   1 1.18553 4.43539   6
  27  -3  -1 -3.7378 4.58796   3
 -27   3  -1 -5.2851 4.60892   6
  27   3   1 -5.5380 2.88336   4
 -27   3  -1 -0.6758 4.25612   5
   0   4  -1 1.04081 1.12859   5
   0  -4  -1 0.16110 1.35941   6
   0   4   1 -1.4842 1.28360   3
   0   4  -1 0.38893 1.22870   4
   0   4  -1 1.35663 1.27571   6
   0  -4  -1 0.12587 1.10465   3
   0  -4   1 -0.6556 0.92322   5
   0  -4   1 1.06622 1.40472   3
   0  -4  -1 1.61695 1.12010   5
   0   4   1 1.76009 1.49577   3
   0   4  -1 1.19648 1.36395   6
   0  -4   1 0.65827 1.34858   3
   0  -4  -1 2.92420 1.45095   6
   0  -4   1 0.18864 1.34725   6
   0  -4  -1 2.77282 1.37292   4
   0   4   1 1.61715 1.39743   6
   0   4   1 4.29607 2.76895   1
   0  -4   1 0.89245 1.28588   6
   0   4  -1 4.39390 2.75942   1
   0   4  -1 0.12092 1.13697   3
   0  -4  -1 1.46456 1.50599   3
   0   4   1 1.12848 1.13801   5
   0   4   1 0.08728 1.22002   4
   0  -4   1 2.01735 2.68942   1
   0  -4  -1 2.70583 2.93228   1
   0   4  -1 1.17953 1.41269   3
   0   4   1 -0.2278 1.28097   6
   0  -4   1 1.34346 1.28591   4
   1   4  -1 333.037 9.26276   6
   1   4  -1 342.024 8.31620   5
  -1  -4  -1 329.208 9.41530   3
   1  -4   1 380.728 14.6780   1
  -1  -4  -1 325.669 9.03822   4
   1  -4   1 332.663 9.47503   6
  -1   4   1 330.105 9.38239   6
  -1   4   1 333.309 9.51079   3
   1  -4   1 340.454 8.80782   5
   1  -4   1 327.772 9.39264   3
   1  -4   1 343.576 8.96149   4
  -1  -4  -1 332.076 13.9616   1
   1  -4   1 322.282 9.41859   3
  -1  -4  -1 330.292 9.48799   3
   1   4  -1 319.782 9.30534   3
  -1   4   1 333.777 8.84686   4
   1   4  -1 339.298 9.27427   4
  -1   4   1 326.200 9.45749   3
   1  -4   1 347.313 9.49443   6
   1   4  -1 336.063 9.43187   3
   1   4  -1 340.840 13.8348   1
  -1   4   1 336.122 8.92487   5
   1   4  -1 320.094 9.17737   6
  -1   4   1 331.839 9.46481   6
  -1  -4  -1 337.792 9.52287   6
   1   4   1 329.787 9.36796   6
  -1   4  -1 334.101 13.9673   1
   1   4   1 319.715 9.39889   3
  -1  -4   1 350.263 9.31990   4
   1  -4  -1 348.499 9.67905   3
   1  -4  -1 333.110 9.45114   6
  -1   4  -1 337.060 9.41793   6
   1   4   1 342.258 14.0527   1
  -1  -4   1 341.341 9.48358   6
  -1   4  -1 328.265 8.79007   5
  -1  -4   1 346.740 9.45839   3
  -1   4  -1 325.712 9.34567   6
  -1   4  -1 341.302 9.48562   3
   1   4   1 328.644 9.19817   4
  -1  -4   1 332.997 9.32589   3
   1  -4  -1 342.122 8.83567   4
   1   4   1 349.422 9.64996   3
   1  -4  -1 333.898 9.40832   6
   1  -4  -1 337.495 8.84874   5
   1   4   1 342.138 8.46086   5
   1  -4  -1 337.030 9.49369   3
  -1  -4   1 333.171 13.7384   1
   1  -4  -1 337.601 14.1013   1
  -1  -4   1 331.697 9.33524   6
   1   4   1 342.688 9.49611   6
  -1  -4   1 339.905 8.28294   5
  -1   4  -1 338.160 8.97125   4
  -1   4  -1 321.418 9.41763   3
   2  -4   1 449.131 11.0250   4
   2   4  -1 438.110 11.4178   6
   2  -4   1 426.250 11.6000   6
   2   4  -1 439.208 11.6362   3
   2   4  -1 429.750 16.1437   1
   2  -4   1 448.580 11.7998   6
   2   4  -1 438.190 11.6341   3
  -2   4   1 439.867 11.7113   6
  -2  -4  -1 456.164 11.7537   6
  -2  -4  -1 446.321 11.5165   4
  -2   4   1 443.750 11.7902   6
  -2   4   1 422.758 11.6834   3
  -2  -4  -1 460.369 11.8695   3
   2  -4   1 439.377 11.2407   5
  -2  -4  -1 439.891 11.7215   6
  -2   4   1 442.629 11.8003   3
  -2   4   1 436.573 16.6183   1
   2  -4   1 444.903 11.7672   3
   2  -4   1 446.459 16.8035   1
   2  -4   1 452.728 11.8504   3
  -2  -4  -1 439.747 16.6767   1
  -2   4   1 441.581 11.3361   5
  -2   4   1 435.796 10.8670   4
   2   4  -1 440.214 11.4539   6
  -2  -4  -1 440.235 11.6894   3
   2   4  -1 441.335 11.6362   4
   2   4  -1 448.617 10.2116   5
   2   4   1 454.753 11.7375   6
  -2   4  -1 439.730 11.6556   6
  -2  -4   1 445.763 16.3722   1
  -2   4  -1 448.796 16.9270   1
  -2   4  -1 479.711 11.4795   5
  -2  -4   1 440.079 10.1545   5
   2  -4  -1 450.201 11.8220   3
   2   4   1 461.484 11.8571   3
  -2  -4   1 434.920 11.4918   4
   2   4   1 447.211 16.5159   1
   2   4   1 437.165 11.5875   4
  -2  -4   1 427.501 11.5346   3
  -2   4  -1 448.532 11.0154   4
  -2   4  -1 463.380 11.8573   3
   2  -4  -1 505.664 17.6876   1
   2  -4  -1 446.435 11.6821   6
   2  -4  -1 442.398 11.7081   6
   2  -4  -1 451.709 11.3313   5
   2   4   1 449.467 10.3948   5
  -2   4  -1 450.404 11.8460   3
   2   4   1 452.416 11.8345   3
  -2   4  -1 461.342 11.8454   6
   2  -4  -1 445.303 11.8629   3
  -2  -4   1 432.424 11.4970   3
  -2  -4   1 451.509 11.7010   6
   2   4   1 429.447 11.5896   6
  -2  -4   1 429.779 11.5086   6
   2  -4  -1 455.131 10.8902   4
   3  -4   1 474.442 12.5208   3
   3   4  -1 483.159 12.3809   3
   3   4  -1 489.424 17.2007   1
  -3   4   1 482.699 17.8857   1
   3   4  -1 481.658 10.5647   5
  -3  -4  -1 486.696 12.5521   3
   3  -4   1 492.415 11.5854   4
  -3   4   1 483.375 12.3772   5
  -3  -4  -1 482.252 12.4715   6
  -3   4   1 472.900 12.5379   6
  -3  -4  -1 485.299 12.5487   6
  -3  -4  -1 496.017 17.8976   1
   3   4  -1 478.846 12.1800   6
  -3   4   1 466.623 12.4033   6
  -3   4   1 473.242 11.3928   4
   3  -4   1 482.286 12.6295   6
   3  -4   1 473.781 12.6266   3
  -3  -4  -1 484.627 12.5519   3
  -3   4   1 464.006 12.4944   3
   3  -4   1 476.971 12.4634   6
   3   4  -1 459.671 12.2626   3
  -3   4   1 480.719 12.5650   3
  -3  -4  -1 480.598 12.4104   4
   3  -4   1 483.196 12.2708   5
   3   4  -1 468.493 12.4993   4
   3  -4   1 512.528 18.2919   1
  -3  -4   1 485.522 12.3674   3
  -3   4  -1 518.698 18.2991   1
   3   4   1 469.798 12.4699   3
   3  -4  -1 462.496 12.3656   6
   3   4   1 478.739 10.8057   5
  -3   4  -1 480.466 12.4843   6
  -3  -4   1 468.259 12.3981   4
  -3   4  -1 486.043 12.6221   6
  -3  -4   1 475.211 10.5253   5
  -3   4  -1 475.867 11.5331   4
   3   4   1 485.271 17.4881   1
   3  -4  -1 489.675 12.6050   3
   3  -4  -1 494.256 17.9519   1
  -3   4  -1 488.992 12.6820   3
   3   4   1 486.993 12.4674   6
   3  -4  -1 474.147 12.2415   5
  -3   4  -1 488.713 12.6059   3
   3  -4  -1 485.978 12.6530   3
   3   4   1 476.571 12.4504   4
   3   4   1 477.563 12.3833   6
   3  -4  -1 475.473 12.4708   6
  -3  -4   1 459.706 12.2683   6
  -3   4  -1 489.209 12.3646   5
  -3  -4   1 465.953 12.2329   3
  -3  -4   1 479.661 12.3061   6
   3  -4  -1 477.029 11.3597   4
  -3  -4   1 500.895 17.7200   1
   4  -4   1 131.685 4.35545   4
  -4   4   1 126.363 5.26206   3
  -4  -4  -1 135.562 9.08125   1
   4  -4   1 128.766 5.34644   3
   4   4  -1 123.808 5.36513   4
  -4  -4  -1 124.359 5.28482   6
   4   4  -1 138.262 3.25461   5
   4  -4   1 139.266 5.37142   5
  -4  -4  -1 124.040 5.07086   3
   4  -4   1 125.255 5.41076   3
   4   4  -1 130.937 5.28057   3
  -4   4   1 124.684 5.24349   6
  -4   4   1 132.741 9.14132   1
   4  -4   1 124.364 5.31662   6
  -4  -4  -1 126.475 5.26712   4
  -4   4   1 130.914 5.36205   3
  -4   4   1 135.061 5.46060   6
   4  -4   1 133.079 5.36299   6
  -4  -4  -1 131.589 5.29970   3
  -4  -4  -1 122.317 5.18153   6
  -4   4   1 138.160 5.55271   5
   4  -4   1 127.572 9.09795   1
   4   4  -1 128.034 8.31472   1
   4   4  -1 124.528 4.90815   6
  -4   4   1 128.968 4.14735   4
   4   4   1 142.304 5.34382   6
  -4  -4   1 125.473 5.00089   3
   4   4   1 136.604 5.50049   4
   4  -4  -1 136.674 5.48335   3
   4   4   1 134.745 3.60673   5
   4  -4  -1 124.613 8.89125   1
   4  -4  -1 134.220 5.28125   6
  -4   4  -1 110.418 8.69355   1
   4  -4  -1 135.006 5.32532   6
   4  -4  -1 129.755 5.21075   5
  -4   4  -1 129.131 5.27506   6
  -4  -4   1 131.629 5.10271   3
   4   4   1 116.070 8.38105   1
   4  -4  -1 125.945 4.09903   4
  -4  -4   1 132.866 5.29179   4
  -4   4  -1 125.617 5.37700   3
  -4  -4   1 132.498 8.68745   1
  -4   4  -1 125.035 5.27926   5
   4   4   1 128.653 5.21021   6
  -4   4  -1 127.277 5.35049   3
   4   4   1 132.487 5.20744   3
  -4   4  -1 123.425 4.27574   4
   4   4   1 129.505 3.56664   5
  -4   4  -1 122.505 5.34760   6
   4   4   1 135.764 5.42745   3
   4  -4  -1 139.770 5.35522   3
  -4  -4   1 135.237 5.27971   6
   5   4  -1 53.9315 3.38464   6
  -5  -4  -1 59.8839 3.70032   3
   5   4  -1 61.5699 3.55902   3
   5   4  -1 41.9929 7.17666   1
   5  -4   1 55.7291 2.67293   4
   5   4  -1 50.9489 3.46707   3
  -5  -4  -1 54.1067 3.60394   6
   5   4  -1 62.8085 3.84496   4
  -5  -4  -1 65.8141 4.00820   6
   5  -4   1 64.5993 6.96937   1
   5  -4   1 57.1382 3.67708   6
  -5   4   1 56.4239 3.85843   5
   5  -4   1 54.3168 3.71148   3
   5  -4   1 59.7743 3.84720   5
  -5  -4  -1 58.3039 3.60111   3
  -5   4   1 61.5829 2.53788   4
  -5  -4  -1 63.1623 3.82809   4
  -5   4   1 58.9638 3.64919   3
   5  -4   1 50.5421 3.75968   3
  -5   4   1 54.5660 3.70827   3
  -5   4   1 46.8354 6.04033   1
   5  -4   1 56.6763 3.79306   6
   5   4  -1 63.7630 6.28704   1
  -5   4   1 54.5318 3.61170   6
  -5   4   1 57.5582 3.92936   6
   5  -4  -1 57.0613 3.76979   3
   5   4   1 60.1991 1.95374   5
  -5  -4   1 56.2788 3.42743   3
  -5  -4   1 58.7496 3.71788   4
  -5  -4   1 58.1362 3.47090   6
  -5  -4   1 59.5161 3.61746   3
   5   4   1 58.0324 6.93113   1
   5   4   1 56.1360 3.68908   3
  -5  -4   1 57.3350 3.57152   6
   5   4   1 59.7103 3.73855   6
  -5   4  -1 58.3571 3.77542   6
  -5   4  -1 56.5263 4.02095   5
   5  -4  -1 61.3300 3.80553   5
   5   4   1 61.0057 6.56913   1
   5  -4  -1 62.4710 3.80360   6
   5   4   1 64.0779 3.93334   4
  -5  -4   1 67.7011 6.66007   1
   5  -4  -1 58.6909 2.49046   4
   5  -4  -1 60.6219 3.60815   6
   5   4   1 58.6989 3.53746   6
  -5   4  -1 65.8488 7.35106   1
   5   4   1 50.3489 3.63283   3
   5  -4  -1 64.1249 6.97807   1
  -5   4  -1 57.3154 2.69753   4
   5  -4  -1 60.7385 3.75817   3
  -5   4  -1 53.7931 3.68106   3
  -5   4  -1 54.2061 3.83244   6
  -5   4  -1 60.1861 3.89523   3
   5   4   1 58.7725 1.94055   5
   6   4  -1 94.1634 4.88138   4
  -6  -4  -1 94.1099 4.61474   6
   6  -4   1 85.3814 8.41984   1
  -6  -4  -1 88.8805 4.59116   3
   6  -4   1 98.3877 3.38051   4
  -6  -4  -1 89.4253 4.76507   6
  -6   4   1 94.3792 4.72201   3
  -6   4   1 100.358 5.09223   5
  -6   4   1 93.3888 3.07551   4
  -6  -4  -1 98.3730 4.64403   3
   6   4  -1 95.9052 4.33318   6
   6  -4   1 106.035 5.01801   6
   6   4  -1 101.899 7.68447   1
   6  -4   1 95.9618 4.65824   6
  -6   4   1 105.913 4.83320   3
   6   4  -1 95.9907 4.67763   3
   6  -4   1 100.820 4.88086   3
  -6   4   1 89.3583 8.27683   1
   6   4  -1 90.0141 4.68516   3
  -6  -4  -1 91.9355 4.72268   4
  -6   4   1 87.9165 4.75848   6
  -6   4   1 90.8194 4.65521   6
   6  -4   1 93.1031 4.85218   5
   6  -4   1 98.8294 4.95038   3
   6   4   1 101.088 9.23362   1
  -6   4  -1 92.4401 4.76554   6
  -6   4  -1 93.2204 4.75596   3
   6  -4  -1 97.3924 8.34816   1
  -6   4  -1 102.241 8.69971   1
  -6   4  -1 97.2671 4.94621   6
   6   4   1 91.9530 2.43849   5
  -6  -4   1 100.917 4.60972   6
   6  -4  -1 93.8595 3.06160   4
   6   4   1 92.8980 4.73645   3
   6   4   1 92.3820 4.55532   6
   6   4   1 96.6954 4.85318   4
   6  -4  -1 97.5526 4.74750   5
  -6  -4   1 105.705 4.79091   6
   6  -4  -1 97.2090 4.55984   6
   6   4   1 98.7082 4.78045   3
   6  -4  -1 96.1151 4.70250   6
  -6  -4   1 101.566 4.47432   3
   6   4   1 94.1219 7.89532   1
  -6   4  -1 104.712 5.18704   5
   6  -4  -1 94.5579 4.66920   3
   6  -4  -1 96.8460 4.90066   3
  -6   4  -1 93.9645 3.37219   4
  -6  -4   1 97.5076 4.78219   4
  -6   4  -1 92.2467 4.82404   3
  -6  -4   1 101.056 4.45460   3
   6   4   1 95.5772 4.48001   6
   6   4   1 93.9656 2.41623   5
  -7   4   1 69.1424 4.08027   3
   7  -4   1 73.2680 4.27681   5
   7   4  -1 64.7766 3.70517   6
   7  -4   1 61.1074 7.19917   1
  -7  -4  -1 62.5641 4.03325   4
  -7  -4  -1 56.5193 3.96849   6
   7   4  -1 62.1255 4.22278   4
   7  -4   1 66.3246 4.32092   3
  -7   4   1 64.5985 2.26350   4
   7  -4   1 67.8708 4.31600   6
   7  -4   1 73.9214 4.36973   3
  -7   4   1 67.6175 4.16893   3
  -7  -4  -1 67.2373 4.33711   6
  -7   4   1 66.0326 4.13472   6
   7   4  -1 66.1185 3.60730   6
   7   4  -1 71.4804 7.23497   1
  -7   4   1 69.4924 4.46413   6
   7  -4   1 64.5779 2.61301   4
  -7   4   1 70.2438 4.58539   5
  -7  -4  -1 64.9375 4.00273   3
  -7  -4  -1 64.1210 4.01852   3
   7  -4   1 67.5358 4.01909   6
  -7   4   1 75.7396 7.89248   1
   7   4  -1 69.4479 3.95809   3
  -7   4  -1 47.4941 6.79644   1
  -7   4  -1 66.5815 4.50772   5
  -7  -4   1 64.8202 3.72393   3
  -7  -4   1 68.5070 4.08499   6
  -7   4  -1 66.6220 4.30179   6
  -7  -4   1 60.6099 3.89411   4
   7   4   1 68.6067 4.29248   3
   7   4   1 59.9819 7.33828   1
   7  -4  -1 64.9745 4.02513   3
   7  -4  -1 68.1356 4.32536   5
  -7   4  -1 65.6706 4.21885   6
   7  -4  -1 77.2411 7.76633   1
   7   4   1 61.0309 4.25391   4
  -7   4  -1 65.9217 4.32464   3
   7  -4  -1 65.7087 2.25624   4
  -7   4  -1 61.8135 4.07936   3
   7   4   1 68.8774 4.18478   3
   7   4   1 72.5781 3.90174   6
  -7  -4   1 64.5512 3.84850   6
   7  -4  -1 71.6189 4.01795   6
   7  -4  -1 65.1301 4.17525   3
  -7  -4   1 61.3319 3.67200   3
   7   4   1 63.9426 3.93871   6
   7  -4  -1 69.9319 4.12270   6
   8  -4   1 43.4789 3.73207   3
  -8   4   1 46.0907 3.57105   3
   8  -4   1 39.2953 6.46019   1
  -8   4   1 56.4693 3.89724   6
  -8   4   1 47.5800 3.93980   6
   8   4  -1 45.0163 3.23039   6
   8   4  -1 35.5027 6.66001   1
  -8  -4  -1 41.3878 3.58466   3
  -8  -4  -1 45.2123 3.59578   3
  -8  -4  -1 44.9972 3.57208   6
   8  -4   1 43.6220 3.57015   3
   8   4  -1 47.3629 3.58294   3
  -8   4   1 40.2316 6.33141   1
   8  -4   1 48.4234 3.89947   5
  -8   4   1 46.8871 3.81576   3
   8   4  -1 48.2316 3.15715   6
  -8   4   1 47.2535 4.02012   5
   8  -4   1 40.3679 3.86005   6
   8  -4   1 48.0525 2.08791   4
   8  -4   1 42.7839 3.50996   6
  -8  -4  -1 45.9096 3.60109   4
   8   4  -1 33.8608 5.25157   1
   8   4  -1 45.7208 3.83128   4
  -8  -4  -1 48.5336 4.04365   6
  -8   4  -1 45.8903 4.08876   6
  -8   4  -1 49.9922 4.02773   3
  -8   4  -1 43.5718 3.93380   5
   8   4   1 42.4210 6.50980   1
  -8  -4   1 51.4530 3.53126   6
   8   4   1 48.1694 3.82971   3
   8  -4  -1 46.0529 1.55515   4
  -8  -4   1 47.9257 3.58426   4
  -8  -4   1 47.8881 3.39238   3
   8  -4  -1 41.0889 6.08797   1
   8  -4  -1 47.9325 3.76675   6
   8  -4  -1 43.5002 3.55177   3
  -8  -4   1 48.0861 3.71819   6
  -8   4  -1 48.7174 3.78061   3
   8  -4  -1 48.0217 3.96407   5
   8  -4  -1 49.7820 3.45527   6
   8  -4  -1 44.1027 3.75029   3
   8   4   1 46.0138 3.54042   6
   8   4   1 31.8046 5.46197   1
  -8   4  -1 53.9516 3.96064   6
  -8   4  -1 38.9738 6.54227   1
  -8  -4   1 45.9133 3.50151   3
   8   4   1 45.4952 3.65751   3
   8   4   1 43.8069 3.72783   4
  -9  -4  -1 24.5861 3.03095   6
   9  -4   1 17.3340 5.41725   1
   9   4  -1 27.4430 3.14844   3
  -9   4   1 16.8656 5.38895   1
   9  -4   1 28.0161 3.39103   3
  -9  -4  -1 23.3812 2.91636   4
   9  -4   1 28.6628 3.44019   5
  -9  -4  -1 20.0454 2.82267   3
   9   4  -1 18.5739 4.70978   1
  -9   4   1 27.8324 3.50402   6
   9   4  -1 25.8319 5.07767   1
   9   4  -1 28.0031 3.28031   4
   9  -4   1 22.0103 3.08072   3
   9  -4   1 21.6673 1.45003   4
   9   4  -1 25.1158 2.78389   6
   9  -4   1 24.3047 1.55091   4
   9  -4   1 19.0078 2.64463   6
  -9   4   1 21.0517 2.74595   3
  -9   4   1 20.7978 2.84234   3
   9  -4   1 25.9276 3.22276   6
  -9   4   1 21.0270 2.79661   6
  -9  -4  -1 19.7521 2.66775   6
   9   4  -1 29.0284 2.74127   6
  -9   4   1 16.7920 2.91131   5
   9  -4  -1 29.2783 3.44921   3
  -9  -4   1 19.8348 2.60589   3
   9   4   1 21.1330 2.87711   3
   9  -4  -1 27.2947 2.98662   6
  -9   4  -1 27.0066 3.27956   3
  -9  -4   1 26.5166 3.24858   4
   9   4   1 24.5329 2.89792   6
  -9   4  -1 26.0319 3.31563   6
   9  -4  -1 23.8103 3.18175   5
  -9   4  -1 23.0071 5.73042   1
  -9   4  -1 20.3764 3.08651   5
  -9  -4   1 19.2399 2.49556   6
   9  -4  -1 20.6129 2.71047   3
  -9   4  -1 21.8199 2.85976   6
   9   4   1 13.1761 4.80416   1
   9   4   1 17.2554 2.73806   3
   9  -4  -1 32.3996 3.30998   6
   9   4   1 15.5581 5.10360   1
  -9  -4   1 25.4248 3.26602   6
   9  -4  -1 16.5004 5.00308   1
   9   4   1 25.7972 3.23049   4
  -9   4  -1 19.9637 3.00083   3
  -9  -4   1 21.6370 2.65911   3
 -10   4   1 286.840 9.73642   6
  10   4  -1 272.047 13.9397   1
 -10   4   1 279.214 9.64057   3
  10   4  -1 300.384 14.2801   1
  10  -4   1 285.044 9.91310   5
 -10   4   1 285.144 10.1458   5
  10  -4   1 272.093 6.43182   4
 -10  -4  -1 300.761 9.88776   6
 -10  -4  -1 278.895 9.36778   4
  10   4  -1 293.557 9.35090   3
  10  -4   1 272.692 15.5055   1
 -10   4   1 274.078 9.28593   3
 -10   4   1 287.845 9.52021   6
 -10   4   1 279.492 15.3172   1
  10  -4   1 278.106 9.38290   6
  10  -4   1 291.841 9.72846   3
  10  -4   1 278.888 6.43090   4
  10  -4   1 286.518 9.64563   6
  10   4  -1 279.385 8.68765   6
 -10  -4  -1 286.965 9.51147   3
  10   4  -1 282.457 8.52788   6
  10  -4   1 281.525 9.84069   3
 -10  -4  -1 277.155 9.43012   6
 -10  -4   1 285.715 9.43857   4
  10   4   1 278.074 9.17488   6
  10  -4  -1 270.353 9.66240   5
 -10  -4   1 290.358 9.13813   3
 -10   4  -1 285.920 9.57183   3
  10   4   1 298.743 9.73704   3
 -10   4  -1 275.765 9.53990   6
  10   4   1 293.104 15.1812   1
  10   4   1 289.416 9.68077   3
  10   4   1 282.843 9.60821   4
 -10  -4   1 271.250 8.82432   3
  10  -4  -1 275.765 9.39140   3
  10  -4  -1 280.914 9.63301   3
  10   4   1 289.515 15.1985   1
 -10  -4   1 308.467 9.65103   6
 -10   4  -1 278.443 9.69399   3
  10  -4  -1 256.794 8.85389   6
 -10   4  -1 293.171 16.1533   1
  10  -4  -1 326.771 15.9334   1
 -10   4  -1 261.904 9.92825   5
  10   4   1 285.391 6.20436   5
 -10  -4   1 257.590 8.97460   6
 -10   4  -1 287.531 9.98209   6
 -11   4   1 216.594 8.55203   6
 -11  -4  -1 210.853 8.17932   6
 -11   4   1 207.050 8.10970   3
 -11  -4  -1 209.371 8.57950   6
  11   4  -1 234.374 13.3552   1
  11  -4   1 197.864 4.70424   4
  11  -4   1 212.663 8.48017   5
  11  -4   1 208.704 8.33606   3
 -11  -4  -1 218.168 8.17041   3
  11   4  -1 199.016 7.86304   3
  11  -4   1 211.653 8.01385   6
  11  -4   1 212.672 8.63664   3
  11   4  -1 205.192 7.26751   6
  11   4  -1 206.646 7.08965   6
  11  -4   1 196.352 13.8784   1
  11  -4   1 209.702 4.61430   4
  11   4  -1 215.233 8.30609   4
 -11  -4  -1 209.681 4.99325   5
  11  -4   1 211.115 8.29107   6
  11   4  -1 226.206 13.0981   1
 -11  -4  -1 202.606 8.01857   3
 -11   4   1 202.887 7.93522   3
 -11  -4  -1 212.371 8.02711   4
 -11   4   1 226.233 9.02132   5
 -11   4   1 213.856 14.0809   1
 -11   4   1 211.376 8.27958   6
 -11  -4   1 201.640 7.78150   6
 -11   4  -1 211.620 8.39464   6
  11  -4  -1 208.638 8.10276   3
  11  -4  -1 222.254 8.49415   3
  11   4   1 249.414 14.8647   1
  11   4   1 217.188 8.45990   4
 -11  -4   1 219.208 8.27957   6
 -11  -4   1 199.546 7.87410   4
 -11  -4   1 207.542 7.69015   3
  11   4   1 201.163 7.80302   6
  11   4   1 211.143 8.25895   3
  11   4   1 213.404 15.2937   1
 -11   4  -1 215.154 14.6423   1
 -11   4  -1 211.261 8.58796   6
 -11   4  -1 222.015 9.01335   5
  11  -4  -1 197.585 8.29545   5
  11  -4  -1 224.720 13.8438   1
 -11   4  -1 212.375 8.52429   3
 -11   4  -1 201.825 8.07187   3
 -11  -4   1 220.660 7.86322   3
  11   4   1 202.901 8.05636   3
  11  -4  -1 203.618 7.67654   6
  11   4   1 211.066 5.00461   5
 -12   4   1 31.2973 3.89016   6
  12  -4   1 28.4558 3.72658   3
 -12  -4  -1 24.5875 1.67979   5
 -12  -4  -1 27.1278 3.48032   3
 -12  -4  -1 27.7759 3.53592   6
  12  -4   1 24.0880 3.51320   5
  12   4  -1 11.7191 5.77570   1
  12   4  -1 31.2572 3.76290   4
  12  -4   1 22.6359 6.63995   1
 -12   4   1 25.1332 3.87639   5
 -12   4   1 21.2898 3.32865   3
  12   4  -1 32.7740 3.34210   6
 -12   4   1 29.7760 3.53278   3
 -12  -4  -1 17.4152 6.66010   1
 -12  -4  -1 26.2260 3.73659   6
  12   4  -1 30.5710 3.11994   6
  12   4  -1 31.4713 3.86524   3
  12  -4   1 34.4156 4.18534   3
  12  -4   1 22.4823 3.28199   6
 -12   4   1 27.0239 7.02477   1
  12   4  -1 21.5526 5.51352   1
 -12  -4  -1 35.0383 3.82259   4
  12  -4   1 22.4507 3.12172   6
 -12   4   1 26.5629 3.48599   6
 -12  -4  -1 24.0202 3.33055   3
  12  -4  -1 16.0344 5.80222   1
  12  -4  -1 30.3301 3.48140   6
  12   4   1 27.0575 3.51532   3
 -12  -4   1 26.5320 3.38336   3
  12   4   1 29.4101 1.63752   5
  12   4   1 31.4722 3.59826   6
  12  -4  -1 35.3494 3.99629   3
  12  -4  -1 34.7191 4.19256   5
 -12   4  -1 34.4541 3.95173   6
 -12   4  -1 26.6626 7.18701   1
  12   4   1 25.9413 7.02771   1
 -12   4  -1 30.0099 4.00982   6
 -12   4  -1 28.5545 3.84575   3
 -12   4  -1 37.7084 4.18573   3
 -12   4  -1 34.6713 4.52288   5
 -12  -4   1 32.0402 3.81871   3
  12   4   1 23.9406 3.77347   3
 -12  -4   1 27.8680 3.71505   6
 -12  -4   1 31.8031 3.90838   4
 -12  -4   1 31.4211 3.90655   6
  12  -4  -1 30.1134 3.81379   3
  12   4   1 27.8916 3.74224   4
  12   4   1 27.6857 3.23101   6
  13   4  -1 304.270 9.41257   6
  13  -4   1 319.965 11.0783   3
  13  -4   1 316.828 11.4304   3
 -13  -4  -1 315.703 7.53088   5
  13   4  -1 304.102 10.7875   6
 -13  -4  -1 311.646 10.8169   6
  13  -4   1 312.655 11.3675   5
  13   4  -1 321.888 10.8650   3
 -13  -4  -1 306.767 10.5300   4
 -13   4   1 324.845 11.2459   6
 -13  -4  -1 301.592 10.6063   3
  13  -4   1 319.716 10.9146   6
  13   4  -1 324.141 17.2710   1
 -13  -4  -1 307.724 10.6897   3
 -13  -4  -1 329.852 11.4509   6
 -13   4   1 316.328 10.8793   3
  13   4  -1 326.479 11.0307   4
 -13   4   1 316.290 10.6220   3
 -13   4   1 318.089 11.6327   5
  13   4  -1 325.062 16.4475   1
  13  -4   1 314.016 10.5537   6
 -13   4   1 334.012 18.5326   1
  13  -4   1 301.389 18.4917   1
 -13  -4  -1 327.318 18.4377   1
 -13   4   1 325.151 11.0288   6
  13  -4  -1 296.685 11.1762   5
 -13   4  -1 304.249 18.5697   1
 -13   4  -1 316.742 10.9207   3
  13   4   1 354.710 18.5769   1
  13  -4  -1 314.826 10.7695   3
 -13   4  -1 319.077 11.7654   5
 -13  -4   1 318.579 11.0601   6
 -13   4  -1 296.178 10.9382   6
  13  -4  -1 319.601 17.9991   1
 -13  -4   1 312.539 10.5904   6
 -13  -4   1 314.137 10.3241   3
  13  -4  -1 325.379 11.2198   3
 -13  -4   1 293.152 10.4512   4
  13   4   1 318.430 11.0532   4
  13  -4  -1 294.321 10.0426   6
  13   4   1 317.075 10.0825   6
  13   4   1 309.062 10.8146   3
 -13   4  -1 327.335 11.6831   6
  13   4   1 295.685 10.4366   6
  13   4   1 316.833 7.48635   5
  13  -4  -1 267.815 12.7792   6
 -13   4  -1 314.665 11.1803   3
  13   4   1 325.660 11.3309   3
  14   4  -1 41.7423 8.26452   1
  14   4  -1 46.2970 4.39661   3
  14  -4   1 52.6006 5.45917   3
 -14  -4  -1 48.6856 4.76742   3
 -14  -4  -1 56.5670 5.09518   6
  14  -4   1 61.4769 5.00764   6
  14   4  -1 59.7157 3.88020   6
 -14  -4  -1 56.0431 5.77931   6
 -14   4   1 57.1764 5.18583   6
 -14   4   1 38.2449 8.93360   1
 -14  -4  -1 57.0948 2.67167   5
 -14   4   1 55.4534 5.78638   6
  14   4  -1 56.6480 5.09638   4
 -14   4   1 62.9289 5.97957   5
  14  -4   1 53.8627 4.96535   3
 -14  -4  -1 53.3395 4.85058   4
  14   4  -1 54.4380 8.00014   1
 -14   4   1 52.4519 4.90968   3
 -14  -4  -1 40.1294 8.87266   1
  14  -4   1 59.3670 9.40695   1
  14   4  -1 56.0360 4.84470   3
 -14   4  -1 47.3820 5.72111   6
  14   4   1 49.5426 8.38179   1
 -14   4  -1 54.8433 5.37641   3
  14  -4  -1 57.1403 10.7149   1
 -14  -4   1 59.1140 5.63509   6
 -14  -4   1 52.4771 4.84838   6
 -14   4  -1 52.0018 5.06580   6
 -14  -4   1 52.0234 2.07731   5
  14  -4  -1 53.6266 4.62477   6
  14   4   1 59.3004 5.42326   4
  14  -4  -1 51.1550 4.77394   3
  14   4   1 53.0301 5.15480   3
  14   4   1 60.5263 4.49452   6
  14  -4  -1 60.2984 5.33831   3
  14   4   1 56.2281 2.48841   5
  14   4   1 54.7777 4.83773   3
 -14   4  -1 51.9024 5.14461   3
 -14  -4   1 48.1391 4.63806   4
 -14   4  -1 53.7586 5.91278   5
 -15  -4  -1 90.3619 12.1570   1
  15   4  -1 97.8443 4.96231   6
 -15  -4  -1 100.687 6.31692   6
  15  -4   1 85.6523 11.2992   1
  15  -4   1 81.5357 5.56570   6
  15  -4   1 100.184 6.35179   3
 -15   4   1 101.929 6.96330   5
 -15   4   1 94.4374 6.19604   3
  15   4  -1 94.5683 6.11370   4
  15   4  -1 98.9874 5.72796   3
 -15   4   1 95.4222 6.28098   6
 -15  -4  -1 94.2029 7.04791   6
  15   4  -1 93.4957 11.6727   1
 -15  -4  -1 96.3356 3.67142   5
  15  -4   1 95.2533 6.69083   3
 -15  -4  -1 104.362 6.30465   3
 -15   4   1 106.113 6.91285   6
  15   4  -1 100.263 12.1437   1
 -15   4   1 88.6562 11.9252   1
  15   4  -1 102.287 6.21946   3
 -15  -4  -1 96.0664 5.99142   4
  15   4   1 94.6154 6.13954   3
  15  -4  -1 98.0982 5.86330   6
  15   4   1 97.3214 6.46954   3
 -15   4  -1 101.400 7.29027   5
 -15  -4   1 96.5959 5.96525   4
 -15   4  -1 105.904 6.83594   6
  15   4   1 98.5579 5.51513   6
 -15   4  -1 105.599 7.29525   6
  15   4   1 110.814 6.62185   4
 -15   4  -1 107.906 12.8777   1
 -15  -4   1 68.9364 9.98671   1
  15   4   1 94.9029 3.47464   5
 -15  -4   1 104.434 6.30788   6
  15   4   1 89.8536 11.3466   1
 -15  -4   1 99.4732 6.72589   6
  15  -4  -1 106.269 6.73236   3
 -15   4  -1 103.718 7.07327   3
  15  -4  -1 89.2107 6.01343   3
 -15  -4   1 98.4734 3.22710   5
  16  -4   1 58.8066 6.34400   3
 -16   4   1 35.8715 9.57696   1
  16  -4   1 46.3956 4.98734   3
 -16   4   1 55.4796 6.09475   5
  16   4  -1 50.4320 8.84180   1
 -16   4   1 53.7402 5.73074   3
 -16   4   1 55.4238 5.79450   6
  16   4  -1 54.0728 3.85855   6
 -16  -4  -1 53.6464 5.08332   3
 -16  -4  -1 56.4437 3.00569   5
 -16  -4  -1 61.5961 5.44842   6
 -16   4   1 61.4522 5.71552   6
  16   4  -1 53.8432 9.35745   1
  16   4  -1 57.6390 5.61674   3
  16   4  -1 64.2393 4.87808   3
 -16  -4  -1 59.5608 6.08920   6
  16   4  -1 57.3549 5.16387   4
 -16  -4   1 55.0937 5.70710   6
 -16   4  -1 59.6207 6.23813   6
  16   4   1 50.8620 5.31322   3
  16   4   1 51.6128 2.68396   5
  16   4   1 62.0233 5.43222   4
 -16  -4   1 47.4443 10.3803   1
 -16   4  -1 54.9880 10.5274   1
  16   4   1 53.9263 4.37808   6
  16   4   1 50.4862 10.2687   1
  16  -4  -1 53.1387 5.46347   3
 -16   4  -1 63.4555 5.71398   3
  16   4   1 38.9640 9.48518   1
  16  -4  -1 55.7127 5.11302   3
 -16   4  -1 60.1368 6.35390   5
 -16  -4   1 55.1067 2.58566   5
  16   4   1 53.9098 5.54861   3
  16  -4  -1 55.3534 4.80609   6
 -16   4  -1 63.5981 5.69359   6
 -17   4   1 62.4367 6.50650   6
 -17   4   1 59.8123 5.67682   6
 -17  -4  -1 71.6069 6.08634   6
  17  -4   1 68.8567 6.19330   3
 -17   4   1 95.8586 13.8186   1
  17  -4   1 67.8356 5.67839   3
  17   4  -1 78.7255 5.83766   3
  17   4  -1 65.6614 4.25944   6
 -17  -4  -1 65.9456 5.43400   3
 -17  -4  -1 48.2639 10.5575   1
  17   4  -1 75.6880 5.66858   4
  17  -4   1 65.1731 11.9345   1
 -17   4   1 74.3313 6.91413   5
  17   4  -1 71.9569 10.3544   1
 -17   4   1 71.0350 5.77189   3
  17   4  -1 64.5378 9.65299   1
 -17  -4  -1 62.9927 3.32735   5
 -17  -4  -1 75.8536 6.58658   6
  17   4  -1 64.8898 6.10869   3
 -17   4  -1 67.0769 6.16779   6
  17  -4  -1 63.6859 5.48046   3
 -17   4  -1 69.4988 12.1588   1
  17   4   1 83.6565 6.29623   3
 -17  -4   1 72.0050 6.30976   6
 -17  -4   1 62.9109 5.67060   6
  17   4   1 69.3235 11.6645   1
 -17  -4   1 62.6781 10.9887   1
 -17  -4   1 67.5865 3.01358   5
  17  -4  -1 73.7300 5.33940   6
  17   4   1 50.1703 10.9454   1
 -17   4  -1 59.0451 6.49894   6
  17  -4  -1 62.3528 6.34557   3
  17   4   1 67.7819 5.69022   3
  17   4   1 66.9311 3.11506   5
 -17   4  -1 71.0955 6.90757   5
 -17   4  -1 67.9969 6.48538   3
  17   4   1 69.4546 5.61564   4
 -18  -4  -1 6.78413 3.26249   6
  18  -4   1 9.27514 3.48184   3
 -18  -4  -1 1.26073 9.60244   1
  18  -4   1 9.12998 3.13324   3
 -18  -4  -1 2.57071 2.62087   3
  18   4  -1 10.2795 3.48005   3
 -18   4   1 27.1652 10.8603   1
  18   4  -1 8.53932 2.93207   4
 -18   4   1 6.47276 3.65743   5
  18   4  -1 6.83499 2.72511   3
 -18   4   1 5.17442 2.96296   6
  18   4  -1 7.60309 1.97916   6
 -18  -4  -1 4.95412 2.93378   6
 -18  -4  -1 9.97473 1.70153   5
 -18   4   1 8.60344 3.30761   3
  18   4  -1 8.57643 7.91208   1
  18   4  -1 -5.9420 7.43779   1
 -18   4   1 4.79633 3.48435   6
  18  -4   1 11.6364 2.92117   6
  18  -4   1 7.25381 8.51636   1
 -18   4  -1 -0.5329 9.47626   1
 -18   4  -1 9.21068 3.27932   6
  18   4   1 5.38999 2.71137   4
  18  -4  -1 7.38864 3.41797   3
 -18  -4   1 17.9893 9.44324   1
 -18  -4   1 8.07349 1.48297   5
  18   4   1 9.82367 3.28098   3
 -18   4  -1 7.86402 3.51114   5
 -18  -4   1 4.74280 2.87860   6
  18   4   1 10.9210 9.24633   1
  18   4   1 11.9633 3.22649   3
 -18   4  -1 8.49662 3.26020   3
  18  -4  -1 7.43672 2.97667   3
 -18   4  -1 9.59227 3.70683   6
  18  -4  -1 1.41440 8.68793   1
  18  -4  -1 6.53570 2.42917   6
 -18  -4   1 4.17330 3.14718   6
  18   4   1 -7.6380 8.79172   1
  19   4  -1 -2.0356 2.25199   4
  19   4  -1 2.29133 1.66893   6
 -19  -4  -1 0.46528 1.34836   5
  19  -4   1 2.21597 3.16372   3
 -19   4   1 2.26887 2.77908   3
  19   4  -1 -9.1536 8.19763   1
 -19   4   1 7.12174 10.7914   1
 -19  -4  -1 -4.0182 2.45177   6
  19   4  -1 3.18288 3.02883   3
 -19  -4  -1 -7.1361 9.99097   1
  19   4  -1 -1.5292 8.30807   1
 -19   4   1 5.87457 3.33400   6
  19  -4   1 12.6048 9.63454   1
 -19   4   1 4.26578 2.97316   6
  19   4  -1 -0.4243 2.43440   3
  19  -4   1 -4.2047 2.33799   3
 -19   4   1 0.66060 3.28983   5
 -19  -4  -1 3.16262 3.18797   6
 -19  -4  -1 1.55319 2.87758   3
  19  -4   1 2.68530 2.39554   6
 -19   4  -1 1.03286 2.92979   6
  19  -4  -1 -1.6249 8.24550   1
 -19   4  -1 -7.2911 10.6922   1
  19   4   1 -19.571 9.33337   1
 -19  -4   1 0.12316 2.83668   6
  19   4   1 0.14352 2.50968   4
 -19   4  -1 1.93867 2.78073   3
  19  -4  -1 0.17146 1.98189   6
  19   4   1 -3.8549 2.74681   3
 -19   4  -1 2.77779 3.55775   6
 -19  -4   1 2.61417 1.31885   5
 -19  -4   1 0.16007 9.62323   1
  19   4   1 -1.4104 2.56698   3
 -19   4  -1 -0.6056 3.15105   5
  19  -4  -1 2.24362 2.62276   3
 -19  -4   1 -4.3909 2.26274   6
  19  -4  -1 0.77339 2.97372   3
  19   4   1 -4.4077 8.36731   1
  20  -4   1 0.67233 10.0033   1
 -20   4   1 1.85929 3.16027   6
  20   4  -1 8.72801 3.64624   3
  20  -4   1 5.21398 4.09650   3
 -20   4   1 -2.4310 13.1888   1
  20  -4   1 4.26466 3.51050   3
 -20   4   1 2.25309 3.53928   6
  20   4  -1 5.55699 9.62479   1
  20   4  -1 -0.0747 2.54056   4
 -20  -4  -1 -3.0275 11.5355   1
  20  -4   1 4.91980 2.72379   6
  20   4  -1 -10.297 9.57183   1
  20   4  -1 5.59307 2.03624   6
 -20  -4  -1 3.91875 3.22882   3
 -20   4   1 -1.3221 3.22991   3
 -20  -4  -1 6.06229 3.69203   6
 -20  -4  -1 3.71265 3.24710   6
  20   4  -1 9.21692 3.07880   3
 -20   4   1 4.08662 3.69024   5
 -20  -4  -1 7.57573 1.72924   5
 -20   4  -1 6.91888 3.43775   3
 -20   4  -1 0.02669 3.29954   5
 -20   4  -1 4.32424 3.29691   6
 -20  -4   1 3.32751 2.67298   6
  20   4   1 -2.6269 11.0548   1
 -20  -4   1 4.40936 1.45648   5
 -20  -4   1 -4.5578 10.6355   1
  20   4   1 -0.5680 3.00845   3
  20  -4  -1 -10.624 10.5235   1
 -20  -4   1 9.23970 3.54479   6
  20  -4  -1 5.03811 2.93328   3
  20   4   1 6.13754 3.57720   3
  20  -4  -1 4.01164 2.40942   6
  20   4   1 4.43677 2.80107   4
 -20   4  -1 5.43099 3.58172   6
 -20   4  -1 2.18456 12.6264   1
  20   4   1 -0.1978 10.4993   1
  20  -4  -1 9.03685 3.72498   3
  21   4  -1 1.23226 3.32663   3
 -21   4   1 1.01479 3.51099   5
  21  -4   1 0.87241 4.07430   3
 -21   4   1 0.79851 13.3208   1
 -21  -4  -1 2.26089 3.48598   3
 -21   4   1 2.10094 3.53317   3
 -21  -4  -1 10.1299 15.2644   1
 -21   4   1 -0.2754 3.37450   6
  21   4  -1 3.82155 3.10329   3
  21   4  -1 1.33857 2.02330   6
 -21  -4  -1 2.35983 3.41200   6
  21  -4   1 4.67564 3.37631   3
  21   4  -1 5.49810 2.67494   4
 -21  -4  -1 -1.4246 3.55532   6
  21   4  -1 -18.223 11.6031   1
 -21  -4  -1 4.14876 1.59763   5
 -21   4   1 5.58318 3.89305   6
  21  -4   1 4.28250 2.77931   6
  21  -4  -1 -2.3646 2.44046   6
  21  -4  -1 -2.6912 10.7649   1
  21   4   1 4.72911 2.89743   4
  21   4   1 1.97850 3.26225   3
 -21   4  -1 2.40435 15.5604   1
 -21   4  -1 4.09366 3.70761   3
 -21  -4   1 4.83732 14.3270   1
  21   4   1 9.56915 11.2289   1
  21  -4  -1 3.03036 3.06976   3
  21   4   1 4.98220 3.38623   3
 -21  -4   1 -1.4862 2.94567   6
 -21  -4   1 1.11637 1.35224   5
  21   4   1 -2.2235 12.3498   1
  21  -4  -1 2.25115 3.48301   3
 -21   4  -1 -0.5726 3.50078   6
 -21  -4   1 3.37191 3.28960   6
 -21   4  -1 0.13465 3.49098   5
 -21   4  -1 11.6151 3.79049   6
 -22   4   1 11.2057 4.25389   6
  22  -4   1 -3.5282 4.12722   3
 -22  -4  -1 -12.517 14.9533   1
 -22  -4  -1 3.82030 3.44041   3
  22  -4   1 5.47396 3.12536   6
 -22   4   1 5.00873 4.12493   5
 -22   4   1 4.99546 3.95582   6
 -22   4   1 7.34845 17.6110   1
  22   4  -1 5.79527 3.17307   4
  22   4  -1 12.3848 4.00269   3
 -22  -4  -1 1.29390 3.95640   6
 -22   4   1 4.34671 3.48861   3
 -22  -4  -1 3.00386 3.64504   6
  22   4  -1 -0.6815 13.8714   1
  22   4  -1 1.71695 3.39044   3
 -22  -4  -1 2.92295 1.69569   5
  22  -4   1 5.69715 4.08185   3
 -22  -4   1 4.80077 3.91050   6
 -22   4  -1 13.5094 4.76751   5
  22   4   1 4.92568 4.18019   3
  22  -4  -1 -1.0071 3.00466   6
  22  -4  -1 4.24577 13.4128   1
  22   4   1 -3.1805 13.2755   1
 -22   4  -1 0.99671 3.96013   3
 -22   4  -1 8.44244 4.37081   6
  22   4   1 6.50301 3.10093   4
 -22   4  -1 -7.6902 18.0477   1
 -22   4  -1 -1.9244 3.67304   6
  22  -4  -1 0.97018 3.55005   3
  22  -4  -1 8.79445 4.05573   3
 -22  -4   1 21.0179 16.1269   1
 -22  -4   1 3.72971 3.60828   6
 -22  -4   1 4.07964 1.53078   5
  23   4  -1 28.2962 5.36760   3
 -23   4   1 14.3877 5.00406   6
  23   4  -1 24.1388 5.13880   3
  23   4  -1 26.8514 4.31537   4
 -23   4   1 28.6460 5.70034   5
 -23  -4  -1 36.1724 20.9829   1
 -23  -4  -1 23.0397 2.50348   5
  23  -4   1 21.3272 6.08138   3
  23   4  -1 22.5627 15.5792   1
  23  -4   1 26.2731 5.56988   3
  23  -4   1 25.8518 17.5094   1
 -23   4   1 19.8704 18.2615   1
 -23  -4  -1 24.2457 5.34439   6
 -23   4  -1 35.0499 6.12467   3
 -23   4  -1 51.4109 19.4310   1
  23   4   1 20.0293 4.17540   4
 -23  -4   1 29.8678 5.53959   6
 -23  -4   1 21.6322 2.55347   5
 -23   4  -1 26.9067 5.50727   5
  23   4   1 34.4535 5.64133   3
 -23  -4   1 16.2638 4.89771   6
 -23   4  -1 22.6633 5.52989   6
  23  -4  -1 28.3752 5.58506   3
  23  -4  -1 7.66018 15.4143   1
  23   4   1 62.4617 18.0174   1
  23  -4  -1 24.0907 5.07697   3
  24   4  -1 10.9466 4.39411   3
  24   4  -1 22.6183 17.0742   1
 -24   4   1 11.3774 4.73838   5
 -24  -4  -1 7.15925 1.95827   5
  24  -4   1 10.1696 4.89375   3
  24   4  -1 5.80550 3.15006   4
 -24  -4  -1 6.90822 4.53716   6
  24  -4   1 3.07400 22.2197   1
  24   4  -1 14.8530 4.45380   3
 -24   4   1 1.85747 4.64758   6
  24   4   1 -25.044 18.2194   1
 -24  -4   1 10.2565 1.82517   5
  24  -4  -1 19.6788 18.3972   1
  24   4   1 6.91719 4.56958   3
  24   4   1 7.63395 3.43013   4
 -24   4  -1 14.1967 5.20784   6
 -24  -4   1 11.9099 5.03591   6
 -24   4  -1 2.79666 3.99747   5
  24  -4  -1 8.01137 4.39448   3
 -25   4   1 24.1796 5.83090   6
 -25  -4  -1 28.3697 6.00359   6
  25   4  -1 25.8472 5.45577   3
 -25   4   1 21.7969 5.79611   5
  25  -4   1 26.0854 5.76757   3
  25   4  -1 19.4149 4.03580   4
  25  -4  -1 21.1091 5.44493   3
 -25   4  -1 19.8746 5.78674   5
 -25  -4   1 14.3325 4.91251   6
  25   4   1 20.3918 4.17695   4
  25   4   1 23.7185 5.57700   3
 -25   4  -1 23.5602 5.92165   6
 -26  -4  -1 -8.8133 4.35316   6
 -26   4   1 2.03039 4.53622   6
  26   4  -1 1.12013 3.08434   4
  26  -4   1 4.33451 4.98998   3
  26   4  -1 0.30408 4.07075   3
 -26   4   1 2.10971 4.23416   5
  26   4   1 -0.0131 3.09878   4
 -26   4  -1 -1.5545 4.41149   5
 -26  -4   1 -0.7440 4.46891   6
  26   4   1 -1.7481 3.91725   3
  26  -4  -1 1.96238 4.16970   3
 -26   4  -1 0.18705 4.72541   6
   0  -5   1 0.92327 1.54575   4
   0  -5  -1 2.11480 1.52992   4
   0   5  -1 3.22515 3.30553   1
   0   5   1 3.08136 1.50731   5
   0  -5   1 2.39821 1.23959   5
   0  -5   1 1.14273 1.61410   3
   0  -5   1 0.85935 1.49050   6
   0  -5   1 0.08917 3.21341   1
   0   5  -1 3.07244 1.63712   4
   0   5  -1 2.37425 1.85700   3
   0  -5  -1 1.37268 1.22234   5
   0  -5  -1 -0.7341 3.40895   1
   0   5   1 -1.7140 2.30861   1
   0   5   1 2.78920 1.63417   4
   0   5  -1 4.41159 1.77599   6
   0  -5  -1 0.23996 1.61824   3
   0  -5   1 1.59057 1.57423   3
   0   5   1 3.55668 1.81887   3
   0   5   1 2.92541 1.67279   6
   0   5  -1 0.74517 1.31915   5
   0   5  -1 0.10995 1.41306   6
   0  -5  -1 2.43835 1.72556   6
   0  -5   1 2.10520 1.75096   6
   0   5   1 1.30341 1.74340   3
   0   5   1 0.18441 1.49775   6
   0  -5  -1 2.81868 1.63266   6
   0   5  -1 -1.2534 1.42469   3
   1  -5   1 179.396 6.86373   6
   1  -5   1 181.606 6.79841   6
  -1  -5  -1 185.284 6.85896   3
  -1   5   1 188.085 6.34954   4
   1   5  -1 186.706 6.91387   3
   1   5  -1 177.867 6.78008   3
  -1   5   1 188.326 6.92391   6
   1  -5   1 188.097 6.91080   3
  -1  -5  -1 192.867 6.61109   4
   1   5  -1 188.377 11.4031   1
  -1   5   1 177.529 6.91899   3
  -1   5   1 176.766 11.3576   1
  -1  -5  -1 196.613 7.11860   6
   1  -5   1 184.078 6.95802   3
   1   5  -1 189.142 6.78175   6
  -1  -5  -1 207.079 11.8638   1
   1   5  -1 189.634 5.79291   5
   1   5  -1 185.250 6.70203   6
  -1   5   1 183.688 6.94442   3
   1  -5   1 183.257 6.11159   5
   1  -5   1 196.195 11.6476   1
   1   5  -1 195.864 6.74316   4
   1  -5   1 179.136 6.32520   4
  -1   5   1 176.216 6.82157   6
  -1   5   1 200.869 6.46254   5
  -1  -5  -1 193.944 7.05567   3
  -1  -5   1 177.436 6.56226   4
  -1  -5   1 180.754 6.73893   3
   1   5   1 181.675 6.81166   6
  -1  -5   1 193.043 7.00871   6
   1  -5  -1 187.737 6.26156   4
  -1   5  -1 181.281 6.32163   4
  -1   5  -1 197.921 7.06859   3
   1   5   1 186.435 11.4234   1
  -1   5  -1 195.151 7.11737   3
  -1  -5   1 181.749 6.74014   6
  -1  -5   1 182.231 5.61960   5
   1   5   1 180.283 6.53058   4
  -1  -5   1 186.257 11.3993   1
   1  -5  -1 196.917 6.94191   3
   1   5   1 188.763 5.87147   5
  -1   5  -1 191.271 11.6046   1
  -1  -5   1 174.775 6.72981   3
   1  -5  -1 187.011 11.4873   1
   1   5   1 184.684 6.98916   3
   1   5   1 190.433 6.91391   6
   1  -5  -1 183.154 6.99071   3
  -1   5  -1 194.709 6.32911   5
  -1   5  -1 183.140 6.90987   6
   1  -5  -1 193.203 7.00646   6
  -1   5  -1 184.873 6.77512   6
   1   5   1 182.461 6.91122   3
   1  -5  -1 193.933 6.89287   6
   1  -5  -1 185.730 6.17175   5
  -2  -5  -1 374.678 10.9655   3
  -2  -5  -1 372.389 10.6404   4
   2   5  -1 401.842 16.5284   1
  -2   5   1 375.774 10.9590   6
   2   5  -1 367.903 9.28152   5
  -2  -5  -1 380.589 16.6908   1
   2  -5   1 378.555 10.1828   4
  -2   5   1 375.332 11.0848   3
  -2  -5  -1 385.455 11.1048   3
  -2   5   1 360.479 10.9102   6
  -2   5   1 389.092 16.8543   1
   2  -5   1 379.800 10.3448   5
  -2   5   1 372.008 11.0393   3
   2  -5   1 381.667 11.0732   6
   2  -5   1 359.528 10.8898   3
   2   5  -1 378.983 10.8905   4
   2  -5   1 371.810 10.9298   6
  -2  -5  -1 383.241 10.9436   6
   2   5  -1 381.453 10.9668   3
   2   5  -1 376.982 10.7555   6
  -2   5   1 387.980 10.1869   4
  -2   5   1 388.157 10.5949   5
   2  -5   1 362.151 16.4840   1
   2   5  -1 375.447 10.7049   6
   2   5  -1 379.747 10.9698   3
  -2  -5  -1 399.762 11.2178   6
   2  -5   1 369.324 10.9959   3
   2  -5  -1 364.437 10.9101   6
  -2   5  -1 374.350 10.9798   6
  -2   5  -1 378.306 11.1017   3
  -2  -5   1 378.444 10.9192   3
  -2  -5   1 383.038 11.0348   6
   2  -5  -1 371.712 10.0194   4
   2  -5  -1 396.804 11.0768   6
  -2   5  -1 387.610 10.9962   6
   2   5   1 391.505 16.6354   1
   2   5   1 386.819 11.1303   3
  -2  -5   1 393.575 10.9306   3
   2  -5  -1 400.898 11.3086   3
   2  -5  -1 372.644 11.1143   3
   2   5   1 380.320 9.49317   5
   2   5   1 373.462 10.8661   6
   2   5   1 390.703 11.0580   6
  -2   5  -1 373.475 11.0205   3
  -2   5  -1 379.906 10.2255   4
   2   5   1 369.734 11.0014   3
   2   5   1 378.070 10.7932   4
  -2   5  -1 374.880 10.4057   5
  -2  -5   1 368.105 10.7781   6
  -2  -5   1 388.704 16.4911   1
   2  -5  -1 384.031 10.4362   5
   2  -5  -1 380.310 16.7366   1
  -2   5  -1 408.892 17.1182   1
  -2  -5   1 385.204 10.8421   4
  -2  -5   1 381.947 9.27594   5
  -3   5   1 675.110 17.2472   6
   3  -5   1 698.890 16.8278   5
  -3   5   1 666.897 17.3087   3
  -3   5   1 704.484 24.3202   1
   3   5  -1 672.895 15.0688   5
   3   5  -1 698.667 17.0071   6
   3  -5   1 688.929 16.2170   4
  -3   5   1 657.551 17.2506   6
   3   5  -1 695.409 16.9640   6
   3  -5   1 707.204 24.4142   1
  -3   5   1 700.491 17.0345   5
   3   5  -1 678.323 17.1875   3
   3  -5   1 659.559 17.3438   3
   3  -5   1 681.752 17.2830   6
  -3  -5  -1 678.415 17.0396   4
[truncated: 5,871,135 more chars]
