# Supplementary material for: Property-Driven Design of Thermally Robust Organophosphorus Ionic Liquids for High-Temperature Applications
Source: ACS Appl Eng Mater. 2025 May 5;3(5):1468–82. doi: 10.1021/acsaenm.5c00221 (PMC12117501; doi:10.1021/acsaenm.5c00221)
Supplement: Supplementary file 2 [file em5c00221_si_002.zip › IL11_NTf2.cif]

 
data_IL6NTF2_NiBr2_0m

_publ_section_references
;
Bruker (2022). Apex4 2022.1-1, SAINT V8.40B, Bruker AXS 
Inc.: Madison (WI), USA, 2022.

H\"ubschle, C. B., Sheldrick, G. M. and Dittrich, B. (2011). J. Appl. Cryst. 
44, 1281--1284.

Krause, L., Herbst-Irmer, R., Sheldrick G.M. & Stalke D. (2015). J. Appl. 
Cryst. 48, 3--10.

Sheldrick, G.M. (2008). Acta Cryst. A64, 112--122.

Sheldrick, G. M. (2019). SHELXL2019. University of G\"ottingen, Germany.

Sheldrick, G. M. (2015a). Crystal structure refinement with SHELXL, Acta Cryst. 
C71, 3--8.

Sheldrick, G. M. (2015b). SHELXT--Integrated space-group and
crystal-structure determination, Acta Cryst. A71 3--8.
;
 
_audit_creation_method            'SHELXL-2019/3'
_shelx_SHELXL_version_number      '2019/3'
_chemical_name_systematic         ?
_chemical_name_common             ?
_chemical_melting_point           ?
_chemical_formula_moiety          
 'C30 H24 O2 P S, C2 F6 N O4 S2'
_chemical_formula_sum
 'C32 H24 F6 N O6 P S3' 
_chemical_formula_weight          759.67

loop_
 _atom_type_symbol
 _atom_type_description
 _atom_type_scat_dispersion_real
 _atom_type_scat_dispersion_imag
 _atom_type_scat_source
 'C'  'C'   0.0033   0.0016
 'International Tables Vol C Tables 4.2.6.8 and 6.1.1.4'
 'H'  'H'   0.0000   0.0000
 'International Tables Vol C Tables 4.2.6.8 and 6.1.1.4'
 'N'  'N'   0.0061   0.0033
 'International Tables Vol C Tables 4.2.6.8 and 6.1.1.4'
 'O'  'O'   0.0106   0.0060
 'International Tables Vol C Tables 4.2.6.8 and 6.1.1.4'
 'F'  'F'   0.0171   0.0103
 'International Tables Vol C Tables 4.2.6.8 and 6.1.1.4'
 'P'  'P'   0.1023   0.0942
 'International Tables Vol C Tables 4.2.6.8 and 6.1.1.4'
 'S'  'S'   0.1246   0.1234
 'International Tables Vol C Tables 4.2.6.8 and 6.1.1.4'
 
_space_group_crystal_system       triclinic
_space_group_IT_number            2
_space_group_name_H-M_alt         'P -1'
_space_group_name_Hall            '-P 1'
 
_shelx_space_group_comment
;
The symmetry employed for this shelxl refinement is uniquely defined
by the following loop, which should always be used as a source of
symmetry information in preference to the above space-group names.
They are only intended as comments.
;
 
loop_
 _space_group_symop_operation_xyz
 'x, y, z'
 '-x, -y, -z'
 
_cell_length_a                    17.6427(6)
_cell_length_b                    20.1507(9)
_cell_length_c                    20.3250(7)
_cell_angle_alpha                 73.1750(10)
_cell_angle_beta                  72.2250(10)
_cell_angle_gamma                 80.4480(10)
_cell_volume                      6562.4(4)
_cell_formula_units_Z             8
_cell_measurement_temperature     150(2)
_cell_measurement_reflns_used     9073    
_cell_measurement_theta_min       2.6189  
_cell_measurement_theta_max       32.8911
 
_exptl_crystal_description        plate
_exptl_crystal_colour             colourless
_exptl_crystal_density_meas       ?
_exptl_crystal_density_method     ?
_exptl_crystal_density_diffrn     1.538          
_exptl_crystal_F_000              3104
_exptl_transmission_factor_min    ?
_exptl_transmission_factor_max    ?
_exptl_crystal_size_max           0.380
_exptl_crystal_size_mid           0.320
_exptl_crystal_size_min           0.120
_exptl_absorpt_coefficient_mu     0.355
_shelx_estimated_absorpt_T_min    0.877
_shelx_estimated_absorpt_T_max    0.959
_exptl_absorpt_correction_type    multi-scan
_exptl_absorpt_correction_T_min   0.6833
_exptl_absorpt_correction_T_max   0.7465
_exptl_absorpt_process_details
;
 SADABS 2016/2: Krause, L., Herbst-Irmer, R., Sheldrick G.M. & Stalke D.,
 J. Appl. Cryst. 48 (2015) 3-10
;
_exptl_absorpt_special_details    ?
_diffrn_ambient_temperature       150(2)
_diffrn_radiation_wavelength      0.71073
_diffrn_radiation_type            MoK\a
_diffrn_source                    'fine focus sealed tube X-ray source'
_diffrn_source_current            '30 mA'
_diffrn_source_voltage            '50 kV'
_diffrn_radiation_monochromator   'Triumph curved graphite crystal'
_diffrn_measurement_device        'three circle diffractometer'
_diffrn_measurement_device_type   'Bruker AXS D8 Quest'
_diffrn_detector_type             'PhotonII charge-integrating pixel array (CPAD)'
_diffrn_measurement_method        'omega and phi scans'
_diffrn_detector_area_resol_mean  7.4074
_diffrn_reflns_number             274962
_diffrn_reflns_av_unetI/netI      0.0498
_diffrn_reflns_av_R_equivalents   0.0732
_diffrn_reflns_limit_h_min        -27
_diffrn_reflns_limit_h_max        27
_diffrn_reflns_limit_k_min        -31
_diffrn_reflns_limit_k_max        31
_diffrn_reflns_limit_l_min        -31
_diffrn_reflns_limit_l_max        31
_diffrn_reflns_theta_min          1.967
_diffrn_reflns_theta_max          33.190
_diffrn_reflns_theta_full         25.242
_diffrn_measured_fraction_theta_max   0.998
_diffrn_measured_fraction_theta_full  0.999
_diffrn_reflns_Laue_measured_fraction_max    0.998
_diffrn_reflns_Laue_measured_fraction_full   0.999
_diffrn_reflns_point_group_measured_fraction_max   0.998
_diffrn_reflns_point_group_measured_fraction_full  0.999
_reflns_number_total              50137
_reflns_number_gt                 33256
_reflns_threshold_expression      'I > 2\s(I)'
_reflns_Friedel_coverage          0.000
_reflns_Friedel_fraction_max      .
_reflns_Friedel_fraction_full     .
 
_reflns_special_details
;
 Reflections were merged by SHELXL according to the crystal
 class for the calculation of statistics and refinement.
 
 _reflns_Friedel_fraction is defined as the number of unique
 Friedel pairs measured divided by the number that would be
 possible theoretically, ignoring centric projections and
 systematic absences.
;
 
_computing_data_collection        'Apex4 v2022.10-1 (Bruker, 2022)' 
_computing_cell_refinement        'SAINT V8.40B (Bruker, 2020)' 
_computing_data_reduction         'SAINT V8.40B (Bruker, 2020)'
_computing_structure_solution     'SHELXT (Sheldrick, 2015b)' 
_computing_structure_refinement   
;  
SHELXL-2019/2 (Sheldrick, 2015a, 2019), 
SHELXLE Rev1573 (H\"ubschle et al., 2011)
;  
_computing_molecular_graphics     ?
_computing_publication_material   ?
_refine_special_details           
;
The structure has four independent units and exhibits pseudo-translations 
(pseudo-lattice centering and a pseudo-translation along b). 
;
_refine_ls_structure_factor_coef  Fsqd
_refine_ls_matrix_type            full
_refine_ls_weighting_scheme       calc
_refine_ls_weighting_details
'w=1/[\s^2^(Fo^2^)+(0.0608P)^2^+1.9057P] where P=(Fo^2^+2Fc^2^)/3'
_atom_sites_solution_primary      dual 
_atom_sites_solution_secondary    difmap
_atom_sites_solution_hydrogens    geom
_refine_ls_hydrogen_treatment     constr
_refine_ls_extinction_method      none
_refine_ls_extinction_coef        .
_refine_ls_number_reflns          50137
_refine_ls_number_parameters      1765
_refine_ls_number_restraints      0
_refine_ls_R_factor_all           0.0858
_refine_ls_R_factor_gt            0.0461
_refine_ls_wR_factor_ref          0.1318
_refine_ls_wR_factor_gt           0.1148
_refine_ls_goodness_of_fit_ref    1.038
_refine_ls_restrained_S_all       1.038
_refine_ls_shift/su_max           0.002
_refine_ls_shift/su_mean          0.000
 
loop_
 _atom_site_label
 _atom_site_type_symbol
 _atom_site_fract_x
 _atom_site_fract_y
 _atom_site_fract_z
 _atom_site_U_iso_or_equiv
 _atom_site_adp_type
 _atom_site_occupancy
 _atom_site_site_symmetry_order  
 _atom_site_calc_flag
 _atom_site_refinement_flags_posn
 _atom_site_refinement_flags_adp
 _atom_site_refinement_flags_occupancy
 _atom_site_disorder_assembly
 _atom_site_disorder_group
S1_1 S 0.81640(2) 1.14193(2) 0.20018(2) 0.01926(7) Uani 1 1 d . . . . .
S2_1 S 0.82663(2) 0.97042(2) 0.02736(2) 0.02769(8) Uani 1 1 d . . . . .
S3_1 S 0.66744(3) 0.98495(2) 0.02511(2) 0.02737(8) Uani 1 1 d . . . . .
P1_1 P 1.02192(2) 0.85106(2) 0.24968(2) 0.01691(7) Uani 1 1 d . . . . .
F1_1 F 0.89871(8) 0.88246(7) 0.11466(9) 0.0605(4) Uani 1 1 d . . . . .
F2_1 F 0.84689(10) 0.83445(7) 0.05951(10) 0.0687(4) Uani 1 1 d . . . . .
F3_1 F 0.77291(9) 0.87655(8) 0.14501(7) 0.0620(4) Uani 1 1 d . . . . .
F4_1 F 0.69896(10) 1.11572(7) -0.02270(10) 0.0681(4) Uani 1 1 d . . . . .
F5_1 F 0.67793(12) 1.07323(9) -0.09993(8) 0.0815(5) Uani 1 1 d . . . . .
F6_1 F 0.58050(9) 1.09685(9) -0.01549(12) 0.0883(6) Uani 1 1 d . . . . .
O1_1 O 0.82560(7) 1.17514(6) 0.25097(7) 0.0283(2) Uani 1 1 d . . . . .
O2_1 O 0.84089(7) 1.17555(6) 0.12517(6) 0.0282(2) Uani 1 1 d . . . . .
O3_1 O 0.80925(8) 1.01946(7) 0.06932(8) 0.0386(3) Uani 1 1 d . . . . .
O4_1 O 0.90005(9) 0.97120(10) -0.02735(9) 0.0562(4) Uani 1 1 d . . . . .
O5_1 O 0.64312(8) 0.99410(8) 0.09582(7) 0.0406(3) Uani 1 1 d . . . . .
O6_1 O 0.62025(9) 0.94588(8) 0.00646(8) 0.0434(3) Uani 1 1 d . . . . .
N1_1 N 0.75813(9) 0.96205(9) -0.00375(8) 0.0338(3) Uani 1 1 d . . . . .
C1_1 C 0.96067(8) 0.93238(7) 0.23483(7) 0.0176(2) Uani 1 1 d . . . . .
C2_1 C 0.97033(8) 0.97565(8) 0.16599(8) 0.0206(3) Uani 1 1 d . . . . .
H2_1 H 1.007850 0.961767 0.126585 0.025 Uiso 1 1 calc R U . . .
C3_1 C 0.92480(9) 1.03932(8) 0.15517(8) 0.0202(3) Uani 1 1 d . . . . .
H3_1 H 0.930454 1.068906 0.108407 0.024 Uiso 1 1 calc R U . . .
C4_1 C 0.87113(8) 1.05887(7) 0.21361(7) 0.0170(2) Uani 1 1 d . . . . .
C5_1 C 0.86124(8) 1.01642(8) 0.28280(8) 0.0200(3) Uani 1 1 d . . . . .
H5_1 H 0.824599 1.031013 0.322191 0.024 Uiso 1 1 calc R U . . .
C6_1 C 0.90574(8) 0.95244(8) 0.29335(8) 0.0200(3) Uani 1 1 d . . . . .
H6_1 H 0.898941 0.922449 0.340031 0.024 Uiso 1 1 calc R U . . .
C7_1 C 0.71508(8) 1.12604(7) 0.22317(8) 0.0185(3) Uani 1 1 d . . . . .
C8_1 C 0.66807(9) 1.12636(8) 0.29182(8) 0.0233(3) Uani 1 1 d . . . . .
H8_1 H 0.690813 1.132147 0.326360 0.028 Uiso 1 1 calc R U . . .
C9_1 C 0.58700(10) 1.11802(9) 0.30893(10) 0.0296(3) Uani 1 1 d . . . . .
H9_1 H 0.553764 1.118014 0.355558 0.036 Uiso 1 1 calc R U . . .
C10_1 C 0.55487(10) 1.10973(9) 0.25781(11) 0.0325(4) Uani 1 1 d . . . . .
H10_1 H 0.499348 1.104789 0.269518 0.039 Uiso 1 1 calc R U . . .
C11_1 C 0.60268(10) 1.10855(9) 0.18973(10) 0.0303(3) Uani 1 1 d . . . . .
H11_1 H 0.579945 1.102380 0.155361 0.036 Uiso 1 1 calc R U . . .
C12_1 C 0.68376(9) 1.11640(8) 0.17189(9) 0.0241(3) Uani 1 1 d . . . . .
H12_1 H 0.717148 1.115213 0.125605 0.029 Uiso 1 1 calc R U . . .
C13_1 C 1.11031(8) 0.86467(8) 0.26821(8) 0.0207(3) Uani 1 1 d . . . . .
C14_1 C 1.11130(10) 0.91834(9) 0.29853(10) 0.0283(3) Uani 1 1 d . . . . .
H14_1 H 1.067421 0.952648 0.303447 0.034 Uiso 1 1 calc R U . . .
C15_1 C 1.17700(11) 0.92119(11) 0.32149(11) 0.0376(4) Uani 1 1 d . . . . .
H15_1 H 1.178235 0.957619 0.342048 0.045 Uiso 1 1 calc R U . . .
C16_1 C 1.24060(11) 0.87090(11) 0.31435(12) 0.0388(4) Uani 1 1 d . . . . .
H16_1 H 1.284866 0.872439 0.331071 0.047 Uiso 1 1 calc R U . . .
C17_1 C 1.24037(10) 0.81832(10) 0.28306(11) 0.0371(4) Uani 1 1 d . . . . .
H17_1 H 1.284683 0.784451 0.277794 0.045 Uiso 1 1 calc R U . . .
C18_1 C 1.17559(9) 0.81509(9) 0.25947(10) 0.0290(3) Uani 1 1 d . . . . .
H18_1 H 1.175542 0.779419 0.237489 0.035 Uiso 1 1 calc R U . . .
C19_1 C 0.96734(9) 0.79119(8) 0.32682(8) 0.0207(3) Uani 1 1 d . . . . .
C20_1 C 0.99628(10) 0.76525(9) 0.38686(9) 0.0290(3) Uani 1 1 d . . . . .
H20_1 H 1.044767 0.779549 0.387268 0.035 Uiso 1 1 calc R U . . .
C21_1 C 0.95368(13) 0.71831(10) 0.44612(10) 0.0390(4) Uani 1 1 d . . . . .
H21_1 H 0.972475 0.701238 0.487553 0.047 Uiso 1 1 calc R U . . .
C22_1 C 0.88420(13) 0.69653(9) 0.44482(10) 0.0388(4) Uani 1 1 d . . . . .
H22_1 H 0.855839 0.663901 0.485211 0.047 Uiso 1 1 calc R U . . .
C23_1 C 0.85525(11) 0.72177(9) 0.38509(10) 0.0339(4) Uani 1 1 d . . . . .
H23_1 H 0.807904 0.705762 0.384313 0.041 Uiso 1 1 calc R U . . .
C24_1 C 0.89561(9) 0.77034(8) 0.32666(9) 0.0257(3) Uani 1 1 d . . . . .
H24_1 H 0.874665 0.789436 0.286610 0.031 Uiso 1 1 calc R U . . .
C25_1 C 1.05008(8) 0.81764(8) 0.17226(8) 0.0194(3) Uani 1 1 d . . . . .
C26_1 C 1.01248(9) 0.76331(8) 0.16893(8) 0.0232(3) Uani 1 1 d . . . . .
H26_1 H 0.974176 0.740205 0.209867 0.028 Uiso 1 1 calc R U . . .
C27_1 C 1.03137(10) 0.74323(9) 0.10549(9) 0.0272(3) Uani 1 1 d . . . . .
H27_1 H 1.005540 0.706622 0.102951 0.033 Uiso 1 1 calc R U . . .
C28_1 C 1.08759(10) 0.77637(9) 0.04612(9) 0.0277(3) Uani 1 1 d . . . . .
H28_1 H 1.099995 0.762654 0.002807 0.033 Uiso 1 1 calc R U . . .
C29_1 C 1.12606(11) 0.82963(9) 0.04945(9) 0.0295(3) Uani 1 1 d . . . . .
H29_1 H 1.165044 0.851864 0.008546 0.035 Uiso 1 1 calc R U . . .
C30_1 C 1.10785(10) 0.85042(8) 0.11204(9) 0.0259(3) Uani 1 1 d . . . . .
H30_1 H 1.134359 0.886763 0.114254 0.031 Uiso 1 1 calc R U . . .
C31_1 C 0.83666(11) 0.88601(9) 0.08950(11) 0.0348(4) Uani 1 1 d . . . . .
C32_1 C 0.65586(13) 1.07276(11) -0.03148(14) 0.0475(5) Uani 1 1 d . . . . .
S1_2 S 0.82975(2) 0.63750(2) 0.19490(2) 0.02200(7) Uani 1 1 d . . . . .
S2_2 S 0.84177(2) 0.51052(2) -0.02937(2) 0.02541(8) Uani 1 1 d . . . . .
S3_2 S 0.67724(3) 0.50486(3) 0.00297(2) 0.03140(9) Uani 1 1 d . . . . .
P1_2 P 1.00517(2) 0.33482(2) 0.27079(2) 0.01763(7) Uani 1 1 d . . . . .
F1_2 F 0.95203(7) 0.43364(7) 0.02516(7) 0.0459(3) Uani 1 1 d . . . . .
F2_2 F 0.89090(9) 0.37763(6) -0.01633(8) 0.0559(4) Uani 1 1 d . . . . .
F3_2 F 0.83363(8) 0.40454(7) 0.08348(6) 0.0487(3) Uani 1 1 d . . . . .
F4_2 F 0.69530(9) 0.63889(7) -0.04303(11) 0.0751(5) Uani 1 1 d . . . . .
F5_2 F 0.65312(10) 0.59804(9) -0.11090(9) 0.0730(5) Uani 1 1 d . . . . .
F6_2 F 0.57441(9) 0.61249(9) -0.01094(11) 0.0842(6) Uani 1 1 d . . . . .
O1_2 O 0.84235(8) 0.67474(6) 0.24094(7) 0.0308(3) Uani 1 1 d . . . . .
O2_2 O 0.85734(7) 0.66345(6) 0.11877(6) 0.0310(3) Uani 1 1 d . . . . .
O3_2 O 0.82917(8) 0.55473(7) 0.01740(7) 0.0332(3) Uani 1 1 d . . . . .
O4_2 O 0.90108(8) 0.52537(7) -0.09645(7) 0.0377(3) Uani 1 1 d . . . . .
O5_2 O 0.66725(8) 0.50813(9) 0.07428(8) 0.0472(4) Uani 1 1 d . . . . .
O6_2 O 0.62697(8) 0.46337(8) -0.00886(8) 0.0415(3) Uani 1 1 d . . . . .
N1_2 N 0.76539(9) 0.49094(8) -0.04224(8) 0.0307(3) Uani 1 1 d . . . . .
C1_2 C 0.95154(8) 0.41974(7) 0.25086(7) 0.0180(2) Uani 1 1 d . . . . .
C2_2 C 0.93650(10) 0.44678(8) 0.18438(8) 0.0255(3) Uani 1 1 d . . . . .
H2_2 H 0.952273 0.419707 0.150399 0.031 Uiso 1 1 calc R U . . .
C3_2 C 0.89860(10) 0.51304(9) 0.16740(8) 0.0265(3) Uani 1 1 d . . . . .
H3_2 H 0.888904 0.531675 0.121820 0.032 Uiso 1 1 calc R U . . .
C4_2 C 0.87511(8) 0.55164(8) 0.21769(8) 0.0196(3) Uani 1 1 d . . . . .
C5_2 C 0.88824(10) 0.52521(8) 0.28487(8) 0.0253(3) Uani 1 1 d . . . . .
H5_2 H 0.870496 0.551767 0.319333 0.030 Uiso 1 1 calc R U . . .
C6_2 C 0.92761(10) 0.45956(8) 0.30084(8) 0.0260(3) Uani 1 1 d . . . . .
H6_2 H 0.938368 0.441536 0.346041 0.031 Uiso 1 1 calc R U . . .
C7_2 C 0.72710(9) 0.62648(7) 0.21806(8) 0.0206(3) Uani 1 1 d . . . . .
C8_2 C 0.67854(10) 0.63763(8) 0.28258(9) 0.0251(3) Uani 1 1 d . . . . .
H8_2 H 0.700386 0.649812 0.314402 0.030 Uiso 1 1 calc R U . . .
C9_2 C 0.59749(10) 0.63064(9) 0.29963(10) 0.0295(3) Uani 1 1 d . . . . .
H9_2 H 0.563271 0.637911 0.343624 0.035 Uiso 1 1 calc R U . . .
C10_2 C 0.56616(10) 0.61308(9) 0.25274(10) 0.0304(3) Uani 1 1 d . . . . .
H10_2 H 0.510408 0.609105 0.264488 0.037 Uiso 1 1 calc R U . . .
C11_2 C 0.61565(10) 0.60122(9) 0.18867(10) 0.0289(3) Uani 1 1 d . . . . .
H11_2 H 0.593621 0.588906 0.157049 0.035 Uiso 1 1 calc R U . . .
C12_2 C 0.69696(10) 0.60730(8) 0.17073(9) 0.0251(3) Uani 1 1 d . . . . .
H12_2 H 0.731351 0.598648 0.127371 0.030 Uiso 1 1 calc R U . . .
C13_2 C 1.09073(8) 0.34466(8) 0.29593(8) 0.0209(3) Uani 1 1 d . . . . .
C14_2 C 1.13178(10) 0.40432(9) 0.26214(10) 0.0302(3) Uani 1 1 d . . . . .
H14_2 H 1.114155 0.439964 0.226385 0.036 Uiso 1 1 calc R U . . .
C15_2 C 1.19869(11) 0.41099(11) 0.28138(12) 0.0391(4) Uani 1 1 d . . . . .
H15_2 H 1.226860 0.451498 0.258809 0.047 Uiso 1 1 calc R U . . .
C16_2 C 1.22454(11) 0.35885(11) 0.33335(11) 0.0382(4) Uani 1 1 d . . . . .
H16_2 H 1.269856 0.364095 0.346751 0.046 Uiso 1 1 calc R U . . .
C17_2 C 1.18463(10) 0.29915(11) 0.36581(10) 0.0353(4) Uani 1 1 d . . . . .
H17_2 H 1.203183 0.263267 0.400837 0.042 Uiso 1 1 calc R U . . .
C18_2 C 1.11780(10) 0.29156(9) 0.34742(9) 0.0273(3) Uani 1 1 d . . . . .
H18_2 H 1.090492 0.250541 0.369640 0.033 Uiso 1 1 calc R U . . .
C19_2 C 0.94479(8) 0.27565(8) 0.34537(8) 0.0202(3) Uani 1 1 d . . . . .
C20_2 C 0.91544(10) 0.29255(9) 0.41113(9) 0.0280(3) Uani 1 1 d . . . . .
H20_2 H 0.926143 0.335473 0.415633 0.034 Uiso 1 1 calc R U . . .
C21_2 C 0.87073(11) 0.24685(10) 0.46988(9) 0.0332(4) Uani 1 1 d . . . . .
H21_2 H 0.850685 0.258664 0.514414 0.040 Uiso 1 1 calc R U . . .
C22_2 C 0.85529(10) 0.18415(10) 0.46375(10) 0.0325(4) Uani 1 1 d . . . . .
H22_2 H 0.824663 0.152957 0.504046 0.039 Uiso 1 1 calc R U . . .
C23_2 C 0.88444(10) 0.16686(9) 0.39897(10) 0.0306(3) Uani 1 1 d . . . . .
H23_2 H 0.873872 0.123651 0.395041 0.037 Uiso 1 1 calc R U . . .
C24_2 C 0.92903(9) 0.21216(8) 0.33961(9) 0.0243(3) Uani 1 1 d . . . . .
H24_2 H 0.948755 0.200015 0.295232 0.029 Uiso 1 1 calc R U . . .
C25_2 C 1.03360(9) 0.30288(8) 0.19253(8) 0.0203(3) Uani 1 1 d . . . . .
C26_2 C 0.97473(10) 0.28546(8) 0.16856(8) 0.0246(3) Uani 1 1 d . . . . .
H26_2 H 0.920494 0.286483 0.196098 0.030 Uiso 1 1 calc R U . . .
C27_2 C 0.99628(11) 0.26675(9) 0.10446(9) 0.0305(3) Uani 1 1 d . . . . .
H27_2 H 0.956904 0.253910 0.088426 0.037 Uiso 1 1 calc R U . . .
C28_2 C 1.07543(12) 0.26673(9) 0.06356(10) 0.0350(4) Uani 1 1 d . . . . .
H28_2 H 1.089708 0.255250 0.018928 0.042 Uiso 1 1 calc R U . . .
C29_2 C 1.13346(11) 0.28335(10) 0.08758(10) 0.0346(4) Uani 1 1 d . . . . .
H29_2 H 1.187547 0.282599 0.059643 0.042 Uiso 1 1 calc R U . . .
C30_2 C 1.11322(9) 0.30111(8) 0.15218(9) 0.0256(3) Uani 1 1 d . . . . .
H30_2 H 1.153290 0.311981 0.168816 0.031 Uiso 1 1 calc R U . . .
C31_2 C 0.88130(12) 0.42664(10) 0.01858(10) 0.0351(4) Uani 1 1 d . . . . .
C32_2 C 0.64920(13) 0.59356(12) -0.04341(15) 0.0505(6) Uani 1 1 d . . . . .
S1_3 S 0.33829(3) 1.14831(2) 0.17627(2) 0.02561(8) Uani 1 1 d . . . . .
S2_3 S 0.28844(2) 0.95784(2) 0.50413(2) 0.02537(8) Uani 1 1 d . . . . .
S3_3 S 0.19182(2) 1.08315(2) 0.48921(2) 0.02816(8) Uani 1 1 d . . . . .
P1_3 P 0.50837(2) 0.84629(2) 0.26505(2) 0.01665(7) Uani 1 1 d . . . . .
F1_3 F 0.44332(7) 0.93712(7) 0.47189(9) 0.0537(4) Uani 1 1 d . . . . .
F2_3 F 0.39511(8) 1.00557(7) 0.54108(7) 0.0502(3) Uani 1 1 d . . . . .
F3_3 F 0.40073(7) 1.04210(6) 0.42975(7) 0.0458(3) Uani 1 1 d . . . . .
F4_3 F 0.10230(8) 1.00535(8) 0.46563(8) 0.0553(4) Uani 1 1 d . . . . .
F5_3 F 0.05208(7) 1.03713(9) 0.56250(7) 0.0619(4) Uani 1 1 d . . . . .
F6_3 F 0.05423(8) 1.11068(9) 0.46130(9) 0.0651(4) Uani 1 1 d . . . . .
O1_3 O 0.34216(8) 1.18448(6) 0.22663(7) 0.0350(3) Uani 1 1 d . . . . .
O2_3 O 0.37128(9) 1.17727(7) 0.10109(7) 0.0372(3) Uani 1 1 d . . . . .
O3_3 O 0.28821(9) 0.89584(7) 0.56088(7) 0.0398(3) Uani 1 1 d . . . . .
O4_3 O 0.28465(7) 0.95092(7) 0.43738(6) 0.0311(3) Uani 1 1 d . . . . .
O5_3 O 0.17220(9) 1.13533(8) 0.52767(8) 0.0453(3) Uani 1 1 d . . . . .
O6_3 O 0.23086(8) 1.10106(7) 0.41446(7) 0.0377(3) Uani 1 1 d . . . . .
N1_3 N 0.22928(9) 1.01567(8) 0.53573(7) 0.0307(3) Uani 1 1 d . . . . .
C1_3 C 0.45635(8) 0.93030(7) 0.23790(7) 0.0176(2) Uani 1 1 d . . . . .
C2_3 C 0.46533(9) 0.96378(8) 0.16586(8) 0.0217(3) Uani 1 1 d . . . . .
H2_3 H 0.495969 0.941008 0.130082 0.026 Uiso 1 1 calc R U . . .
C3_3 C 0.42937(9) 1.03043(8) 0.14667(8) 0.0229(3) Uani 1 1 d . . . . .
H3_3 H 0.435021 1.053533 0.097744 0.027 Uiso 1 1 calc R U . . .
C4_3 C 0.38512(9) 1.06304(8) 0.19950(8) 0.0204(3) Uani 1 1 d . . . . .
C5_3 C 0.37445(9) 1.02985(8) 0.27170(8) 0.0231(3) Uani 1 1 d . . . . .
H5_3 H 0.342940 1.052506 0.307302 0.028 Uiso 1 1 calc R U . . .
C6_3 C 0.41036(9) 0.96358(8) 0.29069(8) 0.0227(3) Uani 1 1 d . . . . .
H6_3 H 0.403888 0.940437 0.339716 0.027 Uiso 1 1 calc R U . . .
C7_3 C 0.23846(10) 1.13201(8) 0.19273(9) 0.0263(3) Uani 1 1 d . . . . .
C8_3 C 0.18524(11) 1.13432(10) 0.25863(10) 0.0336(4) Uani 1 1 d . . . . .
H8_3 H 0.201716 1.146757 0.293501 0.040 Uiso 1 1 calc R U . . .
C9_3 C 0.10785(11) 1.11814(11) 0.27240(11) 0.0397(4) Uani 1 1 d . . . . .
H9_3 H 0.070666 1.119157 0.317232 0.048 Uiso 1 1 calc R U . . .
C10_3 C 0.08423(12) 1.10035(11) 0.22073(12) 0.0403(4) Uani 1 1 d . . . . .
H10_3 H 0.030703 1.090023 0.230293 0.048 Uiso 1 1 calc R U . . .
C11_3 C 0.13785(12) 1.09759(11) 0.15581(11) 0.0392(4) Uani 1 1 d . . . . .
H11_3 H 0.121169 1.085121 0.121065 0.047 Uiso 1 1 calc R U . . .
C12_3 C 0.21587(11) 1.11291(9) 0.14109(10) 0.0320(4) Uani 1 1 d . . . . .
H12_3 H 0.253299 1.110466 0.096741 0.038 Uiso 1 1 calc R U . . .
C13_3 C 0.58868(8) 0.85982(7) 0.29522(7) 0.0180(2) Uani 1 1 d . . . . .
C14_3 C 0.61615(9) 0.80737(8) 0.34685(8) 0.0231(3) Uani 1 1 d . . . . .
H14_3 H 0.594203 0.763586 0.364362 0.028 Uiso 1 1 calc R U . . .
C15_3 C 0.67551(9) 0.81954(9) 0.37235(9) 0.0275(3) Uani 1 1 d . . . . .
H15_3 H 0.693871 0.784176 0.407869 0.033 Uiso 1 1 calc R U . . .
C16_3 C 0.70820(10) 0.88296(9) 0.34634(10) 0.0301(3) Uani 1 1 d . . . . .
H16_3 H 0.748349 0.891259 0.364574 0.036 Uiso 1 1 calc R U . . .
C17_3 C 0.68259(11) 0.93436(9) 0.29384(11) 0.0332(4) Uani 1 1 d . . . . .
H17_3 H 0.706272 0.977366 0.275229 0.040 Uiso 1 1 calc R U . . .
C18_3 C 0.62233(9) 0.92334(8) 0.26820(9) 0.0252(3) Uani 1 1 d . . . . .
H18_3 H 0.604300 0.958832 0.232572 0.030 Uiso 1 1 calc R U . . .
C19_3 C 0.44433(8) 0.79060(7) 0.34029(8) 0.0184(3) Uani 1 1 d . . . . .
C20_3 C 0.42416(10) 0.80411(8) 0.40748(8) 0.0246(3) Uani 1 1 d . . . . .
H20_3 H 0.444280 0.842282 0.413405 0.030 Uiso 1 1 calc R U . . .
C21_3 C 0.37447(11) 0.76139(9) 0.46571(9) 0.0311(4) Uani 1 1 d . . . . .
H21_3 H 0.359911 0.770870 0.511316 0.037 Uiso 1 1 calc R U . . .
C22_3 C 0.34619(11) 0.70498(9) 0.45725(10) 0.0328(4) Uani 1 1 d . . . . .
H22_3 H 0.312656 0.675729 0.497217 0.039 Uiso 1 1 calc R U . . .
C23_3 C 0.36653(10) 0.69109(9) 0.39093(10) 0.0297(3) Uani 1 1 d . . . . .
H23_3 H 0.346884 0.652411 0.385499 0.036 Uiso 1 1 calc R U . . .
C24_3 C 0.41583(9) 0.73373(8) 0.33204(8) 0.0219(3) Uani 1 1 d . . . . .
H24_3 H 0.429939 0.724123 0.286517 0.026 Uiso 1 1 calc R U . . .
C25_3 C 0.54387(9) 0.80979(8) 0.18984(8) 0.0204(3) Uani 1 1 d . . . . .
C26_3 C 0.49007(10) 0.79965(9) 0.15570(9) 0.0276(3) Uani 1 1 d . . . . .
H26_3 H 0.434270 0.809506 0.174213 0.033 Uiso 1 1 calc R U . . .
C27_3 C 0.51901(12) 0.77515(9) 0.09481(9) 0.0340(4) Uani 1 1 d . . . . .
H27_3 H 0.482977 0.767027 0.072060 0.041 Uiso 1 1 calc R U . . .
C28_3 C 0.60082(13) 0.76248(9) 0.06709(9) 0.0356(4) Uani 1 1 d . . . . .
H28_3 H 0.620536 0.746769 0.024686 0.043 Uiso 1 1 calc R U . . .
C29_3 C 0.65376(12) 0.77252(9) 0.10062(9) 0.0328(4) Uani 1 1 d . . . . .
H29_3 H 0.709574 0.763670 0.081162 0.039 Uiso 1 1 calc R U . . .
C30_3 C 0.62576(9) 0.79547(8) 0.16260(8) 0.0244(3) Uani 1 1 d . . . . .
H30_3 H 0.662089 0.801376 0.186250 0.029 Uiso 1 1 calc R U . . .
C31_3 C 0.38728(10) 0.98800(9) 0.48596(10) 0.0307(3) Uani 1 1 d . . . . .
C32_3 C 0.09444(11) 1.05732(12) 0.49553(10) 0.0374(4) Uani 1 1 d . . . . .
S1_4 S 0.34108(2) 0.63577(2) 0.19120(2) 0.02376(8) Uani 1 1 d . . . . .
S2_4 S 0.31966(2) 0.41280(2) 0.50391(2) 0.02525(8) Uani 1 1 d . . . . .
S3_4 S 0.21517(3) 0.53330(2) 0.49591(2) 0.02866(8) Uani 1 1 d . . . . .
P1_4 P 0.54472(2) 0.34584(2) 0.24207(2) 0.01812(7) Uani 1 1 d . . . . .
F1_4 F 0.42124(9) 0.46735(8) 0.53997(7) 0.0599(4) Uani 1 1 d . . . . .
F2_4 F 0.47496(8) 0.40682(8) 0.46446(10) 0.0685(4) Uani 1 1 d . . . . .
F3_4 F 0.42094(8) 0.50787(7) 0.43074(7) 0.0548(4) Uani 1 1 d . . . . .
F4_4 F 0.08234(7) 0.47180(7) 0.56178(6) 0.0455(3) Uani 1 1 d . . . . .
F5_4 F 0.13078(8) 0.46671(7) 0.45298(7) 0.0483(3) Uani 1 1 d . . . . .
F6_4 F 0.07426(8) 0.56326(7) 0.47608(8) 0.0591(4) Uani 1 1 d . . . . .
O1_4 O 0.35093(8) 0.66623(6) 0.24396(7) 0.0317(3) Uani 1 1 d . . . . .
O2_4 O 0.36679(8) 0.67115(6) 0.11683(7) 0.0354(3) Uani 1 1 d . . . . .
O3_4 O 0.32782(8) 0.34990(7) 0.55848(7) 0.0359(3) Uani 1 1 d . . . . .
O4_4 O 0.31629(8) 0.40562(7) 0.43734(6) 0.0329(3) Uani 1 1 d . . . . .
O5_4 O 0.19137(9) 0.58110(8) 0.53924(8) 0.0430(3) Uani 1 1 d . . . . .
O6_4 O 0.25596(8) 0.55631(7) 0.42206(7) 0.0387(3) Uani 1 1 d . . . . .
N1_4 N 0.25467(9) 0.46440(8) 0.53956(8) 0.0310(3) Uani 1 1 d . . . . .
C1_4 C 0.48133(8) 0.42494(7) 0.22428(7) 0.0183(2) Uani 1 1 d . . . . .
C2_4 C 0.48745(9) 0.46579(8) 0.15494(8) 0.0230(3) Uani 1 1 d . . . . .
H2_4 H 0.521996 0.450254 0.115266 0.028 Uiso 1 1 calc R U . . .
C3_4 C 0.44224(9) 0.52985(8) 0.14438(8) 0.0237(3) Uani 1 1 d . . . . .
H3_4 H 0.445349 0.558280 0.097469 0.028 Uiso 1 1 calc R U . . .
C4_4 C 0.39278(9) 0.55133(8) 0.20334(8) 0.0201(3) Uani 1 1 d . . . . .
C5_4 C 0.38429(9) 0.50984(8) 0.27258(8) 0.0243(3) Uani 1 1 d . . . . .
H5_4 H 0.348782 0.525037 0.312088 0.029 Uiso 1 1 calc R U . . .
C6_4 C 0.42834(9) 0.44623(8) 0.28293(8) 0.0237(3) Uani 1 1 d . . . . .
H6_4 H 0.422714 0.416893 0.329794 0.028 Uiso 1 1 calc R U . . .
C7_4 C 0.23975(10) 0.62079(8) 0.21344(9) 0.0241(3) Uani 1 1 d . . . . .
C8_4 C 0.19013(11) 0.62713(9) 0.27945(9) 0.0302(3) Uani 1 1 d . . . . .
H8_4 H 0.210594 0.638657 0.312523 0.036 Uiso 1 1 calc R U . . .
C9_4 C 0.10997(12) 0.61627(11) 0.29616(11) 0.0386(4) Uani 1 1 d . . . . .
H9_4 H 0.074561 0.621309 0.340555 0.046 Uiso 1 1 calc R U . . .
C10_4 C 0.08202(12) 0.59799(10) 0.24747(12) 0.0413(5) Uani 1 1 d . . . . .
H10_4 H 0.027240 0.590352 0.259081 0.050 Uiso 1 1 calc R U . . .
C11_4 C 0.13214(12) 0.59071(10) 0.18269(12) 0.0397(4) Uani 1 1 d . . . . .
H11_4 H 0.111862 0.577636 0.150410 0.048 Uiso 1 1 calc R U . . .
C12_4 C 0.21200(11) 0.60237(9) 0.16438(10) 0.0320(4) Uani 1 1 d . . . . .
H12_4 H 0.246937 0.597927 0.119601 0.038 Uiso 1 1 calc R U . . .
C13_4 C 0.62390(8) 0.36232(8) 0.27222(8) 0.0207(3) Uani 1 1 d . . . . .
C14_4 C 0.62699(11) 0.42695(9) 0.28225(11) 0.0329(4) Uani 1 1 d . . . . .
H14_4 H 0.590331 0.464804 0.268385 0.039 Uiso 1 1 calc R U . . .
C15_4 C 0.68380(12) 0.43609(10) 0.31262(12) 0.0411(5) Uani 1 1 d . . . . .
H15_4 H 0.685657 0.480256 0.319814 0.049 Uiso 1 1 calc R U . . .
C16_4 C 0.73767(10) 0.38150(10) 0.33247(10) 0.0339(4) Uani 1 1 d . . . . .
H16_4 H 0.776361 0.388110 0.353307 0.041 Uiso 1 1 calc R U . . .
C17_4 C 0.73520(10) 0.31694(10) 0.32191(11) 0.0355(4) Uani 1 1 d . . . . .
H17_4 H 0.772410 0.279416 0.335345 0.043 Uiso 1 1 calc R U . . .
C18_4 C 0.67856(10) 0.30710(9) 0.29182(10) 0.0312(4) Uani 1 1 d . . . . .
H18_4 H 0.676938 0.262911 0.284553 0.037 Uiso 1 1 calc R U . . .
C19_4 C 0.48571(8) 0.28545(7) 0.31616(8) 0.0196(3) Uani 1 1 d . . . . .
C20_4 C 0.49435(11) 0.27509(10) 0.38432(9) 0.0302(3) Uani 1 1 d . . . . .
H20_4 H 0.533842 0.297348 0.391028 0.036 Uiso 1 1 calc R U . . .
C21_4 C 0.44518(13) 0.23218(11) 0.44254(10) 0.0395(4) Uani 1 1 d . . . . .
H21_4 H 0.451281 0.225008 0.489012 0.047 Uiso 1 1 calc R U . . .
C22_4 C 0.38749(11) 0.19991(10) 0.43313(10) 0.0343(4) Uani 1 1 d . . . . .
H22_4 H 0.353687 0.170963 0.473164 0.041 Uiso 1 1 calc R U . . .
C23_4 C 0.37882(11) 0.20965(9) 0.36560(10) 0.0323(4) Uani 1 1 d . . . . .
H23_4 H 0.339563 0.186845 0.359215 0.039 Uiso 1 1 calc R U . . .
C24_4 C 0.42726(10) 0.25262(9) 0.30708(9) 0.0288(3) Uani 1 1 d . . . . .
H24_4 H 0.420652 0.259727 0.260797 0.035 Uiso 1 1 calc R U . . .
C25_4 C 0.58458(10) 0.31526(8) 0.16285(8) 0.0246(3) Uani 1 1 d . . . . .
C26_4 C 0.53427(13) 0.29760(11) 0.13068(10) 0.0396(4) Uani 1 1 d . . . . .
H26_4 H 0.478144 0.300823 0.151503 0.048 Uiso 1 1 calc R U . . .
C27_4 C 0.56531(15) 0.27537(13) 0.06856(12) 0.0501(6) Uani 1 1 d . . . . .
H27_4 H 0.530829 0.262351 0.047377 0.060 Uiso 1 1 calc R U . . .
C28_4 C 0.64730(15) 0.27226(11) 0.03749(10) 0.0458(5) Uani 1 1 d . . . . .
H28_4 H 0.668920 0.256855 -0.005002 0.055 Uiso 1 1 calc R U . . .
C29_4 C 0.69731(13) 0.29132(12) 0.06781(10) 0.0455(5) Uani 1 1 d . . . . .
H29_4 H 0.753197 0.289906 0.045673 0.055 Uiso 1 1 calc R U . . .
C30_4 C 0.66654(11) 0.31264(10) 0.13068(10) 0.0355(4) Uani 1 1 d . . . . .
H30_4 H 0.701354 0.325426 0.151694 0.043 Uiso 1 1 calc R U . . .
C31_4 C 0.41371(11) 0.45187(10) 0.48426(10) 0.0332(4) Uani 1 1 d . . . . .
C32_4 C 0.11968(11) 0.50723(10) 0.49738(10) 0.0340(4) Uani 1 1 d . . . . .
 
loop_
 _atom_site_aniso_label
 _atom_site_aniso_U_11
 _atom_site_aniso_U_22
 _atom_site_aniso_U_33
 _atom_site_aniso_U_23
 _atom_site_aniso_U_13
 _atom_site_aniso_U_12
S1_1 0.01864(15) 0.01637(15) 0.02191(16) -0.00358(12) -0.00518(12) -0.00213(12)
S2_1 0.02338(17) 0.0276(2) 0.0284(2) -0.00479(15) -0.00295(15) -0.00418(15)
S3_1 0.02975(19) 0.0303(2) 0.02585(19) -0.00642(15) -0.01344(15) -0.00298(16)
P1_1 0.01526(15) 0.01763(16) 0.01756(16) -0.00404(13) -0.00468(12) -0.00098(12)
F1_1 0.0564(8) 0.0433(7) 0.0986(12) -0.0101(7) -0.0568(8) 0.0036(6)
F2_1 0.0887(11) 0.0324(7) 0.1050(13) -0.0321(8) -0.0500(10) 0.0115(7)
F3_1 0.0565(8) 0.0581(9) 0.0492(8) 0.0179(6) -0.0069(6) -0.0152(7)
F4_1 0.0732(10) 0.0314(7) 0.1082(13) -0.0016(7) -0.0484(9) -0.0118(7)
F5_1 0.1114(14) 0.0816(12) 0.0488(9) 0.0239(8) -0.0453(9) -0.0290(10)
F6_1 0.0500(9) 0.0598(10) 0.1406(17) 0.0104(10) -0.0478(10) 0.0117(7)
O1_1 0.0292(6) 0.0244(6) 0.0376(7) -0.0137(5) -0.0114(5) -0.0042(5)
O2_1 0.0274(6) 0.0231(5) 0.0250(6) 0.0042(4) -0.0036(4) -0.0027(4)
O3_1 0.0387(7) 0.0286(7) 0.0594(9) -0.0192(6) -0.0233(7) 0.0009(5)
O4_1 0.0318(7) 0.0745(12) 0.0460(9) -0.0082(8) 0.0103(6) -0.0132(8)
O5_1 0.0302(6) 0.0635(10) 0.0312(7) -0.0195(6) -0.0069(5) -0.0019(6)
O6_1 0.0513(8) 0.0436(8) 0.0458(8) -0.0066(6) -0.0276(7) -0.0139(7)
N1_1 0.0345(8) 0.0435(9) 0.0277(7) -0.0167(6) -0.0121(6) 0.0055(7)
C1_1 0.0158(6) 0.0187(6) 0.0185(6) -0.0036(5) -0.0063(5) -0.0009(5)
C2_1 0.0194(6) 0.0232(7) 0.0168(6) -0.0044(5) -0.0024(5) -0.0009(5)
C3_1 0.0209(6) 0.0219(7) 0.0159(6) -0.0026(5) -0.0044(5) -0.0023(5)
C4_1 0.0152(5) 0.0176(6) 0.0183(6) -0.0035(5) -0.0057(5) -0.0013(5)
C5_1 0.0191(6) 0.0223(7) 0.0163(6) -0.0043(5) -0.0022(5) -0.0013(5)
C6_1 0.0187(6) 0.0219(7) 0.0166(6) -0.0025(5) -0.0039(5) -0.0006(5)
C7_1 0.0179(6) 0.0161(6) 0.0214(7) -0.0044(5) -0.0061(5) -0.0001(5)
C8_1 0.0243(7) 0.0230(7) 0.0221(7) -0.0060(6) -0.0065(5) 0.0003(6)
C9_1 0.0231(7) 0.0285(8) 0.0315(8) -0.0086(7) 0.0005(6) -0.0001(6)
C10_1 0.0186(7) 0.0292(9) 0.0511(11) -0.0135(8) -0.0088(7) -0.0011(6)
C11_1 0.0285(8) 0.0282(8) 0.0422(10) -0.0142(7) -0.0178(7) 0.0007(6)
C12_1 0.0267(7) 0.0238(7) 0.0250(7) -0.0093(6) -0.0097(6) 0.0003(6)
C13_1 0.0173(6) 0.0209(7) 0.0241(7) -0.0050(5) -0.0067(5) -0.0015(5)
C14_1 0.0225(7) 0.0279(8) 0.0395(9) -0.0153(7) -0.0114(6) 0.0015(6)
C15_1 0.0303(8) 0.0415(11) 0.0532(12) -0.0235(9) -0.0187(8) -0.0018(8)
C16_1 0.0252(8) 0.0450(11) 0.0556(12) -0.0165(9) -0.0216(8) -0.0020(8)
C17_1 0.0220(7) 0.0388(10) 0.0554(12) -0.0160(9) -0.0187(8) 0.0068(7)
C18_1 0.0213(7) 0.0273(8) 0.0424(10) -0.0148(7) -0.0124(7) 0.0049(6)
C19_1 0.0214(6) 0.0188(6) 0.0197(7) -0.0041(5) -0.0040(5) -0.0007(5)
C20_1 0.0311(8) 0.0304(8) 0.0225(7) -0.0023(6) -0.0087(6) 0.0001(7)
C21_1 0.0503(11) 0.0327(9) 0.0246(8) 0.0029(7) -0.0079(8) -0.0005(8)
C22_1 0.0488(11) 0.0240(8) 0.0304(9) -0.0016(7) 0.0057(8) -0.0078(8)
C23_1 0.0312(8) 0.0269(8) 0.0369(9) -0.0103(7) 0.0060(7) -0.0099(7)
C24_1 0.0226(7) 0.0257(8) 0.0267(8) -0.0061(6) -0.0030(6) -0.0042(6)
C25_1 0.0189(6) 0.0196(6) 0.0188(6) -0.0048(5) -0.0047(5) -0.0001(5)
C26_1 0.0240(7) 0.0216(7) 0.0231(7) -0.0056(5) -0.0044(5) -0.0034(6)
C27_1 0.0309(8) 0.0257(8) 0.0276(8) -0.0105(6) -0.0064(6) -0.0057(6)
C28_1 0.0355(8) 0.0272(8) 0.0211(7) -0.0096(6) -0.0059(6) -0.0017(7)
C29_1 0.0338(8) 0.0275(8) 0.0219(7) -0.0054(6) 0.0012(6) -0.0068(7)
C30_1 0.0266(7) 0.0241(7) 0.0252(7) -0.0073(6) -0.0011(6) -0.0070(6)
C31_1 0.0330(9) 0.0266(8) 0.0493(11) -0.0081(8) -0.0193(8) -0.0022(7)
C32_1 0.0450(11) 0.0366(11) 0.0621(14) 0.0043(10) -0.0311(11) -0.0057(9)
S1_2 0.02365(17) 0.01727(16) 0.02554(18) -0.00412(13) -0.00834(14) -0.00223(13)
S2_2 0.02834(18) 0.02611(19) 0.02281(18) -0.00686(14) -0.00829(14) -0.00148(15)
S3_2 0.02831(19) 0.0390(2) 0.0320(2) -0.01548(18) -0.00864(16) -0.00453(17)
P1_2 0.01618(15) 0.01901(17) 0.01773(16) -0.00422(13) -0.00532(12) -0.00107(13)
F1_2 0.0417(6) 0.0508(7) 0.0471(7) -0.0082(6) -0.0238(5) 0.0059(5)
F2_2 0.0884(10) 0.0326(6) 0.0597(8) -0.0207(6) -0.0405(8) 0.0142(6)
F3_2 0.0583(8) 0.0463(7) 0.0344(6) 0.0073(5) -0.0144(6) -0.0129(6)
F4_2 0.0593(9) 0.0364(7) 0.1395(16) -0.0229(9) -0.0435(10) 0.0012(7)
F5_2 0.0774(11) 0.0675(10) 0.0696(11) 0.0086(8) -0.0390(9) -0.0046(8)
F6_2 0.0382(8) 0.0762(11) 0.1293(16) -0.0293(11) -0.0207(9) 0.0208(8)
O1_2 0.0352(6) 0.0239(6) 0.0406(7) -0.0121(5) -0.0161(5) -0.0041(5)
O2_2 0.0342(6) 0.0247(6) 0.0272(6) 0.0021(5) -0.0053(5) -0.0053(5)
O3_2 0.0361(7) 0.0329(7) 0.0373(7) -0.0160(5) -0.0130(5) -0.0022(5)
O4_2 0.0347(7) 0.0441(8) 0.0285(6) -0.0042(6) -0.0036(5) -0.0061(6)
O5_2 0.0366(7) 0.0773(11) 0.0347(7) -0.0293(7) -0.0022(6) -0.0115(7)
O6_2 0.0394(7) 0.0497(9) 0.0436(8) -0.0140(6) -0.0149(6) -0.0151(6)
N1_2 0.0310(7) 0.0386(8) 0.0286(7) -0.0178(6) -0.0096(6) -0.0003(6)
C1_2 0.0154(6) 0.0194(6) 0.0188(6) -0.0045(5) -0.0046(5) -0.0010(5)
C2_2 0.0312(8) 0.0259(8) 0.0199(7) -0.0080(6) -0.0086(6) 0.0031(6)
C3_2 0.0331(8) 0.0268(8) 0.0207(7) -0.0061(6) -0.0123(6) 0.0043(6)
C4_2 0.0174(6) 0.0191(6) 0.0220(7) -0.0036(5) -0.0063(5) -0.0017(5)
C5_2 0.0307(8) 0.0239(7) 0.0214(7) -0.0079(6) -0.0070(6) 0.0008(6)
C6_2 0.0345(8) 0.0252(8) 0.0194(7) -0.0063(6) -0.0108(6) 0.0026(6)
C7_2 0.0216(6) 0.0165(6) 0.0243(7) -0.0044(5) -0.0097(5) 0.0016(5)
C8_2 0.0275(7) 0.0240(7) 0.0247(7) -0.0079(6) -0.0098(6) 0.0037(6)
C9_2 0.0262(7) 0.0272(8) 0.0312(8) -0.0085(6) -0.0052(6) 0.0056(6)
C10_2 0.0225(7) 0.0241(8) 0.0443(10) -0.0082(7) -0.0106(7) 0.0014(6)
C11_2 0.0298(8) 0.0238(8) 0.0388(9) -0.0097(7) -0.0171(7) 0.0000(6)
C12_2 0.0287(7) 0.0236(7) 0.0260(8) -0.0092(6) -0.0105(6) 0.0005(6)
C13_2 0.0186(6) 0.0242(7) 0.0214(7) -0.0064(5) -0.0079(5) -0.0006(5)
C14_2 0.0281(8) 0.0291(8) 0.0355(9) -0.0027(7) -0.0141(7) -0.0076(7)
C15_2 0.0326(9) 0.0397(10) 0.0517(12) -0.0094(9) -0.0183(8) -0.0122(8)
C16_2 0.0298(8) 0.0480(11) 0.0466(11) -0.0159(9) -0.0207(8) -0.0036(8)
C17_2 0.0282(8) 0.0445(11) 0.0359(9) -0.0072(8) -0.0190(7) 0.0033(8)
C18_2 0.0239(7) 0.0305(8) 0.0269(8) -0.0033(6) -0.0109(6) -0.0005(6)
C19_2 0.0164(6) 0.0218(7) 0.0207(7) -0.0035(5) -0.0050(5) -0.0003(5)
C20_2 0.0312(8) 0.0248(8) 0.0244(8) -0.0066(6) -0.0017(6) -0.0032(6)
C21_2 0.0338(9) 0.0361(9) 0.0239(8) -0.0064(7) 0.0002(7) -0.0045(7)
C22_2 0.0268(8) 0.0344(9) 0.0298(8) 0.0011(7) -0.0036(6) -0.0096(7)
C23_2 0.0309(8) 0.0267(8) 0.0332(9) -0.0033(7) -0.0076(7) -0.0092(7)
C24_2 0.0231(7) 0.0251(7) 0.0250(7) -0.0053(6) -0.0066(6) -0.0043(6)
C25_2 0.0224(6) 0.0182(6) 0.0191(6) -0.0036(5) -0.0057(5) -0.0002(5)
C26_2 0.0252(7) 0.0264(8) 0.0241(7) -0.0064(6) -0.0094(6) -0.0023(6)
C27_2 0.0423(9) 0.0278(8) 0.0262(8) -0.0074(6) -0.0149(7) -0.0045(7)
C28_2 0.0526(11) 0.0276(9) 0.0234(8) -0.0108(6) -0.0035(7) -0.0046(8)
C29_2 0.0369(9) 0.0313(9) 0.0306(9) -0.0140(7) 0.0058(7) -0.0065(7)
C30_2 0.0227(7) 0.0228(7) 0.0293(8) -0.0092(6) -0.0012(6) -0.0033(6)
C31_2 0.0454(10) 0.0309(9) 0.0319(9) -0.0075(7) -0.0174(8) 0.0005(8)
C32_2 0.0329(10) 0.0453(12) 0.0746(17) -0.0154(11) -0.0200(10) 0.0035(9)
S1_3 0.0348(2) 0.01904(17) 0.02512(18) -0.00435(14) -0.01441(15) 0.00150(15)
S2_3 0.02722(18) 0.0300(2) 0.01972(17) -0.00513(14) -0.00482(14) -0.00990(15)
S3_3 0.02687(18) 0.0347(2) 0.02352(19) -0.00991(16) -0.00340(15) -0.00648(16)
P1_3 0.01666(15) 0.01739(16) 0.01646(16) -0.00365(12) -0.00570(12) -0.00188(13)
F1_3 0.0318(6) 0.0445(7) 0.0944(11) -0.0319(7) -0.0215(6) 0.0041(5)
F2_3 0.0487(7) 0.0660(9) 0.0519(8) -0.0256(6) -0.0193(6) -0.0185(6)
F3_3 0.0381(6) 0.0449(7) 0.0475(7) 0.0010(5) -0.0044(5) -0.0212(5)
F4_3 0.0449(7) 0.0744(10) 0.0621(9) -0.0338(7) -0.0146(6) -0.0176(7)
F5_3 0.0343(6) 0.1124(13) 0.0379(7) -0.0204(7) 0.0043(5) -0.0282(7)
F6_3 0.0429(7) 0.0815(11) 0.0737(10) -0.0160(8) -0.0313(7) 0.0101(7)
O1_3 0.0505(8) 0.0243(6) 0.0398(7) -0.0130(5) -0.0233(6) 0.0006(5)
O2_3 0.0512(8) 0.0266(6) 0.0282(6) 0.0025(5) -0.0129(6) -0.0015(6)
O3_3 0.0517(8) 0.0357(7) 0.0320(7) 0.0031(5) -0.0159(6) -0.0157(6)
O4_3 0.0337(6) 0.0399(7) 0.0233(6) -0.0127(5) -0.0056(5) -0.0088(5)
O5_3 0.0482(8) 0.0456(8) 0.0492(9) -0.0261(7) -0.0104(7) -0.0035(7)
O6_3 0.0390(7) 0.0420(8) 0.0249(6) -0.0007(5) -0.0038(5) -0.0070(6)
N1_3 0.0302(7) 0.0425(9) 0.0180(6) -0.0088(6) -0.0042(5) -0.0021(6)
C1_3 0.0167(6) 0.0185(6) 0.0180(6) -0.0033(5) -0.0062(5) -0.0021(5)
C2_3 0.0230(7) 0.0238(7) 0.0174(6) -0.0044(5) -0.0055(5) -0.0006(6)
C3_3 0.0267(7) 0.0243(7) 0.0167(6) -0.0022(5) -0.0076(5) -0.0014(6)
C4_3 0.0224(6) 0.0190(7) 0.0207(7) -0.0029(5) -0.0095(5) -0.0015(5)
C5_3 0.0244(7) 0.0234(7) 0.0198(7) -0.0051(5) -0.0058(5) 0.0018(6)
C6_3 0.0243(7) 0.0231(7) 0.0177(6) -0.0025(5) -0.0056(5) 0.0011(6)
C7_3 0.0308(8) 0.0236(7) 0.0281(8) -0.0093(6) -0.0170(6) 0.0092(6)
C8_3 0.0340(9) 0.0395(10) 0.0307(9) -0.0153(7) -0.0156(7) 0.0123(8)
C9_3 0.0329(9) 0.0476(11) 0.0372(10) -0.0146(9) -0.0119(8) 0.0121(8)
C10_3 0.0317(9) 0.0389(10) 0.0521(12) -0.0106(9) -0.0196(8) 0.0060(8)
C11_3 0.0414(10) 0.0415(11) 0.0462(11) -0.0189(9) -0.0249(9) 0.0043(8)
C12_3 0.0388(9) 0.0335(9) 0.0301(9) -0.0155(7) -0.0169(7) 0.0075(7)
C13_3 0.0178(6) 0.0189(6) 0.0183(6) -0.0049(5) -0.0061(5) -0.0020(5)
C14_3 0.0220(7) 0.0207(7) 0.0257(7) -0.0002(6) -0.0096(6) -0.0038(5)
C15_3 0.0240(7) 0.0317(8) 0.0269(8) -0.0015(6) -0.0132(6) -0.0016(6)
C16_3 0.0256(7) 0.0350(9) 0.0351(9) -0.0086(7) -0.0149(7) -0.0057(7)
C17_3 0.0320(8) 0.0262(8) 0.0459(10) -0.0030(7) -0.0185(8) -0.0112(7)
C18_3 0.0250(7) 0.0214(7) 0.0297(8) -0.0002(6) -0.0124(6) -0.0053(6)
C19_3 0.0164(6) 0.0181(6) 0.0200(6) -0.0031(5) -0.0055(5) -0.0018(5)
C20_3 0.0299(8) 0.0221(7) 0.0213(7) -0.0046(6) -0.0061(6) -0.0037(6)
C21_3 0.0349(9) 0.0332(9) 0.0201(7) -0.0035(6) -0.0014(6) -0.0064(7)
C22_3 0.0295(8) 0.0302(9) 0.0313(9) 0.0010(7) -0.0020(7) -0.0098(7)
C23_3 0.0272(8) 0.0256(8) 0.0362(9) -0.0034(7) -0.0083(7) -0.0107(6)
C24_3 0.0199(6) 0.0216(7) 0.0262(7) -0.0060(6) -0.0083(5) -0.0031(5)
C25_3 0.0261(7) 0.0177(6) 0.0171(6) -0.0033(5) -0.0065(5) -0.0016(5)
C26_3 0.0319(8) 0.0292(8) 0.0256(8) -0.0089(6) -0.0133(6) 0.0003(7)
C27_3 0.0545(11) 0.0263(8) 0.0270(8) -0.0087(7) -0.0199(8) 0.0005(8)
C28_3 0.0605(12) 0.0244(8) 0.0172(7) -0.0058(6) -0.0058(7) 0.0008(8)
C29_3 0.0394(9) 0.0258(8) 0.0250(8) -0.0075(6) 0.0031(7) -0.0012(7)
C30_3 0.0257(7) 0.0209(7) 0.0227(7) -0.0032(5) -0.0026(6) -0.0033(6)
C31_3 0.0283(8) 0.0312(9) 0.0366(9) -0.0120(7) -0.0091(7) -0.0064(7)
C32_3 0.0282(8) 0.0540(12) 0.0321(9) -0.0141(8) -0.0075(7) -0.0048(8)
S1_4 0.03082(19) 0.01729(16) 0.02654(19) -0.00543(13) -0.01385(15) -0.00003(14)
S2_4 0.02647(18) 0.0295(2) 0.02020(17) -0.00776(14) -0.00218(14) -0.00891(15)
S3_4 0.0306(2) 0.0293(2) 0.02564(19) -0.01037(15) -0.00063(15) -0.00867(16)
P1_4 0.01818(16) 0.01833(17) 0.01785(16) -0.00518(13) -0.00480(13) -0.00071(13)
F1_4 0.0623(9) 0.0873(11) 0.0442(7) -0.0176(7) -0.0163(6) -0.0399(8)
F2_4 0.0285(6) 0.0638(10) 0.1106(13) -0.0306(9) -0.0087(7) -0.0012(6)
F3_4 0.0465(7) 0.0624(8) 0.0489(7) 0.0161(6) -0.0176(6) -0.0324(6)
F4_4 0.0362(6) 0.0627(8) 0.0350(6) -0.0053(5) -0.0034(5) -0.0225(6)
F5_4 0.0578(8) 0.0539(8) 0.0444(7) -0.0181(6) -0.0185(6) -0.0161(6)
F6_4 0.0465(7) 0.0502(8) 0.0805(10) -0.0101(7) -0.0302(7) 0.0092(6)
O1_4 0.0382(7) 0.0270(6) 0.0408(7) -0.0156(5) -0.0202(6) -0.0014(5)
O2_4 0.0454(7) 0.0254(6) 0.0309(6) 0.0028(5) -0.0136(6) -0.0029(5)
O3_4 0.0423(7) 0.0309(7) 0.0316(7) -0.0023(5) -0.0092(5) -0.0067(6)
O4_4 0.0348(6) 0.0430(7) 0.0248(6) -0.0158(5) -0.0053(5) -0.0065(5)
O5_4 0.0424(8) 0.0423(8) 0.0495(9) -0.0295(7) -0.0023(6) -0.0049(6)
O6_4 0.0421(7) 0.0343(7) 0.0309(7) -0.0023(5) -0.0022(6) -0.0054(6)
N1_4 0.0319(7) 0.0352(8) 0.0234(7) -0.0089(6) -0.0036(6) -0.0009(6)
C1_4 0.0188(6) 0.0193(6) 0.0168(6) -0.0042(5) -0.0050(5) -0.0015(5)
C2_4 0.0254(7) 0.0244(7) 0.0166(6) -0.0046(5) -0.0031(5) -0.0012(6)
C3_4 0.0294(7) 0.0235(7) 0.0168(6) -0.0022(5) -0.0074(5) -0.0016(6)
C4_4 0.0222(6) 0.0194(7) 0.0201(7) -0.0042(5) -0.0088(5) -0.0011(5)
C5_4 0.0261(7) 0.0252(7) 0.0184(7) -0.0046(6) -0.0053(5) 0.0033(6)
C6_4 0.0254(7) 0.0247(7) 0.0171(6) -0.0035(5) -0.0041(5) 0.0022(6)
C7_4 0.0314(8) 0.0173(7) 0.0281(8) -0.0058(6) -0.0172(6) 0.0026(6)
C8_4 0.0350(9) 0.0289(8) 0.0307(8) -0.0093(7) -0.0160(7) 0.0030(7)
C9_4 0.0341(9) 0.0388(10) 0.0398(10) -0.0065(8) -0.0114(8) 0.0017(8)
C10_4 0.0355(9) 0.0315(10) 0.0592(13) -0.0029(9) -0.0238(9) -0.0037(8)
C11_4 0.0450(11) 0.0337(10) 0.0537(12) -0.0134(9) -0.0308(10) -0.0021(8)
C12_4 0.0422(10) 0.0274(8) 0.0359(9) -0.0127(7) -0.0224(8) 0.0023(7)
C13_4 0.0170(6) 0.0197(7) 0.0248(7) -0.0049(5) -0.0053(5) -0.0020(5)
C14_4 0.0324(8) 0.0202(8) 0.0505(11) -0.0069(7) -0.0202(8) -0.0016(6)
C15_4 0.0413(10) 0.0281(9) 0.0651(14) -0.0156(9) -0.0261(10) -0.0051(8)
C16_4 0.0239(7) 0.0391(10) 0.0423(10) -0.0097(8) -0.0125(7) -0.0069(7)
C17_4 0.0259(8) 0.0345(9) 0.0500(11) -0.0111(8) -0.0195(8) 0.0051(7)
C18_4 0.0270(8) 0.0240(8) 0.0472(10) -0.0129(7) -0.0166(7) 0.0044(6)
C19_4 0.0198(6) 0.0174(6) 0.0210(7) -0.0051(5) -0.0050(5) -0.0008(5)
C20_4 0.0350(9) 0.0361(9) 0.0221(7) -0.0046(6) -0.0091(6) -0.0129(7)
C21_4 0.0512(11) 0.0459(11) 0.0207(8) -0.0013(7) -0.0065(7) -0.0215(9)
C22_4 0.0359(9) 0.0303(9) 0.0307(9) -0.0054(7) 0.0014(7) -0.0105(7)
C23_4 0.0287(8) 0.0309(9) 0.0377(9) -0.0074(7) -0.0061(7) -0.0112(7)
C24_4 0.0281(8) 0.0309(8) 0.0297(8) -0.0045(6) -0.0114(6) -0.0083(7)
C25_4 0.0293(7) 0.0222(7) 0.0190(7) -0.0057(5) -0.0040(6) 0.0028(6)
C26_4 0.0430(10) 0.0510(12) 0.0310(9) -0.0205(9) -0.0121(8) 0.0017(9)
C27_4 0.0695(15) 0.0559(14) 0.0350(11) -0.0248(10) -0.0242(10) 0.0099(11)
C28_4 0.0729(15) 0.0363(10) 0.0199(8) -0.0100(7) -0.0126(9) 0.0229(10)
C29_4 0.0476(11) 0.0497(12) 0.0250(9) -0.0093(8) 0.0009(8) 0.0140(10)
C30_4 0.0332(9) 0.0405(10) 0.0279(9) -0.0112(7) -0.0022(7) 0.0029(8)
C31_4 0.0313(8) 0.0386(10) 0.0311(9) -0.0059(7) -0.0087(7) -0.0113(7)
C32_4 0.0360(9) 0.0343(9) 0.0323(9) -0.0051(7) -0.0116(7) -0.0060(7)
 
_geom_special_details
;
 All esds (except the esd in the dihedral angle between two l.s. planes)
 are estimated using the full covariance matrix.  The cell esds are taken
 into account individually in the estimation of esds in distances, angles
 and torsion angles; correlations between esds in cell parameters are only
 used when they are defined by crystal symmetry.  An approximate (isotropic)
 treatment of cell esds is used for estimating esds involving l.s. planes.
;
 
loop_
 _geom_bond_atom_site_label_1
 _geom_bond_atom_site_label_2
 _geom_bond_distance
 _geom_bond_site_symmetry_2
 _geom_bond_publ_flag
S1_1 O2_1 1.4378(12) . ?
S1_1 O1_1 1.4414(12) . ?
S1_1 C7_1 1.7634(14) . ?
S1_1 C4_1 1.7799(14) . ?
S2_1 O3_1 1.4232(14) . ?
S2_1 O4_1 1.4255(14) . ?
S2_1 N1_1 1.5762(16) . ?
S2_1 C31_1 1.8201(19) . ?
S3_1 O5_1 1.4262(14) . ?
S3_1 O6_1 1.4281(14) . ?
S3_1 N1_1 1.5672(16) . ?
S3_1 C32_1 1.828(2) . ?
P1_1 C25_1 1.7891(15) . ?
P1_1 C13_1 1.7915(15) . ?
P1_1 C19_1 1.7915(15) . ?
P1_1 C1_1 1.8081(14) . ?
F1_1 C31_1 1.327(2) . ?
F2_1 C31_1 1.312(2) . ?
F3_1 C31_1 1.321(2) . ?
F4_1 C32_1 1.323(3) . ?
F5_1 C32_1 1.323(3) . ?
F6_1 C32_1 1.312(3) . ?
C1_1 C2_1 1.394(2) . ?
C1_1 C6_1 1.401(2) . ?
C2_1 C3_1 1.394(2) . ?
C2_1 H2_1 0.9500 . ?
C3_1 C4_1 1.387(2) . ?
C3_1 H3_1 0.9500 . ?
C4_1 C5_1 1.3940(19) . ?
C5_1 C6_1 1.390(2) . ?
C5_1 H5_1 0.9500 . ?
C6_1 H6_1 0.9500 . ?
C7_1 C8_1 1.390(2) . ?
C7_1 C12_1 1.391(2) . ?
C8_1 C9_1 1.392(2) . ?
C8_1 H8_1 0.9500 . ?
C9_1 C10_1 1.386(3) . ?
C9_1 H9_1 0.9500 . ?
C10_1 C11_1 1.388(3) . ?
C10_1 H10_1 0.9500 . ?
C11_1 C12_1 1.388(2) . ?
C11_1 H11_1 0.9500 . ?
C12_1 H12_1 0.9500 . ?
C13_1 C14_1 1.396(2) . ?
C13_1 C18_1 1.397(2) . ?
C14_1 C15_1 1.390(2) . ?
C14_1 H14_1 0.9500 . ?
C15_1 C16_1 1.384(3) . ?
C15_1 H15_1 0.9500 . ?
C16_1 C17_1 1.386(3) . ?
C16_1 H16_1 0.9500 . ?
C17_1 C18_1 1.385(2) . ?
C17_1 H17_1 0.9500 . ?
C18_1 H18_1 0.9500 . ?
C19_1 C20_1 1.395(2) . ?
C19_1 C24_1 1.399(2) . ?
C20_1 C21_1 1.391(2) . ?
C20_1 H20_1 0.9500 . ?
C21_1 C22_1 1.379(3) . ?
C21_1 H21_1 0.9500 . ?
C22_1 C23_1 1.389(3) . ?
C22_1 H22_1 0.9500 . ?
C23_1 C24_1 1.385(2) . ?
C23_1 H23_1 0.9500 . ?
C24_1 H24_1 0.9500 . ?
C25_1 C26_1 1.398(2) . ?
C25_1 C30_1 1.402(2) . ?
C26_1 C27_1 1.390(2) . ?
C26_1 H26_1 0.9500 . ?
C27_1 C28_1 1.381(2) . ?
C27_1 H27_1 0.9500 . ?
C28_1 C29_1 1.389(2) . ?
C28_1 H28_1 0.9500 . ?
C29_1 C30_1 1.383(2) . ?
C29_1 H29_1 0.9500 . ?
C30_1 H30_1 0.9500 . ?
S1_2 O2_2 1.4357(12) . ?
S1_2 O1_2 1.4411(12) . ?
S1_2 C7_2 1.7615(15) . ?
S1_2 C4_2 1.7752(15) . ?
S2_2 O4_2 1.4284(13) . ?
S2_2 O3_2 1.4293(13) . ?
S2_2 N1_2 1.5782(15) . ?
S2_2 C31_2 1.8339(19) . ?
S3_2 O5_2 1.4254(14) . ?
S3_2 O6_2 1.4269(13) . ?
S3_2 N1_2 1.5727(15) . ?
S3_2 C32_2 1.829(2) . ?
P1_2 C25_2 1.7873(15) . ?
P1_2 C13_2 1.7912(14) . ?
P1_2 C19_2 1.8010(15) . ?
P1_2 C1_2 1.8118(14) . ?
F1_2 C31_2 1.329(2) . ?
F2_2 C31_2 1.336(2) . ?
F3_2 C31_2 1.324(2) . ?
F4_2 C32_2 1.323(3) . ?
F5_2 C32_2 1.329(3) . ?
F6_2 C32_2 1.330(3) . ?
C1_2 C2_2 1.392(2) . ?
C1_2 C6_2 1.397(2) . ?
C2_2 C3_2 1.388(2) . ?
C2_2 H2_2 0.9500 . ?
C3_2 C4_2 1.384(2) . ?
C3_2 H3_2 0.9500 . ?
C4_2 C5_2 1.390(2) . ?
C5_2 C6_2 1.386(2) . ?
C5_2 H5_2 0.9500 . ?
C6_2 H6_2 0.9500 . ?
C7_2 C8_2 1.388(2) . ?
C7_2 C12_2 1.398(2) . ?
C8_2 C9_2 1.386(2) . ?
C8_2 H8_2 0.9500 . ?
C9_2 C10_2 1.386(3) . ?
C9_2 H9_2 0.9500 . ?
C10_2 C11_2 1.390(3) . ?
C10_2 H10_2 0.9500 . ?
C11_2 C12_2 1.385(2) . ?
C11_2 H11_2 0.9500 . ?
C12_2 H12_2 0.9500 . ?
C13_2 C14_2 1.396(2) . ?
C13_2 C18_2 1.398(2) . ?
C14_2 C15_2 1.389(2) . ?
C14_2 H14_2 0.9500 . ?
C15_2 C16_2 1.386(3) . ?
C15_2 H15_2 0.9500 . ?
C16_2 C17_2 1.384(3) . ?
C16_2 H16_2 0.9500 . ?
C17_2 C18_2 1.384(2) . ?
C17_2 H17_2 0.9500 . ?
C18_2 H18_2 0.9500 . ?
C19_2 C24_2 1.397(2) . ?
C19_2 C20_2 1.398(2) . ?
C20_2 C21_2 1.388(2) . ?
C20_2 H20_2 0.9500 . ?
C21_2 C22_2 1.383(3) . ?
C21_2 H21_2 0.9500 . ?
C22_2 C23_2 1.383(3) . ?
C22_2 H22_2 0.9500 . ?
C23_2 C24_2 1.389(2) . ?
C23_2 H23_2 0.9500 . ?
C24_2 H24_2 0.9500 . ?
C25_2 C30_2 1.394(2) . ?
C25_2 C26_2 1.403(2) . ?
C26_2 C27_2 1.385(2) . ?
C26_2 H26_2 0.9500 . ?
C27_2 C28_2 1.390(3) . ?
C27_2 H27_2 0.9500 . ?
C28_2 C29_2 1.383(3) . ?
C28_2 H28_2 0.9500 . ?
C29_2 C30_2 1.387(2) . ?
C29_2 H29_2 0.9500 . ?
C30_2 H30_2 0.9500 . ?
S1_3 O2_3 1.4380(13) . ?
S1_3 O1_3 1.4404(13) . ?
S1_3 C7_3 1.7580(18) . ?
S1_3 C4_3 1.7763(15) . ?
S2_3 O4_3 1.4256(12) . ?
S2_3 O3_3 1.4337(13) . ?
S2_3 N1_3 1.5749(16) . ?
S2_3 C31_3 1.8371(17) . ?
S3_3 O5_3 1.4234(14) . ?
S3_3 O6_3 1.4280(13) . ?
S3_3 N1_3 1.5871(16) . ?
S3_3 C32_3 1.8337(19) . ?
P1_3 C25_3 1.7844(15) . ?
P1_3 C13_3 1.7926(14) . ?
P1_3 C19_3 1.8020(14) . ?
P1_3 C1_3 1.8070(14) . ?
F1_3 C31_3 1.331(2) . ?
F2_3 C31_3 1.319(2) . ?
F3_3 C31_3 1.323(2) . ?
F4_3 C32_3 1.324(2) . ?
F5_3 C32_3 1.318(2) . ?
F6_3 C32_3 1.326(2) . ?
C1_3 C2_3 1.395(2) . ?
C1_3 C6_3 1.401(2) . ?
C2_3 C3_3 1.387(2) . ?
C2_3 H2_3 0.9500 . ?
C3_3 C4_3 1.386(2) . ?
C3_3 H3_3 0.9500 . ?
C4_3 C5_3 1.393(2) . ?
C5_3 C6_3 1.380(2) . ?
C5_3 H5_3 0.9500 . ?
C6_3 H6_3 0.9500 . ?
C7_3 C8_3 1.390(2) . ?
C7_3 C12_3 1.396(2) . ?
C8_3 C9_3 1.382(3) . ?
C8_3 H8_3 0.9500 . ?
C9_3 C10_3 1.393(3) . ?
C9_3 H9_3 0.9500 . ?
C10_3 C11_3 1.379(3) . ?
C10_3 H10_3 0.9500 . ?
C11_3 C12_3 1.384(3) . ?
C11_3 H11_3 0.9500 . ?
C12_3 H12_3 0.9500 . ?
C13_3 C18_3 1.392(2) . ?
C13_3 C14_3 1.397(2) . ?
C14_3 C15_3 1.384(2) . ?
C14_3 H14_3 0.9500 . ?
C15_3 C16_3 1.383(2) . ?
C15_3 H15_3 0.9500 . ?
C16_3 C17_3 1.384(2) . ?
C16_3 H16_3 0.9500 . ?
C17_3 C18_3 1.391(2) . ?
C17_3 H17_3 0.9500 . ?
C18_3 H18_3 0.9500 . ?
C19_3 C24_3 1.396(2) . ?
C19_3 C20_3 1.397(2) . ?
C20_3 C21_3 1.392(2) . ?
C20_3 H20_3 0.9500 . ?
C21_3 C22_3 1.387(3) . ?
C21_3 H21_3 0.9500 . ?
C22_3 C23_3 1.383(3) . ?
C22_3 H22_3 0.9500 . ?
C23_3 C24_3 1.394(2) . ?
C23_3 H23_3 0.9500 . ?
C24_3 H24_3 0.9500 . ?
C25_3 C30_3 1.394(2) . ?
C25_3 C26_3 1.404(2) . ?
C26_3 C27_3 1.386(2) . ?
C26_3 H26_3 0.9500 . ?
C27_3 C28_3 1.389(3) . ?
C27_3 H27_3 0.9500 . ?
C28_3 C29_3 1.382(3) . ?
C28_3 H28_3 0.9500 . ?
C29_3 C30_3 1.388(2) . ?
C29_3 H29_3 0.9500 . ?
C30_3 H30_3 0.9500 . ?
S1_4 O2_4 1.4366(13) . ?
S1_4 O1_4 1.4447(12) . ?
S1_4 C7_4 1.7601(17) . ?
S1_4 C4_4 1.7798(15) . ?
S2_4 O4_4 1.4215(12) . ?
S2_4 O3_4 1.4424(13) . ?
S2_4 N1_4 1.5665(15) . ?
S2_4 C31_4 1.8384(18) . ?
S3_4 O5_4 1.4182(13) . ?
S3_4 O6_4 1.4262(14) . ?
S3_4 N1_4 1.5949(16) . ?
S3_4 C32_4 1.8354(19) . ?
P1_4 C25_4 1.7906(16) . ?
P1_4 C13_4 1.7977(15) . ?
P1_4 C19_4 1.7986(15) . ?
P1_4 C1_4 1.8011(15) . ?
F1_4 C31_4 1.307(2) . ?
F2_4 C31_4 1.332(2) . ?
F3_4 C31_4 1.313(2) . ?
F4_4 C32_4 1.321(2) . ?
F5_4 C32_4 1.336(2) . ?
F6_4 C32_4 1.316(2) . ?
C1_4 C2_4 1.393(2) . ?
C1_4 C6_4 1.401(2) . ?
C2_4 C3_4 1.397(2) . ?
C2_4 H2_4 0.9500 . ?
C3_4 C4_4 1.386(2) . ?
C3_4 H3_4 0.9500 . ?
C4_4 C5_4 1.391(2) . ?
C5_4 C6_4 1.380(2) . ?
C5_4 H5_4 0.9500 . ?
C6_4 H6_4 0.9500 . ?
C7_4 C8_4 1.388(2) . ?
C7_4 C12_4 1.395(2) . ?
C8_4 C9_4 1.389(3) . ?
C8_4 H8_4 0.9500 . ?
C9_4 C10_4 1.388(3) . ?
C9_4 H9_4 0.9500 . ?
C10_4 C11_4 1.376(3) . ?
C10_4 H10_4 0.9500 . ?
C11_4 C12_4 1.385(3) . ?
C11_4 H11_4 0.9500 . ?
C12_4 H12_4 0.9500 . ?
C13_4 C14_4 1.387(2) . ?
C13_4 C18_4 1.396(2) . ?
C14_4 C15_4 1.387(2) . ?
C14_4 H14_4 0.9500 . ?
C15_4 C16_4 1.381(3) . ?
C15_4 H15_4 0.9500 . ?
C16_4 C17_4 1.388(3) . ?
C16_4 H16_4 0.9500 . ?
C17_4 C18_4 1.386(2) . ?
C17_4 H17_4 0.9500 . ?
C18_4 H18_4 0.9500 . ?
C19_4 C20_4 1.392(2) . ?
C19_4 C24_4 1.396(2) . ?
C20_4 C21_4 1.389(2) . ?
C20_4 H20_4 0.9500 . ?
C21_4 C22_4 1.380(3) . ?
C21_4 H21_4 0.9500 . ?
C22_4 C23_4 1.381(3) . ?
C22_4 H22_4 0.9500 . ?
C23_4 C24_4 1.387(2) . ?
C23_4 H23_4 0.9500 . ?
C24_4 H24_4 0.9500 . ?
C25_4 C26_4 1.391(2) . ?
C25_4 C30_4 1.392(2) . ?
C26_4 C27_4 1.385(3) . ?
C26_4 H26_4 0.9500 . ?
C27_4 C28_4 1.389(3) . ?
C27_4 H27_4 0.9500 . ?
C28_4 C29_4 1.374(3) . ?
C28_4 H28_4 0.9500 . ?
C29_4 C30_4 1.389(3) . ?
C29_4 H29_4 0.9500 . ?
C30_4 H30_4 0.9500 . ?
 
loop_
 _geom_angle_atom_site_label_1
 _geom_angle_atom_site_label_2
 _geom_angle_atom_site_label_3
 _geom_angle
 _geom_angle_site_symmetry_1
 _geom_angle_site_symmetry_3
 _geom_angle_publ_flag
O2_1 S1_1 O1_1 119.37(7) . . ?
O2_1 S1_1 C7_1 108.36(7) . . ?
O1_1 S1_1 C7_1 107.74(7) . . ?
O2_1 S1_1 C4_1 107.41(7) . . ?
O1_1 S1_1 C4_1 106.97(7) . . ?
C7_1 S1_1 C4_1 106.28(7) . . ?
O3_1 S2_1 O4_1 119.24(10) . . ?
O3_1 S2_1 N1_1 116.56(8) . . ?
O4_1 S2_1 N1_1 107.96(10) . . ?
O3_1 S2_1 C31_1 105.06(9) . . ?
O4_1 S2_1 C31_1 102.79(10) . . ?
N1_1 S2_1 C31_1 102.89(9) . . ?
O5_1 S3_1 O6_1 118.30(9) . . ?
O5_1 S3_1 N1_1 115.92(8) . . ?
O6_1 S3_1 N1_1 109.40(9) . . ?
O5_1 S3_1 C32_1 104.11(11) . . ?
O6_1 S3_1 C32_1 103.76(9) . . ?
N1_1 S3_1 C32_1 103.22(10) . . ?
C25_1 P1_1 C13_1 109.02(7) . . ?
C25_1 P1_1 C19_1 111.62(7) . . ?
C13_1 P1_1 C19_1 107.58(7) . . ?
C25_1 P1_1 C1_1 110.33(7) . . ?
C13_1 P1_1 C1_1 109.62(7) . . ?
C19_1 P1_1 C1_1 108.62(7) . . ?
S3_1 N1_1 S2_1 124.99(10) . . ?
C2_1 C1_1 C6_1 120.57(13) . . ?
C2_1 C1_1 P1_1 120.06(11) . . ?
C6_1 C1_1 P1_1 119.33(11) . . ?
C3_1 C2_1 C1_1 119.82(13) . . ?
C3_1 C2_1 H2_1 120.1 . . ?
C1_1 C2_1 H2_1 120.1 . . ?
C4_1 C3_1 C2_1 119.07(13) . . ?
C4_1 C3_1 H3_1 120.5 . . ?
C2_1 C3_1 H3_1 120.5 . . ?
C3_1 C4_1 C5_1 121.78(13) . . ?
C3_1 C4_1 S1_1 118.99(11) . . ?
C5_1 C4_1 S1_1 119.18(11) . . ?
C6_1 C5_1 C4_1 119.06(13) . . ?
C6_1 C5_1 H5_1 120.5 . . ?
C4_1 C5_1 H5_1 120.5 . . ?
C5_1 C6_1 C1_1 119.69(13) . . ?
C5_1 C6_1 H6_1 120.2 . . ?
C1_1 C6_1 H6_1 120.2 . . ?
C8_1 C7_1 C12_1 121.95(14) . . ?
C8_1 C7_1 S1_1 118.42(11) . . ?
C12_1 C7_1 S1_1 119.58(12) . . ?
C7_1 C8_1 C9_1 118.66(15) . . ?
C7_1 C8_1 H8_1 120.7 . . ?
C9_1 C8_1 H8_1 120.7 . . ?
C10_1 C9_1 C8_1 119.84(16) . . ?
C10_1 C9_1 H9_1 120.1 . . ?
C8_1 C9_1 H9_1 120.1 . . ?
C9_1 C10_1 C11_1 120.92(15) . . ?
C9_1 C10_1 H10_1 119.5 . . ?
C11_1 C10_1 H10_1 119.5 . . ?
C10_1 C11_1 C12_1 119.97(15) . . ?
C10_1 C11_1 H11_1 120.0 . . ?
C12_1 C11_1 H11_1 120.0 . . ?
C11_1 C12_1 C7_1 118.63(15) . . ?
C11_1 C12_1 H12_1 120.7 . . ?
C7_1 C12_1 H12_1 120.7 . . ?
C14_1 C13_1 C18_1 120.30(14) . . ?
C14_1 C13_1 P1_1 121.30(11) . . ?
C18_1 C13_1 P1_1 117.97(12) . . ?
C15_1 C14_1 C13_1 119.49(15) . . ?
C15_1 C14_1 H14_1 120.3 . . ?
C13_1 C14_1 H14_1 120.3 . . ?
C16_1 C15_1 C14_1 119.92(17) . . ?
C16_1 C15_1 H15_1 120.0 . . ?
C14_1 C15_1 H15_1 120.0 . . ?
C15_1 C16_1 C17_1 120.66(16) . . ?
C15_1 C16_1 H16_1 119.7 . . ?
C17_1 C16_1 H16_1 119.7 . . ?
C18_1 C17_1 C16_1 120.06(16) . . ?
C18_1 C17_1 H17_1 120.0 . . ?
C16_1 C17_1 H17_1 120.0 . . ?
C17_1 C18_1 C13_1 119.53(16) . . ?
C17_1 C18_1 H18_1 120.2 . . ?
C13_1 C18_1 H18_1 120.2 . . ?
C20_1 C19_1 C24_1 120.01(15) . . ?
C20_1 C19_1 P1_1 120.17(12) . . ?
C24_1 C19_1 P1_1 119.82(12) . . ?
C21_1 C20_1 C19_1 119.56(17) . . ?
C21_1 C20_1 H20_1 120.2 . . ?
C19_1 C20_1 H20_1 120.2 . . ?
C22_1 C21_1 C20_1 120.09(18) . . ?
C22_1 C21_1 H21_1 120.0 . . ?
C20_1 C21_1 H21_1 120.0 . . ?
C21_1 C22_1 C23_1 120.69(17) . . ?
C21_1 C22_1 H22_1 119.7 . . ?
C23_1 C22_1 H22_1 119.7 . . ?
C24_1 C23_1 C22_1 119.80(17) . . ?
C24_1 C23_1 H23_1 120.1 . . ?
C22_1 C23_1 H23_1 120.1 . . ?
C23_1 C24_1 C19_1 119.78(16) . . ?
C23_1 C24_1 H24_1 120.1 . . ?
C19_1 C24_1 H24_1 120.1 . . ?
C26_1 C25_1 C30_1 119.75(14) . . ?
C26_1 C25_1 P1_1 121.80(11) . . ?
C30_1 C25_1 P1_1 118.32(12) . . ?
C27_1 C26_1 C25_1 119.73(14) . . ?
C27_1 C26_1 H26_1 120.1 . . ?
C25_1 C26_1 H26_1 120.1 . . ?
C28_1 C27_1 C26_1 120.19(15) . . ?
C28_1 C27_1 H27_1 119.9 . . ?
C26_1 C27_1 H27_1 119.9 . . ?
C27_1 C28_1 C29_1 120.33(15) . . ?
C27_1 C28_1 H28_1 119.8 . . ?
C29_1 C28_1 H28_1 119.8 . . ?
C30_1 C29_1 C28_1 120.27(15) . . ?
C30_1 C29_1 H29_1 119.9 . . ?
C28_1 C29_1 H29_1 119.9 . . ?
C29_1 C30_1 C25_1 119.72(15) . . ?
C29_1 C30_1 H30_1 120.1 . . ?
C25_1 C30_1 H30_1 120.1 . . ?
F2_1 C31_1 F3_1 108.11(17) . . ?
F2_1 C31_1 F1_1 108.33(16) . . ?
F3_1 C31_1 F1_1 106.99(18) . . ?
F2_1 C31_1 S2_1 112.27(15) . . ?
F3_1 C31_1 S2_1 111.05(13) . . ?
F1_1 C31_1 S2_1 109.91(13) . . ?
F6_1 C32_1 F5_1 107.67(19) . . ?
F6_1 C32_1 F4_1 108.6(2) . . ?
F5_1 C32_1 F4_1 107.9(2) . . ?
F6_1 C32_1 S3_1 109.52(16) . . ?
F5_1 C32_1 S3_1 111.50(17) . . ?
F4_1 C32_1 S3_1 111.60(14) . . ?
O2_2 S1_2 O1_2 119.78(8) . . ?
O2_2 S1_2 C7_2 108.56(7) . . ?
O1_2 S1_2 C7_2 108.51(7) . . ?
O2_2 S1_2 C4_2 107.50(7) . . ?
O1_2 S1_2 C4_2 107.26(7) . . ?
C7_2 S1_2 C4_2 104.13(7) . . ?
O4_2 S2_2 O3_2 119.05(8) . . ?
O4_2 S2_2 N1_2 108.01(8) . . ?
O3_2 S2_2 N1_2 117.30(8) . . ?
O4_2 S2_2 C31_2 103.04(9) . . ?
O3_2 S2_2 C31_2 104.27(8) . . ?
N1_2 S2_2 C31_2 102.69(9) . . ?
O5_2 S3_2 O6_2 118.41(9) . . ?
O5_2 S3_2 N1_2 116.40(8) . . ?
O6_2 S3_2 N1_2 108.77(8) . . ?
O5_2 S3_2 C32_2 104.56(11) . . ?
O6_2 S3_2 C32_2 103.93(10) . . ?
N1_2 S3_2 C32_2 102.60(10) . . ?
C25_2 P1_2 C13_2 111.42(7) . . ?
C25_2 P1_2 C19_2 110.89(7) . . ?
C13_2 P1_2 C19_2 107.33(7) . . ?
C25_2 P1_2 C1_2 108.05(7) . . ?
C13_2 P1_2 C1_2 108.00(7) . . ?
C19_2 P1_2 C1_2 111.15(7) . . ?
S3_2 N1_2 S2_2 124.44(9) . . ?
C2_2 C1_2 C6_2 119.53(14) . . ?
C2_2 C1_2 P1_2 119.97(11) . . ?
C6_2 C1_2 P1_2 120.46(11) . . ?
C3_2 C2_2 C1_2 120.45(14) . . ?
C3_2 C2_2 H2_2 119.8 . . ?
C1_2 C2_2 H2_2 119.8 . . ?
C4_2 C3_2 C2_2 119.18(14) . . ?
C4_2 C3_2 H3_2 120.4 . . ?
C2_2 C3_2 H3_2 120.4 . . ?
C3_2 C4_2 C5_2 121.36(14) . . ?
C3_2 C4_2 S1_2 119.17(11) . . ?
C5_2 C4_2 S1_2 119.44(12) . . ?
C6_2 C5_2 C4_2 119.05(14) . . ?
C6_2 C5_2 H5_2 120.5 . . ?
C4_2 C5_2 H5_2 120.5 . . ?
C5_2 C6_2 C1_2 120.40(14) . . ?
C5_2 C6_2 H6_2 119.8 . . ?
C1_2 C6_2 H6_2 119.8 . . ?
C8_2 C7_2 C12_2 122.03(14) . . ?
C8_2 C7_2 S1_2 118.89(12) . . ?
C12_2 C7_2 S1_2 119.08(12) . . ?
C9_2 C8_2 C7_2 118.59(15) . . ?
C9_2 C8_2 H8_2 120.7 . . ?
C7_2 C8_2 H8_2 120.7 . . ?
C10_2 C9_2 C8_2 120.26(16) . . ?
C10_2 C9_2 H9_2 119.9 . . ?
C8_2 C9_2 H9_2 119.9 . . ?
C9_2 C10_2 C11_2 120.53(16) . . ?
C9_2 C10_2 H10_2 119.7 . . ?
C11_2 C10_2 H10_2 119.7 . . ?
C12_2 C11_2 C10_2 120.27(15) . . ?
C12_2 C11_2 H11_2 119.9 . . ?
C10_2 C11_2 H11_2 119.9 . . ?
C11_2 C12_2 C7_2 118.29(15) . . ?
C11_2 C12_2 H12_2 120.9 . . ?
C7_2 C12_2 H12_2 120.9 . . ?
C14_2 C13_2 C18_2 120.28(14) . . ?
C14_2 C13_2 P1_2 119.75(12) . . ?
C18_2 C13_2 P1_2 119.94(12) . . ?
C15_2 C14_2 C13_2 119.27(16) . . ?
C15_2 C14_2 H14_2 120.4 . . ?
C13_2 C14_2 H14_2 120.4 . . ?
C16_2 C15_2 C14_2 120.32(18) . . ?
C16_2 C15_2 H15_2 119.8 . . ?
C14_2 C15_2 H15_2 119.8 . . ?
C17_2 C16_2 C15_2 120.31(16) . . ?
C17_2 C16_2 H16_2 119.8 . . ?
C15_2 C16_2 H16_2 119.8 . . ?
C18_2 C17_2 C16_2 120.23(17) . . ?
C18_2 C17_2 H17_2 119.9 . . ?
C16_2 C17_2 H17_2 119.9 . . ?
C17_2 C18_2 C13_2 119.57(16) . . ?
C17_2 C18_2 H18_2 120.2 . . ?
C13_2 C18_2 H18_2 120.2 . . ?
C24_2 C19_2 C20_2 119.30(14) . . ?
C24_2 C19_2 P1_2 121.48(12) . . ?
C20_2 C19_2 P1_2 119.19(12) . . ?
C21_2 C20_2 C19_2 120.21(16) . . ?
C21_2 C20_2 H20_2 119.9 . . ?
C19_2 C20_2 H20_2 119.9 . . ?
C22_2 C21_2 C20_2 120.16(17) . . ?
C22_2 C21_2 H21_2 119.9 . . ?
C20_2 C21_2 H21_2 119.9 . . ?
C21_2 C22_2 C23_2 120.01(16) . . ?
C21_2 C22_2 H22_2 120.0 . . ?
C23_2 C22_2 H22_2 120.0 . . ?
C22_2 C23_2 C24_2 120.53(16) . . ?
C22_2 C23_2 H23_2 119.7 . . ?
C24_2 C23_2 H23_2 119.7 . . ?
C23_2 C24_2 C19_2 119.80(15) . . ?
C23_2 C24_2 H24_2 120.1 . . ?
C19_2 C24_2 H24_2 120.1 . . ?
C30_2 C25_2 C26_2 120.17(14) . . ?
C30_2 C25_2 P1_2 119.86(12) . . ?
C26_2 C25_2 P1_2 119.73(12) . . ?
C27_2 C26_2 C25_2 119.51(15) . . ?
C27_2 C26_2 H26_2 120.2 . . ?
C25_2 C26_2 H26_2 120.2 . . ?
C26_2 C27_2 C28_2 120.11(16) . . ?
C26_2 C27_2 H27_2 119.9 . . ?
C28_2 C27_2 H27_2 119.9 . . ?
C29_2 C28_2 C27_2 120.27(16) . . ?
C29_2 C28_2 H28_2 119.9 . . ?
C27_2 C28_2 H28_2 119.9 . . ?
C28_2 C29_2 C30_2 120.42(16) . . ?
C28_2 C29_2 H29_2 119.8 . . ?
C30_2 C29_2 H29_2 119.8 . . ?
C29_2 C30_2 C25_2 119.49(16) . . ?
C29_2 C30_2 H30_2 120.3 . . ?
C25_2 C30_2 H30_2 120.3 . . ?
F3_2 C31_2 F1_2 107.98(15) . . ?
F3_2 C31_2 F2_2 108.06(17) . . ?
F1_2 C31_2 F2_2 108.19(16) . . ?
F3_2 C31_2 S2_2 111.65(14) . . ?
F1_2 C31_2 S2_2 109.23(13) . . ?
F2_2 C31_2 S2_2 111.60(13) . . ?
F4_2 C32_2 F5_2 108.3(2) . . ?
F4_2 C32_2 F6_2 107.6(2) . . ?
F5_2 C32_2 F6_2 108.0(2) . . ?
F4_2 C32_2 S3_2 112.07(16) . . ?
F5_2 C32_2 S3_2 111.38(17) . . ?
F6_2 C32_2 S3_2 109.38(18) . . ?
O2_3 S1_3 O1_3 119.55(8) . . ?
O2_3 S1_3 C7_3 109.58(8) . . ?
O1_3 S1_3 C7_3 108.51(8) . . ?
O2_3 S1_3 C4_3 108.04(8) . . ?
O1_3 S1_3 C4_3 107.61(7) . . ?
C7_3 S1_3 C4_3 102.14(7) . . ?
O4_3 S2_3 O3_3 117.83(8) . . ?
O4_3 S2_3 N1_3 116.94(8) . . ?
O3_3 S2_3 N1_3 108.24(9) . . ?
O4_3 S2_3 C31_3 105.18(8) . . ?
O3_3 S2_3 C31_3 103.25(9) . . ?
N1_3 S2_3 C31_3 103.37(8) . . ?
O5_3 S3_3 O6_3 119.57(9) . . ?
O5_3 S3_3 N1_3 107.73(9) . . ?
O6_3 S3_3 N1_3 116.16(8) . . ?
O5_3 S3_3 C32_3 103.83(9) . . ?
O6_3 S3_3 C32_3 104.66(9) . . ?
N1_3 S3_3 C32_3 102.67(9) . . ?
C25_3 P1_3 C13_3 111.84(7) . . ?
C25_3 P1_3 C19_3 112.07(7) . . ?
C13_3 P1_3 C19_3 106.41(7) . . ?
C25_3 P1_3 C1_3 108.01(7) . . ?
C13_3 P1_3 C1_3 107.50(7) . . ?
C19_3 P1_3 C1_3 110.93(7) . . ?
S2_3 N1_3 S3_3 124.32(9) . . ?
C2_3 C1_3 C6_3 120.11(13) . . ?
C2_3 C1_3 P1_3 121.17(11) . . ?
C6_3 C1_3 P1_3 118.60(11) . . ?
C3_3 C2_3 C1_3 119.76(14) . . ?
C3_3 C2_3 H2_3 120.1 . . ?
C1_3 C2_3 H2_3 120.1 . . ?
C4_3 C3_3 C2_3 119.42(13) . . ?
C4_3 C3_3 H3_3 120.3 . . ?
C2_3 C3_3 H3_3 120.3 . . ?
C3_3 C4_3 C5_3 121.51(14) . . ?
C3_3 C4_3 S1_3 120.26(11) . . ?
C5_3 C4_3 S1_3 118.22(12) . . ?
C6_3 C5_3 C4_3 118.98(14) . . ?
C6_3 C5_3 H5_3 120.5 . . ?
C4_3 C5_3 H5_3 120.5 . . ?
C5_3 C6_3 C1_3 120.21(14) . . ?
C5_3 C6_3 H6_3 119.9 . . ?
C1_3 C6_3 H6_3 119.9 . . ?
C8_3 C7_3 C12_3 121.65(17) . . ?
C8_3 C7_3 S1_3 119.02(13) . . ?
C12_3 C7_3 S1_3 119.21(14) . . ?
C9_3 C8_3 C7_3 118.65(17) . . ?
C9_3 C8_3 H8_3 120.7 . . ?
C7_3 C8_3 H8_3 120.7 . . ?
C8_3 C9_3 C10_3 120.19(19) . . ?
C8_3 C9_3 H9_3 119.9 . . ?
C10_3 C9_3 H9_3 119.9 . . ?
C11_3 C10_3 C9_3 120.59(19) . . ?
C11_3 C10_3 H10_3 119.7 . . ?
C9_3 C10_3 H10_3 119.7 . . ?
C10_3 C11_3 C12_3 120.25(18) . . ?
C10_3 C11_3 H11_3 119.9 . . ?
C12_3 C11_3 H11_3 119.9 . . ?
C11_3 C12_3 C7_3 118.67(17) . . ?
C11_3 C12_3 H12_3 120.7 . . ?
C7_3 C12_3 H12_3 120.7 . . ?
C18_3 C13_3 C14_3 120.15(13) . . ?
C18_3 C13_3 P1_3 119.76(11) . . ?
C14_3 C13_3 P1_3 120.08(11) . . ?
C15_3 C14_3 C13_3 119.64(14) . . ?
C15_3 C14_3 H14_3 120.2 . . ?
C13_3 C14_3 H14_3 120.2 . . ?
C16_3 C15_3 C14_3 120.29(15) . . ?
C16_3 C15_3 H15_3 119.9 . . ?
C14_3 C15_3 H15_3 119.9 . . ?
C15_3 C16_3 C17_3 120.19(15) . . ?
C15_3 C16_3 H16_3 119.9 . . ?
C17_3 C16_3 H16_3 119.9 . . ?
C16_3 C17_3 C18_3 120.29(15) . . ?
C16_3 C17_3 H17_3 119.9 . . ?
C18_3 C17_3 H17_3 119.9 . . ?
C17_3 C18_3 C13_3 119.41(14) . . ?
C17_3 C18_3 H18_3 120.3 . . ?
C13_3 C18_3 H18_3 120.3 . . ?
C24_3 C19_3 C20_3 119.99(14) . . ?
C24_3 C19_3 P1_3 120.50(11) . . ?
C20_3 C19_3 P1_3 119.51(11) . . ?
C21_3 C20_3 C19_3 119.72(15) . . ?
C21_3 C20_3 H20_3 120.1 . . ?
C19_3 C20_3 H20_3 120.1 . . ?
C22_3 C21_3 C20_3 120.09(16) . . ?
C22_3 C21_3 H21_3 120.0 . . ?
C20_3 C21_3 H21_3 120.0 . . ?
C23_3 C22_3 C21_3 120.38(16) . . ?
C23_3 C22_3 H22_3 119.8 . . ?
C21_3 C22_3 H22_3 119.8 . . ?
C22_3 C23_3 C24_3 120.14(15) . . ?
C22_3 C23_3 H23_3 119.9 . . ?
C24_3 C23_3 H23_3 119.9 . . ?
C23_3 C24_3 C19_3 119.68(15) . . ?
C23_3 C24_3 H24_3 120.2 . . ?
C19_3 C24_3 H24_3 120.2 . . ?
C30_3 C25_3 C26_3 120.27(14) . . ?
C30_3 C25_3 P1_3 119.44(12) . . ?
C26_3 C25_3 P1_3 120.17(12) . . ?
C27_3 C26_3 C25_3 119.50(16) . . ?
C27_3 C26_3 H26_3 120.3 . . ?
C25_3 C26_3 H26_3 120.3 . . ?
C26_3 C27_3 C28_3 119.88(17) . . ?
C26_3 C27_3 H27_3 120.1 . . ?
C28_3 C27_3 H27_3 120.1 . . ?
C29_3 C28_3 C27_3 120.63(16) . . ?
C29_3 C28_3 H28_3 119.7 . . ?
C27_3 C28_3 H28_3 119.7 . . ?
C28_3 C29_3 C30_3 120.28(17) . . ?
C28_3 C29_3 H29_3 119.9 . . ?
C30_3 C29_3 H29_3 119.9 . . ?
C29_3 C30_3 C25_3 119.42(16) . . ?
C29_3 C30_3 H30_3 120.3 . . ?
C25_3 C30_3 H30_3 120.3 . . ?
F2_3 C31_3 F3_3 108.47(15) . . ?
F2_3 C31_3 F1_3 108.19(15) . . ?
F3_3 C31_3 F1_3 107.68(16) . . ?
F2_3 C31_3 S2_3 111.77(13) . . ?
F3_3 C31_3 S2_3 111.37(12) . . ?
F1_3 C31_3 S2_3 109.23(12) . . ?
F5_3 C32_3 F4_3 107.66(18) . . ?
F5_3 C32_3 F6_3 109.04(17) . . ?
F4_3 C32_3 F6_3 107.55(17) . . ?
F5_3 C32_3 S3_3 111.55(13) . . ?
F4_3 C32_3 S3_3 111.55(13) . . ?
F6_3 C32_3 S3_3 109.37(15) . . ?
O2_4 S1_4 O1_4 119.33(8) . . ?
O2_4 S1_4 C7_4 109.18(8) . . ?
O1_4 S1_4 C7_4 107.79(8) . . ?
O2_4 S1_4 C4_4 107.85(8) . . ?
O1_4 S1_4 C4_4 106.96(7) . . ?
C7_4 S1_4 C4_4 104.79(7) . . ?
O4_4 S2_4 O3_4 117.49(8) . . ?
O4_4 S2_4 N1_4 117.34(8) . . ?
O3_4 S2_4 N1_4 108.09(8) . . ?
O4_4 S2_4 C31_4 105.29(8) . . ?
O3_4 S2_4 C31_4 102.82(8) . . ?
N1_4 S2_4 C31_4 103.76(9) . . ?
O5_4 S3_4 O6_4 119.93(9) . . ?
O5_4 S3_4 N1_4 107.32(9) . . ?
O6_4 S3_4 N1_4 115.76(8) . . ?
O5_4 S3_4 C32_4 103.04(9) . . ?
O6_4 S3_4 C32_4 105.11(9) . . ?
N1_4 S3_4 C32_4 103.59(8) . . ?
C25_4 P1_4 C13_4 110.60(7) . . ?
C25_4 P1_4 C19_4 113.98(7) . . ?
C13_4 P1_4 C19_4 106.14(7) . . ?
C25_4 P1_4 C1_4 109.80(7) . . ?
C13_4 P1_4 C1_4 109.16(7) . . ?
C19_4 P1_4 C1_4 106.99(7) . . ?
S2_4 N1_4 S3_4 123.96(9) . . ?
C2_4 C1_4 C6_4 120.74(14) . . ?
C2_4 C1_4 P1_4 121.47(11) . . ?
C6_4 C1_4 P1_4 117.70(11) . . ?
C1_4 C2_4 C3_4 119.28(14) . . ?
C1_4 C2_4 H2_4 120.4 . . ?
C3_4 C2_4 H2_4 120.4 . . ?
C4_4 C3_4 C2_4 119.03(14) . . ?
C4_4 C3_4 H3_4 120.5 . . ?
C2_4 C3_4 H3_4 120.5 . . ?
C3_4 C4_4 C5_4 122.04(14) . . ?
C3_4 C4_4 S1_4 119.54(11) . . ?
C5_4 C4_4 S1_4 118.38(11) . . ?
C6_4 C5_4 C4_4 118.86(14) . . ?
C6_4 C5_4 H5_4 120.6 . . ?
C4_4 C5_4 H5_4 120.6 . . ?
C5_4 C6_4 C1_4 119.95(14) . . ?
C5_4 C6_4 H6_4 120.0 . . ?
C1_4 C6_4 H6_4 120.0 . . ?
C8_4 C7_4 C12_4 122.08(16) . . ?
C8_4 C7_4 S1_4 119.01(12) . . ?
C12_4 C7_4 S1_4 118.91(14) . . ?
C7_4 C8_4 C9_4 118.67(16) . . ?
C7_4 C8_4 H8_4 120.7 . . ?
C9_4 C8_4 H8_4 120.7 . . ?
C10_4 C9_4 C8_4 119.47(19) . . ?
C10_4 C9_4 H9_4 120.3 . . ?
C8_4 C9_4 H9_4 120.3 . . ?
C11_4 C10_4 C9_4 121.28(19) . . ?
C11_4 C10_4 H10_4 119.4 . . ?
C9_4 C10_4 H10_4 119.4 . . ?
C10_4 C11_4 C12_4 120.28(17) . . ?
C10_4 C11_4 H11_4 119.9 . . ?
C12_4 C11_4 H11_4 119.9 . . ?
C11_4 C12_4 C7_4 118.21(18) . . ?
C11_4 C12_4 H12_4 120.9 . . ?
C7_4 C12_4 H12_4 120.9 . . ?
C14_4 C13_4 C18_4 119.93(15) . . ?
C14_4 C13_4 P1_4 121.04(12) . . ?
C18_4 C13_4 P1_4 118.77(12) . . ?
C15_4 C14_4 C13_4 119.74(16) . . ?
C15_4 C14_4 H14_4 120.1 . . ?
C13_4 C14_4 H14_4 120.1 . . ?
C16_4 C15_4 C14_4 120.52(17) . . ?
C16_4 C15_4 H15_4 119.7 . . ?
C14_4 C15_4 H15_4 119.7 . . ?
C15_4 C16_4 C17_4 119.88(16) . . ?
C15_4 C16_4 H16_4 120.1 . . ?
C17_4 C16_4 H16_4 120.1 . . ?
C18_4 C17_4 C16_4 120.15(16) . . ?
C18_4 C17_4 H17_4 119.9 . . ?
C16_4 C17_4 H17_4 119.9 . . ?
C17_4 C18_4 C13_4 119.78(16) . . ?
C17_4 C18_4 H18_4 120.1 . . ?
C13_4 C18_4 H18_4 120.1 . . ?
C20_4 C19_4 C24_4 119.43(14) . . ?
C20_4 C19_4 P1_4 119.63(12) . . ?
C24_4 C19_4 P1_4 120.77(12) . . ?
C21_4 C20_4 C19_4 119.97(16) . . ?
C21_4 C20_4 H20_4 120.0 . . ?
C19_4 C20_4 H20_4 120.0 . . ?
C22_4 C21_4 C20_4 120.25(17) . . ?
C22_4 C21_4 H21_4 119.9 . . ?
C20_4 C21_4 H21_4 119.9 . . ?
C21_4 C22_4 C23_4 120.12(16) . . ?
C21_4 C22_4 H22_4 119.9 . . ?
C23_4 C22_4 H22_4 119.9 . . ?
C22_4 C23_4 C24_4 120.18(16) . . ?
C22_4 C23_4 H23_4 119.9 . . ?
C24_4 C23_4 H23_4 119.9 . . ?
C23_4 C24_4 C19_4 120.03(16) . . ?
C23_4 C24_4 H24_4 120.0 . . ?
C19_4 C24_4 H24_4 120.0 . . ?
C26_4 C25_4 C30_4 119.34(16) . . ?
C26_4 C25_4 P1_4 120.79(13) . . ?
C30_4 C25_4 P1_4 119.78(14) . . ?
C27_4 C26_4 C25_4 120.6(2) . . ?
C27_4 C26_4 H26_4 119.7 . . ?
C25_4 C26_4 H26_4 119.7 . . ?
C26_4 C27_4 C28_4 119.4(2) . . ?
C26_4 C27_4 H27_4 120.3 . . ?
C28_4 C27_4 H27_4 120.3 . . ?
C29_4 C28_4 C27_4 120.44(18) . . ?
C29_4 C28_4 H28_4 119.8 . . ?
C27_4 C28_4 H28_4 119.8 . . ?
C28_4 C29_4 C30_4 120.3(2) . . ?
C28_4 C29_4 H29_4 119.9 . . ?
C30_4 C29_4 H29_4 119.9 . . ?
C29_4 C30_4 C25_4 119.89(19) . . ?
C29_4 C30_4 H30_4 120.1 . . ?
C25_4 C30_4 H30_4 120.1 . . ?
F1_4 C31_4 F3_4 109.03(17) . . ?
F1_4 C31_4 F2_4 107.93(17) . . ?
F3_4 C31_4 F2_4 106.13(17) . . ?
F1_4 C31_4 S2_4 111.91(13) . . ?
F3_4 C31_4 S2_4 112.32(13) . . ?
F2_4 C31_4 S2_4 109.27(13) . . ?
F6_4 C32_4 F4_4 109.80(17) . . ?
F6_4 C32_4 F5_4 107.91(16) . . ?
F4_4 C32_4 F5_4 107.28(16) . . ?
F6_4 C32_4 S3_4 109.06(13) . . ?
F4_4 C32_4 S3_4 111.69(13) . . ?
F5_4 C32_4 S3_4 111.01(13) . . ?
 
loop_
 _geom_torsion_atom_site_label_1
 _geom_torsion_atom_site_label_2
 _geom_torsion_atom_site_label_3
 _geom_torsion_atom_site_label_4
 _geom_torsion
 _geom_torsion_site_symmetry_1
 _geom_torsion_site_symmetry_2
 _geom_torsion_site_symmetry_3
 _geom_torsion_site_symmetry_4
 _geom_torsion_publ_flag
O5_1 S3_1 N1_1 S2_1 -19.51(17) . . . . ?
O6_1 S3_1 N1_1 S2_1 -156.41(12) . . . . ?
C32_1 S3_1 N1_1 S2_1 93.61(14) . . . . ?
O3_1 S2_1 N1_1 S3_1 -19.26(17) . . . . ?
O4_1 S2_1 N1_1 S3_1 -156.66(13) . . . . ?
C31_1 S2_1 N1_1 S3_1 95.10(14) . . . . ?
C25_1 P1_1 C1_1 C2_1 -29.19(14) . . . . ?
C13_1 P1_1 C1_1 C2_1 90.87(13) . . . . ?
C19_1 P1_1 C1_1 C2_1 -151.84(12) . . . . ?
C25_1 P1_1 C1_1 C6_1 153.11(11) . . . . ?
C13_1 P1_1 C1_1 C6_1 -86.83(13) . . . . ?
C19_1 P1_1 C1_1 C6_1 30.46(13) . . . . ?
C6_1 C1_1 C2_1 C3_1 -0.2(2) . . . . ?
P1_1 C1_1 C2_1 C3_1 -177.90(11) . . . . ?
C1_1 C2_1 C3_1 C4_1 0.8(2) . . . . ?
C2_1 C3_1 C4_1 C5_1 -0.3(2) . . . . ?
C2_1 C3_1 C4_1 S1_1 177.12(11) . . . . ?
O2_1 S1_1 C4_1 C3_1 -0.36(14) . . . . ?
O1_1 S1_1 C4_1 C3_1 -129.65(12) . . . . ?
C7_1 S1_1 C4_1 C3_1 115.45(12) . . . . ?
O2_1 S1_1 C4_1 C5_1 177.14(12) . . . . ?
O1_1 S1_1 C4_1 C5_1 47.86(13) . . . . ?
C7_1 S1_1 C4_1 C5_1 -67.05(13) . . . . ?
C3_1 C4_1 C5_1 C6_1 -0.7(2) . . . . ?
S1_1 C4_1 C5_1 C6_1 -178.17(11) . . . . ?
C4_1 C5_1 C6_1 C1_1 1.3(2) . . . . ?
C2_1 C1_1 C6_1 C5_1 -0.8(2) . . . . ?
P1_1 C1_1 C6_1 C5_1 176.86(11) . . . . ?
O2_1 S1_1 C7_1 C8_1 -149.27(12) . . . . ?
O1_1 S1_1 C7_1 C8_1 -18.81(14) . . . . ?
C4_1 S1_1 C7_1 C8_1 95.57(12) . . . . ?
O2_1 S1_1 C7_1 C12_1 28.17(14) . . . . ?
O1_1 S1_1 C7_1 C12_1 158.62(12) . . . . ?
C4_1 S1_1 C7_1 C12_1 -87.00(13) . . . . ?
C12_1 C7_1 C8_1 C9_1 -1.2(2) . . . . ?
S1_1 C7_1 C8_1 C9_1 176.18(12) . . . . ?
C7_1 C8_1 C9_1 C10_1 -0.1(2) . . . . ?
C8_1 C9_1 C10_1 C11_1 1.0(3) . . . . ?
C9_1 C10_1 C11_1 C12_1 -0.6(3) . . . . ?
C10_1 C11_1 C12_1 C7_1 -0.6(2) . . . . ?
C8_1 C7_1 C12_1 C11_1 1.6(2) . . . . ?
S1_1 C7_1 C12_1 C11_1 -175.79(12) . . . . ?
C25_1 P1_1 C13_1 C14_1 147.78(14) . . . . ?
C19_1 P1_1 C13_1 C14_1 -91.02(15) . . . . ?
C1_1 P1_1 C13_1 C14_1 26.92(16) . . . . ?
C25_1 P1_1 C13_1 C18_1 -39.74(15) . . . . ?
C19_1 P1_1 C13_1 C18_1 81.45(14) . . . . ?
C1_1 P1_1 C13_1 C18_1 -160.61(13) . . . . ?
C18_1 C13_1 C14_1 C15_1 -1.5(3) . . . . ?
P1_1 C13_1 C14_1 C15_1 170.84(15) . . . . ?
C13_1 C14_1 C15_1 C16_1 -0.2(3) . . . . ?
C14_1 C15_1 C16_1 C17_1 1.4(3) . . . . ?
C15_1 C16_1 C17_1 C18_1 -0.9(3) . . . . ?
C16_1 C17_1 C18_1 C13_1 -0.7(3) . . . . ?
C14_1 C13_1 C18_1 C17_1 1.9(3) . . . . ?
P1_1 C13_1 C18_1 C17_1 -170.62(15) . . . . ?
C25_1 P1_1 C19_1 C20_1 120.32(13) . . . . ?
C13_1 P1_1 C19_1 C20_1 0.76(15) . . . . ?
C1_1 P1_1 C19_1 C20_1 -117.82(13) . . . . ?
C25_1 P1_1 C19_1 C24_1 -59.53(14) . . . . ?
C13_1 P1_1 C19_1 C24_1 -179.08(12) . . . . ?
C1_1 P1_1 C19_1 C24_1 62.34(14) . . . . ?
C24_1 C19_1 C20_1 C21_1 0.4(3) . . . . ?
P1_1 C19_1 C20_1 C21_1 -179.40(14) . . . . ?
C19_1 C20_1 C21_1 C22_1 1.4(3) . . . . ?
C20_1 C21_1 C22_1 C23_1 -1.0(3) . . . . ?
C21_1 C22_1 C23_1 C24_1 -1.2(3) . . . . ?
C22_1 C23_1 C24_1 C19_1 3.0(3) . . . . ?
C20_1 C19_1 C24_1 C23_1 -2.6(2) . . . . ?
P1_1 C19_1 C24_1 C23_1 177.20(13) . . . . ?
C13_1 P1_1 C25_1 C26_1 137.21(12) . . . . ?
C19_1 P1_1 C25_1 C26_1 18.51(15) . . . . ?
C1_1 P1_1 C25_1 C26_1 -102.36(13) . . . . ?
C13_1 P1_1 C25_1 C30_1 -47.05(14) . . . . ?
C19_1 P1_1 C25_1 C30_1 -165.75(12) . . . . ?
C1_1 P1_1 C25_1 C30_1 73.38(13) . . . . ?
C30_1 C25_1 C26_1 C27_1 -1.4(2) . . . . ?
P1_1 C25_1 C26_1 C27_1 174.26(12) . . . . ?
C25_1 C26_1 C27_1 C28_1 0.6(2) . . . . ?
C26_1 C27_1 C28_1 C29_1 0.4(3) . . . . ?
C27_1 C28_1 C29_1 C30_1 -0.6(3) . . . . ?
C28_1 C29_1 C30_1 C25_1 -0.2(3) . . . . ?
C26_1 C25_1 C30_1 C29_1 1.2(2) . . . . ?
P1_1 C25_1 C30_1 C29_1 -174.60(13) . . . . ?
O3_1 S2_1 C31_1 F2_1 175.14(14) . . . . ?
O4_1 S2_1 C31_1 F2_1 -59.42(16) . . . . ?
N1_1 S2_1 C31_1 F2_1 52.69(16) . . . . ?
O3_1 S2_1 C31_1 F3_1 53.97(15) . . . . ?
O4_1 S2_1 C31_1 F3_1 179.42(15) . . . . ?
N1_1 S2_1 C31_1 F3_1 -68.47(15) . . . . ?
O3_1 S2_1 C31_1 F1_1 -64.21(16) . . . . ?
O4_1 S2_1 C31_1 F1_1 61.23(17) . . . . ?
N1_1 S2_1 C31_1 F1_1 173.34(14) . . . . ?
O5_1 S3_1 C32_1 F6_1 -62.22(19) . . . . ?
O6_1 S3_1 C32_1 F6_1 62.2(2) . . . . ?
N1_1 S3_1 C32_1 F6_1 176.31(17) . . . . ?
O5_1 S3_1 C32_1 F5_1 178.72(15) . . . . ?
O6_1 S3_1 C32_1 F5_1 -56.89(18) . . . . ?
N1_1 S3_1 C32_1 F5_1 57.24(17) . . . . ?
O5_1 S3_1 C32_1 F4_1 58.0(2) . . . . ?
O6_1 S3_1 C32_1 F4_1 -177.58(18) . . . . ?
N1_1 S3_1 C32_1 F4_1 -63.4(2) . . . . ?
O5_2 S3_2 N1_2 S2_2 -26.35(17) . . . . ?
O6_2 S3_2 N1_2 S2_2 -163.20(11) . . . . ?
C32_2 S3_2 N1_2 S2_2 87.14(14) . . . . ?
O4_2 S2_2 N1_2 S3_2 -149.78(12) . . . . ?
O3_2 S2_2 N1_2 S3_2 -11.84(16) . . . . ?
C31_2 S2_2 N1_2 S3_2 101.78(13) . . . . ?
C25_2 P1_2 C1_2 C2_2 2.78(14) . . . . ?
C13_2 P1_2 C1_2 C2_2 123.42(13) . . . . ?
C19_2 P1_2 C1_2 C2_2 -119.10(13) . . . . ?
C25_2 P1_2 C1_2 C6_2 -174.88(12) . . . . ?
C13_2 P1_2 C1_2 C6_2 -54.23(14) . . . . ?
C19_2 P1_2 C1_2 C6_2 63.24(14) . . . . ?
C6_2 C1_2 C2_2 C3_2 0.5(2) . . . . ?
P1_2 C1_2 C2_2 C3_2 -177.14(13) . . . . ?
C1_2 C2_2 C3_2 C4_2 -0.7(2) . . . . ?
C2_2 C3_2 C4_2 C5_2 -0.4(2) . . . . ?
C2_2 C3_2 C4_2 S1_2 177.85(13) . . . . ?
O2_2 S1_2 C4_2 C3_2 -26.01(15) . . . . ?
O1_2 S1_2 C4_2 C3_2 -156.05(13) . . . . ?
C7_2 S1_2 C4_2 C3_2 89.05(14) . . . . ?
O2_2 S1_2 C4_2 C5_2 152.30(13) . . . . ?
O1_2 S1_2 C4_2 C5_2 22.26(14) . . . . ?
C7_2 S1_2 C4_2 C5_2 -92.64(13) . . . . ?
C3_2 C4_2 C5_2 C6_2 1.7(2) . . . . ?
S1_2 C4_2 C5_2 C6_2 -176.53(13) . . . . ?
C4_2 C5_2 C6_2 C1_2 -1.9(2) . . . . ?
C2_2 C1_2 C6_2 C5_2 0.8(2) . . . . ?
P1_2 C1_2 C6_2 C5_2 178.47(13) . . . . ?
O2_2 S1_2 C7_2 C8_2 -146.66(12) . . . . ?
O1_2 S1_2 C7_2 C8_2 -14.98(14) . . . . ?
C4_2 S1_2 C7_2 C8_2 99.03(13) . . . . ?
O2_2 S1_2 C7_2 C12_2 32.87(14) . . . . ?
O1_2 S1_2 C7_2 C12_2 164.54(12) . . . . ?
C4_2 S1_2 C7_2 C12_2 -81.44(13) . . . . ?
C12_2 C7_2 C8_2 C9_2 -1.2(2) . . . . ?
S1_2 C7_2 C8_2 C9_2 178.35(12) . . . . ?
C7_2 C8_2 C9_2 C10_2 -0.2(2) . . . . ?
C8_2 C9_2 C10_2 C11_2 1.0(3) . . . . ?
C9_2 C10_2 C11_2 C12_2 -0.4(3) . . . . ?
C10_2 C11_2 C12_2 C7_2 -0.9(2) . . . . ?
C8_2 C7_2 C12_2 C11_2 1.7(2) . . . . ?
S1_2 C7_2 C12_2 C11_2 -177.79(12) . . . . ?
C25_2 P1_2 C13_2 C14_2 82.18(15) . . . . ?
C19_2 P1_2 C13_2 C14_2 -156.25(13) . . . . ?
C1_2 P1_2 C13_2 C14_2 -36.33(15) . . . . ?
C25_2 P1_2 C13_2 C18_2 -95.55(14) . . . . ?
C19_2 P1_2 C13_2 C18_2 26.02(15) . . . . ?
C1_2 P1_2 C13_2 C18_2 145.93(13) . . . . ?
C18_2 C13_2 C14_2 C15_2 -1.4(3) . . . . ?
P1_2 C13_2 C14_2 C15_2 -179.15(15) . . . . ?
C13_2 C14_2 C15_2 C16_2 0.3(3) . . . . ?
C14_2 C15_2 C16_2 C17_2 1.0(3) . . . . ?
C15_2 C16_2 C17_2 C18_2 -1.0(3) . . . . ?
C16_2 C17_2 C18_2 C13_2 -0.1(3) . . . . ?
C14_2 C13_2 C18_2 C17_2 1.4(3) . . . . ?
P1_2 C13_2 C18_2 C17_2 179.09(14) . . . . ?
C25_2 P1_2 C19_2 C24_2 3.58(15) . . . . ?
C13_2 P1_2 C19_2 C24_2 -118.33(13) . . . . ?
C1_2 P1_2 C19_2 C24_2 123.79(13) . . . . ?
C25_2 P1_2 C19_2 C20_2 -178.74(12) . . . . ?
C13_2 P1_2 C19_2 C20_2 59.36(14) . . . . ?
C1_2 P1_2 C19_2 C20_2 -58.53(14) . . . . ?
C24_2 C19_2 C20_2 C21_2 -0.4(2) . . . . ?
P1_2 C19_2 C20_2 C21_2 -178.13(13) . . . . ?
C19_2 C20_2 C21_2 C22_2 0.3(3) . . . . ?
C20_2 C21_2 C22_2 C23_2 0.0(3) . . . . ?
C21_2 C22_2 C23_2 C24_2 -0.3(3) . . . . ?
C22_2 C23_2 C24_2 C19_2 0.2(3) . . . . ?
C20_2 C19_2 C24_2 C23_2 0.2(2) . . . . ?
P1_2 C19_2 C24_2 C23_2 177.84(12) . . . . ?
C13_2 P1_2 C25_2 C30_2 -11.67(15) . . . . ?
C19_2 P1_2 C25_2 C30_2 -131.15(13) . . . . ?
C1_2 P1_2 C25_2 C30_2 106.82(13) . . . . ?
C13_2 P1_2 C25_2 C26_2 173.89(12) . . . . ?
C19_2 P1_2 C25_2 C26_2 54.41(14) . . . . ?
C1_2 P1_2 C25_2 C26_2 -67.63(13) . . . . ?
C30_2 C25_2 C26_2 C27_2 -0.2(2) . . . . ?
P1_2 C25_2 C26_2 C27_2 174.19(13) . . . . ?
C25_2 C26_2 C27_2 C28_2 -1.4(3) . . . . ?
C26_2 C27_2 C28_2 C29_2 1.9(3) . . . . ?
C27_2 C28_2 C29_2 C30_2 -0.9(3) . . . . ?
C28_2 C29_2 C30_2 C25_2 -0.7(3) . . . . ?
C26_2 C25_2 C30_2 C29_2 1.3(2) . . . . ?
P1_2 C25_2 C30_2 C29_2 -173.14(13) . . . . ?
O4_2 S2_2 C31_2 F3_2 179.38(13) . . . . ?
O3_2 S2_2 C31_2 F3_2 54.40(15) . . . . ?
N1_2 S2_2 C31_2 F3_2 -68.45(15) . . . . ?
O4_2 S2_2 C31_2 F1_2 60.02(15) . . . . ?
O3_2 S2_2 C31_2 F1_2 -64.96(14) . . . . ?
N1_2 S2_2 C31_2 F1_2 172.19(13) . . . . ?
O4_2 S2_2 C31_2 F2_2 -59.57(16) . . . . ?
O3_2 S2_2 C31_2 F2_2 175.46(14) . . . . ?
N1_2 S2_2 C31_2 F2_2 52.61(16) . . . . ?
O5_2 S3_2 C32_2 F4_2 60.6(2) . . . . ?
O6_2 S3_2 C32_2 F4_2 -174.63(18) . . . . ?
N1_2 S3_2 C32_2 F4_2 -61.4(2) . . . . ?
O5_2 S3_2 C32_2 F5_2 -177.93(15) . . . . ?
O6_2 S3_2 C32_2 F5_2 -53.13(18) . . . . ?
N1_2 S3_2 C32_2 F5_2 60.15(17) . . . . ?
O5_2 S3_2 C32_2 F6_2 -58.67(19) . . . . ?
O6_2 S3_2 C32_2 F6_2 66.1(2) . . . . ?
N1_2 S3_2 C32_2 F6_2 179.41(17) . . . . ?
O4_3 S2_3 N1_3 S3_3 -24.76(15) . . . . ?
O3_3 S2_3 N1_3 S3_3 -160.71(11) . . . . ?
C31_3 S2_3 N1_3 S3_3 90.25(12) . . . . ?
O5_3 S3_3 N1_3 S2_3 -154.89(11) . . . . ?
O6_3 S3_3 N1_3 S2_3 -17.65(15) . . . . ?
C32_3 S3_3 N1_3 S2_3 95.89(12) . . . . ?
C25_3 P1_3 C1_3 C2_3 -15.69(14) . . . . ?
C13_3 P1_3 C1_3 C2_3 105.16(13) . . . . ?
C19_3 P1_3 C1_3 C2_3 -138.88(12) . . . . ?
C25_3 P1_3 C1_3 C6_3 168.29(12) . . . . ?
C13_3 P1_3 C1_3 C6_3 -70.86(13) . . . . ?
C19_3 P1_3 C1_3 C6_3 45.10(13) . . . . ?
C6_3 C1_3 C2_3 C3_3 0.8(2) . . . . ?
P1_3 C1_3 C2_3 C3_3 -175.19(12) . . . . ?
C1_3 C2_3 C3_3 C4_3 0.2(2) . . . . ?
C2_3 C3_3 C4_3 C5_3 -1.4(2) . . . . ?
C2_3 C3_3 C4_3 S1_3 -179.84(12) . . . . ?
O2_3 S1_3 C4_3 C3_3 -13.86(15) . . . . ?
O1_3 S1_3 C4_3 C3_3 -144.22(13) . . . . ?
C7_3 S1_3 C4_3 C3_3 101.64(13) . . . . ?
O2_3 S1_3 C4_3 C5_3 167.61(13) . . . . ?
O1_3 S1_3 C4_3 C5_3 37.25(15) . . . . ?
C7_3 S1_3 C4_3 C5_3 -76.89(13) . . . . ?
C3_3 C4_3 C5_3 C6_3 1.4(2) . . . . ?
S1_3 C4_3 C5_3 C6_3 179.96(12) . . . . ?
C4_3 C5_3 C6_3 C1_3 -0.4(2) . . . . ?
C2_3 C1_3 C6_3 C5_3 -0.7(2) . . . . ?
P1_3 C1_3 C6_3 C5_3 175.38(12) . . . . ?
O2_3 S1_3 C7_3 C8_3 -151.42(14) . . . . ?
O1_3 S1_3 C7_3 C8_3 -19.26(16) . . . . ?
C4_3 S1_3 C7_3 C8_3 94.20(14) . . . . ?
O2_3 S1_3 C7_3 C12_3 32.51(16) . . . . ?
O1_3 S1_3 C7_3 C12_3 164.66(13) . . . . ?
C4_3 S1_3 C7_3 C12_3 -81.87(14) . . . . ?
C12_3 C7_3 C8_3 C9_3 -0.9(3) . . . . ?
S1_3 C7_3 C8_3 C9_3 -176.91(14) . . . . ?
C7_3 C8_3 C9_3 C10_3 -0.4(3) . . . . ?
C8_3 C9_3 C10_3 C11_3 1.0(3) . . . . ?
C9_3 C10_3 C11_3 C12_3 -0.4(3) . . . . ?
C10_3 C11_3 C12_3 C7_3 -0.9(3) . . . . ?
C8_3 C7_3 C12_3 C11_3 1.6(3) . . . . ?
S1_3 C7_3 C12_3 C11_3 177.52(14) . . . . ?
C25_3 P1_3 C13_3 C18_3 91.21(14) . . . . ?
C19_3 P1_3 C13_3 C18_3 -146.10(13) . . . . ?
C1_3 P1_3 C13_3 C18_3 -27.20(14) . . . . ?
C25_3 P1_3 C13_3 C14_3 -90.25(13) . . . . ?
C19_3 P1_3 C13_3 C14_3 32.44(14) . . . . ?
C1_3 P1_3 C13_3 C14_3 151.34(12) . . . . ?
C18_3 C13_3 C14_3 C15_3 1.7(2) . . . . ?
P1_3 C13_3 C14_3 C15_3 -176.84(12) . . . . ?
C13_3 C14_3 C15_3 C16_3 -0.7(3) . . . . ?
C14_3 C15_3 C16_3 C17_3 -1.0(3) . . . . ?
C15_3 C16_3 C17_3 C18_3 1.7(3) . . . . ?
C16_3 C17_3 C18_3 C13_3 -0.8(3) . . . . ?
C14_3 C13_3 C18_3 C17_3 -0.9(2) . . . . ?
P1_3 C13_3 C18_3 C17_3 177.60(14) . . . . ?
C25_3 P1_3 C19_3 C24_3 -11.76(14) . . . . ?
C13_3 P1_3 C19_3 C24_3 -134.31(12) . . . . ?
C1_3 P1_3 C19_3 C24_3 109.06(12) . . . . ?
C25_3 P1_3 C19_3 C20_3 167.33(12) . . . . ?
C13_3 P1_3 C19_3 C20_3 44.79(13) . . . . ?
C1_3 P1_3 C19_3 C20_3 -71.85(13) . . . . ?
C24_3 C19_3 C20_3 C21_3 -1.1(2) . . . . ?
P1_3 C19_3 C20_3 C21_3 179.76(13) . . . . ?
C19_3 C20_3 C21_3 C22_3 1.1(3) . . . . ?
C20_3 C21_3 C22_3 C23_3 -0.5(3) . . . . ?
C21_3 C22_3 C23_3 C24_3 0.1(3) . . . . ?
C22_3 C23_3 C24_3 C19_3 -0.2(2) . . . . ?
C20_3 C19_3 C24_3 C23_3 0.7(2) . . . . ?
P1_3 C19_3 C24_3 C23_3 179.80(12) . . . . ?
C13_3 P1_3 C25_3 C30_3 0.21(14) . . . . ?
C19_3 P1_3 C25_3 C30_3 -119.19(12) . . . . ?
C1_3 P1_3 C25_3 C30_3 118.32(12) . . . . ?
C13_3 P1_3 C25_3 C26_3 -175.84(12) . . . . ?
C19_3 P1_3 C25_3 C26_3 64.75(14) . . . . ?
C1_3 P1_3 C25_3 C26_3 -57.73(14) . . . . ?
C30_3 C25_3 C26_3 C27_3 0.1(2) . . . . ?
P1_3 C25_3 C26_3 C27_3 176.16(13) . . . . ?
C25_3 C26_3 C27_3 C28_3 -1.6(3) . . . . ?
C26_3 C27_3 C28_3 C29_3 1.5(3) . . . . ?
C27_3 C28_3 C29_3 C30_3 0.0(3) . . . . ?
C28_3 C29_3 C30_3 C25_3 -1.4(2) . . . . ?
C26_3 C25_3 C30_3 C29_3 1.4(2) . . . . ?
P1_3 C25_3 C30_3 C29_3 -174.70(12) . . . . ?
O4_3 S2_3 C31_3 F2_3 171.59(13) . . . . ?
O3_3 S2_3 C31_3 F2_3 -64.30(15) . . . . ?
N1_3 S2_3 C31_3 F2_3 48.43(15) . . . . ?
O4_3 S2_3 C31_3 F3_3 50.08(15) . . . . ?
O3_3 S2_3 C31_3 F3_3 174.19(13) . . . . ?
N1_3 S2_3 C31_3 F3_3 -73.08(14) . . . . ?
O4_3 S2_3 C31_3 F1_3 -68.72(15) . . . . ?
O3_3 S2_3 C31_3 F1_3 55.39(15) . . . . ?
N1_3 S2_3 C31_3 F1_3 168.12(13) . . . . ?
O5_3 S3_3 C32_3 F5_3 -55.76(18) . . . . ?
O6_3 S3_3 C32_3 F5_3 178.10(15) . . . . ?
N1_3 S3_3 C32_3 F5_3 56.37(17) . . . . ?
O5_3 S3_3 C32_3 F4_3 -176.21(15) . . . . ?
O6_3 S3_3 C32_3 F4_3 57.66(17) . . . . ?
N1_3 S3_3 C32_3 F4_3 -64.07(16) . . . . ?
O5_3 S3_3 C32_3 F6_3 64.95(16) . . . . ?
O6_3 S3_3 C32_3 F6_3 -61.19(16) . . . . ?
N1_3 S3_3 C32_3 F6_3 177.08(14) . . . . ?
O4_4 S2_4 N1_4 S3_4 -31.57(15) . . . . ?
O3_4 S2_4 N1_4 S3_4 -167.26(11) . . . . ?
C31_4 S2_4 N1_4 S3_4 84.05(13) . . . . ?
O5_4 S3_4 N1_4 S2_4 -152.62(11) . . . . ?
O6_4 S3_4 N1_4 S2_4 -15.67(15) . . . . ?
C32_4 S3_4 N1_4 S2_4 98.81(12) . . . . ?
C25_4 P1_4 C1_4 C2_4 -20.42(15) . . . . ?
C13_4 P1_4 C1_4 C2_4 100.97(13) . . . . ?
C19_4 P1_4 C1_4 C2_4 -144.59(13) . . . . ?
C25_4 P1_4 C1_4 C6_4 162.99(12) . . . . ?
C13_4 P1_4 C1_4 C6_4 -75.62(13) . . . . ?
C19_4 P1_4 C1_4 C6_4 38.83(14) . . . . ?
C6_4 C1_4 C2_4 C3_4 2.4(2) . . . . ?
P1_4 C1_4 C2_4 C3_4 -174.07(12) . . . . ?
C1_4 C2_4 C3_4 C4_4 0.4(2) . . . . ?
C2_4 C3_4 C4_4 C5_4 -2.7(2) . . . . ?
C2_4 C3_4 C4_4 S1_4 174.90(12) . . . . ?
O2_4 S1_4 C4_4 C3_4 -4.59(15) . . . . ?
O1_4 S1_4 C4_4 C3_4 -134.11(13) . . . . ?
C7_4 S1_4 C4_4 C3_4 111.64(13) . . . . ?
O2_4 S1_4 C4_4 C5_4 173.05(13) . . . . ?
O1_4 S1_4 C4_4 C5_4 43.54(14) . . . . ?
C7_4 S1_4 C4_4 C5_4 -70.72(14) . . . . ?
C3_4 C4_4 C5_4 C6_4 2.0(2) . . . . ?
S1_4 C4_4 C5_4 C6_4 -175.62(12) . . . . ?
C4_4 C5_4 C6_4 C1_4 0.9(2) . . . . ?
C2_4 C1_4 C6_4 C5_4 -3.1(2) . . . . ?
P1_4 C1_4 C6_4 C5_4 173.49(12) . . . . ?
O2_4 S1_4 C7_4 C8_4 -142.07(13) . . . . ?
O1_4 S1_4 C7_4 C8_4 -11.06(15) . . . . ?
C4_4 S1_4 C7_4 C8_4 102.62(14) . . . . ?
O2_4 S1_4 C7_4 C12_4 38.45(15) . . . . ?
O1_4 S1_4 C7_4 C12_4 169.46(13) . . . . ?
C4_4 S1_4 C7_4 C12_4 -76.86(14) . . . . ?
C12_4 C7_4 C8_4 C9_4 -1.5(3) . . . . ?
S1_4 C7_4 C8_4 C9_4 179.03(14) . . . . ?
C7_4 C8_4 C9_4 C10_4 1.4(3) . . . . ?
C8_4 C9_4 C10_4 C11_4 -0.3(3) . . . . ?
C9_4 C10_4 C11_4 C12_4 -0.7(3) . . . . ?
C10_4 C11_4 C12_4 C7_4 0.6(3) . . . . ?
C8_4 C7_4 C12_4 C11_4 0.5(3) . . . . ?
S1_4 C7_4 C12_4 C11_4 179.95(14) . . . . ?
C25_4 P1_4 C13_4 C14_4 124.28(15) . . . . ?
C19_4 P1_4 C13_4 C14_4 -111.62(15) . . . . ?
C1_4 P1_4 C13_4 C14_4 3.37(16) . . . . ?
C25_4 P1_4 C13_4 C18_4 -61.57(15) . . . . ?
C19_4 P1_4 C13_4 C18_4 62.53(15) . . . . ?
C1_4 P1_4 C13_4 C18_4 177.53(13) . . . . ?
C18_4 C13_4 C14_4 C15_4 -0.8(3) . . . . ?
P1_4 C13_4 C14_4 C15_4 173.25(16) . . . . ?
C13_4 C14_4 C15_4 C16_4 0.5(3) . . . . ?
C14_4 C15_4 C16_4 C17_4 0.1(3) . . . . ?
C15_4 C16_4 C17_4 C18_4 -0.3(3) . . . . ?
C16_4 C17_4 C18_4 C13_4 -0.1(3) . . . . ?
C14_4 C13_4 C18_4 C17_4 0.6(3) . . . . ?
P1_4 C13_4 C18_4 C17_4 -173.57(15) . . . . ?
C25_4 P1_4 C19_4 C20_4 137.60(13) . . . . ?
C13_4 P1_4 C19_4 C20_4 15.62(15) . . . . ?
C1_4 P1_4 C19_4 C20_4 -100.84(14) . . . . ?
C25_4 P1_4 C19_4 C24_4 -47.09(15) . . . . ?
C13_4 P1_4 C19_4 C24_4 -169.06(13) . . . . ?
C1_4 P1_4 C19_4 C24_4 74.48(14) . . . . ?
C24_4 C19_4 C20_4 C21_4 0.2(3) . . . . ?
P1_4 C19_4 C20_4 C21_4 175.61(15) . . . . ?
C19_4 C20_4 C21_4 C22_4 -0.2(3) . . . . ?
C20_4 C21_4 C22_4 C23_4 0.6(3) . . . . ?
C21_4 C22_4 C23_4 C24_4 -0.9(3) . . . . ?
C22_4 C23_4 C24_4 C19_4 0.9(3) . . . . ?
C20_4 C19_4 C24_4 C23_4 -0.5(3) . . . . ?
P1_4 C19_4 C24_4 C23_4 -175.87(13) . . . . ?
C13_4 P1_4 C25_4 C26_4 178.58(14) . . . . ?
C19_4 P1_4 C25_4 C26_4 59.09(17) . . . . ?
C1_4 P1_4 C25_4 C26_4 -60.90(16) . . . . ?
C13_4 P1_4 C25_4 C30_4 -4.97(16) . . . . ?
C19_4 P1_4 C25_4 C30_4 -124.45(14) . . . . ?
C1_4 P1_4 C25_4 C30_4 115.55(14) . . . . ?
C30_4 C25_4 C26_4 C27_4 2.2(3) . . . . ?
P1_4 C25_4 C26_4 C27_4 178.63(17) . . . . ?
C25_4 C26_4 C27_4 C28_4 -1.4(3) . . . . ?
C26_4 C27_4 C28_4 C29_4 -0.3(3) . . . . ?
C27_4 C28_4 C29_4 C30_4 1.2(3) . . . . ?
C28_4 C29_4 C30_4 C25_4 -0.5(3) . . . . ?
C26_4 C25_4 C30_4 C29_4 -1.2(3) . . . . ?
P1_4 C25_4 C30_4 C29_4 -177.69(15) . . . . ?
O4_4 S2_4 C31_4 F1_4 174.21(14) . . . . ?
O3_4 S2_4 C31_4 F1_4 -62.21(16) . . . . ?
N1_4 S2_4 C31_4 F1_4 50.35(16) . . . . ?
O4_4 S2_4 C31_4 F3_4 51.18(17) . . . . ?
O3_4 S2_4 C31_4 F3_4 174.76(14) . . . . ?
N1_4 S2_4 C31_4 F3_4 -72.68(16) . . . . ?
O4_4 S2_4 C31_4 F2_4 -66.31(15) . . . . ?
O3_4 S2_4 C31_4 F2_4 57.27(15) . . . . ?
N1_4 S2_4 C31_4 F2_4 169.83(14) . . . . ?
O5_4 S3_4 C32_4 F6_4 55.21(16) . . . . ?
O6_4 S3_4 C32_4 F6_4 -71.17(15) . . . . ?
N1_4 S3_4 C32_4 F6_4 166.94(13) . . . . ?
O5_4 S3_4 C32_4 F4_4 -66.34(16) . . . . ?
O6_4 S3_4 C32_4 F4_4 167.29(13) . . . . ?
N1_4 S3_4 C32_4 F4_4 45.39(16) . . . . ?
O5_4 S3_4 C32_4 F5_4 173.97(13) . . . . ?
O6_4 S3_4 C32_4 F5_4 47.60(15) . . . . ?
N1_4 S3_4 C32_4 F5_4 -74.30(14) . . . . ?
 
_refine_diff_density_max    1.222
_refine_diff_density_min   -1.010
_refine_diff_density_rms    0.074

_shelx_res_file
;
TITL IL6NTF2_NiBr2_0m_a.res in P-1
    IL6NTF2_NiBr2_0m.res
    created by SHELXL-2019/3 at 15:31:49 on 03-May-2024
REM Old TITL IL6NTF2_NiBr2_0m in P-1
REM SHELXT solution in P-1: R1 0.228, Rweak 0.006, Alpha 0.045
REM <I/s>   0.000 for    0 systematic absences,  Orientation as input
REM Formula found by SHELXT:  C132 N2 O24 F24 P4 S10
CELL  0.71073  17.6427  20.1507  20.3250   73.175   72.225   80.448
ZERR    8.000   0.0006   0.0009   0.0007    0.001    0.001    0.001
LATT  1
SFAC C H N O F P S
UNIT 256 192 8 48 48 8 24
OMIT 0 2 0
OMIT -1 0 1
OMIT -1 1 1
OMIT 0 -1 1
SIZE 0.38 0.32 0.12
TEMP -123.150
L.S. 8
BOND $H
ACTA
CONF
LIST 4
FMAP 2
PLAN 20
WGHT    0.060800    1.905700
FVAR       0.11473
RESI 1
S1    7    0.816404    1.141930    0.200182    11.00000    0.01864    0.01637 =
         0.02191   -0.00358   -0.00518   -0.00213
S2    7    0.826627    0.970418    0.027357    11.00000    0.02338    0.02757 =
         0.02844   -0.00479   -0.00295   -0.00418
S3    7    0.667435    0.984947    0.025112    11.00000    0.02975    0.03029 =
         0.02585   -0.00642   -0.01344   -0.00298
P1    6    1.021916    0.851055    0.249676    11.00000    0.01526    0.01763 =
         0.01756   -0.00404   -0.00468   -0.00098
F1    5    0.898713    0.882456    0.114665    11.00000    0.05639    0.04328 =
         0.09858   -0.01014   -0.05678    0.00363
F2    5    0.846888    0.834448    0.059511    11.00000    0.08875    0.03241 =
         0.10498   -0.03210   -0.04998    0.01147
F3    5    0.772907    0.876553    0.145009    11.00000    0.05647    0.05806 =
         0.04923    0.01791   -0.00685   -0.01516
F4    5    0.698960    1.115724   -0.022695    11.00000    0.07318    0.03140 =
         0.10823   -0.00164   -0.04836   -0.01176
F5    5    0.677925    1.073235   -0.099934    11.00000    0.11139    0.08156 =
         0.04882    0.02388   -0.04532   -0.02899
F6    5    0.580500    1.096850   -0.015494    11.00000    0.05000    0.05983 =
         0.14063    0.01045   -0.04782    0.01170
O1    4    0.825602    1.175139    0.250967    11.00000    0.02924    0.02440 =
         0.03755   -0.01372   -0.01142   -0.00422
O2    4    0.840887    1.175546    0.125166    11.00000    0.02739    0.02309 =
         0.02497    0.00419   -0.00364   -0.00269
O3    4    0.809250    1.019457    0.069315    11.00000    0.03867    0.02865 =
         0.05937   -0.01921   -0.02332    0.00093
O4    4    0.900054    0.971198   -0.027353    11.00000    0.03183    0.07452 =
         0.04599   -0.00818    0.01032   -0.01324
O5    4    0.643123    0.994101    0.095817    11.00000    0.03018    0.06347 =
         0.03124   -0.01946   -0.00692   -0.00188
O6    4    0.620251    0.945879    0.006457    11.00000    0.05131    0.04363 =
         0.04580   -0.00657   -0.02764   -0.01391
N1    3    0.758133    0.962047   -0.003751    11.00000    0.03455    0.04353 =
         0.02771   -0.01665   -0.01205    0.00552
C1    1    0.960669    0.932381    0.234831    11.00000    0.01584    0.01868 =
         0.01851   -0.00364   -0.00627   -0.00090
C2    1    0.970333    0.975650    0.165993    11.00000    0.01938    0.02321 =
         0.01678   -0.00442   -0.00244   -0.00085
AFIX  43
H2    2    1.007850    0.961767    0.126585    11.00000   -1.20000
AFIX   0
C3    1    0.924804    1.039315    0.155165    11.00000    0.02092    0.02192 =
         0.01587   -0.00257   -0.00436   -0.00233
AFIX  43
H3    2    0.930454    1.068906    0.108407    11.00000   -1.20000
AFIX   0
C4    1    0.871129    1.058870    0.213611    11.00000    0.01522    0.01761 =
         0.01829   -0.00347   -0.00570   -0.00130
C5    1    0.861240    1.016416    0.282805    11.00000    0.01911    0.02226 =
         0.01633   -0.00429   -0.00222   -0.00131
AFIX  43
H5    2    0.824599    1.031013    0.322191    11.00000   -1.20000
AFIX   0
C6    1    0.905743    0.952439    0.293348    11.00000    0.01869    0.02194 =
         0.01665   -0.00253   -0.00390   -0.00061
AFIX  43
H6    2    0.898941    0.922449    0.340031    11.00000   -1.20000
AFIX   0
C7    1    0.715085    1.126038    0.223165    11.00000    0.01790    0.01608 =
         0.02137   -0.00444   -0.00611   -0.00007
C8    1    0.668070    1.126357    0.291817    11.00000    0.02425    0.02297 =
         0.02211   -0.00596   -0.00651    0.00028
AFIX  43
H8    2    0.690813    1.132147    0.326360    11.00000   -1.20000
AFIX   0
C9    1    0.587000    1.118022    0.308935    11.00000    0.02313    0.02851 =
         0.03154   -0.00857    0.00054   -0.00013
AFIX  43
H9    2    0.553764    1.118014    0.355558    11.00000   -1.20000
AFIX   0
C10   1    0.554873    1.109733    0.257807    11.00000    0.01862    0.02919 =
         0.05111   -0.01348   -0.00883   -0.00107
AFIX  43
H10   2    0.499348    1.104789    0.269518    11.00000   -1.20000
AFIX   0
C11   1    0.602684    1.108554    0.189733    11.00000    0.02848    0.02824 =
         0.04225   -0.01419   -0.01781    0.00067
AFIX  43
H11   2    0.579945    1.102380    0.155361    11.00000   -1.20000
AFIX   0
C12   1    0.683763    1.116402    0.171888    11.00000    0.02666    0.02382 =
         0.02498   -0.00932   -0.00969    0.00026
AFIX  43
H12   2    0.717148    1.115213    0.125605    11.00000   -1.20000
AFIX   0
C13   1    1.110306    0.864665    0.268210    11.00000    0.01726    0.02088 =
         0.02411   -0.00504   -0.00670   -0.00155
C14   1    1.111304    0.918337    0.298535    11.00000    0.02254    0.02791 =
         0.03950   -0.01531   -0.01136    0.00146
AFIX  43
H14   2    1.067421    0.952648    0.303447    11.00000   -1.20000
AFIX   0
C15   1    1.176995    0.921191    0.321487    11.00000    0.03025    0.04148 =
         0.05317   -0.02351   -0.01873   -0.00177
AFIX  43
H15   2    1.178235    0.957619    0.342048    11.00000   -1.20000
AFIX   0
C16   1    1.240603    0.870896    0.314350    11.00000    0.02518    0.04502 =
         0.05561   -0.01651   -0.02159   -0.00203
AFIX  43
H16   2    1.284866    0.872439    0.331071    11.00000   -1.20000
AFIX   0
C17   1    1.240368    0.818315    0.283062    11.00000    0.02204    0.03876 =
         0.05545   -0.01599   -0.01874    0.00680
AFIX  43
H17   2    1.284683    0.784451    0.277794    11.00000   -1.20000
AFIX   0
C18   1    1.175591    0.815089    0.259467    11.00000    0.02131    0.02729 =
         0.04242   -0.01483   -0.01242    0.00491
AFIX  43
H18   2    1.175542    0.779419    0.237489    11.00000   -1.20000
AFIX   0
C19   1    0.967336    0.791190    0.326819    11.00000    0.02138    0.01884 =
         0.01974   -0.00408   -0.00405   -0.00066
C20   1    0.996278    0.765247    0.386862    11.00000    0.03107    0.03043 =
         0.02247   -0.00235   -0.00869    0.00006
AFIX  43
H20   2    1.044767    0.779549    0.387268    11.00000   -1.20000
AFIX   0
C21   1    0.953680    0.718314    0.446117    11.00000    0.05033    0.03269 =
         0.02458    0.00295   -0.00787   -0.00054
AFIX  43
H21   2    0.972475    0.701238    0.487553    11.00000   -1.20000
AFIX   0
C22   1    0.884203    0.696525    0.444818    11.00000    0.04880    0.02399 =
         0.03040   -0.00162    0.00574   -0.00784
AFIX  43
H22   2    0.855839    0.663901    0.485211    11.00000   -1.20000
AFIX   0
C23   1    0.855253    0.721768    0.385088    11.00000    0.03123    0.02689 =
         0.03689   -0.01030    0.00604   -0.00989
AFIX  43
H23   2    0.807904    0.705762    0.384313    11.00000   -1.20000
AFIX   0
C24   1    0.895607    0.770336    0.326665    11.00000    0.02262    0.02571 =
         0.02666   -0.00613   -0.00303   -0.00421
AFIX  43
H24   2    0.874665    0.789436    0.286610    11.00000   -1.20000
AFIX   0
C25   1    1.050079    0.817643    0.172258    11.00000    0.01889    0.01959 =
         0.01878   -0.00484   -0.00466   -0.00009
C26   1    1.012479    0.763310    0.168935    11.00000    0.02402    0.02157 =
         0.02309   -0.00558   -0.00436   -0.00336
AFIX  43
H26   2    0.974176    0.740205    0.209867    11.00000   -1.20000
AFIX   0
C27   1    1.031368    0.743233    0.105489    11.00000    0.03086    0.02573 =
         0.02762   -0.01053   -0.00642   -0.00572
AFIX  43
H27   2    1.005540    0.706622    0.102951    11.00000   -1.20000
AFIX   0
C28   1    1.087586    0.776367    0.046124    11.00000    0.03546    0.02719 =
         0.02114   -0.00958   -0.00588   -0.00166
AFIX  43
H28   2    1.099995    0.762654    0.002807    11.00000   -1.20000
AFIX   0
C29   1    1.126058    0.829628    0.049448    11.00000    0.03384    0.02752 =
         0.02191   -0.00536    0.00124   -0.00680
AFIX  43
H29   2    1.165044    0.851864    0.008546    11.00000   -1.20000
AFIX   0
C30   1    1.107849    0.850424    0.112045    11.00000    0.02658    0.02415 =
         0.02518   -0.00729   -0.00113   -0.00704
AFIX  43
H30   2    1.134359    0.886763    0.114254    11.00000   -1.20000
AFIX   0
C31   1    0.836657    0.886007    0.089502    11.00000    0.03297    0.02660 =
         0.04929   -0.00814   -0.01929   -0.00225
C32   1    0.655858    1.072757   -0.031482    11.00000    0.04504    0.03661 =
         0.06213    0.00429   -0.03108   -0.00575
RESI 2
S1    7    0.829750    0.637496    0.194903    11.00000    0.02365    0.01727 =
         0.02554   -0.00412   -0.00834   -0.00223
S2    7    0.841765    0.510517   -0.029372    11.00000    0.02834    0.02611 =
         0.02281   -0.00686   -0.00829   -0.00148
S3    7    0.677242    0.504856    0.002973    11.00000    0.02831    0.03904 =
         0.03200   -0.01548   -0.00864   -0.00453
P1    6    1.005166    0.334819    0.270788    11.00000    0.01618    0.01901 =
         0.01773   -0.00422   -0.00532   -0.00107
F1    5    0.952034    0.433644    0.025163    11.00000    0.04170    0.05084 =
         0.04709   -0.00818   -0.02384    0.00588
F2    5    0.890901    0.377628   -0.016329    11.00000    0.08842    0.03255 =
         0.05974   -0.02071   -0.04052    0.01422
F3    5    0.833626    0.404539    0.083475    11.00000    0.05832    0.04626 =
         0.03445    0.00729   -0.01444   -0.01294
F4    5    0.695303    0.638892   -0.043027    11.00000    0.05929    0.03637 =
         0.13953   -0.02291   -0.04353    0.00120
F5    5    0.653122    0.598042   -0.110899    11.00000    0.07739    0.06749 =
         0.06964    0.00861   -0.03895   -0.00457
F6    5    0.574408    0.612492   -0.010936    11.00000    0.03824    0.07618 =
         0.12928   -0.02929   -0.02070    0.02077
O1    4    0.842350    0.674736    0.240937    11.00000    0.03516    0.02387 =
         0.04061   -0.01208   -0.01614   -0.00410
O2    4    0.857343    0.663452    0.118769    11.00000    0.03423    0.02475 =
         0.02717    0.00209   -0.00530   -0.00532
O3    4    0.829174    0.554734    0.017403    11.00000    0.03607    0.03290 =
         0.03729   -0.01604   -0.01299   -0.00223
O4    4    0.901084    0.525372   -0.096454    11.00000    0.03470    0.04412 =
         0.02853   -0.00417   -0.00361   -0.00606
O5    4    0.667255    0.508133    0.074283    11.00000    0.03662    0.07727 =
         0.03471   -0.02929   -0.00216   -0.01151
O6    4    0.626967    0.463369   -0.008860    11.00000    0.03938    0.04970 =
         0.04364   -0.01400   -0.01491   -0.01514
N1    3    0.765391    0.490943   -0.042235    11.00000    0.03100    0.03861 =
         0.02862   -0.01781   -0.00957   -0.00033
C1    1    0.951543    0.419739    0.250861    11.00000    0.01542    0.01937 =
         0.01877   -0.00453   -0.00455   -0.00103
C2    1    0.936496    0.446784    0.184377    11.00000    0.03118    0.02586 =
         0.01992   -0.00804   -0.00859    0.00313
AFIX  43
H2    2    0.952273    0.419707    0.150399    11.00000   -1.20000
AFIX   0
C3    1    0.898602    0.513042    0.167398    11.00000    0.03306    0.02680 =
         0.02070   -0.00608   -0.01233    0.00427
AFIX  43
H3    2    0.888904    0.531675    0.121820    11.00000   -1.20000
AFIX   0
C4    1    0.875113    0.551635    0.217694    11.00000    0.01740    0.01914 =
         0.02203   -0.00361   -0.00629   -0.00173
C5    1    0.888242    0.525215    0.284866    11.00000    0.03069    0.02393 =
         0.02138   -0.00788   -0.00701    0.00083
AFIX  43
H5    2    0.870496    0.551767    0.319333    11.00000   -1.20000
AFIX   0
C6    1    0.927608    0.459555    0.300837    11.00000    0.03453    0.02517 =
         0.01937   -0.00632   -0.01083    0.00257
AFIX  43
H6    2    0.938368    0.441536    0.346041    11.00000   -1.20000
AFIX   0
C7    1    0.727102    0.626476    0.218057    11.00000    0.02164    0.01654 =
         0.02434   -0.00441   -0.00972    0.00159
C8    1    0.678540    0.637635    0.282581    11.00000    0.02747    0.02396 =
         0.02469   -0.00793   -0.00984    0.00374
AFIX  43
H8    2    0.700386    0.649812    0.314402    11.00000   -1.20000
AFIX   0
C9    1    0.597488    0.630638    0.299626    11.00000    0.02625    0.02717 =
         0.03119   -0.00846   -0.00524    0.00558
AFIX  43
H9    2    0.563271    0.637911    0.343624    11.00000   -1.20000
AFIX   0
C10   1    0.566158    0.613075    0.252741    11.00000    0.02246    0.02406 =
         0.04429   -0.00815   -0.01060    0.00138
AFIX  43
H10   2    0.510408    0.609105    0.264488    11.00000   -1.20000
AFIX   0
C11   1    0.615648    0.601223    0.188669    11.00000    0.02982    0.02376 =
         0.03880   -0.00970   -0.01709    0.00004
AFIX  43
H11   2    0.593621    0.588906    0.157049    11.00000   -1.20000
AFIX   0
C12   1    0.696961    0.607297    0.170730    11.00000    0.02867    0.02363 =
         0.02602   -0.00921   -0.01055    0.00049
AFIX  43
H12   2    0.731351    0.598648    0.127371    11.00000   -1.20000
AFIX   0
C13   1    1.090733    0.344658    0.295930    11.00000    0.01859    0.02424 =
         0.02142   -0.00637   -0.00794   -0.00064
C14   1    1.131784    0.404320    0.262143    11.00000    0.02813    0.02906 =
         0.03552   -0.00274   -0.01414   -0.00763
AFIX  43
H14   2    1.114155    0.439964    0.226385    11.00000   -1.20000
AFIX   0
C15   1    1.198685    0.410990    0.281384    11.00000    0.03255    0.03967 =
         0.05174   -0.00939   -0.01833   -0.01221
AFIX  43
H15   2    1.226860    0.451498    0.258809    11.00000   -1.20000
AFIX   0
C16   1    1.224535    0.358848    0.333345    11.00000    0.02978    0.04802 =
         0.04658   -0.01592   -0.02066   -0.00356
AFIX  43
H16   2    1.269856    0.364095    0.346751    11.00000   -1.20000
AFIX   0
C17   1    1.184630    0.299151    0.365812    11.00000    0.02818    0.04451 =
         0.03593   -0.00717   -0.01903    0.00329
AFIX  43
H17   2    1.203183    0.263267    0.400837    11.00000   -1.20000
AFIX   0
C18   1    1.117803    0.291559    0.347424    11.00000    0.02387    0.03052 =
         0.02689   -0.00328   -0.01088   -0.00051
AFIX  43
H18   2    1.090492    0.250541    0.369640    11.00000   -1.20000
AFIX   0
C19   1    0.944788    0.275647    0.345366    11.00000    0.01635    0.02182 =
         0.02073   -0.00355   -0.00503   -0.00027
C20   1    0.915444    0.292553    0.411134    11.00000    0.03118    0.02475 =
         0.02444   -0.00661   -0.00169   -0.00317
AFIX  43
H20   2    0.926143    0.335473    0.415633    11.00000   -1.20000
AFIX   0
C21   1    0.870735    0.246849    0.469878    11.00000    0.03384    0.03606 =
         0.02388   -0.00644    0.00021   -0.00450
AFIX  43
H21   2    0.850685    0.258664    0.514414    11.00000   -1.20000
AFIX   0
C22   1    0.855295    0.184154    0.463750    11.00000    0.02683    0.03441 =
         0.02978    0.00108   -0.00358   -0.00955
AFIX  43
H22   2    0.824663    0.152957    0.504046    11.00000   -1.20000
AFIX   0
C23   1    0.884436    0.166861    0.398973    11.00000    0.03085    0.02668 =
         0.03316   -0.00329   -0.00762   -0.00920
AFIX  43
H23   2    0.873872    0.123651    0.395041    11.00000   -1.20000
AFIX   0
C24   1    0.929030    0.212161    0.339611    11.00000    0.02309    0.02514 =
         0.02502   -0.00533   -0.00665   -0.00432
AFIX  43
H24   2    0.948755    0.200015    0.295232    11.00000   -1.20000
AFIX   0
C25   1    1.033598    0.302879    0.192527    11.00000    0.02240    0.01818 =
         0.01912   -0.00362   -0.00573   -0.00020
C26   1    0.974734    0.285457    0.168564    11.00000    0.02519    0.02644 =
         0.02407   -0.00636   -0.00943   -0.00226
AFIX  43
H26   2    0.920494    0.286483    0.196098    11.00000   -1.20000
AFIX   0
C27   1    0.996281    0.266748    0.104463    11.00000    0.04235    0.02778 =
         0.02617   -0.00741   -0.01494   -0.00448
AFIX  43
H27   2    0.956904    0.253910    0.088426    11.00000   -1.20000
AFIX   0
C28   1    1.075426    0.266728    0.063561    11.00000    0.05264    0.02758 =
         0.02340   -0.01079   -0.00352   -0.00463
AFIX  43
H28   2    1.089708    0.255250    0.018928    11.00000   -1.20000
AFIX   0
C29   1    1.133463    0.283351    0.087580    11.00000    0.03694    0.03127 =
         0.03058   -0.01399    0.00575   -0.00655
AFIX  43
H29   2    1.187547    0.282599    0.059643    11.00000   -1.20000
AFIX   0
C30   1    1.113217    0.301106    0.152177    11.00000    0.02274    0.02277 =
         0.02934   -0.00920   -0.00121   -0.00328
AFIX  43
H30   2    1.153290    0.311981    0.168816    11.00000   -1.20000
AFIX   0
C31   1    0.881304    0.426643    0.018577    11.00000    0.04543    0.03092 =
         0.03190   -0.00746   -0.01740    0.00053
C32   1    0.649204    0.593561   -0.043409    11.00000    0.03294    0.04532 =
         0.07461   -0.01539   -0.02001    0.00352
RESI 3
S1    7    0.338293    1.148311    0.176273    11.00000    0.03480    0.01904 =
         0.02512   -0.00435   -0.01441    0.00150
S2    7    0.288442    0.957837    0.504131    11.00000    0.02722    0.03002 =
         0.01972   -0.00513   -0.00482   -0.00990
S3    7    0.191821    1.083149    0.489208    11.00000    0.02687    0.03473 =
         0.02352   -0.00991   -0.00340   -0.00648
P1    6    0.508368    0.846295    0.265053    11.00000    0.01666    0.01739 =
         0.01646   -0.00365   -0.00570   -0.00188
F1    5    0.443316    0.937118    0.471891    11.00000    0.03181    0.04453 =
         0.09445   -0.03190   -0.02153    0.00406
F2    5    0.395110    1.005566    0.541083    11.00000    0.04869    0.06605 =
         0.05187   -0.02562   -0.01932   -0.01847
F3    5    0.400734    1.042101    0.429748    11.00000    0.03807    0.04491 =
         0.04751    0.00097   -0.00444   -0.02122
F4    5    0.102301    1.005352    0.465627    11.00000    0.04486    0.07435 =
         0.06205   -0.03379   -0.01462   -0.01763
F5    5    0.052085    1.037134    0.562505    11.00000    0.03434    0.11243 =
         0.03790   -0.02035    0.00432   -0.02824
F6    5    0.054225    1.110683    0.461302    11.00000    0.04285    0.08153 =
         0.07371   -0.01604   -0.03129    0.01006
O1    4    0.342156    1.184481    0.226635    11.00000    0.05050    0.02430 =
         0.03983   -0.01299   -0.02329    0.00055
O2    4    0.371277    1.177274    0.101092    11.00000    0.05121    0.02662 =
         0.02822    0.00253   -0.01290   -0.00146
O3    4    0.288206    0.895840    0.560876    11.00000    0.05168    0.03572 =
         0.03198    0.00309   -0.01592   -0.01566
O4    4    0.284654    0.950918    0.437383    11.00000    0.03367    0.03990 =
         0.02333   -0.01267   -0.00560   -0.00879
O5    4    0.172195    1.135325    0.527669    11.00000    0.04817    0.04557 =
         0.04916   -0.02608   -0.01038   -0.00351
O6    4    0.230857    1.101062    0.414456    11.00000    0.03897    0.04197 =
         0.02486   -0.00074   -0.00377   -0.00703
N1    3    0.229277    1.015667    0.535734    11.00000    0.03023    0.04245 =
         0.01804   -0.00884   -0.00421   -0.00210
C1    1    0.456353    0.930302    0.237901    11.00000    0.01672    0.01851 =
         0.01801   -0.00333   -0.00624   -0.00212
C2    1    0.465334    0.963780    0.165864    11.00000    0.02296    0.02382 =
         0.01741   -0.00440   -0.00555   -0.00056
AFIX  43
H2    2    0.495969    0.941008    0.130082    11.00000   -1.20000
AFIX   0
C3    1    0.429370    1.030435    0.146674    11.00000    0.02669    0.02433 =
         0.01667   -0.00224   -0.00765   -0.00139
AFIX  43
H3    2    0.435021    1.053533    0.097744    11.00000   -1.20000
AFIX   0
C4    1    0.385123    1.063042    0.199497    11.00000    0.02240    0.01902 =
         0.02071   -0.00288   -0.00950   -0.00154
C5    1    0.374454    1.029854    0.271697    11.00000    0.02441    0.02344 =
         0.01975   -0.00513   -0.00580    0.00176
AFIX  43
H5    2    0.342940    1.052506    0.307302    11.00000   -1.20000
AFIX   0
C6    1    0.410364    0.963579    0.290693    11.00000    0.02432    0.02315 =
         0.01774   -0.00252   -0.00564    0.00112
AFIX  43
H6    2    0.403888    0.940437    0.339716    11.00000   -1.20000
AFIX   0
C7    1    0.238463    1.132012    0.192729    11.00000    0.03084    0.02361 =
         0.02814   -0.00928   -0.01695    0.00917
C8    1    0.185241    1.134316    0.258629    11.00000    0.03398    0.03949 =
         0.03070   -0.01526   -0.01559    0.01233
AFIX  43
H8    2    0.201716    1.146757    0.293501    11.00000   -1.20000
AFIX   0
C9    1    0.107849    1.118138    0.272399    11.00000    0.03287    0.04759 =
         0.03716   -0.01458   -0.01193    0.01212
AFIX  43
H9    2    0.070666    1.119157    0.317232    11.00000   -1.20000
AFIX   0
C10   1    0.084227    1.100347    0.220732    11.00000    0.03174    0.03891 =
         0.05206   -0.01058   -0.01959    0.00604
AFIX  43
H10   2    0.030703    1.090023    0.230293    11.00000   -1.20000
AFIX   0
C11   1    0.137847    1.097585    0.155812    11.00000    0.04140    0.04148 =
         0.04616   -0.01887   -0.02488    0.00426
AFIX  43
H11   2    0.121169    1.085121    0.121065    11.00000   -1.20000
AFIX   0
C12   1    0.215872    1.112905    0.141093    11.00000    0.03877    0.03347 =
         0.03007   -0.01546   -0.01695    0.00747
AFIX  43
H12   2    0.253299    1.110466    0.096741    11.00000   -1.20000
AFIX   0
C13   1    0.588685    0.859824    0.295216    11.00000    0.01783    0.01891 =
         0.01830   -0.00492   -0.00610   -0.00204
C14   1    0.616149    0.807371    0.346848    11.00000    0.02201    0.02074 =
         0.02570   -0.00023   -0.00959   -0.00383
AFIX  43
H14   2    0.594203    0.763586    0.364362    11.00000   -1.20000
AFIX   0
C15   1    0.675505    0.819542    0.372346    11.00000    0.02403    0.03169 =
         0.02691   -0.00147   -0.01325   -0.00164
AFIX  43
H15   2    0.693871    0.784176    0.407869    11.00000   -1.20000
AFIX   0
C16   1    0.708199    0.882961    0.346342    11.00000    0.02564    0.03498 =
         0.03509   -0.00860   -0.01488   -0.00568
AFIX  43
H16   2    0.748349    0.891259    0.364574    11.00000   -1.20000
AFIX   0
C17   1    0.682593    0.934360    0.293842    11.00000    0.03202    0.02620 =
         0.04592   -0.00301   -0.01851   -0.01119
AFIX  43
H17   2    0.706272    0.977366    0.275229    11.00000   -1.20000
AFIX   0
C18   1    0.622333    0.923337    0.268201    11.00000    0.02495    0.02140 =
         0.02974   -0.00023   -0.01238   -0.00525
AFIX  43
H18   2    0.604300    0.958832    0.232572    11.00000   -1.20000
AFIX   0
C19   1    0.444330    0.790599    0.340294    11.00000    0.01640    0.01809 =
         0.02001   -0.00305   -0.00546   -0.00175
C20   1    0.424164    0.804106    0.407485    11.00000    0.02986    0.02210 =
         0.02125   -0.00459   -0.00610   -0.00372
AFIX  43
H20   2    0.444280    0.842282    0.413405    11.00000   -1.20000
AFIX   0
C21   1    0.374474    0.761386    0.465713    11.00000    0.03486    0.03316 =
         0.02009   -0.00346   -0.00143   -0.00643
AFIX  43
H21   2    0.359911    0.770870    0.511316    11.00000   -1.20000
AFIX   0
C22   1    0.346188    0.704980    0.457247    11.00000    0.02952    0.03016 =
         0.03131    0.00104   -0.00204   -0.00980
AFIX  43
H22   2    0.312656    0.675729    0.497217    11.00000   -1.20000
AFIX   0
C23   1    0.366534    0.691085    0.390930    11.00000    0.02717    0.02559 =
         0.03624   -0.00343   -0.00828   -0.01071
AFIX  43
H23   2    0.346884    0.652411    0.385499    11.00000   -1.20000
AFIX   0
C24   1    0.415826    0.733729    0.332038    11.00000    0.01990    0.02158 =
         0.02617   -0.00597   -0.00825   -0.00315
AFIX  43
H24   2    0.429939    0.724123    0.286517    11.00000   -1.20000
AFIX   0
C25   1    0.543872    0.809791    0.189835    11.00000    0.02612    0.01766 =
         0.01710   -0.00328   -0.00646   -0.00160
C26   1    0.490073    0.799647    0.155700    11.00000    0.03187    0.02924 =
         0.02556   -0.00886   -0.01327    0.00026
AFIX  43
H26   2    0.434270    0.809506    0.174213    11.00000   -1.20000
AFIX   0
C27   1    0.519011    0.775147    0.094809    11.00000    0.05454    0.02629 =
         0.02700   -0.00868   -0.01988    0.00046
AFIX  43
H27   2    0.482977    0.767027    0.072060    11.00000   -1.20000
AFIX   0
C28   1    0.600816    0.762481    0.067093    11.00000    0.06046    0.02440 =
         0.01723   -0.00582   -0.00577    0.00082
AFIX  43
H28   2    0.620536    0.746769    0.024686    11.00000   -1.20000
AFIX   0
C29   1    0.653764    0.772518    0.100616    11.00000    0.03939    0.02576 =
         0.02505   -0.00747    0.00312   -0.00123
AFIX  43
H29   2    0.709574    0.763670    0.081162    11.00000   -1.20000
AFIX   0
C30   1    0.625761    0.795474    0.162600    11.00000    0.02571    0.02086 =
         0.02272   -0.00324   -0.00260   -0.00329
AFIX  43
H30   2    0.662089    0.801376    0.186250    11.00000   -1.20000
AFIX   0
C31   1    0.387281    0.987997    0.485961    11.00000    0.02828    0.03117 =
         0.03655   -0.01199   -0.00908   -0.00636
C32   1    0.094442    1.057318    0.495532    11.00000    0.02816    0.05402 =
         0.03212   -0.01411   -0.00750   -0.00479
RESI 4
S1    7    0.341078    0.635768    0.191202    11.00000    0.03082    0.01729 =
         0.02654   -0.00543   -0.01385   -0.00003
S2    7    0.319656    0.412801    0.503913    11.00000    0.02647    0.02951 =
         0.02020   -0.00776   -0.00218   -0.00891
S3    7    0.215169    0.533295    0.495905    11.00000    0.03058    0.02931 =
         0.02564   -0.01037   -0.00063   -0.00867
P1    6    0.544724    0.345841    0.242072    11.00000    0.01818    0.01833 =
         0.01785   -0.00518   -0.00480   -0.00071
F1    5    0.421238    0.467349    0.539970    11.00000    0.06231    0.08729 =
         0.04420   -0.01765   -0.01627   -0.03989
F2    5    0.474962    0.406817    0.464464    11.00000    0.02849    0.06377 =
         0.11060   -0.03060   -0.00873   -0.00116
F3    5    0.420940    0.507872    0.430741    11.00000    0.04651    0.06238 =
         0.04890    0.01611   -0.01756   -0.03242
F4    5    0.082344    0.471803    0.561781    11.00000    0.03625    0.06266 =
         0.03504   -0.00526   -0.00343   -0.02250
F5    5    0.130777    0.466710    0.452976    11.00000    0.05776    0.05394 =
         0.04441   -0.01814   -0.01852   -0.01606
F6    5    0.074262    0.563265    0.476084    11.00000    0.04646    0.05022 =
         0.08051   -0.01012   -0.03020    0.00924
O1    4    0.350931    0.666230    0.243963    11.00000    0.03819    0.02698 =
         0.04081   -0.01564   -0.02025   -0.00140
O2    4    0.366788    0.671153    0.116830    11.00000    0.04545    0.02539 =
         0.03085    0.00280   -0.01357   -0.00294
O3    4    0.327822    0.349901    0.558481    11.00000    0.04227    0.03088 =
         0.03163   -0.00226   -0.00921   -0.00669
O4    4    0.316290    0.405618    0.437340    11.00000    0.03483    0.04302 =
         0.02480   -0.01581   -0.00534   -0.00654
O5    4    0.191365    0.581097    0.539243    11.00000    0.04239    0.04231 =
         0.04953   -0.02951   -0.00232   -0.00486
O6    4    0.255956    0.556307    0.422056    11.00000    0.04213    0.03435 =
         0.03093   -0.00230   -0.00220   -0.00543
N1    3    0.254668    0.464397    0.539562    11.00000    0.03192    0.03516 =
         0.02344   -0.00894   -0.00360   -0.00092
C1    1    0.481328    0.424938    0.224277    11.00000    0.01876    0.01927 =
         0.01682   -0.00424   -0.00498   -0.00150
C2    1    0.487449    0.465793    0.154938    11.00000    0.02543    0.02436 =
         0.01662   -0.00463   -0.00307   -0.00123
AFIX  43
H2    2    0.521996    0.450254    0.115266    11.00000   -1.20000
AFIX   0
C3    1    0.442244    0.529848    0.144376    11.00000    0.02943    0.02355 =
         0.01681   -0.00221   -0.00744   -0.00161
AFIX  43
H3    2    0.445349    0.558280    0.097469    11.00000   -1.20000
AFIX   0
C4    1    0.392783    0.551326    0.203339    11.00000    0.02218    0.01942 =
         0.02006   -0.00420   -0.00881   -0.00112
C5    1    0.384292    0.509844    0.272582    11.00000    0.02608    0.02520 =
         0.01841   -0.00463   -0.00527    0.00329
AFIX  43
H5    2    0.348782    0.525037    0.312088    11.00000   -1.20000
AFIX   0
C6    1    0.428336    0.446226    0.282925    11.00000    0.02545    0.02466 =
         0.01705   -0.00348   -0.00413    0.00222
AFIX  43
H6    2    0.422714    0.416893    0.329794    11.00000   -1.20000
AFIX   0
C7    1    0.239751    0.620793    0.213439    11.00000    0.03144    0.01731 =
         0.02813   -0.00580   -0.01722    0.00261
C8    1    0.190135    0.627128    0.279450    11.00000    0.03504    0.02895 =
         0.03066   -0.00926   -0.01604    0.00302
AFIX  43
H8    2    0.210594    0.638657    0.312523    11.00000   -1.20000
AFIX   0
C9    1    0.109971    0.616268    0.296165    11.00000    0.03411    0.03879 =
         0.03985   -0.00652   -0.01139    0.00171
AFIX  43
H9    2    0.074561    0.621309    0.340555    11.00000   -1.20000
AFIX   0
C10   1    0.082021    0.597987    0.247467    11.00000    0.03545    0.03151 =
         0.05918   -0.00292   -0.02382   -0.00367
AFIX  43
H10   2    0.027240    0.590352    0.259081    11.00000   -1.20000
AFIX   0
C11   1    0.132140    0.590709    0.182690    11.00000    0.04498    0.03366 =
         0.05372   -0.01343   -0.03082   -0.00207
AFIX  43
H11   2    0.111862    0.577636    0.150410    11.00000   -1.20000
AFIX   0
C12   1    0.212001    0.602365    0.164378    11.00000    0.04216    0.02738 =
         0.03588   -0.01274   -0.02241    0.00230
AFIX  43
H12   2    0.246937    0.597927    0.119601    11.00000   -1.20000
AFIX   0
C13   1    0.623905    0.362323    0.272221    11.00000    0.01699    0.01975 =
         0.02483   -0.00491   -0.00530   -0.00202
C14   1    0.626985    0.426955    0.282254    11.00000    0.03244    0.02024 =
         0.05050   -0.00689   -0.02022   -0.00161
AFIX  43
H14   2    0.590331    0.464804    0.268385    11.00000   -1.20000
AFIX   0
C15   1    0.683799    0.436090    0.312618    11.00000    0.04134    0.02811 =
         0.06505   -0.01559   -0.02605   -0.00514
AFIX  43
H15   2    0.685657    0.480256    0.319814    11.00000   -1.20000
AFIX   0
C16   1    0.737672    0.381496    0.332466    11.00000    0.02386    0.03912 =
         0.04232   -0.00967   -0.01253   -0.00687
AFIX  43
H16   2    0.776361    0.388110    0.353307    11.00000   -1.20000
AFIX   0
C17   1    0.735199    0.316942    0.321913    11.00000    0.02587    0.03447 =
         0.04996   -0.01114   -0.01947    0.00510
AFIX  43
H17   2    0.772410    0.279416    0.335345    11.00000   -1.20000
AFIX   0
C18   1    0.678558    0.307096    0.291818    11.00000    0.02702    0.02404 =
         0.04724   -0.01293   -0.01664    0.00443
AFIX  43
H18   2    0.676938    0.262911    0.284553    11.00000   -1.20000
AFIX   0
C19   1    0.485715    0.285447    0.316163    11.00000    0.01984    0.01741 =
         0.02095   -0.00508   -0.00496   -0.00076
C20   1    0.494348    0.275090    0.384315    11.00000    0.03500    0.03611 =
         0.02211   -0.00455   -0.00909   -0.01292
AFIX  43
H20   2    0.533842    0.297348    0.391028    11.00000   -1.20000
AFIX   0
C21   1    0.445177    0.232175    0.442543    11.00000    0.05116    0.04593 =
         0.02071   -0.00134   -0.00647   -0.02151
AFIX  43
H21   2    0.451281    0.225008    0.489012    11.00000   -1.20000
AFIX   0
C22   1    0.387487    0.199914    0.433126    11.00000    0.03587    0.03033 =
         0.03071   -0.00544    0.00139   -0.01047
AFIX  43
H22   2    0.353687    0.170963    0.473164    11.00000   -1.20000
AFIX   0
C23   1    0.378816    0.209649    0.365595    11.00000    0.02873    0.03085 =
         0.03766   -0.00742   -0.00613   -0.01120
AFIX  43
H23   2    0.339563    0.186845    0.359215    11.00000   -1.20000
AFIX   0
C24   1    0.427259    0.252625    0.307081    11.00000    0.02814    0.03089 =
         0.02972   -0.00449   -0.01138   -0.00826
AFIX  43
H24   2    0.420652    0.259727    0.260797    11.00000   -1.20000
AFIX   0
C25   1    0.584583    0.315256    0.162849    11.00000    0.02930    0.02218 =
         0.01900   -0.00569   -0.00404    0.00278
C26   1    0.534269    0.297602    0.130684    11.00000    0.04298    0.05097 =
         0.03097   -0.02050   -0.01213    0.00167
AFIX  43
H26   2    0.478144    0.300823    0.151503    11.00000   -1.20000
AFIX   0
C27   1    0.565313    0.275366    0.068559    11.00000    0.06947    0.05588 =
         0.03496   -0.02480   -0.02417    0.00988
AFIX  43
H27   2    0.530829    0.262351    0.047377    11.00000   -1.20000
AFIX   0
C28   1    0.647300    0.272260    0.037489    11.00000    0.07288    0.03627 =
         0.01989   -0.01001   -0.01263    0.02290
AFIX  43
H28   2    0.668920    0.256855   -0.005002    11.00000   -1.20000
AFIX   0
C29   1    0.697315    0.291318    0.067806    11.00000    0.04756    0.04965 =
         0.02496   -0.00930    0.00092    0.01399
AFIX  43
H29   2    0.753197    0.289906    0.045673    11.00000   -1.20000
AFIX   0
C30   1    0.666538    0.312644    0.130678    11.00000    0.03318    0.04046 =
         0.02792   -0.01119   -0.00219    0.00287
AFIX  43
H30   2    0.701354    0.325426    0.151694    11.00000   -1.20000
AFIX   0
C31   1    0.413709    0.451872    0.484258    11.00000    0.03129    0.03857 =
         0.03108   -0.00594   -0.00872   -0.01126
C32   1    0.119679    0.507232    0.497376    11.00000    0.03601    0.03428 =
         0.03229   -0.00511   -0.01160   -0.00603
RESI 0
HKLF 4


REM  IL6NTF2_NiBr2_0m_a.res in P-1
REM wR2 = 0.1318, GooF = S = 1.038, Restrained GooF = 1.038 for all data
REM R1 = 0.0461 for 33256 Fo > 4sig(Fo) and 0.0858 for all 50137 data
REM 1765 parameters refined using 0 restraints

END

WGHT      0.0608      1.9113

REM Highest difference peak  1.222,  deepest hole -1.010,  1-sigma level  0.074
Q1    1   0.2963  0.4449  0.4859  11.00000  0.05    1.22
Q2    1   0.0404  0.5626  0.5305  11.00000  0.05    1.09
Q3    1   0.2626  0.4108  0.5705  11.00000  0.05    1.04
Q4    1   0.1863  0.5637  0.4899  11.00000  0.05    0.98
Q5    1   0.2621  0.5023  0.4521  11.00000  0.05    0.89
Q6    1   0.3835  0.5099  0.5245  11.00000  0.05    0.88
Q7    1   0.1947  0.6181  0.4336  11.00000  0.05    0.87
Q8    1   0.4440  0.4084  0.5167  11.00000  0.05    0.84
Q9    1   0.0882  0.5082  0.4501  11.00000  0.05    0.81
Q10   1   0.2012  0.5411  0.5659  11.00000  0.05    0.70
Q11   1   0.6647  0.5392 -0.0178  11.00000  0.05    0.67
Q12   1   0.4445  0.4699  0.4304  11.00000  0.05    0.54
Q13   1   0.2419  0.9489  0.5690  11.00000  0.05    0.49
Q14   1   0.7074  0.6218  0.1962  11.00000  0.05    0.47
Q15   1   0.9412  0.4401  0.2741  11.00000  0.05    0.47
Q16   1   0.3251  0.3712  0.4677  11.00000  0.05    0.45
Q17   1   0.4844  0.2894  0.3500  11.00000  0.05    0.44
Q18   1   0.9827  0.9009  0.2407  11.00000  0.05    0.41
Q19   1   0.4179  0.5422  0.1749  11.00000  0.05    0.40
Q20   1   0.7415  0.3536  0.3233  11.00000  0.05    0.40
;
_shelx_res_checksum    7346

_shelx_hkl_file
;
  -2   0   0 33.4462 0.95286   6
  -2   0   0 37.4940 1.26008   1
  -3   0   0 13.3476 0.82752   1
  -3   0   0 12.6455 0.47832   7
  -3   0   0 13.2434 0.43610   6
   3   0   0 12.4952 0.43275   6
   3   0   0 12.8861 0.47982   7
   3   0   0 12.3990 0.44804   4
   4   0   0 2124.86 54.6082   1
  -5   0   0 10.7327 0.54528   7
  -5   0   0 10.7019 0.45013   6
  -5   0   0 10.3324 0.98377   1
   5   0   0 9.54753 0.43449   6
   5   0   0 10.2686 0.52580   7
   5   0   0 9.78748 0.93031   1
   5   0   0 9.65965 0.46048   4
  -6   0   0 167.499 4.67076   3
  -6   0   0 169.953 4.53555   6
  -6   0   0 175.557 4.65003   7
  -6   0   0 172.823 5.46664   1
   6   0   0 169.268 4.62941   7
   6   0   0 168.741 4.53242   6
   6   0   0 173.353 4.58551   4
   6   0   0 176.379 5.41114   1
  -7   0   0 0.92638 0.32320   7
  -7   0   0 1.43532 0.24118   6
  -7   0   0 1.49596 0.36523   3
  -7   0   0 0.61678 0.67487   1
   7   0   0 1.43609 0.31868   7
   7   0   0 2.16880 0.34383   4
   7   0   0 1.38934 0.23991   6
   7   0   0 2.12059 0.73467   1
  -8   0   0 83.2018 3.49263   1
  -8   0   0 80.9711 2.47848   7
  -8   0   0 83.7109 2.54316   3
  -8   0   0 78.5589 2.32054   6
   8   0   0 79.9317 2.32242   6
   8   0   0 83.0359 2.39991   4
   8   0   0 81.9924 2.46042   7
   8   0   0 82.2262 3.36468   1
  -9   0   0 56.9145 1.93088   7
  -9   0   0 57.3598 1.98934   3
  -9   0   0 57.2544 1.75966   6
  -9   0   0 54.4332 2.90057   1
   9   0   0 61.6820 2.88495   1
   9   0   0 59.6932 1.90729   7
   9   0   0 55.4871 1.82727   4
   9   0   0 58.7116 1.75796   6
 -10   0   0 18.7139 1.04877   3
 -10   0   0 17.5177 0.84765   5
 -10   0   0 17.5647 0.99114   7
 -10   0   0 16.7713 0.77401   6
 -10   0   0 17.0361 1.73382   1
  10   0   0 17.4816 0.87880   4
  10   0   0 14.9640 1.68692   1
  10   0   0 16.5785 0.93085   7
  10   0   0 16.9108 0.77647   6
 -11   0   0 0.48162 0.46715   7
 -11   0   0 -1.0088 0.85933   1
 -11   0   0 -0.3501 0.40817   3
 -11   0   0 0.24401 0.35329   5
 -11   0   0 0.38442 0.27518   6
  11   0   0 -0.3301 0.36620   7
  11   0   0 0.33106 0.28169   6
  11   0   0 -0.2738 0.79522   1
  11   0   0 0.71267 0.38903   4
 -12   0   0 86.4447 2.76875   7
 -12   0   0 81.1595 2.58492   5
 -12   0   0 82.2081 2.48469   6
 -12   0   0 84.3793 2.82159   3
 -12   0   0 87.0028 4.23431   1
  12   0   0 84.0524 2.62510   4
  12   0   0 84.8123 2.71229   7
  12   0   0 77.6057 3.89538   1
  12   0   0 80.4703 2.47687   6
 -13   0   0 8.30824 0.67246   6
 -13   0   0 6.49522 0.74466   7
 -13   0   0 10.6778 1.78362   1
 -13   0   0 7.76238 0.77553   5
 -13   0   0 7.98184 0.94183   3
  13   0   0 9.27040 0.69585   6
  13   0   0 8.27551 0.81064   4
  13   0   0 8.54487 0.88377   7
  13   0   0 5.20193 1.40827   1
 -14   0   0 62.3501 2.08068   6
 -14   0   0 65.0460 2.23588   5
 -14   0   0 67.0769 2.43557   7
 -14   0   0 66.0225 2.47280   3
 -14   0   0 70.0935 4.12285   1
  14   0   0 63.1533 2.08260   6
  14   0   0 63.7501 2.26686   4
  14   0   0 67.6057 3.70747   1
 -15   0   0 11.7971 1.19725   7
 -15   0   0 9.81862 1.92651   1
 -15   0   0 11.6655 1.16587   3
 -15   0   0 10.3397 0.94292   5
 -15   0   0 11.3541 0.79570   6
  15   0   0 12.1230 1.02445   4
  15   0   0 11.6052 0.82228   6
  15   0   0 10.8695 1.83055   1
 -16   0   0 4.87259 0.81606   3
 -16   0   0 5.11850 0.71857   5
 -16   0   0 3.97561 0.78400   7
 -16   0   0 4.64984 0.54700   6
 -16   0   0 2.76835 1.71894   1
  16   0   0 4.86911 0.53935   6
  16   0   0 2.11634 1.48118   1
  16   0   0 4.62177 0.76658   4
 -17   0   0 -0.2641 0.51026   5
 -17   0   0 -2.4737 1.50613   1
 -17   0   0 0.56575 0.37133   6
 -17   0   0 0.87275 0.70405   7
 -17   0   0 -0.1894 0.60539   3
  17   0   0 1.27808 0.64664   4
  17   0   0 0.48258 0.41233   6
  17   0   0 0.38772 1.41647   1
 -18   0   0 40.6459 4.32071   1
 -18   0   0 37.8581 1.52859   6
 -18   0   0 36.7129 1.75602   5
 -18   0   0 34.4827 1.97830   7
  18   0   0 42.8785 1.57969   6
  18   0   0 35.5763 3.49220   1
  18   0   0 38.4360 1.87496   4
 -19   0   0 6.65780 1.12840   7
 -19   0   0 6.60828 0.92534   5
 -19   0   0 5.47461 2.39018   1
 -19   0   0 5.07039 1.06671   3
 -19   0   0 5.79055 0.63283   6
  19   0   0 6.11338 2.07913   1
  19   0   0 6.17857 0.66413   6
  19   0   0 4.68882 0.94974   4
 -20   0   0 16.1452 1.64047   7
 -20   0   0 15.2233 1.31874   5
 -20   0   0 10.7396 2.90486   1
 -20   0   0 15.8057 1.72962   3
 -20   0   0 14.7465 0.99129   6
  20   0   0 15.7389 1.44424   4
  20   0   0 9.65434 2.35580   1
  20   0   0 14.0383 1.01329   6
 -21   0   0 5.56308 1.13782   3
 -21   0   0 4.51332 1.04132   7
 -21   0   0 4.71947 0.85693   5
 -21   0   0 4.23787 2.93199   1
 -21   0   0 4.98567 0.59244   6
  21   0   0 4.77044 0.63764   6
  21   0   0 4.60309 0.95478   4
  21   0   0 5.90563 2.28989   1
 -22   0   0 1.65701 0.76069   5
 -22   0   0 5.45024 3.21250   1
 -22   0   0 1.53610 0.96370   7
 -22   0   0 1.65540 0.45382   6
 -22   0   0 0.53390 0.93286   3
  22   0   0 1.89007 0.90234   4
  22   0   0 0.32092 2.35682   1
 -23   0   0 2.61940 1.06113   3
 -23   0   0 0.99905 0.95831   7
 -23   0   0 2.73769 3.62302   1
 -23   0   0 3.18294 0.82985   5
 -23   0   0 2.07493 0.47378   6
  23   0   0 0.98735 0.83155   4
  23   0   0 1.51731 2.66652   1
 -24   0   0 5.75232 1.22292   3
 -24   0   0 4.79899 0.89667   5
 -24   0   0 6.36485 4.19669   1
 -24   0   0 4.15406 1.10333   7
  24   0   0 5.50664 2.70864   1
  24   0   0 5.80568 1.15197   4
 -25   0   0 2.73946 1.16899   3
 -25   0   0 2.74799 1.12426   7
 -25   0   0 1.73818 0.79478   5
  25   0   0 1.04521 0.92090   4
  25  -1   0 2.01929 1.01092   4
 -25   1   0 2.43089 1.04317   7
 -25   1   0 3.68576 0.87966   5
 -25   1   0 4.31988 1.22068   3
  24  -1   0 -0.0551 0.94547   4
  24  -1   0 0.23782 2.84292   1
 -24   1   0 -0.0054 0.88424   3
 -24   1   0 0.19559 4.26820   1
 -24   1   0 0.43157 0.85222   7
 -24   1   0 -0.6149 0.62712   5
  23  -1   0 1.76711 2.62314   1
  23  -1   0 2.23406 0.90233   4
 -23   1   0 3.44318 3.55361   1
 -23   1   0 1.19857 0.47361   6
 -23   1   0 1.10435 0.72028   5
 -23   1   0 3.20963 1.10357   3
 -23   1   0 2.04147 1.00709   7
  22  -1   0 2.58657 2.40972   1
  22  -1   0 -0.4372 0.43422   6
  22  -1   0 0.64055 0.88819   4
 -22   1   0 1.22846 0.69516   5
 -22   1   0 0.37301 0.39079   6
 -22   1   0 -1.6252 0.72951   3
 -22   1   0 -0.7063 0.77928   7
 -22   1   0 3.86096 3.01111   1
  21  -1   0 16.2246 2.77742   1
  21  -1   0 11.8839 1.28538   4
  21  -1   0 14.6515 1.05781   6
 -21   1   0 16.3004 1.84718   3
 -21   1   0 13.9463 1.01135   6
 -21   1   0 11.6975 3.20633   1
 -21   1   0 12.5610 1.21032   5
 -21   1   0 10.5264 1.27788   7
  20  -1   0 1.39236 0.55069   6
  20  -1   0 0.41778 1.99505   1
  20  -1   0 1.98656 0.92974   4
 -20   1   0 0.24165 2.23843   1
 -20   1   0 1.38175 0.92233   7
 -20   1   0 1.73568 0.70803   5
 -20   1   0 1.93979 0.97328   3
 -20   1   0 1.78891 0.50329   6
  19  -1   0 32.5222 1.46333   6
  19  -1   0 30.0588 1.75973   4
  19  -1   0 30.1871 3.58145   1
 -19   1   0 29.3064 1.56824   5
 -19   1   0 29.8515 2.08904   3
 -19   1   0 27.0351 1.36902   6
 -19   1   0 25.1487 3.39407   1
 -19   1   0 31.0790 1.95302   7
  18  -1   0 24.8445 1.27171   6
  18  -1   0 24.1824 1.54401   4
  18  -1   0 17.6445 2.54796   1
 -18   1   0 21.5679 2.90381   1
 -18   1   0 22.7659 1.22194   6
 -18   1   0 21.3291 1.34675   5
 -18   1   0 24.3295 1.82745   3
 -18   1   0 23.6067 1.68464   7
  17  -1   0 8.08401 1.90085   1
  17  -1   0 9.50915 0.86347   6
  17  -1   0 10.8123 1.08509   4
 -17   1   0 6.28427 1.02634   3
 -17   1   0 8.48588 0.99092   7
 -17   1   0 11.4277 2.30094   1
 -17   1   0 9.53625 0.84876   6
 -17   1   0 9.34845 0.93697   5
  16  -1   0 12.1645 1.08396   4
  16  -1   0 13.7779 0.92892   6
  16  -1   0 14.2860 2.12662   1
 -16   1   0 12.2860 1.20547   3
 -16   1   0 12.8300 1.34214   3
 -16   1   0 13.6665 2.29989   1
 -16   1   0 12.8076 0.90547   6
 -16   1   0 13.4937 1.01146   5
  15  -1   0 5.24165 1.67557   1
  15  -1   0 9.79068 0.84386   6
  15  -1   0 9.28379 0.96280   4
 -15   1   0 9.43347 1.01222   3
 -15   1   0 8.43454 0.79069   6
 -15   1   0 6.15934 1.76684   1
 -15   1   0 7.59511 0.88300   7
 -15   1   0 8.11199 0.86092   5
  14  -1   0 15.1851 0.91636   6
  14  -1   0 13.4216 1.88548   1
  14  -1   0 14.7504 1.06871   4
  14  -1   0 13.7912 1.08371   7
 -14   1   0 15.1891 1.21024   7
 -14   1   0 13.7160 0.96212   5
 -14   1   0 13.3874 0.89588   6
 -14   1   0 14.7301 1.17350   3
 -14   1   0 14.5406 2.11538   1
  13  -1   0 0.22664 1.01228   1
  13  -1   0 0.67052 0.38725   6
  13  -1   0 0.74748 0.45714   7
  13  -1   0 0.52531 0.45909   4
 -13   1   0 0.76288 0.35940   6
 -13   1   0 0.06268 0.51777   7
 -13   1   0 1.19031 1.22114   1
 -13   1   0 0.96322 0.45078   5
 -13   1   0 1.11595 0.56403   3
  12  -1   0 120.906 3.62425   7
  12  -1   0 118.615 3.45425   6
  12  -1   0 121.079 3.58332   4
  12  -1   0 120.573 4.93020   1
 -12   1   0 120.758 3.67251   7
 -12   1   0 115.422 3.45062   6
 -12   1   0 113.579 3.46706   5
 -12   1   0 126.864 5.27303   1
 -12   1   0 122.417 3.75283   3
  11  -1   0 54.6610 1.83279   6
  11  -1   0 52.8317 3.08338   1
  11  -1   0 56.7567 1.93418   4
  11  -1   0 55.7500 1.95974   7
 -11   1   0 61.5011 3.32982   1
 -11   1   0 56.4676 2.08561   3
 -11   1   0 55.4069 1.83977   5
 -11   1   0 60.5296 2.05323   7
 -11   1   0 55.9334 1.83502   6
  10  -1   0 44.4005 1.59644   4
  10  -1   0 45.2636 1.64350   7
  10  -1   0 48.8893 2.73879   1
  10  -1   0 45.2623 1.52936   6
 -10   1   0 43.6510 1.51386   5
 -10   1   0 46.4922 1.68647   7
 -10   1   0 51.1562 2.87368   1
 -10   1   0 44.4769 1.52426   6
 -10   1   0 46.2599 1.73757   3
   9  -1   0 63.9078 1.99783   6
   9  -1   0 65.6232 2.06579   4
   9  -1   0 68.3279 3.15939   1
   9  -1   0 66.0277 2.10289   7
  -9   1   0 66.2161 2.01093   6
  -9   1   0 65.8346 3.22423   1
  -9   1   0 65.8488 2.13492   7
  -9   1   0 64.6834 1.98945   5
   8  -1   0 3.45441 0.91985   1
   8  -1   0 4.11368 0.47976   7
   8  -1   0 3.75779 0.40102   6
  -8   1   0 3.53585 0.38666   6
  -8   1   0 2.68368 0.44754   7
  -8   1   0 2.71916 0.93723   1
  -8   1   0 4.99463 0.45421   5
   7  -1   0 2.33393 0.79643   1
   7  -1   0 2.98012 0.33573   6
   7  -1   0 2.09028 0.34982   7
   7  -1   0 2.90594 0.38166   4
  -7   1   0 2.51880 0.32158   5
  -7   1   0 2.53850 0.32445   6
  -7   1   0 2.75893 0.41985   7
   6  -1   0 2.53113 0.28863   6
   6  -1   0 1.71012 0.60805   1
   6  -1   0 2.68382 0.32240   4
  -6   1   0 2.05236 0.26419   6
  -6   1   0 2.89173 0.29087   5
  -6   1   0 1.51120 0.60778   1
  -6   1   0 1.99333 0.30603   7
   5  -1   0 11.0422 0.52966   7
   5  -1   0 10.0334 0.49077   6
   5  -1   0 10.6963 0.49958   4
   5  -1   0 10.4108 0.95445   1
  -5   1   0 11.3550 0.50127   6
  -5   1   0 9.65404 0.98537   1
  -5   1   0 10.4398 0.53097   7
   4  -1   0 5.54280 0.68654   1
   4  -1   0 6.53696 0.36799   4
   4  -1   0 6.89356 0.38544   6
   4  -1   0 6.69671 0.39519   7
  -4   1   0 6.41084 0.41270   7
  -4   1   0 7.48454 0.38450   6
  -4   1   0 7.75704 0.76591   1
   3  -1   0 4.64848 0.29073   6
   3  -1   0 4.71817 0.30303   7
   3  -1   0 4.60216 0.28401   4
  -3   1   0 4.10892 0.52689   1
  -3   1   0 4.52195 0.29403   7
  -3   1   0 4.86580 0.30084   6
   2  -1   0 0.19767 0.08468   7
   2  -1   0 -0.0688 0.06629   4
   2  -1   0 -0.0331 0.06618   6
  -2   1   0 0.32720 0.20183   1
  -2   1   0 0.34706 0.09981   6
  -2   1   0 -0.0097 0.07138   3
  -2   1   0 0.12769 0.07505   7
  -2  -1   0 12.8602 0.65551   1
  -3  -1   0 1.91242 0.13489   6
  -3  -1   0 1.54264 0.19896   3
  -3  -1   0 1.86534 0.20112   7
  -3  -1   0 1.35337 0.36690   1
   3   1   0 1.37498 0.19976   3
   3   1   0 1.34289 0.18232   7
  -4  -1   0 68.9433 1.92349   7
  -4  -1   0 66.9423 1.80208   6
  -4  -1   0 66.5722 2.43986   1
  -4  -1   0 68.9191 1.94786   3
   4   1   0 66.3439 1.84731   4
   4   1   0 67.6874 1.80039   6
   4   1   0 67.5948 1.91411   7
   4   1   0 68.5227 1.95172   3
  -5  -1   0 405.927 10.4275   6
  -5  -1   0 416.652 10.5673   7
  -5  -1   0 416.050 11.3069   1
  -5  -1   0 401.232 10.5823   3
   5   1   0 408.779 10.4249   6
   5   1   0 397.973 10.4792   4
   5   1   0 410.925 11.2146   1
   5   1   0 398.810 10.5475   7
  -6  -1   0 8.08099 0.56824   7
  -6  -1   0 7.54713 0.58483   3
  -6  -1   0 5.58975 0.89632   1
  -6  -1   0 7.30621 0.37082   6
   6   1   0 7.04767 0.36984   6
   6   1   0 7.42275 0.43140   4
   6   1   0 6.85023 0.50379   7
   6   1   0 8.80933 0.99936   1
  -7  -1   0 5.92384 0.59119   7
  -7  -1   0 6.97743 0.63947   3
  -7  -1   0 6.82894 0.40313   6
  -7  -1   0 5.53067 0.91847   1
   7   1   0 7.81554 0.48330   4
   7   1   0 7.13859 0.97359   1
   7   1   0 6.68203 0.57466   7
   7   1   0 7.18240 0.40838   6
  -8  -1   0 1.43893 0.79505   1
  -8  -1   0 1.82296 0.41478   3
  -8  -1   0 0.90550 0.23283   6
  -8  -1   0 1.10723 0.37726   7
   8   1   0 1.20646 0.37077   7
   8   1   0 1.38304 0.23428   6
   8   1   0 1.73361 0.33353   4
   8   1   0 -0.1820 0.64566   1
  -9  -1   0 78.0832 2.45334   7
  -9  -1   0 77.9324 2.48795   3
  -9  -1   0 79.9257 3.54569   1
  -9  -1   0 76.1434 2.21068   6
   9   1   0 76.3757 2.40211   7
   9   1   0 76.2922 2.31336   4
   9   1   0 77.3679 2.20838   6
   9   1   0 81.9963 3.39820   1
 -10  -1   0 28.7865 1.27547   7
 -10  -1   0 30.2493 2.25889   1
 -10  -1   0 29.5242 1.03847   6
 -10  -1   0 30.9206 1.31265   3
  10   1   0 30.2149 1.15944   4
  10   1   0 32.4150 2.17931   1
  10   1   0 29.0788 1.03155   6
  10   1   0 28.7620 1.23668   7
 -11  -1   0 4.74350 1.20308   1
 -11  -1   0 7.53925 0.73241   7
 -11  -1   0 6.75895 0.66163   5
 -11  -1   0 6.99098 0.51629   6
 -11  -1   0 5.96220 0.67341   3
  11   1   0 4.71076 1.10596   1
  11   1   0 5.84504 0.60975   7
  11   1   0 7.10457 0.62982   4
  11   1   0 7.04646 0.51761   6
 -12  -1   0 8.04159 1.49806   1
 -12  -1   0 8.79520 0.77046   5
 -12  -1   0 8.84198 0.94237   3
 -12  -1   0 9.01200 0.89681   7
 -12  -1   0 8.40504 0.59052   6
  12   1   0 8.63673 0.60309   6
  12   1   0 8.99189 0.73642   4
  12   1   0 6.41723 1.35804   1
 -13  -1   0 67.8111 2.04825   6
 -13  -1   0 66.8255 2.45257   3
 -13  -1   0 65.7183 2.24231   5
 -13  -1   0 66.6478 3.82061   1
 -13  -1   0 68.1253 2.42057   7
  13   1   0 58.0042 3.44686   1
  13   1   0 66.4577 2.21861   4
  13   1   0 67.9101 2.04828   6
 -14  -1   0 5.24183 0.76563   7
 -14  -1   0 7.25216 1.67675   1
 -14  -1   0 5.34399 0.70663   5
 -14  -1   0 4.87466 0.75192   3
 -14  -1   0 4.89115 0.48349   6
  14   1   0 4.71266 1.43522   1
  14   1   0 5.15242 0.59011   6
  14   1   0 5.22754 0.69291   4
 -15  -1   0 19.7240 2.50451   1
 -15  -1   0 20.3145 1.38134   3
 -15  -1   0 21.5284 0.96049   6
 -15  -1   0 19.8204 1.19376   5
 -15  -1   0 23.0615 1.39229   7
  15   1   0 21.5606 0.97861   6
  15   1   0 20.3942 1.17966   4
  15   1   0 19.5889 2.22975   1
 -16  -1   0 -0.2959 0.48446   5
 -16  -1   0 -0.1008 0.30387   6
 -16  -1   0 0.40045 0.66155   7
 -16  -1   0 -0.4644 1.50683   1
 -16  -1   0 -0.2237 0.50383   3
  16   1   0 0.68271 0.35085   6
  16   1   0 -1.0142 1.27533   1
  16   1   0 0.36154 0.54759   4
 -17  -1   0 10.7698 1.23222   3
 -17  -1   0 10.5613 0.75703   6
 -17  -1   0 8.87583 1.05298   7
 -17  -1   0 10.6988 2.17239   1
 -17  -1   0 10.6112 1.05668   5
  17   1   0 7.42363 1.76382   1
  17   1   0 10.2607 0.79073   6
  17   1   0 9.56638 1.03433   4
 -18  -1   0 30.6771 1.61448   5
 -18  -1   0 33.8858 3.86956   1
 -18  -1   0 31.8691 1.29914   6
 -18  -1   0 31.2411 1.87049   7
  18   1   0 30.9658 1.65577   4
  18   1   0 31.2256 1.31806   6
  18   1   0 35.6138 3.39680   1
 -19  -1   0 108.802 3.58162   5
 -19  -1   0 114.007 6.56994   1
 -19  -1   0 110.099 3.86184   7
 -19  -1   0 101.030 3.16162   6
  19   1   0 106.249 3.59957   4
  19   1   0 102.520 5.36175   1
  19   1   0 105.875 3.18638   6
 -20  -1   0 7.84589 0.98568   5
 -20  -1   0 9.47055 0.77583   6
 -20  -1   0 8.46969 1.14931   7
 -20  -1   0 4.38491 2.54942   1
  20   1   0 9.73026 1.17812   4
  20   1   0 8.55383 2.17877   1
 -21  -1   0 4.17619 1.06904   7
 -21  -1   0 4.34253 0.92058   5
 -21  -1   0 3.17071 2.76254   1
 -21  -1   0 5.24963 0.54487   6
 -21  -1   0 1.91684 0.97973   3
  21   1   0 5.57078 2.19605   1
  21   1   0 4.44749 0.90982   4
 -22  -1   0 0.73825 0.75731   5
 -22  -1   0 1.04604 0.98307   3
 -22  -1   0 -0.3592 0.83747   7
 -22  -1   0 1.66172 0.40756   6
 -22  -1   0 -0.7767 2.85557   1
  22   1   0 -1.0608 2.28874   1
  22   1   0 1.43222 0.83256   4
 -23  -1   0 5.94114 0.64960   6
 -23  -1   0 6.08817 1.02234   5
 -23  -1   0 7.88661 3.93671   1
 -23  -1   0 5.97137 1.12711   7
 -23  -1   0 7.34415 1.28811   3
  23   1   0 3.16523 2.66569   1
  23   1   0 8.02824 1.15746   4
 -24  -1   0 3.06715 1.11464   7
 -24  -1   0 1.19358 0.79007   5
 -24  -1   0 0.19081 0.90794   3
 -24  -1   0 4.44747 4.27997   1
  24   1   0 -1.9529 2.49488   1
  24   1   0 0.34314 0.82787   4
 -25  -1   0 3.61782 0.91991   5
 -25  -1   0 2.20057 1.04448   7
 -25  -1   0 3.38777 1.20064   3
  25   1   0 5.21169 1.09933   4
  25  -2   0 1.53375 1.02895   4
 -25   2   0 1.15428 0.73002   5
 -25   2   0 0.22967 0.91216   7
 -25   2   0 0.37329 1.03098   3
  24  -2   0 2.28295 2.96350   1
  24  -2   0 1.00331 1.02124   4
 -24   2   0 0.91800 0.67982   5
 -24   2   0 -0.1024 4.21696   1
 -24   2   0 0.54566 0.92591   3
 -24   2   0 0.76830 0.93456   7
  23  -2   0 0.48930 0.52464   6
  23  -2   0 1.21230 0.89789   4
  23  -2   0 1.72134 2.83101   1
 -23   2   0 0.62560 0.46400   6
 -23   2   0 -0.3403 0.85849   3
 -23   2   0 0.53461 0.86421   7
 -23   2   0 -0.6918 3.55466   1
 -23   2   0 0.15721 0.62755   5
  22  -2   0 -0.1102 0.87081   4
  22  -2   0 -0.0401 0.47304   6
  22  -2   0 -0.8539 2.46875   1
 -22   2   0 1.08682 3.13508   1
 -22   2   0 0.72155 0.59874   5
 -22   2   0 -1.8528 0.73153   3
 -22   2   0 -0.0775 0.81252   7
 -22   2   0 -0.1450 0.43105   6
  21  -2   0 3.90008 0.68914   6
  21  -2   0 4.12342 0.93209   4
  21  -2   0 2.46687 2.36624   1
 -21   2   0 4.24414 0.61556   6
 -21   2   0 4.82484 0.79466   5
 -21   2   0 2.65699 0.91138   7
 -21   2   0 4.99657 2.90803   1
 -21   2   0 3.31817 1.02288   3
  20  -2   0 11.3390 2.52042   1
  20  -2   0 13.6830 1.12012   6
  20  -2   0 13.1448 1.37005   4
 -20   2   0 13.5260 1.35084   7
 -20   2   0 7.50706 2.66670   1
 -20   2   0 12.2951 1.41963   3
 -20   2   0 13.9886 1.14888   5
 -20   2   0 12.2088 1.01501   6
  19  -2   0 3.70963 0.94132   4
  19  -2   0 3.23743 0.64327   6
  19  -2   0 3.08115 2.04590   1
 -19   2   0 -0.9646 2.19717   1
 -19   2   0 4.39733 0.64224   6
 -19   2   0 4.61994 1.01269   7
 -19   2   0 2.31336 0.94165   3
 -19   2   0 5.03459 0.77620   5
  18  -2   0 -0.4148 1.72772   1
  18  -2   0 0.91395 0.53832   6
  18  -2   0 1.10239 0.74091   4
 -18   2   0 0.45483 0.47734   6
 -18   2   0 0.36150 0.56126   5
 -18   2   0 1.18648 0.83772   7
 -18   2   0 2.31062 1.96370   1
 -18   2   0 0.36966 0.77491   3
  17  -2   0 27.3939 1.56228   4
  17  -2   0 21.6050 2.60699   1
  17  -2   0 25.5296 1.32203   6
 -17   2   0 22.2994 2.94216   1
 -17   2   0 25.7882 1.64388   7
 -17   2   0 24.7492 1.69327   3
 -17   2   0 23.3612 1.27649   6
 -17   2   0 26.3146 1.31876   5
  16  -2   0 0.40516 0.61707   4
  16  -2   0 -0.1019 0.42666   6
  16  -2   0 0.32879 1.47424   1
 -16   2   0 -0.3307 0.53484   3
 -16   2   0 0.28395 0.64090   7
 -16   2   0 0.62836 0.47776   5
 -16   2   0 -0.3233 0.64256   3
 -16   2   0 0.26421 1.48284   1
 -16   2   0 0.05629 0.40081   6
  15  -2   0 1.57764 0.65831   4
  15  -2   0 1.80001 1.49308   1
  15  -2   0 1.32654 0.51432   6
  15  -2   0 2.71610 0.62845   7
 -15   2   0 2.14724 0.54082   5
 -15   2   0 2.49761 1.52353   1
 -15   2   0 3.34521 0.54153   6
 -15   2   0 2.88350 0.71151   7
 -15   2   0 2.33534 0.70642   3
 -15   2   0 0.52794 0.66040   3
  14  -2   0 38.8879 1.69182   4
  14  -2   0 37.2022 1.66683   7
  14  -2   0 36.9471 1.53171   6
  14  -2   0 43.2963 3.14518   1
 -14   2   0 34.9137 3.21533   1
 -14   2   0 37.2757 1.77835   3
 -14   2   0 37.5417 1.52372   6
 -14   2   0 38.1247 1.90429   3
 -14   2   0 38.4473 1.51183   5
 -14   2   0 40.6630 1.80002   7
  13  -2   0 7.65132 0.76676   6
  13  -2   0 6.93615 0.70615   7
  13  -2   0 6.74833 1.53844   1
  13  -2   0 7.94843 0.83641   4
 -13   2   0 6.84901 0.70687   5
 -13   2   0 6.98209 0.80599   7
 -13   2   0 5.52293 0.76551   3
 -13   2   0 4.52287 1.46546   1
 -13   2   0 6.57300 0.72370   6
 -13   2   0 6.56480 0.82865   3
  12  -2   0 0.63102 1.03930   1
  12  -2   0 0.66650 0.37756   6
  12  -2   0 0.26921 0.44718   7
  12  -2   0 0.40660 0.46736   4
 -12   2   0 0.12435 0.35852   6
 -12   2   0 0.76712 0.41311   5
 -12   2   0 1.00367 1.12334   1
 -12   2   0 0.14068 0.48783   7
 -12   2   0 0.44723 0.53137   3
  11  -2   0 33.1966 1.38676   7
  11  -2   0 35.7144 1.34703   6
  11  -2   0 32.0089 1.37510   4
  11  -2   0 34.9410 2.54242   1
 -11   2   0 35.0442 1.26489   5
 -11   2   0 34.5647 1.32894   6
 -11   2   0 36.1564 2.55856   1
 -11   2   0 31.5819 1.42368   7
  10  -2   0 3.18266 1.11078   1
  10  -2   0 6.29387 0.60879   6
  10  -2   0 7.36197 0.66987   7
  10  -2   0 4.33687 0.54802   4
 -10   2   0 6.96771 0.60121   6
 -10   2   0 5.47607 0.59675   7
 -10   2   0 5.51585 0.51642   5
 -10   2   0 4.11525 1.16873   1
   9  -2   0 67.1203 2.15307   4
   9  -2   0 69.7281 2.17704   7
   9  -2   0 70.3827 2.13018   6
   9  -2   0 67.8428 3.23815   1
  -9   2   0 68.8093 2.03291   5
  -9   2   0 69.2742 2.20094   7
  -9   2   0 67.9866 2.12054   6
  -9   2   0 64.9833 3.30041   1
   8  -2   0 808.431 20.6911   6
   8  -2   0 806.200 20.7219   7
   8  -2   0 808.772 21.9511   1
   8  -2   0 798.792 20.7220   4
  -8   2   0 805.129 22.0438   1
  -8   2   0 810.574 20.7444   7
  -8   2   0 796.961 20.6880   6
  -8   2   0 790.159 20.5955   5
   7  -2   0 192.539 5.21485   7
   7  -2   0 185.723 6.19487   1
   7  -2   0 194.192 5.20481   6
   7  -2   0 196.124 5.22601   4
  -7   2   0 194.592 6.31735   1
  -7   2   0 192.355 5.20185   6
  -7   2   0 190.686 5.10133   5
  -7   2   0 197.280 5.24149   7
   6  -2   0 211.784 5.52449   7
   6  -2   0 210.817 5.52492   6
   6  -2   0 201.155 6.39973   1
   6  -2   0 209.671 5.53104   4
  -6   2   0 206.980 6.48455   1
  -6   2   0 203.995 5.52570   7
  -6   2   0 203.393 5.51365   6
  -6   2   0 204.022 5.41242   5
  -6   2   0 209.661 5.61847   3
   5  -2   0 1.62351 0.25222   6
   5  -2   0 2.13370 0.26467   7
   5  -2   0 3.03523 0.31921   4
   5  -2   0 2.29476 0.56965   1
  -5   2   0 1.16566 0.28308   3
  -5   2   0 2.25488 0.22474   5
  -5   2   0 2.11786 0.55335   1
  -5   2   0 1.86646 0.25192   6
  -5   2   0 2.04626 0.26361   7
   4  -2   0 38.2546 1.16201   7
   4  -2   0 37.9919 1.17182   4
   4  -2   0 39.1545 1.19146   6
  -4   2   0 37.1708 1.22403   3
  -4   2   0 37.9989 1.07015   5
  -4   2   0 38.6401 1.19142   6
  -4   2   0 38.8739 1.16869   7
  -4   2   0 35.3187 1.73985   1
   3  -2   0 0.20614 0.18453   3
   3  -2   0 0.50488 0.17453   4
   3  -2   0 0.04129 0.14175   7
   3  -2   0 0.31091 0.16552   6
  -3   2   0 0.44857 0.09542   5
  -3   2   0 0.16245 0.16618   6
  -3   2   0 -0.0996 0.30687   1
  -3   2   0 0.21678 0.19255   3
  -3   2   0 0.12382 0.14601   7
  -2   2   0 683.153 17.9527   1
   1  -2   0 2.12015 0.37385   1
   0   2   0 -0.0154 0.04428   3
  -1  -2   0 10.9883 0.37914   3
  -1  -2   0 9.20299 0.60566   1
   2   2   0 288.107 7.33741   4
  -3  -2   0 62.5257 2.19990   1
  -3  -2   0 62.7365 1.75829   3
  -3  -2   0 61.0393 1.73469   7
   3   2   0 62.2315 1.64322   4
   3   2   0 61.0619 1.76067   3
  -4  -2   0 336.067 8.73000   6
  -4  -2   0 352.046 9.55073   1
  -4  -2   0 341.228 8.91885   3
  -4  -2   0 346.547 8.90330   7
   4   2   0 342.845 8.92893   3
   4   2   0 339.397 8.79810   4
  -5  -2   0 34.6115 1.17605   3
  -5  -2   0 35.5339 1.76175   1
  -5  -2   0 33.8283 1.15649   7
  -5  -2   0 35.2097 0.96360   6
   5   2   0 35.0284 1.04043   4
   5   2   0 35.0291 0.95896   6
   5   2   0 34.1093 1.19256   3
   5   2   0 37.1845 1.70649   1
  -6  -2   0 2372.60 61.3097   1
   6   2   0 2368.10 61.1898   1
  -7  -2   0 50.4112 1.64493   7
  -7  -2   0 51.4916 1.39302   6
  -7  -2   0 48.8370 1.65791   3
  -7  -2   0 49.5460 2.43187   1
   7   2   0 48.2804 1.38178   6
   7   2   0 45.6059 2.34283   1
   7   2   0 49.0613 1.48969   4
  -8  -2   0 84.7156 2.56060   7
  -8  -2   0 83.4615 2.58225   3
  -8  -2   0 86.4136 3.57601   1
  -8  -2   0 82.5841 2.28545   6
   8   2   0 81.8904 2.27900   6
   8   2   0 86.2993 3.41741   1
   8   2   0 82.3692 2.39499   4
  -9  -2   0 85.8314 2.73236   3
  -9  -2   0 89.4355 2.42095   6
  -9  -2   0 88.5255 3.83886   1
  -9  -2   0 88.5290 2.71301   7
   9   2   0 88.0449 3.60206   1
   9   2   0 86.3657 2.41121   6
   9   2   0 88.0853 2.54584   4
 -10  -2   0 159.259 4.31147   6
 -10  -2   0 168.074 4.64137   7
 -10  -2   0 163.113 5.97189   1
 -10  -2   0 162.652 4.66675   3
  10   2   0 159.241 5.66942   1
  10   2   0 159.598 4.45567   4
  10   2   0 161.034 4.31229   6
 -11  -2   0 2.99011 0.53321   7
 -11  -2   0 2.98248 0.53674   3
 -11  -2   0 3.55484 0.39555   6
 -11  -2   0 3.38912 1.16923   1
  11   2   0 3.61424 1.06936   1
  11   2   0 3.76544 0.40469   6
  11   2   0 2.71256 0.41991   4
 -12  -2   0 1.23064 0.27341   6
 -12  -2   0 1.11967 0.51700   7
 -12  -2   0 1.42003 0.48184   5
 -12  -2   0 0.72020 0.51565   3
 -12  -2   0 0.92130 1.13634   1
  12   2   0 1.11073 0.26914   6
  12   2   0 1.73898 0.45467   4
  12   2   0 1.75081 1.04823   1
 -13  -2   0 30.3082 1.48508   7
 -13  -2   0 29.0775 2.71253   1
 -13  -2   0 28.6277 1.34914   5
 -13  -2   0 28.6824 1.05709   6
 -13  -2   0 30.3819 1.47381   3
  13   2   0 26.9304 2.32265   1
  13   2   0 28.1604 1.06296   6
  13   2   0 29.9886 1.27438   4
 -14  -2   0 4.22810 1.45343   1
 -14  -2   0 3.74977 0.39047   6
 -14  -2   0 4.51784 0.72446   3
 -14  -2   0 2.96974 0.73888   7
 -14  -2   0 3.69751 0.66588   5
  14   2   0 4.62592 1.38117   1
  14   2   0 3.42371 0.39989   6
  14   2   0 4.76873 0.65209   4
 -15  -2   0 3.62772 0.68746   5
 -15  -2   0 3.04531 0.69920   7
 -15  -2   0 2.65146 0.36498   6
 -15  -2   0 -0.1700 1.34194   1
 -15  -2   0 2.64472 0.65197   3
  15   2   0 2.51212 0.57203   4
  15   2   0 3.62740 1.42386   1
  15   2   0 2.56121 0.37711   6
 -16  -2   0 13.8516 1.28227   7
 -16  -2   0 12.8315 1.18558   3
 -16  -2   0 13.0517 1.10244   5
 -16  -2   0 14.0016 0.75376   6
 -16  -2   0 15.1427 2.32701   1
  16   2   0 11.9473 1.87826   1
  16   2   0 14.7904 0.77848   6
  16   2   0 13.9487 1.04231   4
 -17  -2   0 8.79952 0.65321   6
 -17  -2   0 8.85616 0.97486   5
 -17  -2   0 9.21859 1.01571   7
 -17  -2   0 4.97040 2.02202   1
 -17  -2   0 7.09528 0.93833   3
  17   2   0 9.99610 0.98106   4
  17   2   0 10.5155 1.92716   1
  17   2   0 8.20456 0.66896   6
 -18  -2   0 15.8384 0.83351   6
 -18  -2   0 14.3914 1.26162   5
 -18  -2   0 15.8186 2.64002   1
 -18  -2   0 16.1079 1.51784   7
  18   2   0 17.1856 1.22927   4
  18   2   0 13.0052 2.16814   1
 -19  -2   0 15.0742 0.82067   6
 -19  -2   0 15.6070 1.28599   5
 -19  -2   0 13.7592 2.73216   1
 -19  -2   0 15.5040 1.56682   7
  19   2   0 12.8789 1.24955   4
  19   2   0 10.9733 2.20715   1
 -20  -2   0 -1.8478 2.21898   1
 -20  -2   0 -0.4290 0.28497   6
 -20  -2   0 0.40351 0.80381   7
 -20  -2   0 -0.2414 0.63649   5
  20   2   0 -0.2399 1.88186   1
  20   2   0 -0.1509 0.65551   4
 -21  -2   0 -2.5730 2.63742   1
 -21  -2   0 -0.0339 0.28550   6
 -21  -2   0 0.39935 0.71926   5
 -21  -2   0 -0.3294 0.79539   7
  21   2   0 0.27459 2.12932   1
  21   2   0 0.88105 0.74703   4
 -22  -2   0 0.23143 0.88915   3
 -22  -2   0 -0.2016 0.74476   5
 -22  -2   0 -2.3040 2.76552   1
 -22  -2   0 0.42566 0.87832   7
 -22  -2   0 0.21078 0.28548   6
  22   2   0 1.50791 0.74905   4
  22   2   0 -0.4097 2.34851   1
 -23  -2   0 0.97630 0.83223   5
 -23  -2   0 0.23301 3.52243   1
 -23  -2   0 1.74823 0.97719   3
 -23  -2   0 1.03441 0.97926   7
  23   2   0 2.18090 0.91167   4
  23   2   0 2.75812 2.57662   1
 -24  -2   0 0.43726 0.77792   5
 -24  -2   0 -0.0619 0.88784   7
 -24  -2   0 -0.2470 0.86405   3
 -24  -2   0 1.60048 4.23134   1
  24   2   0 -1.9678 2.49499   1
  24   2   0 0.02105 0.80406   4
 -25  -2   0 0.95896 1.00261   3
 -25  -2   0 0.80453 1.02073   7
 -25  -2   0 1.11826 0.85511   5
  25   2   0 -1.3666 0.69444   4
  25  -3   0 -0.6617 0.92688   4
 -25   3   0 -1.1609 0.90361   3
 -25   3   0 0.79931 0.95294   7
 -25   3   0 0.54778 0.63277   5
  24  -3   0 6.92290 1.33686   4
  24  -3   0 6.06944 0.83120   6
  24  -3   0 1.13337 3.27308   1
 -24   3   0 5.97103 0.85584   5
 -24   3   0 6.83077 1.26753   7
 -24   3   0 3.42290 4.57759   1
 -24   3   0 5.64063 1.27511   3
  23  -3   0 7.81350 1.22031   4
  23  -3   0 8.03216 3.06223   1
  23  -3   0 10.6973 1.10335   6
 -23   3   0 10.1212 1.44064   3
 -23   3   0 8.64424 1.06928   6
 -23   3   0 12.5129 1.40730   7
 -23   3   0 8.47198 3.84042   1
 -23   3   0 8.92761 0.99437   5
  22  -3   0 4.70511 0.75126   6
  22  -3   0 5.12663 1.12405   4
  22  -3   0 5.40787 2.72549   1
 -22   3   0 3.45727 3.37124   1
 -22   3   0 5.64574 0.81458   5
 -22   3   0 3.78896 0.98144   7
 -22   3   0 3.16039 1.02843   3
 -22   3   0 3.64810 0.63476   6
  21  -3   0 -0.2202 0.72230   4
  21  -3   0 0.62054 0.52317   6
  21  -3   0 -1.3043 2.40352   1
 -21   3   0 1.18644 0.58057   5
 -21   3   0 -0.2805 0.43039   6
 -21   3   0 -3.0244 2.68042   1
 -21   3   0 0.45805 0.83826   3
 -21   3   0 0.96016 0.78293   7
  20  -3   0 2.08769 0.84887   4
  20  -3   0 1.85664 0.60474   6
  20  -3   0 1.16374 2.16394   1
 -20   3   0 1.27601 0.59660   5
 -20   3   0 1.53404 0.55376   6
 -20   3   0 1.71204 0.80722   7
 -20   3   0 4.46935 2.56654   1
 -20   3   0 0.53683 0.85183   3
  19  -3   0 0.71602 0.54660   6
  19  -3   0 0.92124 0.87824   4
  19  -3   0 1.68244 2.03771   1
 -19   3   0 0.46017 0.83997   3
 -19   3   0 -0.2633 0.70994   7
 -19   3   0 0.31619 0.48002   6
 -19   3   0 0.29239 0.53439   5
 -19   3   0 0.66606 2.15599   1
  18  -3   0 20.9900 1.27599   6
  18  -3   0 17.9039 1.46819   4
  18  -3   0 14.3873 2.42417   1
 -18   3   0 19.6852 1.54839   7
 -18   3   0 18.6725 1.15888   5
 -18   3   0 16.7276 2.87686   1
 -18   3   0 19.2641 1.73792   3
 -18   3   0 18.0966 1.20158   6
  17  -3   0 20.5286 2.66922   1
  17  -3   0 27.0007 1.40645   6
  17  -3   0 27.9643 1.58901   4
 -17   3   0 25.5260 1.77764   3
 -17   3   0 25.1089 1.28344   5
 -17   3   0 26.5909 1.37206   6
 -17   3   0 22.4947 2.92360   1
 -17   3   0 24.6767 1.62360   7
  16  -3   0 15.8597 2.26610   1
  16  -3   0 18.5556 1.30113   4
  16  -3   0 17.4805 1.20856   7
  16  -3   0 15.1390 1.09300   6
 -16   3   0 14.8160 1.33355   3
 -16   3   0 14.4518 0.98561   5
 -16   3   0 16.8232 1.06775   6
 -16   3   0 16.4855 1.44262   3
 -16   3   0 15.0961 1.28960   7
 -16   3   0 13.8840 2.38855   1
  15  -3   0 17.7194 1.18551   7
  15  -3   0 18.0891 1.12505   6
  15  -3   0 16.0446 2.24502   1
  15  -3   0 16.6559 1.26173   4
 -15   3   0 17.3242 2.50209   1
 -15   3   0 17.3274 1.09464   6
 -15   3   0 15.0155 1.27698   3
 -15   3   0 20.4826 1.32627   7
 -15   3   0 16.5980 0.98881   5
 -15   3   0 19.6759 1.50013   3
  14  -3   0 3.05307 1.49615   1
  14  -3   0 3.37762 0.60603   6
  14  -3   0 3.75084 0.75491   4
  14  -3   0 3.18522 0.64435   7
 -14   3   0 3.10373 0.75542   3
 -14   3   0 3.71963 0.55836   5
 -14   3   0 3.44470 0.72892   3
 -14   3   0 3.60694 0.59159   6
 -14   3   0 0.83079 1.38894   1
 -14   3   0 3.80763 0.73680   7
  13  -3   0 82.1067 2.60837   6
  13  -3   0 87.1186 4.26843   1
  13  -3   0 77.4002 2.64978   7
  13  -3   0 76.6977 2.66123   4
 -13   3   0 78.1535 2.45219   5
 -13   3   0 76.0011 2.56491   6
 -13   3   0 83.5103 2.74083   7
 -13   3   0 83.4301 4.31692   1
 -13   3   0 78.1673 2.86699   3
  12  -3   0 29.2104 1.34897   4
  12  -3   0 31.6416 2.68365   1
  12  -3   0 29.8833 1.34202   7
  12  -3   0 27.9819 1.29112   6
 -12   3   0 29.4100 1.29764   6
 -12   3   0 28.1392 1.38045   7
 -12   3   0 32.4579 2.77068   1
 -12   3   0 28.5031 1.51241   3
 -12   3   0 29.7439 1.15867   5
  11  -3   0 13.5654 0.89556   4
  11  -3   0 11.2024 1.67007   1
  11  -3   0 13.9773 0.89858   7
  11  -3   0 13.7731 0.88628   6
 -11   3   0 12.2104 0.96138   7
 -11   3   0 10.2175 1.56846   1
 -11   3   0 15.9424 1.06635   3
 -11   3   0 13.8776 0.73445   5
 -11   3   0 13.5435 0.88101   6
  10  -3   0 1.43096 0.38178   6
  10  -3   0 1.04546 0.97269   1
  10  -3   0 1.31843 0.43381   4
  10  -3   0 1.91845 0.39542   7
 -10   3   0 1.52421 0.38902   6
 -10   3   0 0.34951 0.43146   3
 -10   3   0 1.18971 0.89698   1
 -10   3   0 1.26743 0.31000   5
 -10   3   0 0.84279 0.42171   7
   9  -3   0 0.22759 0.31535   6
   9  -3   0 0.62277 0.35446   7
   9  -3   0 0.43288 0.36625   4
   9  -3   0 -0.1564 0.79609   1
  -9   3   0 0.48648 0.31869   6
  -9   3   0 -0.1340 0.78546   1
  -9   3   0 0.00355 0.40074   3
  -9   3   0 0.41725 0.36044   7
  -9   3   0 0.80584 0.26777   5
   8  -3   0 9.57193 1.32329   1
   8  -3   0 10.5163 0.71730   6
   8  -3   0 9.56983 0.68030   7
   8  -3   0 10.6769 0.70129   4
  -8   3   0 9.84565 0.79762   3
  -8   3   0 12.5360 1.44777   1
  -8   3   0 10.1839 0.74228   7
  -8   3   0 8.75689 0.69958   6
  -8   3   0 9.57193 0.53033   5
   7  -3   0 42.1902 1.44421   4
   7  -3   0 42.0749 1.41606   7
   7  -3   0 45.2949 2.36223   1
   7  -3   0 40.8680 1.43969   6
  -7   3   0 39.4339 1.42940   6
  -7   3   0 43.1282 1.27175   5
  -7   3   0 42.0864 1.53306   3
  -7   3   0 42.9487 1.43577   7
  -7   3   0 41.1214 2.37457   1
   6  -3   0 55.6991 1.68920   7
   6  -3   0 55.9876 1.73651   6
   6  -3   0 55.1722 1.71681   4
  -6   3   0 55.6540 1.70568   7
  -6   3   0 54.3108 1.72780   6
  -6   3   0 52.6858 2.57161   1
  -6   3   0 56.5344 1.80806   3
  -6   3   0 55.1076 1.55536   5
   5  -3   0 29.8686 1.06165   6
   5  -3   0 30.9407 1.04991   4
   5  -3   0 31.1472 1.01862   7
  -5   3   0 30.3219 1.76671   1
  -5   3   0 30.0109 1.01790   7
  -5   3   0 29.8701 0.88603   5
  -5   3   0 30.2853 1.06913   6
  -5   3   0 29.7949 1.10535   3
   4  -3   0 0.49691 0.22247   4
   4  -3   0 0.33304 0.19119   7
   4  -3   0 0.67537 0.25608   3
   4  -3   0 0.48897 0.22320   6
  -4   3   0 0.19104 0.23480   3
  -4   3   0 0.06694 0.21130   6
  -4   3   0 0.78005 0.12307   5
  -4   3   0 0.53346 0.21407   7
  -4   3   0 0.21482 0.43050   1
   3  -3   0 298.914 7.93305   3
   3  -3   0 303.752 7.89119   4
   3  -3   0 305.833 7.85291   7
   3  -3   0 304.667 7.93019   6
  -3   3   0 295.205 7.75218   5
  -3   3   0 321.361 8.69197   1
  -3   3   0 300.196 7.85032   7
  -3   3   0 302.006 7.93569   3
  -3   3   0 306.166 7.93089   6
   2  -3   0 1.35782 0.17106   7
   2  -3   0 0.86028 0.42866   1
   2  -3   0 1.76913 0.23189   6
   2  -3   0 1.30904 0.23400   3
   2  -3   0 1.56793 0.20051   4
  -2   3   0 1.18444 0.21965   3
  -2   3   0 0.97676 0.46596   1
  -2   3   0 1.39171 0.21746   6
  -2   3   0 1.35704 0.09447   5
   1  -3   0 7.23882 0.39369   3
   1  -3   0 7.44739 0.38248   6
   1  -3   0 8.64837 0.77070   1
   1  -3   0 7.49051 0.31442   4
  -1   3   0 7.37201 0.37583   6
  -1   3   0 7.85984 0.75884   1
  -1   3   0 7.86633 0.25341   5
  -1   3   0 7.25599 0.40506   3
   0  -3   0 23.6110 1.19487   1
   0  -3   0 22.5581 0.74995   3
   0  -3   0 22.2493 0.70671   6
   0  -3   0 22.2262 0.64403   4
   0   3   0 23.4282 1.18511   1
   0   3   0 21.9145 0.70357   6
   0   3   0 22.2611 0.65501   5
  -1  -3   0 146.452 3.70849   4
  -1  -3   0 147.107 4.36239   1
  -1  -3   0 150.360 3.82290   3
  -1  -3   0 147.082 3.76892   6
   1   3   0 150.063 3.77043   6
   1   3   0 127.829 3.80335   3
  -2  -3   0 1.42673 0.20630   3
  -2  -3   0 2.08661 0.16454   6
  -2  -3   0 1.80464 0.47889   1
   2   3   0 2.49552 0.16826   6
   2   3   0 1.91895 0.21684   3
  -3  -3   0 259.161 7.21357   1
  -3  -3   0 253.191 6.57452   3
  -3  -3   0 255.454 6.40605   6
   3   3   0 236.896 6.41978   4
   3   3   0 252.751 6.58170   3
  -4  -3   0 0.78688 0.21019   7
  -4  -3   0 0.56322 0.22011   3
  -4  -3   0 0.53936 0.47400   1
   4   3   0 0.33976 0.22786   3
   4   3   0 0.93327 0.12968   4
  -5  -3   0 25.0810 1.53462   1
  -5  -3   0 24.4831 0.95135   3
  -5  -3   0 26.8260 0.94417   7
   5   3   0 23.7136 1.38493   1
   5   3   0 25.3964 0.98277   3
   5   3   0 26.6889 0.78693   4
  -6  -3   0 2.22704 0.37255   3
  -6  -3   0 2.25614 0.16273   6
  -6  -3   0 1.97985 0.33906   7
  -6  -3   0 1.30793 0.68905   1
   6   3   0 1.86826 0.64008   1
   6   3   0 2.45833 0.42933   3
   6   3   0 2.16722 0.25341   4
  -7  -3   0 0.28984 0.33516   3
  -7  -3   0 -0.0921 0.60844   1
  -7  -3   0 0.19604 0.33250   7
  -7  -3   0 0.15115 0.12015   6
   7   3   0 -0.2703 0.60456   1
   7   3   0 0.08779 0.21731   4
   7   3   0 -0.7884 0.33887   3
  -8  -3   0 4.52744 0.29055   6
  -8  -3   0 2.20015 0.87032   1
  -8  -3   0 4.34165 0.53775   3
  -8  -3   0 4.14310 0.50578   7
   8   3   0 3.68718 0.52741   3
   8   3   0 4.27962 0.42136   4
   8   3   0 5.13287 0.98436   1
   8   3   0 4.57598 0.28755   6
  -9  -3   0 16.6075 0.93845   3
  -9  -3   0 16.4790 0.93994   7
  -9  -3   0 15.7056 0.55744   6
  -9  -3   0 15.7463 1.78281   1
   9   3   0 15.0311 0.55414   6
   9   3   0 14.3078 0.69585   4
 -10  -3   0 16.9283 1.92332   1
 -10  -3   0 19.8034 1.06960   3
 -10  -3   0 19.0395 0.66190   6
 -10  -3   0 17.2638 1.03216   7
  10   3   0 18.6579 1.85126   1
  10   3   0 19.2693 0.66391   6
  10   3   0 18.6874 0.83025   4
 -11  -3   0 144.529 5.72383   1
 -11  -3   0 145.754 4.26205   7
 -11  -3   0 143.548 3.84327   6
 -11  -3   0 146.249 4.28732   3
  11   3   0 139.920 4.02802   4
  11   3   0 149.224 5.41342   1
  11   3   0 143.149 3.84089   6
 -12  -3   0 -0.5151 0.42433   3
 -12  -3   0 0.18056 0.18711   6
 -12  -3   0 0.85418 1.12372   1
 -12  -3   0 -0.1222 0.46609   7
  12   3   0 0.21161 0.20414   6
  12   3   0 -0.2381 0.99510   1
  12   3   0 0.75740 0.38289   4
 -13  -3   0 35.6157 1.66470   3
 -13  -3   0 37.3748 3.02104   1
 -13  -3   0 34.0568 1.51421   5
 -13  -3   0 34.5347 1.12828   6
 -13  -3   0 36.6272 1.64741   7
  13   3   0 35.0496 1.13446   6
  13   3   0 28.6994 2.58552   1
  13   3   0 33.0692 1.36047   4
 -14  -3   0 0.81729 0.55047   3
 -14  -3   0 1.18673 1.38980   1
 -14  -3   0 0.67044 0.63107   7
 -14  -3   0 1.40575 0.28410   6
 -14  -3   0 0.94206 0.54998   5
  14   3   0 1.67254 0.50451   4
  14   3   0 3.29930 1.31537   1
  14   3   0 1.20020 0.28688   6
 -15  -3   0 9.37017 1.09815   3
 -15  -3   0 10.9138 0.59611   6
 -15  -3   0 13.1935 2.19319   1
 -15  -3   0 9.74769 1.01007   5
 -15  -3   0 10.1042 1.08294   7
  15   3   0 10.7290 0.89138   4
  15   3   0 8.92552 1.68258   1
 -16  -3   0 1.03715 0.68753   7
 -16  -3   0 -0.4697 0.56480   5
 -16  -3   0 -0.1648 0.49837   3
 -16  -3   0 -1.6262 1.43243   1
 -16  -3   0 -0.0271 0.23366   6
  16   3   0 0.77701 0.51089   4
  16   3   0 1.07237 1.34427   1
 -17  -3   0 -0.0003 1.59327   1
 -17  -3   0 0.27977 0.25386   6
 -17  -3   0 0.00791 0.60791   5
 -17  -3   0 -0.5499 0.61660   7
 -17  -3   0 0.21784 0.59820   3
  17   3   0 0.78489 1.43248   1
  17   3   0 0.76045 0.55997   4
 -18  -3   0 13.1361 0.68559   6
 -18  -3   0 14.4135 2.54939   1
 -18  -3   0 12.2648 1.23047   5
 -18  -3   0 15.2657 1.48579   7
  18   3   0 14.6535 1.15923   4
  18   3   0 14.9015 2.20063   1
 -19  -3   0 0.01590 0.72155   7
 -19  -3   0 -0.1425 0.23997   6
 -19  -3   0 2.36264 2.15620   1
 -19  -3   0 -0.1402 0.68841   5
  19   3   0 0.20619 0.63410   4
  19   3   0 1.98175 1.72038   1
 -20  -3   0 3.98398 0.41890   6
 -20  -3   0 0.86038 2.46368   1
 -20  -3   0 3.73522 0.87802   5
 -20  -3   0 4.40433 1.02954   7
  20   3   0 3.67941 0.77761   4
  20   3   0 -0.7693 1.90986   1
 -21  -3   0 8.39708 0.45811   6
 -21  -3   0 7.04614 3.05372   1
 -21  -3   0 6.82263 1.11273   7
 -21  -3   0 7.89885 1.07963   5
  21   3   0 8.60258 1.05117   4
  21   3   0 7.62958 2.31901   1
 -22  -3   0 4.28584 1.07654   7
 -22  -3   0 3.28873 3.34544   1
 -22  -3   0 4.35829 0.94197   5
  22   3   0 3.95777 0.94026   4
  22   3   0 3.91778 2.31440   1
 -23  -3   0 0.94087 0.89339   7
 -23  -3   0 -0.1173 0.74709   5
 -23  -3   0 3.06930 3.54621   1
  23   3   0 0.42968 2.45790   1
  23   3   0 0.71692 0.75431   4
 -24  -3   0 2.36319 4.18355   1
 -24  -3   0 -0.6243 0.92874   7
 -24  -3   0 0.99306 0.93194   3
 -24  -3   0 0.55499 0.80124   5
  24   3   0 0.14206 0.76449   4
 -25  -3   0 0.30311 0.82427   5
 -25  -3   0 -1.0237 0.92792   3
 -25  -3   0 0.61135 0.94238   7
  25   3   0 0.50834 0.84913   4
  25  -4   0 1.19678 1.06552   4
  25  -4   0 0.05575 0.63427   6
 -25   4   0 -1.1703 0.54819   5
 -25   4   0 0.59328 0.91776   7
 -25   4   0 -0.4297 0.98276   3
  24  -4   0 4.70633 3.45930   1
  24  -4   0 3.15093 0.73820   6
  24  -4   0 4.76173 1.22454   4
 -24   4   0 2.31191 1.06475   3
 -24   4   0 4.22147 1.18787   7
  23  -4   0 -0.8775 2.98354   1
  23  -4   0 1.67552 0.67498   6
  23  -4   0 2.99496 1.12654   4
 -23   4   0 2.75334 1.00282   7
 -23   4   0 1.19240 1.06577   3
 -23   4   0 0.68440 3.76908   1
 -23   4   0 3.46227 0.67177   5
  22  -4   0 0.02452 0.57482   6
  22  -4   0 1.64170 0.90444   4
  22  -4   0 3.28709 2.86521   1
 -22   4   0 1.17055 0.53829   6
 -22   4   0 -0.4334 3.36329   1
 -22   4   0 1.26721 0.57405   5
 -22   4   0 1.26381 0.89149   7
 -22   4   0 1.12781 0.94921   3
  21  -4   0 -1.9583 2.43517   1
  21  -4   0 0.98263 0.89384   4
  21  -4   0 0.66991 0.56264   6
 -21   4   0 0.56642 0.92627   3
 -21   4   0 -0.1797 2.66327   1
 -21   4   0 0.46542 0.50787   5
 -21   4   0 0.48206 0.49366   6
 -21   4   0 -0.7191 0.69679   7
  20  -4   0 1.16507 2.32767   1
  20  -4   0 1.28400 0.60487   6
  20  -4   0 0.76952 0.77580   4
 -20   4   0 1.74227 0.93503   3
 -20   4   0 1.42015 0.79889   7
 -20   4   0 2.22299 0.58153   5
 -20   4   0 2.98653 2.46888   1
 -20   4   0 2.82752 0.62164   6
  19  -4   0 13.9674 1.21481   6
  19  -4   0 16.8835 1.45088   4
  19  -4   0 8.23061 2.55902   1
 -19   4   0 13.3004 2.88333   1
 -19   4   0 13.4688 1.46113   7
 -19   4   0 12.3179 0.98305   5
 -19   4   0 14.6811 1.57646   3
 -19   4   0 12.3284 1.10763   6
  18  -4   0 0.82340 0.56130   6
  18  -4   0 1.31059 0.85170   4
  18  -4   0 -1.8396 1.79911   1
 -18   4   0 0.46053 0.72449   7
 -18   4   0 0.42379 0.78854   3
 -18   4   0 0.17017 0.45827   6
 -18   4   0 -1.1575 1.91676   1
 -18   4   0 0.25287 0.48428   5
  17  -4   0 5.04666 0.94632   4
  17  -4   0 5.59775 0.76466   6
  17  -4   0 5.37778 2.02616   1
 -17   4   0 3.84358 2.07757   1
 -17   4   0 4.15757 0.63995   6
 -17   4   0 4.44612 0.89741   7
 -17   4   0 4.75736 0.65339   5
 -17   4   0 5.56841 1.00914   3
  16  -4   0 5.34749 0.72947   7
  16  -4   0 5.89912 0.91624   4
  16  -4   0 5.14285 0.71349   6
  16  -4   0 5.15435 1.88962   1
 -16   4   0 4.22185 0.87898   3
 -16   4   0 5.32950 0.85088   7
 -16   4   0 2.73136 1.77215   1
 -16   4   0 5.53876 0.63534   5
 -16   4   0 5.21796 0.66487   6
 -16   4   0 5.68645 0.85842   3
  15  -4   0 10.3849 1.03630   7
  15  -4   0 13.7319 2.05032   1
  15  -4   0 13.4749 1.13419   4
  15  -4   0 11.2539 1.02951   6
 -15   4   0 8.66556 0.94325   7
 -15   4   0 5.73168 1.91873   1
 -15   4   0 12.8311 0.83851   5
 -15   4   0 10.2484 0.97481   6
 -15   4   0 12.8171 1.32207   3
  14  -4   0 32.0636 1.58985   4
  14  -4   0 29.0425 3.06878   1
  14  -4   0 32.1458 1.53490   7
  14  -4   0 31.3339 1.50143   6
 -14   4   0 36.2838 3.30407   1
 -14   4   0 33.9566 1.65318   7
 -14   4   0 32.2233 1.29661   5
 -14   4   0 30.7915 1.47237   6
 -14   4   0 33.1421 1.79351   3
  13  -4   0 17.3556 1.17823   4
  13  -4   0 19.1574 1.13993   6
  13  -4   0 15.8081 2.06867   1
  13  -4   0 19.5815 1.14452   7
 -13   4   0 15.1193 2.06754   1
 -13   4   0 16.2421 1.27264   3
 -13   4   0 17.7407 1.10649   6
 -13   4   0 20.5680 1.24588   7
 -13   4   0 16.9014 0.89656   5
  12  -4   0 2.91613 0.52006   7
  12  -4   0 3.36549 1.39202   1
  12  -4   0 4.13652 0.54993   6
  12  -4   0 2.92083 0.61594   4
 -12   4   0 4.03704 0.46531   5
 -12   4   0 4.81412 0.60382   6
 -12   4   0 3.75591 0.68854   3
 -12   4   0 5.04859 0.67799   7
 -12   4   0 4.73005 1.41288   1
  11  -4   0 -0.2965 0.34714   7
  11  -4   0 -0.8137 1.01605   1
  11  -4   0 0.36227 0.44885   4
  11  -4   0 0.53680 0.39563   6
 -11   4   0 -0.1299 0.45151   3
 -11   4   0 0.43303 0.44912   7
 -11   4   0 0.30533 0.28921   5
 -11   4   0 -0.1200 0.35968   6
 -11   4   0 0.39467 1.02903   1
  10  -4   0 5.06344 0.55587   6
  10  -4   0 5.28361 0.60782   4
  10  -4   0 4.87368 1.24170   1
  10  -4   0 5.89065 0.60375   7
 -10   4   0 5.77175 0.62512   7
 -10   4   0 5.38391 0.59561   6
 -10   4   0 6.10941 0.48199   5
 -10   4   0 5.09175 0.65390   3
 -10   4   0 4.20228 1.14932   1
   9  -4   0 12.8397 0.83189   6
   9  -4   0 10.4560 1.47979   1
   9  -4   0 12.2163 0.79537   4
   9  -4   0 12.4180 0.77941   7
  -9   4   0 13.8089 0.82470   6
  -9   4   0 12.1035 0.58524   5
  -9   4   0 9.96386 1.44758   1
  -9   4   0 12.6592 0.91031   3
  -9   4   0 11.9671 0.81657   7
   8  -4   0 231.613 7.65440   1
   8  -4   0 234.052 6.30551   7
   8  -4   0 230.559 6.36146   6
   8  -4   0 238.761 6.36866   4
  -8   4   0 231.148 6.12780   5
  -8   4   0 234.313 6.45416   3
  -8   4   0 241.301 6.33597   7
  -8   4   0 229.948 6.35611   6
  -8   4   0 235.122 7.73019   1
   7  -4   0 48.2572 1.65848   6
   7  -4   0 50.5818 1.58641   7
   7  -4   0 49.2741 1.62678   4
   7  -4   0 40.8634 2.45822   1
  -7   4   0 49.4150 1.40355   5
  -7   4   0 48.4615 2.60559   1
  -7   4   0 48.0711 1.60038   7
  -7   4   0 50.0922 1.73628   3
  -7   4   0 47.9824 1.65266   6
   6  -4   0 57.0508 1.76581   4
   6  -4   0 54.9465 1.70737   7
   6  -4   0 54.4656 1.79544   6
  -6   4   0 56.5714 2.75651   1
  -6   4   0 54.5829 1.84131   3
  -6   4   0 55.4729 1.54307   5
  -6   4   0 57.8082 1.80539   6
  -6   4   0 55.2520 1.72356   7
   5  -4   0 82.8378 2.38632   3
   5  -4   0 79.6487 2.34499   6
   5  -4   0 78.1727 2.24496   7
   5  -4   0 78.8776 2.29795   4
  -5   4   0 78.4129 2.09560   5
  -5   4   0 73.9419 3.16806   1
  -5   4   0 81.8576 2.38233   3
  -5   4   0 78.9935 2.34007   6
  -5   4   0 77.4199 2.24920   7
   4  -4   0 151.022 4.14400   3
   4  -4   0 152.176 4.02630   7
   4  -4   0 151.051 4.12763   6
   4  -4   0 153.546 4.08378   4
  -4   4   0 149.837 4.02611   7
  -4   4   0 155.264 4.14657   3
  -4   4   0 148.740 4.12200   6
  -4   4   0 155.860 5.03842   1
  -4   4   0 143.242 3.88531   5
   3  -4   0 35.8592 1.11703   4
   3  -4   0 36.7526 1.07890   7
   3  -4   0 34.7863 1.17916   3
   3  -4   0 35.7400 1.18393   6
   3  -4   0 32.6954 1.82749   1
  -3   4   0 34.3223 1.18182   3
  -3   4   0 35.6468 1.18970   6
  -3   4   0 34.6674 0.93832   5
  -3   4   0 36.0449 1.89038   1
   2  -4   0 6243.39 172.046   2
  -2   4   0 6081.42 172.071   2
   1  -4   0 9.65547 0.96643   1
   1  -4   0 8.49502 0.50264   3
   1  -4   0 8.90555 0.38500   4
   1  -4   0 9.05186 0.46340   6
  -1   4   0 8.82594 0.32388   5
  -1   4   0 10.0365 0.54194   3
  -1   4   0 9.86378 0.97552   1
  -1   4   0 9.77819 0.49391   6
   0  -4   0 120.703 3.21866   4
   0  -4   0 123.123 3.33166   3
   0  -4   0 124.204 3.30018   6
   0  -4   0 125.762 4.07802   1
   0   4   0 121.742 3.32391   3
   0   4   0 120.541 3.29298   6
   0   4   0 129.298 4.09077   1
   0   4   0 122.333 3.23449   5
  -1  -4   0 0.11814 0.13757   6
  -1  -4   0 -0.0822 0.36367   1
  -1  -4   0 0.25229 0.19331   3
  -1  -4   0 0.33392 0.08562   4
   1   4   0 0.23359 0.17624   3
   1   4   0 0.41824 0.14917   6
  -2  -4   0 683.020 18.1667   1
   2   4   0 672.335 18.1219   1
  -3  -4   0 23.6511 1.36891   1
  -3  -4   0 21.9976 0.81866   3
  -3  -4   0 22.4421 0.66118   6
   3   4   0 22.8049 0.82686   3
   3   4   0 22.8450 0.66245   6
  -4  -4   0 17.6447 0.48234   6
  -4  -4   0 17.1538 0.72524   3
  -4  -4   0 18.8070 1.32703   1
   4   4   0 17.2235 0.50973   4
   4   4   0 15.6629 0.70959   3
   4   4   0 16.3118 0.48233   6
  -5  -4   0 8.24725 0.55738   3
  -5  -4   0 7.50391 0.51291   7
  -5  -4   0 6.28324 0.89890   1
   5   4   0 7.49023 0.56005   3
   5   4   0 8.31009 0.33140   4
  -6  -4   0 1147.53 28.7562   3
  -6  -4   0 1145.70 29.8361   1
   6   4   0 1088.24 29.6464   1
   6   4   0 1098.97 28.5260   4
  -7  -4   0 10.0209 0.74617   3
  -7  -4   0 8.48409 1.23588   1
  -7  -4   0 9.36563 0.71790   7
   7   4   0 10.0024 0.74456   3
   7   4   0 11.6749 1.36100   1
   7   4   0 9.42506 0.47972   4
  -8  -4   0 1.19765 0.42961   7
  -8  -4   0 0.78143 0.39681   3
  -8  -4   0 0.04454 0.66301   1
   8   4   0 1.56100 0.27266   4
   8   4   0 1.52400 0.46240   3
   8   4   0 1.60276 0.82773   1
  -9  -4   0 0.44808 0.36358   3
  -9  -4   0 -0.0959 0.81350   1
  -9  -4   0 0.15787 0.10395   6
  -9  -4   0 -0.1473 0.35788   7
   9   4   0 -0.1135 0.38367   3
   9   4   0 -0.2139 0.69319   1
   9   4   0 0.09300 0.23028   4
 -10  -4   0 0.04105 0.36025   7
 -10  -4   0 1.22513 0.42006   3
 -10  -4   0 0.67483 0.13327   6
 -10  -4   0 -0.4715 0.85166   1
  10   4   0 0.48624 0.25935   4
  10   4   0 0.97191 0.77377   1
 -11  -4   0 19.1645 1.13279   3
 -11  -4   0 20.7623 2.20856   1
 -11  -4   0 19.6387 0.63400   6
 -11  -4   0 18.2933 1.08052   7
  11   4   0 20.7476 0.88079   4
  11   4   0 20.8691 1.92466   1
 -12  -4   0 1.17554 1.04318   1
 -12  -4   0 -0.2030 0.44261   3
 -12  -4   0 0.22189 0.16406   6
 -12  -4   0 0.49907 0.50031   7
  12   4   0 0.02023 0.34008   4
  12   4   0 0.89972 1.03516   1
 -13  -4   0 0.14117 0.52018   3
 -13  -4   0 -0.5317 0.52881   7
 -13  -4   0 0.27056 0.18984   6
 -13  -4   0 -0.9561 1.19484   1
  13   4   0 -0.3366 1.06752   1
  13   4   0 0.10229 0.37811   4
 -14  -4   0 0.50928 1.28012   1
 -14  -4   0 0.66295 0.63798   7
 -14  -4   0 -0.0719 0.58328   5
 -14  -4   0 0.33991 0.54520   3
 -14  -4   0 -0.0054 0.18340   6
  14   4   0 -0.3868 1.17738   1
  14   4   0 -0.3374 0.39436   4
 -15  -4   0 17.9050 2.43098   1
 -15  -4   0 18.4895 0.67683   6
 -15  -4   0 16.8409 1.30983   3
 -15  -4   0 19.9839 1.38631   7
 -15  -4   0 17.5669 1.22223   5
  15   4   0 16.7487 2.09188   1
  15   4   0 17.9403 1.03074   4
 -16  -4   0 0.62946 0.60708   5
 -16  -4   0 -0.0798 0.18609   6
 -16  -4   0 0.19182 1.62022   1
 -16  -4   0 -0.3687 0.62001   7
 -16  -4   0 -0.3720 0.53175   3
  16   4   0 -1.0889 1.24343   1
  16   4   0 0.91302 0.50580   4
 -17  -4   0 17.5908 1.33976   5
 -17  -4   0 17.2309 1.47458   7
 -17  -4   0 13.2072 2.42034   1
 -17  -4   0 17.4765 1.83326   3
 -17  -4   0 17.7187 0.64501   6
  17   4   0 17.9691 2.22829   1
  17   4   0 16.9299 1.12580   4
 -18  -4   0 0.67730 0.72953   7
 -18  -4   0 3.40853 1.93365   1
 -18  -4   0 0.42375 0.18381   6
 -18  -4   0 0.83481 0.73750   5
  18   4   0 0.10876 1.53490   1
  18   4   0 0.81927 0.59763   4
 -19  -4   0 1.66540 2.31584   1
 -19  -4   0 0.35465 0.71596   5
 -19  -4   0 0.42705 0.81145   7
  19   4   0 1.21429 0.62013   4
  19   4   0 3.79342 1.87181   1
 -20  -4   0 0.58736 0.76795   7
 -20  -4   0 -3.8372 2.18935   1
 -20  -4   0 0.86562 0.71201   5
  20   4   0 -0.2257 1.82977   1
  20   4   0 0.73060 0.63599   4
 -21  -4   0 1.10079 0.80703   5
 -21  -4   0 1.18700 0.90690   7
 -21  -4   0 -2.6412 2.72425   1
  21   4   0 1.69065 2.11327   1
  21   4   0 0.73722 0.67219   4
 -22  -4   0 1.38039 0.90852   5
 -22  -4   0 1.99119 0.92662   7
 -22  -4   0 -1.6947 2.94642   1
  22   4   0 0.95595 0.69426   4
  22   4   0 0.93218 2.25384   1
 -23  -4   0 -0.0464 0.83900   7
 -23  -4   0 -0.4201 0.76819   5
 -23  -4   0 -1.4936 3.54633   1
  23   4   0 1.44529 0.79490   4
  23   4   0 0.53261 2.47707   1
 -24  -4   0 0.83342 4.28757   1
 -24  -4   0 0.60313 0.89364   7
 -24  -4   0 0.42573 0.83762   5
  24   4   0 -0.7578 0.71102   4
 -25  -4   0 1.21893 1.00215   3
 -25  -4   0 0.89917 0.88272   5
 -25  -4   0 0.98293 1.06039   7
  25   4   0 1.38960 0.85107   4
  25  -5   0 7.07981 1.42785   4
  25  -5   0 3.19045 0.81304   6
 -25   5   0 3.72949 1.19652   3
 -25   5   0 4.33180 1.12355   7
 -25   5   0 4.49787 0.72586   5
  24  -5   0 -3.6499 3.52734   1
  24  -5   0 -1.5198 0.86849   4
  24  -5   0 -0.3202 0.65444   6
 -24   5   0 0.04204 0.54337   5
 -24   5   0 2.03451 0.99370   7
 -24   5   0 2.49293 1.12240   3
  23  -5   0 5.81226 3.43367   1
  23  -5   0 1.98612 0.72599   6
  23  -5   0 5.91547 1.27378   4
 -23   5   0 5.06997 1.26058   3
 -23   5   0 3.09212 1.06595   7
 -23   5   0 -4.4624 3.97408   1
 -23   5   0 3.32621 0.64855   5
  22  -5   0 0.86724 0.91935   4
  22  -5   0 -1.9350 2.95619   1
  22  -5   0 -0.4149 0.56074   6
 -22   5   0 1.21739 0.58101   5
 -22   5   0 -1.0294 3.48516   1
 -22   5   0 -1.5509 0.81751   3
 -22   5   0 -0.0304 0.83802   7
  21  -5   0 0.24884 0.56080   6
  21  -5   0 -0.2976 0.78285   4
  21  -5   0 2.17368 2.74257   1
 -21   5   0 0.62008 0.53286   6
 -21   5   0 -0.4052 0.77382   7
 -21   5   0 -0.3281 0.44108   5
 -21   5   0 4.44621 3.05548   1
 -21   5   0 -1.3051 0.76678   3
  20  -5   0 6.78080 0.85157   6
  20  -5   0 2.27902 2.58622   1
  20  -5   0 8.00465 1.20459   4
 -20   5   0 5.95200 0.69294   5
 -20   5   0 4.56021 1.04716   3
 -20   5   0 5.36392 1.02467   7
 -20   5   0 6.29498 2.75729   1
 -20   5   0 6.53792 0.80550   6
  19  -5   0 3.91558 2.34364   1
  19  -5   0 6.32756 0.84742   6
  19  -5   0 4.42609 0.99046   4
 -19   5   0 4.45853 0.94885   7
 -19   5   0 5.97432 2.68345   1
 -19   5   0 6.57055 0.72688   5
 -19   5   0 5.56702 0.79666   6
 -19   5   0 6.97927 1.17093   3
  18  -5   0 0.12855 0.71228   4
  18  -5   0 -0.8882 2.01687   1
  18  -5   0 -0.2752 0.52221   6
 -18   5   0 -0.2530 0.65376   7
 -18   5   0 -0.4401 0.37703   5
 -18   5   0 -1.6130 1.97048   1
 -18   5   0 1.90627 0.78422   3
 -18   5   0 -0.6181 0.43377   6
  17  -5   0 -0.3187 0.43583   7
  17  -5   0 -0.0132 0.51390   6
  17  -5   0 0.35028 0.67945   4
  17  -5   0 -0.5569 1.78002   1
 -17   5   0 0.50913 0.42145   5
 -17   5   0 0.16151 0.63115   7
 -17   5   0 -0.2900 0.44839   6
 -17   5   0 1.07929 1.80891   1
 -17   5   0 1.58143 0.80806   3
  16  -5   0 0.24627 0.49148   6
  16  -5   0 -0.0070 0.47049   7
  16  -5   0 2.36199 1.68521   1
  16  -5   0 0.43824 0.65890   4
 -16   5   0 0.04025 0.46243   6
 -16   5   0 0.51495 0.40227   5
 -16   5   0 0.31488 0.65887   7
 -16   5   0 -0.3062 0.62016   3
 -16   5   0 2.40685 1.70999   1
  15  -5   0 24.9924 1.40046   6
  15  -5   0 26.7838 3.11873   1
  15  -5   0 23.6530 1.35277   7
  15  -5   0 26.2982 1.51527   4
 -15   5   0 22.7679 1.32844   6
 -15   5   0 24.1946 1.08996   5
 -15   5   0 24.2897 1.47318   7
 -15   5   0 27.3003 1.70141   3
 -15   5   0 25.3245 3.02053   1
  14  -5   0 3.17634 0.64916   7
  14  -5   0 3.58979 0.64950   6
  14  -5   0 4.16243 1.70660   1
  14  -5   0 3.04251 0.79212   4
 -14   5   0 3.37334 0.59716   6
 -14   5   0 4.20088 0.89015   3
 -14   5   0 4.38733 0.52773   5
 -14   5   0 4.40046 0.78368   7
 -14   5   0 2.38648 1.48496   1
  13  -5   0 42.8675 3.40375   1
  13  -5   0 47.4870 1.88260   6
  13  -5   0 46.5013 1.93801   4
  13  -5   0 47.0137 1.84543   7
 -13   5   0 47.2027 1.91415   7
 -13   5   0 38.9806 3.47524   1
 -13   5   0 48.4889 2.12155   3
 -13   5   0 43.4161 1.53259   5
 -13   5   0 44.8592 1.84701   6
  12  -5   0 45.4365 3.25845   1
  12  -5   0 46.2906 1.76451   7
  12  -5   0 48.4988 1.84152   6
  12  -5   0 50.1782 1.89872   4
 -12   5   0 48.2907 2.02346   3
 -12   5   0 46.2269 1.81209   6
 -12   5   0 43.6665 1.81308   7
 -12   5   0 44.1395 1.50133   5
 -12   5   0 45.1069 3.37513   1
  11  -5   0 12.8239 0.88237   7
  11  -5   0 11.7044 0.93548   6
  11  -5   0 12.6087 1.80496   1
 -11   5   0 11.3894 0.93911   7
 -11   5   0 14.1642 0.95583   6
 -11   5   0 11.4797 1.72472   1
 -11   5   0 14.0974 1.06764   3
 -11   5   0 14.0715 0.66141   5
  10  -5   0 2.34204 1.12264   1
  10  -5   0 2.71666 0.50833   6
  10  -5   0 1.97795 0.44655   7
  10  -5   0 2.57783 0.52092   4
 -10   5   0 2.12450 0.46354   6
 -10   5   0 3.49861 0.63074   3
 -10   5   0 2.28086 0.50035   7
 -10   5   0 2.35811 1.18837   1
   9  -5   0 3.93118 1.15467   1
   9  -5   0 6.80307 0.75383   6
   9  -5   0 8.18330 0.72464   4
   9  -5   0 6.37945 0.65468   7
  -9   5   0 5.36720 1.30129   1
  -9   5   0 6.89851 0.73785   6
  -9   5   0 6.28798 0.68674   7
  -9   5   0 6.80936 0.41953   5
  -9   5   0 6.28568 0.68619   3
   8  -5   0 4.98709 0.50010   7
   8  -5   0 2.43259 0.88785   1
   8  -5   0 4.07439 0.55573   4
   8  -5   0 4.71093 0.56250   6
  -8   5   0 3.80304 0.55969   3
  -8   5   0 3.91793 1.09333   1
  -8   5   0 3.28644 0.46722   7
  -8   5   0 3.47290 0.51149   6
  -8   5   0 4.24508 0.32939   5
   7  -5   0 111.807 3.22516   7
   7  -5   0 114.833 3.35487   6
   7  -5   0 117.797 3.31760   4
  -7   5   0 110.666 3.02445   5
  -7   5   0 116.325 3.25238   7
  -7   5   0 112.514 3.33945   6
  -7   5   0 115.621 4.61443   1
  -7   5   0 114.361 3.40018   3
   6  -5   0 22.6131 1.04883   6
   6  -5   0 23.7756 0.98322   4
   6  -5   0 22.4944 1.07736   3
   6  -5   0 23.8188 0.94260   7
  -6   5   0 25.0109 1.08807   3
  -6   5   0 23.6576 0.71963   5
  -6   5   0 24.8385 1.06822   6
  -6   5   0 25.5259 0.97876   7
  -6   5   0 21.9031 1.81670   1
   5  -5   0 1.12957 0.32309   4
   5  -5   0 0.85717 0.33400   6
   5  -5   0 0.64331 0.33511   3
   5  -5   0 1.12890 0.27430   7
  -5   5   0 1.33070 0.28339   7
  -5   5   0 0.49542 0.33459   3
  -5   5   0 1.47677 0.13563   5
  -5   5   0 1.03722 0.36093   6
  -5   5   0 0.82433 0.69224   1
   4  -5   0 94.3775 2.71636   3
   4  -5   0 92.1090 2.70390   6
   4  -5   0 94.3778 2.57740   7
   4  -5   0 87.4211 3.65732   1
   4  -5   0 94.8186 2.64871   4
  -4   5   0 90.9253 2.41363   5
  -4   5   0 93.2186 2.70316   6
  -4   5   0 93.9671 3.66800   1
  -4   5   0 96.6442 2.72727   3
   3  -5   0 162.818 4.47156   6
   3  -5   0 160.293 4.32756   7
   3  -5   0 165.967 4.39546   4
   3  -5   0 165.676 4.46992   3
   3  -5   0 165.690 5.44069   1
  -3   5   0 162.503 4.46303   6
  -3   5   0 159.553 4.20817   5
  -3   5   0 171.508 5.51005   1
  -3   5   0 164.072 4.46982   3
   2  -5   0 12.4768 0.55850   4
   2  -5   0 15.2254 0.66974   6
   2  -5   0 14.0651 0.68331   3
   2  -5   0 13.4761 1.27675   1
  -2   5   0 13.6111 0.43758   5
  -2   5   0 12.1230 1.24530   1
  -2   5   0 13.5682 0.64968   6
  -2   5   0 15.3299 0.71531   3
   1  -5   0 56.9270 1.63668   4
   1  -5   0 56.6295 1.74030   3
   1  -5   0 60.8791 2.58571   1
   1  -5   0 57.9327 1.73622   6
  -1   5   0 59.0758 1.58808   5
  -1   5   0 62.5225 2.61164   1
  -1   5   0 56.7146 1.73135   6
  -1   5   0 58.3680 1.75689   3
   0  -5   0 9.51599 1.05885   1
   0  -5   0 9.00028 0.37427   4
   0  -5   0 9.42659 0.49404   6
   0  -5   0 9.60189 0.59013   3
   0   5   0 10.3817 0.56994   3
   0   5   0 9.67918 0.40141   5
   0   5   0 8.91338 0.49178   6
   0   5   0 11.1703 1.11868   1
  -1  -5   0 141.928 3.79597   6
  -1  -5   0 140.741 3.85764   3
  -1  -5   0 136.249 3.69086   4
  -1  -5   0 149.814 4.75568   1
  -1  -5   0 150.682 4.80784   1
   1   5   0 138.227 3.78915   6
   1   5   0 142.641 3.85663   3
  -2  -5   0 0.92057 0.54384   1
  -2  -5   0 1.22842 0.26161   3
  -2  -5   0 1.37182 0.18608   6
  -2  -5   0 1.49275 0.12252   4
   2   5   0 1.38366 0.19373   6
   2   5   0 0.87669 0.24901   3
  -3  -5   0 65.3013 1.75275   6
  -3  -5   0 63.6938 1.90438   3
  -3  -5   0 64.0687 2.69174   1
   3   5   0 63.7467 1.91123   3
   3   5   0 65.8861 2.67151   1
   3   5   0 62.7823 1.74685   6
  -4  -5   0 -0.1082 0.21686   3
  -4  -5   0 0.04921 0.09185   6
  -4  -5   0 0.33864 0.56420   1
   4   5   0 -0.1653 0.09196   6
   4   5   0 0.24079 0.07176   4
   4   5   0 -0.1540 0.21669   3
  -5  -5   0 123.809 4.29551   1
  -5  -5   0 112.228 3.24703   3
  -5  -5   0 115.555 2.95787   6
   5   5   0 116.033 3.00040   4
   5   5   0 110.399 2.95863   6
   5   5   0 113.868 3.26891   3
  -6  -5   0 38.3543 1.36888   3
  -6  -5   0 36.3807 1.31798   7
  -6  -5   0 37.4627 2.23943   1
   6   5   0 37.1758 1.38898   3
   6   5   0 37.7048 1.08084   4
  -7  -5   0 3.56496 0.47662   3
  -7  -5   0 2.86206 0.93399   1
  -7  -5   0 2.42039 0.41999   7
   7   5   0 3.74935 0.50174   3
   7   5   0 3.27360 0.31261   4
   7   5   0 4.86385 0.93902   1
  -8  -5   0 14.3068 0.85168   7
  -8  -5   0 16.4400 1.69054   1
  -8  -5   0 13.9399 0.90032   3
   8   5   0 14.3456 0.59794   4
   8   5   0 14.5998 0.96342   3
   8   5   0 15.5459 1.61837   1
  -9  -5   0 77.5943 2.49540   7
  -9  -5   0 79.3137 2.52313   3
  -9  -5   0 80.2257 3.67883   1
   9   5   0 82.0583 3.55886   1
   9   5   0 77.7481 2.22205   4
   9   5   0 73.9828 2.52946   3
 -10  -5   0 25.2401 1.21935   7
 -10  -5   0 25.3077 1.22691   3
 -10  -5   0 27.8608 2.37254   1
  10   5   0 25.3117 1.28865   3
  10   5   0 25.6130 2.13324   1
  10   5   0 26.4908 0.95336   4
 -11  -5   0 -1.0953 0.89923   1
 -11  -5   0 0.16882 0.42491   7
 -11  -5   0 0.07416 0.43606   3
  11   5   0 0.59224 0.50542   3
  11   5   0 0.31174 0.28710   4
  11   5   0 -1.1289 0.83617   1
 -12  -5   0 57.1316 2.07811   7
 -12  -5   0 53.9272 2.05386   3
 -12  -5   0 55.4133 3.52344   1
  12   5   0 52.5884 1.75039   4
  12   5   0 51.9771 3.11343   1
 -13  -5   0 46.8040 3.46563   1
 -13  -5   0 49.4939 2.00737   7
 -13  -5   0 47.2972 1.99572   3
  13   5   0 45.9709 1.65234   4
  13   5   0 56.9065 3.33833   1
 -14  -5   0 5.44081 0.81120   7
 -14  -5   0 4.32327 1.74730   1
 -14  -5   0 5.10868 0.79653   3
  14   5   0 6.08081 1.44742   1
  14   5   0 7.25419 0.69597   4
 -15  -5   0 42.3359 3.66146   1
 -15  -5   0 38.6173 1.87412   3
 -15  -5   0 40.4999 1.84375   5
 -15  -5   0 41.0469 1.96332   7
  15   5   0 40.7806 3.13545   1
  15   5   0 41.8237 1.57300   4
 -16  -5   0 2.95874 0.80766   7
 -16  -5   0 3.65158 0.78234   5
 -16  -5   0 3.47624 0.72029   3
 -16  -5   0 5.43251 1.83464   1
  16   5   0 3.75888 0.61719   4
  16   5   0 6.43179 1.70476   1
 -17  -5   0 1.00857 1.76738   1
 -17  -5   0 2.75305 0.81130   7
 -17  -5   0 3.71388 0.87486   5
  17   5   0 3.12000 0.65023   4
  17   5   0 3.90028 1.62900   1
 -18  -5   0 2.78966 2.10964   1
 -18  -5   0 0.71036 0.73814   5
 -18  -5   0 3.88487 0.93930   7
  18   5   0 2.09417 1.66417   1
  18   5   0 1.41952 0.58063   4
 -19  -5   0 -0.5141 0.68354   5
 -19  -5   0 -0.5939 0.68642   7
 -19  -5   0 -0.1840 2.18138   1
  19   5   0 0.23546 0.56305   4
  19   5   0 4.15207 1.89260   1
 -20  -5   0 1.16533 2.31282   1
 -20  -5   0 0.77897 0.79397   7
 -20  -5   0 0.01950 0.75931   5
  20   5   0 -0.0081 1.93026   1
  20   5   0 0.44598 0.57992   4
 -21  -5   0 0.45665 0.84920   7
 -21  -5   0 1.34630 0.88354   5
 -21  -5   0 4.76885 2.81479   1
  21   5   0 1.01756 0.63734   4
  21   5   0 3.49617 2.17477   1
 -22  -5   0 7.87605 3.46326   1
 -22  -5   0 2.49578 0.92725   5
 -22  -5   0 2.77867 0.99865   7
  22   5   0 4.71185 0.83474   4
  22   5   0 3.81437 2.34646   1
 -23  -5   0 4.59558 0.99790   5
 -23  -5   0 5.05205 1.20205   7
 -23  -5   0 -0.7385 3.59212   1
  23   5   0 4.69275 0.95301   4
 -24  -5   0 1.40638 0.93468   7
 -24  -5   0 0.22005 0.81937   5
 -24  -5   0 0.77521 4.38707   1
  24   5   0 0.52546 0.71341   4
 -25  -5   0 2.56134 1.17246   7
 -25  -5   0 0.75945 0.87502   5
  25   5   0 1.16662 0.79738   4
  24  -6   0 8.33559 1.42667   4
  24  -6   0 4.59876 4.06867   1
  24  -6   0 7.06050 1.04428   6
 -24   6   0 9.69381 1.55821   3
 -24   6   0 8.20251 0.79852   5
 -24   6   0 7.99380 1.30710   7
  23  -6   0 3.73396 3.68981   1
  23  -6   0 2.59275 1.09143   4
  23  -6   0 0.68964 0.68652   6
 -23   6   0 0.60851 4.24125   1
 -23   6   0 2.07395 0.56168   5
 -23   6   0 4.08510 1.23090   3
 -23   6   0 2.19511 0.95073   7
  22  -6   0 -0.7225 0.58459   6
  22  -6   0 -0.9017 3.23564   1
  22  -6   0 -1.3946 0.86835   4
 -22   6   0 0.18149 0.45197   5
 -22   6   0 1.06478 0.96965   3
 -22   6   0 1.45299 3.61947   1
 -22   6   0 -0.0026 0.81830   7
  21  -6   0 9.47414 1.33406   4
  21  -6   0 11.5458 1.27501   6
  21  -6   0 1.38190 3.00917   1
 -21   6   0 9.56900 1.14336   7
 -21   6   0 10.1187 3.45989   1
 -21   6   0 7.16012 1.23964   3
 -21   6   0 11.0644 0.88295   5
  20  -6   0 2.05409 0.87123   4
  20  -6   0 1.19419 0.69996   6
  20  -6   0 -4.2095 2.53436   1
 -20   6   0 -1.2112 2.77905   1
 -20   6   0 0.40861 0.58240   6
 -20   6   0 2.06525 0.96897   3
 -20   6   0 1.77327 0.76481   7
 -20   6   0 2.09799 0.53506   5
  19  -6   0 0.25942 0.59998   6
  19  -6   0 -0.4787 2.39765   1
  19  -6   0 0.94929 0.77153   4
 -19   6   0 0.67818 0.78882   3
 -19   6   0 -0.5217 0.67317   7
 -19   6   0 -0.1480 0.49033   6
 -19   6   0 0.31112 2.40888   1
 -19   6   0 -0.1467 0.40733   5
  18  -6   0 4.51615 2.32868   1
  18  -6   0 6.79496 1.08729   4
  18  -6   0 6.30955 0.85346   6
 -18   6   0 7.80177 1.16811   3
 -18   6   0 5.32634 0.72364   6
 -18   6   0 6.15165 0.69008   5
 -18   6   0 8.82445 1.06506   7
 -18   6   0 7.51597 2.47311   1
  17  -6   0 -0.6954 0.47079   6
  17  -6   0 0.33960 0.74074   4
  17  -6   0 -0.7521 1.83268   1
  17  -6   0 -0.7499 0.45149   7
 -17   6   0 -0.5371 1.84495   1
 -17   6   0 0.55487 0.46987   6
 -17   6   0 -0.0958 0.59286   7
 -17   6   0 0.00430 0.36605   5
 -17   6   0 0.53323 0.70528   3
  16  -6   0 2.33542 1.86845   1
  16  -6   0 3.90867 0.67371   6
  16  -6   0 4.25779 0.66927   7
  16  -6   0 4.52115 0.89068   4
 -16   6   0 3.14864 0.84391   3
 -16   6   0 4.36044 0.53393   5
 -16   6   0 3.95349 0.82357   7
 -16   6   0 4.78643 0.72441   6
 -16   6   0 6.70505 2.04054   1
  15  -6   0 25.2134 1.51606   4
  15  -6   0 20.1018 2.63006   1
  15  -6   0 22.4040 1.30081   7
  15  -6   0 21.8943 1.37723   6
 -15   6   0 22.7549 1.42710   7
 -15   6   0 24.0274 1.01745   5
 -15   6   0 24.1581 1.36020   6
 -15   6   0 25.4691 1.65364   3
 -15   6   0 23.0473 2.88828   1
  14  -6   0 4.10486 0.62543   7
  14  -6   0 6.44851 1.81618   1
  14  -6   0 4.78921 0.71376   6
  14  -6   0 6.22830 0.92214   4
 -14   6   0 3.85301 0.70620   7
 -14   6   0 4.97392 0.55602   5
 -14   6   0 4.45527 1.72287   1
 -14   6   0 3.67295 0.62683   6
 -14   6   0 5.45916 0.88888   3
  13  -6   0 20.9640 1.35956   4
  13  -6   0 16.5392 2.26393   1
  13  -6   0 21.3196 1.31507   6
  13  -6   0 20.9795 1.20809   7
 -13   6   0 19.5629 1.28005   6
 -13   6   0 20.4987 0.88620   5
 -13   6   0 19.9613 1.46928   3
 -13   6   0 21.6194 1.33228   7
 -13   6   0 20.4023 2.61165   1
  12  -6   0 67.3346 3.93306   1
  12  -6   0 68.8345 2.38960   4
  12  -6   0 63.4887 2.22840   7
  12  -6   0 62.8376 2.33026   6
 -12   6   0 62.9333 2.27899   7
 -12   6   0 64.4005 2.46520   3
 -12   6   0 71.2644 4.20383   1
 -12   6   0 62.4507 2.30406   6
 -12   6   0 62.7057 1.92102   5
  11  -6   0 19.8157 1.05805   7
  11  -6   0 19.8095 1.15945   4
  11  -6   0 13.6924 2.03747   1
  11  -6   0 22.3582 1.21757   6
 -11   6   0 19.4817 1.11965   7
 -11   6   0 21.8163 2.28441   1
 -11   6   0 17.5863 1.12348   6
 -11   6   0 20.3108 1.29162   3
 -11   6   0 18.2505 0.75115   5
  10  -6   0 13.8807 0.95016   4
  10  -6   0 16.6185 1.04226   6
  10  -6   0 15.0501 0.88967   7
  10  -6   0 11.8449 1.75464   1
 -10   6   0 15.1858 1.95830   1
 -10   6   0 15.7263 1.12374   3
 -10   6   0 16.8518 0.97275   7
 -10   6   0 15.0813 0.61728   5
 -10   6   0 14.9889 0.98770   6
   9  -6   0 0.80561 0.41247   6
   9  -6   0 0.28872 0.33282   7
   9  -6   0 1.02087 0.98179   1
   9  -6   0 0.51217 0.42450   4
  -9   6   0 -0.6078 0.75065   1
  -9   6   0 0.27529 0.37178   7
  -9   6   0 0.00663 0.38235   6
  -9   6   0 0.13891 0.17750   5
  -9   6   0 0.05194 0.44573   3
   8  -6   0 138.235 4.09319   4
   8  -6   0 144.315 4.17122   6
   8  -6   0 142.841 4.01743   7
  -8   6   0 139.000 4.13669   6
  -8   6   0 153.843 4.24635   3
  -8   6   0 136.628 3.76159   5
  -8   6   0 152.448 5.67735   1
  -8   6   0 142.709 4.02907   7
   7  -6   0 14.6623 0.92370   6
   7  -6   0 14.6061 0.83707   4
   7  -6   0 13.7881 0.90546   3
   7  -6   0 15.2742 0.77096   7
  -7   6   0 14.3811 0.88123   6
  -7   6   0 13.9804 0.94386   3
  -7   6   0 14.0074 0.80647   7
  -7   6   0 13.4541 1.68136   1
  -7   6   0 14.4710 0.49009   5
   6  -6   0 887.808 22.9038   6
   6  -6   0 890.425 22.7408   7
   6  -6   0 885.734 22.9206   3
   6  -6   0 894.230 22.8358   4
  -6   6   0 855.161 22.5176   5
  -6   6   0 884.724 22.9162   3
  -6   6   0 875.387 22.8878   6
  -6   6   0 884.607 22.7411   7
  -6   6   0 914.604 24.4675   1
   5  -6   0 9.69403 0.76394   3
   5  -6   0 9.41801 0.76074   6
   5  -6   0 9.61513 0.57646   7
   5  -6   0 5.54709 1.17551   1
   5  -6   0 8.44193 0.61808   4
  -5   6   0 7.23475 0.75934   3
  -5   6   0 6.51594 1.21713   1
  -5   6   0 10.8400 0.76123   6
  -5   6   0 8.34304 0.29462   5
   4  -6   0 2.87847 0.43701   3
   4  -6   0 3.39850 0.32812   7
   4  -6   0 2.91017 0.42967   6
   4  -6   0 2.85164 0.84842   1
   4  -6   0 3.89567 0.41508   4
  -4   6   0 1.91082 0.83329   1
  -4   6   0 3.08485 0.41522   6
  -4   6   0 2.07133 0.41600   3
  -4   6   0 3.02412 0.16432   5
   3  -6   0 1.84275 0.35609   6
   3  -6   0 1.47384 0.71002   1
   3  -6   0 2.28488 0.27065   7
   3  -6   0 2.74559 0.35994   4
   3  -6   0 1.96057 0.36253   3
  -3   6   0 2.47909 0.85856   1
  -3   6   0 1.91517 0.39693   3
  -3   6   0 2.37656 0.16914   5
  -3   6   0 1.52648 0.33257   6
   2  -6   0 2009.17 52.4886   1
  -2   6   0 2007.72 52.4994   1
   1  -6   0 53.5455 1.70629   3
   1  -6   0 53.8089 1.57756   4
   1  -6   0 54.4475 1.69570   6
   1  -6   0 56.5318 2.66124   1
  -1   6   0 54.2805 1.68692   6
  -1   6   0 58.1413 2.72383   1
  -1   6   0 55.9737 1.53294   5
  -1   6   0 55.1837 1.72838   3
   0  -6   0 84.3693 2.49922   3
   0  -6   0 88.8334 3.50910   1
   0  -6   0 85.2440 2.33608   4
   0  -6   0 85.1191 2.45132   6
   0   6   0 86.6085 2.50300   3
   0   6   0 87.2290 2.36238   5
   0   6   0 91.3920 3.53462   1
   0   6   0 85.0890 2.44834   6
  -1  -6   0 76.0966 3.18822   1
  -1  -6   0 76.4413 2.15554   6
  -1  -6   0 79.2294 3.17523   1
  -1  -6   0 74.5172 2.02667   4
  -1  -6   0 75.0144 2.22403   3
   1   6   0 76.4489 2.15150   6
   1   6   0 73.7158 2.21424   3
  -2  -6   0 716.264 19.0298   1
  -2  -6   0 687.510 17.8386   3
  -2  -6   0 678.997 17.6207   4
   2   6   0 688.060 17.7375   6
  -3  -6   0 40.6945 1.37093   3
  -3  -6   0 43.3236 2.22834   1
  -3  -6   0 42.3718 1.23411   6
   3   6   0 42.8491 1.39404   3
   3   6   0 41.2522 1.23197   6
  -4  -6   0 422.176 10.8961   3
  -4  -6   0 425.603 12.0730   1
  -4  -6   0 419.346 10.6807   6
   4   6   0 406.223 12.2019   1
   4   6   0 410.710 10.8983   3
   4   6   0 413.766 10.6794   6
  -5  -6   0 7.36309 1.11459   1
  -5  -6   0 7.24831 0.61058   3
  -5  -6   0 8.66180 0.33582   6
   5   6   0 7.83566 0.29267   4
   5   6   0 7.76968 0.63884   3
   5   6   0 8.51028 0.33910   6
  -6  -6   0 4.48565 0.48452   7
  -6  -6   0 3.98524 1.00317   1
  -6  -6   0 3.46947 0.45433   3
   6   6   0 4.84878 0.25895   4
   6   6   0 3.79204 0.49457   3
  -7  -6   0 12.4912 1.55081   1
  -7  -6   0 15.2073 0.86842   3
  -7  -6   0 13.9860 0.82800   7
   7   6   0 14.4539 0.52567   4
   7   6   0 14.3685 0.91319   3
   7   6   0 13.0733 1.50969   1
  -8  -6   0 9.03823 0.76865   3
  -8  -6   0 6.74233 1.23630   1
  -8  -6   0 7.00606 0.71803   7
   8   6   0 8.81091 1.26464   1
   8   6   0 8.38413 0.82673   3
   8   6   0 8.73058 0.42614   4
  -9  -6   0 58.7728 1.98422   7
  -9  -6   0 56.8670 3.12251   1
  -9  -6   0 56.4461 1.98237   3
   9   6   0 55.1449 1.64430   4
   9   6   0 54.4099 2.02005   3
   9   6   0 58.2198 3.01343   1
 -10  -6   0 21.9090 1.15121   3
 -10  -6   0 23.7805 1.16611   7
 -10  -6   0 24.5573 2.27523   1
  10   6   0 22.2444 1.24956   3
  10   6   0 21.4635 0.83486   4
  10   6   0 27.1012 2.15082   1
 -11  -6   0 0.07772 0.42454   3
 -11  -6   0 -0.6753 0.90788   1
 -11  -6   0 1.49273 0.51419   7
  11   6   0 -0.6459 0.44765   3
  11   6   0 -0.3094 0.87222   1
  11   6   0 0.25631 0.26246   4
 -12  -6   0 107.590 3.42496   7
 -12  -6   0 107.873 3.43300   3
 -12  -6   0 104.992 5.02754   1
  12   6   0 110.810 4.79870   1
  12   6   0 105.325 3.50389   3
  12   6   0 106.192 3.05629   4
 -13  -6   0 4.66052 0.74285   3
 -13  -6   0 4.32875 0.75911   7
 -13  -6   0 6.75633 1.74358   1
  13   6   0 3.15149 1.34613   1
  13   6   0 4.42968 0.54602   4
 -14  -6   0 58.8862 2.28331   7
 -14  -6   0 55.1338 3.91544   1
 -14  -6   0 52.6838 2.20026   3
  14   6   0 54.4376 1.84929   4
  14   6   0 57.0254 3.57577   1
 -15  -6   0 11.3917 1.11562   5
 -15  -6   0 11.7904 1.17322   7
 -15  -6   0 10.6218 1.09474   3
 -15  -6   0 10.6490 2.16204   1
  15   6   0 9.48259 1.72541   1
  15   6   0 10.8298 0.80472   4
 -16  -6   0 36.5653 1.80639   5
 -16  -6   0 39.1909 1.92520   7
 -16  -6   0 32.3323 1.76442   3
 -16  -6   0 33.3057 3.56732   1
  16   6   0 34.6198 3.12802   1
  16   6   0 35.1507 1.45245   4
 -17  -6   0 1.08941 0.80631   7
 -17  -6   0 -0.3565 1.70111   1
 -17  -6   0 0.52278 0.73041   5
  17   6   0 0.05312 0.47733   4
  17   6   0 -2.0433 1.38726   1
 -18  -6   0 56.0865 4.85237   1
 -18  -6   0 61.0398 2.62115   7
 -18  -6   0 59.3023 2.51904   5
  18   6   0 58.2723 4.04853   1
  18   6   0 57.9089 2.12729   4
 -19  -6   0 4.32363 2.49850   1
 -19  -6   0 6.47703 1.07314   7
 -19  -6   0 6.26768 1.03745   5
  19   6   0 5.47112 1.96683   1
  19   6   0 8.52679 0.90281   4
 -20  -6   0 6.29078 1.08408   5
 -20  -6   0 4.57825 1.03066   7
 -20  -6   0 -1.0773 2.45867   1
  20   6   0 6.35946 0.80499   4
  20   6   0 4.08544 2.07995   1
 -21  -6   0 1.94816 0.93048   5
 -21  -6   0 0.87403 0.82875   7
 -21  -6   0 2.58891 2.90752   1
  21   6   0 1.38403 2.16169   1
  21   6   0 0.92349 0.59055   4
 -22  -6   0 0.67822 0.90757   7
 -22  -6   0 0.08664 0.78141   5
 -22  -6   0 3.42967 3.30407   1
  22   6   0 0.83482 2.34542   1
  22   6   0 0.61718 0.62845   4
 -23  -6   0 4.03394 3.93012   1
 -23  -6   0 6.80377 1.25057   7
 -23  -6   0 6.30824 1.12940   5
  23   6   0 9.03045 1.02264   4
 -24  -6   0 1.29976 4.48447   1
 -24  -6   0 -0.7083 0.84923   7
 -24  -6   0 -0.3119 0.82122   5
  24   6   0 0.74767 0.71202   4
 -25  -6   0 -0.1164 0.96029   7
 -25  -6   0 0.84380 0.94007   5
  25   6   0 1.04958 0.73832   4
  24  -7   0 3.71466 4.53068   1
  24  -7   0 3.43455 1.26875   4
  24  -7   0 4.41774 0.89142   6
 -24   7   0 4.52765 1.30906   3
 -24   7   0 3.99199 1.04959   7
  23  -7   0 0.95071 0.75965   6
  23  -7   0 -3.4151 3.94230   1
  23  -7   0 0.79725 1.08070   4
 -23   7   0 1.62817 1.01974   3
 -23   7   0 1.17171 0.87853   7
 -23   7   0 -0.2370 4.63902   1
 -23   7   0 0.54911 0.48746   5
  22  -7   0 6.17722 3.53066   1
  22  -7   0 0.68192 0.66719   6
  22  -7   0 -0.4307 0.90555   4
 -22   7   0 0.28133 0.42546   5
 -22   7   0 0.23812 0.81864   7
 -22   7   0 1.50537 0.99392   3
 -22   7   0 -7.2344 3.54214   1
  21  -7   0 0.63761 0.90218   4
  21  -7   0 -0.3463 0.62498   6
  21  -7   0 0.06795 3.21147   1
 -21   7   0 1.10125 0.80018   7
 -21   7   0 -0.8941 0.86355   3
 -21   7   0 0.02061 0.39462   5
 -21   7   0 -2.9381 3.03944   1
  20  -7   0 5.14286 2.98590   1
  20  -7   0 7.04915 1.23949   4
  20  -7   0 9.69204 1.09386   6
 -20   7   0 3.01780 2.92239   1
 -20   7   0 7.93380 0.69944   5
 -20   7   0 9.17297 1.16818   7
 -20   7   0 6.77999 1.17689   3
  19  -7   0 -0.1743 0.60432   6
  19  -7   0 0.38438 2.57121   1
  19  -7   0 0.67801 0.85119   4
 -19   7   0 0.04418 0.78703   3
 -19   7   0 -0.0115 0.67334   7
 -19   7   0 -0.5345 2.53223   1
 -19   7   0 -0.0628 0.36821   5
 -19   7   0 -0.1906 0.90058   6
  18  -7   0 19.2585 1.57987   4
  18  -7   0 18.9831 2.90487   1
  18  -7   0 18.4596 1.40901   6
 -18   7   0 23.7604 1.70799   3
 -18   7   0 17.6994 3.31658   1
 -18   7   0 16.9921 1.29726   6
 -18   7   0 20.4430 1.51291   7
 -18   7   0 17.3981 0.92279   5
  17  -7   0 1.32555 2.07426   1
  17  -7   0 1.81353 0.66905   6
  17  -7   0 1.11584 0.55458   7
  17  -7   0 2.59724 0.84017   4
 -17   7   0 2.35159 0.60185   6
 -17   7   0 -0.7048 1.66978   1
 -17   7   0 2.36259 0.70838   7
 -17   7   0 2.01052 0.42901   5
 -17   7   0 1.84584 0.79708   3
  16  -7   0 0.12742 0.55739   6
  16  -7   0 0.69220 0.47890   7
  16  -7   0 0.97913 0.70427   4
  16  -7   0 1.36842 1.77711   1
 -16   7   0 -0.3922 0.64768   3
 -16   7   0 2.83694 1.91320   1
 -16   7   0 -0.5367 0.57049   7
 -16   7   0 0.68996 0.34884   5
 -16   7   0 0.80280 0.52785   6
  15  -7   0 -1.4062 1.57589   1
  15  -7   0 0.46384 0.56301   6
  15  -7   0 0.85133 0.48116   7
  15  -7   0 0.46091 0.62629   4
 -15   7   0 4.11975 1.84763   1
 -15   7   0 0.68091 0.70245   3
 -15   7   0 1.41267 0.54581   6
 -15   7   0 0.92717 0.59829   7
 -15   7   0 0.52361 0.32510   5
  14  -7   0 0.25681 0.56769   6
  14  -7   0 -0.0132 0.40672   7
  14  -7   0 -0.5519 1.44163   1
  14  -7   0 0.69767 0.64489   4
 -14   7   0 -0.1419 0.28702   5
 -14   7   0 0.30645 0.55351   7
 -14   7   0 1.02639 1.48824   1
 -14   7   0 -0.3763 0.58943   3
 -14   7   0 -0.0672 0.47664   6
  13  -7   0 0.14040 0.56645   6
  13  -7   0 0.05602 0.63581   4
  13  -7   0 0.49228 1.49990   1
  13  -7   0 -0.1043 0.45710   7
 -13   7   0 0.14298 0.50669   6
 -13   7   0 0.24929 0.62925   3
 -13   7   0 0.09871 1.41033   1
 -13   7   0 0.06410 0.55279   7
 -13   7   0 0.14621 0.27191   5
  12  -7   0 14.3860 1.16281   6
  12  -7   0 14.4018 2.10604   1
  12  -7   0 14.4510 1.03585   7
  12  -7   0 16.4068 1.20134   4
 -12   7   0 14.6842 2.25774   1
 -12   7   0 14.5775 1.15740   6
 -12   7   0 15.3128 1.13703   7
 -12   7   0 16.2210 1.33740   3
 -12   7   0 15.0605 0.66735   5
  11  -7   0 53.9850 1.89281   7
  11  -7   0 50.7505 2.02949   6
  11  -7   0 55.4746 3.61250   1
  11  -7   0 53.0986 2.01719   4
 -11   7   0 59.3309 1.97914   7
 -11   7   0 52.9007 2.13894   3
 -11   7   0 49.9366 1.53626   5
 -11   7   0 49.0366 1.99393   6
 -11   7   0 53.1524 3.63074   1
  10  -7   0 22.8015 1.20353   4
  10  -7   0 19.9576 2.45638   1
  10  -7   0 24.3116 1.27701   6
  10  -7   0 22.6354 1.08159   7
 -10   7   0 22.9295 0.75701   5
 -10   7   0 22.0195 2.46815   1
 -10   7   0 22.5313 1.30087   3
 -10   7   0 23.2548 1.13904   7
 -10   7   0 22.0537 1.21540   6
   9  -7   0 0.34563 0.35524   7
   9  -7   0 0.53597 0.43066   6
   9  -7   0 0.69629 1.00869   1
   9  -7   0 0.33730 0.43737   4
  -9   7   0 -0.0665 0.45689   3
  -9   7   0 0.74059 0.16486   5
  -9   7   0 0.29566 0.42492   6
  -9   7   0 0.47319 0.37068   7
  -9   7   0 0.08287 0.87262   1
   8  -7   0 15.2382 0.97316   6
   8  -7   0 12.9160 0.87790   4
   8  -7   0 12.8807 0.75266   7
  -8   7   0 12.7609 0.45125   5
  -8   7   0 13.2600 0.93165   6
  -8   7   0 14.3661 1.00228   3
  -8   7   0 13.2609 0.80417   7
  -8   7   0 12.6430 1.75727   1
   7  -7   0 100.026 3.11330   6
   7  -7   0 101.668 2.91744   7
   7  -7   0 99.2747 3.01840   4
   7  -7   0 101.958 3.12864   3
  -7   7   0 103.037 4.50935   1
  -7   7   0 104.011 3.10477   6
  -7   7   0 97.7860 2.63197   5
  -7   7   0 101.791 3.13826   3
   6  -7   0 13.7655 0.92202   3
   6  -7   0 13.4533 0.79959   4
   6  -7   0 15.6871 0.94744   6
   6  -7   0 14.7502 0.73569   7
  -6   7   0 13.7621 0.42808   5
  -6   7   0 15.3757 0.95994   3
  -6   7   0 16.3803 1.83106   1
  -6   7   0 14.5108 0.87556   6
   5  -7   0 143.452 4.12740   6
   5  -7   0 142.348 4.13214   3
   5  -7   0 147.039 5.51818   1
   5  -7   0 146.408 4.04044   4
   5  -7   0 145.147 3.93383   7
  -5   7   0 148.382 5.53966   1
  -5   7   0 140.993 4.13131   3
  -5   7   0 144.439 3.70637   5
  -5   7   0 141.278 4.12008   6
   4  -7   0 76.3183 2.37693   6
   4  -7   0 75.9690 2.16904   7
   4  -7   0 74.7048 2.35850   3
   4  -7   0 74.8461 2.24271   4
   4  -7   0 77.4128 3.53809   1
  -4   7   0 74.5066 1.97780   5
  -4   7   0 73.9629 3.59850   1
  -4   7   0 74.7304 2.35013   6
  -4   7   0 75.0033 2.37203   3
   3  -7   0 5.07111 1.09485   1
   3  -7   0 7.49658 0.67881   6
   3  -7   0 6.99423 0.53376   4
   3  -7   0 7.78106 0.65791   3
  -3   7   0 6.42121 1.21725   1
  -3   7   0 6.39983 0.64401   6
  -3   7   0 8.38054 0.75219   3
  -3   7   0 7.50217 0.31361   5
   2  -7   0 53.3029 1.76798   3
   2  -7   0 55.5752 1.77730   6
   2  -7   0 51.7553 2.86172   1
   2  -7   0 54.3832 1.62909   4
  -2   7   0 53.3192 1.78497   3
  -2   7   0 54.1540 1.75898   6
  -2   7   0 53.4793 1.49966   5
  -2   7   0 54.0910 2.85300   1
   1  -7   0 150.022 4.23347   3
   1  -7   0 161.277 5.56892   1
   1  -7   0 153.122 4.22188   6
   1  -7   0 151.445 4.08760   4
  -1   7   0 146.889 4.20044   6
  -1   7   0 157.308 4.04583   5
  -1   7   0 152.380 4.24517   3
  -1   7   0 154.304 5.50433   1
   0  -7   0 36.7519 2.26923   1
   0  -7   0 39.4405 1.37612   3
   0  -7   0 38.5526 1.16084   4
   0  -7   0 38.7411 1.30124   6
   0   7   0 39.4960 1.30798   6
   0   7   0 40.8516 2.34493   1
   0   7   0 38.3850 1.36180   3
  -1  -7   0 192.481 5.24278   6
  -1  -7   0 194.288 5.31797   3
  -1  -7   0 206.848 6.58589   1
  -1  -7   0 208.456 6.71071   1
  -1  -7   0 189.731 5.10473   4
   1   7   0 193.116 5.24313   6
   1   7   0 194.621 5.32341   3
  -2  -7   0 16.5092 0.69248   6
  -2  -7   0 16.7692 0.53821   4
  -2  -7   0 17.1628 0.81224   3
  -2  -7   0 18.6448 1.61822   1
  -2  -7   0 15.3428 1.57989   1
   2   7   0 17.1140 0.69517   6
   2   7   0 17.3483 0.79824   3
  -3  -7   0 246.010 6.45156   6
  -3  -7   0 243.907 6.59975   3
  -3  -7   0 257.396 7.94236   1
  -3  -7   0 240.961 6.30989   4
   3   7   0 246.510 6.45185   6
   3   7   0 245.876 6.61561   3
  -4  -7   0 1.92852 0.21818   6
  -4  -7   0 1.70929 0.85962   1
  -4  -7   0 1.60946 0.33726   3
   4   7   0 1.51768 0.11715   4
   4   7   0 2.23453 0.39319   3
   4   7   0 1.48866 0.21164   6
  -5  -7   0 52.2996 2.79829   1
  -5  -7   0 57.6212 1.81424   3
  -5  -7   0 55.6547 1.51805   6
   5   7   0 48.6344 1.41894   4
   5   7   0 55.8603 1.51994   6
   5   7   0 54.2700 1.80834   3
  -6  -7   0 32.0243 1.27865   3
  -6  -7   0 32.0056 0.90466   6
  -6  -7   0 29.9765 2.17006   1
   6   7   0 30.9321 0.88577   4
   6   7   0 32.1004 0.91129   6
   6   7   0 31.6266 1.28588   3
  -7  -7   0 0.20284 0.33948   7
  -7  -7   0 0.69570 0.90120   1
  -7  -7   0 0.84134 0.38823   3
   7   7   0 -0.4217 0.48862   1
   7   7   0 0.98651 0.41750   3
  -8  -7   0 2.41430 0.44971   7
  -8  -7   0 2.55355 0.45640   3
  -8  -7   0 1.57315 1.02068   1
   8   7   0 2.84500 0.50843   3
   8   7   0 3.66687 0.27864   4
   8   7   0 2.39405 0.82689   1
  -9  -7   0 38.3576 2.79688   1
  -9  -7   0 43.0064 1.59052   7
  -9  -7   0 40.2801 1.59489   3
   9   7   0 41.0432 2.65497   1
   9   7   0 40.5460 1.65051   3
   9   7   0 38.1805 1.20371   4
 -10  -7   0 -1.3256 0.90662   1
 -10  -7   0 -0.0797 0.37865   3
 -10  -7   0 -0.8745 0.36197   7
  10   7   0 -0.3914 0.45226   3
  10   7   0 0.21323 0.86080   1
  10   7   0 -0.3044 0.18443   4
 -11  -7   0 35.4617 1.57565   3
 -11  -7   0 36.1193 2.77820   1
 -11  -7   0 35.9772 1.58837   7
  11   7   0 33.0522 2.62063   1
  11   7   0 35.6609 1.17447   4
  11   7   0 33.3955 1.63742   3
 -12  -7   0 0.04918 0.53735   7
 -12  -7   0 0.76824 0.58384   3
 -12  -7   0 -1.3701 1.14911   1
  12   7   0 0.18127 0.60718   3
  12   7   0 0.94831 0.33560   4
  12   7   0 -0.4274 1.09456   1
 -13  -7   0 277.168 7.93855   3
 -13  -7   0 282.001 7.94298   7
 -13  -7   0 298.345 10.1650   1
  13   7   0 282.619 8.04860   3
  13   7   0 269.721 7.49283   4
  13   7   0 289.743 9.57097   1
 -14  -7   0 -1.7557 1.31560   1
 -14  -7   0 1.12215 0.64690   7
 -14  -7   0 2.01077 0.62656   3
  14   7   0 2.57518 1.36369   1
  14   7   0 1.53806 0.42182   4
 -15  -7   0 1.52011 0.72224   7
 -15  -7   0 1.36061 0.59518   3
 -15  -7   0 1.70880 1.69086   1
  15   7   0 0.84268 0.41733   4
  15   7   0 1.57903 1.45606   1
 -16  -7   0 1.81660 0.65900   3
 -16  -7   0 1.60006 1.79593   1
 -16  -7   0 2.87623 0.81589   5
 -16  -7   0 2.77966 0.80960   7
  16   7   0 0.89708 1.57610   1
  16   7   0 4.17390 0.57058   4
 -17  -7   0 14.4435 1.35802   5
 -17  -7   0 10.3026 2.54770   1
 -17  -7   0 14.6647 1.41279   7
  17   7   0 11.6238 2.14937   1
  17   7   0 11.3469 0.90247   4
 -18  -7   0 0.97825 2.06538   1
 -18  -7   0 2.01533 0.85772   7
 -18  -7   0 2.47381 0.86910   5
  18   7   0 1.94809 1.80682   1
  18   7   0 2.34405 0.58136   4
 -19  -7   0 6.74647 1.09315   5
 -19  -7   0 4.37456 2.67176   1
 -19  -7   0 7.52485 1.17460   7
  19   7   0 2.53953 1.99317   1
  19   7   0 7.06217 0.77221   4
 -20  -7   0 1.32424 0.86456   5
 -20  -7   0 0.66244 0.82839   7
 -20  -7   0 3.14839 2.62704   1
  20   7   0 0.70691 0.54444   4
  20   7   0 2.41478 2.03857   1
 -21  -7   0 4.41180 2.90451   1
 -21  -7   0 0.50384 0.84481   7
 -21  -7   0 1.73496 0.94032   5
  21   7   0 1.92613 2.23635   1
  21   7   0 2.37050 0.65112   4
 -22  -7   0 0.17391 3.37091   1
 -22  -7   0 1.71035 1.00333   7
 -22  -7   0 0.32213 0.83014   5
  22   7   0 0.66175 0.59582   4
 -23  -7   0 -0.3146 3.79058   1
 -23  -7   0 0.00662 0.84754   5
 -23  -7   0 -0.9361 0.83868   7
  23   7   0 -0.7573 0.59095   4
 -24  -7   0 5.01850 1.16379   5
 -24  -7   0 2.45699 4.65609   1
 -24  -7   0 7.22360 1.30168   7
  24   7   0 7.17623 0.93332   4
 -25  -7   0 4.24917 1.17747   5
 -25  -7   0 3.78929 1.16656   7
  25   7   0 4.04085 0.83386   4
  24  -8   0 3.52439 0.86075   6
  24  -8   0 4.73910 4.95515   1
  24  -8   0 1.98321 1.12998   4
 -24   8   0 5.52161 1.37747   3
  23  -8   0 2.22824 1.13554   4
  23  -8   0 1.94830 4.36131   1
  23  -8   0 0.45342 0.78743   6
 -23   8   0 0.11761 0.99801   3
 -23   8   0 0.67601 0.90637   7
  22  -8   0 13.8749 1.64377   4
  22  -8   0 9.29729 1.12882   6
  22  -8   0 0.00739 3.97159   1
 -22   8   0 9.00441 1.22835   7
 -22   8   0 8.60993 4.44712   1
 -22   8   0 11.4083 1.53282   3
  21  -8   0 -3.6509 3.32763   1
  21  -8   0 -0.2853 0.64322   6
  21  -8   0 -0.1152 0.93824   4
 -21   8   0 0.13134 0.72837   7
 -21   8   0 1.51128 3.54838   1
 -21   8   0 -0.0579 0.35727   5
 -21   8   0 0.14879 0.87087   3
  20  -8   0 -1.5272 3.10208   1
  20  -8   0 -0.6978 0.65518   6
  20  -8   0 2.64697 0.98141   4
 -20   8   0 1.61155 0.96702   3
 -20   8   0 -3.9511 2.94536   1
 -20   8   0 1.22034 0.36629   5
 -20   8   0 0.45507 0.75967   7
  19  -8   0 0.58681 0.66573   6
  19  -8   0 5.14309 2.73803   1
  19  -8   0 0.90126 0.84999   4
 -19   8   0 0.70119 0.87208   3
 -19   8   0 0.84070 0.74829   7
 -19   8   0 5.55393 2.91184   1
 -19   8   0 0.74295 0.34258   5
  18  -8   0 -1.1984 2.39524   1
  18  -8   0 0.58743 0.67304   6
  18  -8   0 0.29860 0.77388   4
 -18   8   0 -0.7139 0.63327   7
 -18   8   0 0.08452 0.29800   5
 -18   8   0 -0.7955 2.26404   1
 -18   8   0 -0.6858 0.73589   3
  17  -8   0 1.33854 0.79625   4
  17  -8   0 0.80160 0.66061   6
  17  -8   0 -4.2454 2.06185   1
  17  -8   0 0.16167 0.52427   7
 -17   8   0 0.54208 0.62604   7
 -17   8   0 0.55833 0.80996   3
 -17   8   0 0.95226 0.55106   6
 -17   8   0 1.82409 2.17080   1
 -17   8   0 0.02644 0.28877   5
  16  -8   0 9.63172 2.47643   1
  16  -8   0 9.56544 0.93531   7
  16  -8   0 8.08330 1.08336   4
  16  -8   0 13.5453 1.25334   6
 -16   8   0 11.3210 1.15533   7
 -16   8   0 10.5391 1.21435   3
 -16   8   0 11.5168 0.61450   5
 -16   8   0 9.97021 2.22851   1
 -16   8   0 12.6444 1.13483   6
  15  -8   0 4.31875 0.74680   6
  15  -8   0 4.37515 0.85732   4
  15  -8   0 5.92540 1.97753   1
  15  -8   0 6.50575 0.74711   7
 -15   8   0 5.40325 0.95497   3
 -15   8   0 6.49048 0.83828   7
 -15   8   0 6.15556 1.86435   1
 -15   8   0 4.98323 0.74749   6
 -15   8   0 5.02027 0.44796   5
  14  -8   0 20.8433 1.35140   4
  14  -8   0 13.6834 2.38974   1
  14  -8   0 19.4802 1.17012   7
  14  -8   0 19.5609 1.35363   6
 -14   8   0 16.2511 2.47367   1
 -14   8   0 19.7938 1.51921   3
 -14   8   0 18.0800 1.28430   6
 -14   8   0 18.8810 0.74369   5
 -14   8   0 20.5270 1.31107   7
  13  -8   0 8.83727 2.06302   1
  13  -8   0 7.86735 0.96542   4
  13  -8   0 6.20979 0.86986   6
  13  -8   0 7.53142 0.77880   7
 -13   8   0 5.79013 0.90560   3
 -13   8   0 6.60558 0.44079   5
 -13   8   0 6.26304 1.94577   1
 -13   8   0 6.24435 0.79290   6
 -13   8   0 6.16769 0.78053   7
  12  -8   0 12.9159 1.15770   4
  12  -8   0 9.76791 2.05492   1
  12  -8   0 11.8051 1.19542   6
  12  -8   0 10.9252 0.95650   7
 -12   8   0 11.1155 0.51166   5
 -12   8   0 10.3865 2.18888   1
 -12   8   0 13.6791 1.28512   3
 -12   8   0 11.4802 1.08297   7
 -12   8   0 10.7631 1.12430   6
  11  -8   0 45.2410 1.84164   4
  11  -8   0 44.1605 1.90004   6
  11  -8   0 43.5853 3.45266   1
  11  -8   0 43.2340 1.68632   7
 -11   8   0 42.5547 1.87255   6
 -11   8   0 43.7186 1.98496   3
 -11   8   0 41.7685 1.26518   5
 -11   8   0 45.9203 3.62910   1
 -11   8   0 48.4105 1.78171   7
  10  -8   0 36.4458 1.43962   7
  10  -8   0 37.9931 3.07676   1
  10  -8   0 39.9052 1.69972   6
  10  -8   0 36.1304 1.59464   4
 -10   8   0 36.0727 3.15446   1
 -10   8   0 35.8355 1.63545   6
 -10   8   0 37.0519 1.49597   7
 -10   8   0 34.3608 1.03859   5
 -10   8   0 36.1928 1.71597   3
   9  -8   0 86.0648 2.77508   4
   9  -8   0 85.3302 2.85368   6
   9  -8   0 88.1146 2.64962   7
  -9   8   0 85.6456 2.84796   6
  -9   8   0 87.7549 2.91412   3
  -9   8   0 92.4995 4.55317   1
  -9   8   0 83.1310 2.27247   5
   8  -8   0 129.176 3.69238   7
   8  -8   0 131.413 3.84198   4
   8  -8   0 133.890 3.94613   6
   8  -8   0 125.246 3.92930   3
  -8   8   0 124.244 3.34653   5
  -8   8   0 136.825 5.62569   1
  -8   8   0 129.801 3.91376   6
  -8   8   0 132.230 3.95068   3
   7  -8   0 11.4638 0.91928   6
   7  -8   0 13.8982 0.97890   3
   7  -8   0 9.74561 2.11618   1
   7  -8   0 15.4964 0.89829   4
   7  -8   0 14.0689 0.76168   7
  -7   8   0 12.4135 1.71180   1
  -7   8   0 13.8389 0.96459   6
  -7   8   0 14.5536 1.02916   3
   6  -8   0 0.29189 0.27703   7
   6  -8   0 0.24080 0.41485   6
   6  -8   0 0.85821 0.93368   1
   6  -8   0 0.02774 0.39803   3
   6  -8   0 0.22744 0.35493   4
  -6   8   0 1.48446 0.98448   1
  -6   8   0 0.22462 0.38076   6
   5  -8   0 0.47761 0.28805   7
   5  -8   0 0.86661 0.42190   6
   5  -8   0 0.12302 0.38132   3
   5  -8   0 0.56268 0.35896   4
   5  -8   0 -0.3865 0.69749   1
  -5   8   0 -0.0701 0.75345   1
  -5   8   0 -0.0061 0.38187   6
  -5   8   0 0.28293 0.08879   5
  -5   8   0 0.06896 0.40775   3
   4  -8   0 -0.0304 0.27486   7
   4  -8   0 0.74708 0.40707   3
   4  -8   0 0.23894 0.32055   4
   4  -8   0 0.49809 0.38330   6
   4  -8   0 -0.2743 0.77275   1
  -4   8   0 0.15410 0.76911   1
  -4   8   0 0.03810 0.36088   6
  -4   8   0 0.22512 0.11905   5
  -4   8   0 0.35285 0.45754   3
   3  -8   0 10.1894 1.46405   1
   3  -8   0 10.2620 0.63926   4
   3  -8   0 10.7581 0.80677   6
   3  -8   0 11.6255 0.83964   3
  -3   8   0 8.78702 1.42900   1
  -3   8   0 11.9076 0.88987   3
  -3   8   0 10.2840 0.41911   5
  -3   8   0 10.3630 0.77873   6
   2  -8   0 1426.40 38.0294   1
  -2   8   0 1419.49 36.0784   5
  -2   8   0 1455.05 38.0803   1
  -2   8   0 1370.73 36.3146   6
   1  -8   0 1.39608 0.91690   1
   1  -8   0 1.00618 0.37337   6
   1  -8   0 1.61071 0.29667   4
   1  -8   0 1.30556 0.41900   3
  -1   8   0 0.26186 0.40618   3
  -1   8   0 1.05442 0.35915   6
  -1   8   0 1.17970 0.86985   1
   0  -8   0 56.5349 2.98709   1
   0  -8   0 54.7562 1.75098   6
   0  -8   0 55.2530 1.83671   3
   0  -8   0 54.0765 1.58363   4
   0   8   0 58.3503 3.02767   1
   0   8   0 53.3872 1.74496   6
   0   8   0 52.3440 1.80364   3
  -1  -8   0 1.97844 0.32358   6
  -1  -8   0 2.42287 0.90522   1
  -1  -8   0 1.18314 0.40496   3
  -1  -8   0 1.07739 0.87081   1
  -1  -8   0 2.64866 0.24893   4
   1   8   0 2.22943 0.40662   3
   1   8   0 2.26919 0.34126   6
  -2  -8   0 268.040 8.41165   1
  -2  -8   0 255.701 6.73898   6
  -2  -8   0 247.352 6.57128   4
  -2  -8   0 251.919 6.84650   3
  -2  -8   0 270.984 8.38842   1
   2   8   0 248.688 6.72741   6
   2   8   0 245.467 6.84826   3
  -3  -8   0 5.09755 0.44105   6
  -3  -8   0 4.96561 0.24255   4
  -3  -8   0 3.46817 0.45422   3
  -3  -8   0 5.16055 1.11945   1
   3   8   0 5.04223 0.58904   3
   3   8   0 5.34189 0.44678   6
  -4  -8   0 1.47517 0.37151   3
  -4  -8   0 1.26995 0.23274   6
  -4  -8   0 0.66764 0.77623   1
   4   8   0 1.04503 0.36740   3
   4   8   0 1.11992 0.23716   6
  -5  -8   0 1.23622 0.86338   1
  -5  -8   0 0.23951 0.34367   3
  -5  -8   0 0.29703 0.18596   6
   5   8   0 0.17955 0.36004   3
   5   8   0 0.68528 0.20044   6
   5   8   0 0.55234 0.07062   4
  -6  -8   0 9.65555 0.77267   3
  -6  -8   0 10.7764 0.44401   6
  -6  -8   0 10.0163 1.48793   1
   6   8   0 9.91847 0.32893   4
   6   8   0 11.7619 0.81571   3
   6   8   0 10.9293 0.45669   6
  -7  -8   0 0.47253 0.35274   7
  -7  -8   0 -0.2633 0.33633   3
  -7  -8   0 -0.0245 0.10226   6
  -7  -8   0 -0.5007 0.83261   1
   7   8   0 -0.0187 0.37232   3
   7   8   0 -0.1272 0.11181   6
   7   8   0 0.10008 0.10643   4
  -8  -8   0 78.1226 3.89375   1
  -8  -8   0 74.9077 2.45930   3
  -8  -8   0 79.6144 2.45863   7
   8   8   0 69.7161 3.51155   1
   8   8   0 74.7134 2.03470   4
  -9  -8   0 42.3234 2.94037   1
  -9  -8   0 37.2662 1.57725   3
  -9  -8   0 41.9948 1.59247   7
   9   8   0 38.1987 1.15217   4
   9   8   0 37.4985 2.66732   1
   9   8   0 39.3097 1.64621   3
 -10  -8   0 6.68401 0.70538   7
 -10  -8   0 6.10365 1.37312   1
 -10  -8   0 7.42589 0.79857   3
  10   8   0 5.96862 0.38519   4
  10   8   0 4.89482 0.71747   3
  10   8   0 6.18190 1.35540   1
 -11  -8   0 2.45169 0.56015   3
 -11  -8   0 1.40813 1.27806   1
 -11  -8   0 3.12700 0.60636   7
  11   8   0 0.54557 1.04734   1
  11   8   0 0.85590 0.58783   3
  11   8   0 1.72879 0.29570   4
 -12  -8   0 167.565 5.12316   3
 -12  -8   0 175.363 5.15943   7
 -12  -8   0 181.001 7.20524   1
  12   8   0 173.778 5.22340   3
  12   8   0 167.915 4.66215   4
  12   8   0 178.692 6.74447   1
 -13  -8   0 -0.4315 0.58420   7
 -13  -8   0 -2.5824 1.29629   1
 -13  -8   0 -0.1333 0.54312   3
  13   8   0 -0.0913 0.66486   3
  13   8   0 -0.0149 0.30841   4
  13   8   0 0.15952 1.27694   1
 -14  -8   0 0.92326 0.71371   7
 -14  -8   0 2.40362 1.68113   1
 -14  -8   0 3.23463 0.71916   3
  14   8   0 3.35133 0.44967   4
  14   8   0 2.29685 0.78060   3
  14   8   0 -0.5261 1.21326   1
 -15  -8   0 -0.1462 0.61267   7
 -15  -8   0 -0.5353 1.52837   1
 -15  -8   0 0.79426 0.55505   3
  15   8   0 -0.2088 1.31450   1
  15   8   0 -0.0414 0.33933   4
 -16  -8   0 19.0232 1.41949   3
 -16  -8   0 19.6015 1.49659   7
 -16  -8   0 22.1394 2.93636   1
 -16  -8   0 18.4054 1.45688   5
  16   8   0 17.7923 0.94752   4
  16   8   0 20.2953 2.44646   1
 -17  -8   0 7.23974 2.45028   1
 -17  -8   0 6.78911 1.03932   5
 -17  -8   0 7.67665 1.02664   7
  17   8   0 7.68526 0.73553   4
  17   8   0 8.37945 2.01597   1
 -18  -8   0 23.6873 1.72575   5
 -18  -8   0 25.8493 1.80704   7
 -18  -8   0 25.4057 3.50537   1
  18   8   0 25.1862 1.20594   4
  18   8   0 22.2219 2.76189   1
 -19  -8   0 7.72735 1.18425   7
 -19  -8   0 5.20455 1.06474   5
 -19  -8   0 7.24993 2.66976   1
  19   8   0 8.18978 0.80133   4
  19   8   0 5.15533 2.17924   1
 -20  -8   0 -0.3265 2.69454   1
 -20  -8   0 2.48472 0.88939   5
 -20  -8   0 -0.3757 0.77121   7
  20   8   0 0.62680 0.51868   4
  20   8   0 2.40156 2.06873   1
 -21  -8   0 -2.5841 2.90881   1
 -21  -8   0 -0.4217 0.79941   7
 -21  -8   0 -0.9140 0.79244   5
  21   8   0 0.39898 0.54083   4
 -22  -8   0 7.22944 1.27596   7
 -22  -8   0 4.77468 1.15062   5
 -22  -8   0 8.57960 3.60297   1
  22   8   0 5.78194 0.80546   4
 -23  -8   0 3.24290 1.00616   7
 -23  -8   0 4.95935 1.13931   5
 -23  -8   0 -0.8372 3.87353   1
  23   8   0 2.56206 0.68130   4
 -24  -8   0 -5.1970 4.65741   1
 -24  -8   0 0.41154 0.91888   7
 -24  -8   0 -0.1483 0.88276   5
  24   8   0 0.48628 0.61724   4
 -25  -8   0 4.49638 1.22111   5
 -25  -8   0 6.32306 1.36640   7
  25   8   0 3.66064 0.79454   4
  23  -9   0 -2.0478 4.79043   1
  23  -9   0 1.01709 1.10645   4
  23  -9   0 1.64833 0.82794   6
 -23   9   0 0.48220 0.94797   3
  22  -9   0 -2.2515 3.94873   1
  22  -9   0 2.09423 0.87050   6
  22  -9   0 0.74891 0.98662   4
 -22   9   0 8.68388 4.68996   1
 -22   9   0 0.39034 1.04933   3
  21  -9   0 0.40001 0.89381   4
  21  -9   0 -0.3852 3.79229   1
  21  -9   0 -0.7038 0.67006   6
 -21   9   0 -2.5042 3.75366   1
 -21   9   0 0.64620 0.87878   3
  20  -9   0 6.83140 3.69230   1
  20  -9   0 6.39305 0.99796   6
  20  -9   0 4.62492 1.16191   4
 -20   9   0 10.1255 3.62981   1
 -20   9   0 7.00655 1.27880   3
  19  -9   0 5.97325 3.12709   1
  19  -9   0 6.66141 0.97393   6
  19  -9   0 8.78947 1.23315   4
 -19   9   0 4.52185 3.05278   1
 -19   9   0 6.32871 0.52473   5
 -19   9   0 8.10614 1.07400   7
 -19   9   0 7.12369 1.21990   3
  18  -9   0 1.64518 0.71610   6
  18  -9   0 2.58140 0.96776   4
  18  -9   0 0.80394 2.72501   1
 -18   9   0 2.95215 2.51826   1
 -18   9   0 2.99388 0.96923   3
 -18   9   0 1.67639 0.78676   7
 -18   9   0 2.89746 0.32353   5
  17  -9   0 -0.0999 0.49836   7
  17  -9   0 1.41826 0.70431   6
  17  -9   0 0.67045 2.45800   1
  17  -9   0 2.53108 0.91080   4
 -17   9   0 0.75433 0.24930   5
 -17   9   0 -1.6188 2.24379   1
 -17   9   0 0.43567 0.76754   3
 -17   9   0 0.18330 0.63705   7
  16  -9   0 25.2426 1.67953   4
  16  -9   0 23.9168 3.15130   1
  16  -9   0 23.2910 1.37467   7
  16  -9   0 25.4506 1.64483   6
 -16   9   0 25.7708 1.54697   6
 -16   9   0 26.7193 1.56876   7
 -16   9   0 28.2712 1.81773   3
 -16   9   0 22.3655 0.82694   5
 -16   9   0 29.0762 3.67787   1
  15  -9   0 18.7490 2.73463   1
  15  -9   0 20.1536 1.23112   7
  15  -9   0 23.8552 1.51477   4
  15  -9   0 22.7457 1.51486   6
 -15   9   0 20.7256 1.39111   6
 -15   9   0 20.0525 3.06920   1
 -15   9   0 19.7779 0.72089   5
 -15   9   0 24.5237 1.67391   3
 -15   9   0 22.3402 1.40143   7
  14  -9   0 6.98234 0.71314   7
  14  -9   0 4.44788 1.93095   1
  14  -9   0 4.51844 0.86554   4
  14  -9   0 5.75380 0.83775   6
 -14   9   0 6.96722 0.83775   7
 -14   9   0 5.80805 0.34474   5
 -14   9   0 6.28958 0.83247   6
 -14   9   0 2.95602 1.98507   1
 -14   9   0 6.43617 0.94752   3
  13  -9   0 89.1044 5.13700   1
  13  -9   0 91.3496 2.90427   7
  13  -9   0 91.6064 3.15198   6
  13  -9   0 92.2766 3.13287   4
 -13   9   0 84.5028 3.08590   6
 -13   9   0 83.2951 2.36491   5
 -13   9   0 91.0138 3.25250   3
 -13   9   0 87.7936 5.14259   1
  12  -9   0 12.8644 1.25782   6
  12  -9   0 10.8220 1.16979   4
  12  -9   0 12.1988 0.97212   7
  12  -9   0 9.07694 2.12612   1
 -12   9   0 9.81279 0.39053   5
 -12   9   0 6.09729 2.03549   1
 -12   9   0 10.1628 1.13480   6
 -12   9   0 11.3993 1.26905   3
  11  -9   0 68.1565 2.25140   7
  11  -9   0 63.4987 2.45673   6
  11  -9   0 62.3354 4.23897   1
  11  -9   0 66.7615 2.41670   4
 -11   9   0 62.5187 4.30892   1
 -11   9   0 61.9257 2.42842   6
 -11   9   0 69.3134 2.58529   3
  10  -9   0 0.18610 0.39930   7
  10  -9   0 0.04200 0.55520   6
  10  -9   0 0.49260 0.54106   4
  10  -9   0 0.48250 1.29101   1
 -10   9   0 0.51587 0.57946   3
 -10   9   0 1.23047 1.38845   1
 -10   9   0 -0.3240 0.45885   6
   9  -9   0 4.69364 0.54452   7
   9  -9   0 3.57923 0.67076   3
   9  -9   0 4.37781 0.68570   4
   9  -9   0 4.17210 0.65372   6
  -9   9   0 4.81986 0.76126   3
  -9   9   0 4.78448 0.67310   6
  -9   9   0 5.36200 1.46107   1
   8  -9   0 14.4736 0.82344   7
   8  -9   0 13.7808 1.09141   3
   8  -9   0 14.3671 1.11210   6
   8  -9   0 14.7280 0.97057   4
  -8   9   0 13.8586 1.97952   1
  -8   9   0 15.5872 1.16040   3
  -8   9   0 14.8146 1.05812   6
   7  -9   0 9.39162 0.94169   6
   7  -9   0 8.98401 0.91551   3
   7  -9   0 9.31171 0.66879   7
   7  -9   0 7.42467 1.54604   1
   7  -9   0 8.83806 0.77267   4
  -7   9   0 8.77825 1.59932   1
  -7   9   0 8.87829 0.89493   6
  -7   9   0 8.55688 0.90548   3
   6  -9   0 155.473 4.24299   7
   6  -9   0 152.775 4.50108   6
   6  -9   0 153.869 4.50423   3
   6  -9   0 155.652 4.38422   4
   6  -9   0 153.569 6.20490   1
  -6   9   0 157.551 4.52141   3
  -6   9   0 156.031 6.23673   1
  -6   9   0 146.737 4.46013   6
   5  -9   0 22.8607 1.17920   3
   5  -9   0 23.3232 1.15710   6
   5  -9   0 23.4692 2.22351   1
   5  -9   0 24.2238 1.05140   4
   5  -9   0 22.8268 0.93725   7
  -5   9   0 20.9329 2.19070   1
  -5   9   0 23.8605 1.17117   6
  -5   9   0 24.1571 1.21681   3
   4  -9   0 7.70523 0.72978   3
   4  -9   0 7.42132 0.73013   6
   4  -9   0 6.67129 0.59553   4
   4  -9   0 6.80284 0.54896   7
   4  -9   0 5.13364 1.20669   1
  -4   9   0 7.16756 0.74599   6
  -4   9   0 7.39331 0.81026   3
  -4   9   0 6.54237 1.34390   1
   3  -9   0 91.5317 2.64569   4
   3  -9   0 87.0919 4.24678   1
   3  -9   0 90.7430 2.81000   3
   3  -9   0 90.4380 2.79519   6
  -3   9   0 91.5002 2.80137   6
  -3   9   0 91.3729 2.83951   3
  -3   9   0 89.7990 4.24847   1
   2  -9   0 67.9294 3.65670   1
   2  -9   0 75.4059 2.17092   4
   2  -9   0 77.8241 2.35831   6
   2  -9   0 72.4339 2.36055   3
  -2   9   0 71.8799 3.72500   1
  -2   9   0 73.9447 2.32238   6
  -2   9   0 68.8779 2.35466   3
   1  -9   0 65.4156 1.90870   4
   1  -9   0 63.1591 2.12101   3
   1  -9   0 64.4404 2.09152   6
   1  -9   0 62.9977 3.44320   1
  -1   9   0 68.3565 3.52383   1
  -1   9   0 63.8017 2.15029   3
  -1   9   0 64.0296 2.08113   6
   0  -9   0 36.9203 1.37883   6
   0  -9   0 36.9120 1.48044   3
   0  -9   0 37.0017 2.60501   1
   0  -9   0 36.9351 1.17668   4
   0   9   0 35.7504 1.36937   6
   0   9   0 39.2696 1.47496   3
  -1  -9   0 24.1803 1.19481   3
  -1  -9   0 27.6178 2.30008   1
  -1  -9   0 25.5958 1.05376   6
  -1  -9   0 25.0465 2.18954   1
  -1  -9   0 24.7001 0.84168   4
   1   9   0 26.4695 1.05718   6
   1   9   0 25.2017 1.16579   3
  -2  -9   0 26.0857 0.83729   4
  -2  -9   0 26.2126 1.20366   3
  -2  -9   0 27.8758 1.05168   6
  -2  -9   0 28.7764 2.37810   1
  -2  -9   0 24.2059 2.22702   1
   2   9   0 27.7434 1.04746   6
   2   9   0 26.8488 1.19781   3
  -3  -9   0 -0.7351 0.74926   1
  -3  -9   0 1.02546 0.27560   6
  -3  -9   0 0.05619 0.37289   3
  -3  -9   0 0.11640 0.77975   1
  -3  -9   0 0.77785 0.15322   4
   3   9   0 0.46490 0.26044   6
   3   9   0 0.73584 0.36616   3
  -4  -9   0 17.6850 0.73165   6
  -4  -9   0 18.5607 0.94909   3
  -4  -9   0 15.1168 1.79173   1
   4   9   0 17.3849 0.73287   6
   4   9   0 16.4302 0.91019   3
  -5  -9   0 21.5847 1.03098   3
  -5  -9   0 21.2490 0.79672   6
  -5  -9   0 21.4012 2.16882   1
   5   9   0 21.8513 0.79915   6
   5   9   0 21.7186 1.04564   3
  -6  -9   0 3.46345 0.49981   3
  -6  -9   0 4.17402 0.34085   6
  -6  -9   0 5.80528 1.19740   1
   6   9   0 3.70586 0.52988   3
   6   9   0 4.46274 0.35707   6
  -7  -9   0 2.11773 0.24918   6
  -7  -9   0 2.45240 0.47750   3
  -7  -9   0 2.09785 1.06373   1
   7   9   0 2.42229 0.13078   4
   7   9   0 1.36879 0.46032   3
   7   9   0 2.20304 0.21353   6
  -8  -9   0 1.23355 0.97098   1
  -8  -9   0 0.51992 0.38200   7
  -8  -9   0 1.23068 0.42464   3
   8   9   0 0.92115 1.05939   1
   8   9   0 0.76192 0.45079   3
  -9  -9   0 62.5744 2.14291   7
  -9  -9   0 60.9560 3.67041   1
  -9  -9   0 61.9724 2.19393   3
   9   9   0 65.0987 3.49426   1
   9   9   0 60.3653 1.68878   4
   9   9   0 61.4754 2.23548   3
 -10  -9   0 1.07032 1.11756   1
 -10  -9   0 0.83083 0.49620   3
 -10  -9   0 0.95771 0.52460   7
  10   9   0 0.53811 0.98866   1
  10   9   0 0.67191 0.53814   3
  10   9   0 1.39883 0.21833   4
 -11  -9   0 319.561 8.69196   7
 -11  -9   0 323.047 10.8191   1
 -11  -9   0 314.930 8.71240   3
  11   9   0 300.516 8.16841   4
  11   9   0 321.736 10.4847   1
  11   9   0 313.687 8.78285   3
 -12  -9   0 0.32561 0.58409   7
 -12  -9   0 0.39416 1.46236   1
 -12  -9   0 0.11943 0.56320   3
  12   9   0 0.34529 0.24790   4
  12   9   0 -0.5191 0.62849   3
  12   9   0 -0.4665 1.17203   1
 -13  -9   0 3.69335 0.72100   3
 -13  -9   0 4.99468 0.78391   7
 -13  -9   0 0.87335 1.57593   1
  13   9   0 4.01757 0.85235   3
  13   9   0 4.88313 0.44091   4
  13   9   0 3.00162 1.46536   1
 -14  -9   0 4.22152 0.74285   3
 -14  -9   0 4.24803 0.79410   7
 -14  -9   0 5.70192 1.83722   1
  14   9   0 2.62631 1.43048   1
  14   9   0 5.24313 0.93007   3
  14   9   0 4.25778 0.44717   4
 -15  -9   0 0.94908 0.64769   7
 -15  -9   0 -0.2564 0.50425   3
 -15  -9   0 0.65892 1.50459   1
  15   9   0 -0.0129 0.69719   3
  15   9   0 -0.2271 0.29289   4
  15   9   0 0.43872 1.44810   1
 -16  -9   0 42.7528 2.09371   7
 -16  -9   0 51.9478 4.39565   1
  16   9   0 43.2303 1.51316   4
  16   9   0 40.5336 3.63759   1
 -17  -9   0 25.3245 1.74203   5
 -17  -9   0 20.5445 3.13344   1
 -17  -9   0 29.3928 1.77513   7
  17   9   0 23.3228 1.09881   4
  17   9   0 26.0117 3.16465   1
 -18  -9   0 3.45176 0.97044   5
 -18  -9   0 3.84514 2.46507   1
 -18  -9   0 5.37365 1.01108   7
  18   9   0 4.13708 2.05132   1
  18   9   0 5.05343 0.61773   4
 -19  -9   0 0.60479 0.83296   7
 -19  -9   0 -2.3432 2.49367   1
 -19  -9   0 0.04021 0.85161   5
  19   9   0 2.31244 2.06500   1
  19   9   0 0.20761 0.43445   4
 -20  -9   0 1.07217 0.90468   5
 -20  -9   0 0.36813 0.80027   7
 -20  -9   0 0.17484 2.86925   1
  20   9   0 0.44731 0.48942   4
 -21  -9   0 -0.1250 0.80943   7
 -21  -9   0 0.14397 0.82334   5
 -21  -9   0 -0.4527 2.94507   1
  21   9   0 0.11774 0.49029   4
 -22  -9   0 13.5566 1.58433   5
 -22  -9   0 10.7201 3.91653   1
 -22  -9   0 16.6318 1.66489   7
  22   9   0 12.5095 1.01648   4
 -23  -9   0 -0.5837 0.88427   5
 -23  -9   0 0.37503 0.90344   7
 -23  -9   0 2.25539 4.25516   1
  23   9   0 0.16639 0.52370   4
 -24  -9   0 -0.0037 0.90053   5
 -24  -9   0 0.30560 0.90755   7
  24   9   0 -0.8694 0.50682   4
 -25  -9   0 5.16473 1.24582   5
 -25  -9   0 8.65763 1.56692   7
  25   9   0 7.58624 0.90755   4
  23 -10   0 -0.3077 0.98154   4
  23 -10   0 -8.3976 5.21733   1
  23 -10   0 2.48184 0.81441   6
 -23  10   0 -0.3071 0.94181   3
  22 -10   0 -1.2322 0.68273   6
  22 -10   0 -3.0598 4.57239   1
  22 -10   0 -0.5574 1.01616   4
 -22  10   0 -0.1654 5.56068   1
 -22  10   0 0.88318 0.98386   3
  21 -10   0 4.26777 1.20312   4
  21 -10   0 -1.5034 4.07788   1
 -21  10   0 -3.1441 4.00739   1
  20 -10   0 0.26956 0.73061   6
  20 -10   0 -1.8451 3.41780   1
  20 -10   0 -0.5321 0.96649   4
 -20  10   0 -0.2159 0.87608   3
 -20  10   0 -0.2441 3.41334   1
  19 -10   0 29.7404 2.04456   4
  19 -10   0 27.3413 1.86887   6
  19 -10   0 19.1413 3.85837   1
 -19  10   0 31.6996 2.20367   3
 -19  10   0 21.4300 4.21689   1
  18 -10   0 -2.3578 2.74083   1
  18 -10   0 0.85876 0.69212   6
  18 -10   0 2.53434 0.98048   4
 -18  10   0 0.78337 2.33491   1
 -18  10   0 0.78793 0.92491   3
  17 -10   0 25.0048 1.46823   7
  17 -10   0 27.1203 1.73893   6
  17 -10   0 25.1364 1.80125   4
  17 -10   0 23.4005 3.51662   1
 -17  10   0 27.5861 1.98470   3
 -17  10   0 19.8980 3.45795   1
  16 -10   0 2.71150 0.80050   6
  16 -10   0 1.72326 0.84333   4
  16 -10   0 2.17236 0.56750   7
  16 -10   0 -0.5219 2.22358   1
 -16  10   0 2.46941 0.91352   3
 -16  10   0 2.26759 2.21329   1
  15 -10   0 0.98728 2.00553   1
  15 -10   0 -0.0902 0.71168   4
  15 -10   0 0.33205 0.68498   6
  15 -10   0 0.37466 0.49218   7
 -15  10   0 0.12239 0.58310   6
 -15  10   0 0.23310 0.74703   3
 -15  10   0 -0.5401 1.91088   1
  14 -10   0 -0.5700 1.91483   1
  14 -10   0 -0.3925 0.41572   7
  14 -10   0 -0.3598 0.56659   6
  14 -10   0 0.05413 0.69300   4
 -14  10   0 0.17483 0.53859   6
 -14  10   0 2.48278 1.69302   1
 -14  10   0 0.69689 0.73406   3
  13 -10   0 9.35569 1.02565   6
  13 -10   0 9.86214 1.13564   4
  13 -10   0 9.17211 0.88492   7
  13 -10   0 7.87817 2.07094   1
 -13  10   0 9.76163 2.31219   1
 -13  10   0 10.5855 1.23221   3
 -13  10   0 10.8845 1.08974   6
  12 -10   0 0.78695 0.67430   6
  12 -10   0 -0.4171 1.44411   1
  12 -10   0 0.24469 0.68231   4
  12 -10   0 0.63348 0.46673   7
 -12  10   0 0.33942 0.58369   6
 -12  10   0 0.66250 0.71438   3
 -12  10   0 -0.4274 1.40840   1
  11 -10   0 59.2647 2.34994   6
  11 -10   0 56.3355 2.25279   4
  11 -10   0 55.8312 2.01963   7
  11 -10   0 63.5688 4.28599   1
 -11  10   0 56.6653 2.37455   3
 -11  10   0 60.7480 4.21564   1
 -11  10   0 53.1769 2.28575   6
  10 -10   0 29.5078 1.52057   4
  10 -10   0 32.0334 1.36042   7
  10 -10   0 32.4230 1.66750   6
 -10  10   0 31.3170 1.69023   3
 -10  10   0 29.8854 1.59455   6
 -10  10   0 32.5045 3.14451   1
   9 -10   0 34.2682 1.36391   7
   9 -10   0 33.3413 1.66554   3
   9 -10   0 34.8760 1.67582   6
   9 -10   0 32.9794 1.53663   4
  -9  10   0 32.2592 1.60399   6
  -9  10   0 32.1419 3.23665   1
  -9  10   0 36.6232 1.71839   3
   8 -10   0 36.2902 3.08292   1
   8 -10   0 39.7277 1.63988   4
   8 -10   0 40.5251 1.46407   7
   8 -10   0 37.6106 1.72963   3
   8 -10   0 40.4351 1.73531   6
  -8  10   0 36.1803 3.27833   1
  -8  10   0 40.3561 1.77620   3
  -8  10   0 38.7757 1.70226   6
   7 -10   0 3.38727 0.61003   4
   7 -10   0 4.71025 1.40469   1
   7 -10   0 3.46462 0.63698   3
   7 -10   0 2.40214 0.40515   7
   7 -10   0 3.39048 0.62850   6
  -7  10   0 3.22397 0.66456   3
  -7  10   0 3.40163 1.53928   1
  -7  10   0 4.02792 0.66514   6
   6 -10   0 3.19586 0.60758   6
   6 -10   0 3.46157 0.62438   3
   6 -10   0 3.33127 0.41414   7
   6 -10   0 3.08692 1.25217   1
   6 -10   0 3.44304 0.55026   4
  -6  10   0 2.63560 0.54807   6
  -6  10   0 1.43155 1.19283   1
  -6  10   0 2.50555 0.59507   3
   5 -10   0 9.78594 1.63599   1
   5 -10   0 9.42500 0.63726   7
   5 -10   0 8.94509 0.90457   6
   5 -10   0 10.5104 0.76420   4
   5 -10   0 7.79051 0.81019   3
  -5  10   0 10.7693 0.88803   6
  -5  10   0 10.7044 0.96332   3
  -5  10   0 9.59066 1.65873   1
   4 -10   0 141.188 3.88515   7
   4 -10   0 133.919 3.97658   4
   4 -10   0 151.584 4.19530   6
   4 -10   0 132.343 4.11588   3
   4 -10   0 138.184 5.79395   1
  -4  10   0 153.125 4.20441   3
  -4  10   0 132.716 4.11909   6
  -4  10   0 149.277 6.04511   1
   3 -10   0 0.37049 0.40862   3
   3 -10   0 0.70644 0.40306   6
   3 -10   0 -0.4919 0.80498   1
   3 -10   0 0.06824 0.29956   4
  -3  10   0 -0.0667 0.85190   1
  -3  10   0 -0.1125 0.37156   6
  -3  10   0 0.03583 0.44095   3
   2 -10   0 8.13628 0.74330   6
   2 -10   0 6.07916 1.40052   1
   2 -10   0 7.84578 0.56621   4
   2 -10   0 8.26218 0.78878   3
  -2  10   0 7.85985 0.83591   3
  -2  10   0 7.42070 1.41127   1
  -2  10   0 8.06432 0.71737   6
   1 -10   0 3.14937 0.53010   3
   1 -10   0 3.08088 0.47368   6
   1 -10   0 3.62695 0.37851   4
   1 -10   0 3.66951 1.15790   1
  -1  10   0 2.87426 1.10471   1
  -1  10   0 3.89035 0.59194   3
  -1  10   0 3.55395 0.48590   6
   0 -10   0 1.92612 0.52118   3
   0 -10   0 -0.1438 0.89388   1
   0 -10   0 1.84123 0.42837   6
   0 -10   0 1.52335 0.29362   4
   0  10   0 2.19943 0.51054   3
   0  10   0 1.26832 0.38184   6
  -1 -10   0 21.3109 2.22526   1
  -1 -10   0 20.8297 0.77493   4
  -1 -10   0 21.7482 1.16245   3
  -1 -10   0 22.3466 1.01860   6
  -1 -10   0 19.3723 2.09363   1
   1  10   0 23.4723 1.11355   3
   1  10   0 20.8962 0.99561   6
  -2 -10   0 110.668 3.03928   4
  -2 -10   0 113.934 3.25815   6
  -2 -10   0 115.705 4.94996   1
  -2 -10   0 112.614 4.98950   1
  -2 -10   0 113.127 3.40511   3
   2  10   0 115.576 3.39566   3
   2  10   0 112.221 3.24492   6
  -3 -10   0 4.11432 0.27788   4
  -3 -10   0 4.22838 0.42584   6
  -3 -10   0 1.75344 1.02358   1
  -3 -10   0 3.78041 0.53374   3
  -3 -10   0 3.93830 1.17487   1
   3  10   0 4.25040 0.44133   6
   3  10   0 3.25804 0.50622   3
  -4 -10   0 0.75610 0.40132   3
  -4 -10   0 0.62693 0.25380   6
  -4 -10   0 0.46605 0.89412   1
   4  10   0 1.37860 0.28796   6
   4  10   0 0.28283 0.36679   3
  -5 -10   0 18.8384 0.77317   6
  -5 -10   0 19.3041 1.02209   3
  -5 -10   0 20.8812 2.23367   1
   5  10   0 19.3425 1.03351   3
   5  10   0 18.8239 0.77116   6
  -6 -10   0 13.4526 1.86086   1
  -6 -10   0 14.8453 0.61932   6
  -6 -10   0 13.9811 0.91049   3
   6  10   0 13.8894 0.61667   6
  -7 -10   0 8.79872 0.43699   6
  -7 -10   0 7.89178 1.48141   1
  -7 -10   0 8.09863 0.78223   3
   7  10   0 8.87283 0.45137   6
   7  10   0 8.57720 0.83135   3
  -8 -10   0 12.1682 0.92431   3
  -8 -10   0 12.6735 0.87635   7
  -8 -10   0 11.1611 0.43899   6
  -8 -10   0 11.1664 1.83859   1
   8  10   0 11.3727 0.97982   3
   8  10   0 11.9590 0.45589   6
  -9 -10   0 1.23069 0.45900   7
  -9 -10   0 1.53097 0.49484   3
  -9 -10   0 -0.0359 1.11636   1
   9  10   0 1.22645 0.13552   4
   9  10   0 1.50123 0.53875   3
 -10 -10   0 66.4460 2.41154   3
 -10 -10   0 70.1307 4.22610   1
 -10 -10   0 68.1879 2.41404   7
  10  10   0 65.8526 1.83859   4
  10  10   0 77.8670 4.09031   1
  10  10   0 66.4313 2.51469   3
 -11 -10   0 11.3588 1.05985   3
 -11 -10   0 12.5681 1.08182   7
 -11 -10   0 9.68122 2.04459   1
  11  10   0 11.9947 0.49284   4
  11  10   0 10.6882 1.87283   1
  11  10   0 11.8293 1.11096   3
 -12 -10   0 3.60734 1.62299   1
 -12 -10   0 6.45524 0.78842   7
 -12 -10   0 6.09173 0.78102   3
  12  10   0 7.37429 1.61023   1
  12  10   0 7.03725 0.91417   3
  12  10   0 6.75806 0.41912   4
 -13 -10   0 1.13332 0.65404   7
 -13 -10   0 0.67679 1.59623   1
 -13 -10   0 0.40004 0.57888   3
  13  10   0 0.14868 0.69348   3
  13  10   0 0.62564 0.25593   4
  13  10   0 -0.4689 1.28057   1
 -14 -10   0 15.1771 1.31276   3
 -14 -10   0 13.2181 2.42834   1
 -14 -10   0 17.6275 1.39569   7
  14  10   0 19.4394 1.50185   3
  14  10   0 16.1849 0.72408   4
  14  10   0 17.2934 2.31912   1
 -15 -10   0 -1.7237 1.64387   1
 -15 -10   0 0.90700 0.69625   7
 -15 -10   0 0.07558 0.56330   3
  15  10   0 -0.9542 1.49467   1
  15  10   0 0.02226 0.28027   4
  15  10   0 -0.0571 0.67649   3
 -16 -10   0 5.44869 2.30685   1
 -16 -10   0 7.16104 0.99687   7
  16  10   0 8.88595 0.62924   4
  16  10   0 10.2621 1.23416   3
  16  10   0 6.98139 1.95438   1
 -17 -10   0 0.01621 0.78841   5
 -17 -10   0 -0.5456 2.01834   1
 -17 -10   0 1.32397 0.78242   7
  17  10   0 -0.1305 0.33643   4
  17  10   0 -1.3331 1.62936   1
 -18 -10   0 6.02224 2.56154   1
 -18 -10   0 5.90266 1.13519   5
 -18 -10   0 4.97104 0.98902   7
  18  10   0 3.56711 0.52537   4
 -19 -10   0 1.90624 0.91416   7
 -19 -10   0 3.13670 2.85502   1
 -19 -10   0 0.31380 0.83522   5
  19  10   0 1.63446 0.45502   4
 -20 -10   0 5.21754 3.07597   1
 -20 -10   0 7.63659 1.24855   5
 -20 -10   0 4.95778 1.06959   7
  20  10   0 5.55996 0.63332   4
 -21 -10   0 -0.0870 0.88657   5
 -21 -10   0 4.01161 3.29403   1
 -21 -10   0 -0.0457 0.80850   7
  21  10   0 0.65906 0.46619   4
 -22 -10   0 0.45460 0.89384   7
 -22 -10   0 0.78817 0.91607   5
 -22 -10   0 -4.5144 3.53459   1
  22  10   0 0.44382 0.48036   4
 -23 -10   0 -0.9649 4.40106   1
 -23 -10   0 1.04205 0.97500   7
 -23 -10   0 0.09814 0.99936   5
  23  10   0 0.07292 0.49899   4
 -24 -10   0 16.1995 1.78350   5
 -24 -10   0 11.0456 1.44382   7
  24  10   0 13.4150 0.99989   4
 -25 -10   0 3.09384 1.21201   7
  25  10   0 3.55046 0.68633   4
  23 -11   0 0.11684 1.10777   4
  23 -11   0 0.33723 0.80277   6
 -23  11   0 -1.2729 0.94632   3
  22 -11   0 -6.2601 5.00592   1
  22 -11   0 -1.4677 0.70686   6
  22 -11   0 -0.2356 0.99954   4
 -22  11   0 -1.5051 0.84514   3
  21 -11   0 6.55049 1.11533   6
  21 -11   0 6.83841 1.35103   4
  21 -11   0 4.80774 4.53464   1
 -21  11   0 5.95088 1.31257   3
 -21  11   0 2.64022 4.69613   1
  20 -11   0 3.22429 0.93907   6
  20 -11   0 3.25251 1.11290   4
  20 -11   0 8.31885 4.11717   1
 -20  11   0 4.99925 1.16733   3
 -20  11   0 7.97988 3.92324   1
  19 -11   0 -0.1891 0.80269   6
  19 -11   0 -0.3516 0.90349   4
  19 -11   0 -3.4794 3.42285   1
 -19  11   0 -0.5077 0.86887   3
 -19  11   0 -2.2908 3.33495   1
  18 -11   0 7.83604 1.10569   6
  18 -11   0 4.91199 3.29083   1
  18 -11   0 5.72979 1.15307   4
 -18  11   0 6.02876 1.15583   3
 -18  11   0 2.06720 2.89046   1
  17 -11   0 2.40268 0.79301   6
  17 -11   0 1.74822 2.69965   1
  17 -11   0 4.85900 1.09591   4
  17 -11   0 2.13921 0.65249   7
 -17  11   0 1.03788 2.74313   1
 -17  11   0 4.74503 1.05098   3
  16 -11   0 1.64432 0.90518   4
  16 -11   0 2.79326 2.52511   1
  16 -11   0 1.21667 0.73253   6
  16 -11   0 2.04282 0.60563   7
 -16  11   0 -0.8738 2.51407   1
 -16  11   0 1.92276 0.92121   3
  15 -11   0 12.0059 1.28259   4
  15 -11   0 11.6858 2.77397   1
  15 -11   0 12.6726 1.41108   6
  15 -11   0 13.4044 1.07215   7
 -15  11   0 6.33537 2.62127   1
 -15  11   0 13.3165 1.56062   3
  14 -11   0 14.4894 1.07577   7
  14 -11   0 13.5406 1.37811   6
  14 -11   0 17.2161 2.82430   1
  14 -11   0 17.4556 1.39462   4
 -14  11   0 17.5197 1.55260   3
 -14  11   0 15.4396 1.34080   6
 -14  11   0 19.0751 2.96921   1
  13 -11   0 -0.3689 0.61316   6
  13 -11   0 -0.1659 0.40833   7
  13 -11   0 -0.8378 1.82676   1
  13 -11   0 -0.0966 0.68360   4
 -13  11   0 1.70109 1.97329   1
 -13  11   0 0.07582 0.71924   3
 -13  11   0 -0.3428 0.57201   6
  12 -11   0 7.83376 0.98187   4
  12 -11   0 10.9538 1.23085   6
  12 -11   0 11.3493 0.91698   7
  12 -11   0 5.35933 2.15432   1
 -12  11   0 9.91691 1.14038   6
 -12  11   0 6.73539 2.06713   1
 -12  11   0 9.99180 1.10382   3
  11 -11   0 1.72907 0.49596   7
  11 -11   0 1.75096 0.71545   6
  11 -11   0 2.84986 1.78648   1
  11 -11   0 1.42490 0.79353   4
 -11  11   0 -0.3293 1.45580   1
 -11  11   0 1.66263 0.76965   3
 -11  11   0 1.09624 0.65470   6
  10 -11   0 15.3792 1.20280   4
  10 -11   0 16.5657 1.28314   6
  10 -11   0 16.5234 1.00586   7
  10 -11   0 14.9712 1.31327   3
 -10  11   0 15.3563 1.37913   3
 -10  11   0 14.3863 2.45421   1
 -10  11   0 15.4037 1.30645   6
   9 -11   0 12.9709 2.87617   1
   9 -11   0 19.3514 1.36704   6
   9 -11   0 19.5117 1.19816   4
   9 -11   0 19.9463 1.02816   7
   9 -11   0 18.4758 1.28506   3
  -9  11   0 18.4251 1.30311   6
  -9  11   0 17.9737 1.35794   3
  -9  11   0 15.6860 2.38637   1
   8 -11   0 1.68700 1.34686   1
   8 -11   0 -0.2886 0.52910   6
   8 -11   0 -0.2221 0.47734   4
   8 -11   0 0.24488 0.36838   7
   8 -11   0 0.22298 0.55033   3
  -8  11   0 -0.0491 0.48054   6
  -8  11   0 0.79544 1.39110   1
  -8  11   0 0.06581 0.58668   3
   7 -11   0 6.04015 0.65947   7
   7 -11   0 5.88141 0.79294   3
   7 -11   0 4.52255 0.67489   4
   7 -11   0 5.60498 0.74765   6
   7 -11   0 5.97209 1.74012   1
  -7  11   0 6.09936 1.60136   1
  -7  11   0 5.55854 0.73982   6
  -7  11   0 4.50146 0.75980   3
   6 -11   0 9.07331 0.84842   4
   6 -11   0 12.0614 1.99990   1
   6 -11   0 9.86302 1.01182   6
   6 -11   0 8.47029 1.00561   3
   6 -11   0 9.33444 0.70679   7
  -6  11   0 7.96011 1.70109   1
  -6  11   0 7.78625 0.88255   6
  -6  11   0 9.37197 1.03402   3
   5 -11   0 12.2564 0.95862   3
   5 -11   0 13.2721 0.86360   4
   5 -11   0 11.7170 1.02791   6
   5 -11   0 14.0730 0.75733   7
   5 -11   0 12.5475 1.91688   1
  -5  11   0 13.7928 1.04806   3
  -5  11   0 12.0842 0.99049   6
  -5  11   0 10.7291 1.82907   1
   4 -11   0 -0.0992 0.27205   7
   4 -11   0 -0.9736 0.91595   1
   4 -11   0 -0.0563 0.41301   3
   4 -11   0 -0.4127 0.31337   4
   4 -11   0 -0.1618 0.40504   6
  -4  11   0 0.17034 0.47889   3
  -4  11   0 -0.7342 0.96867   1
  -4  11   0 -0.5976 0.37325   6
   3 -11   0 13.4326 0.94518   3
   3 -11   0 9.79509 0.86593   6
   3 -11   0 9.05322 1.66527   1
   3 -11   0 13.4259 0.73441   4
  -3  11   0 15.5657 1.04968   3
  -3  11   0 12.2473 0.89152   6
  -3  11   0 7.99568 1.58521   1
   2 -11   0 76.7983 2.54633   3
   2 -11   0 77.1817 2.52431   6
   2 -11   0 74.3315 2.31925   4
   2 -11   0 76.1600 4.28656   1
  -2  11   0 76.7642 4.21716   1
  -2  11   0 74.9079 2.50095   6
  -2  11   0 87.6495 2.63319   3
   1 -11   0 34.6214 2.92360   1
   1 -11   0 38.2736 1.30179   4
   1 -11   0 40.8543 1.53651   6
   1 -11   0 40.6568 1.58667   3
  -1  11   0 38.9429 1.57084   3
  -1  11   0 40.7214 2.98533   1
  -1  11   0 36.5582 1.48323   6
   0 -11   0 16.7080 1.03547   3
   0 -11   0 16.3456 0.93843   6
   0 -11   0 14.9603 2.00098   1
   0 -11   0 16.8393 0.71830   4
   0  11   0 16.5013 0.99167   3
   0  11   0 17.7447 0.93047   6
  -1 -11   0 33.4047 1.46877   3
  -1 -11   0 36.3601 1.37489   6
  -1 -11   0 33.3512 1.12272   4
  -1 -11   0 33.1934 2.69462   1
  -1 -11   0 36.1888 2.78666   1
   1  11   0 36.3864 1.49216   3
   1  11   0 34.8598 1.35059   6
  -2 -11   0 68.0162 3.82878   1
  -2 -11   0 64.4144 2.24356   3
  -2 -11   0 62.6375 1.84304   4
  -2 -11   0 67.9251 2.09851   6
   2  11   0 62.5758 2.06499   6
   2  11   0 67.0315 2.23646   3
  -3 -11   0 213.522 5.62177   4
  -3 -11   0 213.985 6.02584   3
  -3 -11   0 217.827 7.99866   1
  -3 -11   0 214.530 5.85530   6
  -3 -11   0 223.178 7.96270   1
   3  11   0 210.938 5.84525   6
   3  11   0 219.712 6.06001   3
  -4 -11   0 26.6733 1.05690   6
  -4 -11   0 26.4475 1.25570   3
  -4 -11   0 25.7216 2.43409   1
  -4 -11   0 29.7274 2.55884   1
   4  11   0 28.7536 1.07260   6
  -5 -11   0 19.8097 1.10932   3
  -5 -11   0 28.6379 2.50035   1
  -5 -11   0 21.2557 0.87845   6
   5  11   0 22.3457 1.16682   3
   5  11   0 21.6771 0.88621   6
  -6 -11   0 23.2351 0.87762   6
  -6 -11   0 21.3492 2.35926   1
  -6 -11   0 23.6780 1.20293   3
   6  11   0 23.5205 1.23820   3
   6  11   0 22.9295 0.88390   6
  -7 -11   0 14.4518 0.63039   6
  -7 -11   0 15.2903 0.99714   3
  -7 -11   0 12.5747 1.87205   1
   7  11   0 14.9310 0.64667   6
   7  11   0 15.8428 1.07650   3
  -8 -11   0 0.38827 0.42156   7
  -8 -11   0 0.02608 0.41983   3
  -8 -11   0 -0.0196 0.16278   6
  -8 -11   0 0.31988 1.08534   1
   8  11   0 0.72589 0.50010   3
   8  11   0 -0.1737 0.17733   6
  -9 -11   0 51.7901 2.00805   3
  -9 -11   0 50.1279 1.92642   7
  -9 -11   0 50.5924 1.35036   6
  -9 -11   0 51.7275 3.55773   1
   9  11   0 48.9215 2.05662   3
 -10 -11   0 27.7893 3.12475   1
 -10 -11   0 34.7979 1.62801   3
 -10 -11   0 33.0930 1.58391   7
  10  11   0 35.8897 1.73942   3
 -11 -11   0 0.76716 1.47544   1
 -11 -11   0 2.73576 0.66476   3
 -11 -11   0 1.21895 0.58064   7
  11  11   0 1.09992 0.64649   3
 -12 -11   0 31.9876 3.39634   1
 -12 -11   0 25.7234 1.48279   3
 -12 -11   0 29.4952 1.58850   7
  12  11   0 29.7305 1.68763   3
  12  11   0 28.2740 0.87427   4
 -13 -11   0 5.69917 1.95216   1
 -13 -11   0 4.57253 0.79841   3
 -13 -11   0 6.06838 0.89774   7
  13  11   0 5.26151 0.38501   4
  13  11   0 5.67482 0.95668   3
 -14 -11   0 0.13782 0.70532   7
 -14 -11   0 0.07466 0.55901   3
 -14 -11   0 -3.2969 1.42722   1
  14  11   0 -0.2312 0.23610   4
  14  11   0 -0.6718 0.67134   3
 -15 -11   0 40.6682 4.22195   1
 -15 -11   0 46.0846 2.21454   7
  15  11   0 46.1350 1.44313   4
  15  11   0 48.7836 2.29023   3
 -16 -11   0 4.48316 2.32461   1
 -16 -11   0 2.79254 0.85217   7
  16  11   0 3.26059 0.40789   4
  16  11   0 5.16068 0.99735   3
 -17 -11   0 4.95503 1.07407   5
 -17 -11   0 4.91108 2.59405   1
 -17 -11   0 5.34423 1.00275   7
  17  11   0 5.63292 0.51618   4
 -18 -11   0 0.89353 0.85814   5
 -18 -11   0 1.05800 2.56769   1
 -18 -11   0 2.08990 0.84396   7
  18  11   0 2.23615 0.40572   4
 -19 -11   0 0.91103 0.90909   5
 -19 -11   0 0.81513 0.80030   7
 -19 -11   0 0.57760 2.68787   1
  19  11   0 1.63054 0.41673   4
 -20 -11   0 0.20612 0.91626   5
 -20 -11   0 -3.0737 2.96613   1
 -20 -11   0 0.21651 0.89778   7
  20  11   0 0.55447 0.38447   4
 -21 -11   0 -1.1726 0.78470   7
 -21 -11   0 0.36933 3.54402   1
 -21 -11   0 -0.6574 0.89943   5
  21  11   0 -0.1472 0.39151   4
 -22 -11   0 1.70362 4.07489   1
 -22 -11   0 0.17380 0.84281   7
 -22 -11   0 0.47397 1.05042   5
  22  11   0 -0.4322 0.41376   4
 -23 -11   0 11.0926 4.95363   1
 -23 -11   0 10.5877 1.45465   7
 -23 -11   0 9.01386 1.40878   5
  23  11   0 8.86234 0.80172   4
 -24 -11   0 0.72069 1.01442   7
 -24 -11   0 0.73512 1.07729   5
  24  11   0 1.53655 0.52764   4
  22 -12   0 -7.5444 5.68347   1
  22 -12   0 0.72089 0.78960   6
  22 -12   0 2.24354 1.11382   4
 -22  12   0 1.53832 1.03630   3
  21 -12   0 2.65180 1.16595   4
  21 -12   0 0.33505 5.05791   1
  21 -12   0 2.88459 0.92596   6
 -21  12   0 4.23399 1.19875   3
 -21  12   0 0.73343 5.29450   1
  20 -12   0 3.52885 1.15945   4
  20 -12   0 1.54755 4.40788   1
  20 -12   0 4.66842 1.01511   6
 -20  12   0 2.79133 4.26296   1
  19 -12   0 28.9435 1.98524   6
  19 -12   0 18.5993 4.53701   1
  19 -12   0 26.0364 2.01880   4
 -19  12   0 26.2860 4.17872   1
 -19  12   0 28.2119 2.22217   3
  18 -12   0 0.92227 0.97550   4
  18 -12   0 3.32434 3.51128   1
  18 -12   0 4.08173 1.01335   6
 -18  12   0 3.66635 3.27549   1
 -18  12   0 1.86066 1.02801   3
  17 -12   0 2.21347 0.87326   6
  17 -12   0 2.48684 0.69391   7
  17 -12   0 2.14750 1.02893   4
  17 -12   0 0.89823 3.04626   1
 -17  12   0 4.28926 3.04242   1
 -17  12   0 3.04088 1.08458   3
  16 -12   0 4.92740 0.98047   6
  16 -12   0 7.55398 1.21206   4
  16 -12   0 6.25688 0.79190   7
  16 -12   0 4.39944 2.95358   1
 -16  12   0 5.64014 1.13934   3
 -16  12   0 6.65561 2.92734   1
  15 -12   0 10.3164 1.22244   4
  15 -12   0 13.9350 1.51577   6
  15 -12   0 14.4268 1.10919   7
  15 -12   0 10.4063 3.09369   1
 -15  12   0 9.14010 2.89525   1
 -15  12   0 16.0340 1.64615   3
  14 -12   0 15.6450 1.42241   4
  14 -12   0 10.9965 2.60513   1
  14 -12   0 13.1244 1.39858   6
  14 -12   0 12.3026 1.05894   7
 -14  12   0 13.2693 2.78934   1
 -14  12   0 14.3608 1.56325   3
  13 -12   0 6.72362 1.04300   4
  13 -12   0 6.89054 0.71526   7
  13 -12   0 7.78885 1.08800   6
  13 -12   0 7.49807 2.27223   1
 -13  12   0 7.81732 1.13887   3
 -13  12   0 7.18021 0.93503   6
 -13  12   0 8.12961 2.58032   1
  12 -12   0 22.2987 1.49795   4
  12 -12   0 22.9223 1.23171   7
  12 -12   0 27.0452 1.61651   6
  12 -12   0 16.3024 2.79061   1
 -12  12   0 23.4558 1.70992   3
 -12  12   0 24.3237 1.51052   6
 -12  12   0 21.7607 3.08425   1
  11 -12   0 -0.1200 0.61154   4
  11 -12   0 -0.9374 2.35075   1
  11 -12   0 0.90878 0.44882   7
  11 -12   0 1.11724 0.67365   6
 -11  12   0 -0.7334 1.55193   1
 -11  12   0 0.84860 0.61682   6
 -11  12   0 -0.1847 0.67992   3
  10 -12   0 5.79674 0.90005   6
  10 -12   0 3.44910 0.55692   7
  10 -12   0 4.69143 0.86187   4
  10 -12   0 4.69691 0.78665   3
 -10  12   0 4.20125 0.79604   6
 -10  12   0 4.23751 0.84262   3
 -10  12   0 3.86081 1.93997   1
   9 -12   0 12.1029 1.09953   4
   9 -12   0 10.4837 1.16798   3
   9 -12   0 5.90837 1.88503   1
   9 -12   0 12.1501 0.84780   7
   9 -12   0 10.6906 1.14278   6
  -9  12   0 11.7454 1.15846   6
  -9  12   0 8.31955 1.96723   1
  -9  12   0 11.1950 1.27483   3
   8 -12   0 3.87147 1.62349   1
   8 -12   0 1.03116 0.58016   6
   8 -12   0 1.58265 0.62298   3
   8 -12   0 2.43795 0.66858   4
   8 -12   0 2.39916 0.46534   7
  -8  12   0 2.90531 1.72325   1
  -8  12   0 2.12507 0.60693   6
  -8  12   0 2.33988 0.71779   3
   7 -12   0 0.28422 0.54023   6
   7 -12   0 0.22288 0.50807   4
   7 -12   0 0.33614 0.35380   7
   7 -12   0 -1.1487 1.27272   1
   7 -12   0 -0.2477 0.51972   3
  -7  12   0 -2.2642 1.23575   1
  -7  12   0 -0.5317 0.57365   3
  -7  12   0 0.59045 0.54140   6
   6 -12   0 301.327 8.17407   6
   6 -12   0 300.039 10.5710   1
   6 -12   0 292.008 7.96616   4
   6 -12   0 285.020 8.13941   3
   6 -12   0 292.249 7.78596   7
  -6  12   0 301.846 8.19208   3
  -6  12   0 283.863 10.4641   1
  -6  12   0 277.811 8.09349   6
   5 -12   0 3.79498 0.46689   7
   5 -12   0 3.93005 0.59006   4
   5 -12   0 4.80005 1.61251   1
   5 -12   0 4.49134 0.70109   6
   5 -12   0 4.33976 0.69376   3
  -5  12   0 3.75881 0.75934   3
  -5  12   0 4.13227 0.67874   6
  -5  12   0 0.69223 1.44616   1
   4 -12   0 31.4143 2.84746   1
   4 -12   0 30.7001 1.19482   7
   4 -12   0 30.1162 1.28680   4
   4 -12   0 31.1464 1.51592   6
   4 -12   0 33.1493 1.51212   3
  -4  12   0 33.6718 1.54423   3
  -4  12   0 38.1725 3.31654   1
  -4  12   0 32.1130 1.48547   6
   3 -12   0 17.6457 1.09302   3
   3 -12   0 19.3903 1.15331   6
   3 -12   0 19.2195 0.92649   4
   3 -12   0 15.0221 2.15789   1
  -3  12   0 18.6505 1.19641   3
  -3  12   0 16.5315 2.19094   1
  -3  12   0 19.0249 1.09469   6
   2 -12   0 92.7104 2.81437   6
   2 -12   0 82.8949 2.79100   3
   2 -12   0 90.9432 4.68501   1
   2 -12   0 84.7751 2.55198   4
  -2  12   0 82.2934 2.74805   6
  -2  12   0 82.9959 4.54278   1
  -2  12   0 84.0885 2.80975   3
   1 -12   0 5.39022 1.50210   1
   1 -12   0 5.31441 0.64940   3
   1 -12   0 5.29986 0.61560   6
   1 -12   0 5.97047 0.51833   4
  -1  12   0 5.68477 0.68431   3
  -1  12   0 6.21484 0.69275   6
  -1  12   0 6.45899 1.57434   1
   0 -12   0 45.7163 1.43310   4
   0 -12   0 48.5764 3.22026   1
   0 -12   0 43.7136 1.66568   6
   0 -12   0 43.3780 1.75324   3
   0 -12   0 41.2474 3.18578   1
   0  12   0 43.8463 1.64506   6
   0  12   0 43.8217 1.72544   3
  -1 -12   0 -0.0117 0.33936   6
  -1 -12   0 -0.4829 0.42032   3
  -1 -12   0 0.42199 1.08015   1
  -1 -12   0 0.13577 0.22542   4
  -1 -12   0 0.74895 1.06862   1
   1  12   0 0.00364 0.40782   3
   1  12   0 0.26361 0.36063   6
  -2 -12   0 11.6424 0.54498   4
  -2 -12   0 10.3774 1.79906   1
  -2 -12   0 11.0166 0.79742   6
  -2 -12   0 11.4088 0.97802   3
  -2 -12   0 11.0975 1.85473   1
   2  12   0 12.4196 0.80589   6
   2  12   0 12.5474 0.92205   3
  -3 -12   0 64.4587 2.25863   3
  -3 -12   0 63.3888 1.81557   4
  -3 -12   0 55.8547 3.70196   1
  -3 -12   0 66.4466 2.09486   6
  -3 -12   0 68.4742 3.98638   1
   3  12   0 65.2504 2.27171   3
   3  12   0 65.8749 2.08066   6
  -4 -12   0 1.77714 1.17756   1
  -4 -12   0 3.99873 0.59448   3
  -4 -12   0 3.00075 0.25188   4
  -4 -12   0 4.03233 1.32306   1
   4  12   0 2.57249 0.53656   3
   4  12   0 3.19017 0.41089   6
  -5 -12   0 10.9023 1.89501   1
  -5 -12   0 12.6455 0.71297   6
  -5 -12   0 13.7676 2.01244   1
  -5 -12   0 11.8454 0.95349   3
   5  12   0 11.0900 0.95945   3
   5  12   0 11.9443 0.69888   6
  -6 -12   0 131.301 4.06715   3
  -6 -12   0 134.239 3.74312   6
  -6 -12   0 145.990 6.14315   1
   6  12   0 136.531 4.13217   3
   6  12   0 132.870 3.74698   6
  -7 -12   0 0.31338 0.24183   6
  -7 -12   0 -1.0874 1.00608   1
  -7 -12   0 -0.4348 0.41119   3
   7  12   0 0.41722 0.26373   6
   7  12   0 0.12593 0.50150   3
  -8 -12   0 4.52633 0.67221   3
  -8 -12   0 4.01679 1.58537   1
  -8 -12   0 4.97403 0.42203   6
   8  12   0 4.10611 0.71208   3
   8  12   0 5.16705 0.44005   6
  -9 -12   0 36.2898 1.62240   7
  -9 -12   0 35.8570 1.07258   6
  -9 -12   0 35.9173 3.42529   1
  -9 -12   0 36.6779 1.68740   3
   9  12   0 36.3454 1.08515   6
   9  12   0 38.0184 1.74070   3
 -10 -12   0 9.65844 1.04308   3
 -10 -12   0 10.5718 0.98034   7
 -10 -12   0 7.98650 1.91685   1
  10  12   0 9.28698 1.01415   3
 -11 -12   0 8.62961 2.09728   1
 -11 -12   0 7.99852 0.88743   3
 -11 -12   0 8.95857 0.90229   7
  11  12   0 6.80851 0.92792   3
 -12 -12   0 1.57724 0.67458   7
 -12 -12   0 0.49746 0.54113   3
 -12 -12   0 1.34089 1.70516   1
  12  12   0 -0.0257 0.67071   3
 -13 -12   0 0.65940 1.65891   1
 -13 -12   0 0.27971 0.66039   7
 -13 -12   0 0.40211 0.60074   3
  13  12   0 0.69722 0.78584   3
  13  12   0 0.44345 0.15452   4
 -14 -12   0 32.0343 1.80376   7
 -14 -12   0 24.9753 3.37355   1
 -14 -12   0 32.5576 1.76237   3
  14  12   0 29.0395 0.92151   4
  14  12   0 30.2899 1.91823   3
 -15 -12   0 13.4101 1.44427   7
 -15 -12   0 12.8667 2.75429   1
  15  12   0 13.3662 1.51777   3
  15  12   0 12.3416 0.54871   4
 -16 -12   0 11.4667 2.66330   1
 -16 -12   0 16.1159 1.52216   7
  16  12   0 10.4065 1.25777   3
  16  12   0 12.4810 0.59249   4
 -17 -12   0 14.6201 1.44496   7
 -17 -12   0 12.9070 3.13562   1
 -17 -12   0 11.1673 1.42550   5
  17  12   0 13.4208 0.65006   4
  17  12   0 15.4145 1.70108   3
 -18 -12   0 8.27179 2.91936   1
 -18 -12   0 9.02976 1.18858   7
 -18 -12   0 7.51974 1.19999   5
  18  12   0 9.89381 0.59155   4
 -19 -12   0 0.66446 0.93320   5
 -19 -12   0 -1.1848 3.00865   1
 -19 -12   0 0.12423 0.77641   7
  19  12   0 -0.5082 0.29002   4
 -20 -12   0 0.40824 0.85832   7
 -20 -12   0 1.10628 0.93424   5
 -20 -12   0 0.48341 3.16136   1
  20  12   0 -0.2086 0.31814   4
 -21 -12   0 14.0243 1.58332   7
 -21 -12   0 17.0354 1.85963   5
 -21 -12   0 9.19566 4.00169   1
  21  12   0 13.7419 0.77425   4
 -22 -12   0 -3.5321 4.18324   1
 -22 -12   0 4.17423 1.11766   7
 -22 -12   0 4.86894 1.24002   5
  22  12   0 4.74547 0.55872   4
 -23 -12   0 -10.935 7.12292   1
 -23 -12   0 1.00104 1.07408   5
 -23 -12   0 -0.8872 0.84749   7
  23  12   0 1.04088 0.54000   4
 -24 -12   0 1.23389 1.10480   7
 -24 -12   0 2.12724 1.27803   5
  22 -13   0 -0.4966 1.00643   4
  22 -13   0 0.46895 0.76011   6
 -22  13   0 0.77535 1.04430   3
  21 -13   0 0.23316 0.99246   4
  21 -13   0 -0.2863 0.74926   6
  21 -13   0 -4.1778 5.37760   1
 -21  13   0 -0.5285 0.91215   3
  20 -13   0 0.51975 0.79203   6
  20 -13   0 3.74006 4.96148   1
  20 -13   0 1.56203 1.05791   4
 -20  13   0 -4.0849 4.45543   1
 -20  13   0 1.91743 1.04682   3
  19 -13   0 2.34942 4.38508   1
  19 -13   0 0.86429 0.86834   6
  19 -13   0 0.90586 0.97596   4
 -19  13   0 0.43572 3.94578   1
 -19  13   0 1.26297 1.01102   3
  18 -13   0 0.33679 0.86776   6
  18 -13   0 -2.3707 3.67976   1
  18 -13   0 0.53770 0.89586   4
 -18  13   0 -0.5647 0.85937   3
 -18  13   0 -0.6208 3.54306   1
  17 -13   0 0.04545 3.34501   1
  17 -13   0 0.44336 0.62816   7
  17 -13   0 0.92798 0.81246   6
  17 -13   0 0.95473 0.96740   4
 -17  13   0 1.64517 0.94410   3
 -17  13   0 -3.0184 3.11246   1
  16 -13   0 16.1377 1.22060   7
  16 -13   0 16.6563 1.68202   6
  16 -13   0 15.7222 1.62528   4
  16 -13   0 10.6343 3.28456   1
 -16  13   0 19.0264 3.74154   1
 -16  13   0 15.3237 1.78059   3
  15 -13   0 0.00476 0.49053   7
  15 -13   0 1.25416 0.82053   6
  15 -13   0 0.22621 2.59792   1
  15 -13   0 0.02889 0.84951   4
 -15  13   0 6.64695 2.95848   1
 -15  13   0 0.32116 0.87177   3
  14 -13   0 0.00004 0.75665   6
  14 -13   0 -1.3982 2.36401   1
  14 -13   0 0.83999 0.53525   7
  14 -13   0 0.10355 0.82437   4
 -14  13   0 -2.4589 2.07519   1
 -14  13   0 -0.0043 0.83611   3
  13 -13   0 26.9878 3.55647   1
  13 -13   0 32.7011 1.96164   6
  13 -13   0 31.2616 1.50884   7
  13 -13   0 34.4348 1.90489   4
 -13  13   0 39.0767 2.09890   3
 -13  13   0 38.5625 4.70876   1
  12 -13   0 4.60488 0.94597   4
  12 -13   0 -0.6445 1.98282   1
  12 -13   0 5.33506 0.94646   6
  12 -13   0 3.65381 0.59665   7
 -12  13   0 2.39544 0.87894   3
 -12  13   0 1.96865 2.00136   1
 -12  13   0 3.37152 0.77358   6
  11 -13   0 4.09258 0.82339   4
  11 -13   0 3.65689 0.81172   6
  11 -13   0 3.83574 0.56168   7
  11 -13   0 5.56004 0.83869   3
 -11  13   0 4.91988 0.93339   3
 -11  13   0 3.59966 1.91477   1
 -11  13   0 5.10427 0.82214   6
  10 -13   0 17.3231 1.35370   3
  10 -13   0 16.7644 1.01101   7
  10 -13   0 18.2019 1.41281   6
  10 -13   0 17.3463 2.80490   1
  10 -13   0 17.7239 1.27439   4
 -10  13   0 18.9745 2.84296   1
 -10  13   0 17.9493 1.32522   6
 -10  13   0 19.6694 1.52518   3
   9 -13   0 6.33119 0.88464   6
   9 -13   0 6.23712 0.81747   4
   9 -13   0 4.41260 0.79518   3
   9 -13   0 5.47268 0.57709   7
   9 -13   0 4.83823 1.83815   1
  -9  13   0 5.35687 0.83630   6
  -9  13   0 5.59073 0.91118   3
  -9  13   0 2.76223 1.84123   1
   8 -13   0 -0.3800 0.53271   6
   8 -13   0 -0.0858 0.49901   4
   8 -13   0 1.57633 1.61019   1
   8 -13   0 -0.0386 0.33385   7
   8 -13   0 -0.8999 0.48538   3
  -8  13   0 -1.0187 0.46118   6
  -8  13   0 0.10847 0.63499   3
  -8  13   0 0.74661 1.38650   1
   7 -13   0 0.86796 0.55998   4
   7 -13   0 -1.4881 1.28077   1
   7 -13   0 1.55455 0.64946   6
   7 -13   0 0.66659 0.38096   7
   7 -13   0 1.14660 0.61977   3
  -7  13   0 1.79622 0.70291   3
  -7  13   0 0.45109 1.35706   1
  -7  13   0 2.05441 0.61667   6
   6 -13   0 6.20493 0.81407   3
   6 -13   0 7.02093 1.85383   1
   6 -13   0 6.10916 0.83625   6
   6 -13   0 7.41867 0.71074   7
   6 -13   0 4.41721 0.70478   4
  -6  13   0 5.00234 0.75291   6
  -6  13   0 4.12931 0.81760   3
  -6  13   0 5.40882 1.95075   1
   5 -13   0 5.45404 0.77326   3
   5 -13   0 6.92395 0.77609   4
   5 -13   0 4.72577 0.53176   7
   5 -13   0 4.95067 1.92498   1
   5 -13   0 4.42324 0.75804   6
  -5  13   0 8.41702 1.98317   1
  -5  13   0 5.55857 0.83374   3
  -5  13   0 5.08777 0.74142   6
   4 -13   0 62.8511 2.11781   4
   4 -13   0 64.2335 2.35929   6
   4 -13   0 63.6911 1.99417   7
   4 -13   0 61.0191 2.34206   3
   4 -13   0 61.6739 4.10108   1
  -4  13   0 66.0846 4.29681   1
  -4  13   0 58.5861 2.28205   6
  -4  13   0 62.9661 2.39539   3
   3 -13   0 5.37533 1.65793   1
   3 -13   0 4.10583 0.66094   3
   3 -13   0 5.84518 0.75814   6
   3 -13   0 6.44916 0.64884   4
  -3  13   0 4.43351 0.65146   6
  -3  13   0 5.89736 0.81022   3
  -3  13   0 5.78663 1.64096   1
   2 -13   0 0.54305 0.34925   4
   2 -13   0 -0.4664 0.47525   3
   2 -13   0 0.70712 0.45624   6
   2 -13   0 2.56637 1.32926   1
  -2  13   0 -0.0961 0.49727   3
  -2  13   0 0.60490 0.45865   6
  -2  13   0 1.28946 1.27078   1
   1 -13   0 42.2500 3.32955   1
   1 -13   0 38.9378 1.57881   6
   1 -13   0 34.8681 1.28988   4
   1 -13   0 35.1656 1.59074   3
  -1  13   0 35.0327 1.51157   6
  -1  13   0 37.8031 1.65010   3
   0 -13   0 32.8523 3.06835   1
   0 -13   0 33.2376 1.17040   4
   0 -13   0 28.8085 1.38316   6
   0 -13   0 33.0732 1.53067   3
   0 -13   0 31.0622 2.97714   1
   0  13   0 34.7059 1.42789   6
   0  13   0 35.6975 1.52672   3
  -1 -13   0 9.93673 2.03178   1
  -1 -13   0 10.5557 0.84242   6
  -1 -13   0 10.5021 1.86635   1
  -1 -13   0 10.9106 0.58454   4
  -1 -13   0 11.3859 1.01257   3
   1  13   0 12.7122 1.00171   3
   1  13   0 9.22169 0.80202   6
  -2 -13   0 14.6652 1.07876   3
  -2 -13   0 14.9704 0.65489   4
  -2 -13   0 13.9623 2.06174   1
  -2 -13   0 14.3466 2.20365   1
  -2 -13   0 15.1853 0.94299   6
   2  13   0 17.2500 1.10730   3
   2  13   0 15.8753 0.92563   6
  -3 -13   0 33.9474 1.07308   4
  -3 -13   0 32.6951 1.35444   6
  -3 -13   0 34.6642 1.56943   3
  -3 -13   0 36.1121 3.15709   1
  -3 -13   0 34.3230 3.06315   1
   3  13   0 33.5775 1.55914   3
   3  13   0 33.8596 1.34502   6
  -4 -13   0 103.380 5.36115   1
  -4 -13   0 111.525 3.23373   6
  -4 -13   0 112.531 5.45014   1
  -4 -13   0 111.635 3.47291   3
  -4 -13   0 105.652 2.92033   4
   4  13   0 113.887 3.51546   3
   4  13   0 108.099 3.21777   6
  -5 -13   0 3.83268 0.47046   6
  -5 -13   0 3.83256 1.69967   1
  -5 -13   0 2.83162 1.48785   1
  -5 -13   0 3.28077 0.62409   3
   5  13   0 4.33394 0.66123   3
   5  13   0 3.89920 0.47594   6
  -6 -13   0 5.55292 0.58643   6
  -6 -13   0 6.75681 1.82628   1
  -6 -13   0 3.75471 1.70879   1
  -6 -13   0 5.62276 0.72958   3
   6  13   0 5.77371 0.60670   6
   6  13   0 4.77140 0.73198   3
  -7 -13   0 134.507 6.33218   1
  -7 -13   0 132.607 4.20477   3
  -7 -13   0 139.776 3.81442   6
   7  13   0 137.214 3.81989   6
   7  13   0 143.494 4.32317   3
  -8 -13   0 169.387 5.12706   3
  -8 -13   0 171.312 4.63032   6
  -8 -13   0 177.499 7.44515   1
   8  13   0 173.179 5.20146   3
   8  13   0 172.799 4.64314   6
  -9 -13   0 34.2428 1.64735   3
  -9 -13   0 35.4037 3.57809   1
  -9 -13   0 34.2230 1.05959   6
  -9 -13   0 33.1577 1.56198   7
   9  13   0 31.4513 1.70538   3
   9  13   0 32.9828 1.06927   6
 -10 -13   0 3.47281 0.71198   3
 -10 -13   0 2.31246 1.56267   1
 -10 -13   0 4.10800 0.69461   7
  10  13   0 4.19360 0.75395   3
 -11 -13   0 33.0969 3.40307   1
 -11 -13   0 29.2190 1.57088   7
 -11 -13   0 30.2927 1.63013   3
  11  13   0 28.8437 1.73672   3
 -12 -13   0 0.38833 1.82956   1
 -12 -13   0 2.84240 0.70466   3
 -12 -13   0 2.41321 0.70889   7
  12  13   0 3.69842 0.83955   3
 -13 -13   0 119.581 3.93614   7
 -13 -13   0 113.904 3.95044   3
 -13 -13   0 124.681 6.69168   1
  13  13   0 117.372 4.07293   3
 -14 -13   0 0.25705 1.77680   1
 -14 -13   0 -0.1947 0.66625   7
  14  13   0 -1.2359 0.69105   3
 -15 -13   0 -0.5439 0.64698   7
 -15 -13   0 -0.4505 2.24971   1
  15  13   0 -0.1656 0.74829   3
 -16 -13   0 4.29466 2.32897   1
 -16 -13   0 3.32105 0.90711   7
  16  13   0 5.54439 1.06038   3
 -17 -13   0 9.94288 1.17531   7
 -17 -13   0 12.2115 1.45816   5
 -17 -13   0 6.64306 2.98261   1
  17  13   0 8.38839 1.21648   3
  17  13   0 9.21485 0.43058   4
 -18 -13   0 6.00666 1.08305   7
 -18 -13   0 1.27848 2.62365   1
 -18 -13   0 5.06761 1.12695   5
  18  13   0 8.19711 1.31212   3
  18  13   0 4.83888 0.39313   4
 -19 -13   0 3.86671 1.04752   7
 -19 -13   0 5.25611 3.22786   1
 -19 -13   0 2.78713 1.05958   5
  19  13   0 4.00945 0.40599   4
 -20 -13   0 3.99752 3.58835   1
 -20 -13   0 0.40663 0.96164   5
 -20 -13   0 1.27691 0.91311   7
 -21 -13   0 10.7054 1.54681   5
 -21 -13   0 6.29215 4.19261   1
 -21 -13   0 11.9779 1.41784   7
 -22 -13   0 19.9221 2.01088   7
 -22 -13   0 17.1235 5.02756   1
 -22 -13   0 17.7738 1.94130   5
 -23 -13   0 1.03453 1.17215   5
 -23 -13   0 0.19721 0.93754   7
 -24 -13   0 2.15909 1.16959   5
 -24 -13   0 1.50546 1.01425   7
  21 -14   0 0.84555 0.84432   6
  21 -14   0 1.42122 1.04387   4
 -21  14   0 0.68573 0.99168   3
  20 -14   0 2.76724 1.11494   4
  20 -14   0 -1.8189 5.24961   1
  20 -14   0 2.55796 0.95231   6
 -20  14   0 0.39009 6.09873   1
 -20  14   0 4.67313 1.14085   3
  19 -14   0 2.07493 0.91811   6
  19 -14   0 6.79203 4.53060   1
  19 -14   0 1.67471 1.03420   4
 -19  14   0 1.92940 1.03343   3
 -19  14   0 5.90528 4.61189   1
  18 -14   0 8.34094 1.34542   4
  18 -14   0 7.01974 4.12126   1
  18 -14   0 7.33629 1.19420   6
 -18  14   0 10.3591 3.78726   1
 -18  14   0 6.99573 1.26800   3
  17 -14   0 4.51157 1.01222   6
  17 -14   0 3.85817 3.60564   1
  17 -14   0 4.33021 1.14760   4
 -17  14   0 4.15547 1.13318   3
 -17  14   0 2.70068 3.40869   1
  16 -14   0 6.34800 1.19206   6
  16 -14   0 5.11016 0.70812   7
  16 -14   0 3.60186 1.04402   4
  16 -14   0 5.06238 3.43139   1
 -16  14   0 5.13057 1.18087   3
 -16  14   0 4.24890 2.84350   1
  15 -14   0 1.13360 0.55501   7
  15 -14   0 1.65065 0.90413   6
  15 -14   0 0.96427 0.86605   4
  15 -14   0 -3.6464 2.75335   1
 -15  14   0 0.61387 0.89263   3
 -15  14   0 0.13342 2.40861   1
  14 -14   0 69.7967 6.04520   1
  14 -14   0 81.8637 3.23242   6
  14 -14   0 77.3406 3.10103   4
  14 -14   0 70.4125 2.61016   7
 -14  14   0 77.4238 3.26327   3
 -14  14   0 74.5147 6.41215   1
  13 -14   0 33.9336 1.97041   4
  13 -14   0 32.6830 4.10323   1
  13 -14   0 40.4623 2.18589   6
  13 -14   0 36.3491 1.63801   7
 -13  14   0 38.6550 4.61353   1
 -13  14   0 41.3686 2.32550   3
  12 -14   0 12.8325 1.45176   6
  12 -14   0 5.42602 2.98890   1
  12 -14   0 11.0347 1.24513   4
  12 -14   0 10.9675 0.97196   7
 -12  14   0 9.96990 2.75018   1
 -12  14   0 12.8711 1.33364   3
  11 -14   0 0.89041 0.76354   6
  11 -14   0 0.02305 0.71526   4
  11 -14   0 0.40896 0.41290   7
 -11  14   0 -2.6686 1.70332   1
 -11  14   0 -0.1799 0.73657   3
 -11  14   0 1.53030 0.74350   6
  10 -14   0 1.94555 0.74855   6
  10 -14   0 2.04128 0.47823   7
  10 -14   0 2.61213 0.75426   4
  10 -14   0 1.78785 1.79065   1
  10 -14   0 1.60580 0.65424   3
 -10  14   0 0.91754 0.61707   6
 -10  14   0 3.03179 1.88972   1
 -10  14   0 1.52194 0.77847   3
   9 -14   0 0.13386 0.56679   4
   9 -14   0 0.13613 0.58070   3
   9 -14   0 0.15666 0.37138   7
   9 -14   0 -0.3092 0.58940   6
   9 -14   0 1.25524 1.66144   1
  -9  14   0 2.44909 1.62674   1
  -9  14   0 0.57283 0.68809   3
  -9  14   0 0.02437 0.54531   6
   8 -14   0 1.70905 0.62711   4
   8 -14   0 1.67393 0.65657   3
   8 -14   0 1.04819 0.63285   6
   8 -14   0 1.42986 0.40720   7
   8 -14   0 -0.1341 1.69195   1
  -8  14   0 4.10040 1.76663   1
  -8  14   0 0.96285 0.56628   6
  -8  14   0 1.05083 0.70646   3
   7 -14   0 3.76275 0.74759   6
   7 -14   0 2.95293 0.45694   7
   7 -14   0 5.50074 2.01482   1
   7 -14   0 3.18261 0.68682   3
   7 -14   0 2.64995 0.61937   4
  -7  14   0 3.01258 0.67830   6
  -7  14   0 3.01037 1.70083   1
  -7  14   0 2.67658 0.74624   3
   6 -14   0 51.7698 2.00597   4
   6 -14   0 57.4856 4.49139   1
   6 -14   0 54.1418 2.21908   3
   6 -14   0 52.8645 1.81295   7
   6 -14   0 54.6781 2.26435   6
  -6  14   0 53.9593 2.30564   3
  -6  14   0 50.6225 4.13179   1
  -6  14   0 53.8113 2.18797   6
   5 -14   0 1.16122 0.63065   3
   5 -14   0 0.61638 0.60095   6
   5 -14   0 0.63659 0.53236   4
   5 -14   0 1.30449 1.51774   1
   5 -14   0 0.50511 0.40387   7
  -5  14   0 -0.5456 1.42269   1
  -5  14   0 1.31144 0.70688   3
  -5  14   0 1.29306 0.60114   6
   4 -14   0 56.9877 1.88260   7
   4 -14   0 56.9047 2.01662   4
   4 -14   0 54.3855 2.26209   3
   4 -14   0 61.0940 2.27321   6
   4 -14   0 56.2642 4.18585   1
  -4  14   0 54.8805 4.10198   1
  -4  14   0 55.8011 2.33822   3
  -4  14   0 56.5773 2.20722   6
   3 -14   0 -0.4126 0.52399   3
   3 -14   0 0.24661 0.56186   6
   3 -14   0 0.68796 0.43737   4
   3 -14   0 0.06092 1.42403   1
  -3  14   0 -0.6826 0.57201   3
  -3  14   0 0.20606 0.51936   6
  -3  14   0 0.49700 1.30129   1
   2 -14   0 1.05976 0.41332   4
   2 -14   0 0.31530 0.53874   3
   2 -14   0 0.91348 1.36633   1
   2 -14   0 2.39151 0.59486   6
  -2  14   0 0.29861 0.47844   6
  -2  14   0 -0.3740 0.52079   3
  -2  14   0 1.65090 1.47905   1
   1 -14   0 2.82940 1.37709   1
   1 -14   0 3.52241 0.46877   4
   1 -14   0 4.65219 1.65983   1
   1 -14   0 3.56379 0.66542   3
   1 -14   0 2.70243 0.56859   6
  -1  14   0 2.68062 0.55234   6
  -1  14   0 2.32580 0.62418   3
   0 -14   0 4.32331 0.67386   3
   0 -14   0 3.64771 1.55954   1
   0 -14   0 3.86311 0.57816   6
   0 -14   0 3.72726 0.42598   4
   0 -14   0 1.98488 1.32484   1
   0  14   0 4.50092 0.59166   6
   0  14   0 2.19217 0.60040   3
  -1 -14   0 0.68773 0.41784   6
  -1 -14   0 0.24855 0.27737   4
  -1 -14   0 0.70310 1.33172   1
  -1 -14   0 0.01870 0.50187   3
  -1 -14   0 0.01610 1.16029   1
   1  14   0 -0.2834 0.47264   3
   1  14   0 0.61609 0.42356   6
  -2 -14   0 33.8092 3.19987   1
  -2 -14   0 32.3948 1.10291   4
  -2 -14   0 32.1424 1.40165   6
  -2 -14   0 36.9079 3.19519   1
  -2 -14   0 30.3411 1.55074   3
   2  14   0 32.4615 1.59095   3
   2  14   0 32.7269 1.39682   6
  -3 -14   0 14.7671 2.35201   1
  -3 -14   0 15.1845 2.32484   1
  -3 -14   0 18.2191 1.02748   6
  -3 -14   0 18.3177 0.71873   4
  -3 -14   0 20.0700 1.27054   3
   3  14   0 19.1803 1.03090   6
   3  14   0 20.6392 1.25401   3
  -4 -14   0 44.3544 1.63600   6
  -4 -14   0 42.6185 1.29005   4
  -4 -14   0 43.9127 1.87265   3
  -4 -14   0 43.9806 3.70833   1
  -4 -14   0 49.1405 3.70385   1
   4  14   0 44.4527 1.89685   3
   4  14   0 44.3139 1.63094   6
  -5 -14   0 40.1380 1.53637   6
  -5 -14   0 46.3833 3.72923   1
  -5 -14   0 41.8018 1.84019   3
  -5 -14   0 41.1087 3.57803   1
   5  14   0 41.6588 1.54841   6
   5  14   0 44.8667 1.91763   3
  -6 -14   0 201.363 8.03261   1
  -6 -14   0 184.883 5.12845   6
  -6 -14   0 186.064 7.99609   1
  -6 -14   0 179.868 5.46123   3
   6  14   0 182.162 5.12625   6
   6  14   0 188.444 5.55360   3
  -7 -14   0 101.172 5.66703   1
  -7 -14   0 100.979 3.41071   3
  -7 -14   0 112.188 5.77430   1
  -7 -14   0 102.564 2.99013   6
   7  14   0 101.544 2.99849   6
   7  14   0 105.144 3.50269   3
  -8 -14   0 23.8081 1.38734   3
  -8 -14   0 19.5092 2.71722   1
  -8 -14   0 24.5166 0.96382   6
   8  14   0 23.5970 0.97836   6
   8  14   0 25.0620 1.56385   3
  -9 -14   0 15.4477 1.24227   3
  -9 -14   0 14.2168 1.13860   7
  -9 -14   0 16.3056 0.69381   6
  -9 -14   0 16.9749 2.67425   1
   9  14   0 19.2499 1.35780   3
   9  14   0 15.4638 0.69941   6
 -10 -14   0 1.26970 0.55006   7
 -10 -14   0 1.21995 1.59409   1
 -10 -14   0 1.59318 0.19994   6
 -10 -14   0 1.23040 0.57958   3
  10  14   0 1.66850 0.21592   6
  10  14   0 1.26543 0.65687   3
 -11 -14   0 -0.2255 1.71238   1
 -11 -14   0 0.65473 0.58112   3
 -11 -14   0 1.53804 0.61509   7
  11  14   0 -0.4440 0.61613   3
 -12 -14   0 3.38698 0.81234   7
 -12 -14   0 2.13740 0.68931   3
 -12 -14   0 2.51994 1.99835   1
  12  14   0 2.63596 0.82195   3
 -13 -14   0 -1.4971 1.64457   1
 -13 -14   0 0.76593 0.71425   7
  13  14   0 0.56571 0.81083   3
 -14 -14   0 12.7951 2.79138   1
 -14 -14   0 12.6630 1.39320   7
  14  14   0 13.4679 1.54647   3
 -15 -14   0 1.58836 2.32681   1
 -15 -14   0 -0.7388 0.71918   7
  15  14   0 0.16481 0.78589   3
 -16 -14   0 48.8676 5.43874   1
 -16 -14   0 48.1678 2.35042   7
  16  14   0 43.1744 2.40667   3
 -17 -14   0 0.18417 0.90963   5
 -17 -14   0 -0.4473 0.75955   7
 -17 -14   0 6.59431 2.96188   1
  17  14   0 0.97690 0.94201   3
 -18 -14   0 3.47796 1.10088   5
 -18 -14   0 2.99726 0.97009   7
 -18 -14   0 2.96696 2.97989   1
  18  14   0 6.10714 1.18976   3
 -19 -14   0 10.8069 3.98047   1
 -19 -14   0 8.97227 1.36698   5
 -19 -14   0 10.2074 1.22533   7
 -20 -14   0 1.76697 1.09718   5
 -20 -14   0 0.26092 0.88690   7
 -20 -14   0 -0.1117 3.72644   1
 -21 -14   0 0.56217 1.05848   5
 -21 -14   0 1.84228 1.12057   7
 -21 -14   0 -3.5377 4.27837   1
 -22 -14   0 -0.0378 0.93283   7
 -22 -14   0 -0.7011 5.14172   1
 -22 -14   0 0.68746 1.07875   5
 -23 -14   0 2.49707 1.22100   5
 -23 -14   0 0.31442 0.92568   7
  21 -15   0 1.23663 0.87548   6
  21 -15   0 0.71165 1.13379   4
 -21  15   0 0.26064 1.03617   3
  20 -15   0 4.43043 6.54801   1
  20 -15   0 0.93994 1.06168   4
  20 -15   0 -0.3566 0.82204   6
 -20  15   0 0.27640 0.97049   3
  19 -15   0 2.19995 0.98853   6
  19 -15   0 1.18267 1.04067   4
  19 -15   0 4.79269 5.37015   1
 -19  15   0 0.30011 0.97837   3
 -19  15   0 -7.2330 4.85159   1
  18 -15   0 6.41482 4.71317   1
  18 -15   0 5.59457 1.23292   4
  18 -15   0 6.52456 1.13976   6
 -18  15   0 17.0306 5.01062   1
 -18  15   0 5.91365 1.29401   3
  17 -15   0 0.78225 1.02164   4
  17 -15   0 1.34225 0.87468   6
  17 -15   0 1.60124 4.17674   1
 -17  15   0 0.48763 0.97967   3
 -17  15   0 -0.8039 3.84028   1
  16 -15   0 1.43998 0.84765   6
  16 -15   0 0.04010 0.87355   4
  16 -15   0 0.12617 0.50696   7
  16 -15   0 -3.8504 3.22335   1
 -16  15   0 1.46287 3.54671   1
 -16  15   0 -0.9218 0.84564   3
  15 -15   0 6.06962 0.71766   7
  15 -15   0 4.47463 3.41116   1
  15 -15   0 5.43591 1.11615   4
  15 -15   0 6.45806 1.12536   6
 -15  15   0 9.07571 1.34581   3
 -15  15   0 7.71737 3.39927   1
  14 -15   0 3.08997 3.03964   1
  14 -15   0 0.36598 0.81871   6
 -14  15   0 1.83495 2.67803   1
 -14  15   0 1.61659 0.96204   3
  13 -15   0 20.4577 1.25212   7
  13 -15   0 21.6520 1.84728   6
  13 -15   0 20.7258 1.69783   4
  13 -15   0 17.0147 3.54777   1
 -13  15   0 21.3570 3.73447   1
 -13  15   0 22.0796 1.82782   3
  12 -15   0 48.7833 2.47536   6
  12 -15   0 48.1580 1.88465   7
  12 -15   0 45.0756 2.25167   4
 -12  15   0 48.3203 2.45678   3
 -12  15   0 42.9835 5.29699   1
  11 -15   0 0.11405 0.74981   6
  11 -15   0 0.40198 0.75339   4
  11 -15   0 -0.6522 0.38368   7
  11 -15   0 0.33757 2.41839   1
 -11  15   0 1.74145 2.05860   1
 -11  15   0 -0.3314 0.79194   3
  10 -15   0 -1.8700 1.73872   1
  10 -15   0 -0.5800 0.62188   4
  10 -15   0 -0.0487 0.68355   6
  10 -15   0 -0.3489 0.36334   7
 -10  15   0 1.39636 0.80372   3
 -10  15   0 4.81584 2.18479   1
   9 -15   0 13.1697 2.64968   1
   9 -15   0 12.6148 1.30115   6
   9 -15   0 15.1903 0.92918   7
   9 -15   0 14.4613 1.26619   3
   9 -15   0 15.8615 1.23952   4
  -9  15   0 17.5902 1.51101   3
  -9  15   0 9.79670 2.52718   1
  -9  15   0 12.7496 1.23661   6
   8 -15   0 0.84380 1.74149   1
   8 -15   0 0.24956 0.61804   3
   8 -15   0 1.72637 0.61563   4
   8 -15   0 1.14638 0.67084   6
   8 -15   0 1.07183 0.40504   7
  -8  15   0 1.01465 0.60060   6
  -8  15   0 0.95851 0.75860   3
  -8  15   0 0.95153 1.73735   1
   7 -15   0 4.00794 0.75755   3
   7 -15   0 3.33617 0.73688   6
   7 -15   0 2.90007 0.69763   4
   7 -15   0 3.32091 1.90598   1
   7 -15   0 4.07054 0.50641   7
  -7  15   0 3.75752 0.88249   3
  -7  15   0 5.11322 0.81536   6
  -7  15   0 6.59445 2.09862   1
   6 -15   0 21.8595 1.07009   7
   6 -15   0 23.6546 1.47698   3
   6 -15   0 25.0123 1.51583   6
   6 -15   0 28.8115 3.36660   1
   6 -15   0 21.1028 1.23975   4
  -6  15   0 23.5775 1.59148   3
  -6  15   0 21.1282 2.96612   1
  -6  15   0 21.6520 1.40203   6
   5 -15   0 1.32751 0.63677   3
   5 -15   0 2.66432 0.71703   6
   5 -15   0 -0.8133 1.52744   1
   5 -15   0 3.38947 0.60939   4
   5 -15   0 2.66605 0.47291   7
  -5  15   0 2.11474 1.64749   1
  -5  15   0 2.06363 0.76880   3
  -5  15   0 2.40011 0.64568   6
   4 -15   0 58.9782 1.94740   7
   4 -15   0 57.9965 2.07739   4
   4 -15   0 56.5888 2.30018   6
   4 -15   0 59.9958 2.37607   3
   4 -15   0 60.1770 4.44401   1
  -4  15   0 56.8826 4.43669   1
  -4  15   0 55.5486 2.29106   6
  -4  15   0 60.1230 2.43924   3
   3 -15   0 9.12330 2.23126   1
   3 -15   0 15.1810 1.26870   6
   3 -15   0 15.5590 0.96384   4
   3 -15   0 11.9102 1.25032   3
  -3  15   0 12.2374 2.38075   1
  -3  15   0 13.5779 1.20260   6
  -3  15   0 16.5128 1.37388   3
   2 -15   0 3.89442 1.64485   1
   2 -15   0 4.43504 0.55859   4
   2 -15   0 3.84438 0.72253   6
   2 -15   0 3.31025 0.72357   3
   2 -15   0 4.72390 1.99874   1
  -2  15   0 4.35649 0.78803   3
  -2  15   0 3.15488 0.63559   6
   1 -15   0 40.1464 1.74481   6
   1 -15   0 38.3064 1.44709   4
   1 -15   0 37.7515 3.61171   1
   1 -15   0 39.7831 1.83994   3
   1 -15   0 40.3643 3.59263   1
  -1  15   0 40.7606 1.86451   3
  -1  15   0 40.7183 1.74880   6
   0 -15   0 -1.4710 1.35403   1
   0 -15   0 1.79898 0.64519   3
   0 -15   0 2.14729 1.48216   1
   0 -15   0 1.76707 0.53877   6
   0 -15   0 2.76514 0.42665   4
   0  15   0 1.48908 0.60052   3
   0  15   0 2.24334 0.58934   6
  -1 -15   0 107.302 3.46353   6
  -1 -15   0 108.236 3.59988   3
  -1 -15   0 110.248 5.77064   1
  -1 -15   0 112.620 3.17134   4
  -1 -15   0 111.760 5.89307   1
   1  15   0 116.494 3.64089   3
   1  15   0 113.790 3.48597   6
  -2 -15   0 28.1218 1.05084   4
  -2 -15   0 38.8045 3.53937   1
  -2 -15   0 30.6574 1.39747   6
  -2 -15   0 29.1463 3.12973   1
  -2 -15   0 26.3963 1.52839   3
   2  15   0 32.5482 1.56085   3
   2  15   0 28.0557 1.34744   6
  -3 -15   0 31.3422 3.27942   1
  -3 -15   0 29.0868 1.56043   3
  -3 -15   0 26.2302 1.29787   6
  -3 -15   0 29.7613 0.99864   4
  -3 -15   0 29.6340 3.29825   1
   3  15   0 30.4592 1.52939   3
   3  15   0 27.6204 1.31579   6
  -4 -15   0 21.1376 2.78856   1
  -4 -15   0 21.4411 1.36696   3
  -4 -15   0 21.6737 0.76377   4
  -4 -15   0 19.1072 2.67118   1
  -4 -15   0 22.8392 1.14338   6
   4  15   0 20.9014 1.13058   6
   4  15   0 23.8316 1.37654   3
  -5 -15   0 103.083 5.73290   1
  -5 -15   0 104.092 3.49126   3
  -5 -15   0 105.697 3.18347   6
  -5 -15   0 108.814 5.86770   1
   5  15   0 103.514 3.17830   6
   5  15   0 109.352 3.53638   3
  -6 -15   0 3.02363 1.67803   1
  -6 -15   0 3.07522 0.47658   6
  -6 -15   0 2.57824 0.72524   3
  -6 -15   0 -1.0765 1.54234   1
   6  15   0 2.74392 0.69541   3
   6  15   0 2.74992 0.47251   6
  -7 -15   0 42.4076 1.51371   6
  -7 -15   0 43.0195 1.93776   3
  -7 -15   0 39.5626 3.85620   1
  -7 -15   0 45.7925 4.22216   1
   7  15   0 43.0437 2.00596   3
   7  15   0 41.7996 1.51903   6
  -8 -15   0 8.83044 2.36686   1
  -8 -15   0 9.69679 0.98629   3
  -8 -15   0 11.6436 0.69481   6
  -8 -15   0 9.63500 2.19819   1
   8  15   0 9.64066 0.68936   6
   8  15   0 11.0613 1.11219   3
  -9 -15   0 25.9955 1.41058   7
  -9 -15   0 23.9245 1.48501   3
  -9 -15   0 23.4394 0.93065   6
  -9 -15   0 31.7215 3.44452   1
   9  15   0 24.3327 1.56148   3
   9  15   0 24.0560 0.94683   6
 -10 -15   0 0.92673 0.56956   7
 -10 -15   0 1.25952 0.60140   3
 -10 -15   0 -1.4594 1.80625   1
 -10 -15   0 1.11969 0.22587   6
  10  15   0 1.11913 0.24452   6
  10  15   0 1.32211 0.70738   3
 -11 -15   0 2.04866 0.67631   3
 -11 -15   0 4.84556 2.05998   1
 -11 -15   0 2.39111 0.67226   7
  11  15   0 2.97583 0.81190   3
 -12 -15   0 3.09588 0.97533   3
 -12 -15   0 3.12000 2.07459   1
 -12 -15   0 3.96369 0.83756   7
  12  15   0 4.56435 0.96030   3
 -13 -15   0 -0.2008 0.67806   7
 -13 -15   0 2.79480 2.36870   1
  13  15   0 1.55235 0.82679   3
 -14 -15   0 45.2972 4.67403   1
 -14 -15   0 44.7547 2.19571   7
  14  15   0 43.4529 2.30822   3
 -15 -15   0 0.51703 2.67238   1
 -15 -15   0 2.42362 0.83364   7
  15  15   0 0.88160 0.83810   3
 -16 -15   0 8.27677 3.01403   1
  16  15   0 6.97072 1.17073   3
 -17 -15   0 9.45242 3.32274   1
 -17 -15   0 12.1405 1.56686   5
 -17 -15   0 10.2068 1.21380   7
  17  15   0 10.2297 1.36655   3
 -18 -15   0 2.95291 3.48140   1
 -18 -15   0 2.16261 1.04319   5
 -18 -15   0 2.92840 0.95922   7
  18  15   0 3.63733 1.05121   3
 -19 -15   0 -4.6123 3.61028   1
 -19 -15   0 1.12447 0.98632   5
 -19 -15   0 0.78122 0.92116   7
  19  15   0 0.76497 0.95239   3
 -20 -15   0 7.30205 1.25657   7
 -20 -15   0 3.11094 4.22547   1
 -20 -15   0 6.75899 1.41475   5
 -21 -15   0 0.22383 4.80156   1
 -21 -15   0 2.11615 1.02186   7
 -21 -15   0 0.06521 1.06856   5
 -22 -15   0 0.20281 0.95093   7
 -22 -15   0 1.42259 1.17811   5
 -23 -15   0 1.50855 1.08953   5
 -23 -15   0 -0.9911 0.97378   7
  20 -16   0 9.06362 1.37973   6
  20 -16   0 5.05236 1.26912   4
 -20  16   0 6.86187 1.40007   3
  19 -16   0 1.24119 1.07940   4
  19 -16   0 3.13502 6.09756   1
  19 -16   0 2.58840 1.02269   6
 -19  16   0 0.16547 1.01123   3
  18 -16   0 4.45506 1.25578   4
  18 -16   0 1.34469 5.05499   1
  18 -16   0 5.57092 1.14706   6
 -18  16   0 7.10360 1.42414   3
 -18  16   0 2.21718 4.79370   1
  17 -16   0 0.77472 1.02044   4
  17 -16   0 -3.4227 4.28918   1
  17 -16   0 1.77013 0.96277   6
 -17  16   0 2.65836 4.27009   1
 -17  16   0 2.17279 1.03982   3
  16 -16   0 -0.5324 3.83861   1
  16 -16   0 3.14739 0.97525   6
  16 -16   0 2.20556 0.99350   4
  16 -16   0 2.64816 0.63563   7
 -16  16   0 0.23087 3.31319   1
 -16  16   0 2.02382 1.03452   3
  15 -16   0 0.24803 0.87528   4
  15 -16   0 0.24226 0.80201   6
  15 -16   0 2.46482 3.43561   1
 -15  16   0 -0.3209 2.97627   1
 -15  16   0 -0.0474 0.90076   3
  14 -16   0 19.6728 1.23055   7
  14 -16   0 19.2839 1.68307   4
  14 -16   0 16.3785 3.93542   1
  14 -16   0 20.4773 1.84297   6
 -14  16   0 21.2164 4.04634   1
 -14  16   0 23.8483 1.99226   3
  13 -16   0 12.9239 1.45457   4
  13 -16   0 10.3793 0.97508   7
  13 -16   0 8.32367 1.21072   6
  13 -16   0 10.6886 3.37878   1
 -13  16   0 6.29243 2.75042   1
 -13  16   0 10.3874 1.36982   3
  12 -16   0 0.14021 0.81790   4
  12 -16   0 -0.4816 0.44784   7
  12 -16   0 0.40763 0.84402   6
 -12  16   0 -0.4275 0.90752   3
 -12  16   0 -0.5687 2.44265   1
  11 -16   0 3.51479 0.57505   7
  11 -16   0 3.98627 0.93278   4
  11 -16   0 4.74530 1.00206   6
  11 -16   0 2.15963 2.40665   1
 -11  16   0 4.56217 1.08052   3
 -11  16   0 1.49526 2.35548   1
  10 -16   0 0.83954 0.75519   6
  10 -16   0 1.18615 0.45746   7
  10 -16   0 0.99222 0.71980   4
  10 -16   0 0.09859 2.09679   1
 -10  16   0 2.24085 0.90482   3
 -10  16   0 2.73460 2.34332   1
   9 -16   0 -0.1372 0.64632   6
   9 -16   0 0.08145 0.62435   4
   9 -16   0 -0.3375 0.35979   7
   9 -16   0 2.81949 2.23079   1
  -9  16   0 -0.2933 1.95418   1
  -9  16   0 0.69075 0.78094   3
   8 -16   0 0.01179 0.65117   4
   8 -16   0 0.00545 0.38313   7
   8 -16   0 0.59959 0.65644   3
   8 -16   0 -0.0442 0.62225   6
   8 -16   0 0.78340 2.13658   1
  -8  16   0 1.66362 2.15916   1
  -8  16   0 0.22614 0.57380   6
  -8  16   0 -0.1551 0.75241   3
   7 -16   0 6.59743 0.61675   7
   7 -16   0 6.19424 0.80624   4
   7 -16   0 3.49865 2.00386   1
   7 -16   0 7.66551 0.93107   3
   7 -16   0 5.82922 0.88921   6
  -7  16   0 6.31279 1.02646   3
  -7  16   0 7.81348 0.96641   6
  -7  16   0 4.48891 2.19297   1
   6 -16   0 19.2615 1.38647   6
   6 -16   0 15.0839 1.11413   4
   6 -16   0 15.1636 0.92745   7
   6 -16   0 17.3141 1.38825   3
   6 -16   0 12.4866 2.51696   1
  -6  16   0 18.5383 1.48561   3
  -6  16   0 14.5494 1.23812   6
  -6  16   0 9.79954 2.38439   1
   5 -16   0 0.78179 1.65078   1
   5 -16   0 -0.8866 0.51082   3
   5 -16   0 -0.3671 0.55628   6
   5 -16   0 0.16293 0.37906   7
   5 -16   0 -0.4630 0.46418   4
  -5  16   0 -0.0485 0.66404   3
  -5  16   0 -1.5095 1.51923   1
  -5  16   0 -0.4614 0.50543   6
   4 -16   0 7.83886 0.93513   3
   4 -16   0 6.59743 0.74191   4
   4 -16   0 6.32787 2.22892   1
   4 -16   0 9.91103 1.10630   6
   4 -16   0 8.07050 0.78354   7
  -4  16   0 7.27146 0.95577   3
  -4  16   0 6.07712 2.08207   1
  -4  16   0 7.84580 0.91837   6
   3 -16   0 21.2210 1.45882   3
   3 -16   0 17.1866 2.71179   1
   3 -16   0 19.3682 1.43230   6
   3 -16   0 19.1985 1.09747   4
  -3  16   0 19.4795 1.37530   6
  -3  16   0 19.0143 1.42993   3
   2 -16   0 170.732 5.28490   3
   2 -16   0 178.893 5.27320   6
   2 -16   0 190.694 8.21290   1
   2 -16   0 171.860 4.91851   4
   2 -16   0 166.960 7.76667   1
  -2  16   0 169.354 5.19293   6
  -2  16   0 176.288 5.32694   3
   1 -16   0 1.71592 0.69821   3
   1 -16   0 3.34802 0.53496   4
   1 -16   0 4.49452 2.10231   1
   1 -16   0 2.56167 0.67151   6
   1 -16   0 2.27610 1.76159   1
  -1  16   0 2.20847 0.62702   6
  -1  16   0 2.76158 0.76035   3
   0 -16   0 15.7655 2.54386   1
   0 -16   0 16.2658 0.86383   4
   0 -16   0 13.9615 2.49876   1
   0 -16   0 16.2374 1.31489   3
   0 -16   0 17.0819 1.20663   6
   0  16   0 15.3293 1.16516   6
   0  16   0 16.6478 1.26477   3
  -1 -16   0 5.92993 0.86953   3
  -1 -16   0 6.68981 1.98458   1
  -1 -16   0 4.92665 1.90730   1
  -1 -16   0 5.27262 0.51883   4
  -1 -16   0 6.10775 0.74901   6
   1  16   0 4.33878 0.76323   3
   1  16   0 5.50937 0.66775   6
  -2 -16   0 0.28158 0.29483   4
  -2 -16   0 0.35542 0.44849   6
  -2 -16   0 0.72940 0.62178   3
  -2 -16   0 0.75446 1.51103   1
  -2 -16   0 -1.1179 1.27596   1
   2  16   0 -0.1140 0.55567   3
   2  16   0 1.92378 0.55409   6
  -3 -16   0 31.6840 3.41327   1
  -3 -16   0 26.5586 0.98328   4
  -3 -16   0 21.4571 3.00957   1
  -3 -16   0 30.0780 1.37848   6
  -3 -16   0 26.2740 1.56829   3
   3  16   0 26.2813 1.33288   6
   3  16   0 30.8173 1.61106   3
  -4 -16   0 42.1112 3.94228   1
  -4 -16   0 37.7471 1.85915   3
  -4 -16   0 41.7026 1.62256   6
  -4 -16   0 43.3543 3.77434   1
  -4 -16   0 37.3505 1.20250   4
   4  16   0 39.5788 1.85692   3
   4  16   0 38.0072 1.59300   6
  -5 -16   0 -0.0184 0.41541   6
  -5 -16   0 0.25021 0.63069   3
  -5 -16   0 0.42604 1.57882   1
  -5 -16   0 2.30303 1.63272   1
   5  16   0 0.96960 0.42691   6
   5  16   0 -0.3417 0.58194   3
  -6 -16   0 11.7825 1.24223   3
  -6 -16   0 12.5250 0.86323   6
  -6 -16   0 13.7771 2.52409   1
  -6 -16   0 14.0309 2.56426   1
   6  16   0 11.1341 1.25025   3
   6  16   0 11.2379 0.86065   6
  -7 -16   0 7.35030 2.13505   1
  -7 -16   0 5.90258 0.82915   3
  -7 -16   0 3.15438 1.82906   1
  -7 -16   0 7.14050 0.69060   6
   7  16   0 4.96313 0.82630   3
   7  16   0 5.80249 0.57270   6
  -8 -16   0 3.44383 0.72192   3
  -8 -16   0 4.85655 0.48326   6
  -8 -16   0 1.93910 1.93802   1
  -8 -16   0 2.17858 1.93845   1
   8  16   0 3.53867 0.45738   6
   8  16   0 4.31284 0.82642   3
  -9 -16   0 5.00329 0.53372   6
  -9 -16   0 5.72740 2.33442   1
  -9 -16   0 6.13557 0.80927   7
  -9 -16   0 4.12739 0.78634   3
  -9 -16   0 6.80194 2.19552   1
   9  16   0 3.24395 0.81116   3
   9  16   0 5.41062 0.55601   6
 -10 -16   0 11.2839 2.51777   1
 -10 -16   0 11.7409 0.59654   6
 -10 -16   0 8.24938 0.94212   7
 -10 -16   0 11.8930 1.23652   3
  10  16   0 9.79598 1.11365   3
  10  16   0 10.8996 0.59633   6
 -11 -16   0 3.35108 0.75132   7
 -11 -16   0 1.30242 2.10042   1
 -11 -16   0 2.63196 1.14908   3
  11  16   0 2.41358 0.84488   3
 -12 -16   0 -1.5709 1.85734   1
 -12 -16   0 -0.5795 0.59997   7
  12  16   0 -0.2056 0.71161   3
 -13 -16   0 23.7955 3.73849   1
 -13 -16   0 15.4098 1.45379   7
  13  16   0 17.7639 1.62204   3
 -14 -16   0 3.42758 2.62133   1
 -14 -16   0 2.44890 0.82018   7
  14  16   0 4.04682 0.95714   3
 -15 -16   0 3.74795 2.59547   1
 -15 -16   0 5.69797 0.97085   7
  15  16   0 4.66447 1.06008   3
 -16 -16   0 -0.9429 0.68750   7
 -16 -16   0 -7.9705 2.83160   1
  16  16   0 1.48808 0.94713   3
 -17 -16   0 0.91995 3.13797   1
 -17 -16   0 -0.4509 0.77380   7
 -17 -16   0 0.81452 0.94790   5
  17  16   0 -0.8312 0.81881   3
 -18 -16   0 1.57321 3.49750   1
 -18 -16   0 0.75634 0.98403   5
 -18 -16   0 -0.0269 0.81845   7
  18  16   0 0.49272 0.94105   3
 -19 -16   0 5.53629 1.32547   5
 -19 -16   0 6.70790 4.12258   1
 -19 -16   0 6.07958 1.13755   7
  19  16   0 4.02641 1.16414   3
 -20 -16   0 1.43590 4.49797   1
 -20 -16   0 2.28905 1.19570   5
 -20 -16   0 1.82737 0.99261   7
 -21 -16   0 1.45182 1.14513   5
 -21 -16   0 1.42540 0.98069   7
 -21 -16   0 -4.1288 4.97415   1
 -22 -16   0 3.93486 1.24212   7
 -22 -16   0 4.40389 1.40967   5
  19 -17   0 0.04007 1.07677   4
  19 -17   0 0.42573 0.90012   6
 -19  17   0 0.80637 1.14900   3
  18 -17   0 14.3477 6.12020   1
  18 -17   0 5.51418 1.25436   6
  18 -17   0 4.29739 1.29691   4
 -18  17   0 4.78659 1.35169   3
 -18  17   0 9.25635 6.42446   1
  17 -17   0 8.07412 1.25898   6
  17 -17   0 8.95544 1.46358   4
  17 -17   0 3.09434 5.32080   1
 -17  17   0 9.87846 5.08585   1
 -17  17   0 10.1839 1.47998   3
  16 -17   0 -2.1631 4.17105   1
  16 -17   0 0.89397 0.92402   6
  16 -17   0 1.25511 0.56952   7
  16 -17   0 -0.8768 0.86202   4
 -16  17   0 -0.0329 4.32581   1
 -16  17   0 1.21526 1.05541   3
  15 -17   0 0.60597 3.81483   1
  15 -17   0 1.05156 1.01790   4
  15 -17   0 0.44240 0.83842   6
  15 -17   0 -0.7694 0.49224   7
 -15  17   0 0.55839 0.93401   3
 -15  17   0 3.97840 3.97732   1
  14 -17   0 2.17850 0.95373   6
  14 -17   0 6.33415 3.80406   1
  14 -17   0 2.69191 0.60492   7
  14 -17   0 2.09504 0.94902   4
 -14  17   0 4.99619 1.14536   3
 -14  17   0 -3.9500 3.13139   1
  13 -17   0 10.0776 5.38136   1
  13 -17   0 12.1198 0.99603   7
  13 -17   0 9.42701 1.26222   4
  13 -17   0 16.7160 1.71507   6
 -13  17   0 12.5140 4.04574   1
  12 -17   0 18.8801 1.75428   6
  12 -17   0 16.7555 1.10090   7
  12 -17   0 11.2505 3.89587   1
  12 -17   0 18.9628 1.60353   4
 -12  17   0 10.4082 3.24764   1
 -12  17   0 18.0077 1.83760   3
  11 -17   0 0.59521 0.85781   4
  11 -17   0 0.98900 0.86293   6
  11 -17   0 -0.5599 2.78449   1
  11 -17   0 0.89610 0.47222   7
 -11  17   0 3.57902 2.62651   1
 -11  17   0 -0.3350 0.84153   3
  10 -17   0 5.41548 2.78242   1
  10 -17   0 6.81382 1.07209   4
  10 -17   0 6.16256 1.07624   6
  10 -17   0 5.18415 0.62917   7
 -10  17   0 5.00831 1.08528   3
 -10  17   0 4.06483 2.54287   1
   9 -17   0 -2.0392 2.01939   1
   9 -17   0 0.72509 0.77766   6
   9 -17   0 -0.1261 0.67779   4
   9 -17   0 0.84453 0.43046   7
  -9  17   0 1.18389 2.25111   1
  -9  17   0 0.94321 0.82554   3
   8 -17   0 1.18763 0.67552   4
   8 -17   0 1.02259 0.79947   6
   8 -17   0 0.57385 2.28411   1
   8 -17   0 1.71462 0.44528   7
  -8  17   0 -0.1136 1.93366   1
  -8  17   0 2.15722 0.88598   3
   7 -17   0 0.88633 0.78386   3
   7 -17   0 -0.7794 2.07858   1
   7 -17   0 0.91747 0.41351   7
   7 -17   0 1.37767 0.74599   6
   7 -17   0 1.21320 0.68108   4
  -7  17   0 0.21208 0.79327   3
  -7  17   0 0.55636 1.85891   1
  -7  17   0 0.51518 0.69458   6
   6 -17   0 0.61230 1.81168   1
   6 -17   0 1.05505 0.64077   4
   6 -17   0 1.33256 0.71997   3
   6 -17   0 2.21264 0.75493   6
   6 -17   0 1.90041 0.44864   7
  -6  17   0 0.99770 0.80806   3
  -6  17   0 1.20585 0.69967   6
  -6  17   0 1.75246 1.94807   1
   5 -17   0 8.98015 0.79496   7
   5 -17   0 11.4418 1.17366   6
   5 -17   0 9.60432 2.57504   1
   5 -17   0 10.0943 0.96685   4
   5 -17   0 10.3624 1.15304   3
  -5  17   0 9.69160 1.10243   3
  -5  17   0 5.19624 2.26233   1
  -5  17   0 10.5119 1.19628   6
   4 -17   0 3.81341 2.05656   1
   4 -17   0 2.50569 0.73541   6
   4 -17   0 3.71328 0.52131   7
   4 -17   0 4.62313 0.86042   3
   4 -17   0 5.52730 0.71890   4
  -4  17   0 4.54363 0.88318   3
  -4  17   0 5.73181 0.87037   6
  -4  17   0 1.71031 1.94593   1
   3 -17   0 3.09999 0.62564   4
   3 -17   0 1.24129 0.67938   6
   3 -17   0 0.19880 1.74954   1
   3 -17   0 1.29849 0.67366   3
   3 -17   0 0.72659 1.75306   1
  -3  17   0 2.43886 0.66887   6
  -3  17   0 2.04671 0.77646   3
   2 -17   0 11.0526 2.41234   1
   2 -17   0 13.6734 2.64379   1
   2 -17   0 13.8449 0.95264   4
   2 -17   0 13.2040 1.36993   3
   2 -17   0 17.1527 1.34395   6
  -2  17   0 12.4144 1.22554   6
  -2  17   0 15.2962 1.43794   3
   1 -17   0 -0.2934 1.90169   1
   1 -17   0 0.21022 0.59853   6
   1 -17   0 0.29100 0.44007   4
   1 -17   0 0.37890 1.70254   1
   1 -17   0 0.55432 0.67115   3
  -1  17   0 1.22233 0.68050   3
  -1  17   0 0.24398 0.54885   6
   0 -17   0 1.04638 1.82524   1
   0 -17   0 -0.5683 1.69064   1
   0 -17   0 1.65111 0.72080   3
   0 -17   0 1.46699 0.43268   4
   0 -17   0 2.89337 0.70285   6
   0  17   0 2.22526 0.72244   3
   0  17   0 1.69538 0.58918   6
  -1 -17   0 1.49437 1.72825   1
  -1 -17   0 3.93443 2.05261   1
  -1 -17   0 3.42472 0.65780   6
  -1 -17   0 4.95780 0.83236   3
  -1 -17   0 5.86875 0.56535   4
   1  17   0 5.42433 0.71302   6
   1  17   0 6.78030 0.90463   3
  -2 -17   0 1.42437 0.56118   6
  -2 -17   0 1.91722 0.39308   4
  -2 -17   0 1.61679 0.68478   3
  -2 -17   0 4.07705 1.94448   1
  -2 -17   0 2.36787 1.89437   1
   2  17   0 1.34012 0.66388   3
   2  17   0 1.08285 0.56611   6
  -3 -17   0 5.10755 0.68246   6
  -3 -17   0 4.18683 2.00206   1
  -3 -17   0 3.89609 0.79319   3
  -3 -17   0 3.67703 1.88377   1
  -3 -17   0 4.89251 0.47504   4
   3  17   0 4.48845 0.65388   6
   3  17   0 5.22866 0.86717   3
  -4 -17   0 12.5936 1.00176   6
  -4 -17   0 11.3689 2.48221   1
  -4 -17   0 11.8216 0.56350   4
  -4 -17   0 9.38904 2.41724   1
  -4 -17   0 11.5132 1.28510   3
   4  17   0 11.1270 1.22412   3
   4  17   0 11.2121 0.96878   6
  -5 -17   0 69.6095 2.29408   6
  -5 -17   0 60.9505 2.56357   3
  -5 -17   0 59.2531 4.77654   1
  -5 -17   0 71.6171 5.02613   1
   5  17   0 63.6877 2.24438   6
   5  17   0 67.1321 2.63517   3
  -6 -17   0 1.04807 1.87018   1
  -6 -17   0 -0.5333 0.58940   3
  -6 -17   0 -0.0192 1.81701   1
  -6 -17   0 0.04028 0.36727   6
   6  17   0 -0.1033 0.38884   6
   6  17   0 0.13549 0.60146   3
  -7 -17   0 8.16624 0.75639   6
  -7 -17   0 8.93493 2.58680   1
  -7 -17   0 4.46854 2.16780   1
  -7 -17   0 5.80903 0.85992   3
   7  17   0 7.80215 0.95752   3
   7  17   0 8.13634 0.75187   6
  -8 -17   0 -0.3012 1.84535   1
  -8 -17   0 1.46844 0.66807   3
  -8 -17   0 -0.2059 1.80982   1
  -8 -17   0 1.40722 0.38534   6
   8  17   0 0.60366 0.69243   3
   8  17   0 1.00913 0.39301   6
  -9 -17   0 82.7484 5.74650   1
  -9 -17   0 83.6671 2.91074   7
  -9 -17   0 83.2449 2.45921   6
  -9 -17   0 77.4977 2.99338   3
  -9 -17   0 80.9999 5.79334   1
   9  17   0 85.8629 3.19651   3
   9  17   0 78.6342 2.45628   6
 -10 -17   0 2.00804 2.15305   1
 -10 -17   0 -1.9806 2.18419   1
 -10 -17   0 3.62021 0.38833   6
 -10 -17   0 3.72669 0.75838   7
  10  17   0 2.86114 0.36759   6
  10  17   0 1.64288 0.78675   3
 -11 -17   0 0.56193 2.47952   1
 -11 -17   0 3.13397 2.34367   1
 -11 -17   0 3.00261 0.73550   7
  11  17   0 2.91549 0.87763   3
 -12 -17   0 31.2241 4.02363   1
 -12 -17   0 23.6137 1.63055   7
  12  17   0 25.9622 1.86042   3
 -13 -17   0 25.7938 1.73101   7
 -13 -17   0 20.5949 3.64328   1
  13  17   0 25.6421 1.88773   3
 -14 -17   0 12.9571 3.15947   1
 -14 -17   0 14.7891 1.48326   7
  14  17   0 13.7529 1.55311   3
 -15 -17   0 0.96806 0.79781   7
 -15 -17   0 2.52852 2.73947   1
  15  17   0 -1.3865 0.75447   3
 -16 -17   0 8.64693 1.17125   7
 -16 -17   0 7.09901 3.52888   1
  16  17   0 7.93241 1.30383   3
 -17 -17   0 6.91300 3.83076   1
 -17 -17   0 6.37256 1.28413   5
 -17 -17   0 10.8597 1.33809   7
  17  17   0 9.12713 1.32111   3
 -18 -17   0 -0.3329 0.92670   5
 -18 -17   0 0.70925 0.85209   7
 -18 -17   0 2.11397 4.03851   1
  18  17   0 0.45736 0.92296   3
 -19 -17   0 0.00630 1.00833   5
 -19 -17   0 -0.4946 0.79589   7
 -19 -17   0 3.86512 4.38553   1
  19  17   0 0.74136 0.93708   3
 -20 -17   0 0.25427 0.86525   7
 -20 -17   0 0.65967 1.07593   5
 -20 -17   0 3.13644 5.02055   1
  20  17   0 -1.1214 0.97798   3
 -21 -17   0 0.13822 1.10798   5
 -21 -17   0 -1.0647 0.94697   7
 -22 -17   0 2.07056 1.05292   7
 -22 -17   0 0.79950 1.20325   5
  19 -18   0 1.78543 1.06774   6
  19 -18   0 3.15181 1.17066   4
 -19  18   0 2.48192 1.24355   3
  18 -18   0 -0.3489 0.88612   6
  18 -18   0 1.72533 1.21515   4
 -18  18   0 1.61328 1.12830   3
  17 -18   0 0.19129 1.03406   6
  17 -18   0 6.21162 5.94265   1
  17 -18   0 0.64042 1.05092   4
 -17  18   0 1.13983 1.12456   3
 -17  18   0 -2.6777 5.57843   1
  16 -18   0 -2.8859 4.97634   1
  16 -18   0 1.85327 1.05091   4
  16 -18   0 0.34921 0.65531   7
  16 -18   0 0.08480 0.85144   6
 -16  18   0 -2.2360 4.87261   1
 -16  18   0 -0.7360 1.00739   3
  15 -18   0 -0.1449 0.50913   7
  15 -18   0 5.13281 4.60997   1
  15 -18   0 1.30022 0.96165   4
  15 -18   0 1.38937 0.92761   6
 -15  18   0 -1.0497 4.21104   1
 -15  18   0 0.71390 1.00446   3
  14 -18   0 10.9948 1.45268   6
  14 -18   0 8.47265 0.92726   7
  14 -18   0 7.47355 1.27493   4
  14 -18   0 4.87405 4.20777   1
 -14  18   0 7.48275 1.29030   3
 -14  18   0 6.95207 3.85560   1
  13 -18   0 27.8429 2.03282   6
  13 -18   0 22.8814 1.27786   7
  13 -18   0 23.3804 1.79463   4
 -13  18   0 18.0673 4.22774   1
 -13  18   0 23.3744 2.07289   3
  12 -18   0 2.29951 0.87025   4
  12 -18   0 1.82194 3.30572   1
  12 -18   0 3.46008 0.57992   7
  12 -18   0 2.33904 0.89640   6
 -12  18   0 0.72321 0.94928   3
 -12  18   0 1.47274 3.21946   1
  11 -18   0 0.26490 2.63712   1
  11 -18   0 1.18603 0.45725   7
  11 -18   0 2.19528 0.79422   4
  11 -18   0 -0.2061 0.73956   6
 -11  18   0 1.06654 0.87575   3
 -11  18   0 3.77530 2.90136   1
  10 -18   0 7.30272 0.70229   7
  10 -18   0 7.55248 1.04086   4
  10 -18   0 3.96935 3.09034   1
  10 -18   0 6.77963 1.09308   6
 -10  18   0 7.98800 1.23611   3
 -10  18   0 7.72011 2.97074   1
   9 -18   0 2.32855 2.72260   1
   9 -18   0 0.87731 0.77716   6
   9 -18   0 0.66077 0.41011   7
   9 -18   0 1.32481 0.77381   4
  -9  18   0 0.45218 0.85383   3
  -9  18   0 1.43182 2.61575   1
   8 -18   0 21.8996 1.45540   4
   8 -18   0 19.5104 1.08218   7
   8 -18   0 15.4818 3.19734   1
   8 -18   0 20.4447 1.69862   6
  -8  18   0 19.8372 1.81968   3
  -8  18   0 15.0321 3.11060   1
   7 -18   0 3.98832 0.54788   7
   7 -18   0 4.54560 0.83081   4
   7 -18   0 4.55414 0.97392   6
   7 -18   0 0.91740 2.45359   1
  -7  18   0 3.26314 2.70977   1
  -7  18   0 5.29330 1.09633   3
   6 -18   0 11.5652 0.89200   7
   6 -18   0 12.4977 1.35858   6
   6 -18   0 12.2880 1.14745   4
   6 -18   0 7.92122 2.63008   1
  -6  18   0 9.39778 2.76960   1
  -6  18   0 12.0196 1.26426   3
   5 -18   0 11.4432 1.21815   6
   5 -18   0 6.71416 2.38887   1
   5 -18   0 5.21107 2.35569   1
   5 -18   0 9.71131 0.50585   5
   5 -18   0 9.70405 1.01956   4
   5 -18   0 10.9522 0.84981   7
   5 -18   0 8.01316 1.06188   3
  -5  18   0 8.64537 1.09007   3
  -5  18   0 10.4879 1.14333   6
  -5  18   0 7.42456 2.62472   1
   4 -18   0 32.0166 1.83014   6
   4 -18   0 35.3650 1.43828   7
   4 -18   0 36.4033 4.10982   1
   4 -18   0 39.7070 4.22635   1
   4 -18   0 34.7119 1.87290   3
   4 -18   0 36.6639 1.59421   4
  -4  18   0 37.4467 2.03639   3
  -4  18   0 35.0760 1.87614   6
   3 -18   0 8.06616 1.03136   3
   3 -18   0 9.31077 1.02226   6
   3 -18   0 9.03999 2.40628   1
   3 -18   0 6.76251 2.42330   1
   3 -18   0 9.70890 0.89344   4
  -3  18   0 8.00332 0.93281   6
  -3  18   0 12.0060 1.29624   3
   2 -18   0 4.24030 0.79095   6
   2 -18   0 2.19832 0.75865   3
   2 -18   0 1.20030 1.85012   1
   2 -18   0 4.97152 2.24459   1
  -2  18   0 2.51214 0.77795   3
  -2  18   0 2.39644 0.70362   6
   1 -18   0 10.0187 2.65876   1
   1 -18   0 8.88347 0.78498   4
   1 -18   0 10.8591 1.07663   6
   1 -18   0 7.05937 0.96386   3
   1 -18   0 11.6237 2.55032   1
  -1  18   0 8.09025 0.88438   6
  -1  18   0 8.40772 1.00240   3
   0 -18   0 9.79002 2.58501   1
   0 -18   0 11.8085 1.18522   6
   0 -18   0 11.8850 0.80885   4
   0 -18   0 9.14639 2.45541   1
   0 -18   0 11.3614 1.28306   3
   0  18   0 11.6178 1.27092   3
   0  18   0 9.87092 1.07108   6
  -1 -18   0 3.72809 0.51633   4
  -1 -18   0 2.08025 2.01738   1
  -1 -18   0 1.94562 0.63770   6
  -1 -18   0 0.85111 0.66336   3
  -1 -18   0 0.71596 1.79503   1
   1  18   0 2.25752 0.73663   3
   1  18   0 2.29148 0.60486   6
  -2 -18   0 67.1407 5.04767   1
  -2 -18   0 63.7487 5.07117   1
  -2 -18   0 63.4502 2.02047   4
  -2 -18   0 61.0236 2.59408   3
  -2 -18   0 69.6253 2.46926   6
   2  18   0 67.2343 2.67681   3
   2  18   0 64.4434 2.41177   6
  -3 -18   0 1.59855 1.92468   1
  -3 -18   0 4.33544 0.44294   4
  -3 -18   0 4.72948 0.87761   3
  -3 -18   0 2.49880 2.20671   1
  -3 -18   0 5.44459 0.75312   6
   3  18   0 2.53375 0.78090   3
   3  18   0 4.86227 0.71028   6
  -4 -18   0 17.4100 2.90862   1
  -4 -18   0 16.7045 1.13353   6
  -4 -18   0 12.7071 2.80509   1
  -4 -18   0 15.6966 0.67283   4
  -4 -18   0 15.7074 1.41235   3
   4  18   0 14.5165 1.09168   6
   4  18   0 17.4195 1.44825   3
  -5 -18   0 26.8199 3.56060   1
  -5 -18   0 32.6108 1.49757   6
  -5 -18   0 33.7218 1.85180   3
  -5 -18   0 33.1870 4.00601   1
   5  18   0 32.0265 1.83424   3
   5  18   0 32.8689 1.49362   6
  -6 -18   0 23.9299 1.64713   3
  -6 -18   0 25.5199 3.54089   1
  -6 -18   0 24.9292 1.25889   6
  -6 -18   0 27.3355 3.68742   1
   6  18   0 24.9564 1.25549   6
   6  18   0 25.0701 1.65905   3
  -7 -18   0 47.7846 5.02286   1
  -7 -18   0 37.8042 4.42529   1
  -7 -18   0 48.3872 1.70507   6
  -7 -18   0 40.4839 2.01289   3
   7  18   0 42.8650 2.16712   3
   7  18   0 41.1570 1.64922   6
  -8 -18   0 20.0222 1.04026   6
  -8 -18   0 16.6021 3.09506   1
  -8 -18   0 22.8364 3.53187   1
  -8 -18   0 21.4878 2.01765   3
   8  18   0 22.4937 1.59121   3
   8  18   0 20.8479 1.05783   6
  -9 -18   0 -1.3486 2.31007   1
  -9 -18   0 -2.2398 1.99812   1
  -9 -18   0 0.39195 0.59033   7
  -9 -18   0 0.13048 0.34181   6
   9  18   0 0.85354 0.34868   6
   9  18   0 0.87055 0.73776   3
 -10 -18   0 19.6198 0.90546   6
 -10 -18   0 20.3910 1.43454   7
 -10 -18   0 18.7288 3.37142   1
 -10 -18   0 23.4577 3.61751   1
  10  18   0 20.0434 1.68539   3
  10  18   0 20.0434 0.90497   6
 -11 -18   0 21.5381 0.80967   6
 -11 -18   0 21.3708 3.74031   1
 -11 -18   0 23.6752 1.56142   7
 -11 -18   0 20.1885 3.41658   1
  11  18   0 24.5953 1.84618   3
  11  18   0 21.5753 0.82736   6
 -12 -18   0 9.71879 1.07419   7
 -12 -18   0 12.5054 3.00550   1
 -12 -18   0 9.31497 2.97096   1
  12  18   0 11.8995 1.35880   3
 -13 -18   0 17.1665 1.53200   7
 -13 -18   0 14.0165 3.45254   1
  13  18   0 17.5258 1.75936   3
 -14 -18   0 38.0879 4.71206   1
 -14 -18   0 49.2570 2.38761   7
  14  18   0 52.2670 2.65271   3
 -15 -18   0 2.15930 0.88696   7
 -15 -18   0 3.74975 3.37909   1
  15  18   0 3.25676 1.03171   3
 -16 -18   0 1.37443 0.86832   7
 -16 -18   0 -1.5794 3.56894   1
 -16 -18   0 0.70044 0.95008   5
  16  18   0 0.78125 0.93423   3
 -17 -18   0 6.00211 1.24593   5
 -17 -18   0 7.29925 1.19085   7
 -17 -18   0 7.35634 4.13062   1
  17  18   0 5.51385 1.18017   3
 -18 -18   0 0.23382 1.02636   5
 -18 -18   0 0.32053 0.78995   7
 -18 -18   0 -1.7795 4.18810   1
  18  18   0 0.62838 0.97768   3
 -19 -18   0 3.62936 4.43274   1
 -19 -18   0 0.25930 1.02463   5
 -19 -18   0 -0.9927 0.74488   7
  19  18   0 0.55639 0.97211   3
 -20 -18   0 11.4600 1.63314   5
 -20 -18   0 13.1842 1.54766   7
 -20 -18   0 7.42060 8.28398   1
  20  18   0 11.6378 1.70992   3
 -21 -18   0 1.93428 1.28643   5
 -21 -18   0 0.06214 0.98396   7
  18 -19   0 1.20601 1.03143   6
  18 -19   0 -0.1033 1.09003   4
 -18  19   0 0.20698 1.07206   3
  17 -19   0 8.06884 1.29954   6
  17 -19   0 8.22302 1.43584   4
 -17  19   0 6.83937 1.41855   3
  16 -19   0 4.33633 1.16259   6
  16 -19   0 1.63209 1.17964   4
  16 -19   0 4.96024 5.60953   1
 -16  19   0 2.32101 1.17288   3
 -16  19   0 4.22539 5.69565   1
  15 -19   0 6.70310 1.25168   6
  15 -19   0 7.41878 0.80312   7
  15 -19   0 5.46029 1.19485   4
  15 -19   0 8.14947 5.44923   1
 -15  19   0 6.06656 4.74976   1
 -15  19   0 6.38200 1.31709   3
  14 -19   0 10.8019 1.39227   6
  14 -19   0 14.5627 1.07824   7
  14 -19   0 10.4382 4.57136   1
  14 -19   0 13.1448 1.48907   4
 -14  19   0 9.14187 4.75383   1
 -14  19   0 11.8309 1.49304   3
  13 -19   0 4.66044 1.13069   4
  13 -19   0 4.09536 0.58146   7
  13 -19   0 1.96931 0.97892   6
 -13  19   0 3.04533 1.10081   3
 -13  19   0 5.15552 3.81964   1
  12 -19   0 -1.8180 3.18313   1
  12 -19   0 -0.8755 0.75214   6
  12 -19   0 0.36991 0.86646   4
  12 -19   0 0.11279 0.44171   7
 -12  19   0 -0.2374 0.88922   3
 -12  19   0 2.50582 3.66101   1
  11 -19   0 2.12081 0.86806   6
  11 -19   0 2.49366 3.44252   1
  11 -19   0 1.55856 0.48593   7
  11 -19   0 1.95609 0.85376   4
 -11  19   0 2.33304 3.35423   1
 -11  19   0 3.32997 1.00968   3
  10 -19   0 0.50806 0.75514   4
  10 -19   0 0.68832 0.41868   7
  10 -19   0 0.59797 0.76136   6
  10 -19   0 -3.6716 2.66996   1
 -10  19   0 -0.2115 0.85450   3
 -10  19   0 -2.2799 2.97263   1
   9 -19   0 0.99211 0.77517   6
   9 -19   0 -0.2802 0.35117   7
   9 -19   0 0.66737 2.90242   1
   9 -19   0 0.01908 0.67297   4
  -9  19   0 -1.6938 2.79681   1
  -9  19   0 0.19054 0.84321   3
   8 -19   0 7.32970 0.99501   4
   8 -19   0 6.62163 0.65978   7
   8 -19   0 2.95308 2.82877   1
   8 -19   0 8.08422 1.12859   6
  -8  19   0 6.32179 2.77057   1
  -8  19   0 7.61742 1.19853   3
   7 -19   0 -0.0607 0.76319   6
   7 -19   0 0.70617 0.68182   4
   7 -19   0 -0.2984 2.35076   1
   7 -19   0 0.63476 2.30209   1
   7 -19   0 0.08506 0.39832   7
  -7  19   0 0.43889 2.37122   1
  -7  19   0 -0.7439 0.86320   3
   6 -19   0 2.53482 2.74869   1
   6 -19   0 3.21877 0.53928   7
   6 -19   0 1.24867 2.62580   1
   6 -19   0 1.85599 0.84018   6
   6 -19   0 2.96831 0.79276   4
  -6  19   0 1.53817 0.95971   3
  -6  19   0 0.61679 2.38484   1
   5 -19   0 3.99683 0.57295   7
   5 -19   0 3.46325 0.38853   5
   5 -19   0 5.46486 1.02172   6
   5 -19   0 4.94744 2.70584   1
   5 -19   0 3.47239 0.72635   4
   5 -19   0 3.10268 2.44653   1
  -5  19   0 3.64142 0.93573   3
   4 -19   0 -0.0211 2.05706   1
   4 -19   0 0.01573 0.54784   4
   4 -19   0 0.73142 0.41674   7
   4 -19   0 -1.1819 2.25117   1
   4 -19   0 0.51100 0.66578   6
  -4  19   0 -0.6215 0.70907   3
  -4  19   0 -0.3492 0.62337   6
   3 -19   0 1.65473 2.22727   1
   3 -19   0 1.62853 0.56166   4
   3 -19   0 3.74473 2.21198   1
   3 -19   0 2.47935 0.75265   6
  -3  19   0 3.14153 0.85191   3
  -3  19   0 1.01257 0.62340   6
   2 -19   0 8.37933 0.81246   4
   2 -19   0 7.53098 1.14635   3
   2 -19   0 3.27891 2.22751   1
   2 -19   0 7.06388 0.98014   6
   2 -19   0 3.87335 2.45787   1
  -2  19   0 9.13685 0.98997   6
  -2  19   0 8.61713 1.06565   3
   1 -19   0 14.4470 2.87703   1
   1 -19   0 10.9806 1.22170   6
   1 -19   0 13.0399 1.31994   3
   1 -19   0 8.19958 2.75089   1
   1 -19   0 11.1847 0.88045   4
  -1  19   0 11.6795 1.32409   3
  -1  19   0 10.3043 1.12928   6
   0 -19   0 5.37448 2.18018   1
   0 -19   0 5.07691 2.57922   1
   0 -19   0 3.92352 0.85336   3
   0 -19   0 5.09436 0.77622   6
   0 -19   0 4.53147 0.59251   4
   0  19   0 4.35165 0.84435   3
   0  19   0 4.72444 0.76662   6
  -1 -19   0 1.58282 2.05390   1
  -1 -19   0 0.58220 0.39923   4
  -1 -19   0 0.26721 0.57680   6
  -1 -19   0 -0.5898 1.94723   1
  -1 -19   0 -0.7484 0.56749   3
   1  19   0 0.23581 0.54940   6
   1  19   0 0.87728 0.67354   3
  -2 -19   0 1.05755 2.00277   1
  -2 -19   0 1.68238 0.63706   6
  -2 -19   0 0.77683 1.97006   1
  -2 -19   0 1.44361 0.41411   4
  -2 -19   0 1.39022 0.72435   3
   2  19   0 3.06230 0.82261   3
   2  19   0 2.97941 0.62943   6
  -3 -19   0 5.62162 2.43808   1
  -3 -19   0 8.79877 2.68920   1
  -3 -19   0 7.96478 0.60736   4
  -3 -19   0 9.83564 1.04467   6
  -3 -19   0 7.42884 0.96501   3
   3  19   0 8.42601 0.89627   6
   3  19   0 11.2456 1.18533   3
  -4 -19   0 0.38706 0.66965   3
  -4 -19   0 -3.0945 1.84706   1
  -4 -19   0 0.76274 0.53469   6
  -4 -19   0 2.27840 2.39294   1
  -4 -19   0 0.74479 0.27717   4
   4  19   0 1.67770 0.75272   3
   4  19   0 0.31597 0.49802   6
  -5 -19   0 11.8527 2.87715   1
  -5 -19   0 18.3022 1.71996   3
  -5 -19   0 16.9253 1.16848   6
  -5 -19   0 22.1709 3.43668   1
   5  19   0 17.2680 1.14373   6
   5  19   0 18.4753 1.47535   3
  -6 -19   0 7.76951 2.62539   1
  -6 -19   0 6.37738 2.63830   1
  -6 -19   0 4.94790 0.65872   6
   6  19   0 5.88126 0.68418   6
   6  19   0 4.63853 0.91387   3
  -7 -19   0 24.0683 1.23378   6
  -7 -19   0 22.9364 3.57275   1
  -7 -19   0 24.4782 3.66031   1
   7  19   0 22.0970 1.20053   6
   7  19   0 22.9517 1.75165   3
  -8 -19   0 2.94216 0.49759   6
  -8 -19   0 5.06009 2.64088   1
  -8 -19   0 2.35347 2.37169   1
   8  19   0 2.44143 0.48737   6
   8  19   0 0.56255 0.77722   3
  -9 -19   0 5.52183 2.69817   1
  -9 -19   0 8.26110 0.74979   6
  -9 -19   0 5.09098 0.81385   7
  -9 -19   0 6.79175 2.73463   1
   9  19   0 8.45220 0.73236   6
   9  19   0 7.11881 1.06575   3
 -10 -19   0 8.77647 0.68089   6
 -10 -19   0 8.49512 3.05123   1
 -10 -19   0 4.32027 2.64866   1
 -10 -19   0 7.62895 0.91431   7
  10  19   0 6.83017 1.13121   3
  10  19   0 6.07153 0.63957   6
 -11 -19   0 13.1515 0.65748   6
 -11 -19   0 8.43123 3.38551   1
 -11 -19   0 12.3812 1.32692   7
 -11 -19   0 11.7255 3.12832   1
  11  19   0 12.0183 1.33899   3
  11  19   0 12.6770 0.66199   6
 -12 -19   0 0.52354 3.08838   1
 -12 -19   0 1.94280 2.96936   1
 -12 -19   0 4.11331 0.84351   7
  12  19   0 4.46419 1.04905   3
 -13 -19   0 -0.1733 0.69818   7
 -13 -19   0 -2.2255 3.19742   1
 -13 -19   0 -2.6429 2.85197   1
  13  19   0 0.63030 0.91723   3
 -14 -19   0 5.34466 3.58543   1
 -14 -19   0 -2.4742 3.12193   1
 -14 -19   0 0.32880 0.76747   7
  14  19   0 0.23008 0.89043   3
 -15 -19   0 30.7989 5.14210   1
 -15 -19   0 25.4647 4.82026   1
 -15 -19   0 38.0987 2.16840   7
  15  19   0 37.7065 2.36463   3
 -16 -19   0 10.2139 1.30301   7
 -16 -19   0 7.88397 1.42837   5
 -16 -19   0 2.76718 4.13109   1
  16  19   0 11.1498 1.42771   3
 -17 -19   0 -0.6695 0.92918   5
 -17 -19   0 0.86005 0.88113   7
 -17 -19   0 2.93046 4.43190   1
  17  19   0 -0.6371 0.86322   3
 -18 -19   0 3.56756 4.75091   1
 -18 -19   0 -0.0824 0.97290   5
 -18 -19   0 0.59925 0.80718   7
  18  19   0 0.26250 0.96875   3
 -19 -19   0 -5.2287 4.63679   1
 -19 -19   0 0.69546 1.08879   5
 -19 -19   0 -0.6455 0.79213   7
  19  19   0 -0.7204 0.93878   3
 -20 -19   0 1.50136 1.19502   5
 -20 -19   0 0.16007 0.90503   7
  20  19   0 1.28547 1.05492   3
 -21 -19   0 6.09855 1.45623   5
 -21 -19   0 4.11716 1.19365   7
  17 -20   0 4.04351 1.27278   4
  17 -20   0 5.41409 1.27303   6
 -17  20   0 3.86802 1.30909   3
  16 -20   0 1.91561 1.12838   4
  16 -20   0 0.36518 0.95115   6
 -16  20   0 2.00656 1.18488   3
  15 -20   0 2.47534 1.08619   4
  15 -20   0 10.2401 5.89747   1
 -15  20   0 4.95220 5.11519   1
 -15  20   0 -0.3572 1.02593   3
  14 -20   0 0.11799 0.81778   6
  14 -20   0 -1.2373 0.78489   4
  14 -20   0 5.68200 5.37063   1
  14 -20   0 0.64086 0.54046   7
 -14  20   0 -0.3405 0.94178   3
 -14  20   0 1.98546 5.14769   1
  13 -20   0 4.43519 0.62337   7
  13 -20   0 4.66204 1.17024   6
  13 -20   0 5.52910 1.09626   4
 -13  20   0 -1.7111 3.98201   1
 -13  20   0 3.43395 1.15193   3
  12 -20   0 0.89615 0.48002   7
  12 -20   0 1.52715 0.96504   6
  12 -20   0 -0.4799 3.21210   1
  12 -20   0 1.74551 0.89594   4
  12 -20   0 0.08483 4.06588   1
 -12  20   0 2.53298 1.10170   3
 -12  20   0 0.01824 3.95294   1
  11 -20   0 -0.0910 0.75782   4
  11 -20   0 -0.0234 0.77341   6
  11 -20   0 0.30905 0.45385   7
  11 -20   0 -1.4398 2.81642   1
  11 -20   0 1.96286 3.77333   1
 -11  20   0 -3.5754 3.60991   1
 -11  20   0 -0.7308 0.90437   3
  10 -20   0 0.02944 3.01945   1
  10 -20   0 4.14193 2.88920   1
  10 -20   0 0.58836 0.77252   6
  10 -20   0 0.32832 0.73825   4
  10 -20   0 0.57353 0.42121   7
 -10  20   0 -1.4913 3.52174   1
 -10  20   0 1.36716 1.00784   3
   9 -20   0 0.03034 0.68797   4
   9 -20   0 1.37665 3.01453   1
   9 -20   0 0.13688 0.71976   6
   9 -20   0 -0.2162 0.34447   7
   9 -20   0 2.09886 3.34174   1
  -9  20   0 -3.9401 3.13904   1
  -9  20   0 0.21345 0.84236   3
   8 -20   0 -0.3151 0.36331   7
   8 -20   0 0.41347 0.67559   4
   8 -20   0 0.62403 2.78853   1
   8 -20   0 -2.5646 2.50712   1
   8 -20   0 -1.2655 0.64065   6
  -8  20   0 -0.7790 0.82338   3
  -8  20   0 -0.8424 2.63635   1
   7 -20   0 2.37081 2.85290   1
   7 -20   0 1.06486 0.43171   7
   7 -20   0 1.76629 0.89432   6
   7 -20   0 2.76642 2.96332   1
   7 -20   0 1.45809 0.79256   4
  -7  20   0 0.91584 0.87634   3
  -7  20   0 3.99075 2.87905   1
   6 -20   0 0.78617 2.61352   1
   6 -20   0 -0.0662 0.42970   7
   6 -20   0 0.15711 0.67388   4
   6 -20   0 1.90780 2.59095   1
   6 -20   0 0.72261 0.79190   6
  -6  20   0 -0.4550 0.84688   3
   5 -20   0 0.74723 0.44033   7
   5 -20   0 -0.5720 2.75241   1
   5 -20   0 -1.1823 2.23366   1
   5 -20   0 -0.0762 0.24414   5
   5 -20   0 0.05185 0.78339   6
   5 -20   0 -1.0584 0.58332   4
  -5  20   0 0.05633 0.85739   3
   4 -20   0 12.6669 1.14331   4
   4 -20   0 11.6511 3.04286   1
   4 -20   0 12.5985 1.44387   6
   4 -20   0 13.3505 0.97971   7
   4 -20   0 12.2608 0.71261   5
   4 -20   0 14.8989 3.40235   1
  -4  20   0 14.9313 1.61441   3
   3 -20   0 0.31965 0.65736   6
   3 -20   0 0.21849 2.61600   1
   3 -20   0 0.79139 2.24747   1
   3 -20   0 -0.1968 0.51716   4
  -3  20   0 -0.0204 0.74386   3
   2 -20   0 17.4507 1.10910   4
   2 -20   0 16.1508 3.33756   1
   2 -20   0 19.6206 1.49510   6
   2 -20   0 10.8144 2.89312   1
  -2  20   0 15.6206 1.33323   6
  -2  20   0 16.6677 1.56493   3
   1 -20   0 5.77758 0.70880   4
   1 -20   0 6.22545 0.90769   6
   1 -20   0 4.70408 2.85292   1
   1 -20   0 2.24080 2.39666   1
  -1  20   0 8.85690 1.11081   3
  -1  20   0 6.82883 0.94988   6
   0 -20   0 -2.5487 2.06086   1
   0 -20   0 -0.2901 0.57546   6
   0 -20   0 0.28234 0.42609   4
   0 -20   0 1.58642 2.31464   1
   0  20   0 0.01303 0.69222   3
   0  20   0 0.28148 0.58269   6
  -1 -20   0 17.3106 1.36935   6
  -1 -20   0 11.9804 2.93475   1
  -1 -20   0 17.6253 0.94848   4
  -1 -20   0 16.7927 3.28348   1
   1  20   0 15.4366 1.43789   3
   1  20   0 17.3566 1.31130   6
  -2 -20   0 1.35900 2.27136   1
  -2 -20   0 2.45402 0.45761   4
  -2 -20   0 2.79988 0.66091   6
  -2 -20   0 4.72001 2.32834   1
   2  20   0 2.76942 0.66629   6
   2  20   0 1.86862 0.78326   3
  -3 -20   0 19.7820 3.39656   1
  -3 -20   0 16.1081 1.26015   6
  -3 -20   0 15.3976 0.79420   4
  -3 -20   0 15.4444 3.20072   1
   3  20   0 17.7407 1.25485   6
   3  20   0 17.7118 1.48813   3
  -4 -20   0 10.5536 1.10059   6
  -4 -20   0 9.43955 2.74579   1
  -4 -20   0 11.2539 0.57844   4
  -4 -20   0 7.68196 2.82388   1
   4  20   0 10.3899 1.18886   3
   4  20   0 9.54392 1.03023   6
  -5 -20   0 5.59672 2.87341   1
  -5 -20   0 10.7599 1.04999   6
  -5 -20   0 13.8693 3.14364   1
   5  20   0 12.8622 1.44136   3
   5  20   0 10.4540 1.02570   6
  -6 -20   0 1.93319 2.37836   1
  -6 -20   0 -0.1182 0.46835   6
  -6 -20   0 -2.5477 2.22934   1
   6  20   0 -0.1138 0.44563   6
   6  20   0 -0.0060 0.72556   3
  -7 -20   0 0.17301 0.44683   6
  -7 -20   0 -2.4110 2.34784   1
  -7 -20   0 1.67875 2.43902   1
   7  20   0 0.44769 0.80176   3
   7  20   0 -0.2388 0.42505   6
  -8 -20   0 2.00405 2.80566   1
  -8 -20   0 -1.8028 2.41563   1
  -8 -20   0 0.37548 0.43338   6
  -8 -20   0 0.13204 0.59418   7
   8  20   0 -0.0198 0.41231   6
   8  20   0 -0.3966 0.81635   3
  -9 -20   0 0.60646 0.40022   6
  -9 -20   0 0.04618 2.57813   1
  -9 -20   0 -0.4636 2.68451   1
  -9 -20   0 -0.2806 0.63223   7
   9  20   0 0.32468 0.38911   6
   9  20   0 0.14963 0.82711   3
 -10 -20   0 11.1727 0.79342   6
 -10 -20   0 5.47832 3.13907   1
 -10 -20   0 10.0828 3.51727   1
 -10 -20   0 13.0387 1.28440   7
  10  20   0 12.1760 1.42918   3
  10  20   0 12.2427 0.79888   6
 -11 -20   0 5.60879 0.55948   6
 -11 -20   0 0.29168 2.82902   1
 -11 -20   0 6.95069 0.99173   7
 -11 -20   0 4.19148 3.35739   1
  11  20   0 6.60114 1.13122   3
  11  20   0 5.29204 0.54109   6
 -12 -20   0 -1.8863 3.04715   1
 -12 -20   0 0.36032 0.74627   7
 -12 -20   0 2.43681 3.50347   1
  12  20   0 0.31137 0.89126   3
 -13 -20   0 0.54212 3.71176   1
 -13 -20   0 7.42994 3.36159   1
 -13 -20   0 6.58678 1.07563   7
  13  20   0 4.82914 1.14116   3
 -14 -20   0 3.38232 3.47547   1
 -14 -20   0 0.15878 0.78660   7
 -14 -20   0 0.25765 3.96096   1
  14  20   0 2.66750 1.05922   3
 -15 -20   0 8.18097 4.43368   1
 -15 -20   0 4.57017 3.90718   1
 -15 -20   0 1.84521 0.87101   7
 -15 -20   0 0.01121 0.93524   5
  15  20   0 2.33809 1.11287   3
 -16 -20   0 0.37872 1.02107   5
 -16 -20   0 5.13943 4.20187   1
 -16 -20   0 1.57318 0.88653   7
 -16 -20   0 8.75424 6.70104   1
  16  20   0 2.14204 1.04609   3
 -17 -20   0 0.75768 4.50671   1
 -17 -20   0 1.89998 1.15003   5
 -17 -20   0 1.96039 0.99962   7
  17  20   0 1.86997 1.08067   3
 -18 -20   0 -0.4733 0.81334   7
 -18 -20   0 1.60616 4.80518   1
 -18 -20   0 -0.2085 1.12432   5
  18  20   0 -0.1919 0.93823   3
 -19 -20   0 8.39639 1.63735   5
 -19 -20   0 10.0709 1.33634   7
  19  20   0 8.91491 1.56944   3
 -20 -20   0 1.07350 1.00008   7
 -20 -20   0 0.35817 1.14855   5
  20  20   0 0.31370 1.01021   3
  16 -21   0 3.75824 1.13479   6
  16 -21   0 2.94751 1.12941   4
 -16  21   0 2.61861 1.24031   3
  15 -21   0 5.16983 1.20771   6
  15 -21   0 2.83832 1.12537   4
 -15  21   0 6.42803 1.44005   3
  14 -21   0 0.26357 0.91505   6
  14 -21   0 1.40345 6.96890   1
  14 -21   0 -1.4483 0.92662   4
 -14  21   0 0.17216 1.01028   3
 -14  21   0 -2.9827 5.69960   1
  13 -21   0 -1.3379 5.26880   1
  13 -21   0 2.56023 1.01443   4
  13 -21   0 2.27005 0.58587   7
  13 -21   0 1.35866 0.98775   6
 -13  21   0 4.41513 4.85997   1
 -13  21   0 1.20537 1.01202   3
  12 -21   0 3.70211 4.67929   1
  12 -21   0 0.59818 0.91314   4
  12 -21   0 0.32197 0.45652   7
  12 -21   0 -0.3964 0.85834   6
 -12  21   0 1.44363 1.05248   3
 -12  21   0 -4.7623 4.06960   1
  11 -21   0 0.45314 4.25507   1
  11 -21   0 4.01033 3.90907   1
  11 -21   0 1.13446 0.93352   4
  11 -21   0 1.41272 0.98049   6
  11 -21   0 0.35698 0.44903   7
 -11  21   0 1.34841 1.02024   3
 -11  21   0 -0.9794 4.13381   1
  10 -21   0 13.2004 1.41298   4
  10 -21   0 9.00432 3.79346   1
  10 -21   0 9.75988 1.35300   6
  10 -21   0 10.7262 0.91036   7
  10 -21   0 5.90721 3.78382   1
 -10  21   0 16.3766 1.90425   3
 -10  21   0 4.64931 4.17235   1
   9 -21   0 0.06959 3.04733   1
   9 -21   0 0.69359 0.74511   4
   9 -21   0 2.27212 3.69531   1
   9 -21   0 -0.1262 0.73949   6
   9 -21   0 0.39631 0.38153   7
  -9  21   0 -4.5233 3.65353   1
  -9  21   0 0.05920 0.84608   3
   8 -21   0 5.20659 1.01068   4
   8 -21   0 6.85063 3.80587   1
   8 -21   0 4.89303 0.59107   7
   8 -21   0 3.68354 3.49387   1
   8 -21   0 5.57265 1.07488   6
  -8  21   0 6.28290 3.30574   1
  -8  21   0 4.22159 1.10248   3
   7 -21   0 -3.8083 3.16728   1
   7 -21   0 -0.0175 0.35832   7
   7 -21   0 -0.9268 0.63212   4
   7 -21   0 -0.9631 0.71144   6
   7 -21   0 7.71958 3.13678   1
  -7  21   0 -0.7560 0.77381   3
   6 -21   0 0.48354 0.39534   7
   6 -21   0 1.04243 0.68976   4
   6 -21   0 1.62405 2.94237   1
   6 -21   0 -3.6319 2.42228   1
   6 -21   0 0.20175 0.74273   6
  -6  21   0 -0.1283 0.81923   3
   5 -21   0 -1.1924 2.80103   1
   5 -21   0 4.56228 3.02100   1
   5 -21   0 1.42118 0.49100   7
   5 -21   0 2.99794 0.79606   4
   5 -21   0 1.78779 0.30255   5
   5 -21   0 1.29572 0.89364   6
  -5  21   0 1.56377 0.91225   3
   4 -21   0 36.7253 1.76226   4
   4 -21   0 36.5127 1.55653   7
   4 -21   0 29.6000 4.42085   1
   4 -21   0 30.6796 4.45729   1
   4 -21   0 39.3929 2.17245   6
   4 -21   0 36.0299 1.29672   5
  -4  21   0 40.8492 2.28447   3
   3 -21   0 0.10844 0.54367   4
   3 -21   0 0.24372 0.37073   5
   3 -21   0 0.57989 2.75148   1
   3 -21   0 0.61085 2.58424   1
   3 -21   0 -0.7654 0.67774   6
  -3  21   0 0.48539 0.83102   3
   2 -21   0 6.25099 2.87372   1
   2 -21   0 12.0693 1.38611   6
   2 -21   0 9.22380 0.96090   4
   2 -21   0 4.40430 2.60283   1
  -2  21   0 9.73823 1.17800   3
   1 -21   0 17.4881 1.48287   6
   1 -21   0 13.1552 3.61682   1
   1 -21   0 17.6934 3.39981   1
   1 -21   0 15.9260 1.06364   4
  -1  21   0 16.4641 1.62181   3
   0 -21   0 -2.7545 2.08408   1
   0 -21   0 1.27802 2.51369   1
   0 -21   0 0.55072 0.45272   4
   0 -21   0 0.40552 0.66533   6
   0  21   0 0.48245 0.60425   6
   0  21   0 1.15654 0.79020   3
  -1 -21   0 -0.8955 0.57020   6
  -1 -21   0 -2.1691 2.31721   1
  -1 -21   0 1.88129 2.60527   1
  -1 -21   0 -0.2108 0.40537   4
   1  21   0 0.02244 0.70874   3
   1  21   0 0.15586 0.56280   6
  -2 -21   0 14.1196 1.26442   6
  -2 -21   0 13.1273 3.03999   1
  -2 -21   0 12.5667 0.79423   4
  -2 -21   0 11.0759 3.15503   1
   2  21   0 9.24061 0.99446   6
   2  21   0 14.6218 1.51756   3
  -3 -21   0 -0.0559 0.33447   4
  -3 -21   0 -1.2623 2.35454   1
  -3 -21   0 0.60194 0.56693   6
  -3 -21   0 3.85443 2.64063   1
   3  21   0 0.65393 0.73999   3
   3  21   0 0.44593 0.54057   6
  -4 -21   0 -0.9507 0.48688   6
  -4 -21   0 -0.3736 2.55669   1
  -4 -21   0 1.45017 2.52227   1
   4  21   0 -0.6321 0.70605   3
   4  21   0 0.22715 0.50507   6
  -5 -21   0 17.3156 1.25348   6
  -5 -21   0 13.2524 3.36051   1
  -5 -21   0 15.2592 3.45626   1
   5  21   0 16.2104 1.65645   3
   5  21   0 16.8583 1.24455   6
  -6 -21   0 10.1409 3.56638   1
  -6 -21   0 14.2676 3.31777   1
  -6 -21   0 13.7790 1.15303   6
   6  21   0 13.9048 1.46865   3
   6  21   0 14.3954 1.14008   6
  -7 -21   0 3.51854 3.15774   1
  -7 -21   0 1.59230 0.55968   6
  -7 -21   0 1.86276 3.15074   1
   7  21   0 1.08254 0.51233   6
   7  21   0 1.44977 0.91397   3
  -8 -21   0 35.5149 1.79995   7
  -8 -21   0 34.5804 1.52943   6
  -8 -21   0 24.8425 4.15354   1
  -8 -21   0 30.8422 4.42510   1
   8  21   0 32.5878 1.49566   6
   8  21   0 37.8568 2.23152   3
  -9 -21   0 -2.8388 3.04525   1
  -9 -21   0 -1.8219 2.72181   1
  -9 -21   0 -0.0729 0.39681   6
  -9 -21   0 0.12847 0.58296   7
   9  21   0 0.18267 0.80272   3
   9  21   0 0.04936 0.40571   6
 -10 -21   0 5.62443 3.85094   1
 -10 -21   0 2.20118 3.13722   1
 -10 -21   0 2.83024 0.74991   7
 -10 -21   0 2.38827 0.46850   6
  10  21   0 3.59527 0.50093   6
  10  21   0 2.69701 0.94461   3
 -11 -21   0 18.4403 4.36189   1
 -11 -21   0 11.3569 0.72768   6
 -11 -21   0 9.00558 3.65848   1
 -11 -21   0 15.4608 1.42274   7
  11  21   0 14.1545 1.60826   3
  11  21   0 11.6501 0.71858   6
 -12 -21   0 -0.5908 0.65751   7
 -12 -21   0 0.17522 3.37826   1
 -12 -21   0 -5.5667 3.08296   1
  12  21   0 -0.3589 0.86702   3
 -13 -21   0 -4.3804 3.41763   1
 -13 -21   0 -0.3407 3.95144   1
 -13 -21   0 0.82633 0.78043   7
  13  21   0 -0.0599 0.91190   3
 -14 -21   0 14.2941 1.55975   7
 -14 -21   0 12.1661 4.51551   1
 -14 -21   0 12.1352 4.75656   1
  14  21   0 11.9417 1.55561   3
 -15 -21   0 1.61191 0.89695   7
 -15 -21   0 -1.8110 4.62911   1
 -15 -21   0 6.62065 4.39510   1
 -15 -21   0 1.43987 1.10363   5
  15  21   0 1.08980 0.99093   3
 -16 -21   0 2.89482 1.23129   5
 -16 -21   0 -0.4500 5.27712   1
 -16 -21   0 -0.7307 0.76322   7
  16  21   0 0.45975 1.03686   3
 -17 -21   0 9.02698 1.29738   7
 -17 -21   0 10.4522 6.12944   1
 -17 -21   0 8.29170 1.50798   5
  17  21   0 6.29275 1.29077   3
 -18 -21   0 2.73197 1.27171   5
  18  21   0 2.31218 1.16408   3
 -19 -21   0 5.75075 1.42898   5
 -19 -21   0 4.42373 1.11565   7
  19  21   0 6.79984 1.43054   3
  15 -22   0 6.56993 1.34135   6
  15 -22   0 3.39665 1.18789   4
 -15  22   0 9.39817 1.58519   3
  14 -22   0 5.12113 1.21697   4
  14 -22   0 9.13864 1.37565   6
 -14  22   0 7.51898 1.43483   3
  13 -22   0 9.34797 6.26194   1
  13 -22   0 -0.1258 0.77994   6
  13 -22   0 -1.1919 0.85752   4
 -13  22   0 -2.7692 5.06225   1
 -13  22   0 0.98365 1.06024   3
  12 -22   0 -0.7552 0.81536   6
  12 -22   0 0.44598 0.56480   7
  12 -22   0 -0.5362 0.80393   4
  12 -22   0 0.34838 5.37549   1
 -12  22   0 4.68677 4.90739   1
 -12  22   0 0.49199 1.01106   3
  11 -22   0 0.77992 0.91437   6
  11 -22   0 1.32829 0.53108   7
  11 -22   0 1.29639 0.89030   4
  11 -22   0 -3.4751 4.67575   1
 -11  22   0 3.32102 1.09839   3
 -11  22   0 -2.5343 4.90237   1
  10 -22   0 0.59092 0.44274   7
  10 -22   0 -0.3220 0.89196   6
  10 -22   0 1.36581 0.87883   4
  10 -22   0 -2.6602 3.86004   1
  10 -22   0 7.46601 4.26312   1
 -10  22   0 0.13881 0.98631   3
 -10  22   0 2.95796 4.75591   1
   9 -22   0 1.30625 3.84211   1
   9 -22   0 2.57553 0.96723   6
   9 -22   0 1.13883 0.45355   7
   9 -22   0 0.24129 0.85596   4
   9 -22   0 0.81608 3.50075   1
  -9  22   0 1.09122 0.97877   3
   8 -22   0 23.4318 1.19609   7
   8 -22   0 22.8318 4.74748   1
   8 -22   0 24.8116 1.92915   6
   8 -22   0 26.0963 1.71001   4
   8 -22   0 20.5415 4.26766   1
  -8  22   0 25.3464 2.07299   3
   7 -22   0 1.17654 3.36307   1
   7 -22   0 0.32326 3.52750   1
   7 -22   0 3.03868 0.51892   7
   7 -22   0 2.11562 0.75625   4
   7 -22   0 3.38304 1.01804   6
  -7  22   0 2.90389 0.99942   3
   6 -22   0 2.92724 0.49022   7
   6 -22   0 1.77978 0.86521   6
   6 -22   0 -3.1836 3.01357   1
   6 -22   0 3.08779 3.10033   1
   6 -22   0 1.77003 0.71924   4
  -6  22   0 2.81396 0.98651   3
   5 -22   0 3.44026 0.33906   5
   5 -22   0 3.13413 0.52683   7
   5 -22   0 3.85207 3.06300   1
   5 -22   0 -0.5386 2.98471   1
   5 -22   0 4.18936 0.86147   4
   5 -22   0 4.06427 0.94422   6
  -5  22   0 2.80592 0.99204   3
   4 -22   0 -0.2693 3.08867   1
   4 -22   0 0.33649 0.61051   4
   4 -22   0 0.67624 0.33484   5
   4 -22   0 0.43575 0.45339   7
   4 -22   0 0.23933 0.76834   6
   4 -22   0 -0.5524 2.87762   1
  -4  22   0 0.26405 0.81474   3
   3 -22   0 3.47160 0.50856   5
   3 -22   0 3.47802 0.93685   6
   3 -22   0 8.95202 3.25284   1
   3 -22   0 1.69190 2.81320   1
   3 -22   0 3.66235 0.57603   7
   3 -22   0 2.63345 0.70055   4
  -3  22   0 2.89547 0.95474   3
   2 -22   0 106.134 3.37451   4
   2 -22   0 96.0677 7.36971   1
   2 -22   0 112.528 3.89276   6
   2 -22   0 107.858 7.39514   1
   2 -22   0 102.012 3.18587   5
  -2  22   0 105.691 3.98040   3
   1 -22   0 1.68553 0.57230   4
   1 -22   0 3.82558 2.82074   1
   1 -22   0 -2.9603 3.03947   1
   1 -22   0 0.60986 0.71763   6
  -1  22   0 0.58118 0.81632   3
   0 -22   0 4.39001 0.65903   4
   0 -22   0 1.01064 2.82961   1
   0 -22   0 3.47297 2.99837   1
   0 -22   0 4.19677 0.90810   6
   0  22   0 5.40636 1.02352   3
  -1 -22   0 2.51197 3.25216   1
  -1 -22   0 1.04473 0.48203   4
  -1 -22   0 0.60275 0.63905   6
  -1 -22   0 0.70292 2.72173   1
   1  22   0 0.94376 0.69212   6
   1  22   0 1.40481 0.78318   3
  -2 -22   0 1.95482 2.81316   1
  -2 -22   0 -1.4962 2.74223   1
  -2 -22   0 1.18820 0.42497   4
  -2 -22   0 -0.0800 0.62962   6
   2  22   0 0.34122 0.82947   3
   2  22   0 1.71276 0.68157   6
  -3 -22   0 -0.3947 2.62078   1
  -3 -22   0 -1.4115 2.63276   1
  -3 -22   0 -0.1783 0.58017   6
  -3 -22   0 -0.4074 0.31540   4
   3  22   0 -0.4609 0.72040   3
   3  22   0 -0.9296 0.49253   6
  -4 -22   0 23.5209 4.43378   1
  -4 -22   0 30.5021 4.58484   1
  -4 -22   0 34.2139 1.73011   6
   4  22   0 33.3169 2.05767   3
   4  22   0 31.1056 1.67815   6
  -5 -22   0 0.69305 0.54412   6
  -5 -22   0 -2.7091 2.63384   1
  -5 -22   0 3.79632 2.99785   1
   5  22   0 0.12305 0.76450   3
   5  22   0 -0.2191 0.50629   6
  -6 -22   0 31.9341 4.67346   1
  -6 -22   0 37.5089 1.74305   6
  -6 -22   0 28.9096 4.50183   1
   6  22   0 37.5175 2.24940   3
   6  22   0 35.1287 1.70394   6
  -7 -22   0 0.21298 3.06757   1
  -7 -22   0 0.66724 3.35769   1
  -7 -22   0 0.24455 0.49307   6
   7  22   0 0.72769 0.51368   6
   7  22   0 0.87029 0.81893   3
  -8 -22   0 6.11211 3.15900   1
  -8 -22   0 0.13816 0.59286   7
  -8 -22   0 -0.0162 0.45200   6
  -8 -22   0 -2.8236 2.77075   1
   8  22   0 0.48420 0.45312   6
   8  22   0 0.43631 0.88769   3
  -9 -22   0 11.0478 0.92610   6
  -9 -22   0 8.89921 3.69969   1
  -9 -22   0 7.87666 1.01572   7
  -9 -22   0 7.59255 3.45495   1
   9  22   0 9.24764 0.88024   6
   9  22   0 10.8365 1.32816   3
 -10 -22   0 -0.5019 0.63591   7
 -10 -22   0 0.15136 0.36944   6
 -10 -22   0 -2.5257 3.74312   1
 -10 -22   0 4.00592 3.46253   1
  10  22   0 0.26054 0.36138   6
  10  22   0 1.02882 0.87413   3
 -11 -22   0 -4.0262 3.91819   1
 -11 -22   0 1.06940 0.36081   6
 -11 -22   0 1.20914 0.80011   7
 -11 -22   0 0.26499 3.72128   1
  11  22   0 1.71470 0.37565   6
  11  22   0 2.81110 0.98739   3
 -12 -22   0 43.4067 2.20200   7
 -12 -22   0 30.8424 5.40687   1
 -12 -22   0 27.3428 4.85951   1
  12  22   0 40.3472 2.53485   3
 -13 -22   0 3.02326 4.17458   1
 -13 -22   0 3.26539 0.88649   7
 -13 -22   0 5.89663 4.17332   1
  13  22   0 2.33277 1.02841   3
 -14 -22   0 3.08897 0.88486   7
 -14 -22   0 2.55544 1.21524   5
 -14 -22   0 6.18316 4.43564   1
 -14 -22   0 2.09464 4.96199   1
  14  22   0 1.59898 1.02447   3
 -15 -22   0 -0.3584 1.05952   5
 -15 -22   0 -1.7591 5.37309   1
 -15 -22   0 -0.6500 0.80520   7
  15  22   0 -0.6251 0.94308   3
 -16 -22   0 3.26139 5.87451   1
 -16 -22   0 4.29192 1.01667   7
 -16 -22   0 3.90580 1.29081   5
  16  22   0 3.55727 1.17648   3
 -17 -22   0 11.8079 1.73884   5
 -17 -22   0 6.79962 1.19421   7
  17  22   0 10.1701 1.66601   3
 -18 -22   0 -1.5993 0.83807   7
 -18 -22   0 -0.3545 1.15735   5
  18  22   0 0.77759 1.02787   3
  14 -23   0 2.14716 1.14004   4
  14 -23   0 0.67307 0.91202   6
 -14  23   0 0.12571 1.02300   3
  13 -23   0 0.31302 0.82465   6
  13 -23   0 0.17235 0.94811   4
 -13  23   0 -0.2127 0.99121   3
  12 -23   0 10.3499 1.36615   6
  12 -23   0 10.1517 1.42010   4
  12 -23   0 14.2796 6.67641   1
 -12  23   0 -0.5644 6.27816   1
 -12  23   0 8.48259 1.41740   3
  11 -23   0 0.16894 0.82596   6
  11 -23   0 -0.0930 0.92102   4
  11 -23   0 -3.1942 5.40486   1
 -11  23   0 0.14829 0.96971   3
  10 -23   0 1.46087 0.87793   4
  10 -23   0 2.45927 5.06894   1
  10 -23   0 2.01402 0.52222   7
  10 -23   0 4.74784 1.20855   6
 -10  23   0 2.42586 1.06866   3
   9 -23   0 0.62117 0.44757   7
   9 -23   0 1.38056 4.36368   1
   9 -23   0 0.92161 0.85853   4
   9 -23   0 -4.1590 4.31000   1
   9 -23   0 1.89300 0.95289   6
  -9  23   0 -0.3639 0.93927   3
   8 -23   0 17.0107 1.06375   7
   8 -23   0 19.1839 4.62155   1
   8 -23   0 21.5889 1.90225   6
   8 -23   0 14.8214 4.84626   1
   8 -23   0 20.4745 1.61843   4
  -8  23   0 24.2246 1.95063   3
   7 -23   0 3.14052 0.91188   4
   7 -23   0 3.03753 0.52519   7
   7 -23   0 4.22022 1.13335   6
   7 -23   0 6.89838 4.03643   1
   7 -23   0 2.50370 3.73187   1
  -7  23   0 3.97510 1.10304   3
   6 -23   0 58.4151 2.49560   4
   6 -23   0 44.4993 5.69062   1
   6 -23   0 59.1457 2.09607   7
   6 -23   0 56.2045 6.79757   1
   6 -23   0 66.8786 2.96865   6
  -6  23   0 60.7890 2.98438   3
   5 -23   0 5.94635 0.64062   7
   5 -23   0 5.04465 0.87305   4
   5 -23   0 5.50340 1.05561   6
   5 -23   0 3.24560 3.91912   1
   5 -23   0 8.35451 4.11748   1
  -5  23   0 5.78563 1.15114   3
   4 -23   0 2.11140 0.37871   5
   4 -23   0 2.34315 0.52663   7
   4 -23   0 -1.8719 3.72089   1
   4 -23   0 3.44200 0.76132   4
   4 -23   0 4.46328 3.28699   1
   4 -23   0 1.79339 0.90116   6
  -4  23   0 2.57469 0.95249   3
   3 -23   0 5.53577 0.66579   7
   3 -23   0 1.16391 3.39993   1
   3 -23   0 5.83407 0.64464   5
   3 -23   0 5.07316 3.13087   1
   3 -23   0 7.64404 1.15862   6
   3 -23   0 4.94848 0.81586   4
  -3  23   0 7.53694 1.20066   3
   2 -23   0 5.60040 3.44374   1
   2 -23   0 10.1375 1.25744   6
   2 -23   0 6.28029 3.77030   1
   2 -23   0 10.0457 1.03303   4
   2 -23   0 9.37158 0.86178   5
  -2  23   0 10.8146 1.38354   3
   1 -23   0 11.5986 0.99757   4
   1 -23   0 5.47480 3.45274   1
   1 -23   0 8.13714 3.39364   1
   1 -23   0 10.1169 0.91904   5
   1 -23   0 10.6002 1.26342   6
  -1  23   0 9.06687 1.25326   3
   0 -23   0 22.9504 4.29574   1
   0 -23   0 19.7053 4.19610   1
   0 -23   0 24.7786 1.75010   6
   0 -23   0 26.8427 1.29085   4
   0  23   0 24.7839 1.96197   3
  -1 -23   0 -0.6561 0.40267   4
  -1 -23   0 -1.5406 3.16163   1
  -1 -23   0 -0.1307 0.63023   6
  -1 -23   0 -0.2336 3.22253   1
   1  23   0 0.15666 0.77774   3
  -2 -23   0 2.39139 0.74459   6
  -2 -23   0 1.98801 0.47032   4
  -2 -23   0 -2.0991 2.95057   1
  -2 -23   0 8.44413 3.70882   1
   2  23   0 3.53668 0.97084   3
  -3 -23   0 4.39448 0.82458   6
  -3 -23   0 4.57422 3.28051   1
  -3 -23   0 1.13854 3.23888   1
  -3 -23   0 4.88471 0.50451   4
   3  23   0 4.88264 1.02483   3
   3  23   0 2.92477 0.74608   6
  -4 -23   0 -2.3756 3.13347   1
  -4 -23   0 1.72289 0.66687   6
  -4 -23   0 -0.3266 3.52231   1
   4  23   0 1.53335 0.88404   3
   4  23   0 -0.2581 0.56197   6
  -5 -23   0 0.09838 3.47105   1
  -5 -23   0 -0.4790 3.25536   1
  -5 -23   0 0.34285 0.58089   6
   5  23   0 -0.4703 0.52261   6
   5  23   0 -0.1524 0.78538   3
  -6 -23   0 7.08821 3.45543   1
  -6 -23   0 7.15835 3.98234   1
   6  23   0 10.0791 1.29094   3
   6  23   0 7.75394 0.86442   6
  -7 -23   0 0.38034 0.60767   7
  -7 -23   0 -0.0766 3.68927   1
  -7 -23   0 0.60745 0.51572   6
  -7 -23   0 0.10804 3.28626   1
   7  23   0 0.32315 0.52854   6
   7  23   0 0.52703 0.81992   3
  -8 -23   0 6.89544 0.76928   6
  -8 -23   0 2.63683 3.98147   1
  -8 -23   0 8.05593 0.97879   7
  -8 -23   0 9.11345 3.75700   1
   8  23   0 4.90675 0.69493   6
   8  23   0 8.69224 1.26018   3
  -9 -23   0 0.84671 0.69733   7
  -9 -23   0 -1.8895 3.50498   1
  -9 -23   0 -0.5924 0.41284   6
  -9 -23   0 -0.4218 3.51442   1
   9  23   0 -0.2110 0.43351   6
   9  23   0 1.80397 0.92340   3
 -10 -23   0 1.84167 0.49404   6
 -10 -23   0 1.74615 4.51761   1
 -10 -23   0 3.30093 0.81415   7
 -10 -23   0 0.70627 4.31965   1
  10  23   0 2.38479 0.47913   6
  10  23   0 2.43494 0.95655   3
 -11 -23   0 21.5652 4.77421   1
 -11 -23   0 19.5245 4.94450   1
 -11 -23   0 27.1087 1.75885   7
 -11 -23   0 23.3148 1.06589   6
  11  23   0 25.8846 2.11149   3
  11  23   0 21.9507 1.04855   6
 -12 -23   0 1.16270 4.74418   1
 -12 -23   0 0.13582 0.73596   7
 -12 -23   0 8.36454 4.56251   1
  12  23   0 0.15182 0.90800   3
 -13 -23   0 1.46067 4.81518   1
 -13 -23   0 -4.2698 4.62786   1
 -13 -23   0 0.45046 1.04710   5
 -13 -23   0 1.66648 0.82418   7
  13  23   0 -0.2865 0.87277   3
 -14 -23   0 -0.4390 0.71857   7
 -14 -23   0 0.63904 1.07066   5
 -14 -23   0 -9.2223 5.52512   1
  14  23   0 0.05443 0.98287   3
 -15 -23   0 0.52938 1.05765   5
 -15 -23   0 2.00224 0.86151   7
 -15 -23   0 12.4872 6.40050   1
  15  23   0 2.05157 1.05352   3
 -16 -23   0 4.63570 1.10110   7
 -16 -23   0 4.02223 1.30418   5
  16  23   0 3.89852 1.24981   3
 -17 -23   0 28.1051 2.38921   5
 -17 -23   0 26.4346 2.10623   7
  17  23   0 24.9839 2.32542   3
 -18 -23   0 -0.0162 0.86548   7
  18  23   0 0.50624 1.15759   3
  13 -24   0 0.87543 0.91270   6
  13 -24   0 -0.0609 0.87432   4
 -13  24   0 2.09512 1.09314   3
  12 -24   0 -0.2940 0.87024   4
  12 -24   0 -0.5459 0.78875   6
 -12  24   0 0.17796 1.00872   3
  11 -24   0 0.56712 0.88204   4
  11 -24   0 -4.6198 6.66803   1
  11 -24   0 0.09614 0.82898   6
 -11  24   0 1.08271 0.95063   3
  10 -24   0 11.3175 1.41682   4
  10 -24   0 8.16410 6.24450   1
  10 -24   0 8.68794 1.42203   6
 -10  24   0 9.40284 1.35469   3
   9 -24   0 0.47567 0.49404   7
   9 -24   0 -0.0272 0.83692   6
   9 -24   0 -0.6830 0.70176   4
   9 -24   0 -7.8223 5.40276   1
  -9  24   0 0.48272 0.98681   3
   8 -24   0 -3.6852 4.65890   1
   8 -24   0 2.35097 0.93940   6
   8 -24   0 -0.4175 0.41885   7
   8 -24   0 -0.4882 0.76973   4
   8 -24   0 3.78156 5.35749   1
  -8  24   0 -0.5728 0.85005   3
   7 -24   0 4.07294 1.11598   6
   7 -24   0 4.64217 4.39639   1
   7 -24   0 3.47108 0.92629   4
   7 -24   0 3.31697 4.05643   1
  -7  24   0 3.22744 1.07566   3
   6 -24   0 6.07604 4.27348   1
   6 -24   0 6.71209 4.33375   1
   6 -24   0 0.81776 0.88491   6
   6 -24   0 0.02047 0.71272   4
  -6  24   0 2.00306 1.00721   3
   5 -24   0 -2.1528 3.80045   1
   5 -24   0 0.87288 4.09717   1
   5 -24   0 0.15624 0.66092   4
   5 -24   0 0.77803 0.86342   6
   5 -24   0 -0.1665 0.44202   7
  -5  24   0 -0.3121 0.84517   3
   4 -24   0 19.5315 0.86631   5
   4 -24   0 18.5701 1.15034   7
   4 -24   0 22.8138 4.69652   1
   4 -24   0 23.2053 1.87960   6
   4 -24   0 10.0087 4.85566   1
   4 -24   0 20.2179 1.41101   4
  -4  24   0 20.6061 1.92241   3
   3 -24   0 0.25198 0.58376   4
   3 -24   0 -0.0768 0.45221   7
   3 -24   0 5.63484 3.61378   1
   3 -24   0 1.08527 3.62036   1
   3 -24   0 -0.6222 0.73782   6
   3 -24   0 0.51026 0.37738   5
  -3  24   0 -1.2835 0.74703   3
   2 -24   0 13.7173 4.11527   1
   2 -24   0 11.9686 4.05620   1
   2 -24   0 19.0022 1.71124   6
   2 -24   0 20.5695 1.26531   4
   2 -24   0 18.7784 1.05125   5
  -2  24   0 20.2028 1.85024   3
   1 -24   0 1.33846 3.62353   1
   1 -24   0 5.24694 3.77671   1
   1 -24   0 7.25721 0.78606   5
   1 -24   0 6.38198 0.79043   4
   1 -24   0 5.15557 0.99500   6
  -1  24   0 3.43183 1.02467   3
   0 -24   0 3.43913 3.31307   1
   0 -24   0 1.73731 0.60788   5
   0 -24   0 1.80054 0.58071   4
   0 -24   0 0.64538 3.58674   1
   0 -24   0 1.16585 0.75056   6
   0  24   0 0.38078 0.90948   3
  -1 -24   0 14.5400 4.53275   1
  -1 -24   0 20.7823 1.31757   5
  -1 -24   0 22.3513 1.65436   6
  -1 -24   0 21.3361 1.11134   4
  -1 -24   0 16.7553 4.35820   1
   1  24   0 24.2480 1.92152   3
  -2 -24   0 2.24024 0.76206   6
  -2 -24   0 3.51821 0.51738   4
  -2 -24   0 8.29000 3.84071   1
  -2 -24   0 2.03586 3.53043   1
   2  24   0 1.88583 0.90719   3
  -3 -24   0 -2.8018 3.33237   1
  -3 -24   0 2.76232 3.43635   1
  -3 -24   0 0.28090 0.33576   4
  -3 -24   0 0.52014 0.59234   6
   3  24   0 0.59726 0.84478   3
  -4 -24   0 6.91629 4.10184   1
  -4 -24   0 7.85554 0.96051   6
  -4 -24   0 11.8984 4.51919   1
   4  24   0 9.97664 1.30245   3
  -5 -24   0 8.09301 0.96739   6
  -5 -24   0 8.59381 3.87013   1
  -5 -24   0 11.5748 4.10607   1
   5  24   0 7.59947 1.19248   3
   5  24   0 6.75776 0.87781   6
  -6 -24   0 0.43966 3.85318   1
  -6 -24   0 3.59812 3.76003   1
   6  24   0 6.63487 1.26770   3
   6  24   0 2.80122 0.68971   6
  -7 -24   0 20.4509 1.43526   7
  -7 -24   0 19.2226 1.32676   6
  -7 -24   0 13.0953 4.21156   1
  -7 -24   0 16.0958 4.60786   1
   7  24   0 17.4526 1.29348   6
   7  24   0 18.1111 1.81886   3
  -8 -24   0 2.73402 4.55304   1
  -8 -24   0 6.16988 3.92408   1
  -8 -24   0 11.5496 1.07071   6
  -8 -24   0 10.4543 1.09940   7
   8  24   0 12.4638 1.45526   3
   8  24   0 8.35155 0.84784   6
  -9 -24   0 0.18015 0.64179   7
  -9 -24   0 -2.2337 4.14798   1
  -9 -24   0 -0.0603 0.45321   6
  -9 -24   0 -0.4497 4.42665   1
   9  24   0 1.09011 0.97018   3
   9  24   0 0.87149 0.47822   6
 -10 -24   0 0.20885 0.41935   6
 -10 -24   0 -3.2169 4.16112   1
 -10 -24   0 0.93294 0.70015   7
 -10 -24   0 -2.7198 4.67255   1
  10  24   0 0.10834 0.90640   3
  10  24   0 -0.0699 0.41733   6
 -11 -24   0 -2.4484 4.87048   1
 -11 -24   0 0.92383 0.93589   5
 -11 -24   0 -0.1954 0.69544   7
 -11 -24   0 -0.3814 0.33268   6
 -11 -24   0 1.89454 4.64709   1
  11  24   0 0.16701 0.37493   6
  11  24   0 0.30055 0.91335   3
 -12 -24   0 12.5237 5.71456   1
 -12 -24   0 6.43765 1.09937   7
 -12 -24   0 7.08497 5.19605   1
 -12 -24   0 5.84727 1.26683   5
  12  24   0 6.19575 1.25120   3
 -13 -24   0 0.95680 0.77812   7
 -13 -24   0 -8.1722 5.25123   1
 -13 -24   0 0.10818 0.99473   5
  13  24   0 -0.4141 0.91150   3
 -14 -24   0 11.1850 1.53681   5
 -14 -24   0 9.58082 1.24490   7
 -14 -24   0 7.04399 6.66409   1
  14  24   0 7.89532 1.44450   3
 -15 -24   0 0.00673 0.88995   7
 -15 -24   0 0.81840 1.07282   5
  15  24   0 -0.0072 0.97819   3
 -16 -24   0 0.50209 1.10897   5
 -16 -24   0 -1.4643 0.73716   7
  16  24   0 -0.5873 1.03180   3
  12 -25   0 -0.2163 0.89068   6
  12 -25   0 1.36837 1.04765   4
 -12  25   0 -0.4524 0.93908   3
  11 -25   0 0.71428 0.94045   6
  11 -25   0 -0.4056 0.85659   4
 -11  25   0 0.56225 0.96492   3
  10 -25   0 5.67847 1.12600   4
  10 -25   0 5.92697 1.27073   6
 -10  25   0 5.48774 1.26056   3
   9 -25   0 7.23911 1.23820   6
   9 -25   0 6.77121 1.12308   4
   9 -25   0 -2.5803 5.87318   1
  -9  25   0 6.57463 1.27893   3
   8 -25   0 2.90771 0.98152   6
   8 -25   0 4.87431 1.03867   4
   8 -25   0 7.93720 5.63439   1
  -8  25   0 3.56826 1.14359   3
   7 -25   0 1.45949 5.73698   1
   7 -25   0 3.89649 1.04035   6
   7 -25   0 2.97666 0.90893   4
   7 -25   0 4.61687 5.64584   1
   7 -25   0 4.82909 0.65122   7
  -7  25   0 3.32787 1.06287   3
   6 -25   0 -0.1269 0.81724   6
   6 -25   0 -3.1304 5.32410   1
   6 -25   0 -0.2223 4.40988   1
   6 -25   0 0.24925 0.73653   4
   6 -25   0 -0.3145 0.44698   7
  -6  25   0 0.93790 0.94258   3
   5 -25   0 -1.7298 4.68592   1
   5 -25   0 0.10592 0.83580   6
   5 -25   0 0.78888 0.67705   4
   5 -25   0 -0.0394 0.45426   7
   5 -25   0 5.18198 4.72495   1
  -5  25   0 -1.6745 0.77988   3
   4 -25   0 7.11692 1.16097   6
   4 -25   0 13.3233 4.56707   1
   4 -25   0 6.37936 0.67750   7
   4 -25   0 7.60816 5.23884   1
   4 -25   0 6.46085 0.72970   5
   4 -25   0 7.16364 0.96242   4
  -4  25   0 6.10649 1.20685   3
   3 -25   0 -0.5366 0.34768   5
   3 -25   0 -0.2832 0.74207   6
   3 -25   0 0.07820 0.47639   7
   3 -25   0 -5.1561 3.93354   1
   3 -25   0 -1.0972 4.01527   1
   3 -25   0 0.26135 0.58767   4
  -3  25   0 -1.0340 0.79588   3
   2 -25   0 -0.3637 0.42793   5
   2 -25   0 -0.0216 0.47517   7
   2 -25   0 4.77499 4.08818   1
   2 -25   0 -1.0382 0.49791   4
   2 -25   0 -6.4054 3.81598   1
   2 -25   0 0.43842 0.78645   6
  -2  25   0 0.21317 0.84820   3
   1 -25   0 0.90647 0.54916   5
   1 -25   0 0.52911 0.74489   6
   1 -25   0 1.20652 3.98906   1
   1 -25   0 0.94171 3.85071   1
   1 -25   0 1.60404 0.60344   4
  -1  25   0 1.87136 0.97234   3
   0 -25   0 -0.1757 0.47657   4
   0 -25   0 0.53028 0.75540   6
   0 -25   0 5.99841 4.54848   1
   0 -25   0 -1.1796 4.08780   1
   0 -25   0 0.42053 0.53089   5
   0  25   0 0.53758 0.89182   3
  -1 -25   0 14.4274 4.26910   1
  -1 -25   0 9.27995 0.80092   4
  -1 -25   0 6.39268 0.99386   6
  -1 -25   0 8.52774 0.91710   5
  -1 -25   0 2.41474 4.20107   1
   1  25   0 6.47427 1.18516   3
  -2 -25   0 4.38767 3.99149   1
  -2 -25   0 0.87732 0.42397   4
  -2 -25   0 1.11185 4.14985   1
  -2 -25   0 1.23579 0.64894   5
  -2 -25   0 1.26458 0.74417   6
   2  25   0 0.99627 0.88857   3
  -3 -25   0 0.54131 3.76750   1
  -3 -25   0 -0.9039 3.89384   1
  -3 -25   0 0.12658 0.61712   6
  -3 -25   0 0.43788 0.62331   5
   3  25   0 0.07650 0.83973   3
  -4 -25   0 3.51206 0.79258   6
  -4 -25   0 1.63139 4.55279   1
  -4 -25   0 -1.7495 4.09426   1
   4  25   0 0.95299 0.84331   3
  -5 -25   0 -6.1120 3.97881   1
  -5 -25   0 1.74554 0.69755   6
  -5 -25   0 3.05440 4.11285   1
   5  25   0 0.85764 0.96572   3
  -6 -25   0 -0.3333 0.55209   6
  -6 -25   0 0.25937 0.55562   7
  -6 -25   0 -0.1424 4.16852   1
  -6 -25   0 5.43188 5.04307   1
   6  25   0 1.26527 0.68224   6
   6  25   0 1.25479 0.91236   3
  -7 -25   0 -4.5640 4.18641   1
  -7 -25   0 3.77445 0.77330   7
  -7 -25   0 1.56885 0.63207   6
  -7 -25   0 4.67193 4.45932   1
   7  25   0 4.48379 1.13413   3
   7  25   0 2.36380 0.67818   6
  -8 -25   0 2.45442 4.69963   1
  -8 -25   0 4.18319 4.48895   1
  -8 -25   0 1.02714 0.56790   6
   8  25   0 1.00085 0.55845   6
   8  25   0 0.50743 0.91216   3
  -9 -25   0 5.15518 1.16501   5
  -9 -25   0 5.09027 0.86825   7
  -9 -25   0 5.47531 0.69387   6
  -9 -25   0 9.78472 4.80711   1
  -9 -25   0 10.4208 5.17092   1
   9  25   0 4.66424 0.71882   6
   9  25   0 4.62258 1.18752   3
 -10 -25   0 6.51667 5.80010   1
 -10 -25   0 0.01232 0.92882   5
 -10 -25   0 0.81713 4.92882   1
 -10 -25   0 0.09537 0.41954   6
 -10 -25   0 -0.4047 0.63095   7
  10  25   0 0.24551 0.51590   6
  10  25   0 -0.7495 0.83702   3
 -11 -25   0 0.81683 0.97065   5
 -11 -25   0 9.48103 5.52335   1
 -11 -25   0 0.37968 0.72400   7
 -11 -25   0 2.35806 5.95531   1
 -11 -25   0 0.19425 0.35678   6
  11  25   0 0.88017 0.94213   3
  11  25   0 -0.0023 0.47219   6
 -12 -25   0 0.60086 0.74500   7
 -12 -25   0 2.06732 5.50241   1
 -12 -25   0 0.89016 1.00592   5
  12  25   0 0.88035 0.99405   3
 -13 -25   0 -0.1699 0.72139   7
 -13 -25   0 0.79390 1.08171   5
 -13 -25   0 -0.3853 6.00893   1
  13  25   0 -1.8692 0.84422   3
 -14 -25   0 -0.4449 0.79248   7
 -14 -25   0 -0.3827 0.95794   5
  14  25   0 -0.4190 1.01891   3
 -15 -25   0 1.40032 1.14985   5
 -15 -25   0 -0.2771 0.79922   7
  15  25   0 0.76106 1.04289   3
  10 -26   0 0.74315 0.96485   6
  10 -26   0 -0.0342 0.78234   4
 -10  26   0 1.67239 1.06461   3
   9 -26   0 2.38645 0.99574   4
   9 -26   0 -0.1504 0.82260   6
  -9  26   0 1.03455 0.92352   3
   8 -26   0 -0.5909 0.78046   6
   8 -26   0 2.87298 7.85372   1
   8 -26   0 -0.5169 0.76594   4
  -8  26   0 -0.3681 0.89438   3
   7 -26   0 0.68536 0.81679   4
   7 -26   0 13.5309 6.33737   1
   7 -26   0 2.18591 0.97027   6
  -7  26   0 1.12869 1.00370   3
   6 -26   0 3.16345 6.20457   1
   6 -26   0 0.37843 0.74869   4
   6 -26   0 0.51811 0.87291   6
  -6  26   0 1.42066 0.95738   3
   5 -26   0 -4.0764 5.30524   1
   5 -26   0 0.40112 0.64984   4
   5 -26   0 -6.4381 4.74846   1
   5 -26   0 0.04310 0.81136   6
  -5  26   0 -0.9226 0.78331   3
   4 -26   0 1.20393 0.86608   6
   4 -26   0 0.55575 0.65985   4
   4 -26   0 2.26275 5.29571   1
   4 -26   0 -4.4655 5.12678   1
   4 -26   0 1.98738 0.56996   7
  -4  26   0 2.08073 1.05914   3
   3 -26   0 0.76092 0.40988   5
   3 -26   0 0.06865 0.76106   6
   3 -26   0 4.44425 5.05719   1
   3 -26   0 0.56518 0.63533   4
   3 -26   0 0.45309 0.53329   7
   3 -26   0 -0.7425 4.68255   1
  -3  26   0 0.04202 0.86665   3
   2 -26   0 11.9052 5.30567   1
   2 -26   0 16.5457 1.21504   7
   2 -26   0 21.0931 5.91269   1
   2 -26   0 22.2674 1.87089   6
   2 -26   0 19.4682 1.07755   5
   2 -26   0 21.4065 1.34248   4
  -2  26   0 24.6891 2.09177   3
   1 -26   0 3.52316 5.04353   1
   1 -26   0 12.6298 1.01636   5
   1 -26   0 12.0495 4.76997   1
   1 -26   0 12.7852 1.08882   4
   1 -26   0 14.6658 1.61112   6
  -1  26   0 14.6331 1.60543   3
   0 -26   0 4.64377 5.05074   1
   0 -26   0 0.48266 0.73820   6
   0 -26   0 0.42283 0.50075   4
   0 -26   0 1.51549 0.60838   5
   0 -26   0 3.71095 4.71325   1
   0  26   0 0.93854 0.93897   3
  -1 -26   0 2.61429 0.78217   6
  -1 -26   0 1.30793 0.63236   5
  -1 -26   0 -4.2702 4.32686   1
  -1 -26   0 2.70506 0.53440   4
  -1 -26   0 -0.4923 5.00875   1
   1  26   0 2.73047 0.97560   3
  -2 -26   0 -1.4027 4.51016   1
  -2 -26   0 0.68531 0.42395   4
  -2 -26   0 0.16373 0.66405   6
  -2 -26   0 -4.1996 5.03096   1
  -2 -26   0 1.27675 0.67744   5
   2  26   0 0.39206 0.86445   3
  -3 -26   0 -0.7871 0.61421   5
  -3 -26   0 -0.5491 0.64172   6
  -3 -26   0 -2.8424 4.37008   1
  -3 -26   0 4.86874 5.12499   1
   3  26   0 1.08202 0.89414   3
  -4 -26   0 26.9850 1.71773   6
  -4 -26   0 20.6119 5.27707   1
  -4 -26   0 23.1949 5.59855   1
  -4 -26   0 26.0938 1.68536   5
   4  26   0 26.0167 2.12524   3
  -5 -26   0 7.25769 5.00183   1
  -5 -26   0 11.2257 4.95988   1
  -5 -26   0 4.88469 1.01792   5
  -5 -26   0 5.77011 0.88460   6
  -5 -26   0 5.57118 0.78075   7
   5  26   0 6.51113 1.21850   3
  -6 -26   0 11.2651 1.30140   5
  -6 -26   0 7.06329 0.91208   7
  -6 -26   0 6.30654 4.86681   1
  -6 -26   0 0.07195 5.11598   1
  -6 -26   0 7.70113 0.91988   6
   6  26   0 11.1341 1.52351   3
  -7 -26   0 3.74454 5.93487   1
  -7 -26   0 0.47923 0.85222   5
  -7 -26   0 5.75446 5.32055   1
  -7 -26   0 -0.0411 0.53159   6
  -7 -26   0 0.87357 0.61226   7
   7  26   0 0.64887 0.89017   3
  -8 -26   0 2.12965 5.34268   1
  -8 -26   0 0.45217 0.54712   6
  -8 -26   0 -3.6654 5.52447   1
  -8 -26   0 -0.0122 0.59648   7
  -8 -26   0 1.00527 0.94960   5
   8  26   0 -0.4784 0.92422   3
   8  26   0 1.68105 0.71311   6
  -9 -26   0 -1.2761 5.99007   1
  -9 -26   0 0.78775 0.96668   5
  -9 -26   0 -1.9741 6.17508   1
  -9 -26   0 1.06628 0.51492   6
  -9 -26   0 0.62903 0.69704   7
   9  26   0 1.25825 0.96633   3
 -10 -26   0 13.8682 6.22624   1
 -10 -26   0 15.3458 1.51164   7
 -10 -26   0 13.5333 1.04323   6
 -10 -26   0 16.3103 9.01066   1
  10  26   0 15.1359 1.69717   3
 -11 -26   0 13.3624 6.36767   1
 -11 -26   0 0.10447 1.04787   5
  11  26   0 0.35188 0.97131   3
 -12 -26   0 2.19115 0.79732   7
 -12 -26   0 3.63874 1.20282   5
 -12 -26   0 9.38555 8.22413   1
  12  26   0 1.66059 1.08972   3
 -13 -26   0 1.29906 1.17129   5
 -13 -26   0 -0.4044 0.71180   7
  13  26   0 1.12966 1.02428   3
 -14 -26   0 0.10319 1.08931   5
 -14 -26   0 0.00005 0.81121   7
  14  26   0 1.46707 1.11596   3
   8 -27   0 8.64725 1.41802   6
   8 -27   0 5.01988 1.07580   4
  -8  27   0 7.72877 1.34237   3
   7 -27   0 0.62478 0.80018   4
   7 -27   0 1.11944 0.93658   6
  -7  27   0 0.50896 0.95180   3
   6 -27   0 3.10348 0.91590   4
   6 -27   0 3.88068 6.98692   1
   6 -27   0 4.32142 1.09767   6
  -6  27   0 4.61835 1.19473   3
   5 -27   0 -0.4921 0.79368   6
   5 -27   0 -0.1466 7.06408   1
   5 -27   0 0.01673 0.62954   4
  -5  27   0 0.30997 0.87610   3
   4 -27   0 8.89975 6.40874   1
   4 -27   0 0.30341 0.61917   4
   4 -27   0 -5.7005 6.36464   1
   4 -27   0 -1.1608 0.68854   6
  -4  27   0 0.10308 0.83886   3
   3 -27   0 -7.6624 5.52158   1
   3 -27   0 0.75726 0.64169   4
   3 -27   0 1.25227 0.85720   6
   3 -27   0 -5.8748 5.29849   1
  -3  27   0 0.96799 0.91096   3
   2 -27   0 6.75937 5.24351   1
   2 -27   0 0.55394 0.61104   4
   2 -27   0 1.80054 0.49139   5
   2 -27   0 0.43286 0.78280   6
   2 -27   0 -0.8573 6.09602   1
  -2  27   0 1.13814 0.97221   3
   1 -27   0 2.32313 0.60939   5
   1 -27   0 0.15030 5.10931   1
   1 -27   0 -0.9238 5.42218   1
   1 -27   0 2.40066 0.87909   6
   1 -27   0 1.77002 0.61900   4
  -1  27   0 1.59383 1.02948   3
   0 -27   0 12.9635 1.50848   6
   0 -27   0 14.7919 5.55036   1
   0 -27   0 12.5608 1.07700   5
   0 -27   0 11.9367 0.96880   4
   0 -27   0 6.68910 5.61498   1
   0  27   0 15.3085 1.76230   3
  -1 -27   0 -0.8024 0.53872   5
  -1 -27   0 -6.9302 4.97750   1
  -1 -27   0 0.11773 0.43744   4
  -1 -27   0 4.12521 5.38954   1
  -1 -27   0 0.69434 0.75586   6
   1  27   0 1.26225 0.88756   3
  -2 -27   0 0.57179 0.67586   5
  -2 -27   0 2.77014 5.40001   1
  -2 -27   0 0.41913 0.41106   4
  -2 -27   0 0.42425 0.71951   6
  -2 -27   0 -1.2660 5.58786   1
   2  27   0 0.27077 0.87379   3
  -3 -27   0 0.76500 5.49230   1
  -3 -27   0 4.28903 0.88770   5
  -3 -27   0 6.39854 5.22909   1
  -3 -27   0 1.98611 0.79151   6
   3  27   0 2.79189 1.05011   3
  -4 -27   0 0.46703 0.76682   5
  -4 -27   0 0.23702 0.66922   6
  -4 -27   0 0.01683 5.19865   1
  -4 -27   0 -2.6398 5.46501   1
   4  27   0 1.92537 1.03769   3
  -5 -27   0 0.72776 0.61781   7
  -5 -27   0  0.0000 6.46984   1
  -5 -27   0 1.27452 0.71980   6
  -5 -27   0 3.26218 0.89486   5
  -5 -27   0 -0.0073 5.49820   1
   5  27   0 0.67266 0.95063   3
  -6 -27   0 2.53982 0.69455   7
  -6 -27   0 2.89625 0.96860   5
  -6 -27   0 4.05864 0.79264   6
  -6 -27   0 0.59147 6.00941   1
  -6 -27   0 12.7005 5.87507   1
   6  27   0 2.72853 1.04980   3
  -7 -27   0 0.01551 0.84764   5
  -7 -27   0 -0.1984 0.54546   6
  -7 -27   0 -0.3966 0.60262   7
  -7 -27   0 -2.7124 6.01301   1
  -7 -27   0 -3.9272 6.24045   1
   7  27   0 -1.8538 0.83439   3
  -8 -27   0 2.48714 0.77454   7
  -8 -27   0 2.49140 0.67742   6
  -8 -27   0 3.50427 1.09411   5
  -8 -27   0 0.95541 5.79583   1
  -8 -27   0 4.15130 6.14256   1
   8  27   0 2.84970 1.10377   3
  -9 -27   0 0.36607 0.50699   6
  -9 -27   0 -0.1133 0.66979   7
  -9 -27   0 -2.9160 6.26180   1
  -9 -27   0 1.17374 0.97443   5
   9  27   0 -0.0961 0.89839   3
 -10 -27   0 0.27015 0.99197   5
 -10 -27   0 -0.2009 0.68183   7
 -10 -27   0 10.9499 7.99203   1
 -10 -27   0 0.02390 0.45777   6
  10  27   0 0.89659 0.99901   3
 -11 -27   0 0.36199 0.76635   7
 -11 -27   0 2.49684 1.20087   5
 -11 -27   0 1.64050 0.51784   6
  11  27   0 2.72397 1.14346   3
 -12 -27   0 2.14353 1.12439   5
 -12 -27   0 1.75950 0.77606   7
  12  27   0 2.55374 1.21311   3
   6 -28   0 1.73350 0.96323   6
   6 -28   0 1.48901 0.82780   4
  -6  28   0 -0.0348 0.93310   3
   5 -28   0 0.14879 0.86650   6
   5 -28   0 1.06508 0.74882   4
  -5  28   0 1.44965 0.98244   3
   4 -28   0 0.75738 0.91591   6
   4 -28   0 -9.5674 8.35835   1
   4 -28   0 2.41996 0.76267   4
  -4  28   0 0.26099 0.92056   3
   3 -28   0 3.44686 7.12304   1
   3 -28   0 -0.0112 0.78536   6
   3 -28   0 0.45523 0.61538   4
  -3  28   0 0.51106 0.91946   3
   2 -28   0 3.35424 7.42479   1
   2 -28   0 -0.0918 0.54400   4
   2 -28   0 0.43025 0.77080   6
   2 -28   0 -2.6615 6.36084   1
   2 -28   0 -0.0368 0.46981   5
  -2  28   0 0.18798 0.84343   3
   1 -28   0 0.62824 0.52274   4
   1 -28   0 0.40858 0.50808   5
   1 -28   0 1.20315 0.79625   6
   1 -28   0 5.11263 7.27970   1
   1 -28   0 1.49558 6.09968   1
  -1  28   0 -0.4542 0.85759   3
   0 -28   0 -4.6986 5.93880   1
   0 -28   0 1.87318 0.86951   6
   0 -28   0 0.63801 0.48365   4
   0 -28   0 1.85871 0.60406   5
   0  28   0 1.29208 0.95922   3
  -1 -28   0 0.44452 0.44682   4
  -1 -28   0 -4.5008 6.30564   1
  -1 -28   0 -0.0609 0.56687   5
  -1 -28   0 1.51409 5.98584   1
  -1 -28   0 -0.3854 0.66944   6
   1  28   0 -0.8093 0.82122   3
  -2 -28   0 1.17505 0.71547   5
  -2 -28   0 0.81544 0.80966   6
  -2 -28   0 2.21202 6.24403   1
  -2 -28   0 -7.7106 6.56925   1
   2  28   0 0.92042 0.92482   3
  -3 -28   0 2.74887 0.83621   5
  -3 -28   0 -1.7499 6.00217   1
  -3 -28   0 2.31497 6.99347   1
  -3 -28   0 1.08353 0.78966   6
  -3 -28   0 1.39582 0.58631   7
   3  28   0 0.11782 0.90260   3
  -4 -28   0 2.38151 0.81388   6
  -4 -28   0 -4.2399 6.81202   1
  -4 -28   0 -1.8411 6.17328   1
   4  28   0 1.92985 1.02092   3
  -5 -28   0 -14.627 6.39889   1
  -5 -28   0 1.80350 0.86455   5
  -5 -28   0 -0.1701 0.58083   7
  -5 -28   0 0.13887 0.65069   6
  -5 -28   0 -1.7610 6.20561   1
   5  28   0 -0.2735 0.93382   3
  -6 -28   0 4.67971 0.85102   6
  -6 -28   0 6.38536 1.15270   5
  -6 -28   0 6.44991 7.44593   1
  -6 -28   0 12.6108 7.72147   1
  -6 -28   0 4.02365 0.78426   7
   6  28   0 2.31987 1.15436   3
  -7 -28   0 -0.0106 0.62591   7
  -7 -28   0 0.87691 0.62469   6
  -7 -28   0 8.14550 6.68663   1
  -7 -28   0 -5.2169 6.73794   1
  -7 -28   0 0.17764 0.88464   5
   7  28   0 -0.8734 0.85010   3
  -8 -28   0 0.58945 0.97498   5
  -8 -28   0 0.39908 0.56638   6
  -8 -28   0 7.38039 7.34643   1
  -8 -28   0 -0.5637 0.63084   7
   8  28   0 0.88730 1.04634   3
  -9 -28   0 2.66112 0.64416   6
  -9 -28   0 4.15731 0.91673   7
  -9 -28   0 4.79375 1.20682   5
   9  28   0 5.37189 1.26234   3
 -10 -28   0 -0.3884 0.48414   6
 -10 -28   0 0.88288 1.06630   5
 -10 -28   0 0.75511 0.71586   7
  10  28   0 0.72940 0.97723   3
   3 -29   0 1.13065 0.68509   4
   3 -29   0 3.54387 0.99330   6
  -3  29   0 2.74331 1.10627   3
   2 -29   0 2.23271 0.64022   4
   2 -29   0 0.91881 0.80055   6
  -2  29   0 1.93231 0.99680   3
   1 -29   0 26.6622 11.1316   1
   0 -29   0 0.39032 0.52238   5
   0 -29   0 -0.8949 11.5092   1
   0 -29   0 -0.3152 0.45125   4
   0 -29   0 -0.3526 0.74228   6
   0 -29   0 3.14042 8.77369   1
   0  29   0 -0.7466 0.79400   3
  -1 -29   0 -0.0073 0.56915   5
  -1 -29   0 -5.5547 7.93081   1
  -1 -29   0 -4.9282 8.26450   1
  -1 -29   0 0.34477 0.75068   6
  -1 -29   0 0.77125 0.56086   4
   1  29   0 0.76860 0.94420   3
  -2 -29   0 5.45708 0.72236   7
  -2 -29   0 8.49175 0.99766   5
  -2 -29   0 4.76425 7.58498   1
  -2 -29   0 11.9491 7.23139   1
  -2 -29   0 6.72417 1.01479   6
   2  29   0 6.74257 1.28091   3
  -3 -29   0 0.70761 0.69198   6
  -3 -29   0 -1.7779 7.56162   1
  -3 -29   0 3.79880 7.39984   1
  -3 -29   0 -0.2437 0.52420   7
  -3 -29   0 -0.3446 0.70674   5
   3  29   0 -0.2868 0.89128   3
  -4 -29   0 -13.695 7.59414   1
  -4 -29   0 0.09945 0.76027   5
  -4 -29   0 -1.5857 8.27617   1
  -4 -29   0 0.47634 0.55996   7
  -4 -29   0 0.78151 0.69196   6
   4  29   0 0.75877 0.96579   3
  -5 -29   0 4.63676 0.93760   6
  -5 -29   0 3.66037 0.98992   5
  -5 -29   0 4.59078 0.78665   7
  -5 -29   0 10.3531 7.90051   1
  -5 -29   0 -1.3206 8.90649   1
   5  29   0 3.78989 1.23293   3
  -6 -29   0 3.12871 0.79734   6
  -6 -29   0 3.45655 0.75918   7
  -6 -29   0 1.24809 0.92636   5
   6  29   0 2.36632 1.15749   3
  -7 -29   0 3.79238 1.05856   5
  -7 -29   0 0.57130 0.67730   7
  -7 -29   0 1.78000 0.70014   6
   7  29   0 4.91248 1.29324   3
   6  29  -1 0.28232 1.00607   3
   5  29  -1 4.47001 1.19782   3
  -5 -29   1 1.95922 0.93832   5
  -5 -29   1 -7.5389 8.31928   1
  -5 -29   1 5.19892 10.3762   1
  -5 -29   1 0.58999 0.69925   6
  -5 -29   1 2.36674 0.68718   7
   4  29  -1 4.53502 1.27518   3
  -4 -29   1 4.34172 0.72972   7
  -4 -29   1 6.09607 8.70273   1
  -4 -29   1 7.71630 1.15613   5
  -4 -29   1 6.57212 0.98627   6
  -4 -29   1 -11.432 8.48176   1
   3  29  -1 5.44114 1.31568   3
  -3 -29   1 5.12126 0.95134   6
  -3 -29   1 12.1102 7.65835   1
  -3 -29   1 -1.4486 7.77884   1
  -3 -29   1 5.68253 0.76444   7
  -3 -29   1 7.15216 1.06773   5
   2  29  -1 0.25064 0.98091   3
  -2 -29   1 1.51939 0.55934   7
  -2 -29   1 0.76682 0.67353   5
  -2 -29   1 -9.1525 7.53182   1
  -2 -29   1 0.20716 0.72823   6
  -2 -29   1 7.88446 9.08737   1
   1  29  -1 -0.5646 0.95748   3
  -1 -29   1 -0.0844 0.69248   6
  -1 -29   1 -0.0454 0.57256   5
  -1 -29   1 -0.0086 9.09440   1
  -1 -29   1 -0.4430 0.48853   7
   0  29  -1 -0.2597 0.93611   3
   0 -29   1 0.55383 0.76731   6
   0 -29   1 1.23747 0.49694   7
   0 -29   1 0.15203 0.47931   4
   0 -29   1 0.05665 0.53261   5
  -1  29  -1 1.70240 0.95415   3
   1 -29   1 -0.0836 0.48876   5
   1 -29   1 -0.3664 0.50263   4
   1 -29   1 -0.1488 0.78271   6
   1 -29   1 -0.1209 0.46854   7
  -2  29  -1 0.65582 0.90784   3
   2 -29   1 -1.1054 0.78057   6
   2 -29   1 0.75942 0.57696   4
   9  28  -1 9.15761 1.45342   3
  -9 -28   1 7.55732 0.85096   6
  -9 -28   1 8.53177 1.34784   5
  -9 -28   1 8.93457 1.05662   7
   8  28  -1 3.32318 1.20210   3
  -8 -28   1 2.76594 0.78284   7
  -8 -28   1 4.63652 1.12955   5
  -8 -28   1 3.57516 0.72464   6
   7  28  -1 2.88141 1.12046   3
  -7 -28   1 0.68180 8.47412   1
  -7 -28   1 1.11102 0.95561   5
  -7 -28   1 -6.1572 11.1394   1
  -7 -28   1 0.29857 0.63694   7
  -7 -28   1 0.31417 0.60192   6
   6  28  -1 3.47588 1.20943   3
  -6 -28   1 1.68024 0.97733   5
  -6 -28   1 0.94752 7.19747   1
  -6 -28   1 1.95619 0.71333   6
  -6 -28   1 1.44638 0.66689   7
  -6 -28   1 15.0563 7.25645   1
   5  28  -1 -0.1915 0.93333   3
  -5 -28   1 -7.3058 6.58491   1
  -5 -28   1 1.26472 0.71453   6
  -5 -28   1 0.55522 7.06292   1
  -5 -28   1 -0.1692 0.77819   5
  -5 -28   1 1.41778 0.66663   7
   4  28  -1 0.36764 0.90312   3
  -4 -28   1 9.33549 7.60750   1
  -4 -28   1 0.41386 0.74177   5
  -4 -28   1 -2.7613 7.18938   1
  -4 -28   1 -0.1385 0.52377   7
  -4 -28   1 0.50868 0.67265   6
   3  28  -1 11.5589 1.51007   3
  -3 -28   1 4.08392 6.43034   1
  -3 -28   1 0.98784 6.70784   1
  -3 -28   1 13.1111 1.34836   5
  -3 -28   1 11.6337 1.32079   6
  -3 -28   1 10.1908 1.07577   7
   2  28  -1 1.50651 1.04670   3
  -2 -28   1 0.21507 0.67050   5
  -2 -28   1 0.48924 0.75921   6
  -2 -28   1 0.28700 0.52447   7
  -2 -28   1 -9.2305 6.54330   1
  -2 -28   1 1.24199 6.45438   1
   1  28  -1 0.83224 0.98267   3
  -1 -28   1 2.97572 6.69240   1
  -1 -28   1 -0.6514 0.55992   5
  -1 -28   1 0.88170 0.51379   7
  -1 -28   1 0.19728 0.76504   6
  -1 -28   1 -0.1782 0.43580   4
  -1 -28   1 8.25327 7.04718   1
   0  28  -1 3.60598 1.16908   3
   0 -28   1 5.27734 1.00150   6
   0 -28   1 5.96522 0.77861   5
   0 -28   1 6.48144 0.75000   4
   0 -28   1 8.76965 7.02452   1
   0 -28   1 6.10617 0.68372   7
   0 -28   1 0.55933 6.80456   1
  -1  28  -1 -0.5074 0.91317   3
   1 -28   1 1.00341 0.55029   4
   1 -28   1 -0.2896 0.45921   5
   1 -28   1 -0.5629 6.74567   1
   1 -28   1 -0.7796 0.72983   6
   1 -28   1 -7.9642 7.70366   1
  -2  28  -1 1.63220 1.01120   3
   2 -28   1 1.20998 6.84036   1
   2 -28   1 -0.6690 0.69393   6
   2 -28   1 1.35806 0.61277   4
   2 -28   1 -0.1800 0.57253   5
  -3  28  -1 0.88225 1.00947   3
   3 -28   1 -16.390 8.59682   1
   3 -28   1 0.67429 0.65042   4
   3 -28   1 1.09057 0.79647   6
  -4  28  -1 -0.6056 0.92565   3
   4 -28   1 0.40627 0.66968   4
   4 -28   1 0.32636 0.83522   6
  -5  28  -1 -0.4726 0.89644   3
   5 -28   1 -0.4836 0.77990   6
   5 -28   1 -0.4351 0.66035   4
  11  27  -1 1.72662 1.03646   3
 -11 -27   1 -0.2996 1.00498   5
 -11 -27   1 1.08761 0.75906   7
  10  27  -1 1.17812 1.03868   3
 -10 -27   1 1.59565 1.11978   5
 -10 -27   1 1.04034 0.49805   6
 -10 -27   1 0.88864 0.71480   7
   9  27  -1 2.78326 1.06669   3
  -9 -27   1 2.40895 1.07076   5
  -9 -27   1 -5.8057 7.58620   1
  -9 -27   1 1.65267 0.72520   7
  -9 -27   1 1.13334 0.54404   6
   8  27  -1 8.80416 1.52337   3
  -8 -27   1 3.68361 7.41705   1
  -8 -27   1 8.62012 7.65261   1
  -8 -27   1 5.06792 0.89897   7
  -8 -27   1 6.77803 0.84844   6
  -8 -27   1 7.25178 1.29312   5
   7  27  -1 0.59172 0.91544   3
  -7 -27   1 0.73056 6.64060   1
  -7 -27   1 0.85926 0.60499   6
  -7 -27   1 -0.0187 0.89596   5
  -7 -27   1 0.16718 0.63303   7
  -7 -27   1 -9.0300 6.27216   1
   6  27  -1 1.71530 1.01324   3
  -6 -27   1 -1.8019 5.79600   1
  -6 -27   1 2.17046 0.94502   5
  -6 -27   1 -5.0693 6.68510   1
  -6 -27   1 1.51348 0.66799   6
  -6 -27   1 1.37263 0.65675   7
   5  27  -1 0.07150 0.94620   3
  -5 -27   1 -0.8017 5.53285   1
  -5 -27   1 -2.9737 5.88404   1
  -5 -27   1 -0.2300 0.75721   5
  -5 -27   1 0.55245 0.58623   7
  -5 -27   1 0.18807 0.62220   6
   4  27  -1 -0.8378 0.80710   3
  -4 -27   1 -3.3296 5.86478   1
  -4 -27   1 2.06927 0.63535   7
  -4 -27   1 -4.6051 5.29825   1
  -4 -27   1 1.49524 0.77865   6
  -4 -27   1 1.46122 0.84730   5
   3  27  -1 1.61665 0.96662   3
  -3 -27   1 1.19806 0.57570   7
  -3 -27   1 7.63740 5.53362   1
  -3 -27   1 1.13364 0.75440   5
  -3 -27   1 -2.1189 5.45183   1
  -3 -27   1 0.40074 0.68789   6
   2  27  -1 -1.1118 0.86068   3
  -2 -27   1 -1.0352 5.23767   1
  -2 -27   1 -0.2558 0.65029   5
  -2 -27   1 0.63554 0.51521   7
  -2 -27   1 0.08532 0.66714   6
  -2 -27   1 -3.9273 6.15114   1
   1  27  -1 11.7010 1.47787   3
  -1 -27   1 2.77022 6.13194   1
  -1 -27   1 5.73579 6.24498   1
  -1 -27   1 11.8174 1.15750   5
  -1 -27   1 11.5990 0.87686   4
  -1 -27   1 10.2934 1.23265   6
   0  27  -1 0.52832 0.88538   3
   0 -27   1 0.49310 0.48174   4
   0 -27   1 -2.8749 5.14451   1
   0 -27   1 0.24559 0.55862   5
   0 -27   1 0.79581 0.77463   6
   0 -27   1 5.01078 5.53167   1
   1 -27   1 6.94034 5.56103   1
   1 -27   1 7.03682 5.62244   1
  -2  27  -1 1.70309 0.98273   3
   2 -27   1 0.73945 0.45935   5
   2 -27   1 1.51594 0.82614   6
   2 -27   1 1.49411 0.64352   4
   2 -27   1 10.2072 5.67320   1
   2 -27   1 -3.4053 5.92713   1
  -3  27  -1 -2.3501 0.78263   3
   3 -27   1 0.31088 0.62708   4
   3 -27   1 -3.4154 5.30468   1
   3 -27   1 -1.9508 6.38661   1
   3 -27   1 -0.4770 0.75462   6
  -4  27  -1 0.14573 0.92732   3
   4 -27   1 1.55975 0.91297   6
   4 -27   1 1.58376 0.69914   4
   4 -27   1 3.85496 6.37822   1
  -5  27  -1 1.16701 0.93024   3
   5 -27   1 1.20162 7.45560   1
   5 -27   1 0.02824 0.64725   4
   5 -27   1 0.65801 0.85419   6
  -6  27  -1 0.13244 0.92304   3
   6 -27   1 1.01657 0.89217   6
   6 -27   1 1.50356 0.80412   4
  -7  27  -1 -0.2734 0.91290   3
   7 -27   1 0.64223 0.77201   4
   7 -27   1 -0.2381 0.83997   6
  -8  27  -1 2.45226 1.15874   3
   8 -27   1 1.39323 0.91448   4
   8 -27   1 2.01887 1.07864   6
  13  26  -1 3.30321 1.23098   3
 -13 -26   1 3.66535 0.95613   7
 -13 -26   1 7.13314 1.40797   5
  12  26  -1 0.07116 0.97485   3
 -12 -26   1 2.12679 1.17230   5
 -12 -26   1 0.31851 0.75953   7
  11  26  -1 15.5275 1.81398   3
 -11 -26   1 14.8938 1.49408   7
 -11 -26   1 12.6809 1.60301   5
 -11 -26   1 4.46840 6.51695   1
  10  26  -1 0.60414 0.98794   3
 -10 -26   1 -5.4777 6.07435   1
 -10 -26   1 1.08901 0.71728   7
 -10 -26   1 1.76229 1.10973   5
 -10 -26   1 1.90666 0.50324   6
   9  26  -1 1.39555 1.03406   3
  -9 -26   1 0.18834 0.48111   6
  -9 -26   1 1.62136 1.04178   5
  -9 -26   1 0.36564 5.80708   1
  -9 -26   1 3.64028 6.57858   1
   8  26  -1 18.9623 1.96089   3
  -8 -26   1 18.4388 6.26280   1
  -8 -26   1 16.7576 1.24800   6
  -8 -26   1 16.9221 1.45744   7
  -8 -26   1 10.3520 5.73045   1
  -8 -26   1 19.1382 1.77827   5
   7  26  -1 3.58494 1.11394   3
  -7 -26   1 2.41606 0.74224   7
  -7 -26   1 5.39965 5.55467   1
  -7 -26   1 6.20047 5.35638   1
  -7 -26   1 2.04960 0.64416   6
  -7 -26   1 0.20394 0.86595   5
   6  26  -1 1.10439 0.91198   3
  -6 -26   1 1.64545 0.87770   5
  -6 -26   1 -2.3105 5.02484   1
  -6 -26   1 0.00246 0.56502   6
  -6 -26   1 1.20411 0.62531   7
  -6 -26   1 9.82111 5.15251   1
   5  26  -1 22.9712 2.08560   3
  -5 -26   1 20.5297 1.64621   5
  -5 -26   1 14.5184 6.19039   1
  -5 -26   1 25.4211 5.95164   1
  -5 -26   1 21.4637 1.53842   6
  -5 -26   1 22.8800 1.45334   7
   4  26  -1 0.07720 0.87495   3
  -4 -26   1 -2.4264 4.63229   1
  -4 -26   1 0.37371 0.52333   7
  -4 -26   1 -0.8959 4.94821   1
  -4 -26   1 0.06169 0.63550   6
  -4 -26   1 -0.3317 0.69005   5
   3  26  -1 1.18732 0.93970   3
  -3 -26   1 1.31806 0.71105   6
  -3 -26   1 1.04985 0.56453   7
  -3 -26   1 -4.8802 4.65587   1
  -3 -26   1 -0.0115 0.66397   5
  -3 -26   1 3.58886 4.72329   1
   2  26  -1 33.7030 2.38414   3
  -2 -26   1 20.4148 5.72952   1
  -2 -26   1 33.7925 5.94092   1
  -2 -26   1 32.3346 1.74244   5
  -2 -26   1 31.3568 1.96906   6
  -2 -26   1 34.1766 1.30773   4
   1  26  -1 0.36628 0.91620   3
  -1 -26   1 -7.1045 4.65258   1
  -1 -26   1 -1.2805 4.91605   1
  -1 -26   1 0.11636 0.70703   6
  -1 -26   1 1.12978 0.48200   4
  -1 -26   1 0.82379 0.64438   5
   0  26  -1 1.90295 0.99938   3
   0 -26   1 9.89947 5.50041   1
   0 -26   1 3.59920 0.92158   6
   0 -26   1 4.23103 0.64942   4
   0 -26   1 4.24904 0.74973   5
   0 -26   1 1.89303 4.75736   1
  -1  26  -1 0.90588 0.93949   3
   1 -26   1 0.02609 0.52512   4
   1 -26   1 0.62090 0.51189   5
   1 -26   1 -0.0902 5.39121   1
   1 -26   1 0.80522 4.63087   1
   1 -26   1 0.81783 0.75151   6
  -2  26  -1 4.28321 1.12504   3
   2 -26   1 4.60142 0.62409   5
   2 -26   1 0.70172 4.61220   1
   2 -26   1 5.16942 0.81535   4
   2 -26   1 4.09358 0.62844   7
   2 -26   1 5.30838 1.10465   6
   2 -26   1 4.87459 4.89822   1
  -3  26  -1 0.94201 0.93990   3
   3 -26   1 0.27045 0.85266   6
   3 -26   1 0.29913 0.62375   4
   3 -26   1 1.24356 0.51007   7
   3 -26   1 2.48707 4.78691   1
   3 -26   1 -5.0299 5.33515   1
   3 -26   1 -0.0659 0.39693   5
  -4  26  -1 6.69036 1.26486   3
   4 -26   1 7.94386 5.04754   1
   4 -26   1 8.10129 1.27040   6
   4 -26   1 7.31786 0.97536   4
   4 -26   1 7.27852 0.85755   7
   4 -26   1 8.30476 5.47575   1
  -5  26  -1 -0.2118 0.90315   3
   5 -26   1 -1.4711 0.76635   6
   5 -26   1 0.35156 6.21799   1
   5 -26   1 -0.5646 0.59340   4
   5 -26   1 5.02343 6.25666   1
  -6  26  -1 8.42695 1.33604   3
   6 -26   1 6.76336 1.05296   4
   6 -26   1 -0.4836 5.78525   1
   6 -26   1 7.58377 1.30860   6
  -7  26  -1 2.39369 1.00796   3
   7 -26   1 0.75056 0.94073   6
   7 -26   1 0.10557 6.86629   1
   7 -26   1 0.79579 0.76980   4
  -8  26  -1 5.32613 1.22875   3
   8 -26   1 2.67250 1.03080   6
   8 -26   1 4.74897 0.95355   4
  -9  26  -1 -0.1699 0.92110   3
   9 -26   1 1.06826 0.78583   4
   9 -26   1 1.22239 0.90628   6
 -10  26  -1 -0.0382 0.89476   3
  10 -26   1 1.41853 0.91078   4
  10 -26   1 0.85402 0.96595   6
  15  25  -1 2.63271 1.21217   3
 -15 -25   1 2.92287 1.27163   5
 -15 -25   1 1.85362 0.89978   7
  14  25  -1 0.70583 1.05631   3
 -14 -25   1 0.77026 1.18341   5
 -14 -25   1 1.53322 0.82487   7
  13  25  -1 1.85048 1.10937   3
 -13 -25   1 -0.0404 0.77148   7
 -13 -25   1 3.06762 1.17055   5
  12  25  -1 0.65619 0.97490   3
 -12 -25   1 3.11557 1.14279   5
 -12 -25   1 1.05290 6.21041   1
 -12 -25   1 1.69741 0.77396   7
  11  25  -1 0.54725 0.97294   3
 -11 -25   1 1.66853 0.79038   7
 -11 -25   1 0.63441 1.01786   5
 -11 -25   1 1.87570 6.11180   1
 -11 -25   1 10.2649 8.60646   1
  10  25  -1 1.99977 0.68741   6
  10  25  -1 2.77808 1.09975   3
 -10 -25   1 3.22720 1.11911   5
 -10 -25   1 2.33465 0.77865   7
 -10 -25   1 1.18856 6.07599   1
 -10 -25   1 -4.8764 5.27685   1
 -10 -25   1 3.47555 0.54540   6
   9  25  -1 0.39943 0.55867   6
   9  25  -1 -0.4278 0.84477   3
  -9 -25   1 -3.0878 5.75056   1
  -9 -25   1 0.11156 0.45776   6
  -9 -25   1 -4.4965 5.42567   1
  -9 -25   1 0.42848 0.88992   5
  -9 -25   1 -0.6949 0.61234   7
   8  25  -1 0.23891 0.54291   6
   8  25  -1 1.05146 0.95411   3
  -8 -25   1 0.13764 0.63544   7
  -8 -25   1 -0.3174 5.03981   1
  -8 -25   1 -0.1977 0.48220   6
  -8 -25   1 0.55874 4.59375   1
  -8 -25   1 0.16579 0.85613   5
   7  25  -1 9.94964 1.37171   3
   7  25  -1 8.64017 0.92570   6
  -7 -25   1 9.70083 1.10736   6
  -7 -25   1 4.09375 5.43919   1
  -7 -25   1 10.8579 1.33576   5
  -7 -25   1 6.36416 4.66807   1
  -7 -25   1 12.8138 1.24848   7
   6  25  -1 0.21655 0.86977   3
   6  25  -1 0.75931 0.69656   6
  -6 -25   1 0.17503 0.76780   5
  -6 -25   1 0.34887 4.69010   1
  -6 -25   1 2.23813 0.69401   6
  -6 -25   1 1.32242 0.62949   7
  -6 -25   1 4.70642 4.64258   1
   5  25  -1 2.24258 0.98304   3
  -5 -25   1 3.48373 0.76635   6
  -5 -25   1 3.05117 4.76993   1
  -5 -25   1 1.19107 0.80127   5
  -5 -25   1 1.96326 0.60741   7
  -5 -25   1 4.23009 4.40816   1
   4  25  -1 -0.0832 0.84669   3
  -4 -25   1 0.47233 0.74450   5
  -4 -25   1 -0.1321 0.49490   7
  -4 -25   1 1.00448 0.63504   6
  -4 -25   1 0.18727 4.05576   1
  -4 -25   1 -0.2505 4.16126   1
  -3 -25   1 -4.2274 4.07578   1
  -3 -25   1 -0.6670 4.22553   1
   2  25  -1 0.05279 0.87074   3
  -2 -25   1 5.13643 4.17883   1
  -2 -25   1 5.42880 4.27313   1
  -2 -25   1 2.33258 0.79912   6
  -2 -25   1 0.44001 0.66478   5
  -2 -25   1 0.99281 0.43003   4
   1  25  -1 4.82836 1.06898   3
  -1 -25   1 4.03047 4.33056   1
  -1 -25   1 4.36293 0.79332   5
  -1 -25   1 3.64752 4.08845   1
  -1 -25   1 3.66046 0.57728   4
  -1 -25   1 3.97105 0.86511   6
   0  25  -1 1.17950 0.87767   3
   0 -25   1 -1.7599 3.97711   1
   0 -25   1 1.29623 0.54456   4
   0 -25   1 -0.1377 0.67925   6
   0 -25   1 1.49940 0.60335   5
   0 -25   1 -0.9422 4.08804   1
  -1  25  -1 6.76492 1.17221   3
   1 -25   1 4.86693 1.02299   6
   1 -25   1 0.94535 4.51483   1
   1 -25   1 6.30769 0.80725   4
   1 -25   1 6.78945 0.78791   5
   1 -25   1 2.77272 4.08410   1
  -2  25  -1 6.98178 1.21616   3
   2 -25   1 2.87599 4.18493   1
   2 -25   1 3.70629 0.60465   7
   2 -25   1 5.38905 0.79629   4
   2 -25   1 5.86451 0.66742   5
   2 -25   1 4.38633 4.08960   1
   2 -25   1 6.24742 1.12684   6
  -3  25  -1 -0.0880 0.85235   3
   3 -25   1 2.75899 3.97470   1
   3 -25   1 -0.3392 0.37764   5
   3 -25   1 -0.6345 0.42918   7
   3 -25   1 2.12570 4.34215   1
   3 -25   1 0.05674 0.78329   6
   3 -25   1 0.39209 0.63196   4
  -4  25  -1 26.6348 2.13700   3
   4 -25   1 22.1439 1.15814   7
   4 -25   1 14.1572 4.75009   1
   4 -25   1 15.9501 5.09911   1
   4 -25   1 22.6308 1.95038   6
   4 -25   1 22.3090 1.50915   4
  -5  25  -1 -0.4304 0.84120   3
   5 -25   1 -0.1838 0.65046   4
   5 -25   1 -3.0216 4.36145   1
   5 -25   1 -1.0987 0.71190   6
   5 -25   1 3.85249 5.32761   1
   5 -25   1 0.38565 0.39843   7
  -6  25  -1 0.29539 0.86286   3
   6 -25   1 0.94411 0.40974   7
   6 -25   1 -0.5969 0.66801   4
   6 -25   1 -1.0325 4.73446   1
   6 -25   1 -1.5018 0.73827   6
   6 -25   1 -2.0206 4.99293   1
  -7  25  -1 0.23707 0.87618   3
   7 -25   1 0.13351 0.52484   7
   7 -25   1 -1.7410 4.98825   1
   7 -25   1 0.47413 0.82958   6
   7 -25   1 -0.0888 0.69362   4
  -8  25  -1 2.18208 1.03577   3
   8 -25   1 2.92168 0.87767   4
   8 -25   1 1.85219 0.96281   6
   8 -25   1 10.8166 6.46583   1
  -9  25  -1 0.45343 0.96501   3
   9 -25   1 -2.2953 6.68181   1
   9 -25   1 0.62211 0.84264   4
   9 -25   1 2.51852 1.01757   6
 -10  25  -1 -0.2862 0.92403   3
  10 -25   1 -0.2808 0.85331   6
  10 -25   1 0.71029 0.89664   4
 -11  25  -1 0.14671 0.97209   3
  11 -25   1 -0.0301 0.88382   6
  11 -25   1 0.87697 0.87422   4
  16  24  -1 2.62326 1.18193   3
 -16 -24   1 4.36683 1.34203   5
 -16 -24   1 3.05337 1.06318   7
  15  24  -1 13.6552 1.74753   3
 -15 -24   1 16.3298 1.95173   5
 -15 -24   1 15.0835 1.66777   7
  14  24  -1 0.23748 1.01280   3
 -14 -24   1 0.88858 1.10503   5
 -14 -24   1 -2.4560 8.08536   1
 -14 -24   1 -0.8542 0.73280   7
  13  24  -1 15.7373 1.74107   3
 -13 -24   1 17.5122 1.88657   5
 -13 -24   1 5.41167 5.72872   1
 -13 -24   1 15.5500 1.60481   7
  12  24  -1 3.16153 1.11140   3
 -12 -24   1 6.84195 6.20392   1
 -12 -24   1 1.67506 1.11734   5
 -12 -24   1 2.41982 5.92054   1
 -12 -24   1 2.98477 0.87428   7
  11  24  -1 0.05769 0.86641   3
  11  24  -1 0.28589 0.35272   6
 -11 -24   1 -3.9420 4.81651   1
 -11 -24   1 0.11970 0.94826   5
 -11 -24   1 -0.6624 0.65262   7
 -11 -24   1 -6.4730 5.20296   1
  10  24  -1 8.37477 0.83243   6
  10  24  -1 7.75932 1.35516   3
 -10 -24   1 9.82788 0.84066   6
 -10 -24   1 14.3004 5.18414   1
 -10 -24   1 7.55550 0.98658   7
 -10 -24   1 9.16016 1.34857   5
 -10 -24   1 9.01134 5.12091   1
   9  24  -1 5.38383 1.15360   3
   9  24  -1 5.91482 0.69254   6
  -9 -24   1 6.05633 0.93278   7
  -9 -24   1 6.57174 1.18511   5
  -9 -24   1 4.79939 0.63491   6
  -9 -24   1 6.97333 5.14108   1
  -9 -24   1 2.36113 4.51096   1
   8  24  -1 26.9080 2.13030   3
   8  24  -1 22.8326 1.36169   6
  -8 -24   1 25.1535 1.59634   7
  -8 -24   1 24.5139 1.37029   6
  -8 -24   1 21.7069 4.92966   1
  -8 -24   1 24.8199 1.83294   5
  -8 -24   1 21.6703 5.29602   1
   7  24  -1 1.24544 0.57076   6
   7  24  -1 1.24539 0.89870   3
  -7 -24   1 0.26095 0.84375   5
  -7 -24   1 -2.8704 3.69517   1
  -7 -24   1 0.83527 0.56282   6
  -7 -24   1 1.58505 0.63826   7
  -7 -24   1 5.49234 4.25635   1
   6  24  -1 0.18975 0.85150   3
   6  24  -1 1.23320 0.58395   6
  -6 -24   1 0.64005 0.58606   6
  -6 -24   1 0.80765 0.60066   7
  -6 -24   1 2.73739 3.68208   1
  -6 -24   1 2.29452 4.48038   1
  -6 -24   1 -0.2376 0.76833   5
   5  24  -1 3.07791 1.01648   3
   5  24  -1 3.07388 0.69800   6
  -5 -24   1 -1.3866 3.75233   1
  -5 -24   1 2.34926 3.84343   1
  -5 -24   1 2.41089 0.64517   7
  -5 -24   1 3.53849 0.89955   5
  -5 -24   1 4.41975 0.79159   6
   4  24  -1 19.9226 1.80060   3
  -4 -24   1 16.3726 4.62017   1
  -4 -24   1 15.5752 4.34229   1
  -4 -24   1 22.4477 1.50992   6
  -4 -24   1 20.8731 1.53465   5
   3  24  -1 1.37702 0.89142   3
  -3 -24   1 0.93202 0.66204   5
  -3 -24   1 0.38764 0.63582   6
  -3 -24   1 0.25438 3.43880   1
  -3 -24   1 3.83309 3.70871   1
   2  24  -1 26.0658 1.97455   3
  -2 -24   1 26.4859 1.49565   5
  -2 -24   1 25.1569 1.14179   4
  -2 -24   1 25.5132 1.69233   6
  -2 -24   1 20.6546 4.70392   1
  -2 -24   1 16.4772 4.22395   1
   1  24  -1 1.67368 0.92933   3
  -1 -24   1 1.30070 0.50513   4
  -1 -24   1 1.94748 0.79311   6
  -1 -24   1 1.25432 0.65106   5
  -1 -24   1 3.27344 3.78582   1
  -1 -24   1 3.15875 4.12084   1
   0  24  -1 6.03206 1.11713   3
   0 -24   1 4.06323 3.66019   1
   0 -24   1 5.52934 0.71960   4
   0 -24   1 6.83777 3.84322   1
   0 -24   1 5.78750 0.79059   5
   0 -24   1 4.64033 0.90792   6
  -1  24  -1 1.37264 0.89950   3
   1 -24   1 -0.1137 3.72019   1
   1 -24   1 3.08859 0.61157   5
   1 -24   1 2.92553 0.86802   6
   1 -24   1 3.27904 0.66373   4
   1 -24   1 -1.0412 3.81789   1
  -2  24  -1 2.48699 1.02323   3
   2 -24   1 -1.3534 3.51616   1
   2 -24   1 1.96930 0.64071   4
   2 -24   1 3.11905 0.90381   6
   2 -24   1 2.56927 3.99042   1
   2 -24   1 3.26660 0.55393   5
  -3  24  -1 11.6619 1.39959   3
   3 -24   1 9.68910 0.71890   5
   3 -24   1 7.19030 0.69054   7
   3 -24   1 7.63136 1.11735   6
   3 -24   1 2.78064 3.85744   1
   3 -24   1 7.44740 0.91793   4
   3 -24   1 5.26011 4.12424   1
  -4  24  -1 35.1418 2.33288   3
   4 -24   1 38.4023 5.78126   1
   4 -24   1 20.6255 4.96414   1
   4 -24   1 36.1227 1.78476   4
   4 -24   1 31.7324 1.16559   5
   4 -24   1 31.4634 1.38787   7
   4 -24   1 33.1958 2.16831   6
  -5  24  -1 1.45997 1.00999   3
   5 -24   1 1.45777 0.91654   6
   5 -24   1 1.11380 0.73682   4
   5 -24   1 1.07259 4.51907   1
   5 -24   1 1.62819 0.44153   7
   5 -24   1 -0.2152 4.26210   1
  -6  24  -1 24.2146 2.08198   3
   6 -24   1 22.5742 1.96014   6
   6 -24   1 19.7984 1.52314   4
   6 -24   1 23.3584 1.10404   7
   6 -24   1 14.6394 5.14502   1
   6 -24   1 22.2024 4.97979   1
  -7  24  -1 0.24223 0.85898   3
   7 -24   1 0.29959 0.74432   4
   7 -24   1 0.89941 0.84229   6
   7 -24   1 -0.2038 0.36275   7
   7 -24   1 -0.1891 4.59873   1
   7 -24   1 -3.6356 4.31158   1
  -8  24  -1 -0.2997 0.86803   3
   8 -24   1 1.05441 5.04676   1
   8 -24   1 0.63061 0.39081   7
   8 -24   1 0.21436 0.80866   6
   8 -24   1 -0.3880 0.75567   4
   8 -24   1 0.66710 4.78521   1
  -9  24  -1 0.46934 0.95387   3
   9 -24   1 0.58223 0.85511   4
   9 -24   1 -3.6654 4.87580   1
   9 -24   1 0.80818 0.91379   6
   9 -24   1 0.11607 0.51582   7
 -10  24  -1 -0.2017 0.94795   3
  10 -24   1 -4.4933 5.26020   1
  10 -24   1 -0.6158 0.83175   6
  10 -24   1 -0.0506 0.76116   4
 -11  24  -1 0.24893 0.98192   3
  11 -24   1 -1.0778 0.82729   6
  11 -24   1 0.82612 0.93941   4
 -12  24  -1 0.38637 0.99813   3
  12 -24   1 0.75851 0.85388   4
  12 -24   1 0.38973 0.88857   6
 -13  24  -1 -0.0520 1.06256   3
  13 -24   1 0.29146 0.92389   4
  13 -24   1 0.58729 0.94954   6
  17  23  -1 5.94222 1.41337   3
 -17 -23   1 4.64812 1.46011   5
  16  23  -1 1.46382 1.13343   3
 -16 -23   1 1.29783 1.20070   5
 -16 -23   1 1.35473 0.87696   7
  15  23  -1 -0.0391 0.98973   3
 -15 -23   1 -3.2516 6.62193   1
 -15 -23   1 0.67163 0.90580   7
 -15 -23   1 1.44238 1.23701   5
  14  23  -1 0.92168 0.97466   3
 -14 -23   1 0.33061 0.76007   7
 -14 -23   1 7.59367 6.04468   1
 -14 -23   1 0.62800 1.04454   5
  13  23  -1 0.57653 1.03385   3
 -13 -23   1 -0.4691 0.97444   5
 -13 -23   1 -5.0544 5.40695   1
 -13 -23   1 -0.7529 0.69947   7
 -13 -23   1 1.10125 5.01687   1
  12  23  -1 6.98390 1.24777   3
 -12 -23   1 8.86515 1.12477   7
 -12 -23   1 1.49556 5.23277   1
 -12 -23   1 7.47726 4.82947   1
 -12 -23   1 6.31544 1.31134   5
  11  23  -1 0.85497 0.34181   6
  11  23  -1 0.93576 0.95504   3
 -11 -23   1 2.55711 4.23152   1
 -11 -23   1 9.08382 4.60081   1
 -11 -23   1 1.53893 0.74304   7
 -11 -23   1 1.80203 1.03522   5
  10  23  -1 7.23992 0.74682   6
  10  23  -1 8.04011 1.33479   3
 -10 -23   1 10.0205 4.52158   1
 -10 -23   1 7.60334 0.77181   6
 -10 -23   1 5.81037 1.20098   5
 -10 -23   1 7.35308 1.01480   7
 -10 -23   1 5.49774 4.09373   1
   9  23  -1 6.14856 0.67713   6
   9  23  -1 5.46737 1.07944   3
  -9 -23   1 4.36977 0.61434   6
  -9 -23   1 5.64269 0.91452   7
  -9 -23   1 9.10190 4.66527   1
  -9 -23   1 4.05615 1.07663   5
  -9 -23   1 2.30756 3.69553   1
   8  23  -1 0.48999 0.48533   6
   8  23  -1 0.98959 0.91786   3
  -8 -23   1 -0.4398 0.44920   6
  -8 -23   1 0.72663 0.58307   7
  -8 -23   1 2.61974 3.64588   1
  -8 -23   1 -2.2070 3.41825   1
  -8 -23   1 0.80922 0.88677   5
   7  23  -1 5.23844 1.13104   3
   7  23  -1 5.85717 0.76255   6
  -7 -23   1 4.73662 1.03168   5
  -7 -23   1 8.02328 3.82913   1
  -7 -23   1 6.06828 0.76307   6
  -7 -23   1 5.03076 0.79539   7
  -7 -23   1 7.54685 3.55680   1
   6  23  -1 0.64716 0.54385   6
   6  23  -1 -0.8986 0.78225   3
  -6 -23   1 -0.7720 0.49594   7
  -6 -23   1 -1.5777 3.27839   1
  -6 -23   1 -0.1477 0.50145   6
  -6 -23   1 -0.5033 3.70410   1
   5  23  -1 5.88963 0.83368   6
   5  23  -1 5.48963 1.07831   3
  -5 -23   1 6.92444 0.83367   7
  -5 -23   1 4.58591 3.89827   1
  -5 -23   1 6.48813 3.77496   1
  -5 -23   1 4.80541 0.78551   6
   4  23  -1 4.77709 1.05212   3
   4  23  -1 3.79189 0.75910   6
  -4 -23   1 3.92184 3.72052   1
  -4 -23   1 2.27783 3.35819   1
  -4 -23   1 4.95083 0.84313   6
  -4 -23   1 6.67743 1.00269   5
   3  23  -1 14.5757 1.65751   3
   3  23  -1 12.7040 1.42387   6
  -3 -23   1 12.5136 1.26981   6
  -3 -23   1 9.97246 4.05481   1
  -3 -23   1 12.0494 0.74171   4
  -3 -23   1 13.7675 1.24378   5
  -3 -23   1 10.5183 3.95333   1
   2  23  -1 21.6834 1.79110   3
  -2 -23   1 23.1670 1.57509   6
  -2 -23   1 29.0290 4.62597   1
  -2 -23   1 20.8831 1.04268   4
  -2 -23   1 17.0156 4.06794   1
  -2 -23   1 21.4382 1.38050   5
   1  23  -1 1.54138 0.93046   3
  -1 -23   1 -1.8123 3.15431   1
  -1 -23   1 1.72960 0.63009   5
  -1 -23   1 -0.6036 3.10782   1
  -1 -23   1 2.55005 0.78843   6
  -1 -23   1 3.42520 0.55411   4
   0  23  -1 11.5604 1.33835   3
   0 -23   1 6.56667 3.89314   1
   0 -23   1 4.84870 3.42617   1
   0 -23   1 11.8687 0.96186   4
   0 -23   1 11.2146 1.01056   5
   0 -23   1 12.7464 1.38921   6
  -1  23  -1 -0.7127 0.79566   3
   1 -23   1 0.11331 0.48264   5
   1 -23   1 -3.9542 3.28640   1
   1 -23   1 0.23962 3.41457   1
   1 -23   1 0.40463 0.72720   6
   1 -23   1 0.69729 0.54809   4
  -2  23  -1 16.2150 1.74167   3
   2 -23   1 12.6844 4.09568   1
   2 -23   1 16.6920 1.58273   6
   2 -23   1 15.9630 3.94123   1
   2 -23   1 16.5629 0.99887   5
   2 -23   1 15.6919 1.19674   4
  -3  23  -1 1.17132 0.86728   3
   3 -23   1 -0.1022 0.75414   6
   3 -23   1 1.73629 0.68310   4
   3 -23   1 3.05201 0.51421   7
   3 -23   1 1.23273 3.40193   1
   3 -23   1 1.14127 3.34914   1
  -4  23  -1 18.6032 1.74857   3
   4 -23   1 21.1512 1.73840   6
   4 -23   1 15.0792 3.97394   1
   4 -23   1 17.5639 0.82658   5
   4 -23   1 19.1068 1.05014   7
   4 -23   1 9.79179 3.87836   1
   4 -23   1 18.1977 1.34888   4
  -5  23  -1 4.79726 1.07059   3
   5 -23   1 5.83021 3.54211   1
   5 -23   1 4.04939 0.87289   4
   5 -23   1 4.95011 0.56195   7
   5 -23   1 3.88010 1.03148   6
   5 -23   1 2.51656 3.68868   1
  -6  23  -1 9.41466 1.31523   3
   6 -23   1 10.4298 0.80887   7
   6 -23   1 3.74013 4.20703   1
   6 -23   1 8.51024 1.07374   4
   6 -23   1 12.4396 1.45443   6
   6 -23   1 11.1438 4.28066   1
  -7  23  -1 3.31063 1.07326   3
   7 -23   1 3.82013 0.96732   4
   7 -23   1 6.13063 3.74966   1
   7 -23   1 0.63327 4.42789   1
   7 -23   1 3.52651 1.02243   6
   7 -23   1 3.91530 0.50950   7
  -8  23  -1 1.78821 1.00278   3
   8 -23   1 0.99776 4.69808   1
   8 -23   1 3.87644 0.93621   4
   8 -23   1 2.43110 0.96846   6
   8 -23   1 -2.1691 4.12805   1
   8 -23   1 3.68563 0.48300   7
  -9  23  -1 -0.3068 0.89699   3
   9 -23   1 0.34536 3.82433   1
   9 -23   1 0.65502 0.39095   7
   9 -23   1 4.43633 4.97219   1
   9 -23   1 0.33155 0.85131   6
   9 -23   1 0.40822 0.79981   4
 -10  23  -1 4.53030 1.15892   3
  10 -23   1 -4.4319 5.01811   1
  10 -23   1 1.75291 0.91645   4
  10 -23   1 3.12154 1.08267   6
  10 -23   1 2.20136 0.44081   7
 -11  23  -1 2.54109 1.15935   3
  11 -23   1 5.20338 5.10490   1
  11 -23   1 2.24891 0.94854   6
  11 -23   1 2.43468 0.95413   4
 -12  23  -1 -0.1399 0.98921   3
  12 -23   1 -9.1848 5.93500   1
  12 -23   1 -0.9349 0.88911   4
 -13  23  -1 -1.5623 0.96301   3
  13 -23   1 0.52362 0.85799   6
  13 -23   1 -1.1548 0.88357   4
 -14  23  -1 2.72342 1.19080   3
  14 -23   1 1.25745 0.97008   6
  14 -23   1 2.90331 1.21773   4
  18  22  -1 -0.1883 1.00536   3
 -18 -22   1 0.00618 1.15902   5
 -18 -22   1 0.47629 0.90748   7
  17  22  -1 4.96903 1.27591   3
 -17 -22   1 5.54983 1.15264   7
 -17 -22   1 3.66428 1.35729   5
  16  22  -1 0.42772 1.04077   3
 -16 -22   1 0.74683 0.87338   7
 -16 -22   1 -1.8655 1.05645   5
 -16 -22   1 0.88307 5.80991   1
 -15 -22   1 7.82164 5.95644   1
  14  22  -1 1.85963 1.05214   3
 -14 -22   1 -0.1635 0.97081   5
 -14 -22   1 -1.9016 6.77834   1
 -14 -22   1 2.11661 5.05792   1
 -14 -22   1 0.23738 0.80565   7
  13  22  -1 -0.2200 0.89477   3
 -13 -22   1 -0.5537 0.70076   7
 -13 -22   1 -7.8261 4.19811   1
 -13 -22   1 0.52797 4.24655   1
 -13 -22   1 -0.8942 0.88870   5
  12  22  -1 0.05263 0.91075   3
 -12 -22   1 0.20003 0.70783   7
 -12 -22   1 -7.1069 3.84667   1
 -12 -22   1 0.43971 1.02450   5
 -12 -22   1 4.91522 4.68919   1
  11  22  -1 0.35294 0.30696   6
  11  22  -1 0.70732 0.92049   3
 -11 -22   1 -0.3544 0.69887   7
 -11 -22   1 -1.1119 3.76586   1
 -11 -22   1 0.13764 0.91264   5
 -11 -22   1 3.32700 4.08005   1
  10  22  -1 -0.3533 0.86542   3
 -10 -22   1 1.12618 0.70547   7
 -10 -22   1 3.28714 3.82698   1
 -10 -22   1 5.99565 4.09291   1
 -10 -22   1 0.23428 0.35760   6
 -10 -22   1 -0.4100 0.85175   5
   9  22  -1 5.66279 1.09440   3
   9  22  -1 6.30709 0.65260   6
  -9 -22   1 4.43210 0.58591   6
  -9 -22   1 3.32054 3.37766   1
  -9 -22   1 4.30437 0.82389   7
   8  22  -1 4.33768 1.03664   3
   8  22  -1 4.74637 0.64090   6
  -8 -22   1 3.50049 0.60616   6
  -8 -22   1 3.37080 3.36285   1
  -8 -22   1 6.07720 3.40040   1
  -8 -22   1 2.48827 0.70813   7
   7  22  -1 10.9311 1.04775   6
   7  22  -1 14.0558 1.62147   3
  -7 -22   1 11.3194 3.51662   1
  -7 -22   1 13.9362 1.24769   7
  -7 -22   1 14.5322 1.11767   6
  -7 -22   1 10.2751 3.68717   1
   6  22  -1 4.74516 0.73372   6
   6  22  -1 8.16633 1.23546   3
  -6 -22   1 5.48258 0.74537   6
  -6 -22   1 4.32817 3.24060   1
  -6 -22   1 4.50123 3.61471   1
  -6 -22   1 4.99808 0.78674   7
   5  22  -1 2.59676 0.66687   6
   5  22  -1 4.91027 1.05338   3
  -5 -22   1 6.48272 3.15658   1
  -5 -22   1 1.27856 0.60258   6
  -5 -22   1 1.99861 3.39058   1
   4  22  -1 0.09644 0.76283   3
   4  22  -1 0.59488 0.54978   6
  -4 -22   1 2.60316 3.01700   1
  -4 -22   1 0.81756 0.60920   6
  -4 -22   1 0.42108 3.21411   1
   3  22  -1 1.47607 0.86053   3
   3  22  -1 2.18313 0.67006   6
  -3 -22   1 4.92420 3.45025   1
  -3 -22   1 2.55877 2.86790   1
  -3 -22   1 2.04890 0.65024   6
  -3 -22   1 2.83023 0.44455   4
   2  22  -1 0.02741 0.77928   3
   2  22  -1 0.12201 0.60716   6
  -2 -22   1 3.73428 3.00185   1
  -2 -22   1 -0.0840 0.38128   4
  -2 -22   1 -2.7369 2.52739   1
  -2 -22   1 0.28685 0.58576   6
   1  22  -1 5.05287 1.03888   3
  -1 -22   1 2.76020 2.90649   1
  -1 -22   1 4.40512 2.99242   1
  -1 -22   1 5.64486 0.75976   5
  -1 -22   1 4.35934 0.83153   6
  -1 -22   1 4.87979 0.62050   4
   0  22  -1 3.36133 0.93980   3
   0 -22   1 4.55167 2.90023   1
   0 -22   1 2.69830 0.60718   5
   0 -22   1 2.44907 0.56487   4
   0 -22   1 3.88635 0.85869   6
   0 -22   1 -3.6840 2.66988   1
  -1  22  -1 0.45468 0.83644   3
   1 -22   1 1.43010 0.53184   5
   1 -22   1 1.51357 2.79395   1
   1 -22   1 1.63493 0.57627   4
   1 -22   1 -0.3708 2.84776   1
   1 -22   1 0.62080 0.71649   6
  -2  22  -1 -0.2161 0.79125   3
   2 -22   1 1.14702 3.24387   1
   2 -22   1 -0.3357 0.67790   6
   2 -22   1 -0.0082 0.42358   5
   2 -22   1 2.25708 3.00092   1
   2 -22   1 1.39016 0.60218   4
  -3  22  -1 2.23270 0.89135   3
   3 -22   1 1.15319 0.65841   4
   3 -22   1 2.06595 0.45368   5
   3 -22   1 0.83542 0.77379   6
   3 -22   1 1.10798 0.44480   7
   3 -22   1 1.97956 3.09525   1
   3 -22   1 0.91159 2.78444   1
  -4  22  -1 11.6166 1.35933   3
   4 -22   1 8.18694 3.32443   1
   4 -22   1 11.1368 0.65347   5
   4 -22   1 8.06521 1.14494   6
   4 -22   1 9.34029 0.84037   7
   4 -22   1 9.49972 1.00570   4
   4 -22   1 8.50592 3.38216   1
  -5  22  -1 -0.8764 0.77751   3
   5 -22   1 0.89326 0.40670   7
   5 -22   1 0.57322 0.24889   5
   5 -22   1 0.69097 2.95261   1
   5 -22   1 1.02265 0.80108   6
   5 -22   1 3.55274 3.20826   1
   5 -22   1 1.15958 0.71821   4
  -6  22  -1 5.94356 1.17427   3
   6 -22   1 2.60950 3.14646   1
   6 -22   1 4.59231 0.84812   4
   6 -22   1 5.54434 1.13320   6
   6 -22   1 0.04673 3.22226   1
   6 -22   1 5.78754 0.56872   7
  -7  22  -1 4.62301 1.10213   3
   7 -22   1 3.92152 1.00503   6
   7 -22   1 4.66447 0.90088   4
   7 -22   1 2.00621 3.48484   1
   7 -22   1 3.34528 0.49023   7
   7 -22   1 -0.8842 3.41727   1
  -8  22  -1 0.47490 0.89519   3
   8 -22   1 0.78107 0.72601   4
   8 -22   1 -1.5302 3.27526   1
   8 -22   1 1.30709 3.65883   1
   8 -22   1 0.10684 0.83588   6
   8 -22   1 0.83903 0.36949   7
  -9  22  -1 1.76858 1.03619   3
   9 -22   1 4.17121 4.01271   1
   9 -22   1 0.92780 0.83214   4
   9 -22   1 0.59715 0.86680   6
   9 -22   1 -0.0722 3.78060   1
   9 -22   1 1.80358 0.43489   7
 -10  22  -1 1.91832 1.01515   3
  10 -22   1 -0.3557 4.04500   1
  10 -22   1 1.49847 0.92815   4
  10 -22   1 -1.9258 4.49083   1
  10 -22   1 2.34630 1.02752   6
  10 -22   1 1.60332 0.40937   7
 -11  22  -1 0.50041 0.97891   3
  11 -22   1 -3.9807 4.84663   1
  11 -22   1 1.10025 0.91249   6
  11 -22   1 0.95524 0.90581   4
  11 -22   1 1.07447 0.42649   7
 -12  22  -1 -1.1078 0.95731   3
 -12  22  -1 4.02618 5.03604   1
  12 -22   1 0.06361 0.56842   7
  12 -22   1 1.57419 0.93201   6
  12 -22   1 -3.8546 4.56631   1
  12 -22   1 0.52709 0.87934   4
 -13  22  -1 -3.9632 6.05786   1
 -13  22  -1 -0.0685 1.03032   3
  13 -22   1 -0.4730 0.79039   6
  13 -22   1 0.53492 0.89303   4
 -14  22  -1 0.71250 1.08636   3
  14 -22   1 1.22388 0.99941   4
  14 -22   1 -1.2770 0.79270   6
 -15  22  -1 3.32800 1.24814   3
  15 -22   1 4.07517 1.14778   6
  15 -22   1 5.68766 1.26206   4
  19  21  -1 12.1312 1.66501   3
 -19 -21   1 10.5745 1.66574   5
 -19 -21   1 9.84221 1.36933   7
  18  21  -1 0.56293 1.01120   3
 -18 -21   1 -0.5066 1.05796   5
 -18 -21   1 0.46744 0.92641   7
  17  21  -1 0.98394 1.06951   3
 -17 -21   1 0.41248 6.23668   1
 -17 -21   1 -0.8694 0.79721   7
 -17 -21   1 1.82769 1.15845   5
  16  21  -1 5.22858 1.25272   3
 -16 -21   1 5.06430 1.31823   5
 -16 -21   1 7.74552 1.20376   7
 -16 -21   1 13.3886 5.81850   1
  15  21  -1 17.1640 1.98885   3
 -15 -21   1 17.1798 1.69720   7
 -15 -21   1 17.4230 1.87310   5
 -15 -21   1 13.2196 5.46057   1
  14  21  -1 -0.8002 0.86368   3
 -14 -21   1 1.54830 1.06693   5
 -14 -21   1 -4.4827 4.62813   1
 -14 -21   1 0.01901 0.73674   7
 -14 -21   1 1.50220 4.14774   1
  13  21  -1 -0.1863 0.84804   3
 -13 -21   1 1.09231 1.01931   5
 -13 -21   1 8.09685 4.06489   1
 -13 -21   1 -4.3508 4.17430   1
 -13 -21   1 -0.5537 0.73043   7
  12  21  -1 -0.4043 0.89499   3
 -12 -21   1 -6.0640 3.92482   1
 -12 -21   1 -4.0586 3.83636   1
 -12 -21   1 1.42484 1.04646   5
 -12 -21   1 0.80151 0.77623   7
  11  21  -1 12.9908 0.69944   6
  11  21  -1 14.1971 1.53400   3
 -11 -21   1 6.33841 3.71936   1
 -11 -21   1 7.83261 3.75821   1
 -11 -21   1 14.2412 1.45061   7
  10  21  -1 9.88943 1.31795   3
  10  21  -1 7.48470 0.68915   6
 -10 -21   1 9.65359 3.69124   1
 -10 -21   1 6.76116 0.92934   7
 -10 -21   1 6.95179 0.70361   6
 -10 -21   1 12.5668 4.11935   1
   9  21  -1 35.4073 1.48756   6
   9  21  -1 36.9604 2.23153   3
  -9 -21   1 36.0303 1.87753   7
  -9 -21   1 41.0249 5.44963   1
  -9 -21   1 30.7288 4.70200   1
  -9 -21   1 39.2613 1.51959   6
   8  21  -1 -0.6964 0.76806   3
  -8 -21   1 4.24988 3.30032   1
  -8 -21   1 1.22863 2.88543   1
   7  21  -1 0.84080 0.84334   3
   7  21  -1 1.78156 0.53808   6
  -7 -21   1 2.70308 0.69330   7
  -7 -21   1 2.66818 0.61258   6
  -7 -21   1 5.77589 3.16983   1
  -7 -21   1 4.12261 2.93651   1
   6  21  -1 0.96827 0.86559   3
   6  21  -1 1.40007 0.53936   6
  -6 -21   1 0.70656 0.58943   7
  -6 -21   1 0.57602 2.68413   1
  -6 -21   1 5.40144 3.03864   1
  -6 -21   1 0.69327 0.53039   6
   5  21  -1 8.36935 1.16020   3
   5  21  -1 7.73110 0.85132   6
  -5 -21   1 3.42119 2.92043   1
  -5 -21   1 6.65640 0.80646   6
  -5 -21   1 2.83597 3.03412   1
   4  21  -1 3.97426 0.96479   3
   4  21  -1 4.94559 0.75085   6
  -4 -21   1 4.44729 0.72488   6
  -4 -21   1 9.17600 3.13758   1
  -4 -21   1 0.97782 2.65714   1
   3  21  -1 16.2452 1.23930   6
   3  21  -1 14.9862 1.57259   3
  -3 -21   1 19.4105 3.70639   1
  -3 -21   1 15.9147 3.60256   1
  -3 -21   1 16.2030 1.29546   6
  -3 -21   1 14.4935 0.79305   4
   2  21  -1 8.43430 1.14895   3
   2  21  -1 6.98228 0.85329   6
  -2 -21   1 6.69987 0.67220   4
  -2 -21   1 3.90381 2.71511   1
  -2 -21   1 9.59908 3.00578   1
  -2 -21   1 6.85228 0.87632   6
   1  21  -1 5.91664 0.83172   6
   1  21  -1 5.52000 1.04268   3
  -1 -21   1 6.49972 0.66873   4
  -1 -21   1 4.86467 0.82488   6
  -1 -21   1 3.78899 2.61220   1
  -1 -21   1 5.45797 2.71210   1
   0  21  -1 5.05339 0.96122   3
   0  21  -1 3.40462 0.78168   6
   0 -21   1 5.71725 0.91562   6
   0 -21   1 2.82633 2.50996   1
   0 -21   1 4.74932 0.63085   4
   0 -21   1 1.94732 2.65757   1
  -1  21  -1 0.04415 0.74242   3
   1 -21   1 0.20313 0.44414   5
   1 -21   1 6.39118 2.90712   1
   1 -21   1 0.18005 0.65878   6
   1 -21   1 0.50115 0.49222   4
   1 -21   1 1.51328 2.67541   1
  -2  21  -1 2.33224 0.90496   3
   2 -21   1 -0.9019 2.44342   1
   2 -21   1 1.81715 0.49922   5
   2 -21   1 2.95473 0.81190   6
   2 -21   1 1.97142 3.07301   1
   2 -21   1 1.35067 0.60048   4
  -3  21  -1 4.37892 0.98699   3
   3 -21   1 4.09614 0.79235   4
   3 -21   1 3.58106 0.88437   6
   3 -21   1 4.70608 2.93398   1
   3 -21   1 4.49615 0.53976   5
   3 -21   1 3.38070 2.98799   1
  -4  21  -1 13.0442 1.53460   3
   4 -21   1 10.6744 0.89924   7
   4 -21   1 11.7935 0.69820   5
   4 -21   1 16.1537 3.51884   1
   4 -21   1 8.79354 3.33829   1
   4 -21   1 11.7801 1.13977   4
   4 -21   1 15.8101 1.52007   6
  -5  21  -1 8.69313 1.23216   3
   5 -21   1 7.98639 0.80318   7
   5 -21   1 8.10042 0.96437   4
   5 -21   1 16.4544 3.65177   1
   5 -21   1 6.64637 3.22856   1
   5 -21   1 7.92684 1.10764   6
   5 -21   1 8.61205 0.47916   5
  -6  21  -1 14.8550 1.70336   3
   6 -21   1 17.2477 1.32872   4
   6 -21   1 14.9795 0.91201   7
   6 -21   1 9.41500 3.59327   1
   6 -21   1 13.0521 3.71219   1
   6 -21   1 13.9110 1.46663   6
  -7  21  -1 0.61205 0.82525   3
   7 -21   1 1.63852 0.81484   6
   7 -21   1 0.97202 0.72193   4
   7 -21   1 -2.6890 2.78858   1
   7 -21   1 -1.8390 3.24340   1
   7 -21   1 1.48965 0.40274   7
  -8  21  -1 2.11717 0.92828   3
   8 -21   1 5.21278 3.67922   1
   8 -21   1 3.54376 0.87514   4
   8 -21   1 3.21232 0.95352   6
   8 -21   1 4.14073 0.49580   7
   8 -21   1 5.28240 3.31614   1
  -9  21  -1 7.08745 1.26570   3
   9 -21   1 6.18548 0.59702   7
   9 -21   1 2.09590 3.49286   1
   9 -21   1 6.45660 3.29058   1
   9 -21   1 7.13996 1.06599   4
   9 -21   1 6.03589 1.06916   6
 -10  21  -1 7.35781 1.26977   3
 -10  21  -1 4.88506 3.93071   1
  10 -21   1 6.68301 0.61403   7
  10 -21   1 6.37197 1.19130   6
  10 -21   1 8.11761 4.20835   1
  10 -21   1 7.52283 1.11041   4
  10 -21   1 4.84530 3.67302   1
 -11  21  -1 -0.2065 3.88353   1
 -11  21  -1 1.59909 1.07882   3
  11 -21   1 0.76716 0.40667   7
  11 -21   1 1.72550 1.00670   6
  11 -21   1 8.21738 3.95897   1
  11 -21   1 0.88777 0.89424   4
  11 -21   1 -1.0652 4.28900   1
 -12  21  -1 5.59907 4.31600   1
  12 -21   1 3.77732 4.17273   1
 -13  21  -1 0.64942 1.03694   3
 -13  21  -1 -3.8972 5.15703   1
  13 -21   1 2.31530 0.53695   7
  13 -21   1 2.67581 1.09869   4
  13 -21   1 -0.3392 0.75285   6
 -14  21  -1 1.88840 5.17652   1
 -14  21  -1 7.19178 1.36906   3
  14 -21   1 4.56727 1.23175   4
  14 -21   1 8.74368 6.08478   1
  14 -21   1 4.89635 1.15440   6
 -15  21  -1 0.53967 1.05228   3
  15 -21   1 2.27827 1.07938   4
  15 -21   1 0.19099 0.93566   6
 -16  21  -1 3.24686 1.27669   3
  16 -21   1 0.97909 1.04203   4
  16 -21   1 2.35716 1.12470   6
  20  20  -1 0.45580 1.06364   3
 -20 -20   1 0.73471 1.14608   5
 -20 -20   1 1.89636 1.02510   7
  19  20  -1 5.19535 1.24392   3
 -19 -20   1 4.33522 1.07029   7
 -19 -20   1 5.08168 1.39408   5
  18  20  -1 8.12268 1.45689   3
 -18 -20   1 6.42761 1.46503   5
 -18 -20   1 4.42854 1.14970   7
 -18 -20   1 6.12059 7.27407   1
  17  20  -1 4.87493 1.22618   3
 -17 -20   1 4.70330 1.03400   7
 -17 -20   1 4.71722 1.38192   5
 -17 -20   1 5.77197 4.91028   1
 -16 -20   1 6.04221 4.48312   1
 -16 -20   1 3.78403 1.29749   5
  15  20  -1 15.4957 1.81964   3
 -15 -20   1 15.5074 1.53412   7
 -15 -20   1 14.1823 1.73571   5
 -15 -20   1 13.7531 4.42262   1
 -15 -20   1 7.88596 4.84404   1
  14  20  -1 0.37328 0.92177   3
 -14 -20   1 1.07337 1.05040   5
 -14 -20   1 7.96030 4.17219   1
 -14 -20   1 1.14229 0.79677   7
 -14 -20   1 -4.2846 3.95577   1
  13  20  -1 6.89506 1.33373   3
 -13 -20   1 4.28506 3.78374   1
 -13 -20   1 6.06016 0.98986   7
 -13 -20   1 8.25721 1.35473   5
 -13 -20   1 4.18294 4.18678   1
  12  20  -1 9.57151 1.31999   3
 -12 -20   1 7.54219 3.91948   1
 -12 -20   1 8.64484 1.11347   7
 -12 -20   1 5.94967 3.49097   1
  11  20  -1 27.0903 1.01625   6
  11  20  -1 34.1429 2.11948   3
 -11 -20   1 21.5465 4.50725   1
 -11 -20   1 27.1689 4.38449   1
 -11 -20   1 28.8379 1.80082   7
  10  20  -1 24.5765 1.81458   3
  10  20  -1 21.3162 0.99474   6
 -10 -20   1 23.7993 4.10358   1
 -10 -20   1 22.0913 1.54537   7
 -10 -20   1 20.7855 0.99376   6
 -10 -20   1 25.5704 4.47575   1
   9  20  -1 0.78142 0.82507   3
  -9 -20   1 -0.2365 2.74887   1
  -9 -20   1 1.28668 0.41300   6
  -9 -20   1 1.55813 0.69808   7
  -9 -20   1 1.27090 3.05714   1
   8  20  -1 45.0385 1.79294   6
   8  20  -1 49.3316 2.43189   3
  -8 -20   1 58.2955 5.88358   1
  -8 -20   1 50.1739 2.12910   7
  -8 -20   1 45.0189 1.79249   6
  -8 -20   1 52.5094 5.54068   1
   7  20  -1 2.23496 0.88843   3
   7  20  -1 2.81026 0.58016   6
  -7 -20   1 2.80884 0.58171   6
  -7 -20   1 4.25733 0.74190   7
  -7 -20   1 4.72860 2.67644   1
  -7 -20   1 1.88327 2.69432   1
   6  20  -1 37.4904 2.08762   3
   6  20  -1 35.0019 1.61866   6
  -6 -20   1 38.2317 4.78674   1
  -6 -20   1 30.6645 4.30034   1
  -6 -20   1 37.1240 1.64060   6
   5  20  -1 1.23160 0.80773   3
   5  20  -1 0.87635 0.52128   6
  -5 -20   1 4.97779 2.61469   1
  -5 -20   1 1.62340 0.56559   6
  -5 -20   1 6.21754 2.74325   1
   4  20  -1 22.0255 1.68676   3
   4  20  -1 18.0020 1.25943   6
  -4 -20   1 22.0390 1.35207   6
  -4 -20   1 21.0123 3.64759   1
  -4 -20   1 18.8913 3.81464   1
   3  20  -1 0.53740 0.72396   3
   3  20  -1 -0.4635 0.50340   6
  -3 -20   1 1.02116 2.37420   1
  -3 -20   1 0.28086 0.34226   4
  -3 -20   1 -0.2993 0.52194   6
  -3 -20   1 1.47198 2.38739   1
   2  20  -1 0.45526 0.54848   6
   2  20  -1 0.35686 0.72640   3
  -2 -20   1 -2.7216 2.15819   1
  -2 -20   1 -1.4376 2.14806   1
  -2 -20   1 0.45007 0.57427   6
  -2 -20   1 0.51876 0.37935   4
   1  20  -1 19.3039 1.58224   3
   1  20  -1 17.7172 1.33583   6
  -1 -20   1 19.7178 1.40817   6
  -1 -20   1 17.8292 3.35963   1
  -1 -20   1 18.6831 1.00284   4
  -1 -20   1 15.5759 3.15410   1
   0  20  -1 17.4312 1.53505   3
   0  20  -1 16.8119 1.32559   6
   0 -20   1 17.2346 3.34931   1
   0 -20   1 15.3258 0.98238   4
   0 -20   1 18.0830 1.41826   6
   0 -20   1 17.4692 3.48524   1
  -1  20  -1 14.7520 1.49354   3
  -1  20  -1 12.8502 1.30315   6
   1 -20   1 13.2869 3.05929   1
   1 -20   1 14.8576 1.00430   4
   1 -20   1 15.7370 1.38937   6
   1 -20   1 12.9780 3.32067   1
  -2  20  -1 0.81761 0.66296   6
  -2  20  -1 0.51790 0.80573   3
   2 -20   1 0.06034 0.38967   5
   2 -20   1 1.05519 0.56236   4
   2 -20   1 0.81471 0.68993   6
   2 -20   1 1.16627 2.64338   1
   2 -20   1 1.12391 2.49853   1
  -3  20  -1 0.23601 0.74038   3
   3 -20   1 -4.3120 2.04414   1
   3 -20   1 -0.0447 0.34035   5
   3 -20   1 -1.6971 2.59664   1
   3 -20   1 -0.1320 0.51943   4
   3 -20   1 0.95427 0.71131   6
  -4  20  -1 32.1216 2.04753   3
   4 -20   1 28.4620 4.01791   1
   4 -20   1 29.3632 1.12735   5
   4 -20   1 33.7829 1.59683   4
   4 -20   1 34.3467 4.43006   1
   4 -20   1 30.5703 1.33627   7
   4 -20   1 32.2018 1.91683   6
  -5  20  -1 12.4821 1.35468   3
   5 -20   1 13.8425 1.20104   4
   5 -20   1 10.7948 0.87236   7
   5 -20   1 11.2613 3.07879   1
   5 -20   1 13.6118 1.50443   6
   5 -20   1 12.2260 0.56881   5
   5 -20   1 13.2259 3.51475   1
  -6  20  -1 3.50590 0.96452   3
   6 -20   1 5.07478 2.65195   1
   6 -20   1 6.89079 1.12989   6
   6 -20   1 5.18659 0.57898   7
   6 -20   1 4.71477 2.78569   1
   6 -20   1 6.02139 0.93726   4
  -7  20  -1 -0.5759 0.76630   3
   7 -20   1 0.16898 0.69792   4
   7 -20   1 -4.8232 2.43345   1
   7 -20   1 0.22087 0.73736   6
   7 -20   1 0.11195 0.35894   7
   7 -20   1 1.30833 2.85684   1
  -8  20  -1 12.2422 1.36543   3
   8 -20   1 12.4025 1.37566   6
   8 -20   1 11.6700 1.24204   4
   8 -20   1 6.25712 3.04724   1
   8 -20   1 10.6327 0.79630   7
   8 -20   1 10.7220 3.60095   1
  -9  20  -1 -0.6237 3.05563   1
  -9  20  -1 -0.5579 0.80934   3
   9 -20   1 0.40679 3.06794   1
   9 -20   1 0.07790 0.35153   7
   9 -20   1 0.13064 0.72066   6
   9 -20   1 -3.4883 3.13029   1
   9 -20   1 -0.0197 0.65766   4
 -10  20  -1 6.99261 3.39641   1
 -10  20  -1 7.43681 1.22656   3
  10 -20   1 8.07515 1.13192   4
  10 -20   1 1.63988 2.96385   1
  10 -20   1 5.51388 0.57935   7
  10 -20   1 4.27756 1.00433   6
  10 -20   1 3.20923 3.36166   1
 -11  20  -1 -0.0053 3.31172   1
 -11  20  -1 1.99820 1.05706   3
  11 -20   1 1.95917 0.99184   6
  11 -20   1 2.50697 0.46925   7
  11 -20   1 2.60788 0.96897   4
  11 -20   1 3.18697 3.84621   1
  11 -20   1 -0.4896 2.99091   1
 -12  20  -1 7.61185 3.95606   1
 -12  20  -1 8.18113 1.40054   3
  12 -20   1 9.54130 1.39363   6
  12 -20   1 7.87456 3.98699   1
  12 -20   1 4.97966 3.41624   1
  12 -20   1 5.17878 0.60048   7
  12 -20   1 3.84702 1.04472   4
 -13  20  -1 0.62803 1.02871   3
 -13  20  -1 -0.5939 4.56746   1
  13 -20   1 -0.5533 0.79373   4
  13 -20   1 -0.0175 0.86248   6
  13 -20   1 1.08301 0.45068   7
 -14  20  -1 0.69323 1.02172   3
 -14  20  -1 2.10728 4.54901   1
  14 -20   1 0.36448 0.95741   4
  14 -20   1 -0.6362 0.45939   7
  14 -20   1 1.05600 0.93231   6
  14 -20   1 -0.8550 4.87400   1
 -15  20  -1 1.37170 1.07299   3
 -15  20  -1 3.28751 5.70696   1
  15 -20   1 1.16927 0.93333   6
  15 -20   1 1.39792 5.80799   1
  15 -20   1 1.48817 1.09715   4
 -16  20  -1 0.27559 1.08025   3
  16 -20   1 -0.4232 0.87353   6
  16 -20   1 -0.7493 0.90964   4
 -17  20  -1 0.84710 1.12310   3
  17 -20   1 0.01877 0.99358   4
  17 -20   1 1.03420 0.97307   6
  20  19  -1 1.03254 1.02297   3
 -20 -19   1 1.07756 1.00121   7
 -20 -19   1 0.64823 1.19998   5
  19  19  -1 0.15973 0.95065   3
 -19 -19   1 1.96880 1.20255   5
 -19 -19   1 -0.7699 0.79105   7
  18  19  -1 6.21416 1.28397   3
 -18 -19   1 4.25466 5.64303   1
 -18 -19   1 6.18694 1.35257   5
 -18 -19   1 6.60319 1.15340   7
  17  19  -1 2.39302 1.01632   3
[truncated: 8,793,747 more chars]
