# Supplementary material for: Property-Driven Design of Thermally Robust Organophosphorus Ionic Liquids for High-Temperature Applications
Source: ACS Appl Eng Mater. 2025 May 5;3(5):1468–82. doi: 10.1021/acsaenm.5c00221 (PMC12117501; doi:10.1021/acsaenm.5c00221)
Supplement: Supplementary file 2 [file em5c00221_si_002.zip › IL12_NTf2.cif]

 
data_MMILII_NTF2_0m

_publ_section_references
;
Bruker (2023). Apex5 v2023.9-2, SAINT V8.40B, Bruker AXS 
Inc.: Madison (WI), USA, 2023.

H\"ubschle, C. B., Sheldrick, G. M. and Dittrich, B. (2011). J. Appl. Cryst. 
44, 1281--1284.

Krause, L., Herbst-Irmer, R., Sheldrick G.M. & Stalke D. (2015). J. Appl. 
Cryst. 48, 3--10.

Sheldrick, G.M. (2008). Acta Cryst. A64, 112--122.

Sheldrick, G. M. (2019). SHELXL2019. University of G\"ottingen, Germany.

Sheldrick, G. M. (2015a). Crystal structure refinement with SHELXL, Acta Cryst. 
C71, 3--8.

Sheldrick, G. M. (2015b). SHELXT--Integrated space-group and
crystal-structure determination, Acta Cryst. A71 3--8.
;

_publ_section_acknowledgements
;
This material is based upon work supported by the National Science Foundation 
through the Major Research Instrumentation Program under Grant No. CHE 1625543.
(Funding for the single crystal X-ray diffractometer).

We thank the College of Science, Purdue University, for support for X-ray 
detector upgrades through the 2020 Laboratory and University Core Facility 
Research Equipment Program.
;
 
_audit_creation_method            'SHELXL-2019/3'
_shelx_SHELXL_version_number      '2019/3'
_chemical_name_systematic         ?
_chemical_name_common             ?
_chemical_melting_point           ?
_chemical_formula_moiety          
 'C42 H34 P Si, C2 F6 N O4 S2'
_chemical_formula_sum
 'C44 H34 F6 N O4 P S2 Si' 
_chemical_formula_weight          877.90

loop_
 _atom_type_symbol
 _atom_type_description
 _atom_type_scat_dispersion_real
 _atom_type_scat_dispersion_imag
 _atom_type_scat_source
 'C'  'C'   0.0033   0.0016
 'International Tables Vol C Tables 4.2.6.8 and 6.1.1.4'
 'H'  'H'   0.0000   0.0000
 'International Tables Vol C Tables 4.2.6.8 and 6.1.1.4'
 'N'  'N'   0.0061   0.0033
 'International Tables Vol C Tables 4.2.6.8 and 6.1.1.4'
 'O'  'O'   0.0106   0.0060
 'International Tables Vol C Tables 4.2.6.8 and 6.1.1.4'
 'F'  'F'   0.0171   0.0103
 'International Tables Vol C Tables 4.2.6.8 and 6.1.1.4'
 'Si'  'Si'   0.0817   0.0704
 'International Tables Vol C Tables 4.2.6.8 and 6.1.1.4'
 'P'  'P'   0.1023   0.0942
 'International Tables Vol C Tables 4.2.6.8 and 6.1.1.4'
 'S'  'S'   0.1246   0.1234
 'International Tables Vol C Tables 4.2.6.8 and 6.1.1.4'
 
_space_group_crystal_system       triclinic
_space_group_IT_number            2
_space_group_name_H-M_alt         'P -1'
_space_group_name_Hall            '-P 1'
 
_shelx_space_group_comment
;
The symmetry employed for this shelxl refinement is uniquely defined
by the following loop, which should always be used as a source of
symmetry information in preference to the above space-group names.
They are only intended as comments.
;
 
loop_
 _space_group_symop_operation_xyz
 'x, y, z'
 '-x, -y, -z'
 
_cell_length_a                    7.2784(3)
_cell_length_b                    12.0888(5)
_cell_length_c                    12.7434(6)
_cell_angle_alpha                 67.730(2)
_cell_angle_beta                  75.505(2)
_cell_angle_gamma                 82.688(2)
_cell_volume                      1003.93(8)
_cell_formula_units_Z             1
_cell_measurement_temperature     150(2)
_cell_measurement_reflns_used     9890    
_cell_measurement_theta_min       2.8927   
_cell_measurement_theta_max       32.9203
 
_exptl_crystal_description        rod
_exptl_crystal_colour             colourless
_exptl_crystal_density_meas       ?
_exptl_crystal_density_method     ?
_exptl_crystal_density_diffrn     1.452          
_exptl_crystal_F_000              452
_exptl_transmission_factor_min    ?
_exptl_transmission_factor_max    ?
_exptl_crystal_size_max           0.430
_exptl_crystal_size_mid           0.160
_exptl_crystal_size_min           0.140
_exptl_absorpt_coefficient_mu     0.276
_shelx_estimated_absorpt_T_min    0.891
_shelx_estimated_absorpt_T_max    0.962
_exptl_absorpt_correction_type   multi-scan
_exptl_absorpt_correction_T_min  0.6978
_exptl_absorpt_correction_T_max  0.7465
_exptl_absorpt_process_details
;
 SADABS 2016/2: Krause, L., Herbst-Irmer, R., Sheldrick G.M. & Stalke D.,
 J. Appl. Cryst. 48 (2015) 3-10
;
_exptl_absorpt_special_details    ?
_diffrn_ambient_temperature       150(2)
_diffrn_radiation_wavelength      0.71073
_diffrn_radiation_type            MoK\a
_diffrn_source                    'fine focus sealed tube X-ray source'
_diffrn_source_current            '30 mA'
_diffrn_source_voltage            '50 kV'
_diffrn_radiation_monochromator   'Triumph curved graphite crystal'
_diffrn_measurement_device        'three circle diffractometer'
_diffrn_measurement_device_type   'Bruker AXS D8 Quest'
_diffrn_detector_type             'PhotonII charge-integrating pixel array (CPAD)'
_diffrn_measurement_method        'omega and phi scans'
_diffrn_detector_area_resol_mean  7.4074

_diffrn_reflns_number             40777
_diffrn_reflns_av_unetI/netI      0.0332
_diffrn_reflns_av_R_equivalents   0.0410
_diffrn_reflns_limit_h_min        -11
_diffrn_reflns_limit_h_max        11
_diffrn_reflns_limit_k_min        -18
_diffrn_reflns_limit_k_max        18
_diffrn_reflns_limit_l_min        -19
_diffrn_reflns_limit_l_max        19
_diffrn_reflns_theta_min          2.893
_diffrn_reflns_theta_max          33.208
_diffrn_reflns_theta_full         25.242
_diffrn_measured_fraction_theta_max   0.989
_diffrn_measured_fraction_theta_full  0.998
_diffrn_reflns_Laue_measured_fraction_max    0.989
_diffrn_reflns_Laue_measured_fraction_full   0.998
_diffrn_reflns_point_group_measured_fraction_max   0.989
_diffrn_reflns_point_group_measured_fraction_full  0.998
_reflns_number_total              7615
_reflns_number_gt                 5950
_reflns_threshold_expression      'I > 2\s(I)'
_reflns_Friedel_coverage          0.000
_reflns_Friedel_fraction_max      .
_reflns_Friedel_fraction_full     .
 
_reflns_special_details
;
 Reflections were merged by SHELXL according to the crystal
 class for the calculation of statistics and refinement.
 
 _reflns_Friedel_fraction is defined as the number of unique
 Friedel pairs measured divided by the number that would be
 possible theoretically, ignoring centric projections and
 systematic absences.
;
 
_computing_data_collection        'Apex5 v2023.9-2 (Bruker, 2023)' 
_computing_cell_refinement        'SAINT V8.40B (Bruker, 2020)' 
_computing_data_reduction         'SAINT V8.40B (Bruker, 2020)'
_computing_structure_solution     'SHELXT (Sheldrick, 2015b)' 
_computing_structure_refinement   
;  
SHELXL-2019/2 (Sheldrick, 2015a, 2019), 
SHELXLE Rev1613 (H\"ubschle et al., 2011)
;  
_computing_molecular_graphics     ?
_computing_publication_material   ?
_refine_special_details           
;
The P and Si atoms share a common position. ADPs and position were 
constrained to be the same. 

The trflimide ion is disordered around an inversion center. The two 
equivalent halfs moieties were restrained to have similar geometries. 
Uij components of ADPs for C and S atoms were restrained to be similar. 
;
_refine_ls_structure_factor_coef  Fsqd
_refine_ls_matrix_type            full
_refine_ls_weighting_scheme       calc
_refine_ls_weighting_details
'w=1/[\s^2^(Fo^2^)+(0.0402P)^2^+0.4623P] where P=(Fo^2^+2Fc^2^)/3'
_atom_sites_solution_primary      dual 
_atom_sites_solution_secondary    difmap
_atom_sites_solution_hydrogens    geom
_refine_ls_hydrogen_treatment     constr
_refine_ls_extinction_method      'SHELXL-2019/2 (Sheldrick 2019)'
_refine_ls_extinction_coef        0.0070(16)
_refine_ls_extinction_expression
 'Fc^*^=kFc[1+0.001xFc^2^\l^3^/sin(2\q)]^-1/4^'
_refine_ls_number_reflns          7615
_refine_ls_number_parameters      335
_refine_ls_number_restraints      75
_refine_ls_R_factor_all           0.0649
_refine_ls_R_factor_gt            0.0445
_refine_ls_wR_factor_ref          0.1105
_refine_ls_wR_factor_gt           0.1013
_refine_ls_goodness_of_fit_ref    1.045
_refine_ls_restrained_S_all       1.049
_refine_ls_shift/su_max           0.001
_refine_ls_shift/su_mean          0.000
 
loop_
 _atom_site_label
 _atom_site_type_symbol
 _atom_site_fract_x
 _atom_site_fract_y
 _atom_site_fract_z
 _atom_site_U_iso_or_equiv
 _atom_site_adp_type
 _atom_site_occupancy
 _atom_site_site_symmetry_order  
 _atom_site_calc_flag
 _atom_site_refinement_flags_posn
 _atom_site_refinement_flags_adp
 _atom_site_refinement_flags_occupancy
 _atom_site_disorder_assembly
 _atom_site_disorder_group
Si1 Si 0.31990(4) 0.34314(3) 0.39463(3) 0.01851(8) Uani 0.5 1 d . . P A 1
P1 P 0.31990(4) 0.34314(3) 0.39463(3) 0.01851(8) Uani 0.5 1 d . . P A 2
C1 C 0.41880(17) 0.43368(10) 0.45401(10) 0.0211(2) Uani 1 1 d . . . . .
C2 C 0.38600(19) 0.55766(11) 0.42038(11) 0.0249(2) Uani 1 1 d . . . . .
H2 H 0.308661 0.597457 0.365983 0.030 Uiso 1 1 calc R U . . .
C3 C 0.46571(19) 0.62281(11) 0.46597(12) 0.0266(2) Uani 1 1 d . . . . .
H3 H 0.441726 0.706827 0.442665 0.032 Uiso 1 1 calc R U . . .
C4 C 0.13819(17) 0.24578(10) 0.50608(10) 0.0218(2) Uani 1 1 d . . . . .
C5 C 0.01634(19) 0.19433(12) 0.46962(12) 0.0287(3) Uani 1 1 d . . . . .
H5 H 0.031200 0.209996 0.389109 0.034 Uiso 1 1 calc R U . . .
C6 C -0.1260(2) 0.12068(13) 0.54967(14) 0.0352(3) Uani 1 1 d . . . . .
H6 H -0.207202 0.085584 0.523975 0.042 Uiso 1 1 calc R U . . .
C7 C -0.1496(2) 0.09838(13) 0.66695(14) 0.0385(3) Uani 1 1 d . . . . .
H7 H -0.248184 0.048850 0.721746 0.046 Uiso 1 1 calc R U . . .
C8 C -0.0295(2) 0.14828(14) 0.70450(13) 0.0382(3) Uani 1 1 d . . . . .
H8 H -0.045721 0.132618 0.785106 0.046 Uiso 1 1 calc R U . . .
C9 C 0.1145(2) 0.22103(12) 0.62494(11) 0.0301(3) Uani 1 1 d . . . . .
H9 H 0.197242 0.254148 0.651412 0.036 Uiso 1 1 calc R U . . .
C10 C 0.51648(17) 0.25706(10) 0.33681(10) 0.0213(2) Uani 1 1 d . . . . .
C11 C 0.4971(2) 0.13964(12) 0.34794(14) 0.0340(3) Uani 1 1 d . . . . .
H11 H 0.383426 0.099523 0.392935 0.041 Uiso 1 1 calc R U . . .
C12 C 0.6440(3) 0.08098(15) 0.29328(17) 0.0462(4) Uani 1 1 d . . . . .
H12 H 0.629839 0.001059 0.300927 0.055 Uiso 1 1 calc R U . . .
C13 C 0.8102(2) 0.13848(16) 0.22795(14) 0.0415(4) Uani 1 1 d . . . . .
H13 H 0.909205 0.098583 0.189769 0.050 Uiso 1 1 calc R U . . .
C14 C 0.8322(2) 0.25428(15) 0.21824(12) 0.0337(3) Uani 1 1 d . . . . .
H14 H 0.947335 0.293313 0.174648 0.040 Uiso 1 1 calc R U . . .
C15 C 0.68604(19) 0.31341(12) 0.27220(11) 0.0279(3) Uani 1 1 d . . . . .
H15 H 0.701685 0.392971 0.265044 0.034 Uiso 1 1 calc R U . . .
C16 C 0.20687(17) 0.44075(10) 0.27642(10) 0.0203(2) Uani 1 1 d . . . . .
C17 C 0.28346(19) 0.45127(12) 0.16134(11) 0.0257(2) Uani 1 1 d . . . . .
H17 H 0.396341 0.407014 0.143015 0.031 Uiso 1 1 calc R U . . .
C18 C 0.1951(2) 0.52642(13) 0.07315(12) 0.0321(3) Uani 1 1 d . . . . .
H18 H 0.247652 0.532935 -0.005032 0.038 Uiso 1 1 calc R U . . .
C19 C 0.0313(2) 0.59152(13) 0.09899(12) 0.0319(3) Uani 1 1 d . . . . .
H19 H -0.027264 0.643599 0.038393 0.038 Uiso 1 1 calc R U . . .
C20 C -0.0477(2) 0.58102(12) 0.21320(12) 0.0291(3) Uani 1 1 d . . . . .
H20 H -0.160900 0.625288 0.230985 0.035 Uiso 1 1 calc R U . . .
C21 C 0.03916(18) 0.50557(12) 0.30138(11) 0.0258(2) Uani 1 1 d . . . . .
H21 H -0.015925 0.497877 0.379619 0.031 Uiso 1 1 calc R U . . .
S1 S 0.3818(3) 0.09881(18) -0.04500(16) 0.0238(4) Uani 0.5 1 d D U P B -1
O1 O 0.3338(5) 0.1492(3) -0.1593(3) 0.0578(8) Uani 0.5 1 d D . P B -1
O2 O 0.2537(3) 0.0647(2) 0.0543(2) 0.0519(7) Uani 0.5 1 d D . P B -1
C22 C 0.5072(13) 0.2264(6) -0.0502(10) 0.0302(13) Uani 0.5 1 d D U P B -1
F1 F 0.4594(4) 0.3239(2) -0.1289(3) 0.0649(7) Uani 0.5 1 d D . P B -1
F2 F 0.4476(5) 0.2448(2) 0.0523(2) 0.0721(8) Uani 0.5 1 d D . P B -1
F3 F 0.6831(3) 0.2026(2) -0.0647(3) 0.0629(7) Uani 0.5 1 d D . P B -1
N1 N 0.5639(4) 0.0076(2) -0.0634(2) 0.0381(6) Uani 0.5 1 d . U P B -1
S2 S 0.6177(5) -0.1011(3) 0.0451(3) 0.0566(8) Uani 0.5 1 d D U P B -1
O3 O 0.8230(4) -0.1315(3) 0.0015(3) 0.0620(8) Uani 0.5 1 d D . P B -1
O4 O 0.5681(4) -0.0955(2) 0.1525(2) 0.0447(5) Uani 0.5 1 d D . P B -1
C23 C 0.4961(15) -0.2209(7) 0.0441(12) 0.047(2) Uani 0.5 1 d D U P B -1
F4 F 0.6133(4) -0.3124(2) 0.0450(3) 0.0618(7) Uani 0.5 1 d D . P B -1
F5 F 0.3566(4) -0.2662(2) 0.1448(2) 0.0603(6) Uani 0.5 1 d D . P B -1
F6 F 0.4115(5) -0.1918(2) -0.0398(3) 0.0703(8) Uani 0.5 1 d D . P B -1
 
loop_
 _atom_site_aniso_label
 _atom_site_aniso_U_11
 _atom_site_aniso_U_22
 _atom_site_aniso_U_33
 _atom_site_aniso_U_23
 _atom_site_aniso_U_13
 _atom_site_aniso_U_12
Si1 0.02087(15) 0.01753(14) 0.01911(14) -0.00802(10) -0.00549(11) -0.00105(10)
P1 0.02087(15) 0.01753(14) 0.01911(14) -0.00802(10) -0.00549(11) -0.00105(10)
C1 0.0228(5) 0.0200(5) 0.0216(5) -0.0085(4) -0.0056(4) 0.0000(4)
C2 0.0291(6) 0.0212(5) 0.0261(6) -0.0074(4) -0.0124(5) 0.0022(4)
C3 0.0312(6) 0.0192(5) 0.0315(6) -0.0086(4) -0.0133(5) 0.0025(4)
C4 0.0227(5) 0.0195(5) 0.0224(5) -0.0075(4) -0.0045(4) 0.0007(4)
C5 0.0271(6) 0.0296(6) 0.0286(6) -0.0068(5) -0.0084(5) -0.0057(5)
C6 0.0268(7) 0.0302(7) 0.0434(8) -0.0052(6) -0.0090(6) -0.0059(5)
C7 0.0296(7) 0.0295(7) 0.0404(8) -0.0024(6) 0.0035(6) -0.0006(5)
C8 0.0457(9) 0.0335(7) 0.0260(6) -0.0080(5) 0.0027(6) 0.0010(6)
C9 0.0382(7) 0.0279(6) 0.0244(6) -0.0114(5) -0.0050(5) 0.0002(5)
C10 0.0231(5) 0.0215(5) 0.0212(5) -0.0088(4) -0.0069(4) 0.0000(4)
C11 0.0332(7) 0.0239(6) 0.0445(8) -0.0157(6) -0.0025(6) -0.0011(5)
C12 0.0493(10) 0.0304(7) 0.0588(10) -0.0239(7) -0.0038(8) 0.0073(7)
C13 0.0372(8) 0.0473(9) 0.0378(8) -0.0194(7) -0.0067(6) 0.0158(7)
C14 0.0240(6) 0.0493(8) 0.0236(6) -0.0096(6) -0.0050(5) 0.0018(6)
C15 0.0265(6) 0.0310(6) 0.0264(6) -0.0092(5) -0.0060(5) -0.0048(5)
C16 0.0219(5) 0.0193(5) 0.0217(5) -0.0084(4) -0.0061(4) -0.0023(4)
C17 0.0261(6) 0.0287(6) 0.0230(5) -0.0108(5) -0.0048(4) 0.0000(5)
C18 0.0350(7) 0.0382(7) 0.0213(6) -0.0088(5) -0.0069(5) -0.0001(6)
C19 0.0356(7) 0.0304(6) 0.0293(6) -0.0069(5) -0.0137(5) 0.0012(5)
C20 0.0283(6) 0.0290(6) 0.0347(7) -0.0154(5) -0.0116(5) 0.0048(5)
C21 0.0253(6) 0.0303(6) 0.0249(6) -0.0141(5) -0.0057(5) 0.0010(5)
S1 0.0264(9) 0.0209(8) 0.0248(7) -0.0062(6) -0.0118(6) 0.0021(7)
O1 0.083(2) 0.0456(15) 0.0607(17) -0.0198(13) -0.0493(16) 0.0108(15)
O2 0.0299(12) 0.0485(14) 0.0580(16) -0.0097(12) 0.0099(11) -0.0029(10)
C22 0.039(3) 0.025(2) 0.033(2) -0.0140(18) -0.012(2) -0.0049(19)
F1 0.0792(19) 0.0344(11) 0.0696(17) 0.0063(11) -0.0300(15) -0.0150(12)
F2 0.111(2) 0.0564(15) 0.0613(16) -0.0395(13) -0.0176(16) 0.0095(15)
F3 0.0404(12) 0.0621(16) 0.100(2) -0.0439(16) -0.0138(13) -0.0087(11)
N1 0.0432(14) 0.0281(11) 0.0314(12) -0.0061(9) 0.0023(10) 0.0037(10)
S2 0.0517(17) 0.0406(15) 0.0700(17) -0.0111(12) -0.0142(13) -0.0023(13)
O3 0.0324(13) 0.0463(15) 0.085(2) -0.0098(14) 0.0020(13) 0.0045(11)
O4 0.0542(16) 0.0501(15) 0.0342(12) -0.0156(11) -0.0179(11) 0.0008(12)
C23 0.048(3) 0.042(3) 0.040(3) -0.008(2) -0.008(3) 0.010(3)
F4 0.0509(14) 0.0483(13) 0.102(2) -0.0465(15) -0.0230(15) 0.0148(11)
F5 0.0671(16) 0.0441(12) 0.0571(14) -0.0150(11) 0.0130(12) -0.0211(11)
F6 0.098(2) 0.0607(15) 0.0681(17) -0.0138(13) -0.0551(17) -0.0131(15)
 
_geom_special_details
;
 All esds (except the esd in the dihedral angle between two l.s. planes)
 are estimated using the full covariance matrix.  The cell esds are taken
 into account individually in the estimation of esds in distances, angles
 and torsion angles; correlations between esds in cell parameters are only
 used when they are defined by crystal symmetry.  An approximate (isotropic)
 treatment of cell esds is used for estimating esds involving l.s. planes.
;
 
loop_
 _geom_bond_atom_site_label_1
 _geom_bond_atom_site_label_2
 _geom_bond_distance
 _geom_bond_site_symmetry_2
 _geom_bond_publ_flag
Si1 C4 1.8277(12) . ?
Si1 C10 1.8296(12) . ?
Si1 C16 1.8342(12) . ?
Si1 C1 1.8412(12) . ?
P1 C4 1.8277(12) . ?
P1 C10 1.8296(12) . ?
P1 C16 1.8342(12) . ?
P1 C1 1.8412(12) . ?
C1 C2 1.4001(16) . ?
C1 C3 1.4028(17) 2_666 ?
C2 C3 1.3879(17) . ?
C2 H2 0.9500 . ?
C3 H3 0.9500 . ?
C4 C9 1.3973(17) . ?
C4 C5 1.3983(18) . ?
C5 C6 1.3871(19) . ?
C5 H5 0.9500 . ?
C6 C7 1.383(2) . ?
C6 H6 0.9500 . ?
C7 C8 1.386(2) . ?
C7 H7 0.9500 . ?
C8 C9 1.388(2) . ?
C8 H8 0.9500 . ?
C9 H9 0.9500 . ?
C10 C11 1.3940(17) . ?
C10 C15 1.3947(18) . ?
C11 C12 1.392(2) . ?
C11 H11 0.9500 . ?
C12 C13 1.383(3) . ?
C12 H12 0.9500 . ?
C13 C14 1.384(2) . ?
C13 H13 0.9500 . ?
C14 C15 1.389(2) . ?
C14 H14 0.9500 . ?
C15 H15 0.9500 . ?
C16 C17 1.3946(17) . ?
C16 C21 1.3987(17) . ?
C17 C18 1.3933(18) . ?
C17 H17 0.9500 . ?
C18 C19 1.382(2) . ?
C18 H18 0.9500 . ?
C19 C20 1.387(2) . ?
C19 H19 0.9500 . ?
C20 C21 1.3881(18) . ?
C20 H20 0.9500 . ?
C21 H21 0.9500 . ?
S1 O2 1.324(3) . ?
S1 O1 1.464(3) . ?
S1 N1 1.641(3) . ?
S1 C22 1.862(5) . ?
C22 F3 1.258(9) . ?
C22 F1 1.300(8) . ?
C22 F2 1.362(11) . ?
N1 S2 1.598(4) . ?
S2 O4 1.351(4) . ?
S2 O3 1.508(4) . ?
S2 C23 1.797(8) . ?
C23 F6 1.278(10) . ?
C23 F4 1.307(9) . ?
C23 F5 1.391(14) . ?
 
loop_
 _geom_angle_atom_site_label_1
 _geom_angle_atom_site_label_2
 _geom_angle_atom_site_label_3
 _geom_angle
 _geom_angle_site_symmetry_1
 _geom_angle_site_symmetry_3
 _geom_angle_publ_flag
C4 Si1 C10 111.62(5) . . ?
C4 Si1 C16 107.40(5) . . ?
C10 Si1 C16 109.03(5) . . ?
C4 Si1 C1 110.90(5) . . ?
C10 Si1 C1 107.78(5) . . ?
C16 Si1 C1 110.11(5) . . ?
C4 P1 C10 111.62(5) . . ?
C4 P1 C16 107.40(5) . . ?
C10 P1 C16 109.03(5) . . ?
C4 P1 C1 110.90(5) . . ?
C10 P1 C1 107.78(5) . . ?
C16 P1 C1 110.11(5) . . ?
C2 C1 C3 118.63(11) . 2_666 ?
C2 C1 P1 122.31(9) . . ?
C3 C1 P1 119.04(9) 2_666 . ?
C2 C1 Si1 122.31(9) . . ?
C3 C1 Si1 119.04(9) 2_666 . ?
C3 C2 C1 120.45(11) . . ?
C3 C2 H2 119.8 . . ?
C1 C2 H2 119.8 . . ?
C2 C3 C1 120.92(11) . 2_666 ?
C2 C3 H3 119.5 . . ?
C1 C3 H3 119.5 2_666 . ?
C9 C4 C5 118.68(12) . . ?
C9 C4 Si1 123.47(10) . . ?
C5 C4 Si1 117.84(9) . . ?
C9 C4 P1 123.47(10) . . ?
C5 C4 P1 117.84(9) . . ?
C6 C5 C4 120.74(13) . . ?
C6 C5 H5 119.6 . . ?
C4 C5 H5 119.6 . . ?
C7 C6 C5 119.94(14) . . ?
C7 C6 H6 120.0 . . ?
C5 C6 H6 120.0 . . ?
C6 C7 C8 120.00(13) . . ?
C6 C7 H7 120.0 . . ?
C8 C7 H7 120.0 . . ?
C7 C8 C9 120.33(14) . . ?
C7 C8 H8 119.8 . . ?
C9 C8 H8 119.8 . . ?
C8 C9 C4 120.29(14) . . ?
C8 C9 H9 119.9 . . ?
C4 C9 H9 119.9 . . ?
C11 C10 C15 118.93(12) . . ?
C11 C10 P1 121.92(10) . . ?
C15 C10 P1 118.97(9) . . ?
C11 C10 Si1 121.92(10) . . ?
C15 C10 Si1 118.97(9) . . ?
C12 C11 C10 120.18(14) . . ?
C12 C11 H11 119.9 . . ?
C10 C11 H11 119.9 . . ?
C13 C12 C11 120.33(15) . . ?
C13 C12 H12 119.8 . . ?
C11 C12 H12 119.8 . . ?
C12 C13 C14 119.91(14) . . ?
C12 C13 H13 120.0 . . ?
C14 C13 H13 120.0 . . ?
C13 C14 C15 120.03(14) . . ?
C13 C14 H14 120.0 . . ?
C15 C14 H14 120.0 . . ?
C14 C15 C10 120.60(13) . . ?
C14 C15 H15 119.7 . . ?
C10 C15 H15 119.7 . . ?
C17 C16 C21 118.78(11) . . ?
C17 C16 P1 121.44(9) . . ?
C21 C16 P1 119.77(9) . . ?
C17 C16 Si1 121.44(9) . . ?
C21 C16 Si1 119.77(9) . . ?
C18 C17 C16 120.27(12) . . ?
C18 C17 H17 119.9 . . ?
C16 C17 H17 119.9 . . ?
C19 C18 C17 120.24(12) . . ?
C19 C18 H18 119.9 . . ?
C17 C18 H18 119.9 . . ?
C18 C19 C20 120.16(12) . . ?
C18 C19 H19 119.9 . . ?
C20 C19 H19 119.9 . . ?
C19 C20 C21 119.74(12) . . ?
C19 C20 H20 120.1 . . ?
C21 C20 H20 120.1 . . ?
C20 C21 C16 120.78(12) . . ?
C20 C21 H21 119.6 . . ?
C16 C21 H21 119.6 . . ?
O2 S1 O1 123.6(2) . . ?
O2 S1 N1 118.43(19) . . ?
O1 S1 N1 103.23(19) . . ?
O2 S1 C22 107.6(4) . . ?
O1 S1 C22 100.0(3) . . ?
N1 S1 C22 99.9(3) . . ?
F3 C22 F1 114.3(8) . . ?
F3 C22 F2 107.9(5) . . ?
F1 C22 F2 105.7(6) . . ?
F3 C22 S1 109.7(4) . . ?
F1 C22 S1 109.2(4) . . ?
F2 C22 S1 109.9(6) . . ?
S2 N1 S1 120.8(2) . . ?
O4 S2 O3 117.4(3) . . ?
O4 S2 N1 120.3(3) . . ?
O3 S2 N1 103.9(3) . . ?
O4 S2 C23 109.0(5) . . ?
O3 S2 C23 102.6(4) . . ?
N1 S2 C23 101.1(4) . . ?
F6 C23 F4 110.4(9) . . ?
F6 C23 F5 105.5(7) . . ?
F4 C23 F5 103.7(7) . . ?
F6 C23 S2 114.3(6) . . ?
F4 C23 S2 110.1(6) . . ?
F5 C23 S2 112.1(8) . . ?
 
loop_
 _geom_torsion_atom_site_label_1
 _geom_torsion_atom_site_label_2
 _geom_torsion_atom_site_label_3
 _geom_torsion_atom_site_label_4
 _geom_torsion
 _geom_torsion_site_symmetry_1
 _geom_torsion_site_symmetry_2
 _geom_torsion_site_symmetry_3
 _geom_torsion_site_symmetry_4
 _geom_torsion_publ_flag
C4 P1 C1 C2 -111.20(11) . . . . ?
C10 P1 C1 C2 126.34(11) . . . . ?
C16 P1 C1 C2 7.53(12) . . . . ?
C4 P1 C1 C3 70.11(11) . . . 2_666 ?
C10 P1 C1 C3 -52.34(11) . . . 2_666 ?
C16 P1 C1 C3 -171.16(10) . . . 2_666 ?
C4 Si1 C1 C2 -111.20(11) . . . . ?
C10 Si1 C1 C2 126.34(11) . . . . ?
C16 Si1 C1 C2 7.53(12) . . . . ?
C4 Si1 C1 C3 70.11(11) . . . 2_666 ?
C10 Si1 C1 C3 -52.34(11) . . . 2_666 ?
C16 Si1 C1 C3 -171.16(10) . . . 2_666 ?
C3 C1 C2 C3 -0.3(2) 2_666 . . . ?
P1 C1 C2 C3 -179.00(10) . . . . ?
Si1 C1 C2 C3 -179.00(10) . . . . ?
C1 C2 C3 C1 0.3(2) . . . 2_666 ?
C10 Si1 C4 C9 104.71(11) . . . . ?
C16 Si1 C4 C9 -135.83(11) . . . . ?
C1 Si1 C4 C9 -15.48(12) . . . . ?
C10 Si1 C4 C5 -75.71(11) . . . . ?
C16 Si1 C4 C5 43.75(11) . . . . ?
C1 Si1 C4 C5 164.10(10) . . . . ?
C10 P1 C4 C9 104.71(11) . . . . ?
C16 P1 C4 C9 -135.83(11) . . . . ?
C1 P1 C4 C9 -15.48(12) . . . . ?
C10 P1 C4 C5 -75.71(11) . . . . ?
C16 P1 C4 C5 43.75(11) . . . . ?
C1 P1 C4 C5 164.10(10) . . . . ?
C9 C4 C5 C6 0.3(2) . . . . ?
Si1 C4 C5 C6 -179.26(11) . . . . ?
P1 C4 C5 C6 -179.26(11) . . . . ?
C4 C5 C6 C7 0.6(2) . . . . ?
C5 C6 C7 C8 -0.9(2) . . . . ?
C6 C7 C8 C9 0.2(2) . . . . ?
C7 C8 C9 C4 0.8(2) . . . . ?
C5 C4 C9 C8 -1.0(2) . . . . ?
Si1 C4 C9 C8 178.56(11) . . . . ?
P1 C4 C9 C8 178.56(11) . . . . ?
C4 P1 C10 C11 19.89(13) . . . . ?
C16 P1 C10 C11 -98.60(12) . . . . ?
C1 P1 C10 C11 141.90(11) . . . . ?
C4 P1 C10 C15 -165.02(9) . . . . ?
C16 P1 C10 C15 76.50(11) . . . . ?
C1 P1 C10 C15 -43.00(11) . . . . ?
C4 Si1 C10 C11 19.89(13) . . . . ?
C16 Si1 C10 C11 -98.60(12) . . . . ?
C1 Si1 C10 C11 141.90(11) . . . . ?
C4 Si1 C10 C15 -165.02(9) . . . . ?
C16 Si1 C10 C15 76.50(11) . . . . ?
C1 Si1 C10 C15 -43.00(11) . . . . ?
C15 C10 C11 C12 -1.2(2) . . . . ?
P1 C10 C11 C12 173.86(13) . . . . ?
Si1 C10 C11 C12 173.86(13) . . . . ?
C10 C11 C12 C13 0.2(3) . . . . ?
C11 C12 C13 C14 1.0(3) . . . . ?
C12 C13 C14 C15 -1.2(2) . . . . ?
C13 C14 C15 C10 0.2(2) . . . . ?
C11 C10 C15 C14 1.02(19) . . . . ?
P1 C10 C15 C14 -174.23(10) . . . . ?
Si1 C10 C15 C14 -174.23(10) . . . . ?
C4 P1 C16 C17 -127.77(10) . . . . ?
C10 P1 C16 C17 -6.67(11) . . . . ?
C1 P1 C16 C17 111.38(10) . . . . ?
C4 P1 C16 C21 51.61(11) . . . . ?
C10 P1 C16 C21 172.71(9) . . . . ?
C1 P1 C16 C21 -69.24(11) . . . . ?
C4 Si1 C16 C17 -127.77(10) . . . . ?
C10 Si1 C16 C17 -6.67(11) . . . . ?
C1 Si1 C16 C17 111.38(10) . . . . ?
C4 Si1 C16 C21 51.61(11) . . . . ?
C10 Si1 C16 C21 172.71(9) . . . . ?
C1 Si1 C16 C21 -69.24(11) . . . . ?
C21 C16 C17 C18 0.86(18) . . . . ?
P1 C16 C17 C18 -179.75(10) . . . . ?
Si1 C16 C17 C18 -179.75(10) . . . . ?
C16 C17 C18 C19 0.3(2) . . . . ?
C17 C18 C19 C20 -1.0(2) . . . . ?
C18 C19 C20 C21 0.5(2) . . . . ?
C19 C20 C21 C16 0.6(2) . . . . ?
C17 C16 C21 C20 -1.33(18) . . . . ?
P1 C16 C21 C20 179.27(10) . . . . ?
Si1 C16 C21 C20 179.27(10) . . . . ?
O2 S1 C22 F3 123.8(7) . . . . ?
O1 S1 C22 F3 -105.9(6) . . . . ?
N1 S1 C22 F3 -0.4(7) . . . . ?
O2 S1 C22 F1 -110.2(7) . . . . ?
O1 S1 C22 F1 20.1(7) . . . . ?
N1 S1 C22 F1 125.6(6) . . . . ?
O2 S1 C22 F2 5.3(5) . . . . ?
O1 S1 C22 F2 135.5(4) . . . . ?
N1 S1 C22 F2 -119.0(4) . . . . ?
O2 S1 N1 S2 -16.7(4) . . . . ?
O1 S1 N1 S2 -157.4(2) . . . . ?
C22 S1 N1 S2 99.7(4) . . . . ?
S1 N1 S2 O4 -25.4(5) . . . . ?
S1 N1 S2 O3 -159.3(2) . . . . ?
S1 N1 S2 C23 94.5(5) . . . . ?
O4 S2 C23 F6 130.5(8) . . . . ?
O3 S2 C23 F6 -104.4(8) . . . . ?
N1 S2 C23 F6 2.8(10) . . . . ?
O4 S2 C23 F4 -104.5(9) . . . . ?
O3 S2 C23 F4 20.6(9) . . . . ?
N1 S2 C23 F4 127.8(8) . . . . ?
O4 S2 C23 F5 10.4(6) . . . . ?
O3 S2 C23 F5 135.6(5) . . . . ?
N1 S2 C23 F5 -117.3(5) . . . . ?
 
_refine_diff_density_max    0.391
_refine_diff_density_min   -0.436
_refine_diff_density_rms    0.054

_shelx_res_file
;
TITL MMILII_NTF2_0m_a.res in P-1
    MMILII_NTF2_0m.res
    created by SHELXL-2019/3 at 16:46:01 on 15-Jun-2024
REM Old TITL MMILII_NTF2_0m in P-1
REM SHELXT solution in P-1: R1 0.156, Rweak 0.010, Alpha 0.059
REM <I/s>   0.000 for    0 systematic absences,  Orientation as input
REM Formula found by SHELXT:  C28 N2 O Si S
CELL  0.71073   7.2784  12.0888  12.7434   67.730   75.505   82.688
ZERR    1.000   0.0003   0.0005   0.0006    0.002    0.002    0.002
LATT  1
SFAC C H N O F SI P S
UNIT 44 34 1 4 6 1 1 2
OMIT 0 1 1
OMIT 0 0 1
OMIT 0 1 0
TEMP -123.150
SIZE 0.43 0.16 0.14
L.S. 30
BOND $H
ACTA
CONF
LIST 4
FMAP 2
PLAN 20
EADP Si1 P1
EXYZ Si1 P1
SIMU 0.01 0.01 6 C22 C23 S1 S2 N1
REM SIMU 0.01 0.01 6
REM SIMU 0.01 S1 > F6
WGHT    0.040200    0.462300
EXTI    0.007002
FVAR       0.78346
PART 1
SI1   6    0.319896    0.343141    0.394628    10.50000    0.02087    0.01753 =
         0.01911   -0.00802   -0.00549   -0.00105
PART 2
P1    7    0.319896    0.343141    0.394628    10.50000    0.02087    0.01753 =
         0.01911   -0.00802   -0.00549   -0.00105
PART 0
C1    1    0.418801    0.433680    0.454014    11.00000    0.02275    0.01996 =
         0.02162   -0.00852   -0.00558   -0.00001
C2    1    0.386001    0.557657    0.420380    11.00000    0.02914    0.02117 =
         0.02607   -0.00743   -0.01239    0.00215
AFIX  43
H2    2    0.308661    0.597457    0.365983    11.00000   -1.20000
AFIX   0
C3    1    0.465712    0.622808    0.465972    11.00000    0.03115    0.01921 =
         0.03153   -0.00857   -0.01326    0.00253
AFIX  43
H3    2    0.441726    0.706827    0.442665    11.00000   -1.20000
AFIX   0
C4    1    0.138190    0.245782    0.506079    11.00000    0.02270    0.01955 =
         0.02241   -0.00750   -0.00452    0.00070
C5    1    0.016337    0.194333    0.469615    11.00000    0.02710    0.02956 =
         0.02857   -0.00676   -0.00835   -0.00573
AFIX  43
H5    2    0.031200    0.209996    0.389109    11.00000   -1.20000
AFIX   0
C6    1   -0.125999    0.120682    0.549666    11.00000    0.02683    0.03023 =
         0.04341   -0.00522   -0.00901   -0.00586
AFIX  43
H6    2   -0.207202    0.085584    0.523975    11.00000   -1.20000
AFIX   0
C7    1   -0.149609    0.098378    0.666951    11.00000    0.02964    0.02950 =
         0.04042   -0.00236    0.00347   -0.00056
AFIX  43
H7    2   -0.248184    0.048850    0.721746    11.00000   -1.20000
AFIX   0
C8    1   -0.029471    0.148282    0.704497    11.00000    0.04570    0.03350 =
         0.02603   -0.00800    0.00272    0.00099
AFIX  43
H8    2   -0.045721    0.132618    0.785106    11.00000   -1.20000
AFIX   0
C9    1    0.114469    0.221030    0.624942    11.00000    0.03824    0.02791 =
         0.02444   -0.01144   -0.00503    0.00016
AFIX  43
H9    2    0.197242    0.254148    0.651412    11.00000   -1.20000
AFIX   0
C10   1    0.516476    0.257059    0.336805    11.00000    0.02311    0.02147 =
         0.02118   -0.00876   -0.00685    0.00004
C11   1    0.497112    0.139637    0.347939    11.00000    0.03319    0.02385 =
         0.04445   -0.01571   -0.00248   -0.00111
AFIX  43
H11   2    0.383426    0.099523    0.392935    11.00000   -1.20000
AFIX   0
C12   1    0.643954    0.080983    0.293285    11.00000    0.04927    0.03044 =
         0.05884   -0.02392   -0.00382    0.00728
AFIX  43
H12   2    0.629839    0.001059    0.300927    11.00000   -1.20000
AFIX   0
C13   1    0.810205    0.138484    0.227948    11.00000    0.03723    0.04727 =
         0.03776   -0.01937   -0.00667    0.01580
AFIX  43
H13   2    0.909205    0.098583    0.189769    11.00000   -1.20000
AFIX   0
C14   1    0.832194    0.254281    0.218244    11.00000    0.02403    0.04929 =
         0.02360   -0.00963   -0.00504    0.00179
AFIX  43
H14   2    0.947335    0.293313    0.174648    11.00000   -1.20000
AFIX   0
C15   1    0.686040    0.313412    0.272200    11.00000    0.02651    0.03101 =
         0.02643   -0.00923   -0.00603   -0.00476
AFIX  43
H15   2    0.701685    0.392971    0.265044    11.00000   -1.20000
AFIX   0
C16   1    0.206872    0.440747    0.276417    11.00000    0.02194    0.01934 =
         0.02167   -0.00842   -0.00613   -0.00229
C17   1    0.283465    0.451269    0.161344    11.00000    0.02612    0.02875 =
         0.02304   -0.01079   -0.00484    0.00001
AFIX  43
H17   2    0.396341    0.407014    0.143015    11.00000   -1.20000
AFIX   0
C18   1    0.195117    0.526421    0.073149    11.00000    0.03500    0.03821 =
         0.02134   -0.00882   -0.00693   -0.00013
AFIX  43
H18   2    0.247652    0.532935   -0.005032    11.00000   -1.20000
AFIX   0
C19   1    0.031330    0.591525    0.098987    11.00000    0.03564    0.03037 =
         0.02931   -0.00694   -0.01374    0.00120
AFIX  43
H19   2   -0.027264    0.643599    0.038393    11.00000   -1.20000
AFIX   0
C20   1   -0.047731    0.581019    0.213200    11.00000    0.02826    0.02902 =
         0.03468   -0.01541   -0.01159    0.00484
AFIX  43
H20   2   -0.160900    0.625288    0.230985    11.00000   -1.20000
AFIX   0
C21   1    0.039164    0.505574    0.301383    11.00000    0.02533    0.03030 =
         0.02490   -0.01407   -0.00569    0.00101
AFIX  43
H21   2   -0.015925    0.497877    0.379619    11.00000   -1.20000
AFIX   0
PART -1 10.5
S1    8    0.381809    0.098805   -0.045002    10.50000    0.02642    0.02087 =
         0.02480   -0.00619   -0.01185    0.00215
O1    4    0.333751    0.149176   -0.159274    10.50000    0.08292    0.04565 =
         0.06073   -0.01984   -0.04930    0.01081
O2    4    0.253704    0.064715    0.054284    10.50000    0.02992    0.04845 =
         0.05800   -0.00975    0.00986   -0.00294
C22   1    0.507226    0.226408   -0.050192    10.50000    0.03880    0.02501 =
         0.03339   -0.01402   -0.01221   -0.00492
F1    5    0.459374    0.323885   -0.128883    10.50000    0.07925    0.03441 =
         0.06961    0.00633   -0.03004   -0.01499
F2    5    0.447575    0.244767    0.052326    10.50000    0.11093    0.05636 =
         0.06135   -0.03949   -0.01764    0.00949
F3    5    0.683088    0.202586   -0.064669    10.50000    0.04039    0.06215 =
         0.10042   -0.04394   -0.01385   -0.00872
N1    3    0.563883    0.007636   -0.063408    10.50000    0.04321    0.02810 =
         0.03136   -0.00614    0.00235    0.00369
SAME S1 > F3
S2    8    0.617694   -0.101080    0.045071    10.50000    0.05170    0.04062 =
         0.07001   -0.01115   -0.01417   -0.00226
O3    4    0.822954   -0.131482    0.001539    10.50000    0.03236    0.04626 =
         0.08458   -0.00976    0.00196    0.00454
O4    4    0.568094   -0.095478    0.152489    10.50000    0.05417    0.05012 =
         0.03424   -0.01561   -0.01794    0.00077
C23   1    0.496059   -0.220878    0.044053    10.50000    0.04781    0.04161 =
         0.04002   -0.00792   -0.00754    0.00962
F4    5    0.613314   -0.312434    0.045003    10.50000    0.05095    0.04833 =
         0.10236   -0.04649   -0.02297    0.01483
F5    5    0.356564   -0.266173    0.144819    10.50000    0.06707    0.04405 =
         0.05709   -0.01503    0.01296   -0.02110
F6    5    0.411522   -0.191769   -0.039755    10.50000    0.09760    0.06071 =
         0.06814   -0.01380   -0.05513   -0.01310
PART 0
HKLF 4


REM  MMILII_NTF2_0m_a.res in P-1
REM wR2 = 0.1105, GooF = S = 1.045, Restrained GooF = 1.049 for all data
REM R1 = 0.0445 for 5950 Fo > 4sig(Fo) and 0.0649 for all 7615 data
REM 335 parameters refined using 75 restraints

END

WGHT      0.0402      0.4623

REM Highest difference peak  0.391,  deepest hole -0.436,  1-sigma level  0.054
Q1    1  -0.0588  0.1609  0.5127  11.00000  0.05    0.39
Q2    1   0.4789  0.4154  0.4915  11.00000  0.05    0.38
Q3    1   0.1388  0.4791  0.2833  11.00000  0.05    0.37
Q4    1   0.4004  0.4932  0.4384  11.00000  0.05    0.37
Q5    1  -0.1166  0.1230  0.6039  11.00000  0.05    0.36
Q6    1   0.2257  0.2897  0.4536  11.00000  0.05    0.36
Q7    1   0.4358  0.2929  0.3671  11.00000  0.05    0.35
Q8    1   0.2384  0.4855  0.1198  11.00000  0.05    0.34
Q9    1   0.7598  0.2749  0.2536  11.00000  0.05    0.34
Q10   1   0.1240  0.2413  0.5606  11.00000  0.05    0.34
Q11   1   0.0612  0.2219  0.5009  11.00000  0.05    0.33
Q12   1  -0.0058  0.5396  0.2585  11.00000  0.05    0.31
Q13   1   0.0461  0.1886  0.6693  11.00000  0.05    0.31
Q14   1   0.6212  0.2721  0.3155  11.00000  0.05    0.31
Q15   1   0.5001  0.2014  0.3392  11.00000  0.05    0.31
Q16   1   0.5959  0.2847  0.2970  11.00000  0.05    0.30
Q17   1   0.5655  0.1120  0.3188  11.00000  0.05    0.29
Q18   1  -0.0018  0.5916  0.1528  11.00000  0.05    0.28
Q19   1   0.2560  0.3991  0.3356  11.00000  0.05    0.28
Q20   1   0.4024  0.5805  0.4609  11.00000  0.05    0.28
;
_shelx_res_checksum   93405

_shelx_hkl_file
;
  -1   0   0 1329.04 29.2189   4
  -2   0   0 398.146 9.11264   6
  -2   0   0 386.464 9.83987   3
  -2   0   0 380.554 9.18980   5
  -2   0   0 388.597 9.10822   6
   2   0   0 387.273 9.09019   6
   2   0   0 393.512 9.94174   4
   2   0   0 378.779 9.20820   5
   2   0   0 390.707 9.10174   6
  -3   0   0 142.119 4.18893   6
  -3   0   0 147.912 5.22497   3
  -3   0   0 144.119 4.18753   6
   3   0   0 135.029 4.10354   6
   3   0   0 138.578 4.33237   5
   3   0   0 137.792 4.13167   6
   3   0   0 137.028 5.18035   4
  -4   0   0 115.153 3.96907   6
  -4   0   0 118.185 5.14970   3
  -4   0   0 111.012 3.89056   6
   4   0   0 120.628 3.95053   6
   4   0   0 116.479 5.27200   4
   4   0   0 119.506 3.92613   6
  -5   0   0 38.7975 2.30735   6
  -5   0   0 39.2905 2.28519   6
  -5   0   0 37.9028 3.36559   3
   5   0   0 36.6920 2.16156   6
   5   0   0 34.8796 3.48100   4
   5   0   0 35.2788 2.19220   6
  -6   0   0 344.576 11.2990   3
  -6   0   0 319.470 8.84828   6
   6   0   0 324.751 8.68024   6
   6   0   0 314.891 8.60886   6
   6   0   0 309.216 11.3911   4
  -7   0   0 0.57614 1.04777   6
  -7   0   0 2.43851 1.15168   6
  -7   0   0 -0.5615 1.92708   3
   7   0   0 0.85299 0.92558   6
   7   0   0 1.35735 2.38077   4
   7   0   0 0.60812 0.93108   6
  -8   0   0 1.92543 0.90701   6
  -8   0   0 2.87456 2.55277   3
  -8   0   0 2.33323 1.52243   5
  -8   0   0 0.90418 0.85152   6
   8   0   0 2.87442 2.81150   4
  -9   0   0 6.17771 1.66159   5
  -9   0   0 12.2677 3.26624   3
   9   0   0 10.0924 3.91795   4
  10   0   0 3.64795 3.81513   4
  10  -1   0 2.74058 3.52153   4
 -10   1   0 1.71795 3.80629   3
   9  -1   0 23.0299 4.51463   4
  -9   1   0 15.6616 3.43976   3
  -9   1   0 19.0056 2.47244   5
   8  -1   0 134.026 8.32580   4
  -8   1   0 146.814 7.70362   3
   7  -1   0 17.3143 3.61996   4
  -7   1   0 22.6326 1.47368   6
  -7   1   0 22.0950 1.44122   6
  -7   1   0 22.6162 3.42922   3
   6  -1   0 1.30743 0.79526   6
   6  -1   0 0.07080 0.68416   6
   6  -1   0 0.07279 1.94722   4
  -6   1   0 -0.1754 0.74186   6
  -6   1   0 -0.4418 0.70522   6
  -6   1   0 -0.7173 1.66718   3
   5  -1   0 7.91292 2.22845   4
   5  -1   0 6.14564 0.98009   6
   5  -1   0 4.77278 1.35318   5
   5  -1   0 3.14689 0.86079   6
  -5   1   0 4.13867 0.91956   6
  -5   1   0 4.55761 0.96789   6
  -5   1   0 4.28014 1.70982   3
   4  -1   0 172.988 5.68253   5
   4  -1   0 171.780 4.79378   6
   4  -1   0 173.863 4.81261   6
   4  -1   0 179.211 6.71835   4
  -4   1   0 179.640 6.38120   3
  -4   1   0 175.025 4.85983   6
  -4   1   0 171.974 4.88867   6
   3  -1   0 36.0067 1.72489   6
   3  -1   0 40.4303 2.84695   4
   3  -1   0 39.5587 1.74918   6
   3  -1   0 42.5723 2.36811   5
  -3   1   0 40.4686 2.70022   3
  -3   1   0 40.2869 1.79097   6
  -3   1   0 39.3492 1.79305   6
   2  -1   0 185.598 5.15869   5
   2  -1   0 189.470 4.58607   6
   2  -1   0 179.743 5.52134   4
   2  -1   0 192.333 4.61728   6
  -2   1   0 185.295 4.60454   6
  -2   1   0 187.034 4.60155   6
  -2   1   0 187.363 5.32927   3
  -2   1   0 178.244 5.04997   5
   1  -1   0 4.52633 0.50609   6
   1  -1   0 3.85706 0.67836   5
   1  -1   0 5.26198 0.80773   4
  -1   1   0 3.73482 0.64870   5
  -1   1   0 3.67464 0.51910   6
  -1   1   0 5.14689 0.73317   4
  -1   1   0 4.37842 0.54036   6
  -1   1   0 3.77352 0.58215   3
   0  -1   0 0.02730 0.25807   5
   0   1   0 -0.1855 0.22426   4
  -1  -1   0 522.551 11.4750   6
  -1  -1   0 514.191 11.4494   6
  -1  -1   0 508.506 11.4371   4
  -1  -1   0 443.256 11.3862   3
  -1  -1   0 530.789 11.1006   5
   1   1   0 440.314 11.3629   4
   1   1   0 435.754 11.0123   5
   1   1   0 513.262 11.4570   6
   1   1   0 518.881 11.5362   3
  -2  -1   0 236.082 6.73846   3
  -2  -1   0 235.689 6.31819   6
  -2  -1   0 245.133 6.37533   6
  -2  -1   0 236.321 5.93257   5
   2   1   0 235.209 6.27087   6
   2   1   0 237.694 6.72797   4
   2   1   0 230.571 6.28921   6
  -3  -1   0 529.623 12.7192   6
  -3  -1   0 542.804 13.5957   3
  -3  -1   0 514.091 12.6314   6
  -3  -1   0 486.436 12.5996   5
   3   1   0 508.154 13.4941   4
   3   1   0 504.350 12.6132   6
   3   1   0 527.472 12.6680   6
  -4  -1   0 407.001 10.5670   6
  -4  -1   0 405.533 11.7303   3
  -4  -1   0 406.293 10.5936   6
   4   1   0 401.698 10.5125   6
   4   1   0 402.127 11.8684   4
   4   1   0 398.452 10.4947   6
  -5  -1   0 34.4844 2.51677   6
  -5  -1   0 36.3552 2.45381   6
  -5  -1   0 34.1782 3.29051   3
  -5  -1   0 33.9237 2.25310   5
   5   1   0 33.9551 2.45664   6
   5   1   0 33.7931 2.48472   6
   5   1   0 34.3311 3.51270   4
  -6  -1   0 3.03560 1.28864   5
  -6  -1   0 1.85416 1.31627   6
  -6  -1   0 4.28408 1.42401   6
  -6  -1   0 4.53196 2.14830   3
   6   1   0 7.40249 1.58649   6
   6   1   0 4.55051 2.43555   4
   6   1   0 2.90156 1.31981   6
  -7  -1   0 14.7766 1.99725   5
  -7  -1   0 10.8001 2.79060   3
  -7  -1   0 14.0338 1.91572   6
  -7  -1   0 11.8715 1.90327   6
   7   1   0 8.79552 3.02670   4
   7   1   0 13.3831 1.85619   6
   7   1   0 12.6638 1.80609   6
  -8  -1   0 104.170 4.38087   5
  -8  -1   0 106.093 6.93182   3
   8   1   0 115.008 7.65674   4
   8   1   0 96.7883 3.99660   6
   8   1   0 100.569 4.08618   6
  -9  -1   0 -0.7563 1.24126   5
  -9  -1   0 -6.3543 2.25148   3
   9   1   0 4.31247 3.53057   4
  10   1   0 23.3096 5.33034   4
  10  -2   0 49.1273 6.94889   4
 -10   2   0 36.8152 5.15227   3
   9  -2   0 7.53794 3.34505   4
  -9   2   0 8.89507 3.04781   3
   8  -2   0 -0.1615 2.57207   4
  -8   2   0 0.59188 2.25113   3
   7  -2   0 110.636 5.27878   5
   7  -2   0 108.874 6.89105   4
  -7   2   0 115.223 6.25042   3
   6  -2   0 51.1739 4.50292   4
   6  -2   0 51.9305 3.51458   5
  -6   2   0 52.3457 1.93254   6
  -6   2   0 47.2710 4.00466   3
  -6   2   0 51.6807 1.93226   6
   5  -2   0 478.138 11.0474   6
   5  -2   0 449.504 10.9807   6
   5  -2   0 490.219 14.3047   4
   5  -2   0 463.239 12.9679   5
  -5   2   0 464.740 11.2464   6
  -5   2   0 503.371 11.2489   6
  -5   2   0 479.136 13.5088   3
   4  -2   0 36.7010 1.72221   6
   4  -2   0 39.6674 2.71563   5
   4  -2   0 38.5480 3.15603   4
   4  -2   0 36.7291 1.73465   6
  -4   2   0 39.9039 2.84466   3
  -4   2   0 39.5470 1.83961   6
  -4   2   0 38.4527 1.76587   6
   3  -2   0 296.828 8.78148   4
   3  -2   0 300.906 7.35118   6
   3  -2   0 299.970 8.37056   5
   3  -2   0 305.289 7.33715   6
  -3   2   0 291.019 8.22866   3
  -3   2   0 304.953 7.38666   6
  -3   2   0 305.250 7.37321   6
   2  -2   0 944.194 21.1583   6
   2  -2   0 949.568 21.1251   6
   2  -2   0 964.218 22.1228   4
   2  -2   0 947.057 21.8933   5
  -2   2   0 948.768 21.1611   6
  -2   2   0 939.008 21.4452   3
  -2   2   0 942.441 21.1719   6
   1  -2   0 5.01948 0.85856   6
   1  -2   0 7.04342 1.07530   5
   1  -2   0 7.82470 0.94387   6
  -1   2   0 6.46557 0.95963   6
  -1   2   0 7.39030 0.67033   3
  -1   2   0 6.49693 0.86636   6
   0  -2   0 430.333 10.8192   6
   0  -2   0 469.452 10.9255   6
   0  -2   0 461.877 10.6473   4
   0  -2   0 443.989 10.6844   5
   0   2   0 475.713 10.9264   6
   0   2   0 432.919 10.6414   5
   0   2   0 468.170 10.6698   4
   0   2   0 461.903 10.8954   6
  -1  -2   0 1085.98 23.3680   5
  -1  -2   0 1069.24 23.9068   6
  -1  -2   0 1056.69 23.5259   3
  -1  -2   0 1067.65 23.8837   6
   1   2   0 1062.89 23.8829   6
   1   2   0 965.060 23.2628   5
   1   2   0 1058.50 23.8953   6
   1   2   0 1022.15 23.5175   3
   1   2   0 1043.34 22.9090   7
   1   2   0 1046.40 23.6006   4
  -2  -2   0 14.9368 1.70473   6
  -2  -2   0 13.4690 1.29388   5
  -2  -2   0 11.9278 1.59318   3
  -2  -2   0 15.4590 1.71015   6
   2   2   0 13.1130 1.67517   4
   2   2   0 13.7405 1.14702   5
   2   2   0 10.8449 1.46771   6
  -3  -2   0 9.58501 1.67287   3
  -3  -2   0 9.40033 1.45878   6
  -3  -2   0 9.88683 1.49836   6
  -3  -2   0 14.2111 1.42055   5
   3   2   0 7.63982 1.44721   6
   3   2   0 10.6132 1.47938   6
   3   2   0 12.3777 1.95463   4
  -4  -2   0 130.030 4.31159   5
  -4  -2   0 132.945 4.96620   6
  -4  -2   0 132.504 5.00842   6
  -4  -2   0 128.712 5.57505   3
   4   2   0 139.778 5.08858   6
   4   2   0 130.456 4.98106   6
   4   2   0 133.659 5.74036   4
  -5  -2   0 183.456 7.62233   3
  -5  -2   0 198.065 6.77721   6
  -5  -2   0 181.532 5.86672   5
  -5  -2   0 195.491 6.69818   6
   5   2   0 198.655 6.70244   6
   5   2   0 204.014 8.11158   4
   5   2   0 196.305 6.64504   6
  -6  -2   0 549.362 14.7626   6
  -6  -2   0 541.957 14.7550   6
  -6  -2   0 558.372 16.6509   3
  -6  -2   0 541.764 13.8486   5
   6   2   0 556.311 14.7623   6
   6   2   0 553.520 14.7057   6
   6   2   0 527.272 16.7387   4
  -7  -2   0 52.9204 4.98210   3
  -7  -2   0 47.8712 3.46743   6
  -7  -2   0 45.0848 2.84621   5
  -7  -2   0 46.3741 3.48572   6
   7   2   0 53.3285 3.46520   6
   7   2   0 48.2978 3.38083   6
   7   2   0 49.2149 5.12392   4
  -8  -2   0 2.61447 2.42893   3
  -8  -2   0 4.56470 1.86741   6
  -8  -2   0 2.05657 1.30355   5
   8   2   0 4.59188 3.04168   4
   8   2   0 4.09352 1.56198   6
   8   2   0 4.11962 1.67386   6
  -9  -2   0 75.3624 6.35082   3
  -9  -2   0 51.1619 2.70213   5
   9   2   0 61.9008 3.33485   6
   9   2   0 71.3456 7.05071   4
   9   2   0 57.0904 3.28810   6
  10   2   0 20.8362 5.25000   4
  10  -3   0 24.7923 5.45538   4
 -10   3   0 21.6532 3.99794   3
   9  -3   0 1.50145 3.13929   4
  -9   3   0 0.50465 2.51122   3
   8  -3   0 40.2879 5.39149   4
  -8   3   0 39.4606 4.57058   3
  -8   3   0 46.4907 4.82246   3
   7  -3   0 3.10192 1.72667   5
   7  -3   0 3.40569 2.56204   4
  -7   3   0 3.37380 2.00516   3
   6  -3   0 58.0753 4.78890   4
   6  -3   0 54.9117 3.91879   5
  -6   3   0 58.8705 4.11828   3
   5  -3   0 130.002 3.66912   6
   5  -3   0 126.564 5.58595   5
   5  -3   0 136.356 3.74470   6
   5  -3   0 136.848 6.31389   4
  -5   3   0 142.934 5.67789   3
  -5   3   0 141.547 3.99008   6
  -5   3   0 136.421 3.97454   6
   4  -3   0 10.7356 2.10224   4
   4  -3   0 12.3677 1.95344   5
   4  -3   0 10.3708 1.20202   6
   4  -3   0 8.34469 1.04872   6
  -4   3   0 11.1073 1.25164   6
  -4   3   0 10.7046 1.62575   3
  -4   3   0 11.5556 1.28160   6
   3  -3   0 64.3361 3.23977   5
   3  -3   0 58.4462 2.41997   6
   3  -3   0 55.8890 3.25751   4
   3  -3   0 56.1811 2.32571   6
  -3   3   0 51.6860 2.62122   3
  -3   3   0 61.7143 2.42461   6
  -3   3   0 58.2493 2.42608   6
   2  -3   0 2245.34 49.5340   5
   2  -3   0 2223.75 48.7008   6
   2  -3   0 2312.16 48.8024   6
  -2   3   0 2194.08 48.7378   6
  -2   3   0 2168.34 48.3156   3
  -2   3   0 2151.43 48.7221   6
   1  -3   0 340.660 8.73812   6
   1  -3   0 343.508 8.94272   5
  -1   3   0 336.350 8.75371   6
  -1   3   0 339.324 8.76776   6
  -1   3   0 325.632 7.38345   3
  -1   3   0 342.844 7.38843   3
   0  -3   0 1486.26 32.9910   6
   0  -3   0 1443.14 32.6579   5
   0  -3   0 1421.31 32.9006   6
   0   3   0 1448.96 32.9306   6
   0   3   0 1482.12 32.5959   4
   0   3   0 1473.25 32.9729   6
  -1  -3   0 2281.06 57.2052   1
  -1  -3   0 2408.82 56.7292   2
   1   3   0 2335.80 56.6238   2
   1   3   0 2261.89 57.1559   1
  -2  -3   0 683.451 16.9229   6
  -2  -3   0 670.708 16.0174   5
  -2  -3   0 684.642 16.6157   3
  -2  -3   0 681.312 16.9018   6
   2   3   0 690.673 16.9513   6
   2   3   0 677.230 16.7047   4
   2   3   0 681.249 16.8843   6
  -3  -3   0 299.991 9.01915   6
  -3  -3   0 311.384 8.16934   5
  -3  -3   0 325.125 9.33457   3
  -3  -3   0 304.998 9.06514   6
  -3  -3   0 289.767 7.52012   7
   3   3   0 304.807 9.26236   4
   3   3   0 310.653 9.10196   6
  -4  -3   0 4.18224 1.38642   6
  -4  -3   0 6.22901 1.18815   5
  -4  -3   0 4.67114 1.42330   6
  -4  -3   0 4.38599 1.74895   3
   4   3   0 3.64949 1.35912   6
   4   3   0 3.85707 1.38626   6
   4   3   0 3.08376 1.79143   4
  -5  -3   0 295.896 8.39899   5
  -5  -3   0 305.225 9.64654   6
  -5  -3   0 305.510 9.66191   6
  -5  -3   0 313.114 10.5430   3
   5   3   0 294.911 10.5980   4
   5   3   0 289.589 9.38701   6
   5   3   0 309.348 9.65999   6
  -6  -3   0 27.5400 2.93281   6
  -6  -3   0 25.5860 3.06696   6
  -6  -3   0 21.0791 3.21426   3
  -6  -3   0 22.4465 2.21560   5
   6   3   0 21.0086 2.68773   6
   6   3   0 23.6945 2.93970   6
   6   3   0 22.1852 3.79167   4
  -7  -3   0 -0.2305 1.54754   6
  -7  -3   0 1.45778 1.28212   5
  -7  -3   0 3.33612 1.77165   6
  -7  -3   0 1.25811 1.98585   3
   7   3   0 0.79519 1.67187   6
   7   3   0 1.10810 1.58705   6
   7   3   0 2.41828 2.74389   4
  -8  -3   0 62.0792 5.50284   3
  -8  -3   0 53.5641 4.33420   6
  -8  -3   0 50.4891 2.98781   5
   8   3   0 54.4397 3.92195   6
   8   3   0 56.2796 3.94279   6
   8   3   0 58.2391 6.14728   4
  -9  -3   0 110.172 5.61264   6
  -9  -3   0 93.4293 7.13875   3
   9   3   0 95.0035 7.89502   4
   9   3   0 95.4384 4.94916   6
   9   3   0 97.9137 4.98442   6
  10   3   0 3.88670 1.43807   6
  10   3   0 -0.6561 3.49188   4
  10  -4   0 3.25796 3.47868   4
 -10   4   0 0.23156 2.73552   3
   9  -4   0 -4.0575 2.63573   4
  -9   4   0 -5.2849 2.20946   3
   8  -4   0 0.11324 2.56943   4
   8  -4   0 -2.1920 1.61394   5
  -8   4   0 -1.8231 2.17716   3
  -8   4   0 2.64542 2.26633   3
   7  -4   0 1.28713 2.48536   4
   7  -4   0 3.54319 1.94411   5
  -7   4   0 2.29307 1.83385   3
  -7   4   0 -0.4660 1.63235   3
   6  -4   0 -2.2210 1.84466   4
   6  -4   0 1.55505 1.67169   5
  -6   4   0 0.51880 0.39291   6
  -6   4   0 0.56107 0.36515   6
  -6   4   0 1.20555 1.42510   3
   5  -4   0 42.2526 3.59155   5
   5  -4   0 44.0536 1.97236   6
   5  -4   0 44.1568 1.98295   6
   5  -4   0 41.8415 3.82936   4
  -5   4   0 42.3234 2.12588   6
  -5   4   0 42.8751 2.13258   6
  -5   4   0 41.8028 3.06381   3
   4  -4   0 82.5582 4.50930   4
   4  -4   0 80.0572 4.29668   5
   4  -4   0 85.2017 3.16143   6
  -4   4   0 80.6340 3.19323   6
  -4   4   0 79.7109 3.16511   6
  -4   4   0 78.4443 3.53027   3
   3  -4   0 111.380 3.88832   6
   3  -4   0 110.530 4.89061   5
   3  -4   0 110.057 3.99447   6
  -3   4   0 114.186 3.80814   3
  -3   4   0 110.498 4.03864   6
  -3   4   0 116.555 4.01781   6
   2  -4   0 452.355 11.8825   6
   2  -4   0 469.352 11.8834   6
   2  -4   0 476.778 12.5397   5
  -2   4   0 477.432 11.9878   6
  -2   4   0 490.340 12.0090   6
  -2   4   0 464.247 10.7310   3
  -2   4   0 452.721 10.7892   3
   1  -4   0 172.469 5.77200   6
   1  -4   0 187.841 6.00315   5
  -1   4   0 184.115 5.86758   6
  -1   4   0 187.312 5.77840   4
  -1   4   0 183.475 5.85833   6
   0  -4   0 570.419 14.7208   6
   0  -4   0 589.912 14.5137   5
   0  -4   0 585.360 13.0713   3
   0  -4   0 581.624 14.8018   6
   0   4   0 574.846 14.7782   6
   0   4   0 595.620 14.8184   6
   0   4   0 590.791 14.3123   4
  -1  -4   0 2.72815 1.22854   6
  -1  -4   0 3.51065 1.23676   5
  -1  -4   0 3.23254 0.92966   3
  -1  -4   0 2.91838 1.22458   6
   1   4   0 3.51976 1.23218   4
   1   4   0 2.03353 1.44141   6
   1   4   0 2.60434 1.47366   6
  -2  -4   0 840.507 19.7780   5
  -2  -4   0 836.891 20.0562   3
  -2  -4   0 829.193 20.7163   6
  -2  -4   0 838.760 20.7532   6
   2   4   0 850.539 20.4205   4
   2   4   0 837.340 20.8033   6
   2   4   0 823.487 18.8612   7
   2   4   0 826.786 20.6659   6
  -3  -4   0 472.482 12.8887   3
  -3  -4   0 459.886 13.0454   6
  -3  -4   0 473.010 13.1010   6
  -3  -4   0 465.858 11.9553   5
   3   4   0 478.893 13.1689   4
   3   4   0 447.531 13.1962   6
   3   4   0 472.049 13.1500   6
  -4  -4   0 68.7536 4.03420   6
  -4  -4   0 67.1867 4.26817   3
  -4  -4   0 76.2800 4.21708   6
  -4  -4   0 61.4484 3.18621   5
   4   4   0 67.5306 4.04573   6
   4   4   0 67.0174 4.30888   4
   4   4   0 70.9999 4.00370   6
  -5  -4   0 7.70435 2.22240   3
  -5  -4   0 5.66848 2.04466   6
  -5  -4   0 10.2660 2.15263   6
  -5  -4   0 6.48429 1.59489   5
   5   4   0 5.13615 1.91012   6
   5   4   0 11.7978 2.72562   4
   5   4   0 9.74219 2.26649   6
  -6  -4   0 47.1551 4.44908   3
  -6  -4   0 53.7637 4.15952   6
  -6  -4   0 52.7249 4.17016   6
  -6  -4   0 50.1999 3.07422   5
   6   4   0 47.5472 3.75890   6
   6   4   0 53.3163 4.97441   4
   6   4   0 42.4198 3.91815   6
  -7  -4   0 2.91823 1.40807   5
  -7  -4   0 0.82326 2.28105   3
  -7  -4   0 2.92221 1.93260   6
  -7  -4   0 3.16319 1.92025   6
   7   4   0 2.48563 2.83247   4
   7   4   0 -0.1235 1.76196   6
   7   4   0 -0.8274 1.65135   6
  -8  -4   0 4.75368 2.95071   3
  -8  -4   0 3.89271 2.24886   6
  -8  -4   0 5.94584 1.52935   5
   8   4   0 8.77451 3.47720   4
   8   4   0 6.97080 2.10372   6
   8   4   0 6.93892 2.18065   6
  -9  -4   0 12.7728 3.44689   3
  -9  -4   0 1.52898 2.48709   6
   9   4   0 2.48010 1.93294   6
   9   4   0 0.38508 2.00523   6
   9   4   0 -2.3091 3.06327   4
  10   4   0 0.00130 2.03604   6
  10   4   0 4.37770 3.72542   4
 -10   5   0 3.28475 3.00426   3
   9  -5   0 24.1942 5.05150   4
   9  -5   0 13.4445 3.18168   5
  -9   5   0 13.9710 3.20038   3
   8  -5   0 1.36102 2.84300   4
   8  -5   0 -0.1391 1.99120   5
  -8   5   0 3.24336 2.35342   3
  -8   5   0 0.72535 2.28867   3
   7  -5   0 12.8237 3.34883   4
   7  -5   0 19.3784 3.29101   5
  -7   5   0 20.9677 2.94357   3
  -7   5   0 19.9692 2.96432   3
   6  -5   0 22.7254 3.36413   5
   6  -5   0 10.9689 3.02447   4
  -6   5   0 20.5826 2.63420   3
  -6   5   0 16.6425 1.28992   6
  -6   5   0 17.2977 2.33141   3
  -6   5   0 19.2028 1.31177   6
   5  -5   0 38.7913 2.17371   6
   5  -5   0 39.5128 3.82046   5
   5  -5   0 34.5957 3.92675   4
   5  -5   0 36.3381 2.20672   6
  -5   5   0 43.5211 2.91577   3
  -5   5   0 34.9138 2.24667   6
  -5   5   0 38.8856 2.98346   3
  -5   5   0 39.3910 2.35174   6
   4  -5   0 63.6365 4.27112   5
   4  -5   0 73.0001 3.19518   6
   4  -5   0 70.5188 3.22937   6
  -4   5   0 74.2291 3.32394   6
  -4   5   0 69.2117 3.27882   6
  -4   5   0 73.6048 3.36336   3
  -4   5   0 69.9095 3.15942   3
   3  -5   0 2.20181 1.59742   5
   3  -5   0 2.43386 1.11598   6
   3  -5   0 3.54986 1.23091   6
  -3   5   0 3.23273 1.19710   6
  -3   5   0 2.43128 1.17244   6
  -3   5   0 3.11651 0.81210   3
  -3   5   0 2.65999 0.73574   3
   2  -5   0 1440.03 34.2254   5
   2  -5   0 1490.92 33.7358   6
   2  -5   0 1465.94 33.6230   6
  -2   5   0 1402.50 31.4688   3
  -2   5   0 1492.94 33.7476   6
  -2   5   0 1476.54 31.4853   3
  -2   5   0 1434.39 33.6824   6
   1  -5   0 40.7466 2.84156   6
   1  -5   0 39.8556 2.85799   5
  -1   5   0 38.8619 2.79469   6
  -1   5   0 47.2397 2.94077   6
  -1   5   0 44.7141 2.72211   4
   0  -5   0 483.629 13.4252   6
   0  -5   0 514.577 13.6772   6
   0  -5   0 513.231 13.3042   5
   0  -5   0 494.961 11.4326   3
   0   5   0 497.320 12.9897   4
   0   5   0 511.577 13.6547   6
   0   5   0 512.317 13.5670   6
  -1  -5   0 308.535 9.12717   5
  -1  -5   0 327.372 9.77524   6
  -1  -5   0 316.302 9.83871   6
  -1  -5   0 330.282 8.44269   3
   1   5   0 330.049 9.28274   4
   1   5   0 317.208 9.86482   6
   1   5   0 326.020 9.87296   6
  -2  -5   0 44.7690 3.38784   6
  -2  -5   0 45.9333 3.04222   5
  -2  -5   0 43.7986 2.77676   3
  -2  -5   0 47.4829 3.54591   6
   2   5   0 47.6125 3.19496   6
   2   5   0 42.7108 3.13194   6
   2   5   0 47.5616 3.06653   4
   2   5   0 46.3242 2.09886   7
  -3  -5   0 13.9525 2.35955   6
  -3  -5   0 16.9668 2.48876   6
  -3  -5   0 13.8879 1.88964   5
  -3  -5   0 12.8965 2.00885   3
   3   5   0 14.2679 2.33564   6
   3   5   0 14.5971 2.43187   6
   3   5   0 16.7645 2.48142   4
  -4  -5   0 604.212 16.7587   6
  -4  -5   0 593.371 16.7245   6
  -4  -5   0 606.481 16.5386   3
  -4  -5   0 589.161 15.1240   5
   4   5   0 596.434 16.7266   6
   4   5   0 560.365 16.6526   4
  -5  -5   0 258.041 8.10713   5
  -5  -5   0 264.149 9.64949   6
  -5  -5   0 265.822 9.83895   3
  -5  -5   0 278.667 9.84172   6
   5   5   0 254.640 9.55334   6
   5   5   0 261.238 10.2332   4
   5   5   0 269.467 9.58941   6
  -6  -5   0 0.97209 2.05109   3
  -6  -5   0 -0.4291 1.37727   5
  -6  -5   0 1.24081 1.72009   6
  -6  -5   0 0.17378 1.76557   6
   6   5   0 -0.7191 1.57072   6
   6   5   0 1.11116 2.44954   4
   6   5   0 -0.3222 1.65546   6
  -7  -5   0 111.023 7.44326   6
  -7  -5   0 116.815 4.90487   5
  -7  -5   0 133.779 7.68352   3
  -7  -5   0 128.821 6.58628   6
   7   5   0 121.986 6.55115   6
   7   5   0 126.425 6.69219   6
   7   5   0 140.613 8.28149   4
  -8  -5   0 30.6811 2.62102   5
  -8  -5   0 27.8182 3.98229   6
  -8  -5   0 39.2177 5.06036   3
   8   5   0 32.8464 3.97654   6
   8   5   0 30.9571 5.48556   4
   8   5   0 32.3264 3.94659   6
  -9  -5   0 -3.1964 2.47944   3
  -9  -5   0 0.43012 2.76805   6
   9   5   0 -1.2965 3.16369   4
   9   5   0 0.81547 2.17244   6
   9   5   0 5.31209 2.42380   6
  10   5   0 5.25168 2.84509   6
  10   5   0 -2.7367 3.28443   4
 -10   6   0 19.3529 3.80581   3
   9  -6   0 39.3711 4.73650   5
  -9   6   0 38.6853 4.26857   3
   8  -6   0 100.478 6.41564   5
  -8   6   0 75.3419 5.64139   3
  -8   6   0 84.4838 5.45682   3
   7  -6   0 14.4182 3.26798   5
  -7   6   0 15.7519 2.50520   3
  -7   6   0 19.5257 2.83418   3
   6  -6   0 21.1877 1.34536   6
   6  -6   0 18.3232 1.36684   6
   6  -6   0 21.9188 3.45816   5
  -6   6   0 19.1096 1.71005   6
  -6   6   0 21.6724 1.76572   6
  -6   6   0 18.8461 2.42067   3
  -6   6   0 20.3539 2.40462   3
   5  -6   0 189.278 8.33121   5
   5  -6   0 206.451 6.37049   6
  -5   6   0 205.242 6.73932   3
  -5   6   0 204.712 6.54514   6
  -5   6   0 196.749 6.39566   6
  -5   6   0 201.182 6.48589   3
   4  -6   0 339.693 11.4034   5
   4  -6   0 345.068 9.93592   6
   4  -6   0 352.290 9.80842   6
  -4   6   0 352.148 9.97468   6
  -4   6   0 347.730 9.99944   6
  -4   6   0 351.493 9.03694   3
  -4   6   0 348.272 9.16762   3
   3  -6   0 123.215 5.89810   5
   3  -6   0 120.489 4.98439   6
   3  -6   0 123.521 5.10641   6
  -3   6   0 119.762 3.42974   3
  -3   6   0 126.133 5.13124   6
  -3   6   0 123.820 5.09067   6
  -3   6   0 120.940 3.40851   3
   2  -6   0 211.263 7.08379   6
   2  -6   0 203.841 7.09225   6
   2  -6   0 206.138 7.56034   5
  -2   6   0 208.141 7.19666   6
  -2   6   0 203.157 7.21873   4
  -2   6   0 201.553 7.06278   6
   1  -6   0 41.3333 3.17890   5
   1  -6   0 42.1815 3.16595   6
  -1   6   0 41.8091 3.08235   6
  -1   6   0 39.6759 3.08473   6
  -1   6   0 39.2320 2.83584   4
   0  -6   0 373.815 11.4049   6
   0  -6   0 381.803 9.01973   3
   0  -6   0 371.529 8.88167   3
   0  -6   0 387.137 11.1100   5
   0  -6   0 386.773 11.4147   6
   0   6   0 383.054 11.4057   6
   0   6   0 384.135 11.4889   6
   0   6   0 386.084 10.8730   4
  -1  -6   0 7.37280 1.15166   3
  -1  -6   0 8.54366 1.88372   5
  -1  -6   0 6.59030 1.69998   6
  -1  -6   0 7.46831 1.98867   6
   1   6   0 5.33410 1.54765   4
   1   6   0 6.07499 1.96287   6
   1   6   0 3.98871 1.50131   6
  -2  -6   0 676.794 18.5810   6
  -2  -6   0 687.636 17.0636   3
  -2  -6   0 679.368 17.4508   5
  -2  -6   0 698.287 18.6257   6
   2   6   0 701.259 17.9905   4
   2   6   0 684.163 18.5870   6
   2   6   0 668.675 18.3848   6
   2   6   0 672.087 16.2834   7
  -3  -6   0 271.163 9.48767   6
  -3  -6   0 264.753 9.45112   6
  -3  -6   0 247.956 8.46782   3
  -3  -6   0 246.809 8.12597   5
   3   6   0 254.321 9.29283   6
   3   6   0 271.559 9.19954   4
   3   6   0 265.305 9.40683   6
  -4  -6   0 18.1143 2.95638   6
  -4  -6   0 11.2613 2.35260   3
  -4  -6   0 13.1145 2.76988   6
  -4  -6   0 15.1622 2.24260   5
   4   6   0 11.6219 2.68229   4
   4   6   0 13.4948 2.75981   6
   4   6   0 15.0844 2.74241   6
  -5  -6   0 14.1336 2.89198   3
  -5  -6   0 21.7632 3.25894   6
  -5  -6   0 20.0488 3.24571   6
  -5  -6   0 23.4125 2.65383   5
   5   6   0 27.3887 3.62505   6
   5   6   0 25.5454 3.75953   4
  -6  -6   0 94.2347 5.71400   6
  -6  -6   0 91.7346 6.02084   3
  -6  -6   0 80.7022 5.59575   6
  -6  -6   0 84.8382 4.30923   5
   6   6   0 77.0445 5.47350   6
   6   6   0 81.9709 5.33001   6
   6   6   0 91.1640 6.60208   4
  -7  -6   0 2.70478 2.12566   6
  -7  -6   0 -0.2754 2.30314   3
  -7  -6   0 1.80125 1.48679   5
   7   6   0 0.99410 2.79170   4
   7   6   0 1.38498 2.18571   6
   7   6   0 2.54315 2.46142   6
  -8  -6   0 118.366 7.60630   3
  -8  -6   0 98.5139 4.46307   5
  -8  -6   0 95.9016 6.37487   6
   8   6   0 102.608 6.53689   6
   8   6   0 108.910 8.41153   4
   8   6   0 103.169 6.51855   6
  -9  -6   0 19.3739 3.89506   6
   9   6   0 20.8704 5.41839   4
   9   6   0 24.5815 3.80564   6
  10   6   0 12.4991 4.60217   4
  10   6   0 2.23080 3.88219   6
   9  -7   0 11.2586 3.52528   5
  -9   7   0 12.0290 2.77260   3
   8  -7   0 2.42557 2.76759   5
  -8   7   0 8.71131 2.42778   3
  -8   7   0 1.35622 2.22552   3
   7  -7   0 51.7027 5.24041   5
  -7   7   0 54.5183 3.85079   3
  -7   7   0 58.3761 4.16778   3
   6  -7   0 152.020 4.87505   6
   6  -7   0 170.831 8.16956   5
   6  -7   0 151.442 4.93284   6
  -6   7   0 149.678 5.32974   6
  -6   7   0 154.931 5.93629   3
  -6   7   0 150.271 5.67341   3
  -6   7   0 156.606 5.24628   6
   5  -7   0 126.271 5.05356   6
   5  -7   0 119.351 4.83106   6
   5  -7   0 112.720 6.68049   5
  -5   7   0 124.580 4.52620   3
  -5   7   0 121.735 5.01035   6
  -5   7   0 112.496 4.29050   3
  -5   7   0 133.788 5.24041   6
   4  -7   0 59.5166 3.48235   6
   4  -7   0 56.3899 3.61116   6
   4  -7   0 53.0568 4.69770   5
  -4   7   0 57.6288 3.78934   6
  -4   7   0 54.3219 3.63567   6
  -4   7   0 57.7004 2.35378   3
  -4   7   0 58.8982 2.30968   3
   3  -7   0 285.123 10.2771   5
   3  -7   0 274.330 8.98481   6
   3  -7   0 282.277 9.25528   6
  -3   7   0 286.918 9.33307   6
  -3   7   0 294.425 9.36787   6
   2  -7   0 107.021 4.99535   6
   2  -7   0 104.506 5.41941   5
   2  -7   0 95.9191 4.89712   6
  -2   7   0 96.1610 4.88003   4
  -2   7   0 99.1438 4.89037   6
  -2   7   0 95.6416 5.00071   6
   1  -7   0 36.8710 3.24082   6
   1  -7   0 35.9437 3.09095   6
   1  -7   0 31.4178 3.19590   5
  -1   7   0 29.8579 3.07887   6
  -1   7   0 31.6685 2.84942   4
  -1   7   0 38.0488 3.29644   6
   0  -7   0 2.31236 0.54894   3
   0  -7   0 0.84543 0.51635   3
   0  -7   0 0.75275 1.64897   6
   0  -7   0 2.36629 1.65660   5
   0  -7   0 0.05676 1.49680   6
   0   7   0 1.53464 1.79572   6
   0   7   0 2.44452 1.80835   6
   0   7   0 2.13420 1.36349   4
  -1  -7   0 1.35926 0.90216   3
  -1  -7   0 1.76222 1.60197   5
  -1  -7   0 0.78176 1.34950   6
  -1  -7   0 0.97367 1.79847   6
   1   7   0 2.19897 1.88439   6
   1   7   0 1.45843 1.34428   6
   1   7   0 -0.8691 1.42654   4
  -2  -7   0 2.41537 1.92736   6
  -2  -7   0 2.76133 1.24983   3
  -2  -7   0 1.70678 1.56449   5
  -2  -7   0 2.93861 1.79183   6
   2   7   0 1.70349 1.47134   4
   2   7   0 -2.0482 1.54817   6
   2   7   0 1.53787 0.96154   7
   2   7   0 1.47909 1.88231   6
  -3  -7   0 6.25933 1.78970   3
  -3  -7   0 5.07792 1.90357   5
  -3  -7   0 2.58986 2.03586   6
  -3  -7   0 3.79741 2.10227   6
   3   7   0 3.01114 1.88637   4
   3   7   0 4.42721 2.23023   6
   3   7   0 5.85270 1.13950   7
   3   7   0 2.09382 1.55293   6
  -4  -7   0 2.72623 1.87238   3
  -4  -7   0 2.16987 2.17785   6
  -4  -7   0 4.46212 2.25322   6
  -4  -7   0 4.32263 1.95693   5
   4   7   0 1.44695 1.64006   6
   4   7   0 4.14562 2.34293   6
   4   7   0 5.80635 2.40862   4
  -5  -7   0 38.8849 4.30044   6
  -5  -7   0 33.7490 3.28285   5
  -5  -7   0 33.8165 4.14352   6
  -5  -7   0 41.1831 4.18093   3
   5   7   0 42.7899 4.47584   6
   5   7   0 38.6874 4.03009   6
   5   7   0 38.3819 4.46737   4
  -6  -7   0 12.0920 2.32367   5
  -6  -7   0 6.90867 2.92606   6
  -6  -7   0 12.7550 3.15080   6
  -6  -7   0 16.6662 3.15765   3
   6   7   0 14.3270 3.78504   4
   6   7   0 13.8658 2.88794   6
   6   7   0 7.42199 2.79373   6
  -7  -7   0 84.3531 6.03301   6
  -7  -7   0 94.5300 6.59694   3
  -7  -7   0 83.6657 4.49753   5
   7   7   0 82.5432 6.20179   6
   7   7   0 82.0433 6.41738   6
   7   7   0 75.9331 6.99109   4
  -8  -7   0 2.19097 2.50116   3
  -8  -7   0 4.01822 1.70408   5
  -8  -7   0 5.25622 3.03080   6
   8   7   0 7.77291 3.85783   4
   8   7   0 0.73472 2.62269   6
   8   7   0 4.29545 2.74836   6
   9   7   0 11.6138 4.77789   4
   9   7   0 17.7113 4.16320   6
  10   7   0 0.66310 4.06357   4
   9  -8   0 1.93676 2.95655   5
   8  -8   0 4.23540 3.04273   5
  -8   8   0 0.71721 1.99636   3
  -8   8   0 0.65419 1.67172   3
   7  -8   0 5.01455 3.11542   5
  -7   8   0 9.69052 1.81697   3
  -7   8   0 4.00722 1.55623   3
   6  -8   0 58.0274 3.12490   6
   6  -8   0 42.5458 5.16073   5
   6  -8   0 57.9203 3.20148   6
  -6   8   0 61.4025 3.62248   6
  -6   8   0 57.5747 3.09962   3
  -6   8   0 58.4038 3.04863   3
   5  -8   0 3.53117 1.62802   6
   5  -8   0 4.24767 1.54897   6
   5  -8   0 2.03102 2.35482   5
  -5   8   0 2.44773 1.66025   6
  -5   8   0 2.43504 0.79692   3
  -5   8   0 3.31245 0.87223   3
  -5   8   0 2.78721 1.55643   6
   4  -8   0 52.2401 3.83339   6
   4  -8   0 52.8644 3.70030   6
   4  -8   0 57.5781 4.96081   5
  -4   8   0 55.7744 3.97536   6
  -4   8   0 57.2911 4.63061   4
  -4   8   0 52.2323 3.91379   6
   3  -8   0 574.957 17.0220   5
   3  -8   0 538.522 15.3960   6
   3  -8   0 549.468 15.7327   6
  -3   8   0 559.018 16.3965   4
  -3   8   0 547.834 15.8162   6
  -3   8   0 545.695 15.7093   6
   2  -8   0 481.692 14.3758   6
   2  -8   0 501.681 15.0051   5
   2  -8   0 472.706 14.1795   6
  -2   8   0 495.508 14.4625   6
  -2   8   0 480.481 14.3562   4
  -2   8   0 476.610 14.4723   6
   1  -8   0 117.718 6.02977   5
   1  -8   0 130.808 6.11103   6
   1  -8   0 120.012 6.02328   6
  -1   8   0 120.961 6.06371   6
  -1   8   0 121.546 5.68459   4
  -1   8   0 120.666 6.05953   6
   0  -8   0 23.8276 3.25180   5
   0  -8   0 28.1014 1.36089   3
   0  -8   0 37.5102 3.79439   6
   0  -8   0 28.7111 1.41756   3
   0  -8   0 31.3380 3.49460   6
   0   8   0 32.7737 3.61159   6
   0   8   0 30.6088 3.13045   4
   0   8   0 38.6174 3.82885   6
  -1  -8   0 316.133 8.46988   3
  -1  -8   0 296.674 10.7776   6
  -1  -8   0 319.230 11.2904   6
  -1  -8   0 315.632 10.5220   5
   1   8   0 317.464 11.1415   6
   1   8   0 312.495 10.3555   4
   1   8   0 318.192 11.2213   6
  -2  -8   0 53.8075 4.71565   6
  -2  -8   0 52.1840 4.20543   6
  -2  -8   0 65.0789 4.33266   5
  -2  -8   0 59.1847 3.34062   3
   2   8   0 60.0747 3.20508   7
   2   8   0 48.7655 3.95016   4
   2   8   0 55.1807 4.76472   6
   2   8   0 59.7818 4.86245   6
  -3  -8   0 102.879 5.09581   3
  -3  -8   0 108.332 5.57398   5
  -3  -8   0 100.790 5.92818   6
  -3  -8   0 93.9488 6.17711   6
   3   8   0 101.968 3.96609   7
   3   8   0 100.575 6.25292   6
   3   8   0 91.0122 5.85660   6
   3   8   0 104.673 5.93756   4
  -4  -8   0 25.7633 3.92648   6
  -4  -8   0 25.7437 3.15951   3
  -4  -8   0 30.2637 3.46900   5
  -4  -8   0 31.1062 4.20202   6
   4   8   0 27.7287 3.97326   4
   4   8   0 36.1489 4.25680   6
   4   8   0 31.3191 4.22586   6
  -5  -8   0 49.5386 4.02011   5
  -5  -8   0 55.0341 4.56512   3
  -5  -8   0 51.6572 5.15390   6
  -5  -8   0 57.8705 5.18147   6
   5   8   0 56.5573 5.11521   6
   5   8   0 52.0182 5.12640   6
   5   8   0 61.1406 5.58909   4
  -6  -8   0 43.1962 4.60221   3
  -6  -8   0 34.4976 4.65428   6
  -6  -8   0 36.1918 4.74839   6
  -6  -8   0 29.1413 3.45093   5
   6   8   0 43.1427 5.69910   4
   6   8   0 40.6113 4.91912   6
   6   8   0 34.1349 5.22150   6
  -7  -8   0 1.15175 1.66393   5
  -7  -8   0 3.12620 2.78968   6
  -7  -8   0 -2.2196 2.33634   3
   7   8   0 3.26913 3.33241   4
   7   8   0 -2.6204 2.61399   6
   7   8   0 0.62784 2.35267   6
  -8  -8   0 6.18761 3.39513   3
  -8  -8   0 14.9125 3.79386   6
  -8  -8   0 11.3739 2.19333   5
   8   8   0 8.39184 3.04028   6
   8   8   0 12.6530 3.33656   6
   8   8   0 12.7076 4.40582   4
   9   8   0 1.38052 4.02110   4
   9  -9   0 0.65789 2.92918   5
   8  -9   0 1.65468 2.87069   5
  -8   9   0 3.05877 1.48359   3
   7  -9   0 11.5893 3.83161   5
  -7   9   0 8.49116 1.43009   3
  -7   9   0 5.82081 1.45297   3
   6  -9   0 49.8001 5.68506   5
   6  -9   0 46.9567 3.13925   6
  -6   9   0 44.4065 2.04624   3
  -6   9   0 45.1172 3.60442   6
  -6   9   0 43.9528 2.03591   3
   5  -9   0 65.4958 4.27544   6
   5  -9   0 64.9845 4.07520   6
   5  -9   0 69.2930 5.94512   5
  -5   9   0 61.0565 5.53662   4
  -5   9   0 60.2415 4.48418   6
   4  -9   0 5.16866 2.82630   5
   4  -9   0 6.05065 1.89753   6
   4  -9   0 4.14417 2.01362   6
  -4   9   0 2.63010 1.93475   6
  -4   9   0 5.71157 2.10906   6
  -4   9   0 3.31030 2.33129   4
   3  -9   0 22.1526 3.80647   5
   3  -9   0 17.5832 2.83883   6
   3  -9   0 12.6939 2.71888   6
  -3   9   0 17.3083 3.31981   4
  -3   9   0 16.1594 2.98188   6
  -3   9   0 14.8466 2.85764   6
   2  -9   0 81.0214 5.38037   6
   2  -9   0 91.0947 5.89708   5
   2  -9   0 87.3615 5.22746   6
  -2   9   0 83.2366 5.37016   4
  -2   9   0 83.1451 5.63942   6
  -2   9   0 91.1767 5.55420   6
   1  -9   0 118.612 6.52249   6
   1  -9   0 123.571 6.47741   6
   1  -9   0 125.590 6.66429   5
  -1   9   0 121.035 6.13448   4
  -1   9   0 120.569 6.57913   6
  -1   9   0 118.462 6.50659   6
   0  -9   0 712.329 19.8270   5
   0  -9   0 688.034 15.5718   3
   0  -9   0 691.286 19.9730   6
   0  -9   0 693.995 15.6280   3
   0  -9   0 664.118 19.8408   6
   0   9   0 701.406 19.2779   4
   0   9   0 695.822 20.0530   6
   0   9   0 721.066 20.2415   6
  -1  -9   0 185.797 8.07026   5
  -1  -9   0 186.346 8.53063   6
  -1  -9   0 195.484 5.82639   3
  -1  -9   0 192.246 5.98543   3
  -1  -9   0 195.237 8.73851   6
   1   9   0 180.661 8.33181   6
   1   9   0 197.410 7.98296   4
   1   9   0 193.151 8.66393   6
  -2  -9   0 28.1311 3.81942   6
  -2  -9   0 23.9372 3.39764   5
  -2  -9   0 24.7179 3.56320   6
  -2  -9   0 22.9973 2.38474   3
   2   9   0 21.1423 3.55385   6
   2   9   0 23.2683 3.37301   4
   2   9   0 25.5290 3.55089   6
   2   9   0 20.6708 2.32691   7
  -3  -9   0 136.860 7.60237   6
  -3  -9   0 131.350 5.80744   3
  -3  -9   0 126.998 7.47995   6
  -3  -9   0 135.502 6.59440   5
   3   9   0 123.288 7.34357   6
   3   9   0 129.879 4.90313   7
   3   9   0 127.699 7.56275   6
   3   9   0 125.623 6.82318   4
  -4  -9   0 482.349 14.5711   5
  -4  -9   0 481.427 14.4924   3
  -4  -9   0 475.207 16.3336   6
  -4  -9   0 491.517 16.4647   6
   4   9   0 466.478 16.1314   6
   4   9   0 467.242 15.9228   4
   4   9   0 480.839 16.5022   6
  -5  -9   0 31.2868 4.51905   6
  -5  -9   0 36.2561 4.16603   3
  -5  -9   0 35.6239 3.91369   5
  -5  -9   0 36.2056 4.30913   6
   5   9   0 32.1941 4.55283   6
   5   9   0 38.6839 5.21166   4
   5   9   0 35.5753 4.82711   6
  -6  -9   0 90.7543 5.35572   5
  -6  -9   0 77.1347 5.83030   3
  -6  -9   0 87.4761 6.84605   6
   6   9   0 83.2322 7.34345   4
   6   9   0 83.8066 6.51533   6
   6   9   0 84.3766 6.89317   6
  -7  -9   0 -0.1295 1.74689   5
  -7  -9   0 3.80603 3.10839   6
  -7  -9   0 -1.2496 2.37829   3
   7   9   0 2.57700 3.40574   4
   7   9   0 5.77560 2.95265   6
   7   9   0 -4.2441 2.59132   6
  -8  -9   0 1.07821 1.75541   5
  -8  -9   0 3.54541 4.15658   6
  -8  -9   0 1.75369 2.99259   3
   8   9   0 2.64866 3.43729   6
   8   9   0 -3.9951 3.53504   4
   8   9   0 2.06085 3.18208   6
   9   9   0 4.54635 4.54891   4
   8 -10   0 7.84539 3.52171   5
  -8  10   0 -1.0856 3.17409   4
   7 -10   0 9.99087 3.99238   5
  -7  10   0 19.3771 4.54109   4
   6 -10   0 33.8318 5.35182   5
   6 -10   0 35.3058 3.22818   6
  -6  10   0 33.6449 5.00240   4
  -6  10   0 25.3667 3.22819   6
   5 -10   0 73.3320 6.37818   5
   5 -10   0 65.2757 4.48551   6
   5 -10   0 71.0867 4.66152   6
  -5  10   0 67.6582 5.10930   6
  -5  10   0 72.7798 6.16108   4
   4 -10   0 48.6618 5.83902   5
   4 -10   0 50.0000 4.31134   6
   4 -10   0 50.6012 4.51078   6
  -4  10   0 53.1412 7.11882   6
  -4  10   0 48.1180 4.49107   6
  -4  10   0 51.3371 5.26322   4
   3 -10   0 98.1393 5.94349   6
   3 -10   0 98.2610 6.84277   5
   3 -10   0 120.004 6.25908   6
  -3  10   0 99.4617 6.15555   6
  -3  10   0 101.565 6.33677   4
  -3  10   0 99.1546 6.11804   6
   2 -10   0 43.1865 4.44066   6
   2 -10   0 45.2974 4.94114   5
   2 -10   0 47.8603 4.94093   6
  -2  10   0 40.5183 4.21214   6
  -2  10   0 56.1517 4.71987   4
  -2  10   0 42.8621 4.34620   6
   1 -10   0 117.745 6.93473   6
   1 -10   0 113.305 6.59577   6
   1 -10   0 124.531 7.04994   5
  -1  10   0 119.831 6.95895   6
  -1  10   0 132.058 6.75062   4
  -1  10   0 114.028 6.80644   6
   0 -10   0 12.1952 3.26200   6
   0 -10   0 17.3658 3.58638   5
   0 -10   0 8.92543 2.81252   6
   0  10   0 16.1597 3.53061   6
   0  10   0 17.5821 3.29908   4
   0  10   0 10.3907 3.16971   6
  -1 -10   0 26.1687 3.83762   5
  -1 -10   0 29.5660 2.17921   3
  -1 -10   0 33.1623 2.17345   3
  -1 -10   0 32.0542 3.86131   6
  -1 -10   0 31.5757 4.24463   6
   1  10   0 29.7371 3.93724   4
   1  10   0 27.6228 4.20864   6
   1  10   0 29.4817 3.99612   6
  -2 -10   0 188.181 8.50929   5
  -2 -10   0 181.257 6.68604   3
  -2 -10   0 178.314 6.41614   3
  -2 -10   0 194.071 9.04757   6
  -2 -10   0 184.926 9.11716   6
   2  10   0 175.416 6.77145   7
   2  10   0 193.298 9.17898   6
   2  10   0 196.485 9.40152   6
   2  10   0 186.556 8.41443   4
  -3 -10   0 -0.9867 1.48646   3
  -3 -10   0 1.80236 2.45661   6
  -3 -10   0 -0.4633 2.55405   6
  -3 -10   0 0.06971 2.05259   5
   3  10   0 1.40216 2.45707   6
   3  10   0 1.88723 1.23314   7
   3  10   0 -3.0876 2.01779   4
   3  10   0 3.47555 2.65668   6
  -4 -10   0 7.08647 2.73647   6
  -4 -10   0 10.6295 2.49827   3
  -4 -10   0 13.7445 3.04336   5
  -4 -10   0 10.8073 2.67297   6
   4  10   0 9.73002 3.54675   6
   4  10   0 9.18473 3.09755   4
   4  10   0 8.79348 3.16040   6
  -5 -10   0 81.0369 5.63530   3
  -5 -10   0 72.5330 6.75456   6
  -5 -10   0 79.9341 6.77128   6
  -5 -10   0 82.6510 5.50205   5
   5  10   0 90.4079 7.14360   6
   5  10   0 81.7449 6.30970   6
   5  10   0 88.1319 6.99395   4
  -6 -10   0 36.1016 4.14277   5
  -6 -10   0 44.4770 5.71975   6
  -6 -10   0 40.5138 4.80082   3
   6  10   0 39.0369 5.63810   6
   6  10   0 28.6062 5.54157   4
   6  10   0 41.3711 5.39789   6
  -7 -10   0 5.63029 2.49025   5
  -7 -10   0 3.30939 2.85891   3
  -7 -10   0 4.36482 3.29903   6
   7  10   0 8.03121 3.49995   6
   7  10   0 6.52331 3.64061   4
  -8 -10   0 31.4057 3.64388   5
   8  10   0 27.0879 6.02246   4
   9  10   0 2.68889 4.18100   4
   8 -11   0 8.18373 3.97168   5
  -8  11   0 11.1222 4.94452   4
   7 -11   0 25.6156 2.36648   6
   7 -11   0 20.9420 1.92495   6
   7 -11   0 27.6229 5.44152   5
  -7  11   0 21.6091 5.05931   4
   6 -11   0 30.3427 5.46133   5
   6 -11   0 16.0670 2.66021   6
  -6  11   0 29.8376 5.07141   4
  -6  11   0 14.1622 2.90529   6
   5 -11   0 9.48008 3.97092   5
   5 -11   0 8.46242 2.46950   6
   5 -11   0 8.01807 2.48795   6
  -5  11   0 16.2244 3.05642   6
  -5  11   0 8.84336 3.55507   4
   4 -11   0 97.4984 7.44134   5
   4 -11   0 92.4979 5.89978   6
   4 -11   0 84.4971 5.80602   6
  -4  11   0 106.438 7.27043   4
  -4  11   0 90.8894 6.31864   6
   3 -11   0 61.3347 6.14123   5
   3 -11   0 59.0133 4.77992   6
   3 -11   0 61.8901 5.10315   6
  -3  11   0 49.5489 5.36614   4
  -3  11   0 51.6961 5.40865   6
  -3  11   0 58.0397 4.96546   6
   2 -11   0 36.8548 4.51530   6
   2 -11   0 35.1741 5.08766   5
  -2  11   0 39.4600 4.46138   4
  -2  11   0 33.8402 4.17740   6
  -2  11   0 30.6292 4.13151   6
   1 -11   0 393.554 14.1598   6
   1 -11   0 408.074 14.6651   5
   1 -11   0 376.518 14.0048   6
  -1  11   0 405.035 14.4892   6
  -1  11   0 413.934 14.6315   6
  -1  11   0 422.752 14.1358   4
   0 -11   0 5.14347 2.05165   6
   0 -11   0 9.30575 3.14439   5
   0 -11   0 3.36674 2.71966   6
   0  11   0 4.81574 2.78403   6
   0  11   0 4.52048 2.52292   4
   0  11   0 3.50659 2.53328   6
  -1 -11   0 2.42571 0.94754   3
  -1 -11   0 0.88940 2.44004   6
  -1 -11   0 3.91819 2.29717   6
  -1 -11   0 3.28253 2.71752   5
  -1 -11   0 1.37927 0.91497   3
   1  11   0 -1.1061 2.11622   4
   1  11   0 3.30929 2.76894   6
   1  11   0 1.20315 2.60601   6
  -2 -11   0 36.6781 5.12008   6
  -2 -11   0 37.8879 2.94115   3
  -2 -11   0 40.6467 4.69825   5
  -2 -11   0 26.9289 4.19390   6
  -2 -11   0 33.6269 2.94417   3
   2  11   0 34.0064 4.87699   6
   2  11   0 27.7075 3.11896   7
   2  11   0 44.9133 5.43641   6
   2  11   0 36.8467 4.67175   4
  -3 -11   0 1.48980 2.47589   5
  -3 -11   0 -0.1857 1.59059   3
  -3 -11   0 1.17193 1.56525   3
  -3 -11   0 1.28936 2.24212   6
  -3 -11   0 0.64974 2.03201   6
   3  11   0 -2.7850 2.44906   6
   3  11   0 1.39617 2.46329   4
   3  11   0 1.73289 1.34201   7
   3  11   0 -0.0493 2.76458   6
  -4 -11   0 12.3219 3.23359   5
  -4 -11   0 9.84809 2.34542   3
  -4 -11   0 8.61734 3.62689   6
  -4 -11   0 4.65437 3.54212   6
  -4 -11   0 16.4450 2.83068   3
   4  11   0 14.5279 3.72432   6
   4  11   0 10.6541 3.29229   6
   4  11   0 14.7915 3.85062   4
  -5 -11   0 25.5296 3.83565   3
  -5 -11   0 36.2937 5.58041   6
  -5 -11   0 30.6547 4.09290   3
  -5 -11   0 31.5179 5.09869   6
  -5 -11   0 29.5710 4.28227   5
   5  11   0 32.5108 5.64851   4
   5  11   0 30.6402 4.71551   6
   5  11   0 27.9611 4.87166   6
  -6 -11   0 78.0371 7.46196   6
  -6 -11   0 85.2609 6.60204   3
  -6 -11   0 75.4790 5.73276   5
   6  11   0 63.1334 6.86147   6
   6  11   0 79.3230 7.68511   4
   6  11   0 77.7676 7.36353   6
  -7 -11   0 25.7190 4.33695   3
  -7 -11   0 21.8959 5.52910   6
  -7 -11   0 33.4910 4.04623   5
   7  11   0 33.9688 5.89588   6
   7  11   0 35.4922 5.72432   6
   7  11   0 25.6319 5.60830   4
  -8 -11   0 -2.3817 2.12169   5
   8  11   0 1.54904 3.71736   4
   7 -12   0 20.4270 5.18798   5
   7 -12   0 13.8568 1.82375   6
  -7  12   0 15.4785 4.85914   4
   6 -12   0 50.4937 4.65029   6
   6 -12   0 64.4287 7.46934   5
  -6  12   0 62.7921 6.96173   4
  -6  12   0 45.1004 5.59388   6
   5 -12   0 2.14263 2.31743   6
   5 -12   0 1.48325 3.23231   5
   5 -12   0 -0.6535 2.05114   6
  -5  12   0 5.77806 3.48893   4
  -5  12   0 1.67647 2.58531   6
   4 -12   0 0.91100 2.05240   6
   4 -12   0 0.85891 3.06935   5
   4 -12   0 0.56581 2.29998   6
  -4  12   0 -2.1576 2.65002   4
  -4  12   0 3.76614 2.57786   6
   3 -12   0 44.4938 5.18165   6
   3 -12   0 60.6599 6.48892   5
   3 -12   0 49.4290 5.02353   6
  -3  12   0 51.3755 5.51154   4
  -3  12   0 39.3628 4.71577   6
   2 -12   0 29.7495 4.43236   6
   2 -12   0 34.1975 5.38801   5
  -2  12   0 30.9564 4.54334   4
  -2  12   0 22.4330 3.96015   6
   1 -12   0 29.8870 4.65003   6
   1 -12   0 32.4218 4.99396   5
   1 -12   0 29.5395 4.33903   6
  -1  12   0 25.2370 4.25912   6
  -1  12   0 29.8392 4.55414   6
  -1  12   0 34.0900 4.67716   4
   0 -12   0 93.1229 6.83127   6
   0 -12   0 93.1959 7.13145   6
   0 -12   0 86.8313 6.84820   5
   0  12   0 87.1240 6.31910   4
   0  12   0 93.7126 7.05398   6
   0  12   0 91.0921 7.14152   6
  -1 -12   0 87.2180 3.30602   3
  -1 -12   0 77.8363 6.91169   6
  -1 -12   0 89.9520 6.47516   6
  -1 -12   0 85.5770 3.22717   3
  -1 -12   0 78.2583 6.58303   5
   1  12   0 76.2796 6.76701   6
   1  12   0 82.8734 6.83665   6
   1  12   0 93.7913 6.41275   4
  -2 -12   0 71.3524 6.78873   6
  -2 -12   0 66.8654 6.47950   6
  -2 -12   0 62.0689 5.90856   5
  -2 -12   0 63.2464 3.78371   3
  -2 -12   0 66.1733 3.67186   3
   2  12   0 56.9136 6.36297   6
   2  12   0 55.0238 6.40839   6
   2  12   0 70.7037 4.55013   7
   2  12   0 62.0581 5.73926   4
  -3 -12   0 50.2616 6.21129   6
  -3 -12   0 52.1820 4.01776   3
  -3 -12   0 63.4546 4.16538   3
  -3 -12   0 57.0841 6.36638   6
  -3 -12   0 63.8655 5.86908   5
   3  12   0 49.9132 5.55276   6
   3  12   0 53.5352 3.65283   7
   3  12   0 63.5357 6.10805   4
   3  12   0 61.8522 6.74137   6
  -4 -12   0 48.6608 6.46358   6
  -4 -12   0 49.0293 4.40469   3
  -4 -12   0 56.0270 5.43765   5
  -4 -12   0 49.8183 6.53057   6
  -4 -12   0 52.4260 4.66033   3
   4  12   0 43.2318 6.05867   4
   4  12   0 48.5536 6.46942   6
   4  12   0 60.5620 6.70184   6
  -5 -12   0 4.86902 2.48652   3
  -5 -12   0 1.92490 3.42839   6
  -5 -12   0 3.47112 2.75913   5
  -5 -12   0 -1.5729 2.61882   3
   5  12   0 4.91597 3.30949   6
   5  12   0 7.18639 3.79287   6
   5  12   0 3.30739 3.49004   4
  -6 -12   0 -0.3569 2.66968   5
  -6 -12   0 7.58123 4.15160   6
  -6 -12   0 -2.4583 2.89144   3
   6  12   0 0.44962 3.43046   6
   6  12   0 -1.1589 3.10123   4
   6  12   0 2.24423 4.29747   6
  -7 -12   0 17.8576 4.29587   3
  -7 -12   0 16.7908 3.49303   5
   7  12   0 25.0152 5.70938   4
  -8 -12   0 7.50172 2.89600   5
   8  12   0 9.13742 4.91211   4
   6 -13   0 -0.8927 3.50564   5
   6 -13   0 -0.0962 2.73805   6
  -6  13   0 -1.6367 3.14923   4
   5 -13   0 12.9503 4.82243   5
   5 -13   0 17.2017 3.60431   6
  -5  13   0 8.65768 4.18788   4
   4 -13   0 9.22486 2.81712   6
   4 -13   0 10.9730 4.30279   5
  -4  13   0 6.21410 2.83386   6
   3 -13   0 0.24282 2.60273   6
   3 -13   0 6.58416 2.49064   6
   3 -13   0 0.20122 3.33025   5
  -3  13   0 3.42785 2.68827   6
  -3  13   0 3.50909 3.38266   4
   2 -13   0 38.7602 5.08569   6
   2 -13   0 37.0913 5.88877   5
  -2  13   0 37.7307 5.22477   6
  -2  13   0 50.4121 5.76390   4
   1 -13   0 2.74819 2.77575   6
   1 -13   0 1.39315 3.13412   5
   1 -13   0 3.58212 2.50365   6
  -1  13   0 3.76969 2.84854   4
  -1  13   0 3.50698 2.94193   6
   0 -13   0 24.0649 4.49232   6
   0 -13   0 22.4793 4.73266   5
   0 -13   0 18.3280 4.30245   6
   0  13   0 31.5997 4.71304   4
   0  13   0 21.0599 4.26464   6
   0  13   0 31.0996 4.95047   6
  -1 -13   0 4.53789 0.79925   3
  -1 -13   0 8.64417 3.59484   6
  -1 -13   0 3.55513 3.26361   6
  -1 -13   0 7.40107 3.52369   5
  -1 -13   0 3.43492 0.78881   3
   1  13   0 6.77327 2.97944   4
   1  13   0 5.11559 3.55981   6
   1  13   0 11.8369 3.77258   6
  -2 -13   0 76.9115 6.93116   5
  -2 -13   0 68.7409 6.33307   6
  -2 -13   0 67.9581 6.43285   6
  -2 -13   0 64.9868 3.73238   3
  -2 -13   0 64.9370 3.57576   3
   2  13   0 63.8798 6.93973   6
   2  13   0 64.7745 7.02505   6
   2  13   0 65.9705 6.21353   4
   2  13   0 66.0739 4.80082   7
  -3 -13   0 173.102 9.83100   5
  -3 -13   0 178.281 7.02676   3
  -3 -13   0 174.213 10.6866   6
  -3 -13   0 176.002 7.23984   3
  -3 -13   0 158.001 10.2091   6
   3  13   0 171.586 10.7694   6
   3  13   0 174.409 10.0200   4
   3  13   0 166.808 6.87412   7
   3  13   0 171.272 10.7445   6
  -4 -13   0 0.85553 3.88409   6
  -4 -13   0 0.78518 3.08831   5
  -4 -13   0 4.78260 2.20380   3
  -4 -13   0 4.48623 2.19637   3
  -4 -13   0 5.76871 4.27005   6
   4  13   0 5.30909 4.42694   6
   4  13   0 4.40475 3.80361   6
   4  13   0 -1.5829 2.89744   4
  -5 -13   0 4.65050 3.19119   5
  -5 -13   0 2.55128 3.87915   6
  -5 -13   0 0.91257 2.25362   3
   5  13   0 8.00953 3.57828   6
   5  13   0 12.8547 5.18433   6
   5  13   0 4.43463 3.69787   4
  -6 -13   0 10.1240 3.24180   3
  -6 -13   0 4.47090 4.88502   6
  -6 -13   0 8.96019 3.36478   5
   6  13   0 13.4548 4.27735   6
   6  13   0 13.8121 4.96459   4
  -7 -13   0 -0.8886 2.80069   5
   7  13   0 11.7461 4.81092   4
   5 -14   0 -3.9199 3.44799   5
   5 -14   0 -2.9910 4.62286   6
  -5  14   0 0.38522 3.59200   4
   4 -14   0 3.91466 3.92241   5
   4 -14   0 0.78770 3.50226   6
  -4  14   0 -2.2576 3.12145   4
   3 -14   0 11.6757 4.48379   5
   3 -14   0 4.17638 3.21172   6
   3 -14   0 7.59897 3.09970   6
  -3  14   0 11.2279 4.14704   4
  -3  14   0 9.65147 3.86376   6
   2 -14   0 25.7605 4.61347   6
   2 -14   0 26.9570 5.81722   5
  -2  14   0 23.7753 4.74241   4
  -2  14   0 22.4229 4.32157   6
   1 -14   0 7.09702 3.48293   6
   1 -14   0 -0.0365 2.86509   6
   1 -14   0 1.86468 3.47794   5
  -1  14   0 5.46939 3.46002   4
  -1  14   0 -0.9818 3.17702   6
   0 -14   0 1.72963 2.36805   6
   0 -14   0 6.64602 3.50314   6
   0 -14   0 -1.2544 3.25426   5
   0  14   0 -1.5300 3.18713   6
   0  14   0 0.50193 2.77648   4
  -1 -14   0 9.41503 3.85572   6
  -1 -14   0 -1.6879 3.36585   6
  -1 -14   0 4.89623 3.66546   5
   1  14   0 2.83376 3.71800   6
   1  14   0 6.00721 3.20355   4
   1  14   0 -0.2292 2.51719   6
  -2 -14   0 8.32492 4.21707   6
  -2 -14   0 8.64655 1.55012   3
  -2 -14   0 10.9741 4.30436   6
  -2 -14   0 7.53466 1.66583   3
  -2 -14   0 8.32960 3.91196   5
   2  14   0 7.85673 4.26314   6
   2  14   0 12.2406 2.78425   7
   2  14   0 9.37636 3.88639   4
   2  14   0 -2.5022 3.88437   6
  -3 -14   0 4.70001 4.34060   6
  -3 -14   0 -6.5243 3.78695   6
  -3 -14   0 -2.1521 1.76252   3
  -3 -14   0 7.26963 3.83467   5
  -3 -14   0 0.89240 1.64582   3
   3  14   0 3.26037 3.30521   4
   3  14   0 -1.0111 2.97909   6
   3  14   0 0.17599 1.73058   7
   3  14   0 4.13837 3.60083   6
  -4 -14   0 63.7140 8.09635   6
  -4 -14   0 71.8118 6.66896   5
  -4 -14   0 59.1448 5.36263   3
  -4 -14   0 66.0445 5.04583   3
   4  14   0 85.4823 8.40294   6
   4  14   0 49.1913 6.94212   6
   4  14   0 70.2723 7.34849   4
  -5 -14   0 7.98635 3.30308   5
  -5 -14   0 1.71804 2.39522   3
  -5 -14   0 -2.4334 3.31421   6
   5  14   0 -2.1456 3.92314   6
   5  14   0 -1.0622 3.40232   4
  -6 -14   0 1.65393 3.20821   3
  -6 -14   0 4.14689 3.31772   5
   6  14   0 3.56784 3.97597   4
   4 -15   0 43.2391 7.77157   5
  -4  15   0 45.4674 6.91578   4
   3 -15   0 4.62296 4.15614   5
  -3  15   0 1.14102 3.53424   4
   2 -15   0 28.4445 6.23208   5
   2 -15   0 33.4021 5.15285   6
  -2  15   0 20.8756 4.76072   4
  -2  15   0 29.1247 6.10741   6
   1 -15   0 14.4227 4.17299   6
   1 -15   0 12.0593 4.41480   6
   1 -15   0 13.7682 4.78404   5
  -1  15   0 16.7685 5.07341   6
  -1  15   0 19.3434 4.64792   4
   0 -15   0 -0.8244 3.13043   6
   0 -15   0 2.15552 3.38772   5
   0 -15   0 1.09190 4.40689   6
   0  15   0 1.43621 3.26436   4
   0  15   0 -0.4984 3.75911   6
  -1 -15   0 9.28133 4.76364   6
  -1 -15   0 1.36326 3.52702   6
  -1 -15   0 -2.4631 3.31819   5
   1  15   0 8.53075 4.26910   6
   1  15   0 -2.8204 3.06330   4
  -2 -15   0 5.21122 1.34570   3
  -2 -15   0 2.30578 1.04766   3
  -2 -15   0 6.00342 5.05488   6
  -2 -15   0 3.47685 3.85941   5
  -2 -15   0 4.23069 4.08414   6
   2  15   0 7.67593 4.67428   6
   2  15   0 1.14598 3.31666   4
   2  15   0 3.34335 2.37689   7
  -3 -15   0 2.52367 3.55365   5
  -3 -15   0 2.45868 5.37969   6
  -3 -15   0 7.67390 4.74871   6
   3  15   0 -11.748 5.78557   6
   3  15   0 -1.2305 1.72390   7
   3  15   0 6.04519 3.99476   4
   3  15   0 1.16852 4.71647   6
  -4 -15   0 1.92248 3.41651   5
  -4 -15   0 3.90326 2.27783   3
  -4 -15   0 2.39565 4.89956   6
   4  15   0 -0.8875 3.29250   4
   4  15   0 -3.1272 4.06158   6
  -5 -15   0 7.42351 3.20551   3
  -5 -15   0 4.04045 3.55993   5
   5  15   0 9.41347 4.81895   6
   5  15   0 3.68223 3.87753   4
   3 -16   0 81.7353 9.59688   5
  -3  16   0 84.2902 8.42598   4
   2 -16   0 38.2354 7.13938   5
  -2  16   0 27.2895 5.68474   4
   1 -16   0 5.48580 4.66091   5
  -1  16   0 4.20055 3.88325   4
   0 -16   0 0.15825 3.58426   6
   0 -16   0 0.10190 3.89437   5
   0  16   0 3.62032 7.27438   6
   0  16   0 2.61979 3.60791   4
  -1 -16   0 0.98889 4.08544   5
  -1 -16   0 1.54705 4.13865   6
   1  16   0 8.24242 5.09924   6
   1  16   0 9.37773 4.50373   4
   1  16   0 3.41000 2.94640   7
  -2 -16   0 -1.6219 3.83192   5
  -2 -16   0 1.20392 4.98835   6
   2  16   0 -1.6893 2.24037   7
   2  16   0 2.59491 3.76830   4
   2  16   0 5.70883 5.31975   6
  -3 -16   0 3.35326 4.08060   5
  -3 -16   0 4.68018 4.23124   6
   3  16   0 3.14801 5.37534   6
   3  16   0 5.51571 2.35923   7
   3  16   0 4.06438 4.02757   4
  -4 -16   0 1.17077 3.98095   5
  -4 -16   0 0.71895 5.73893   6
   4  16   0 -13.179 4.69723   6
   4  16   0 -0.3846 3.60300   4
   1 -17   0 6.08842 4.84839   5
  -1  17   0 -5.5350 2.87873   4
   0 -17   0 9.64461 5.66622   5
   0  17   0 7.85216 4.52743   4
  -1 -17   0 79.0560 8.94305   5
   1  17   0 63.8036 6.12366   7
   1  17   0 56.5326 7.58520   4
   2  17   0 46.6222 5.03514   7
   2  17   0 44.1241 7.34843   4
   3  16  -1 7.76988 2.69466   7
   3  16  -1 18.7622 5.27377   4
   3  16  -1 6.23771 5.57185   6
  -3 -16   1 5.43222 5.74949   6
  -3 -16   1 13.3206 4.80277   5
   2  16  -1 13.9363 3.43586   7
   2  16  -1 19.5121 5.31720   4
   2  16  -1 19.9118 6.81591   6
  -2 -16   1 20.1561 5.14046   5
  -2 -16   1 16.5072 5.88435   6
   1  16  -1 6.34831 3.93686   4
  -1 -16   1 1.12605 4.49315   5
  -1 -16   1 1.57565 4.49962   6
   0  16  -1 1.03372 3.62008   4
   0 -16   1 -1.9698 4.18198   5
  -1  16  -1 2.52184 3.63409   4
   1 -16   1 2.19459 4.42505   5
  -2  16  -1 20.7609 5.31271   4
   2 -16   1 19.1976 5.86242   5
  -3  16  -1 4.23193 4.30377   4
   3 -16   1 8.40846 5.31419   5
   5  15  -1 -5.5723 3.12187   4
  -5 -15   1 -1.9362 3.46729   5
  -5 -15   1 -0.0423 3.13941   3
   4  15  -1 5.68282 4.06974   4
   4  15  -1 8.86057 5.02999   6
  -4 -15   1 7.84662 3.90385   5
  -4 -15   1 3.71745 2.56982   3
  -4 -15   1 3.73044 5.42374   6
   3  15  -1 6.99813 3.90806   4
   3  15  -1 10.8800 5.23916   6
   3  15  -1 7.14827 2.29212   7
  -3 -15   1 -0.2725 3.17863   5
  -3 -15   1 -0.5363 4.71453   6
   2  15  -1 52.6122 4.99270   7
   2  15  -1 61.0050 7.15392   4
   2  15  -1 50.7236 7.45152   6
  -2 -15   1 31.0013 7.35194   6
  -2 -15   1 51.8217 6.86360   5
  -2 -15   1 47.1271 2.64265   3
  -2 -15   1 58.7690 7.22647   6
   1  15  -1 3.64005 3.83858   4
   1  15  -1 18.0822 5.23744   6
   1  15  -1 4.69893 2.93290   7
  -1 -15   1 4.35021 3.92287   6
  -1 -15   1 9.05227 4.48935   5
  -1 -15   1 6.64975 4.51357   6
   0  15  -1 13.0504 4.52248   6
   0  15  -1 12.4890 4.20282   4
   0 -15   1 12.6104 5.00008   5
   0 -15   1 11.0456 5.76057   6
   0 -15   1 3.89611 4.04910   6
  -1  15  -1 16.8763 5.13794   6
  -1  15  -1 24.0028 4.93909   4
   1 -15   1 19.5946 4.97362   6
   1 -15   1 38.1459 6.56041   5
  -2  15  -1 21.2364 4.95338   4
   2 -15   1 16.9232 5.30252   5
  -3  15  -1 11.1783 4.53774   4
   3 -15   1 7.94776 5.08900   5
  -4  15  -1 32.7376 6.29090   4
   4 -15   1 41.2882 7.38364   5
   6  14  -1 1.31898 3.87454   4
  -6 -14   1 3.77696 4.17626   3
  -6 -14   1 -3.6058 3.03722   5
   5  14  -1 -7.1903 4.12405   6
   5  14  -1 3.99947 3.61059   4
  -5 -14   1 2.75529 5.27218   6
  -5 -14   1 4.99214 2.75828   3
  -5 -14   1 -1.5460 2.95897   5
   4  14  -1 -6.4014 3.81973   6
   4  14  -1 10.1522 5.78796   6
   4  14  -1 3.60673 3.53880   4
  -4 -14   1 3.06875 4.77621   6
  -4 -14   1 2.03255 3.31996   5
  -4 -14   1 5.11177 2.29697   3
  -4 -14   1 1.73335 2.98130   3
   3  14  -1 7.78740 4.40647   6
   3  14  -1 11.0712 2.63111   7
   3  14  -1 25.8750 5.86780   6
   3  14  -1 12.6997 4.21170   4
  -3 -14   1 11.2424 5.18562   6
  -3 -14   1 13.4496 4.45378   5
  -3 -14   1 12.0548 4.98087   6
  -3 -14   1 11.4960 2.58405   3
  -3 -14   1 14.5225 2.26871   3
   2  14  -1 13.9585 4.08226   4
   2  14  -1 5.48008 4.25292   6
   2  14  -1 8.04444 2.64140   7
   2  14  -1 10.5605 4.61106   6
  -2 -14   1 8.36952 3.97641   5
  -2 -14   1 9.81224 1.76337   3
  -2 -14   1 7.13357 1.48820   3
  -2 -14   1 2.08778 3.14217   6
  -2 -14   1 4.21409 3.29529   6
   1  14  -1 5.69463 2.83446   7
   1  14  -1 14.4334 4.04144   4
   1  14  -1 8.07956 3.94196   6
  -1 -14   1 11.1325 4.08265   5
  -1 -14   1 11.1129 4.14756   6
  -1 -14   1 13.1277 4.75961   6
   0  14  -1 45.7671 6.09432   4
   0  14  -1 57.4082 6.69939   6
   0 -14   1 46.8505 6.34534   6
   0 -14   1 38.5331 5.91677   6
   0 -14   1 57.7712 6.71063   5
  -1  14  -1 133.949 9.21561   6
  -1  14  -1 138.091 9.09195   4
   1 -14   1 143.707 10.2364   5
   1 -14   1 149.317 9.30969   6
   1 -14   1 136.757 8.96177   6
  -2  14  -1 26.1632 5.10732   4
  -2  14  -1 28.1790 4.70621   6
   2 -14   1 31.5881 5.07397   6
   2 -14   1 32.0406 5.83112   5
  -3  14  -1 10.2896 4.17279   4
  -3  14  -1 14.1384 3.93086   6
   3 -14   1 19.0824 4.41075   6
   3 -14   1 12.2563 4.97338   5
   3 -14   1 16.6217 4.34758   6
  -4  14  -1 59.5930 7.26709   4
   4 -14   1 39.7110 5.62749   6
   4 -14   1 54.4667 7.95434   5
  -5  14  -1 13.5242 4.97125   4
   5 -14   1 10.5334 5.33316   5
   6  13  -1 -2.4120 4.42278   6
   6  13  -1 9.63500 4.68883   4
  -6 -13   1 10.8763 3.58859   5
  -6 -13   1 4.07721 2.93374   3
   5  13  -1 0.87246 3.29509   4
   5  13  -1 2.65120 5.29024   6
   5  13  -1 7.11396 3.95653   6
  -5 -13   1 2.97049 2.94070   5
  -5 -13   1 4.20270 3.29232   6
  -5 -13   1 -0.9753 2.37704   3
   4  13  -1 9.68246 4.36715   6
   4  13  -1 1.66403 4.44589   6
   4  13  -1 5.07587 3.63603   4
  -4 -13   1 3.23853 2.55136   3
  -4 -13   1 -2.0051 4.35116   6
  -4 -13   1 2.92515 4.24368   6
  -4 -13   1 4.59592 3.24851   5
   3  13  -1 1.60695 3.12684   4
   3  13  -1 7.09660 4.26688   6
   3  13  -1 2.61608 2.92272   6
   3  13  -1 4.18309 2.04664   7
  -3 -13   1 3.66426 1.86844   3
  -3 -13   1 4.18556 4.02305   6
  -3 -13   1 -5.7354 3.81543   6
  -3 -13   1 2.55624 3.25815   5
  -3 -13   1 0.00293 1.86980   3
   2  13  -1 33.7054 4.12372   7
   2  13  -1 38.3628 6.06003   6
   2  13  -1 31.0027 5.13817   4
   2  13  -1 28.7948 5.42829   6
  -2 -13   1 35.7191 3.09885   3
  -2 -13   1 35.6252 5.33943   6
  -2 -13   1 37.4218 2.89632   3
  -2 -13   1 36.1335 5.65221   6
  -2 -13   1 41.1963 5.82551   5
   1  13  -1 44.5545 5.79667   6
   1  13  -1 32.2045 5.01316   4
   1  13  -1 29.3718 5.19091   6
  -1 -13   1 39.3749 5.67042   6
  -1 -13   1 27.1203 5.11216   5
  -1 -13   1 36.3785 1.87080   3
  -1 -13   1 42.0019 5.75004   6
  -1 -13   1 34.4387 1.90364   3
   0  13  -1 1.82970 2.92335   4
   0  13  -1 1.79330 3.19170   6
   0  13  -1 1.15104 3.17979   6
   0 -13   1 8.39106 3.60792   6
   0 -13   1 3.03540 2.95517   6
   0 -13   1 2.27559 3.27517   5
  -1  13  -1 7.89849 3.48748   6
  -1  13  -1 6.16879 3.27600   4
   1 -13   1 -0.1342 2.54995   6
   1 -13   1 0.56038 3.13690   5
   1 -13   1 -0.5649 2.71047   6
  -2  13  -1 96.7698 7.58647   4
  -2  13  -1 87.0970 6.80422   6
   2 -13   1 82.6306 6.71489   6
   2 -13   1 97.2765 8.20494   5
  -3  13  -1 50.4690 6.04763   6
  -3  13  -1 51.9610 6.03316   4
   3 -13   1 55.4391 5.81699   6
   3 -13   1 56.2819 5.34513   6
   3 -13   1 53.1053 7.03119   5
  -4  13  -1 6.11150 3.37292   6
  -4  13  -1 0.07960 3.06253   4
   4 -13   1 2.14853 2.63167   6
   4 -13   1 0.01887 3.31694   5
   4 -13   1 -0.2966 2.42174   6
  -5  13  -1 83.1758 7.65538   4
   5 -13   1 88.5323 8.86183   5
   5 -13   1 67.3860 6.43582   6
  -6  13  -1 15.9954 4.86216   4
   6 -13   1 11.1308 3.45013   6
   6 -13   1 14.2657 5.19669   5
   7  12  -1 21.2490 5.81499   4
  -7 -12   1 20.9156 3.72865   5
   6  12  -1 5.85238 4.14954   6
   6  12  -1 14.8653 4.84320   4
  -6 -12   1 13.8863 3.38807   3
  -6 -12   1 16.4015 5.13373   6
  -6 -12   1 16.2426 3.66122   5
   5  12  -1 25.9067 5.04768   6
   5  12  -1 18.7817 4.91036   4
   5  12  -1 8.07928 4.04933   6
  -5 -12   1 11.7775 2.92170   3
  -5 -12   1 14.6327 3.40643   5
  -5 -12   1 11.3088 4.43990   6
   4  12  -1 89.9742 7.82420   6
   4  12  -1 94.7226 7.69788   4
   4  12  -1 94.5644 8.17227   6
  -4 -12   1 103.059 5.88314   3
  -4 -12   1 94.5452 5.91414   3
  -4 -12   1 87.8679 7.36699   6
  -4 -12   1 105.220 6.80404   5
  -4 -12   1 91.2477 8.24921   6
   3  12  -1 27.9015 5.19944   6
   3  12  -1 24.5491 4.57428   4
   3  12  -1 26.4592 3.09691   7
   3  12  -1 16.2958 3.59468   6
  -3 -12   1 26.1604 4.36122   5
  -3 -12   1 25.1053 2.94710   3
  -3 -12   1 34.3177 5.42380   6
  -3 -12   1 23.4819 3.14536   3
  -3 -12   1 24.7392 4.80127   6
   2  12  -1 23.1782 4.26760   4
   2  12  -1 26.3827 4.69630   6
   2  12  -1 28.3346 4.75332   6
   2  12  -1 22.4882 3.25614   7
  -2 -12   1 19.0777 2.39408   3
  -2 -12   1 18.3212 3.93392   6
  -2 -12   1 26.9194 4.58960   6
  -2 -12   1 15.4128 2.09917   3
  -2 -12   1 20.8858 4.26244   5
   1  12  -1 2.75442 2.76683   4
   1  12  -1 -0.5736 2.09630   6
   1  12  -1 0.70030 2.91620   6
  -1 -12   1 2.24870 2.94275   6
  -1 -12   1 1.52783 2.70925   5
  -1 -12   1 1.21841 0.96508   3
  -1 -12   1 2.39705 0.93548   3
  -1 -12   1 3.67214 3.00572   6
   0  12  -1 11.3550 3.30650   4
   0  12  -1 13.9200 3.55576   6
   0  12  -1 9.18535 3.40660   6
   0 -12   1 12.1467 3.60922   5
   0 -12   1 9.23527 3.51413   6
   0 -12   1 8.88863 3.15772   6
  -1  12  -1 9.50161 3.22611   4
  -1  12  -1 7.38555 3.21556   6
  -1  12  -1 1.07377 2.87817   6
   1 -12   1 11.9536 3.20266   6
   1 -12   1 8.68931 3.54994   5
   1 -12   1 6.45765 3.01672   6
  -2  12  -1 59.8545 5.66889   4
  -2  12  -1 57.1260 5.33468   6
   2 -12   1 66.7536 6.65790   5
   2 -12   1 52.9820 5.37471   6
  -3  12  -1 19.7151 3.66637   6
  -3  12  -1 13.4672 3.87264   4
   3 -12   1 17.3684 4.63771   5
   3 -12   1 14.1067 3.50090   6
   3 -12   1 16.2011 3.61458   6
  -4  12  -1 -0.7749 2.65800   4
  -4  12  -1 0.05280 2.62790   6
   4 -12   1 8.19872 3.92345   5
   4 -12   1 0.25876 2.29383   6
   4 -12   1 3.94358 2.46525   6
  -5  12  -1 2.26745 2.85686   6
  -5  12  -1 1.27492 3.09105   4
   5 -12   1 -1.1071 2.18336   6
   5 -12   1 4.53489 3.57038   5
   5 -12   1 0.47854 2.40016   6
  -6  12  -1 0.85289 3.46856   4
   6 -12   1 -2.8726 3.24727   5
   6 -12   1 4.95530 2.43799   6
  -7  12  -1 24.0335 5.65461   4
   7 -12   1 25.6607 5.75700   5
   8  11  -1 17.2169 5.05482   4
  -8 -11   1 2.46623 3.19834   5
   7  11  -1 3.96008 3.62570   6
   7  11  -1 -2.9768 3.42810   4
  -7 -11   1 0.53433 2.15775   5
  -7 -11   1 1.21456 2.96858   3
   6  11  -1 34.7730 5.36660   6
   6  11  -1 30.6293 5.83669   4
   6  11  -1 27.5468 5.29152   6
  -6 -11   1 26.4692 5.30527   6
  -6 -11   1 26.5185 4.08991   3
  -6 -11   1 19.0863 3.55941   5
   5  11  -1 43.1470 6.27092   4
   5  11  -1 38.2429 5.78436   6
   5  11  -1 37.6067 5.81994   6
  -5 -11   1 45.2659 4.49273   3
  -5 -11   1 46.4938 6.14374   6
  -5 -11   1 41.4366 4.93078   5
   4  11  -1 37.4700 5.51269   6
   4  11  -1 41.0329 5.54234   4
   4  11  -1 34.8976 5.26713   6
  -4 -11   1 46.8470 4.90579   5
  -4 -11   1 37.1973 5.45577   6
  -4 -11   1 40.9351 4.06377   3
  -4 -11   1 37.6089 5.51211   6
   3  11  -1 5.59464 1.78866   7
   3  11  -1 2.21690 2.59565   4
   3  11  -1 10.0831 3.56865   6
   3  11  -1 7.56136 3.31418   6
  -3 -11   1 6.15016 2.64288   6
  -3 -11   1 9.03545 3.61562   6
  -3 -11   1 4.79916 2.82200   5
  -3 -11   1 3.90763 1.77931   3
   2  11  -1 44.3313 5.03605   6
   2  11  -1 47.9429 5.75177   6
   2  11  -1 47.0475 3.94695   7
   2  11  -1 48.4656 5.10364   4
  -2 -11   1 51.7550 5.72048   6
  -2 -11   1 44.6912 5.18654   5
  -2 -11   1 47.4877 3.53322   3
  -2 -11   1 49.4164 3.27766   3
  -2 -11   1 45.9046 5.57895   6
   1  11  -1 0.72160 2.64038   6
   1  11  -1 3.02994 2.52357   4
   1  11  -1 0.92583 2.53006   6
  -1 -11   1 4.18856 2.81675   5
  -1 -11   1 -3.3003 2.21066   6
  -1 -11   1 -0.1350 0.91383   3
  -1 -11   1 0.65900 2.68788   6
  -1 -11   1 0.32552 0.88450   3
   0  11  -1 79.0332 5.88971   4
   0  11  -1 103.904 7.04402   6
   0  11  -1 77.6590 6.44223   6
   0 -11   1 83.1889 6.26042   6
   0 -11   1 88.3549 6.60106   5
   0 -11   1 96.5834 6.88172   6
  -1  11  -1 29.4702 4.12981   4
  -1  11  -1 20.7812 3.46161   6
  -1  11  -1 18.6009 3.55510   6
   1 -11   1 21.9704 3.85121   6
   1 -11   1 25.1571 4.07586   6
   1 -11   1 17.0894 3.93593   5
  -2  11  -1 21.6868 3.49908   6
  -2  11  -1 13.6137 3.25706   4
  -2  11  -1 17.2183 3.39645   6
   2 -11   1 12.7815 3.42209   6
   2 -11   1 13.8001 3.71417   5
  -3  11  -1 91.6771 6.61450   4
  -3  11  -1 91.6387 6.42511   6
   3 -11   1 92.1544 7.38381   5
   3 -11   1 99.8301 6.33012   6
   3 -11   1 90.6417 6.23705   6
  -4  11  -1 5.15888 3.07421   4
  -4  11  -1 -1.2372 2.14842   6
   4 -11   1 5.92627 3.64721   5
   4 -11   1 3.18353 2.27653   6
   4 -11   1 3.51320 2.19342   6
  -5  11  -1 -5.2373 2.35855   4
  -5  11  -1 1.78771 2.34339   6
   5 -11   1 0.56328 3.06951   5
   5 -11   1 4.67232 2.14904   6
   5 -11   1 -0.2552 1.86320   6
  -6  11  -1 47.2044 6.25599   4
  -6  11  -1 46.0198 4.40918   6
   6 -11   1 43.2745 3.86783   6
   6 -11   1 58.4052 7.27253   5
   6 -11   1 46.7559 3.91351   6
  -7  11  -1 6.02903 3.87750   4
   7 -11   1 2.74232 3.64328   5
  -8  11  -1 16.1937 4.97487   4
   8  10  -1 6.35523 4.34052   4
  -8 -10   1 6.07214 2.25461   5
   7  10  -1 -2.1857 2.73345   6
   7  10  -1 2.04712 3.56106   4
   7  10  -1 0.13382 3.41056   6
  -7 -10   1 0.39680 3.42110   6
  -7 -10   1 -1.5641 1.88107   5
  -7 -10   1 -0.9601 2.61945   3
   6  10  -1 -5.9348 3.18170   6
   6  10  -1 1.20381 2.96825   6
   6  10  -1 2.52078 3.65313   4
  -6 -10   1 6.85784 3.38734   6
  -6 -10   1 1.60530 2.16150   5
   5  10  -1 16.1706 4.32634   6
   5  10  -1 16.4901 3.55171   6
   5  10  -1 29.1918 5.15763   4
  -5 -10   1 19.8402 3.51625   5
  -5 -10   1 15.2615 3.91337   6
  -5 -10   1 17.2917 4.03879   6
  -5 -10   1 11.5064 3.00259   3
   4  10  -1 98.0327 7.65449   6
   4  10  -1 116.049 7.56400   4
   4  10  -1 105.784 7.64786   6
  -4 -10   1 120.121 7.96602   6
  -4 -10   1 96.3540 6.89690   6
  -4 -10   1 107.522 6.38160   5
  -4 -10   1 107.230 5.94131   3
   3  10  -1 83.3111 6.78781   6
   3  10  -1 78.1562 4.21319   7
   3  10  -1 75.8022 6.66517   6
   3  10  -1 82.1060 6.06891   4
  -3 -10   1 83.8659 6.81530   6
  -3 -10   1 83.2529 6.19120   6
  -3 -10   1 89.0621 4.85819   3
  -3 -10   1 80.9844 5.52022   5
   2  10  -1 0.44369 2.62511   6
   2  10  -1 5.41138 2.88929   6
   2  10  -1 8.94155 2.08050   7
   2  10  -1 6.01626 2.66474   4
  -2 -10   1 2.22108 2.40445   5
  -2 -10   1 3.33904 2.28206   6
  -2 -10   1 3.37724 2.69124   6
  -2 -10   1 3.89886 1.47001   3
   1  10  -1 367.241 14.1905   6
   1  10  -1 405.111 13.7999   4
   1  10  -1 428.084 14.8860   6
  -1 -10   1 410.667 10.7410   3
  -1 -10   1 418.812 14.7425   6
  -1 -10   1 423.487 14.8755   6
  -1 -10   1 441.786 14.2131   5
  -1 -10   1 395.223 10.9700   3
   0  10  -1 221.329 10.0744   6
   0  10  -1 231.807 9.54823   4
   0  10  -1 230.209 10.2172   6
   0 -10   1 230.165 5.74167   3
   0 -10   1 259.127 10.6185   6
   0 -10   1 233.346 10.1050   6
   0 -10   1 228.954 5.80971   3
   0 -10   1 240.717 10.0358   5
  -1  10  -1 69.8861 5.18863   4
  -1  10  -1 67.6625 5.43950   6
  -1  10  -1 74.0383 5.61370   6
   1 -10   1 63.2732 5.17599   6
   1 -10   1 70.7034 5.59025   6
   1 -10   1 60.2960 5.53921   5
  -2  10  -1 111.445 6.53467   6
  -2  10  -1 120.271 6.75471   6
  -2  10  -1 112.050 6.54573   4
   2 -10   1 117.977 7.32946   5
   2 -10   1 121.439 6.79571   6
   2 -10   1 101.550 6.39229   6
  -3  10  -1 22.4567 3.30502   6
  -3  10  -1 18.5539 3.56056   4
  -3  10  -1 22.0595 3.29358   6
   3 -10   1 19.2817 3.15201   6
   3 -10   1 18.6217 3.18738   6
   3 -10   1 17.6424 3.95278   5
  -4  10  -1 9.15899 3.30938   4
  -4  10  -1 11.7759 2.81513   6
   4 -10   1 9.53644 3.53691   5
   4 -10   1 6.22512 2.41476   6
   4 -10   1 10.1596 2.62296   6
  -5  10  -1 1.30661 2.18678   6
  -5  10  -1 0.94766 2.54302   4
   5 -10   1 2.06007 2.88093   5
   5 -10   1 1.90328 1.80485   6
   5 -10   1 0.23671 1.67688   6
  -6  10  -1 52.1239 5.93504   4
   6 -10   1 49.9894 5.98750   5
   6 -10   1 44.7794 3.46162   6
   6 -10   1 44.2313 3.41860   6
  -7  10  -1 24.1943 5.15571   4
   7 -10   1 18.5295 4.91140   5
  -8  10  -1 6.55164 3.96432   4
   8 -10   1 3.92191 3.47122   5
   9   9  -1 88.6203 9.64602   4
   8   9  -1 3.87691 3.64355   4
  -8  -9   1 0.30320 1.77743   5
   7   9  -1 13.9600 3.81588   6
   7   9  -1 6.22973 4.12905   4
  -7  -9   1 -0.6035 2.78769   6
  -7  -9   1 4.42317 3.02531   3
  -7  -9   1 9.78832 2.27100   5
   6   9  -1 -0.5337 2.74693   6
   6   9  -1 -2.9914 2.90163   4
   6   9  -1 2.99616 2.81533   6
  -6  -9   1 3.06351 1.86397   5
  -6  -9   1 1.79739 2.90665   6
  -6  -9   1 5.99351 2.56941   3
   5   9  -1 83.3670 6.74122   6
   5   9  -1 92.4831 7.08857   6
   5   9  -1 83.8842 6.97371   4
  -5  -9   1 91.3982 7.14200   6
  -5  -9   1 86.3662 5.34262   5
  -5  -9   1 83.0292 6.84413   6
  -5  -9   1 92.1447 6.04349   3
   4   9  -1 38.8042 4.99625   4
   4   9  -1 30.4550 4.47903   6
   4   9  -1 28.6276 4.53468   6
  -4  -9   1 35.0856 3.85785   3
  -4  -9   1 30.5527 4.67380   6
  -4  -9   1 46.8947 5.17932   6
  -4  -9   1 36.6283 3.93470   5
   3   9  -1 215.342 10.0010   6
   3   9  -1 208.129 7.13652   7
   3   9  -1 202.878 9.18710   4
   3   9  -1 215.776 9.94336   6
  -3  -9   1 205.435 9.85628   6
  -3  -9   1 208.330 9.92197   6
  -3  -9   1 222.944 7.93589   3
  -3  -9   1 218.420 8.66719   5
   2   9  -1 20.8426 3.62778   6
   2   9  -1 22.0061 2.67977   7
   2   9  -1 20.8034 3.42821   4
   2   9  -1 17.7702 3.56603   6
  -2  -9   1 20.8766 3.39893   6
  -2  -9   1 17.4759 3.13536   5
  -2  -9   1 23.5174 2.48512   3
  -2  -9   1 23.2892 3.54467   6
   1   9  -1 9.24783 2.74132   6
   1   9  -1 8.17261 2.45048   4
   1   9  -1 6.71042 2.62323   6
  -1  -9   1 9.05839 2.79996   6
  -1  -9   1 12.1351 2.72742   6
  -1  -9   1 7.91601 2.61877   5
  -1  -9   1 8.77569 1.37764   3
   0   9  -1 35.6933 3.86510   4
   0   9  -1 32.2357 4.14368   6
   0   9  -1 33.2874 4.08490   6
   0  -9   1 33.8104 1.74347   3
   0  -9   1 35.0701 1.65812   3
   0  -9   1 33.4398 4.21419   6
   0  -9   1 34.7393 3.98063   6
   0  -9   1 34.4049 4.04123   5
  -1   9  -1 603.981 17.5315   4
  -1   9  -1 594.169 18.1746   6
  -1   9  -1 622.959 18.2091   6
   1  -9   1 617.197 18.1353   6
   1  -9   1 621.936 18.2654   6
   1  -9   1 604.366 18.2577   5
  -2   9  -1 314.484 11.5478   6
  -2   9  -1 334.746 11.8118   6
  -2   9  -1 352.939 11.7859   4
   2  -9   1 354.337 12.5497   5
   2  -9   1 341.671 11.7839   6
   2  -9   1 315.815 11.3756   6
  -3   9  -1 10.5976 2.53898   6
  -3   9  -1 15.0398 2.82887   6
  -3   9  -1 9.53070 2.82318   4
   3  -9   1 5.32730 2.34698   6
   3  -9   1 17.5648 3.60928   5
   3  -9   1 12.9831 2.44328   6
  -4   9  -1 20.9091 3.09359   6
  -4   9  -1 29.5409 3.39116   6
  -4   9  -1 20.9259 3.60932   4
   4  -9   1 21.7830 2.95277   6
   4  -9   1 26.6516 4.36635   5
   4  -9   1 22.2376 3.01398   6
  -5   9  -1 159.674 7.11420   6
  -5   9  -1 183.619 9.03485   4
   5  -9   1 168.062 6.87462   6
   5  -9   1 175.096 6.88606   6
   5  -9   1 187.079 9.70102   5
  -6   9  -1 5.66097 1.76675   6
  -6   9  -1 -2.1379 2.37805   4
   6  -9   1 2.04526 2.99238   5
   6  -9   1 3.52119 1.44824   6
  -7   9  -1 6.64992 1.17411   3
  -7   9  -1 7.52869 1.12245   3
   7  -9   1 16.7410 4.35849   5
   8  -9   1 3.55666 3.50060   5
   9   8  -1 4.13678 4.76139   4
   8   8  -1 29.6146 4.83430   6
   8   8  -1 26.3782 5.51976   4
   8   8  -1 29.4173 4.46457   6
  -8  -8   1 23.1762 2.47848   5
  -8  -8   1 30.3997 4.94480   3
  -8  -8   1 35.5961 5.20365   6
   7   8  -1 35.8861 4.97451   6
   7   8  -1 57.9060 6.72419   4
   7   8  -1 43.6490 5.04145   6
  -7  -8   1 38.1226 3.31662   5
  -7  -8   1 36.8266 5.31095   6
  -7  -8   1 46.0776 5.06083   3
   6   8  -1 9.47171 3.89668   4
   6   8  -1 5.29439 3.00616   6
   6   8  -1 -0.0603 2.66332   6
  -6  -8   1 5.19473 2.62494   3
  -6  -8   1 5.43345 1.95990   5
  -6  -8   1 4.82658 3.64758   6
  -6  -8   1 5.74381 2.91488   6
   5   8  -1 224.468 10.2271   6
   5   8  -1 206.194 9.75293   6
   5   8  -1 216.879 10.1800   4
  -5  -8   1 205.435 9.91687   6
  -5  -8   1 204.878 7.82549   5
  -5  -8   1 207.912 8.86302   3
  -5  -8   1 203.401 9.85543   6
   4   8  -1 37.5506 4.70753   6
   4   8  -1 38.4859 4.46919   4
   4   8  -1 35.8406 4.48207   6
  -4  -8   1 34.4707 3.61789   3
  -4  -8   1 37.0134 4.57178   6
  -4  -8   1 39.3321 3.64214   5
  -4  -8   1 28.1804 4.16914   6
   3   8  -1 23.1546 3.81800   6
   3   8  -1 21.2757 3.55608   6
   3   8  -1 28.1702 3.87788   4
   3   8  -1 27.9410 2.44855   7
  -3  -8   1 28.0569 3.41756   5
  -3  -8   1 22.8649 2.78655   3
  -3  -8   1 24.5467 3.93778   6
  -3  -8   1 28.5103 4.03839   6
   2   8  -1 14.0912 2.70939   4
   2   8  -1 15.6606 2.18234   7
   2   8  -1 16.5966 3.00503   6
   2   8  -1 14.1187 3.02775   6
  -2  -8   1 12.1264 2.57139   5
  -2  -8   1 17.8069 3.28078   6
  -2  -8   1 13.3716 1.97817   3
  -2  -8   1 10.4181 2.47180   6
   1   8  -1 117.095 6.50929   6
   1   8  -1 108.829 5.67007   4
   1   8  -1 113.291 6.52667   6
  -1  -8   1 110.495 6.40860   6
  -1  -8   1 110.559 6.43408   6
  -1  -8   1 119.704 4.24198   3
  -1  -8   1 106.975 5.82748   5
   0   8  -1 24.6427 3.18457   4
   0   8  -1 33.3341 3.91664   6
   0   8  -1 29.7063 3.31935   6
   0  -8   1 26.1140 1.53269   3
   0  -8   1 26.1689 3.53103   6
   0  -8   1 24.3805 3.39710   5
   0  -8   1 26.9581 3.17982   6
  -1   8  -1 1.25271 1.70076   6
  -1   8  -1 2.16716 1.87137   6
  -1   8  -1 1.04173 1.72572   4
   1  -8   1 -2.4396 1.39758   6
   1  -8   1 1.99671 1.94134   5
   1  -8   1 0.38345 1.66423   6
  -2   8  -1 108.578 5.71598   6
  -2   8  -1 112.388 5.72974   4
  -2   8  -1 108.978 5.76948   6
   2  -8   1 113.311 5.67773   6
   2  -8   1 113.439 5.80225   6
   2  -8   1 105.923 6.23041   5
  -3   8  -1 638.110 17.5759   6
  -3   8  -1 617.444 17.8195   4
  -3   8  -1 603.600 17.2443   6
   3  -8   1 638.067 18.7603   5
   3  -8   1 625.706 17.3736   6
   3  -8   1 609.407 17.1658   6
  -4   8  -1 24.3281 3.56811   4
  -4   8  -1 25.7540 2.97823   6
  -4   8  -1 30.1184 3.16206   6
   4  -8   1 30.1022 4.31353   5
   4  -8   1 32.3714 3.31128   6
   4  -8   1 26.1432 2.85228   6
  -5   8  -1 89.5095 2.86959   3
  -5   8  -1 91.3961 4.72871   6
  -5   8  -1 91.8167 4.57071   6
  -5   8  -1 94.0385 2.91260   3
   5  -8   1 99.0363 4.65420   6
   5  -8   1 97.8285 6.69844   5
   5  -8   1 89.1777 4.43161   6
  -6   8  -1 80.7005 3.46788   3
  -6   8  -1 90.2022 3.58170   3
  -6   8  -1 78.0484 3.94536   6
   6  -8   1 89.7886 3.58787   6
   6  -8   1 87.6512 3.67948   6
   6  -8   1 98.1302 7.02512   5
  -7   8  -1 21.0392 2.37779   3
  -7   8  -1 16.1045 2.08354   3
   7  -8   1 24.4865 4.69897   5
  -8   8  -1 3.39911 1.72481   3
  -8   8  -1 6.74782 2.03258   3
   8  -8   1 3.05223 3.11569   5
   9  -8   1 49.8263 6.08851   5
   9   7  -1 7.28731 4.59538   6
   9   7  -1 33.0515 6.42566   4
   8   7  -1 56.1453 6.10637   6
   8   7  -1 59.6212 5.88733   6
   8   7  -1 64.7185 8.00540   4
  -8  -7   1 51.7746 2.97613   5
  -8  -7   1 50.2080 5.75727   6
  -8  -7   1 64.8159 6.37117   3
   7   7  -1 -0.2200 2.23923   6
   7   7  -1 1.21640 2.27902   6
   7   7  -1 -1.3292 2.98079   4
  -7  -7   1 -1.7022 1.90092   6
  -7  -7   1 2.86466 2.46640   3
  -7  -7   1 0.18256 1.31018   5
   6   7  -1 133.088 8.17347   4
   6   7  -1 115.809 7.29566   6
  -6  -7   1 112.634 7.14501   6
  -6  -7   1 113.297 5.11002   5
  -6  -7   1 113.949 7.12898   6
  -6  -7   1 121.285 7.07370   3
   5   7  -1 80.2059 5.83519   6
   5   7  -1 83.2748 6.20686   4
   5   7  -1 76.8634 5.63763   6
  -5  -7   1 80.4880 5.89378   6
  -5  -7   1 82.2985 5.96583   6
  -5  -7   1 74.8236 5.32033   3
  -5  -7   1 77.3906 4.31470   5
   4   7  -1 153.485 7.59656   4
   4   7  -1 162.146 7.83774   6
   4   7  -1 149.548 7.29200   6
  -4  -7   1 139.563 5.93946   5
  -4  -7   1 145.043 7.51241   6
  -4  -7   1 137.253 6.45032   3
  -4  -7   1 140.663 7.48458   6
   3   7  -1 696.365 20.4313   6
   3   7  -1 716.367 20.0408   4
   3   7  -1 731.629 20.6532   6
   3   7  -1 690.113 17.5371   7
  -3  -7   1 717.631 18.7900   3
  -3  -7   1 734.458 18.8678   5
  -3  -7   1 747.704 20.7760   6
  -3  -7   1 723.784 20.6474   6
   2   7  -1 472.620 14.6143   6
   2   7  -1 480.851 14.7532   6
   2   7  -1 461.370 13.7795   4
   2   7  -1 457.339 12.3018   7
  -2  -7   1 413.341 14.1902   6
  -2  -7   1 473.186 13.3685   5
  -2  -7   1 468.319 14.4556   6
  -2  -7   1 478.659 12.5441   3
   1   7  -1 478.765 14.6650   6
   1   7  -1 484.326 13.9374   4
   1   7  -1 489.066 14.8046   6
  -1  -7   1 491.468 14.7859   6
  -1  -7   1 477.339 14.5971   6
  -1  -7   1 488.981 13.9212   5
  -1  -7   1 482.343 12.1895   3
   0   7  -1 135.548 6.32115   6
   0   7  -1 145.443 6.04110   4
   0   7  -1 148.555 6.67118   6
   0  -7   1 138.314 6.40790   6
   0  -7   1 143.846 4.03356   3
   0  -7   1 139.855 6.19337   5
   0  -7   1 130.419 6.18219   6
  -1   7  -1 17.7864 2.60720   6
  -1   7  -1 15.8908 2.52243   6
  -1   7  -1 18.2102 2.46081   4
   1  -7   1 17.7189 2.60929   6
   1  -7   1 17.0940 2.51372   6
   1  -7   1 19.2978 2.82425   5
  -2   7  -1 0.83079 1.35524   6
  -2   7  -1 2.69351 1.59108   6
  -2   7  -1 0.95819 1.45443   4
   2  -7   1 2.24881 1.99927   5
   2  -7   1 2.82035 1.48053   6
   2  -7   1 0.31923 1.58913   6
  -3   7  -1 33.0702 3.00494   6
  -3   7  -1 32.3762 3.20035   6
  -3   7  -1 35.5101 3.50213   4
   3  -7   1 32.5020 3.89750   5
   3  -7   1 35.4295 3.15926   6
   3  -7   1 32.1998 2.96153   6
  -4   7  -1 32.8140 3.04274   6
  -4   7  -1 39.9442 1.72768   3
  -4   7  -1 43.0372 3.23625   6
  -4   7  -1 38.8966 1.67775   3
   4  -7   1 37.3934 4.38144   5
   4  -7   1 41.2099 3.28668   6
   4  -7   1 41.4181 3.06005   6
  -5   7  -1 34.7850 2.23029   3
  -5   7  -1 31.7753 2.76019   6
  -5   7  -1 37.6037 2.25170   3
  -5   7  -1 40.8376 2.84691   6
   5  -7   1 34.0384 2.67164   6
   5  -7   1 33.5401 4.49782   5
   5  -7   1 33.9762 2.63053   6
  -6   7  -1 11.5936 1.41591   6
  -6   7  -1 13.5138 1.82452   3
  -6   7  -1 11.4002 1.42848   6
  -6   7  -1 11.7547 1.75691   3
   6  -7   1 10.6019 1.11129   6
   6  -7   1 13.3822 3.48176   5
   6  -7   1 9.56996 1.14917   6
  -7   7  -1 94.7768 4.82133   3
  -7   7  -1 99.1112 4.79205   3
   7  -7   1 91.4227 6.94290   5
  -8   7  -1 12.0444 2.54635   3
  -8   7  -1 12.6990 2.51267   3
   8  -7   1 11.9701 3.75662   5
  -9   7  -1 19.0458 3.10231   3
   9  -7   1 15.1769 3.77995   5
  10   6  -1 5.01654 4.41103   4
   9   6  -1 5.44742 3.50127   6
   9   6  -1 13.6679 4.78100   4
   8   6  -1 27.2984 4.20385   6
   8   6  -1 30.1342 4.36445   6
   8   6  -1 28.6681 5.43539   4
  -8  -6   1 35.0694 4.85798   3
  -8  -6   1 21.2762 2.03256   5
  -8  -6   1 23.8170 4.08274   6
   7   6  -1 53.5238 6.19208   4
   7   6  -1 53.4392 5.37702   6
   7   6  -1 57.8866 5.33319   6
  -7  -6   1 58.7568 3.24299   5
  -7  -6   1 57.8259 5.50855   3
  -7  -6   1 62.6734 5.58055   6
   6   6  -1 12.7643 3.57350   4
   6   6  -1 10.2524 2.88223   6
   6   6  -1 11.3370 2.58102   6
  -6  -6   1 5.42246 2.45436   6
  -6  -6   1 9.81834 1.75015   5
  -6  -6   1 5.42279 2.52905   3
  -6  -6   1 10.3946 2.65399   6
   5   6  -1 -0.4503 2.35478   4
   5   6  -1 2.14769 1.86794   6
   5   6  -1 1.66503 2.02711   6
  -5  -6   1 2.70659 1.43127   5
  -5  -6   1 3.46295 2.05369   3
  -5  -6   1 -0.6791 1.84392   6
  -5  -6   1 5.07243 2.19967   6
   4   6  -1 14.3720 2.94104   6
   4   6  -1 15.7577 3.02173   4
   4   6  -1 19.5304 2.93145   6
  -4  -6   1 17.0799 2.68498   3
  -4  -6   1 15.4012 2.95407   6
  -4  -6   1 15.2313 2.20378   5
  -4  -6   1 18.9137 3.18037   6
   3   6  -1 18.6709 2.94906   4
   3   6  -1 12.7058 2.67365   6
   3   6  -1 18.1295 3.00735   6
  -3  -6   1 15.3938 2.10056   5
  -3  -6   1 17.3019 2.94630   6
  -3  -6   1 17.6519 2.67189   6
  -3  -6   1 15.0263 2.25386   3
   2   6  -1 8.73192 1.45170   7
   2   6  -1 7.04582 1.88089   6
   2   6  -1 12.0378 2.33540   6
   2   6  -1 7.72232 1.90982   4
  -2  -6   1 8.83221 2.20089   6
  -2  -6   1 8.53151 1.50587   3
  -2  -6   1 7.59262 2.22994   6
  -2  -6   1 7.39128 1.76053   5
   1   6  -1 508.505 14.7800   6
   1   6  -1 507.002 13.9956   4
   1   6  -1 507.162 14.7512   6
  -1  -6   1 491.369 13.8356   5
  -1  -6   1 507.436 12.6602   3
  -1  -6   1 545.651 14.9969   6
  -1  -6   1 518.997 14.8279   6
   0   6  -1 95.1355 4.74008   6
   0   6  -1 93.8723 4.95196   6
   0   6  -1 95.2563 4.43963   4
   0  -6   1 106.324 4.87588   6
   0  -6   1 100.149 5.01558   6
   0  -6   1 96.1684 4.64647   5
   0  -6   1 94.8053 2.99635   3
  -1   6  -1 291.145 9.27291   6
  -1   6  -1 272.682 9.07924   6
  -1   6  -1 277.458 8.74286   4
   1  -6   1 287.769 9.21716   6
   1  -6   1 283.503 9.22029   5
  -2   6  -1 143.820 5.69408   6
  -2   6  -1 145.650 5.78070   4
  -2   6  -1 140.767 5.67244   6
   2  -6   1 135.169 5.68672   6
   2  -6   1 131.204 5.57121   6
   2  -6   1 142.783 6.20122   5
  -3   6  -1 734.251 18.2778   6
  -3   6  -1 671.550 15.7985   3
  -3   6  -1 730.918 18.2136   6
  -3   6  -1 717.948 15.8687   3
   3  -6   1 709.083 18.0118   6
   3  -6   1 697.325 18.0747   6
   3  -6   1 729.320 19.5653   5
  -4   6  -1 569.022 14.8227   6
  -4   6  -1 568.879 14.7267   6
  -4   6  -1 565.178 13.6304   3
  -4   6  -1 568.401 13.6260   3
   4  -6   1 567.724 14.5236   6
   4  -6   1 569.164 16.7908   5
   4  -6   1 569.095 14.6758   6
  -5   6  -1 174.562 5.84111   3
  -5   6  -1 171.811 5.84097   3
  -5   6  -1 171.657 5.64955   6
  -5   6  -1 173.859 5.77371   6
   5  -6   1 173.791 5.52893   6
   5  -6   1 190.652 8.39309   5
  -6   6  -1 63.0416 3.77848   3
  -6   6  -1 63.2428 2.25785   6
  -6   6  -1 67.9756 3.79565   3
  -6   6  -1 65.0677 2.28386   6
   6  -6   1 70.1570 5.52136   5
  -7   6  -1 -0.8685 1.48042   3
  -7   6  -1 -0.8749 1.55978   3
   7  -6   1 0.85031 2.38704   5
  -8   6  -1 2.36104 2.29618   3
  -8   6  -1 3.72959 2.08345   3
   8  -6   1 2.45257 2.65843   5
  -9   6  -1 3.50072 3.52610   3
  -9   6  -1 3.18829 2.43162   3
   9  -6   1 6.60410 3.07284   5
 -10   6  -1 6.34817 3.19046   3
  10   5  -1 7.69144 3.71832   6
  10   5  -1 8.56807 4.59632   4
   9   5  -1 -0.1254 2.79453   6
   9   5  -1 2.95308 3.68560   4
  -9  -5   1 5.19084 3.19774   6
   8   5  -1 1.60716 3.31316   4
   8   5  -1 -1.2990 2.05688   6
   8   5  -1 -4.4018 2.19490   6
  -8  -5   1 -2.4575 2.34927   3
  -8  -5   1 3.55949 2.61362   6
   7   5  -1 3.34586 2.85406   4
   7   5  -1 2.12535 2.08480   6
   7   5  -1 1.57104 2.26267   6
  -7  -5   1 2.41108 2.25499   3
  -7  -5   1 2.34975 1.16653   5
  -7  -5   1 0.29955 2.12292   6
   6   5  -1 2.21715 1.97029   6
   6   5  -1 -0.5177 1.54200   6
   6   5  -1 2.72285 2.77342   4
  -6  -5   1 2.44140 1.25722   5
  -6  -5   1 2.23969 2.27934   6
  -6  -5   1 5.87745 2.43297   3
   5   5  -1 54.6967 5.07276   4
   5   5  -1 48.4248 4.70291   6
   5   5  -1 41.1014 3.94933   6
  -5  -5   1 53.4300 4.41748   6
  -5  -5   1 56.9352 4.56913   3
  -5  -5   1 52.6361 4.43955   6
  -5  -5   1 50.4593 3.04502   5
   4   5  -1 33.2564 3.72472   6
   4   5  -1 25.5955 3.30119   6
   4   5  -1 32.6822 3.73641   4
  -4  -5   1 21.7794 3.17073   6
  -4  -5   1 29.7985 2.53967   5
  -4  -5   1 26.0710 3.10794   3
  -4  -5   1 23.8057 3.24154   6
   3   5  -1 0.33448 1.57994   4
   3   5  -1 1.42102 1.67156   6
   3   5  -1 -0.6696 1.49408   6
  -3  -5   1 0.79384 1.22840   5
  -3  -5   1 2.57919 1.81997   6
  -3  -5   1 0.95909 1.37961   3
  -3  -5   1 2.26171 1.75786   6
   2   5  -1 5.59621 1.11467   7
   2   5  -1 4.84042 1.82627   6
   2   5  -1 4.82139 1.57232   4
   2   5  -1 4.28135 1.33773   3
   2   5  -1 2.44998 1.68064   6
  -2  -5   1 4.96856 1.54475   6
  -2  -5   1 6.40538 1.51172   5
  -2  -5   1 2.66404 1.43712   6
  -2  -5   1 3.92966 1.25894   3
   1   5  -1 242.544 8.28856   6
   1   5  -1 250.971 8.50689   6
   1   5  -1 252.709 7.84797   4
   1   5  -1 248.821 7.11056   3
  -1  -5   1 248.308 6.89514   3
  -1  -5   1 252.110 7.74024   5
  -1  -5   1 251.325 8.35801   6
  -1  -5   1 246.663 8.38896   6
   0   5  -1 109.160 5.05618   6
   0   5  -1 116.679 4.65459   4
   0   5  -1 117.054 3.57467   3
   0   5  -1 120.940 5.23222   6
   0  -5   1 123.267 3.46066   3
   0  -5   1 119.129 4.84995   5
   0  -5   1 116.309 5.11132   6
   0  -5   1 136.647 5.39869   6
  -1   5  -1 26.4243 2.48065   6
  -1   5  -1 21.9686 2.34941   6
  -1   5  -1 23.8391 2.23732   4
   1  -5   1 23.3094 2.40494   6
   1  -5   1 26.8048 2.62498   5
  -2   5  -1 11.9466 0.57893   3
  -2   5  -1 12.2283 1.90102   4
  -2   5  -1 11.9545 1.79040   6
  -2   5  -1 12.9987 0.61191   3
  -2   5  -1 12.4993 1.82531   6
   2  -5   1 13.1155 1.89965   6
   2  -5   1 11.1507 2.16365   5
   2  -5   1 10.8635 1.65930   6
  -3   5  -1 367.026 10.2367   6
  -3   5  -1 381.914 9.20287   3
  -3   5  -1 392.090 10.4129   6
  -3   5  -1 366.915 9.09057   3
   3  -5   1 377.324 10.2236   6
   3  -5   1 374.346 10.2971   6
   3  -5   1 376.927 11.5897   5
  -4   5  -1 797.286 19.4233   6
  -4   5  -1 819.274 19.5626   6
  -4   5  -1 821.385 19.4054   3
  -4   5  -1 818.489 19.3783   3
   4  -5   1 825.287 19.4298   6
   4  -5   1 817.664 21.7099   5
   4  -5   1 825.990 19.3339   6
  -5   5  -1 55.4330 3.30981   3
  -5   5  -1 55.8039 3.31810   3
  -5   5  -1 57.6474 2.53057   6
  -5   5  -1 56.9975 2.58505   6
   5  -5   1 54.7804 2.28210   6
   5  -5   1 61.8889 4.74785   5
   5  -5   1 55.3264 2.34947   6
  -6   5  -1 1.79480 1.39295   3
  -6   5  -1 0.91101 1.34866   3
   6  -5   1 -2.0286 1.68023   5
  -7   5  -1 46.2699 3.93040   3
  -7   5  -1 42.0738 3.77778   3
   7  -5   1 49.3142 4.74367   5
  -8   5  -1 3.62892 2.19507   3
  -8   5  -1 0.08067 2.22924   3
   8  -5   1 1.72417 2.21877   5
  -9   5  -1 1.10288 2.22993   3
   9  -5   1 -2.8906 2.21942   5
 -10   5  -1 4.08510 3.08577   3
  10   4  -1 6.91649 2.86206   6
  10   4  -1 -2.4294 3.31227   4
   9   4  -1 1.51935 3.61538   4
   9   4  -1 3.69193 2.36889   6
   9   4  -1 2.31892 2.24945   6
  -9  -4   1 3.98551 3.16685   3
  -9  -4   1 1.10899 2.82146   6
   8   4  -1 95.4974 7.81341   4
   8   4  -1 105.384 6.12548   6
   8   4  -1 84.7344 5.72377   6
  -8  -4   1 87.5273 6.07152   6
  -8  -4   1 94.1678 6.69462   3
   7   4  -1 4.59071 3.05214   4
   7   4  -1 -1.1001 1.72447   6
   7   4  -1 0.27382 1.98444   6
  -7  -4   1 -1.1300 1.93488   6
  -7  -4   1 -2.2006 2.10142   6
  -7  -4   1 0.18482 0.96998   5
  -7  -4   1 2.80378 2.33658   3
   6   4  -1 175.742 7.48378   6
   6   4  -1 185.481 7.69244   6
   6   4  -1 159.602 8.47568   4
  -6  -4   1 175.890 7.72243   6
  -6  -4   1 161.375 5.31885   5
  -6  -4   1 180.073 7.76813   6
  -6  -4   1 162.523 7.92247   3
   5   4  -1 394.271 13.1702   4
   5   4  -1 376.008 12.1085   6
   5   4  -1 385.228 12.1825   6
  -5  -4   1 366.913 12.2569   3
  -5  -4   1 376.185 12.0747   6
  -5  -4   1 384.967 12.3354   6
  -5  -4   1 363.371 9.86538   5
   4   4  -1 240.814 8.92037   4
   4   4  -1 239.901 8.59846   6
  -4  -4   1 244.052 8.50684   3
  -4  -4   1 230.425 8.49809   6
  -4  -4   1 238.241 8.62825   6
  -4  -4   1 233.469 6.85202   5
   3   4  -1 5.14589 1.59132   3
   3   4  -1 5.48007 1.74949   6
   3   4  -1 4.77711 1.67864   6
   3   4  -1 6.62099 1.78100   4
  -3  -4   1 7.16357 1.29971   5
  -3  -4   1 8.18804 1.63636   3
  -3  -4   1 7.18925 1.91181   6
  -3  -4   1 5.09447 1.69566   6
   2   4  -1 129.503 5.13949   4
   2   4  -1 139.173 5.47349   6
   2   4  -1 126.957 4.90480   3
   2   4  -1 124.566 5.44993   6
   2   4  -1 128.202 4.16913   7
  -2  -4   1 123.372 4.46038   5
  -2  -4   1 137.871 5.57923   6
  -2  -4   1 132.018 5.38777   6
  -2  -4   1 132.796 4.81180   3
   1   4  -1 381.364 9.92030   3
   1   4  -1 385.062 10.9984   6
   1   4  -1 393.351 11.0361   6
   1   4  -1 388.657 10.4751   4
  -1  -4   1 393.663 11.0951   6
  -1  -4   1 383.013 10.9994   6
  -1  -4   1 383.846 9.74127   3
  -1  -4   1 385.207 10.2119   5
   0   4  -1 238.750 7.49950   6
   0   4  -1 235.801 7.36690   6
   0   4  -1 235.543 6.91951   4
   0   4  -1 232.770 5.94299   3
   0  -4   1 235.614 5.82101   3
   0  -4   1 227.128 7.38309   6
   0  -4   1 233.575 7.07120   5
   0  -4   1 241.292 7.35841   6
  -1   4  -1 27.8072 2.23313   6
  -1   4  -1 22.3627 2.02094   4
  -1   4  -1 24.1999 0.83775   3
  -1   4  -1 22.6418 2.17885   6
   1  -4   1 24.8872 2.37777   5
   1  -4   1 21.5769 2.16789   6
   1  -4   1 21.9188 0.81851   3
  -2   4  -1 31.7419 1.41382   3
  -2   4  -1 33.7914 2.33500   6
  -2   4  -1 31.5373 1.29075   3
  -2   4  -1 30.3762 2.12839   6
   2  -4   1 30.3319 2.25764   6
   2  -4   1 33.4212 2.16300   6
   2  -4   1 34.2003 2.77952   5
  -3   4  -1 697.675 16.5728   3
  -3   4  -1 715.216 16.9871   6
  -3   4  -1 712.016 16.6720   3
  -3   4  -1 716.509 16.9469   6
   3  -4   1 708.647 16.7988   6
   3  -4   1 702.679 16.8891   6
   3  -4   1 723.553 18.5152   5
  -4   4  -1 5.07164 0.99563   6
  -4   4  -1 3.76794 0.94955   6
  -4   4  -1 3.28773 1.19212   3
  -4   4  -1 3.65745 1.12365   3
   4  -4   1 4.28397 1.77961   5
   4  -4   1 5.39980 0.91287   6
   4  -4   1 3.79473 0.90178   6
  -5   4  -1 432.055 12.1062   3
  -5   4  -1 438.636 10.0218   6
  -5   4  -1 440.850 10.0209   6
  -5   4  -1 426.981 12.1560   3
   5  -4   1 418.742 13.1921   5
   5  -4   1 435.072 13.3474   4
  -6   4  -1 71.6202 4.44197   3
  -6   4  -1 75.3866 4.36255   3
   6  -4   1 74.4501 5.25048   4
   6  -4   1 74.2806 4.99831   5
  -7   4  -1 11.4539 2.34194   3
  -7   4  -1 4.05701 2.04807   3
   7  -4   1 7.10372 2.88615   4
   7  -4   1 11.1411 2.72651   5
  -8   4  -1 36.9822 4.22981   3
  -8   4  -1 34.7259 4.06238   3
   8  -4   1 33.0077 4.23293   5
   8  -4   1 39.2732 5.19805   4
  -9   4  -1 71.2134 5.69743   3
   9  -4   1 69.6853 6.81142   4
 -10   4  -1 0.22571 2.94365   3
  10  -4   1 1.90865 3.28969   4
  10   3  -1 6.08963 4.07005   4
  10   3  -1 6.01326 2.14046   6
   9   3  -1 20.8634 2.84944   6
   9   3  -1 15.1709 2.75774   6
   9   3  -1 27.1826 5.32290   4
  -9  -3   1 16.2176 3.84848   3
  -9  -3   1 15.0416 3.09982   6
   8   3  -1 -0.1276 1.79156   6
   8   3  -1 0.12789 1.62371   6
   8   3  -1 2.79634 3.11679   4
  -8  -3   1 -0.9478 2.21496   3
  -8  -3   1 -0.9452 2.23665   6
   7   3  -1 36.8286 3.77327   6
   7   3  -1 49.5652 5.36180   4
   7   3  -1 39.6538 3.69106   6
  -7  -3   1 42.0525 3.93298   6
  -7  -3   1 44.8975 3.90909   6
  -7  -3   1 50.5332 4.80793   3
  -7  -3   1 40.5017 2.12191   5
   6   3  -1 163.394 8.32263   4
   6   3  -1 170.874 7.08082   6
   6   3  -1 160.097 7.01466   6
  -6  -3   1 171.214 7.85648   3
  -6  -3   1 161.426 7.04622   6
  -6  -3   1 171.476 7.01830   6
  -6  -3   1 153.824 4.93690   5
   5   3  -1 33.2871 3.41418   6
   5   3  -1 33.9778 3.81855   4
   5   3  -1 36.1540 3.38748   6
  -5  -3   1 30.3347 2.04339   5
  -5  -3   1 32.2837 3.14853   6
  -5  -3   1 33.1210 3.06455   6
  -5  -3   1 31.7588 3.53385   3
   4   3  -1 9.82864 1.76958   6
   4   3  -1 10.5937 2.34354   4
   4   3  -1 6.54129 1.75335   6
  -4  -3   1 8.75935 1.84623   6
  -4  -3   1 8.35549 1.81307   6
  -4  -3   1 7.18951 1.16609   5
  -4  -3   1 7.52948 1.87227   3
   3   3  -1 323.567 9.68036   3
   3   3  -1 319.485 9.79714   4
   3   3  -1 314.925 9.64514   6
  -3  -3   1 325.577 9.69230   6
  -3  -3   1 319.519 9.49702   3
  -3  -3   1 328.409 9.73699   6
  -3  -3   1 291.751 8.07478   5
   2   3  -1 2.16799 1.21001   3
   2   3  -1 0.42699 1.26076   6
   2   3  -1 0.93244 1.32430   6
   2   3  -1 0.71105 1.17583   4
  -2  -3   1 0.75758 1.34873   6
  -2  -3   1 1.24989 0.85056   5
  -2  -3   1 0.36355 1.04439   3
   1   3  -1 758.259 18.7308   6
   1   3  -1 755.965 17.9110   3
   1   3  -1 780.612 18.8576   6
   1   3  -1 785.350 17.7635   7
   1   3  -1 769.604 18.2890   4
  -1  -3   1 779.375 17.9290   5
  -1  -3   1 768.196 18.7990   6
  -1  -3   1 745.264 18.7236   6
  -1  -3   1 774.279 17.8283   3
   0   3  -1 429.061 11.4029   6
   0   3  -1 431.557 10.9154   4
   0   3  -1 436.843 10.1777   3
   0   3  -1 438.314 11.4272   6
   0  -3   1 443.604 11.4308   6
   0  -3   1 463.579 11.1842   5
   0  -3   1 447.846 11.4445   6
   0  -3   1 435.320 10.1069   3
  -1   3  -1 1998.61 44.2034   6
  -1   3  -1 1992.66 44.0654   4
   1  -3   1 1963.09 44.1702   6
   1  -3   1 1991.25 44.4738   5
  -2   3  -1 98.7900 3.44231   6
  -2   3  -1 99.5384 2.97963   3
  -2   3  -1 97.8664 3.45332   6
   2  -3   1 94.3515 3.37484   6
   2  -3   1 104.720 4.27728   5
  -3   3  -1 162.298 5.18329   3
  -3   3  -1 169.122 4.74812   6
  -3   3  -1 172.805 4.77869   6
  -3   3  -1 166.919 5.16987   3
   3  -3   1 172.392 5.92776   4
   3  -3   1 167.044 4.69162   6
   3  -3   1 169.184 6.12429   5
   3  -3   1 170.950 4.66589   6
  -4   3  -1 6.16395 0.73846   6
  -4   3  -1 4.57225 1.36649   3
  -4   3  -1 7.12937 1.44582   3
  -4   3  -1 6.02902 0.76125   6
   4  -3   1 5.69345 1.76011   5
   4  -3   1 6.56836 0.75437   6
   4  -3   1 5.92820 0.67222   6
   4  -3   1 7.47737 1.87985   4
  -5   3  -1 1.48522 1.28657   3
  -5   3  -1 1.52422 1.26608   3
   5  -3   1 0.01531 1.62624   4
   5  -3   1 -0.5010 1.27250   5
  -6   3  -1 29.9570 3.23995   3
  -6   3  -1 27.0469 3.06532   3
   6  -3   1 25.5008 3.60403   4
   6  -3   1 24.9229 3.34132   5
  -7   3  -1 41.9321 3.89201   3
  -7   3  -1 31.5472 3.70334   3
   7  -3   1 36.1720 3.81064   5
   7  -3   1 36.3388 4.60867   4
  -8   3  -1 146.106 7.75833   3
  -8   3  -1 151.250 7.69747   3
   8  -3   1 162.019 8.71290   4
   8  -3   1 148.970 7.26485   5
  -9   3  -1 110.789 7.02230   3
   9  -3   1 114.752 8.14154   4
 -10   3  -1 1.35009 2.98905   3
  10  -3   1 4.22265 3.84193   4
  10   2  -1 27.7003 5.99761   4
  10   2  -1 19.8476 2.23565   6
   9   2  -1 -1.2446 1.61029   6
   9   2  -1 0.23909 3.21541   4
   9   2  -1 -3.3787 1.51210   6
  -9  -2   1 9.12411 3.02552   3
   8   2  -1 16.7356 2.42936   6
   8   2  -1 17.8758 2.57776   6
   8   2  -1 20.1757 4.41637   4
  -8  -2   1 19.5461 3.75429   3
  -8  -2   1 24.7358 3.19954   6
   7   2  -1 4.10287 1.72514   6
   7   2  -1 0.80801 1.48764   6
   7   2  -1 1.54145 2.62649   4
  -7  -2   1 1.02966 1.55415   6
  -7  -2   1 1.36019 0.89875   5
  -7  -2   1 1.68481 1.76116   6
  -7  -2   1 0.96382 2.22857   3
   6   2  -1 31.6577 3.24520   6
   6   2  -1 30.8734 4.32636   4
   6   2  -1 32.3975 3.23805   6
  -6  -2   1 34.0612 3.24729   6
  -6  -2   1 33.3924 2.02939   5
  -6  -2   1 38.7603 4.12529   3
  -6  -2   1 37.2679 3.31926   6
   5   2  -1 290.676 9.42690   6
   5   2  -1 306.893 9.51112   6
   5   2  -1 316.239 10.9428   4
  -5  -2   1 301.348 9.54276   6
  -5  -2   1 292.197 7.73190   5
  -5  -2   1 302.114 10.2849   3
  -5  -2   1 292.872 9.53032   6
   4   2  -1 4.75913 1.40771   6
   4   2  -1 5.43994 1.73986   3
   4   2  -1 5.94997 1.89094   4
   4   2  -1 5.80396 1.43472   6
  -4  -2   1 2.58110 1.48647   3
  -4  -2   1 4.93286 1.51342   6
  -4  -2   1 5.13722 0.92144   5
  -4  -2   1 8.69844 1.81750   6
   3   2  -1 307.055 9.41702   3
   3   2  -1 327.908 9.26484   6
   3   2  -1 308.663 9.53427   4
  -3  -2   1 304.660 9.08416   6
  -3  -2   1 319.099 9.28812   6
  -3  -2   1 322.829 9.39604   3
  -3  -2   1 317.452 7.78255   5
   2   2  -1 883.344 20.7080   3
   2   2  -1 832.971 19.4523   5
   2   2  -1 872.478 20.7746   6
   2   2  -1 858.922 20.7566   4
  -2  -2   1 859.648 19.4357   5
  -2  -2   1 879.597 20.7702   6
  -2  -2   1 875.627 20.7982   6
  -2  -2   1 873.607 20.5401   3
   1   2  -1 474.759 11.8272   6
   1   2  -1 472.140 11.4621   4
   1   2  -1 476.806 11.3188   3
   1   2  -1 458.920 10.9131   5
   1   2  -1 477.792 11.8443   6
   1   2  -1 465.408 10.9744   7
  -1  -2   1 468.964 11.7651   6
  -1  -2   1 458.957 11.7456   6
  -1  -2   1 457.545 11.1810   3
  -1  -2   1 462.233 10.9279   5
  -1  -2   1 456.690 10.9515   7
   0   2  -1 55.4039 2.19632   4
   0   2  -1 56.3223 1.83504   3
   0   2  -1 59.2146 2.64763   6
   0   2  -1 57.7742 2.47860   6
   0   2  -1 53.3146 2.41001   5
   0  -2   1 58.4803 2.61710   6
   0  -2   1 57.5382 2.32111   5
   0  -2   1 56.1157 1.80702   3
   0  -2   1 58.4190 2.45605   6
   0  -2   1 51.9135 2.33381   4
  -1   2  -1 1429.31 31.9759   6
  -1   2  -1 1462.36 31.9866   6
   1  -2   1 1444.33 31.9565   6
   1  -2   1 1508.11 32.4957   5
   1  -2   1 1366.04 31.8910   6
  -2   2  -1 127.342 3.91573   3
  -2   2  -1 138.575 3.75045   6
  -2   2  -1 137.339 3.74067   6
   2  -2   1 135.625 4.40864   4
   2  -2   1 134.746 3.69422   6
   2  -2   1 125.975 4.57417   5
   2  -2   1 136.004 3.71205   6
  -3   2  -1 106.958 2.88801   6
  -3   2  -1 103.387 3.96249   3
  -3   2  -1 109.241 3.99825   3
  -3   2  -1 107.484 2.89753   6
   3  -2   1 107.999 4.33414   4
   3  -2   1 115.749 2.83351   6
   3  -2   1 106.007 4.36417   5
  -4   2  -1 600.466 15.4740   3
   4  -2   1 598.897 15.7061   5
   4  -2   1 601.053 15.8565   4
  -5   2  -1 138.610 5.73325   3
   5  -2   1 128.276 5.60141   5
   5  -2   1 129.005 5.96930   4
  -6   2  -1 25.3394 3.12765   3
  -6   2  -1 27.3983 3.22735   3
   6  -2   1 25.8088 3.57958   4
   6  -2   1 26.5568 3.04597   5
  -7   2  -1 25.6968 3.53688   3
  -7   2  -1 21.3871 3.29312   3
   7  -2   1 19.4033 2.96643   5
   7  -2   1 25.0823 3.76502   4
  -8   2  -1 10.3125 2.90979   3
  -8   2  -1 14.3245 3.07906   3
   8  -2   1 12.9567 3.44295   4
  -9   2  -1 5.59857 2.78948   3
   9  -2   1 6.31018 3.61688   4
 -10   2  -1 7.93975 3.46542   3
 -10   2  -1 3.32849 2.27720   5
  10  -2   1 7.57349 3.79840   4
  10   1  -1 71.8305 7.80490   4
   9   1  -1 -0.9308 1.20786   6
   9   1  -1 0.73381 1.22309   6
   9   1  -1 2.25717 3.44063   4
  -9  -1   1 5.29297 3.08131   3
  -9  -1   1 -2.0835 1.62426   6
   8   1  -1 25.1493 2.80201   6
   8   1  -1 26.0651 4.81717   4
   8   1  -1 26.2069 2.72319   6
  -8  -1   1 29.2332 4.32217   3
  -8  -1   1 21.1485 1.44841   5
   7   1  -1 8.37081 1.89117   6
   7   1  -1 10.3737 1.93511   6
   7   1  -1 10.0306 3.27008   4
  -7  -1   1 7.54425 2.59186   3
  -7  -1   1 8.53443 1.89107   6
  -7  -1   1 8.83585 1.25149   5
  -7  -1   1 7.47703 1.86949   6
   6   1  -1 29.1563 2.77867   6
   6   1  -1 27.8378 4.03538   4
   6   1  -1 32.8873 2.88613   6
  -6  -1   1 35.2966 3.19234   6
  -6  -1   1 29.4047 1.97313   5
  -6  -1   1 31.9777 3.07852   6
  -6  -1   1 34.5166 3.96119   3
   5   1  -1 9.60133 1.76167   6
   5   1  -1 10.4104 1.87287   6
   5   1  -1 9.52764 2.55538   4
  -5  -1   1 12.4797 1.95843   6
  -5  -1   1 13.0667 1.38421   5
  -5  -1   1 12.1199 1.95671   6
  -5  -1   1 12.3069 2.36889   3
   4   1  -1 192.522 7.43687   4
   4   1  -1 202.924 7.37378   3
   4   1  -1 202.852 6.55010   6
   4   1  -1 198.609 6.53167   6
  -4  -1   1 193.241 5.35414   5
  -4  -1   1 207.232 7.25453   3
  -4  -1   1 201.339 6.56468   6
  -4  -1   1 205.852 6.61521   6
  -4  -1   1 197.169 5.35039   5
   3   1  -1 3.90615 1.14566   6
   3   1  -1 6.07163 1.38406   6
   3   1  -1 7.17198 1.63882   4
   3   1  -1 2.45441 1.28680   3
  -3  -1   1 4.54337 1.39241   3
  -3  -1   1 6.80961 1.44937   6
  -3  -1   1 5.66040 1.27436   6
  -3  -1   1 4.15475 0.72003   5
   2   1  -1 201.818 6.00768   6
   2   1  -1 207.692 6.21477   3
   2   1  -1 208.265 6.30403   4
  -2  -1   1 203.554 6.02258   6
  -2  -1   1 203.089 6.03238   6
  -2  -1   1 199.970 6.08467   3
  -2  -1   1 205.058 4.90253   5
   0   1  -1 1222.44 26.8412   5
  -1   1  -1 1589.84 34.5189   4
  -1   1  -1 1543.20 34.8211   5
   1  -1   1 1598.43 34.8785   5
   2  -1   1 2604.63 57.1118   4
  -3   1  -1 259.257 7.54279   3
   3  -1   1 267.916 7.73672   4
   3  -1   1 250.409 7.46937   5
  -4   1  -1 450.507 12.5982   3
   4  -1   1 462.196 12.4092   5
   4  -1   1 475.613 12.9492   4
  -5   1  -1 5.73736 1.73606   3
   5  -1   1 4.41044 1.74011   4
   5  -1   1 7.85886 1.67787   5
  -6   1  -1 240.019 8.98388   3
   6  -1   1 228.116 8.09369   5
   6  -1   1 240.744 9.31937   4
  -7   1  -1 91.3201 5.66518   3
  -7   1  -1 78.0548 5.56038   3
   7  -1   1 75.6328 5.73895   4
  -8   1  -1 55.5947 5.11216   3
  -8   1  -1 46.9118 5.02125   3
   8  -1   1 54.1323 5.55604   4
  -9   1  -1 0.61972 2.40166   3
   9  -1   1 -1.2308 2.57456   4
 -10   1  -1 6.22738 2.20872   5
 -10   1  -1 6.65636 3.24307   3
  10  -1   1 9.59347 4.00170   4
  10   0  -1 22.1067 5.40562   4
   9   0  -1 47.4717 6.50187   4
  -9   0   1 48.1873 5.68685   3
   8   0  -1 8.30162 1.54077   6
   8   0  -1 11.3819 1.67378   6
   8   0  -1 4.43440 3.09458   4
  -8   0   1 9.52960 1.71614   6
  -8   0   1 13.6085 3.12640   3
  -8   0   1 9.35972 1.36912   5
   7   0  -1 8.33564 3.11521   4
   7   0  -1 7.74876 1.62813   6
   7   0  -1 6.89571 1.62454   6
  -7   0   1 6.23016 1.43950   5
  -7   0   1 10.0915 2.71744   3
  -7   0   1 8.40447 1.69504   6
   6   0  -1 83.0176 3.92207   6
   6   0  -1 83.1292 5.71317   4
   6   0  -1 81.3539 3.90587   6
  -6   0   1 80.9467 4.05951   6
  -6   0   1 88.2282 5.31452   3
  -6   0   1 79.9690 3.39013   5
  -6   0   1 82.0022 4.00765   6
   5   0  -1 452.339 13.9701   4
   5   0  -1 445.683 11.9363   6
   5   0  -1 445.143 11.8852   6
  -5   0   1 452.197 12.1068   6
  -5   0   1 453.249 11.9588   6
  -5   0   1 450.811 13.3298   3
   4   0  -1 92.3075 4.83071   4
   4   0  -1 98.7641 3.89435   6
   4   0  -1 95.2231 3.84079   6
   4   0  -1 91.7525 4.64796   3
  -4   0   1 96.4645 3.90372   6
  -4   0   1 100.711 3.93606   6
  -4   0   1 92.8121 4.56024   3
   3   0  -1 20.6636 1.82026   6
   3   0  -1 18.7150 2.12993   3
   3   0  -1 18.1519 1.76257   6
   3   0  -1 17.2405 2.21060   4
  -3   0   1 20.4677 1.84435   6
  -3   0   1 20.1876 2.18217   3
  -3   0   1 19.7481 1.84649   6
  -3   0   1 19.5115 1.17282   5
   2   0  -1 53.7861 2.37241   6
   2   0  -1 50.0051 2.60502   3
   2   0  -1 50.5529 2.36971   6
   2   0  -1 50.6227 2.68962   4
  -2   0   1 52.5346 2.59588   3
  -2   0   1 52.2431 2.30027   6
  -2   0   1 48.7185 2.33683   6
  -2   0   1 49.9155 1.56408   5
   1   0  -1 749.472 16.2506   6
   1   0  -1 704.315 16.1895   3
   1   0  -1 714.455 16.3263   4
  -1   0   1 700.529 16.1952   6
  -1   0   1 697.701 16.1473   3
  -1   0   1 731.331 16.2193   6
  -1   0   1 688.002 16.2660   4
   0   0  -1 0.02596 0.23588   7
  -1   0  -1 1413.39 29.6688   4
  -1   0  -1 1307.02 29.9081   5
  -2   0  -1 118.277 2.79428   6
  -2   0  -1 109.637 3.95716   5
  -2   0  -1 118.737 2.79038   6
   2   0   1 116.347 2.74912   6
   2   0   1 119.122 3.79157   4
   2   0   1 118.578 3.76783   5
   2   0   1 114.359 2.74440   6
  -3   0  -1 292.196 6.72192   6
  -3   0  -1 287.116 6.72494   6
  -3   0  -1 283.994 8.32454   3
   3   0   1 284.468 6.65056   6
   3   0   1 284.972 6.66211   6
   3   0   1 292.196 8.29120   4
   3   0   1 276.377 7.83398   5
  -4   0  -1 128.951 5.37196   3
  -4   0  -1 122.547 3.51634   6
  -4   0  -1 124.644 3.53970   6
   4   0   1 121.935 5.27777   4
   4   0   1 118.232 3.39683   6
   4   0   1 124.777 4.70035   5
   4   0   1 125.638 3.44587   6
  -5   0  -1 183.737 4.88616   6
  -5   0  -1 176.521 7.01482   3
  -5   0  -1 177.333 4.81820   6
   5   0   1 171.595 7.04010   4
   5   0   1 181.666 4.71722   6
   5   0   1 177.743 4.68834   6
  -6   0  -1 75.6995 2.61679   6
  -6   0  -1 69.3065 4.83957   3
   6   0   1 75.4080 2.31712   6
   6   0   1 76.1266 2.33335   6
   6   0   1 82.0224 5.22576   4
  -7   0  -1 108.032 2.75200   6
  -7   0  -1 114.556 6.58561   3
  -7   0  -1 107.681 2.76009   6
   7   0   1 120.236 6.95102   4
  -8   0  -1 0.54446 2.46193   3
  -8   0  -1 -4.1859 2.16434   3
   8   0   1 4.11971 2.77948   4
  -9   0  -1 43.2057 5.23691   3
  -9   0  -1 41.6625 3.57753   5
   9   0   1 37.7518 5.57243   4
 -10   0  -1 22.1639 4.25865   3
 -10   0  -1 21.3464 2.57950   5
  10   0   1 20.3366 4.90825   4
  10  -1  -1 60.2358 7.09883   4
   9  -1  -1 17.7157 4.38880   4
  -9   1   1 14.7706 3.63327   3
   8  -1  -1 27.1533 1.63756   6
   8  -1  -1 27.3582 1.66653   6
   8  -1  -1 22.7594 4.59374   4
  -8   1   1 22.4538 2.03087   6
  -8   1   1 29.1828 4.18635   3
  -8   1   1 22.1119 2.45242   5
   7  -1  -1 74.7132 6.02650   4
   7  -1  -1 70.9300 3.27361   6
   7  -1  -1 70.8185 3.29716   6
  -7   1   1 71.9368 3.49046   6
  -7   1   1 69.6583 3.39053   6
  -7   1   1 75.5854 5.33762   3
   6  -1  -1 137.338 7.19511   4
   6  -1  -1 133.466 4.80021   6
   6  -1  -1 132.838 4.78329   6
  -6   1   1 132.872 4.86906   6
  -6   1   1 145.568 6.69744   3
  -6   1   1 132.199 4.94822   6
   5  -1  -1 337.155 9.11327   6
   5  -1  -1 337.204 11.3211   4
   5  -1  -1 321.889 9.03140   5
   5  -1  -1 331.664 9.08961   6
  -5   1   1 344.715 10.6676   3
  -5   1   1 333.482 9.23964   6
   4  -1  -1 1062.82 24.3871   6
   4  -1  -1 1046.93 26.1892   4
   4  -1  -1 1027.23 24.2069   5
   4  -1  -1 1036.49 25.7724   3
   4  -1  -1 1057.32 24.3568   6
  -4   1   1 1061.20 25.5898   3
  -4   1   1 1099.50 24.5335   6
   3  -1  -1 730.565 17.5165   3
   3  -1  -1 729.782 16.5650   6
   3  -1  -1 722.262 17.8668   4
   3  -1  -1 693.624 16.2762   5
   3  -1  -1 707.357 16.5116   6
  -3   1   1 656.621 17.1202   3
  -3   1   1 707.373 16.5766   6
  -3   1   1 715.552 16.5356   6
  -3   1   1 663.471 16.1012   5
   2  -1  -1 639.472 14.7376   6
   2  -1  -1 628.562 14.7092   6
   2  -1  -1 622.441 14.4085   5
   2  -1  -1 637.072 15.1514   3
   2  -1  -1 662.276 15.5741   4
  -2   1   1 598.376 14.2971   5
  -2   1   1 647.665 14.7752   6
  -2   1   1 635.711 14.7176   6
  -2   1   1 641.377 15.0879   3
   1  -1  -1 4137.61 91.6067   1
  -1   1   1 4032.89 91.0100   2
  -1   1   1 4206.24 91.7563   1
   0  -1  -1 -0.1310 0.27616   5
  -1  -1  -1 3.48949 0.55977   4
  -1  -1  -1 2.26987 0.69474   3
  -1  -1  -1 3.23167 0.60343   6
  -1  -1  -1 2.44133 0.56098   6
   1   1   1 1.92370 0.49428   4
   1   1   1 3.03583 0.58491   6
   1   1   1 1.86505 0.50837   6
  -2  -1  -1 195.556 4.92284   6
  -2  -1  -1 182.564 5.16653   5
  -2  -1  -1 178.217 4.87625   6
   2   1   1 186.395 4.91117   6
   2   1   1 187.139 5.39855   4
   2   1   1 192.647 4.90068   6
  -3  -1  -1 70.5443 2.59813   6
  -3  -1  -1 71.6569 2.62202   6
  -3  -1  -1 67.6029 3.47200   3
   3   1   1 64.0359 2.51938   6
   3   1   1 69.6351 3.31168   4
   3   1   1 67.9819 2.55244   6
  -4  -1  -1 11.6889 1.43535   6
  -4  -1  -1 10.5269 1.85453   3
  -4  -1  -1 13.0872 1.45140   6
   4   1   1 11.3347 1.37178   6
   4   1   1 9.56551 1.19709   6
   4   1   1 11.4594 1.94331   4
  -5  -1  -1 18.4060 1.73038   6
  -5  -1  -1 18.8846 2.70639   3
  -5  -1  -1 17.7896 1.71096   6
   5   1   1 19.1298 1.71584   6
   5   1   1 16.6414 1.64345   6
   5   1   1 20.8871 2.83180   4
  -6  -1  -1 122.361 4.39900   6
  -6  -1  -1 125.502 6.52714   3
  -6  -1  -1 125.696 4.43153   6
   6   1   1 125.890 6.56716   4
   6   1   1 127.416 4.27394   6
   6   1   1 121.953 4.25367   6
  -7  -1  -1 88.2235 3.50650   6
  -7  -1  -1 82.6222 4.42271   5
  -7  -1  -1 83.2456 3.51908   6
  -7  -1  -1 96.8855 6.13020   3
   7   1   1 81.9156 6.01044   4
   7   1   1 92.4623 3.33835   6
   7   1   1 82.2017 3.22114   6
  -8  -1  -1 5.60468 2.99045   3
  -8  -1  -1 6.72200 0.98116   6
  -8  -1  -1 7.05327 1.06133   6
  -8  -1  -1 6.02324 1.90336   5
   8   1   1 13.9829 3.56407   4
  -9  -1  -1 51.3498 5.81310   3
  -9  -1  -1 41.0668 3.35037   5
   9   1   1 38.7480 5.77529   4
 -10  -1  -1 23.1393 2.98838   5
 -10  -1  -1 29.6368 5.92094   3
  10   1   1 14.9086 4.56258   4
  10  -2  -1 7.17749 4.09420   4
   9  -2  -1 8.78714 3.73338   4
  -9   2   1 7.42871 1.76925   5
  -9   2   1 9.07992 3.10326   3
   8  -2  -1 0.14422 2.64820   4
  -8   2   1 2.93067 2.50387   3
   7  -2  -1 77.4214 2.93486   6
   7  -2  -1 73.2676 2.86775   6
   7  -2  -1 87.3989 6.37030   4
  -7   2   1 68.0258 3.09622   6
  -7   2   1 78.7823 3.20279   6
  -7   2   1 75.9019 5.25427   3
   6  -2  -1 61.3672 4.98982   4
   6  -2  -1 58.8245 2.81726   6
   6  -2  -1 60.2387 3.40673   5
   6  -2  -1 55.1810 2.70296   6
  -6   2   1 60.0172 4.44837   3
  -6   2   1 57.7259 2.90781   6
  -6   2   1 58.5391 2.93842   6
   5  -2  -1 285.708 7.80630   6
   5  -2  -1 289.049 7.81873   6
   5  -2  -1 275.760 8.36145   5
   5  -2  -1 278.057 10.0533   4
  -5   2   1 280.000 9.25793   3
  -5   2   1 287.539 7.86531   6
  -5   2   1 289.816 7.96768   6
   4  -2  -1 93.0976 3.47207   6
   4  -2  -1 86.0033 3.67266   5
   4  -2  -1 91.5666 3.44967   6
   4  -2  -1 94.4431 4.86258   4
  -4   2   1 96.5988 4.35391   3
  -4   2   1 91.5358 3.49877   6
  -4   2   1 94.2378 3.50698   6
   3  -2  -1 88.9396 3.81556   3
   3  -2  -1 89.8423 3.40737   5
   3  -2  -1 88.0434 3.21159   6
   3  -2  -1 89.3878 3.26132   6
   3  -2  -1 92.3235 4.24650   4
  -3   2   1 87.1027 3.21349   6
  -3   2   1 94.4242 3.74695   3
  -3   2   1 88.8468 3.25181   6
   2  -2  -1 252.486 6.70496   5
   2  -2  -1 258.344 7.33451   4
   2  -2  -1 259.335 6.69039   6
   2  -2  -1 253.914 6.83506   3
  -2   2   1 253.364 6.65568   6
  -2   2   1 248.561 6.63459   6
  -2   2   1 250.779 6.68699   3
   1  -2  -1 7729.36 169.766   1
  -1   2   1 7735.28 169.850   1
   0  -2  -1 755.314 16.5537   5
   0  -2  -1 720.996 16.6824   6
   0  -2  -1 768.172 16.7641   6
   0   2   1 681.485 16.4542   5
   0   2   1 707.872 16.6721   6
   0   2   1 725.760 16.3727   4
   0   2   1 746.219 16.7281   6
  -1  -2  -1 930.216 20.4501   5
  -1  -2  -1 868.360 20.2085   4
  -1  -2  -1 911.459 20.6047   6
  -1  -2  -1 913.701 20.6258   6
  -1  -2  -1 919.398 20.4243   3
   1   2   1 893.369 20.2789   4
   1   2   1 921.634 20.6303   6
   1   2   1 886.363 20.4062   5
  -2  -2  -1 2182.31 47.5516   5
  -2  -2  -1 2190.56 47.6755   6
   2   2   1 2170.70 47.6813   6
   2   2   1 2097.91 47.7323   4
  -3  -2  -1 160.102 5.11655   6
  -3  -2  -1 159.763 5.08145   6
  -3  -2  -1 176.544 5.95372   3
  -3  -2  -1 160.042 5.01110   5
   3   2   1 159.315 5.10716   6
   3   2   1 161.710 5.60357   4
   3   2   1 155.014 5.02849   6
  -4  -2  -1 13.2844 1.63857   6
  -4  -2  -1 11.6548 2.05721   3
  -4  -2  -1 12.6701 1.62327   5
  -4  -2  -1 15.4884 1.70773   6
   4   2   1 12.6295 2.07689   4
   4   2   1 12.4807 1.57951   6
   4   2   1 13.8674 1.66441   6
  -5  -2  -1 4.04578 1.34449   5
  -5  -2  -1 2.91767 1.73664   3
  -5  -2  -1 1.08781 1.18179   6
  -5  -2  -1 3.50363 1.26530   6
   5   2   1 4.92493 1.94127   4
   5   2   1 3.18645 1.24981   6
   5   2   1 3.25539 1.19767   6
  -6  -2  -1 8.24470 2.56276   3
  -6  -2  -1 8.40413 1.68303   6
  -6  -2  -1 9.69751 1.74253   6
  -6  -2  -1 10.5290 2.00658   5
   6   2   1 9.16099 1.68394   6
   6   2   1 13.0816 2.96583   4
   6   2   1 8.69394 1.67981   6
  -7  -2  -1 43.7264 2.92852   6
  -7  -2  -1 53.0337 4.78744   3
  -7  -2  -1 40.7997 3.14162   5
  -7  -2  -1 44.8159 3.02917   6
   7   2   1 47.9303 4.84585   4
   7   2   1 42.3031 2.82901   6
   7   2   1 39.7572 2.89266   6
  -8  -2  -1 37.7280 2.79891   6
  -8  -2  -1 36.2821 3.04334   5
  -8  -2  -1 29.0303 4.50556   3
   8   2   1 49.4434 5.29288   4
   8   2   1 32.1273 2.39169   6
   8   2   1 34.2374 2.44892   6
  -9  -2  -1 42.5965 3.82849   6
  -9  -2  -1 39.6217 3.12284   5
  -9  -2  -1 51.0267 5.88342   3
   9   2   1 54.7962 6.15910   4
  10   2   1 -2.1283 3.14337   4
  10  -3  -1 24.5441 5.42899   4
 -10   3   1 35.0138 7.60546   3
   9  -3  -1 9.05652 3.61196   4
  -9   3   1 3.96019 2.59021   3
   8  -3  -1 36.6170 5.21101   4
  -8   3   1 41.0770 4.63358   3
   7  -3  -1 -0.4902 1.38168   5
   7  -3  -1 -2.5647 2.28582   4
  -7   3   1 1.94019 2.14581   3
  -7   3   1 0.74064 0.79239   6
  -7   3   1 2.71787 0.82490   6
   6  -3  -1 54.3690 3.54108   5
   6  -3  -1 49.1122 4.66104   4
   6  -3  -1 47.3192 2.42525   6
   6  -3  -1 42.4064 2.28786   6
  -6   3   1 49.5853 2.56191   6
  -6   3   1 50.9930 3.91808   3
  -6   3   1 48.8002 2.57634   6
   5  -3  -1 31.2431 2.04147   6
   5  -3  -1 28.1361 2.60699   5
   5  -3  -1 29.8578 2.02909   6
  -5   3   1 28.6001 2.72806   3
  -5   3   1 31.4589 2.08813   6
  -5   3   1 28.5509 2.08213   6
   4  -3  -1 0.26810 1.40611   4
   4  -3  -1 0.05006 0.85042   6
   4  -3  -1 1.13753 1.15766   5
   4  -3  -1 0.62784 0.86114   6
  -4   3   1 1.81332 0.98647   6
  -4   3   1 0.96900 1.14693   3
  -4   3   1 1.07468 0.88912   6
   3  -3  -1 1.46182 1.12987   4
   3  -3  -1 2.01294 0.93360   6
   3  -3  -1 1.48659 0.81390   6
   3  -3  -1 2.04284 0.97800   3
   3  -3  -1 1.63047 1.11888   5
  -3   3   1 0.72716 0.85306   6
  -3   3   1 0.83623 0.85143   3
  -3   3   1 0.63734 0.85694   6
   2  -3  -1 1477.03 31.7584   6
   2  -3  -1 1429.28 31.6483   6
   2  -3  -1 1374.27 31.8466   5
   2  -3  -1 1383.38 31.3735   3
   2  -3  -1 1413.43 32.3108   4
  -2   3   1 1379.72 31.6564   6
  -2   3   1 1408.77 31.6729   6
  -2   3   1 1400.41 31.2296   3
   1  -3  -1 4865.77 110.645   1
  -1   3   1 4902.73 109.850   2
  -1   3   1 4887.27 110.817   1
   0  -3  -1 15.1469 1.44888   6
   0  -3  -1 12.5488 1.37109   6
   0  -3  -1 13.2005 0.78533   3
   0   3   1 13.6135 1.31826   4
   0   3   1 14.1756 1.44317   6
   0   3   1 14.9408 1.44167   6
   0   3   1 13.2454 0.87021   3
  -1  -3  -1 2.87648 0.86648   3
  -1  -3  -1 1.10426 0.90015   6
  -1  -3  -1 1.44959 0.87605   6
   1   3   1 3.15504 1.21398   6
   1   3   1 1.99422 1.22930   6
   1   3   1 4.92749 1.00244   4
  -2  -3  -1 3895.98 91.2258   1
  -2  -3  -1 3924.91 90.3443   2
   2   3   1 3837.79 90.0826   2
  -3  -3  -1 390.073 9.98037   5
  -3  -3  -1 384.826 10.4018   6
  -3  -3  -1 384.339 10.8132   3
  -3  -3  -1 375.826 10.3599   6
   3   3   1 367.063 10.2883   6
   3   3   1 374.122 10.5582   4
   3   3   1 375.846 10.2738   6
  -4  -3  -1 2.58952 1.31415   6
  -4  -3  -1 6.26266 1.77875   3
  -4  -3  -1 3.70348 1.27976   5
  -4  -3  -1 2.77748 1.23236   6
   4   3   1 5.28300 1.45043   6
   4   3   1 4.60185 1.70655   4
   4   3   1 6.18467 1.40196   6
  -5  -3  -1 949.448 22.9303   5
  -5  -3  -1 962.987 24.8404   3
  -5  -3  -1 941.599 23.3904   6
  -5  -3  -1 988.121 23.5269   6
   5   3   1 937.927 24.7208   4
   5   3   1 939.142 23.2874   6
   5   3   1 976.166 23.4514   6
  -6  -3  -1 17.9952 2.27060   5
  -6  -3  -1 18.9201 2.43852   6
  -6  -3  -1 15.7198 2.24638   6
  -6  -3  -1 19.3669 3.35704   3
   6   3   1 15.2039 2.11412   6
   6   3   1 15.1538 2.23283   6
   6   3   1 11.6403 3.06916   4
  -7  -3  -1 155.075 6.30525   6
  -7  -3  -1 155.509 8.10987   3
  -7  -3  -1 150.419 6.23708   6
  -7  -3  -1 159.610 6.00677   5
   7   3   1 162.741 6.22780   6
   7   3   1 167.793 8.42780   4
   7   3   1 161.788 6.26500   6
  -8  -3  -1 70.3294 4.36210   6
  -8  -3  -1 63.2453 5.84503   3
  -8  -3  -1 68.8900 3.95447   5
   8   3   1 74.5475 4.03556   6
   8   3   1 77.6648 4.16058   6
   8   3   1 76.1595 6.52442   4
  -9  -3  -1 67.2576 6.56424   3
  -9  -3  -1 60.4804 3.71898   5
  -9  -3  -1 68.8076 4.06526   6
   9   3   1 64.1765 3.54666   6
   9   3   1 64.8552 6.94775   4
   9   3   1 68.9337 3.57896   6
  10   3   1 0.98194 3.37968   4
  10  -4  -1 -1.6068 2.95213   4
 -10   4   1 4.39510 3.21015   3
   9  -4  -1 19.8929 4.69222   4
  -9   4   1 12.6911 3.07089   3
   8  -4  -1 2.01792 2.94598   4
   8  -4  -1 -1.6130 1.55750   5
  -8   4   1 0.95981 2.06104   3
   7  -4  -1 29.2389 3.12553   5
   7  -4  -1 30.3417 4.48555   4
  -7   4   1 27.5658 3.44846   3
  -7   4   1 28.9256 1.41155   6
  -7   4   1 28.7337 1.35213   6
   6  -4  -1 171.294 8.20894   4
   6  -4  -1 175.081 6.98855   5
   6  -4  -1 177.502 5.10747   6
   6  -4  -1 166.355 4.99241   6
  -6   4   1 172.144 5.36952   6
  -6   4   1 174.696 6.97689   3
  -6   4   1 168.457 5.32760   6
   5  -4  -1 7.25127 1.27803   6
   5  -4  -1 9.34238 1.93069   5
   5  -4  -1 8.05066 1.29835   6
   5  -4  -1 8.48154 2.29359   4
  -5   4   1 7.45539 1.36808   6
  -5   4   1 9.56179 1.41999   6
  -5   4   1 5.97056 1.53875   3
   4  -4  -1 2.60674 1.72076   4
   4  -4  -1 5.39265 1.20187   6
   4  -4  -1 4.62480 1.09789   6
   4  -4  -1 7.40584 1.70559   5
  -4   4   1 2.77460 1.08814   3
  -4   4   1 4.99512 1.18037   6
  -4   4   1 3.76340 1.08763   6
   3  -4  -1 123.880 5.17812   4
   3  -4  -1 118.391 4.28258   6
   3  -4  -1 117.680 4.86569   5
   3  -4  -1 121.710 4.44555   6
  -3   4   1 125.236 4.44481   6
  -3   4   1 116.692 4.06351   3
  -3   4   1 124.836 4.40494   6
   2  -4  -1 415.152 9.90073   3
   2  -4  -1 416.412 10.7252   6
   2  -4  -1 398.651 10.9591   5
   2  -4  -1 414.587 10.8102   6
  -2   4   1 402.188 10.7880   6
  -2   4   1 419.096 9.73475   3
  -2   4   1 399.315 10.7300   6
   1  -4  -1 67.6673 3.22828   5
   1  -4  -1 68.5904 3.28412   6
   1  -4  -1 68.7051 1.91042   3
  -1   4   1 70.5771 1.87413   3
  -1   4   1 66.8086 3.23839   6
  -1   4   1 72.9162 3.31236   6
   0  -4  -1 9.42628 0.75311   3
   0  -4  -1 7.41901 1.30382   6
   0  -4  -1 8.67274 1.54781   5
   0  -4  -1 9.45370 1.60823   6
   0   4   1 10.5624 1.44039   4
   0   4   1 6.36453 1.27888   6
   0   4   1 10.4811 1.65641   6
   1   4   1 2501.26 55.8655   6
  -2  -4  -1 187.721 5.97492   5
  -2  -4  -1 191.759 6.56278   6
  -2  -4  -1 196.830 6.15372   3
  -2  -4  -1 195.059 6.51841   6
   2   4   1 193.543 6.12120   4
   2   4   1 186.363 4.58681   7
   2   4   1 187.475 6.44075   6
   2   4   1 180.970 6.44453   6
  -3  -4  -1 2018.10 45.9389   3
  -3  -4  -1 2041.55 45.1486   5
  -3  -4  -1 1987.34 45.8540   6
  -3  -4  -1 1988.83 45.8950   6
   3   4   1 2015.79 45.9579   6
   3   4   1 1991.34 45.8331   4
  -4  -4  -1 607.478 14.4047   7
  -4  -4  -1 651.068 17.3802   3
  -4  -4  -1 635.067 16.8420   6
  -4  -4  -1 633.052 15.9958   5
  -4  -4  -1 644.624 16.8598   6
   4   4   1 647.219 16.8547   6
   4   4   1 650.354 17.3580   4
   4   4   1 641.464 16.7421   6
  -5  -4  -1 176.881 6.95741   6
  -5  -4  -1 192.455 6.49709   5
  -5  -4  -1 199.512 7.30224   6
  -5  -4  -1 181.655 7.79890   3
   5   4   1 187.540 7.07566   6
   5   4   1 188.467 7.91950   4
   5   4   1 188.184 7.20234   6
  -6  -4  -1 167.637 7.00168   6
  -6  -4  -1 172.192 6.33360   5
  -6  -4  -1 162.451 7.95325   3
  -6  -4  -1 178.994 7.08596   6
   6   4   1 180.165 7.08458   6
   6   4   1 187.338 8.41644   4
   6   4   1 185.985 7.08840   6
  -7  -4  -1 95.4707 4.63646   5
  -7  -4  -1 90.3719 6.37832   3
  -7  -4  -1 97.1514 5.27768   6
  -7  -4  -1 101.166 5.32942   6
   7   4   1 100.784 5.35960   6
   7   4   1 102.685 6.88228   4
   7   4   1 100.953 5.21246   6
  -8  -4  -1 41.8872 3.32473   5
  -8  -4  -1 45.7392 5.14032   3
  -8  -4  -1 44.4694 4.03128   6
   8   4   1 39.6741 3.63977   6
   8   4   1 51.4193 5.76897   4
   8   4   1 43.2935 3.67445   6
  -9  -4  -1 0.85781 2.89059   3
  -9  -4  -1 6.37379 2.23364   6
  -9  -4  -1 -0.0436 1.55370   5
   9   4   1 0.50669 1.69784   6
   9   4   1 1.51898 3.11729   4
   9   4   1 -1.7000 1.53401   6
  10   4   1 9.31092 4.16556   4
  10  -5  -1 10.1224 4.48287   4
 -10   5   1 3.43458 3.16754   3
   9  -5  -1 0.29569 3.28795   4
  -9   5   1 -6.4931 2.15362   3
   8  -5  -1 105.975 7.81871   4
   8  -5  -1 99.1334 5.78402   5
  -8   5   1 93.5795 5.98055   3
  -8   5   1 95.5661 6.38196   3
   7  -5  -1 1.17654 1.81390   5
   7  -5  -1 -1.0926 2.40707   4
  -7   5   1 3.44218 1.91897   3
   6  -5  -1 80.6447 3.20922   6
   6  -5  -1 83.0310 3.16267   6
   6  -5  -1 79.2653 4.94922   5
   6  -5  -1 79.2321 5.87896   4
  -6   5   1 84.2302 3.50332   6
  -6   5   1 85.0742 4.61098   3
  -6   5   1 86.7397 3.55018   6
   5  -5  -1 293.260 8.18747   6
   5  -5  -1 298.043 8.30588   6
   5  -5  -1 285.076 10.4852   4
   5  -5  -1 302.957 9.93207   5
  -5   5   1 286.566 8.32882   6
  -5   5   1 278.383 8.27118   6
  -5   5   1 289.611 8.84185   3
   4  -5  -1 185.617 7.26643   4
   4  -5  -1 174.422 6.78497   5
   4  -5  -1 179.949 5.92068   6
  -4   5   1 174.677 5.92853   6
  -4   5   1 176.445 5.69240   3
  -4   5   1 168.955 5.85588   6
   3  -5  -1 20.1726 2.05912   6
   3  -5  -1 19.3204 2.13759   6
   3  -5  -1 20.9416 2.57503   5
  -3   5   1 18.8082 2.13385   6
  -3   5   1 19.9142 2.20084   6
  -3   5   1 22.2771 1.58852   3
   2  -5  -1 1586.53 36.0470   6
   2  -5  -1 1565.04 36.0773   6
   2  -5  -1 1591.66 36.4626   5
  -2   5   1 1553.76 36.0751   6
  -2   5   1 1554.29 36.0560   6
  -2   5   1 1563.22 34.2483   3
   1  -5  -1 136.902 5.27320   6
   1  -5  -1 143.754 5.31052   5
  -1   5   1 137.374 5.03488   4
  -1   5   1 140.316 5.29120   6
  -1   5   1 139.469 5.26026   6
   0  -5  -1 206.870 6.93782   6
   0  -5  -1 210.782 7.01548   6
   0  -5  -1 213.145 6.74062   5
   0  -5  -1 199.959 5.08290   3
   0   5   1 205.649 6.93886   6
   0   5   1 215.071 6.49392   4
   0   5   1 206.533 6.94135   6
  -1  -5  -1 21.0007 2.45015   6
  -1  -5  -1 19.3431 1.66839   3
  -1  -5  -1 14.6864 2.18086   6
  -1  -5  -1 16.9697 2.11028   5
  -1  -5  -1 18.7892 1.61921   3
   1   5   1 22.6519 2.51214   6
   1   5   1 19.1596 1.93680   4
   1   5   1 20.3662 2.49924   6
  -2  -5  -1 1357.20 30.6705   3
  -2  -5  -1 1344.30 31.5603   6
  -2  -5  -1 1297.66 31.4792   6
  -2  -5  -1 1322.23 30.7395   5
   2   5   1 1306.62 30.8655   4
   2   5   1 1337.23 31.6063   6
   2   5   1 1300.24 29.1748   7
   2   5   1 1312.74 31.4589   6
  -3  -5  -1 218.658 7.46822   3
  -3  -5  -1 218.997 7.75895   6
  -3  -5  -1 217.673 6.99309   5
  -3  -5  -1 209.802 7.61722   6
   3   5   1 217.488 7.78128   6
   3   5   1 211.065 7.42803   4
   3   5   1 217.526 7.67709   6
  -4  -5  -1 52.6022 3.92443   3
  -4  -5  -1 57.0813 3.54091   5
  -4  -5  -1 62.4416 3.99038   6
  -4  -5  -1 52.5087 3.85265   6
   4   5   1 60.8225 4.00902   6
   4   5   1 58.9445 4.04092   4
  -5  -5  -1 366.874 10.7525   5
  -5  -5  -1 388.646 11.9354   6
  -5  -5  -1 368.907 12.2186   3
  -5  -5  -1 373.370 11.7902   6
   5   5   1 380.673 11.8155   6
   5   5   1 366.031 11.7337   6
   5   5   1 349.084 12.2181   4
  -6  -5  -1 62.2383 4.63936   6
  -6  -5  -1 67.6644 4.49196   6
  -6  -5  -1 66.7453 3.98000   5
  -6  -5  -1 67.9263 5.22159   3
   6   5   1 64.2107 4.42853   6
   6   5   1 64.8722 4.53353   6
   6   5   1 70.1771 5.46304   4
  -7  -5  -1 4.64933 2.52747   3
  -7  -5  -1 4.52037 2.02171   6
  -7  -5  -1 5.39834 1.90873   5
  -7  -5  -1 0.46168 1.80594   6
   7   5   1 7.89632 2.23658   6
   7   5   1 5.81472 2.14757   6
   7   5   1 9.39291 3.20991   4
  -8  -5  -1 14.8143 3.50297   3
  -8  -5  -1 18.9652 2.53960   5
  -8  -5  -1 15.1750 3.00008   6
   8   5   1 14.4376 2.78096   6
   8   5   1 20.5856 4.39081   4
   8   5   1 13.4802 2.71715   6
  -9  -5  -1 44.0464 5.77973   3
  -9  -5  -1 49.0376 3.34473   5
  -9  -5  -1 53.2438 4.73274   6
   9   5   1 59.7411 7.22628   4
   9   5   1 57.0135 4.50209   6
  10   5   1 -1.4755 3.40600   4
  10   5   1 -2.9625 2.13688   6
   9  -6  -1 4.21766 2.42359   5
  -9   6   1 1.99802 2.59083   3
   8  -6  -1 7.56167 2.68721   5
  -8   6   1 10.9268 2.57244   3
  -8   6   1 9.03767 2.77289   3
   7  -6  -1 73.8345 5.31227   5
   7  -6  -1 82.7296 6.57809   4
  -7   6   1 76.2431 5.06427   3
  -7   6   1 77.5047 2.45742   6
  -7   6   1 80.7679 4.85159   3
  -7   6   1 73.5024 2.37753   6
   6  -6  -1 13.5243 2.86192   5
   6  -6  -1 10.2836 1.55987   6
   6  -6  -1 14.9464 1.75856   6
  -6   6   1 11.2529 2.04212   3
  -6   6   1 15.2583 1.83942   6
  -6   6   1 13.3835 1.70700   6
   5  -6  -1 41.3583 2.75650   6
   5  -6  -1 46.1590 2.98044   6
   5  -6  -1 38.7078 3.71758   5
  -5   6   1 47.8787 3.08287   6
  -5   6   1 44.9671 2.92577   3
  -5   6   1 40.2558 2.84674   6
   4  -6  -1 16.9684 2.04269   6
   4  -6  -1 16.9821 2.68530   5
   4  -6  -1 13.6268 1.93199   6
  -4   6   1 16.8681 2.13500   6
  -4   6   1 17.4965 1.75165   3
  -4   6   1 17.5798 2.14470   6
   3  -6  -1 1165.32 27.9084   6
   3  -6  -1 1177.34 28.9251   5
   3  -6  -1 1164.93 28.0534   6
  -3   6   1 1136.96 27.9499   6
  -3   6   1 1204.69 28.1829   6
  -3   6   1 1196.32 26.2543   3
   2  -6  -1 6.11914 1.62950   6
   2  -6  -1 8.11071 1.93275   5
   2  -6  -1 4.72254 1.38515   6
  -2   6   1 5.89818 0.45078   3
  -2   6   1 5.14749 0.48967   3
  -2   6   1 6.13593 1.74932   6
  -2   6   1 7.29306 1.66572   6
   1  -6  -1 181.846 6.57460   5
   1  -6  -1 183.695 6.64261   6
   1  -6  -1 153.218 7.24951   6
  -1   6   1 180.876 6.56245   6
  -1   6   1 186.270 6.64079   6
  -1   6   1 184.867 6.33181   4
   0  -6  -1 44.4215 3.16084   5
   0  -6  -1 41.8856 3.28341   6
   0  -6  -1 43.6796 1.68751   3
   0  -6  -1 41.2900 3.21488   6
   0  -6  -1 43.4584 1.61334   3
   0   6   1 41.6129 3.26992   6
   0   6   1 43.0447 2.81393   4
   0   6   1 41.9602 3.27593   6
  -1  -6  -1 287.034 9.29877   6
  -1  -6  -1 276.376 8.76872   5
  -1  -6  -1 287.749 9.19950   6
  -1  -6  -1 282.733 7.70561   3
  -1  -6  -1 282.658 7.65941   3
   1   6   1 295.406 9.40358   6
   1   6   1 287.214 9.39778   6
   1   6   1 283.228 8.63779   4
  -2  -6  -1 232.170 8.17866   6
  -2  -6  -1 212.181 7.40992   5
  -2  -6  -1 235.245 8.28276   6
  -2  -6  -1 217.253 7.05440   3
   2   6   1 234.853 8.23748   6
   2   6   1 232.118 8.31193   6
   2   6   1 239.973 7.70185   4
  -3  -6  -1 698.584 17.7252   5
  -3  -6  -1 692.306 18.7925   6
  -3  -6  -1 692.957 17.9525   3
  -3  -6  -1 671.494 18.6408   6
   3   6   1 703.380 18.3331   4
   3   6   1 696.387 18.7900   6
   3   6   1 667.689 18.5814   6
  -4  -6  -1 10.8144 2.49135   6
  -4  -6  -1 9.82940 2.35483   6
  -4  -6  -1 9.45278 2.32100   3
  -4  -6  -1 12.3030 2.37267   5
   4   6   1 12.7531 2.60328   6
   4   6   1 11.7052 2.37345   6
   4   6   1 12.3381 2.58023   4
  -5  -6  -1 123.691 6.41578   6
  -5  -6  -1 132.637 5.71629   5
  -5  -6  -1 129.369 6.44183   6
  -5  -6  -1 137.743 6.71674   3
   5   6   1 123.733 6.38409   6
   5   6   1 130.120 6.65304   6
   5   6   1 132.157 6.81772   4
  -6  -6  -1 25.7499 3.69569   6
  -6  -6  -1 28.6470 3.27226   5
  -6  -6  -1 33.9770 3.90697   6
  -6  -6  -1 32.0768 4.00295   3
   6   6   1 44.1084 4.64532   4
   6   6   1 35.9512 3.82405   6
   6   6   1 36.1072 3.58447   6
  -7  -6  -1 9.72848 3.09510   3
  -7  -6  -1 25.9702 5.66140   6
  -7  -6  -1 11.7077 2.30321   5
  -7  -6  -1 17.0882 3.04870   6
   7   6   1 12.2234 2.96671   6
   7   6   1 16.5042 3.91728   4
   7   6   1 18.9811 3.07995   6
  -8  -6  -1 9.52255 2.20540   5
  -8  -6  -1 7.19309 3.04686   6
  -8  -6  -1 15.2311 3.70691   3
   8   6   1 8.00416 2.56827   6
   8   6   1 14.4728 2.98541   6
   8   6   1 15.3381 4.23746   4
  -9  -6  -1 0.57451 3.13517   3
  -9  -6  -1 1.73313 1.58646   5
  -9  -6  -1 2.54524 2.87548   6
   9   6   1 1.41160 3.28288   4
   9   6   1 2.91347 2.20473   6
   9   6   1 0.30903 2.35001   6
  10   6   1 5.04159 4.08877   4
  10   6   1 4.33860 2.99184   6
   9  -7  -1 6.27772 2.76059   5
  -9   7   1 6.09391 2.58567   3
   8  -7  -1 6.86893 2.78561   5
  -8   7   1 3.42533 2.45184   3
  -8   7   1 0.76999 1.96033   3
   7  -7  -1 89.8127 6.27298   5
  -7   7   1 89.6194 5.20796   3
  -7   7   1 84.2949 3.12548   6
  -7   7   1 91.7910 4.93107   3
   6  -7  -1 24.0831 2.30072   6
   6  -7  -1 20.8639 2.18517   6
   6  -7  -1 27.3174 3.85584   5
  -6   7   1 25.9519 2.68609   3
  -6   7   1 25.0785 2.51072   6
  -6   7   1 26.3377 2.34963   6
  -6   7   1 27.4889 2.87256   3
   5  -7  -1 2.05709 2.14045   5
   5  -7  -1 2.71822 1.52051   6
  -5   7   1 2.38699 1.11716   3
  -5   7   1 2.35033 1.44774   6
  -5   7   1 2.59800 1.38741   6
  -5   7   1 1.25202 1.15709   3
   4  -7  -1 2.58809 2.01278   5
   4  -7  -1 2.43841 1.50432   6
   4  -7  -1 1.13994 1.24469   6
  -4   7   1 -0.4632 0.68208   3
  -4   7   1 -1.0774 1.26339   6
  -4   7   1 -0.6022 1.28419   6
  -4   7   1 0.12838 0.81422   3
   3  -7  -1 6.25436 1.80848   6
   3  -7  -1 2.65768 1.56786   6
   3  -7  -1 3.67683 2.02413   5
  -3   7   1 7.99602 1.97962   6
  -3   7   1 1.81811 1.59914   6
  -3   7   1 4.44990 0.60610   3
  -3   7   1 4.64423 0.65433   3
   2  -7  -1 142.943 6.35376   5
   2  -7  -1 161.446 6.49293   6
   2  -7  -1 157.368 6.23785   6
  -2   7   1 150.743 6.26769   6
  -2   7   1 157.208 6.39581   4
  -2   7   1 160.774 6.35838   6
   1  -7  -1 27.4869 2.84330   6
   1  -7  -1 30.0122 3.02211   6
   1  -7  -1 32.2733 3.02909   5
  -1   7   1 33.8163 3.07827   6
  -1   7   1 26.5541 2.56763   4
  -1   7   1 32.8105 3.13251   6
   0  -7  -1 58.1018 1.95323   3
   0  -7  -1 55.6702 3.72572   5
   0  -7  -1 53.5463 1.95386   3
   0  -7  -1 62.0399 4.09695   6
   0  -7  -1 58.4878 3.93698   6
   0   7   1 54.9757 3.93531   6
   0   7   1 59.1988 3.99397   6
   0   7   1 60.5202 3.40866   4
  -1  -7  -1 636.612 15.6941   3
  -1  -7  -1 652.099 15.7422   3
  -1  -7  -1 640.009 17.8461   6
  -1  -7  -1 662.277 17.4495   5
   1   7   1 678.515 18.2160   6
   1   7   1 644.505 17.8894   6
   1   7   1 673.836 17.3132   4
  -2  -7  -1 65.9314 3.92229   5
  -2  -7  -1 59.7315 3.26656   3
  -2  -7  -1 58.2374 4.23758   6
  -2  -7  -1 66.6372 4.55123   6
   2   7   1 62.9662 3.82849   4
   2   7   1 55.3994 4.23410   6
   2   7   1 57.6456 3.96724   6
  -3  -7  -1 -1.9839 1.20790   3
  -3  -7  -1 -0.6587 1.69846   5
  -3  -7  -1 0.20498 1.68970   6
  -3  -7  -1 0.22226 1.79695   6
   3   7   1 0.21408 0.65541   7
   3   7   1 -1.0947 1.66793   6
   3   7   1 3.94157 1.93921   4
   3   7   1 2.53454 1.86441   6
  -4  -7  -1 85.8663 4.84882   5
  -4  -7  -1 86.0488 5.49793   6
  -4  -7  -1 81.8464 5.42001   6
  -4  -7  -1 79.9044 4.91509   3
   4   7   1 82.3379 5.26813   6
   4   7   1 82.5279 5.49713   6
   4   7   1 95.1478 5.58829   4
  -5  -7  -1 44.3100 3.66933   5
  -5  -7  -1 40.0855 4.12293   6
  -5  -7  -1 37.6652 3.95419   3
  -5  -7  -1 34.1980 3.93273   6
   5   7   1 30.8518 3.99398   6
   5   7   1 31.5010 4.26282   4
  -6  -7  -1 40.6812 4.43646   3
  -6  -7  -1 37.8818 3.63728   5
  -6  -7  -1 37.7871 4.34382   6
  -6  -7  -1 32.0995 3.97360   6
   6   7   1 31.1352 3.76342   6
   6   7   1 42.8857 4.69018   6
   6   7   1 30.8078 4.68049   4
  -7  -7  -1 78.2105 6.19143   3
  -7  -7  -1 67.6400 4.45108   5
  -7  -7  -1 68.5931 5.73869   6
   7   7   1 70.8757 5.64546   6
   7   7   1 73.0101 5.78727   6
   7   7   1 74.8391 6.61866   4
  -8  -7  -1 21.2578 3.92390   6
  -8  -7  -1 17.1406 3.94256   3
  -8  -7  -1 17.9999 2.70819   5
   8   7   1 14.9900 3.17078   6
   8   7   1 12.0629 4.22262   4
   8   7   1 10.7993 2.99673   6
  -9  -7  -1 -3.1945 3.55848   6
   9   7   1 4.30413 3.56962   4
   9   7   1 1.05931 2.72719   6
  10   7   1 0.70373 6.05736   6
  10   7   1 2.26333 3.88720   4
   9  -8  -1 2.78414 2.82095   5
  -9   8   1 1.44767 3.24729   3
   8  -8  -1 82.6812 6.45069   5
  -8   8   1 67.2600 4.98341   3
  -8   8   1 66.1813 4.65728   3
   7  -8  -1 64.2109 5.72066   5
  -7   8   1 69.4939 4.05332   3
  -7   8   1 61.6081 4.17026   3
  -7   8   1 61.4935 3.08500   6
   6  -8  -1 34.3331 2.81855   6
   6  -8  -1 32.1498 2.74398   6
   6  -8  -1 38.2017 4.95697   5
  -6   8   1 32.2963 2.64323   3
  -6   8   1 34.7214 3.27320   6
  -6   8   1 33.4964 2.90807   3
   5  -8  -1 40.4582 3.34327   6
   5  -8  -1 34.8687 4.46651   5
   5  -8  -1 32.2135 2.95410   6
  -5   8   1 34.8356 2.28319   3
  -5   8   1 34.6372 3.07588   6
  -5   8   1 35.8116 2.17577   3
  -5   8   1 39.6910 3.39768   6
   4  -8  -1 213.448 7.60123   6
   4  -8  -1 204.810 7.69841   6
   4  -8  -1 209.967 8.87943   5
  -4   8   1 201.888 5.26906   3
  -4   8   1 202.765 5.23098   3
  -4   8   1 201.290 7.71695   6
  -4   8   1 198.600 7.54249   6
   3  -8  -1 418.811 13.3835   5
   3  -8  -1 405.874 12.2906   6
   3  -8  -1 394.477 12.4330   6
  -3   8   1 403.776 12.4832   6
  -3   8   1 410.461 12.6364   6
  -3   8   1 426.520 13.2666   4
   2  -8  -1 0.82991 1.60484   6
   2  -8  -1 5.01032 1.62518   6
   2  -8  -1 2.49093 1.94283   5
  -2   8   1 1.19734 1.63018   4
  -2   8   1 0.37202 1.56605   6
  -2   8   1 3.44756 1.74140   6
   1  -8  -1 2.03256 1.68165   6
   1  -8  -1 2.56468 1.76447   6
   1  -8  -1 6.26643 2.07791   5
  -1   8   1 5.58105 1.88701   4
  -1   8   1 2.16966 1.62374   6
  -1   8   1 3.80602 1.84665   6
   0  -8  -1 0.62286 0.46597   3
   0  -8  -1 3.57312 1.81405   5
   0  -8  -1 1.33834 0.44976   3
   0  -8  -1 2.52136 1.77475   6
   0  -8  -1 3.24787 1.90238   6
   0   8   1 0.25384 1.51842   4
   0   8   1 0.93402 1.70985   6
   0   8   1 0.74622 1.34916   6
  -1  -8  -1 5.89757 2.16758   5
  -1  -8  -1 3.25252 0.98134   3
  -1  -8  -1 4.19545 1.75340   6
  -1  -8  -1 1.38735 1.50524   6
  -1  -8  -1 3.67651 0.97752   3
   1   8   1 2.11564 1.96407   6
   1   8   1 3.91290 1.71131   6
   1   8   1 6.30346 1.99728   4
  -2  -8  -1 66.6499 4.73453   6
  -2  -8  -1 53.0943 4.14164   6
  -2  -8  -1 58.8816 3.37072   3
  -2  -8  -1 57.3518 4.08149   5
  -2  -8  -1 57.3752 3.27432   3
   2   8   1 55.8683 3.80251   4
   2   8   1 64.1266 4.76130   6
   2   8   1 48.0827 3.94475   6
  -3  -8  -1 793.628 19.9635   3
  -3  -8  -1 761.294 21.5250   6
  -3  -8  -1 761.270 21.6047   6
  -3  -8  -1 760.817 20.2835   5
   3   8   1 769.745 21.7364   6
   3   8   1 780.441 20.9541   4
   3   8   1 751.979 17.9254   7
   3   8   1 743.030 21.2771   6
  -4  -8  -1 234.502 8.73878   5
  -4  -8  -1 252.945 9.91690   6
  -4  -8  -1 243.654 10.0774   6
  -4  -8  -1 249.953 9.21081   3
   4   8   1 244.303 10.1534   6
   4   8   1 255.997 10.0887   6
   4   8   1 237.802 9.73742   4
  -5  -8  -1 67.5973 5.35800   6
  -5  -8  -1 58.5130 4.74597   3
  -5  -8  -1 56.3889 4.38210   5
  -5  -8  -1 60.2388 5.07096   6
   5   8   1 60.4648 5.25406   6
   5   8   1 66.7334 5.40342   4
   5   8   1 61.3383 5.11892   6
  -6  -8  -1 74.5254 5.78728   3
  -6  -8  -1 74.4871 4.95313   5
  -6  -8  -1 74.7091 5.86977   6
  -6  -8  -1 84.7103 6.37056   6
   6   8   1 95.7323 6.44293   6
   6   8   1 84.8238 6.59723   4
  -7  -8  -1 117.028 7.41914   3
  -7  -8  -1 112.791 7.13236   6
  -7  -8  -1 117.429 5.94229   5
   7   8   1 134.317 8.65962   4
   7   8   1 130.705 7.99713   6
   7   8   1 112.368 7.35764   6
  -8  -8  -1 9.77173 2.30896   5
  -8  -8  -1 7.68054 3.04672   6
  -8  -8  -1 8.12379 3.44488   3
   8   8   1 5.13180 3.01571   6
   8   8   1 9.78522 3.22788   6
   8   8   1 7.80695 3.92188   4
  -9  -8  -1 16.4775 2.41969   5
   9   8   1 18.8108 4.17937   6
   9   8   1 19.3068 5.25585   4
  10   8   1 18.5600 5.71394   4
   9  -9  -1 0.59735 3.01600   5
   8  -9  -1 3.28767 3.00977   5
  -8   9   1 1.16040 1.75626   3
   7  -9  -1 3.85117 2.79784   5
   7  -9  -1 2.08895 0.98659   6
  -7   9   1 4.07554 1.34485   3
  -7   9   1 2.98319 1.37819   3
   6  -9  -1 79.7594 6.52620   5
   6  -9  -1 76.8393 4.24338   6
   6  -9  -1 80.8395 4.28496   6
  -6   9   1 83.9157 4.85658   6
  -6   9   1 84.8096 3.40522   3
  -6   9   1 81.9473 3.44360   3
   5  -9  -1 98.2984 5.00486   6
   5  -9  -1 94.7633 5.08601   6
   5  -9  -1 94.3046 6.67565   5
  -5   9   1 86.5628 2.72401   3
  -5   9   1 88.6672 2.73734   3
  -5   9   1 98.4536 5.51795   6
   4  -9  -1 1.23708 1.75922   6
   4  -9  -1 2.03649 2.46406   5
   4  -9  -1 4.51634 1.85353   6
  -4   9   1 2.37058 2.01662   4
  -4   9   1 5.16242 1.99245   6
   3  -9  -1 15.3385 3.29782   5
   3  -9  -1 18.5062 2.95193   6
   3  -9  -1 19.5570 2.84317   6
  -3   9   1 17.8860 3.19259   4
  -3   9   1 11.6720 2.46805   6
  -3   9   1 17.4555 2.77644   6
   2  -9  -1 84.7432 5.24896   6
   2  -9  -1 97.1509 5.69889   6
   2  -9  -1 101.041 6.02913   5
  -2   9   1 93.4817 5.53966   4
  -2   9   1 92.8395 5.55727   6
  -2   9   1 97.5137 5.60052   6
   1  -9  -1 67.5173 4.99667   6
   1  -9  -1 71.6671 4.82984   6
   1  -9  -1 77.2619 5.20670   5
  -1   9   1 76.1325 5.11506   6
  -1   9   1 70.1269 4.97574   6
  -1   9   1 72.9278 4.75563   4
   0  -9  -1 66.2806 2.07709   3
   0  -9  -1 69.6561 4.71214   6
   0  -9  -1 65.9699 2.09135   3
   0  -9  -1 67.9598 4.87260   5
   0  -9  -1 70.3850 5.17755   6
   0   9   1 72.2580 5.12582   6
   0   9   1 74.4917 5.14311   6
   0   9   1 73.5526 4.64124   4
  -1  -9  -1 15.0053 1.66091   3
  -1  -9  -1 10.8695 2.67081   5
  -1  -9  -1 14.7867 1.66580   3
  -1  -9  -1 13.2351 2.91937   6
  -1  -9  -1 18.3714 2.93499   6
   1   9   1 22.0126 3.05199   4
   1   9   1 17.2420 3.14530   6
   1   9   1 16.5548 2.80739   6
  -2  -9  -1 12.1380 2.64604   6
  -2  -9  -1 13.4229 1.93791   3
  -2  -9  -1 11.9454 2.72512   5
  -2  -9  -1 13.7479 1.93453   3
  -2  -9  -1 14.9845 2.76609   6
   2   9   1 14.1340 3.03396   6
   2   9   1 16.0332 3.13499   6
   2   9   1 21.0528 3.11562   4
  -3  -9  -1 63.7575 4.15304   3
  -3  -9  -1 65.5063 4.26300   3
  -3  -9  -1 52.3980 4.68223   6
  -3  -9  -1 72.6976 5.53475   6
  -3  -9  -1 62.0606 4.89597   5
   3   9   1 70.6205 5.51039   6
   3   9   1 62.0374 2.97640   7
   3   9   1 72.6796 5.72358   6
   3   9   1 63.4120 4.89572   4
  -4  -9  -1 12.8440 2.89031   5
  -4  -9  -1 13.2342 2.69261   3
  -4  -9  -1 16.7160 3.58657   6
  -4  -9  -1 12.9474 2.64987   3
  -4  -9  -1 7.69091 2.96786   6
   4   9   1 14.5062 3.18858   6
   4   9   1 9.94595 2.91896   4
   4   9   1 18.8660 3.59808   6
  -5  -9  -1 6.05664 2.59215   3
  -5  -9  -1 6.31014 2.58886   5
  -5  -9  -1 10.4264 2.77847   3
  -5  -9  -1 8.89728 2.97519   6
  -5  -9  -1 9.45268 3.17872   6
   5   9   1 12.6200 3.44658   4
   5   9   1 12.5861 3.12288   6
   5   9   1 7.65705 2.98769   6
  -6  -9  -1 3.87197 2.75813   6
  -6  -9  -1 4.02712 2.96624   6
  -6  -9  -1 1.01200 2.24605   3
  -6  -9  -1 0.99665 2.42480   3
  -6  -9  -1 4.24853 2.39712   5
   6   9   1 3.44387 2.43617   6
   6   9   1 2.72318 2.67298   6
   6   9   1 0.67558 2.65564   4
  -7  -9  -1 39.4349 5.48316   6
  -7  -9  -1 50.2425 4.43383   5
  -7  -9  -1 38.6599 5.08775   3
   7   9   1 54.3014 6.82491   4
   7   9   1 36.7209 5.19965   6
   7   9   1 42.3662 5.01274   6
  -8  -9  -1 2.19433 2.17145   5
  -8  -9  -1 11.6464 3.50135   3
   8   9   1 7.88265 4.00911   4
   8   9   1 2.32065 3.62308   6
   8   9   1 3.60393 3.11023   6
  -9  -9  -1 -1.3549 1.84154   5
   9   9   1 -4.2964 3.10858   4
   8 -10  -1 37.2561 5.53326   5
   7 -10  -1 2.07618 1.11888   6
   7 -10  -1 6.70323 3.32972   5
   7 -10  -1 4.96862 1.33915   6
  -7  10   1 3.86583 0.87593   3
  -7  10   1 2.94994 0.87396   3
   6 -10  -1 11.0921 3.68662   5
   6 -10  -1 9.39902 2.09649   6
   6 -10  -1 4.48297 1.77849   6
  -6  10   1 7.69935 2.45485   6
   5 -10  -1 2.92623 2.94080   5
   5 -10  -1 -1.9298 1.64138   6
  -5  10   1 0.79212 2.12729   6
  -5  10   1 -0.2437 2.50773   4
   4 -10  -1 295.877 10.4987   6
   4 -10  -1 301.785 12.1960   5
   4 -10  -1 305.300 10.8815   6
  -4  10   1 288.648 10.7533   6
  -4  10   1 294.445 10.8598   6
  -4  10   1 272.755 11.5316   4
   3 -10  -1 67.1746 5.14018   6
   3 -10  -1 67.7126 5.65719   5
   3 -10  -1 59.0677 4.73973   6
  -3  10   1 62.9634 5.20512   4
  -3  10   1 69.9891 5.13346   6
  -3  10   1 64.8425 5.01848   6
   2 -10  -1 381.188 13.4187   6
   2 -10  -1 440.212 14.4589   5
  -2  10   1 409.511 13.5472   4
  -2  10   1 402.777 13.6185   6
  -2  10   1 389.597 13.4949   6
   1 -10  -1 394.573 13.2930   6
   1 -10  -1 367.632 12.9781   5
   1 -10  -1 379.173 12.9561   6
  -1  10   1 354.201 12.8986   6
  -1  10   1 369.256 12.4844   4
  -1  10   1 375.230 13.1183   6
   0 -10  -1 274.069 10.6687   5
   0 -10  -1 286.376 10.9765   6
   0 -10  -1 275.257 11.0089   6
   0  10   1 278.925 10.2641   4
   0  10   1 284.619 11.1507   6
   0  10   1 276.999 11.0116   6
  -1 -10  -1 1.65519 1.72045   6
  -1 -10  -1 0.68763 0.85621   3
  -1 -10  -1 2.29931 2.44212   5
  -1 -10  -1 2.01046 1.72063   6
  -1 -10  -1 1.67027 0.94244   3
   1  10   1 3.53340 2.17201   4
   1  10   1 1.56204 1.74554   6
   1  10   1 5.37580 2.61952   6
  -2 -10  -1 65.3481 3.58838   3
  -2 -10  -1 60.9919 5.41508   6
  -2 -10  -1 64.3263 5.02181   5
  -2 -10  -1 65.0669 3.58508   3
  -2 -10  -1 62.7099 5.40016   6
   2  10   1 68.8815 5.68374   6
   2  10   1 65.5722 4.92296   4
   2  10   1 66.1861 5.60581   6
  -3 -10  -1 38.1072 4.81282   6
  -3 -10  -1 35.9563 3.39318   3
  -3 -10  -1 36.4481 3.28993   3
  -3 -10  -1 37.8343 4.07108   5
  -3 -10  -1 33.2600 3.97592   6
   3  10   1 34.4049 2.45933   7
   3  10   1 34.7060 4.65872   6
   3  10   1 35.3904 4.71996   6
   3  10   1 35.8323 4.06982   4
  -4 -10  -1 11.3514 3.25202   6
  -4 -10  -1 3.61255 1.92422   3
  -4 -10  -1 2.19968 2.36890   5
  -4 -10  -1 1.05923 1.82156   3
  -4 -10  -1 8.66595 3.03663   6
   4  10   1 5.84925 3.06893   6
   4  10   1 7.15821 2.91937   4
   4  10   1 2.86486 2.68340   6
  -5 -10  -1 6.45857 2.32347   3
  -5 -10  -1 2.87379 2.29313   3
  -5 -10  -1 6.96289 3.19891   6
  -5 -10  -1 3.68123 2.51252   5
  -5 -10  -1 3.36354 2.41243   6
   5  10   1 2.76161 2.74809   6
   5  10   1 1.78283 2.82146   4
   5  10   1 5.41575 3.09877   6
  -6 -10  -1 15.0665 4.00537   6
  -6 -10  -1 18.2931 3.40793   5
  -6 -10  -1 13.7668 3.16513   3
   6  10   1 16.1738 3.73105   6
   6  10   1 26.5111 4.92402   4
   6  10   1 22.7980 4.15277   6
  -7 -10  -1 -0.2693 3.08147   6
  -7 -10  -1 0.10792 2.60381   3
  -7 -10  -1 0.72632 2.20068   5
   7  10   1 -3.3746 2.55285   6
   7  10   1 0.20611 3.04487   4
  -8 -10  -1 -4.3279 1.71851   5
  -8 -10  -1 -0.0410 2.74918   3
   8  10   1 -1.2503 3.32954   6
   8  10   1 -0.1084 3.09035   4
  -9 -10  -1 27.5313 3.37701   5
   9  10   1 22.9752 5.95786   4
   8 -11  -1 4.91778 3.20044   5
  -8  11   1 -2.6422 3.39283   4
   7 -11  -1 1.15104 3.23650   5
   7 -11  -1 3.92987 1.42447   6
  -7  11   1 -1.2247 3.28763   4
   6 -11  -1 15.6633 4.16093   5
   6 -11  -1 14.3705 2.64263   6
  -6  11   1 17.9256 4.54940   4
  -6  11   1 10.1773 2.90820   6
   5 -11  -1 69.5456 5.16072   6
   5 -11  -1 66.2924 4.76734   6
   5 -11  -1 62.9271 6.43904   5
  -5  11   1 67.6989 6.33538   4
  -5  11   1 66.9887 5.54685   6
   4 -11  -1 21.7317 3.54948   6
   4 -11  -1 31.4609 4.98614   5
   4 -11  -1 33.1404 4.01364   6
  -4  11   1 26.0477 3.83200   6
  -4  11   1 24.6759 4.35434   4
   3 -11  -1 -2.4256 1.80047   6
   3 -11  -1 3.80146 2.62625   6
   3 -11  -1 -1.3588 2.41473   5
  -3  11   1 -3.4060 2.13377   6
  -3  11   1 3.32326 2.67207   4
  -3  11   1 -2.8996 1.91288   6
   2 -11  -1 100.354 6.50175   6
   2 -11  -1 98.4629 6.84617   5
  -2  11   1 87.5776 6.45707   6
  -2  11   1 97.1424 6.30594   4
  -2  11   1 91.4993 6.22399   6
   1 -11  -1 42.2512 4.58675   6
   1 -11  -1 45.1460 4.45137   6
   1 -11  -1 46.2917 5.00816   5
  -1  11   1 56.2171 5.20118   6
  -1  11   1 47.0528 4.54070   4
  -1  11   1 45.2634 4.99113   6
   0 -11  -1 140.389 7.82197   6
   0 -11  -1 147.551 7.82224   6
   0 -11  -1 149.745 7.99680   5
   0  11   1 145.084 7.96588   6
   0  11   1 149.018 7.81758   6
   0  11   1 147.381 7.39959   4
  -1 -11  -1 353.857 9.48464   3
  -1 -11  -1 365.276 13.8717   6
  -1 -11  -1 372.802 13.2993   5
  -1 -11  -1 367.208 9.46393   3
  -1 -11  -1 355.088 13.5965   6
   1  11   1 386.503 14.1486   6
   1  11   1 363.146 12.8410   4
   1  11   1 367.107 13.7573   6
  -2 -11  -1 10.9376 3.13450   5
  -2 -11  -1 10.2493 1.82100   3
  -2 -11  -1 11.2793 3.41909   6
  -2 -11  -1 6.97160 1.63038   3
  -2 -11  -1 8.52557 3.08445   6
   2  11   1 7.72815 2.83844   4
   2  11   1 12.2126 3.52257   6
   2  11   1 11.7402 3.36226   6
  -3 -11  -1 0.56535 2.52660   6
  -3 -11  -1 -1.1421 1.43827   3
  -3 -11  -1 0.56823 1.44201   3
  -3 -11  -1 0.19721 2.25652   5
  -3 -11  -1 0.51446 2.84648   6
   3  11   1 -1.0749 1.87952   6
   3  11   1 0.83481 1.20366   7
   3  11   1 2.33468 2.28828   4
   3  11   1 1.93549 2.73554   6
  -4 -11  -1 95.3669 7.27322   6
  -4 -11  -1 97.5704 6.40374   5
  -4 -11  -1 75.5574 5.21067   3
  -4 -11  -1 83.6218 6.92674   6
  -4 -11  -1 81.1620 5.21869   3
   4  11   1 84.2264 7.01960   6
   4  11   1 103.155 6.97418   6
   4  11   1 86.8733 6.58897   4
  -5 -11  -1 39.0141 4.58775   3
  -5 -11  -1 44.9496 5.89375   6
  -5 -11  -1 51.2725 4.84373   5
  -5 -11  -1 40.6696 4.94705   6
  -5 -11  -1 50.4202 4.80581   3
   5  11   1 43.7448 5.93374   4
   5  11   1 47.6543 6.10156   6
   5  11   1 35.1157 5.14170   6
  -6 -11  -1 45.1440 5.00081   3
  -6 -11  -1 57.6717 6.60287   6
  -6 -11  -1 47.0297 5.22930   5
   6  11   1 57.9799 6.66701   4
   6  11   1 48.7448 6.27682   6
   6  11   1 54.4659 6.27439   6
  -7 -11  -1 2.43157 3.56920   6
  -7 -11  -1 7.46820 2.79928   5
  -7 -11  -1 4.51834 2.96462   3
   7  11   1 3.76772 3.76574   6
   7  11   1 11.2051 4.33566   4
   7  11   1 4.59302 3.39358   6
  -8 -11  -1 -0.4283 2.21478   5
   8  11   1 -1.7421 3.26047   4
   7 -12  -1 10.0638 4.17416   5
   7 -12  -1 7.28992 1.96868   6
  -7  12   1 5.54441 4.35135   4
   6 -12  -1 2.87026 3.57359   5
  -6  12   1 0.73442 2.70598   6
  -6  12   1 2.76360 3.56211   4
   5 -12  -1 -0.3627 1.96608   6
   5 -12  -1 -0.6947 2.10295   6
   5 -12  -1 6.27293 3.72747   5
  -5  12   1 3.98077 3.26450   4
  -5  12   1 2.83662 2.79253   6
   4 -12  -1 20.0069 4.57448   5
   4 -12  -1 14.9091 2.96083   6
   4 -12  -1 11.4664 3.17692   6
  -4  12   1 16.4200 3.36162   6
  -4  12   1 5.89163 3.34797   4
   3 -12  -1 1.47315 2.58512   6
   3 -12  -1 1.34046 2.98789   5
   3 -12  -1 -0.1237 2.29217   6
  -3  12   1 -1.9018 2.32719   4
  -3  12   1 -1.3462 2.03487   6
   2 -12  -1 104.445 7.03990   6
   2 -12  -1 115.435 7.85277   5
  -2  12   1 99.0282 6.71473   6
  -2  12   1 109.860 7.02972   4
  -2  12   1 85.7734 6.64718   6
   1 -12  -1 13.2034 3.29242   6
   1 -12  -1 6.35023 3.14203   5
   1 -12  -1 17.4020 3.74093   6
  -1  12   1 8.67509 3.04098   4
  -1  12   1 17.1700 3.60154   6
  -1  12   1 14.1987 3.34693   6
   0 -12  -1 12.6983 2.97277   6
   0 -12  -1 18.1770 4.00216   6
   0 -12  -1 10.3653 3.48528   5
   0  12   1 16.4771 3.45547   4
   0  12   1 15.4406 3.65673   6
   0  12   1 20.2242 3.82299   6
  -1 -12  -1 8.27907 3.24928   5
  -1 -12  -1 12.9277 3.63328   6
  -1 -12  -1 5.80253 3.25082   6
  -1 -12  -1 12.2025 1.37129   3
  -1 -12  -1 13.2084 1.42122   3
   1  12   1 9.81346 3.14539   4
   1  12   1 7.21056 2.89519   6
  -2 -12  -1 19.3313 2.21273   3
  -2 -12  -1 18.9672 2.22459   3
  -2 -12  -1 17.9719 4.36348   6
  -2 -12  -1 17.8558 3.97054   5
  -2 -12  -1 16.9932 3.86364   6
   2  12   1 19.3317 3.87513   4
   2  12   1 21.3401 4.31079   6
   2  12   1 19.2104 3.65438   6
  -3 -12  -1 28.2808 4.81295   6
  -3 -12  -1 30.8876 4.98306   6
  -3 -12  -1 42.9010 3.55843   3
  -3 -12  -1 36.5692 4.89609   5
  -3 -12  -1 30.7880 3.27328   3
   3  12   1 35.0977 2.94588   7
   3  12   1 39.1024 5.30251   6
   3  12   1 44.1187 5.44977   4
   3  12   1 37.6013 5.44555   6
  -4 -12  -1 4.81302 2.16107   3
  -4 -12  -1 5.61660 3.46768   6
  -4 -12  -1 15.1441 3.92607   6
  -4 -12  -1 5.24171 3.15235   5
  -4 -12  -1 4.05305 2.21332   3
   4  12   1 6.49757 3.45208   6
   4  12   1 12.8775 3.65534   4
   4  12   1 10.4515 3.78004   6
  -5 -12  -1 53.0282 5.13952   3
  -5 -12  -1 65.7121 7.04065   6
  -5 -12  -1 61.2462 5.53282   3
  -5 -12  -1 74.1222 6.18392   5
   5  12   1 51.1668 6.58646   6
   5  12   1 59.9707 6.52369   4
   5  12   1 58.0308 7.05862   6
  -6 -12  -1 33.1456 4.45079   3
  -6 -12  -1 42.3908 6.12603   6
  -6 -12  -1 44.0385 5.26717   5
   6  12   1 50.4769 7.11455   4
   6  12   1 43.9625 6.23929   6
   6  12   1 54.9957 6.52408   6
  -7 -12  -1 10.5738 3.32436   3
  -7 -12  -1 6.90926 3.11392   5
   7  12   1 11.5074 4.47097   4
   7  12   1 6.02972 3.74795   6
  -8 -12  -1 13.4436 3.28222   5
   8  12   1 15.9982 5.41429   4
   6 -13  -1 10.2317 4.18159   5
  -6  13   1 22.2472 5.37548   4
   5 -13  -1 37.0727 6.28657   5
  -5  13   1 34.0637 5.64610   4
  -5  13   1 29.3607 4.63104   6
   4 -13  -1 0.11514 2.75925   6
   4 -13  -1 1.59606 2.33438   6
   4 -13  -1 10.1203 4.01187   5
  -4  13   1 5.85062 3.41126   4
  -4  13   1 5.14433 3.04075   6
   3 -13  -1 25.3580 4.39028   6
   3 -13  -1 26.8162 4.07716   6
   3 -13  -1 35.4905 5.77832   5
  -3  13   1 31.0803 5.02966   4
  -3  13   1 28.9015 4.28126   6
   2 -13  -1 15.2559 4.11199   5
   2 -13  -1 14.0252 3.50125   6
  -2  13   1 10.6853 3.36990   4
  -2  13   1 8.59849 3.19688   6
   1 -13  -1 39.2961 5.56518   5
   1 -13  -1 31.0018 4.82495   6
   1 -13  -1 34.2906 4.67072   6
  -1  13   1 36.0515 5.09296   6
  -1  13   1 47.8941 5.65457   6
  -1  13   1 24.1432 4.31271   4
   0 -13  -1 88.8416 7.24777   5
   0 -13  -1 85.1761 6.89572   6
   0 -13  -1 102.690 7.58027   6
   0  13   1 91.9083 6.79681   4
   0  13   1 85.7732 6.69069   6
   0  13   1 85.1397 7.34505   6
  -1 -13  -1 27.5184 1.55726   3
  -1 -13  -1 26.9415 1.51591   3
  -1 -13  -1 36.7130 5.41822   6
  -1 -13  -1 23.2215 4.70133   6
  -1 -13  -1 25.1918 4.61836   5
   1  13   1 34.4400 5.14618   6
   1  13   1 21.8035 4.21720   4
   1  13   1 33.7685 5.33438   6
  -2 -13  -1 -0.6102 3.41310   6
  -2 -13  -1 2.96918 1.39097   3
  -2 -13  -1 8.49287 3.65347   6
  -2 -13  -1 2.74622 1.27489   3
  -2 -13  -1 0.84179 3.00575   5
   2  13   1 2.45276 3.40076   6
   2  13   1 4.03307 3.37873   6
   2  13   1 4.34870 3.08302   4
  -3 -13  -1 13.9304 2.29714   3
  -3 -13  -1 12.4741 2.29951   3
  -3 -13  -1 18.3538 4.30429   5
  -3 -13  -1 9.21847 4.04098   6
  -3 -13  -1 10.5754 4.29881   6
   3  13   1 9.63638 4.00585   6
   3  13   1 10.4109 4.00861   6
   3  13   1 10.7045 3.65635   4
   3  13   1 11.1720 2.24836   7
  -4 -13  -1 84.3332 8.17189   6
  -4 -13  -1 88.2068 5.57901   3
  -4 -13  -1 88.0121 5.70310   3
  -4 -13  -1 88.8846 7.13513   5
  -4 -13  -1 97.3437 7.50037   6
   4  13   1 88.7204 7.55000   4
   4  13   1 101.298 8.35779   6
   4  13   1 90.7592 8.27784   6
  -5 -13  -1 10.5700 2.86192   3
  -5 -13  -1 13.1314 3.75183   5
  -5 -13  -1 15.1684 4.86835   6
   5  13   1 17.6029 4.61361   4
   5  13   1 7.71544 4.07926   6
   5  13   1 15.6179 4.71867   6
  -6 -13  -1 6.71551 4.13005   6
  -6 -13  -1 3.08020 2.76330   3
  -6 -13  -1 3.11136 2.85927   5
   6  13   1 -1.8348 3.08834   4
   6  13   1 3.44139 5.86346   6
  -7 -13  -1 23.0154 5.65629   3
  -7 -13  -1 26.4245 4.62936   5
   7  13   1 30.6299 6.25006   4
   6 -14  -1 19.3588 5.66144   5
  -6  14   1 18.2346 5.25013   4
   5 -14  -1 33.1010 6.14818   5
   5 -14  -1 29.6393 4.75069   6
  -5  14   1 31.7741 5.80265   4
   4 -14  -1 10.4030 3.87887   6
   4 -14  -1 26.6118 5.72617   5
  -4  14   1 13.6748 4.33470   4
   3 -14  -1 15.6343 3.76436   6
   3 -14  -1 4.23837 3.84144   5
   3 -14  -1 9.37609 3.65234   6
  -3  14   1 7.19185 3.44939   6
  -3  14   1 3.93694 3.11079   4
   2 -14  -1 104.736 8.79415   5
   2 -14  -1 129.007 8.35785   6
   2 -14  -1 127.284 9.54817   6
  -2  14   1 133.872 8.74632   4
  -2  14   1 105.536 8.25670   6
   1 -14  -1 71.8356 7.40861   5
   1 -14  -1 69.9804 6.83037   6
   1 -14  -1 69.8754 6.40200   6
  -1  14   1 69.2539 6.62563   4
  -1  14   1 75.1482 7.12274   6
   0 -14  -1 12.5440 4.28734   5
   0 -14  -1 10.3680 3.74118   6
   0 -14  -1 9.09831 3.72337   6
   0  14   1 11.4315 3.78753   4
   0  14   1 15.9758 4.17791   6
  -1 -14  -1 54.4212 6.71740   6
  -1 -14  -1 47.1672 6.33549   5
  -1 -14  -1 54.0908 6.68123   6
   1  14   1 50.8776 6.51469   6
   1  14   1 42.4822 5.71011   4
   1  14   1 49.2512 6.43870   6
  -2 -14  -1 137.161 5.12038   3
  -2 -14  -1 140.491 5.26484   3
  -2 -14  -1 153.228 10.0333   6
  -2 -14  -1 143.958 9.88840   6
  -2 -14  -1 147.173 9.57857   5
   2  14   1 144.537 10.0421   6
   2  14   1 139.406 9.56469   6
   2  14   1 145.810 6.89354   7
   2  14   1 152.524 9.18448   4
  -3 -14  -1 40.8385 3.58253   3
  -3 -14  -1 41.1654 6.24651   6
  -3 -14  -1 46.7973 6.25235   5
  -3 -14  -1 39.6848 6.33936   6
  -3 -14  -1 46.4961 3.71579   3
   3  14   1 33.8375 5.57628   4
   3  14   1 33.3519 5.81967   6
   3  14   1 39.6038 3.47681   7
   3  14   1 56.3724 7.20414   6
  -4 -14  -1 7.03085 3.92480   6
  -4 -14  -1 12.6427 3.92667   5
  -4 -14  -1 8.31083 2.40330   3
  -4 -14  -1 -1.9838 3.40996   6
  -4 -14  -1 5.19460 2.42112   3
   4  14   1 7.21764 3.82518   4
   4  14   1 0.32221 4.38254   6
   4  14   1 5.58394 4.12734   6
  -5 -14  -1 29.9134 5.09000   5
  -5 -14  -1 23.9182 5.69188   6
  -5 -14  -1 16.3401 3.24110   3
   5  14   1 15.0128 6.16406   6
   5  14   1 25.7269 5.46087   4
   5  14   1 20.3377 4.52476   6
  -6 -14  -1 2.94130 2.99327   3
  -6 -14  -1 -0.1666 2.99485   5
   6  14   1 -3.4120 4.21714   6
   6  14   1 2.09224 3.78950   4
  -7 -14  -1 9.70392 3.95421   5
   7  14   1 9.07356 5.31365   4
   5 -15  -1 -0.0304 3.82700   5
  -5  15   1 3.66451 4.13010   4
   4 -15  -1 32.4364 6.47267   5
  -4  15   1 30.3037 5.97076   4
   3 -15  -1 31.5883 6.19164   5
   3 -15  -1 37.5005 7.60145   6
  -3  15   1 28.1544 5.45663   4
   2 -15  -1 5.52895 4.20799   5
   2 -15  -1 11.1577 3.56435   6
   2 -15  -1 12.1661 3.99722   6
  -2  15   1 5.35627 3.72019   4
  -2  15   1 12.4393 4.10431   6
   1 -15  -1 6.65807 3.82367   6
   1 -15  -1 3.07744 3.51067   6
   1 -15  -1 11.6065 4.59623   5
  -1  15   1 13.7874 4.15806   4
  -1  15   1 12.9002 3.97106   6
   0 -15  -1 4.04387 3.29118   6
   0 -15  -1 0.35263 3.28830   5
   0 -15  -1 2.79679 4.18005   6
   0  15   1 1.99418 3.03463   4
  -1 -15  -1 85.8400 8.71088   6
  -1 -15  -1 91.3004 8.37448   5
  -1 -15  -1 94.1888 8.26922   6
   1  15   1 102.208 8.87019   6
   1  15   1 100.996 7.85944   4
  -2 -15  -1 0.86344 1.04608   3
  -2 -15  -1 -3.1703 3.70590   6
  -2 -15  -1 1.55604 3.18394   5
  -2 -15  -1 -0.6720 0.89887   3
  -2 -15  -1 1.93751 3.48396   6
   2  15   1 -5.8099 3.43055   6
   2  15   1 -3.0693 1.63296   7
   2  15   1 1.11855 2.76263   4
  -3 -15  -1 17.4539 5.19116   6
  -3 -15  -1 17.7447 4.72453   5
  -3 -15  -1 19.9374 5.07458   6
  -3 -15  -1 14.8798 2.41228   3
  -3 -15  -1 13.0875 2.11892   3
   3  15   1 4.31199 5.07138   6
   3  15   1 15.6291 2.52951   7
   3  15   1 18.4041 4.74585   4
   3  15   1 26.6038 6.16608   6
  -4 -15  -1 -2.5001 3.39924   6
  -4 -15  -1 4.30955 2.79876   3
  -4 -15  -1 2.16733 3.42616   5
  -4 -15  -1 0.27151 2.16394   3
   4  15   1 -1.9027 3.27179   4
   4  15   1 -5.6712 4.11784   6
   4  15   1 -2.5263 5.53493   6
  -5 -15  -1 14.7844 4.42307   5
  -5 -15  -1 14.8838 5.69882   6
   5  15   1 15.4337 5.43226   6
   5  15   1 6.10836 4.03268   4
  -6 -15  -1 17.4519 4.14543   3
  -6 -15  -1 23.5981 4.95150   5
   6  15   1 21.8893 5.71034   4
   3 -16  -1 26.3682 6.39712   5
  -3  16   1 19.8091 5.09777   4
   2 -16  -1 3.56931 4.72526   5
  -2  16   1 9.19613 4.37427   4
   1 -16  -1 -3.1457 3.29738   5
   1 -16  -1 5.71520 3.69675   6
  -1  16   1 -2.9620 3.15272   4
   0 -16  -1 64.7914 7.19725   6
   0 -16  -1 75.4913 8.35282   5
   0  16   1 70.7486 8.55492   6
   0  16   1 63.5719 7.08831   4
  -1 -16  -1 14.5122 4.90475   5
  -1 -16  -1 14.9562 4.25767   6
   1  16   1 7.88140 3.82491   4
   1  16   1 4.77693 4.56701   6
  -2 -16  -1 63.7613 7.64498   6
  -2 -16  -1 51.8067 7.36630   5
   2  16   1 45.8995 4.69863   7
   2  16   1 48.1651 7.68642   6
   2  16   1 63.6082 7.19271   4
  -3 -16  -1 10.0773 4.41042   5
  -3 -16  -1 0.85623 4.48850   6
   3  16   1 8.43511 5.36414   6
   3  16   1 1.78880 2.10502   7
   3  16   1 5.92714 3.98628   4
  -4 -16  -1 11.9306 4.34032   5
  -4 -16  -1 15.5805 5.64217   6
   4  16   1 18.9593 6.00766   6
   5  16   1 19.8766 5.56024   4
   2 -17  -1 -4.8071 4.04300   5
  -2  17   1 6.07679 4.24771   4
   1 -17  -1 1.34596 4.49076   5
  -1  17   1 -2.3777 3.33589   4
   0 -17  -1 -0.2049 4.02215   5
   0  17   1 -0.4149 3.54904   4
  -1 -17  -1 -1.7179 4.12652   5
   1  17   1 -4.5951 2.39809   7
   1  17   1 1.68073 3.55663   4
  -2 -17  -1 3.12304 4.67646   5
  -2 -17  -1 6.26507 5.40874   6
   2  17   1 6.94913 3.00222   7
   2  17   1 9.02507 4.46371   4
  -3 -17  -1 23.2975 7.08035   6
  -3 -17  -1 16.2218 5.53447   5
   3  17   1 1.98094 6.35105   6
   3  17   1 13.9770 5.01000   4
   3  17   1 12.0005 2.89715   7
   2  16  -2 15.2916 5.33187   4
   2  16  -2 14.7417 3.69998   7
  -2 -16   2 8.03704 7.01427   6
  -2 -16   2 14.5815 5.33378   5
   1  16  -2 31.6871 6.02618   4
   1  16  -2 31.2683 4.90680   7
  -1 -16   2 23.0851 6.00143   5
   0  16  -2 -5.4521 3.26744   4
   0  16  -2 1.64638 3.00309   7
   0 -16   2 2.60036 4.48288   5
  -1  16  -2 2.51764 3.58981   4
   1 -16   2 -7.8245 3.82420   5
  -2  16  -2 41.4969 6.75993   4
   2 -16   2 61.2461 8.67912   5
   4  15  -2 -2.1042 3.79705   4
   4  15  -2 -5.8676 5.02825   6
  -4 -15   2 0.42573 5.30723   6
  -4 -15   2 4.62798 4.01997   5
   3  15  -2 0.01273 5.28022   6
   3  15  -2 -1.3260 3.71859   4
   3  15  -2 1.03079 2.18313   7
  -3 -15   2 -2.8264 4.72203   6
  -3 -15   2 4.49548 3.89785   5
   2  15  -2 1.31495 2.48134   7
   2  15  -2 0.43748 3.83883   6
   2  15  -2 -2.2972 3.46092   4
  -2 -15   2 1.35737 3.75851   5
  -2 -15   2 -1.2696 4.51498   6
   1  15  -2 47.4735 7.23009   6
   1  15  -2 47.9019 6.83164   4
   1  15  -2 58.6430 6.00172   7
  -1 -15   2 55.4701 7.14007   6
  -1 -15   2 75.5826 8.21104   5
   0  15  -2 47.9706 5.78306   7
   0  15  -2 41.4163 6.30148   4
   0  15  -2 44.4128 6.27054   6
   0 -15   2 31.7619 5.63233   6
   0 -15   2 62.1320 7.87157   5
  -1  15  -2 49.0654 6.72384   4
   1 -15   2 55.4128 7.89683   5
  -2  15  -2 5.25619 3.74880   4
   2 -15   2 -0.9970 4.13564   5
  -3  15  -2 42.6464 6.68013   4
   3 -15   2 36.3913 7.29309   5
  -4  15  -2 43.0351 6.73950   4
   4 -15   2 36.9190 7.35924   5
   5  14  -2 14.3029 6.03734   6
   5  14  -2 7.81062 4.80194   4
  -5 -14   2 17.8858 4.45110   5
  -5 -14   2 12.9997 3.45859   3
   4  14  -2 10.0358 5.02002   6
   4  14  -2 5.07746 3.77081   4
  -4 -14   2 3.98674 3.58915   6
  -4 -14   2 3.12611 2.39984   3
  -4 -14   2 -0.0108 2.94771   5
   3  14  -2 -10.421 3.91037   6
   3  14  -2 3.35256 2.13922   7
   3  14  -2 1.04068 4.68190   6
   3  14  -2 6.45303 4.00791   4
  -3 -14   2 -1.0285 3.13100   5
  -3 -14   2 -1.8365 5.42757   6
  -3 -14   2 0.89481 1.96432   3
  -3 -14   2 6.14606 4.82524   6
  -3 -14   2 2.25988 2.54286   3
   2  14  -2 3.79842 3.48293   4
   2  14  -2 1.87089 3.37230   6
   2  14  -2 -1.2467 2.15494   7
  -2 -14   2 5.11073 4.11477   6
  -2 -14   2 -5.1528 4.41593   6
  -2 -14   2 0.42286 3.42342   5
  -2 -14   2 3.18202 1.71948   3
  -2 -14   2 2.14048 1.37238   3
   1  14  -2 12.1846 4.02379   4
   1  14  -2 7.87513 4.38094   6
   1  14  -2 16.3902 3.65243   7
  -1 -14   2 5.23764 4.15266   5
  -1 -14   2 15.2050 4.44217   6
  -1 -14   2 6.37883 4.14755   6
   0  14  -2 9.01954 3.88604   6
   0  14  -2 5.73748 3.68995   4
   0 -14   2 1.36915 3.58583   6
   0 -14   2 8.34212 4.16943   5
   0 -14   2 8.12784 4.64966   6
  -1  14  -2 9.05828 3.67391   6
  -1  14  -2 1.05032 3.28732   4
   1 -14   2 -2.4442 3.65520   6
   1 -14   2 3.03147 4.06368   5
   1 -14   2 4.67083 4.00821   6
  -2  14  -2 7.13806 3.68800   4
  -2  14  -2 8.20683 4.18193   6
   2 -14   2 11.3763 4.65833   5
   2 -14   2 12.6499 3.81623   6
  -3  14  -2 13.8363 4.34518   4
   3 -14   2 9.98581 4.43957   6
   3 -14   2 2.00582 4.52618   5
  -4  14  -2 45.1999 6.70838   4
   4 -14   2 39.0198 6.86993   5
  -5  14  -2 46.1770 7.04145   4
   5 -14   2 49.4298 8.11663   5
   6  13  -2 9.27279 4.84643   4
  -6 -13   2 0.85522 3.13961   3
  -6 -13   2 -2.0617 2.61525   5
   5  13  -2 -8.4325 3.63129   6
   5  13  -2 -3.6041 3.31648   4
  -5 -13   2 0.83700 2.68520   5
  -5 -13   2 3.14573 2.50358   3
  -5 -13   2 -1.7721 4.72384   6
   4  13  -2 70.6935 8.09825   6
   4  13  -2 52.4348 7.59969   6
   4  13  -2 80.6237 7.97873   4
  -4 -13   2 80.0830 6.90501   5
  -4 -13   2 62.7248 5.02510   3
  -4 -13   2 67.7632 8.22781   6
  -4 -13   2 53.2763 5.55008   3
   3  13  -2 115.106 6.15188   7
   3  13  -2 113.681 9.52555   6
   3  13  -2 108.221 8.63748   4
   3  13  -2 110.694 9.44391   6
  -3 -13   2 113.730 6.20190   3
  -3 -13   2 113.440 5.85433   3
  -3 -13   2 114.715 9.71055   6
  -3 -13   2 129.978 8.53299   5
  -3 -13   2 132.818 9.93901   6
   2  13  -2 7.50737 2.44616   7
   2  13  -2 -4.6744 3.60891   6
   2  13  -2 3.40112 3.33034   4
   2  13  -2 1.81208 3.68761   6
  -2 -13   2 2.46037 2.89186   6
  -2 -13   2 5.46139 3.87875   6
  -2 -13   2 2.58994 3.15950   5
  -2 -13   2 0.74968 1.27490   3
  -2 -13   2 0.90981 1.58665   3
   1  13  -2 15.5809 4.60269   6
   1  13  -2 27.1859 3.99006   7
   1  13  -2 20.3148 4.39305   4
   1  13  -2 16.8647 4.37003   6
  -1 -13   2 21.3558 4.84571   6
  -1 -13   2 20.2721 4.55543   5
  -1 -13   2 19.7519 1.83006   3
  -1 -13   2 19.5403 1.66263   3
  -1 -13   2 24.3683 4.73345   6
   0  13  -2 83.6166 6.97533   6
   0  13  -2 98.6015 7.44039   4
   0 -13   2 82.5804 7.34097   6
   0 -13   2 90.7396 7.86329   5
   0 -13   2 96.6778 7.80695   6
  -1  13  -2 2.63621 3.05106   4
  -1  13  -2 5.16308 3.28706   6
   1 -13   2 -0.0255 3.43201   5
   1 -13   2 -5.2792 2.66026   6
   1 -13   2 -0.4450 2.81378   6
  -2  13  -2 2.96841 3.10203   6
  -2  13  -2 -0.1288 3.03653   4
   2 -13   2 0.99288 3.47846   5
   2 -13   2 5.29044 3.54607   6
  -3  13  -2 38.1602 5.57131   4
  -3  13  -2 36.1718 5.17693   6
   3 -13   2 35.9669 4.62378   6
   3 -13   2 47.5219 6.93976   5
   3 -13   2 27.1867 4.71562   6
  -4  13  -2 9.01200 3.47525   6
  -4  13  -2 -0.8760 3.13022   4
   4 -13   2 -0.4542 3.03504   6
   4 -13   2 3.17844 3.21790   6
   4 -13   2 0.12166 3.38018   5
  -5  13  -2 0.40916 3.62555   4
   5 -13   2 6.81249 4.71611   5
   5 -13   2 0.69443 3.52211   6
  -6  13  -2 2.08312 3.85262   4
   6 -13   2 -1.5553 3.60752   5
   6 -13   2 -0.3581 2.98671   6
   7  12  -2 -1.4992 3.93098   4
  -7 -12   2 -3.5552 2.40497   5
   6  12  -2 -0.2369 3.70958   6
   6  12  -2 -1.9412 3.60610   4
  -6 -12   2 2.95878 4.50514   6
  -6 -12   2 3.25810 2.79600   3
  -6 -12   2 3.48091 2.65899   5
   5  12  -2 8.37076 4.19952   4
   5  12  -2 5.66035 3.77210   6
   5  12  -2 8.04671 4.64597   6
  -5 -12   2 5.14920 3.04991   5
  -5 -12   2 9.17072 4.47037   6
   4  12  -2 6.24467 3.78903   4
   4  12  -2 6.48503 3.91024   6
   4  12  -2 6.75392 3.87777   6
  -4 -12   2 4.63661 2.24188   3
  -4 -12   2 5.30527 3.08305   5
  -4 -12   2 1.89617 3.92823   6
  -4 -12   2 -0.8464 3.52180   6
   3  12  -2 36.5081 6.00615   6
   3  12  -2 45.1848 6.42602   6
   3  12  -2 50.2426 6.36704   4
   3  12  -2 46.9432 4.08859   7
  -3 -12   2 41.1678 5.37107   5
  -3 -12   2 56.8128 5.80545   6
  -3 -12   2 48.8387 3.98418   3
  -3 -12   2 45.4178 6.44573   6
   2  12  -2 21.4612 4.36194   4
   2  12  -2 24.3236 3.61318   7
   2  12  -2 27.0568 4.52693   6
   2  12  -2 28.2988 5.13508   6
  -2 -12   2 13.1045 4.03104   6
  -2 -12   2 22.8395 4.59349   5
  -2 -12   2 22.3342 2.69591   3
  -2 -12   2 21.7794 2.47950   3
  -2 -12   2 19.6247 4.64536   6
   1  12  -2 22.0479 4.03398   6
   1  12  -2 24.0272 4.16278   6
   1  12  -2 30.2264 3.96607   7
   1  12  -2 28.8359 4.71363   4
  -1 -12   2 27.4290 4.76757   5
  -1 -12   2 26.7668 2.21406   3
  -1 -12   2 15.5127 3.68375   6
  -1 -12   2 21.1135 3.96700   6
  -1 -12   2 23.7240 2.03433   3
   0  12  -2 42.8592 5.02063   6
   0  12  -2 51.8515 6.13895   6
   0  12  -2 57.3224 5.47284   4
   0 -12   2 48.1974 5.93896   6
   0 -12   2 57.0162 5.98795   5
   0 -12   2 40.5183 5.30397   6
  -1  12  -2 24.4545 4.48916   6
  -1  12  -2 22.0031 4.17787   4
   1 -12   2 14.7243 4.28753   5
   1 -12   2 19.1082 4.04875   6
   1 -12   2 24.5732 4.22250   6
  -2  12  -2 85.5349 6.46287   6
  -2  12  -2 77.4318 6.32774   4
   2 -12   2 91.0717 7.59305   5
   2 -12   2 79.9268 6.82249   6
  -3  12  -2 -1.5737 2.90421   6
  -3  12  -2 4.92111 3.14304   4
   3 -12   2 5.23065 2.74071   6
   3 -12   2 5.72310 3.89086   5
   3 -12   2 -0.2693 2.81754   6
  -4  12  -2 16.8220 3.42286   6
  -4  12  -2 18.9740 4.16662   4
   4 -12   2 13.4961 4.34725   5
   4 -12   2 9.82554 3.03126   6
   4 -12   2 9.54731 2.86565   6
  -5  12  -2 5.17010 3.70876   4
  -5  12  -2 5.12111 3.15504   6
   5 -12   2 0.90908 2.34508   6
   5 -12   2 5.41811 3.75098   5
   5 -12   2 0.43824 2.52994   6
  -6  12  -2 1.05098 3.56005   4
   6 -12   2 -3.6328 3.52420   5
   6 -12   2 3.66624 2.46057   6
  -7  12  -2 0.74280 3.79444   4
   7 -12   2 6.22022 4.51700   5
   7  11  -2 7.83101 4.77012   4
  -7 -11   2 2.38816 2.31511   5
   6  11  -2 3.05671 4.33142   6
   6  11  -2 16.8587 4.10033   6
   6  11  -2 3.92734 4.04171   4
  -6 -11   2 3.11500 4.18272   6
  -6 -11   2 6.34742 2.94216   3
  -6 -11   2 6.01691 2.68416   5
   5  11  -2 5.32927 3.29540   6
   5  11  -2 4.54972 3.44776   4
   5  11  -2 9.46541 3.84462   6
  -5 -11   2 7.83832 2.57281   3
  -5 -11   2 4.22874 2.98753   6
  -5 -11   2 3.17484 2.61963   5
   4  11  -2 -0.6642 2.55314   6
   4  11  -2 4.63370 3.83088   6
   4  11  -2 4.16039 3.33779   4
  -4 -11   2 2.25136 1.95984   3
  -4 -11   2 -0.0366 3.32637   6
  -4 -11   2 4.30094 2.87054   5
  -4 -11   2 8.02510 3.09005   6
   3  11  -2 57.0393 5.66687   4
   3  11  -2 54.5260 6.57003   6
   3  11  -2 49.9643 6.13604   6
   3  11  -2 42.3554 3.77078   7
  -3 -11   2 45.0300 3.78000   3
  -3 -11   2 47.8809 5.18941   5
  -3 -11   2 37.2687 5.52185   6
  -3 -11   2 50.2460 6.30219   6
   2  11  -2 16.8616 3.66088   6
   2  11  -2 16.0419 2.81426   7
   2  11  -2 14.2835 3.82857   6
   2  11  -2 11.6759 3.46280   4
  -2 -11   2 13.4116 3.82835   6
  -2 -11   2 12.1546 3.45095   5
  -2 -11   2 12.8461 2.11759   3
  -2 -11   2 16.8548 4.03582   6
   1  11  -2 27.1023 4.51909   6
   1  11  -2 17.8551 3.18764   7
   1  11  -2 20.2829 3.98701   4
   1  11  -2 14.1182 3.74728   6
  -1 -11   2 19.5250 1.97813   3
  -1 -11   2 18.3948 4.17484   6
  -1 -11   2 32.6734 4.66935   5
  -1 -11   2 15.8953 3.33457   6
   0  11  -2 131.469 8.14428   6
   0  11  -2 152.487 7.89895   4
   0  11  -2 135.945 8.17124   6
   0 -11   2 129.960 8.15999   6
   0 -11   2 131.389 3.57016   3
   0 -11   2 132.232 7.63873   6
   0 -11   2 132.315 3.65464   3
   0 -11   2 146.246 8.28505   5
  -1  11  -2 20.1294 3.72490   6
  -1  11  -2 25.0154 3.98011   4
  -1  11  -2 20.0737 3.90695   6
   1 -11   2 22.1020 3.66524   6
   1 -11   2 21.8961 4.34277   5
   1 -11   2 20.1541 3.87067   6
  -2  11  -2 1.47009 2.17407   6
  -2  11  -2 8.02047 2.74435   6
  -2  11  -2 0.97308 2.50958   4
   2 -11   2 0.99006 2.14947   6
   2 -11   2 0.52262 2.81213   5
  -3  11  -2 119.424 7.32487   4
  -3  11  -2 112.806 7.03820   6
   3 -11   2 108.762 8.26513   5
   3 -11   2 102.376 6.80354   6
   3 -11   2 109.236 6.98627   6
  -4  11  -2 -1.3622 2.31661   6
  -4  11  -2 1.15689 2.77947   4
   4 -11   2 -2.9000 1.87007   6
   4 -11   2 -0.5431 2.00586   6
   4 -11   2 -0.5483 2.75074   5
  -5  11  -2 28.3717 3.81143   6
  -5  11  -2 34.5986 5.16716   4
   5 -11   2 26.0723 5.17474   5
   5 -11   2 28.9814 3.68115   6
   5 -11   2 31.3785 3.77501   6
  -6  11  -2 90.6041 5.75996   6
  -6  11  -2 89.3390 7.97760   4
   6 -11   2 96.8861 8.35555   5
   6 -11   2 93.6084 5.21722   6
   6 -11   2 99.8672 5.17279   6
  -7  11  -2 20.4271 5.11808   4
   7 -11   2 23.2967 5.64485   5
   8  10  -2 11.5139 5.33243   4
   7  10  -2 -2.5302 3.16599   6
   7  10  -2 -6.5714 3.07735   4
  -7 -10   2 -1.1616 4.06703   6
  -7 -10   2 1.44700 1.90885   5
  -7 -10   2 -3.0607 2.85453   3
   6  10  -2 3.59157 3.49013   4
   6  10  -2 -2.4608 2.64814   6
   6  10  -2 0.61422 3.33227   6
  -6 -10   2 -1.4695 2.56647   3
  -6 -10   2 3.50449 2.33771   5
  -6 -10   2 3.10639 3.55446   6
   5  10  -2 31.6394 5.28733   6
   5  10  -2 31.7401 5.22255   6
   5  10  -2 34.6222 5.81338   4
  -5 -10   2 33.0752 5.51868   6
  -5 -10   2 38.2772 5.29662   6
  -5 -10   2 27.3635 3.95597   3
  -5 -10   2 38.6624 4.17948   5
   4  10  -2 18.8703 4.29599   6
   4  10  -2 23.9186 4.51476   4
   4  10  -2 21.8609 4.31143   6
  -4 -10   2 18.5899 4.32150   6
  -4 -10   2 16.3516 3.24767   5
  -4 -10   2 14.5008 2.98535   3
  -4 -10   2 17.2591 4.21240   6
   3  10  -2 14.7684 3.93413   6
   3  10  -2 15.1749 3.59404   4
   3  10  -2 12.0701 2.33756   7
   3  10  -2 16.8643 3.87852   6
  -3 -10   2 16.3609 3.46520   6
  -3 -10   2 13.5699 3.11405   5
  -3 -10   2 16.7184 3.73889   6
  -3 -10   2 12.2103 2.24415   3
   2  10  -2 3.73263 2.32656   6
   2  10  -2 3.97910 2.76393   6
   2  10  -2 2.36700 1.78561   7
   2  10  -2 0.06005 2.19146   4
  -2 -10   2 -0.5025 2.15218   5
  -2 -10   2 1.42063 1.31587   3
  -2 -10   2 -0.5655 2.51947   6
  -2 -10   2 3.98919 2.49607   6
   1  10  -2 9.36780 3.30313   6
   1  10  -2 16.2983 3.06518   7
   1  10  -2 14.8964 3.55105   6
   1  10  -2 18.3700 3.57641   4
  -1 -10   2 13.7444 3.17366   6
  -1 -10   2 16.0729 3.75312   6
  -1 -10   2 14.5846 1.77797   3
  -1 -10   2 10.5004 3.08345   5
   0  10  -2 2.18770 1.95858   6
   0  10  -2 1.69791 2.42104   4
   0  10  -2 7.37730 2.87290   6
   0 -10   2 6.01146 2.90683   5
   0 -10   2 6.92046 2.41153   6
   0 -10   2 6.53095 0.94298   3
   0 -10   2 3.95629 0.90781   3
   0 -10   2 5.97128 2.85606   6
  -1  10  -2 -1.2329 1.89904   4
  -1  10  -2 0.81562 2.03749   6
  -1  10  -2 1.23212 2.36753   6
   1 -10   2 -0.6306 1.91584   6
   1 -10   2 -1.9064 1.77506   6
   1 -10   2 3.15930 2.60309   5
  -2  10  -2 -1.3315 2.07512   4
  -2  10  -2 2.05491 2.07343   6
  -2  10  -2 -1.3763 1.88225   6
   2 -10   2 -0.7278 1.71797   6
   2 -10   2 -1.5375 2.43250   5
   2 -10   2 1.11585 2.01572   6
  -3  10  -2 1.89795 2.60364   4
  -3  10  -2 3.31846 2.39812   6
  -3  10  -2 2.57873 2.28023   6
   3 -10   2 -1.6876 2.73278   5
   3 -10   2 0.73210 2.23174   6
   3 -10   2 3.35186 2.52175   6
  -4  10  -2 184.523 8.33675   6
  -4  10  -2 173.952 8.99068   4
   4 -10   2 177.467 9.94963   5
   4 -10   2 178.996 7.83822   6
   4 -10   2 174.024 8.01369   6
  -5  10  -2 101.684 5.86646   6
  -5  10  -2 109.632 7.29385   4
   5 -10   2 94.7127 5.43489   6
   5 -10   2 107.455 7.87688   5
   5 -10   2 100.139 5.55298   6
  -6  10  -2 8.10682 2.28955   6
  -6  10  -2 8.88525 3.63545   4
   6 -10   2 6.64844 3.73334   5
   6 -10   2 8.24251 1.83863   6
   6 -10   2 6.89904 1.87128   6
  -7  10  -2 41.4945 6.01273   4
   7 -10   2 35.9927 6.21380   5
  -8  10  -2 31.4845 5.78666   4
   8 -10   2 43.5401 6.78780   5
   8   9  -2 12.6487 5.00048   4
   7   9  -2 3.38412 3.48802   6
   7   9  -2 0.43381 3.65932   4
   7   9  -2 0.69662 3.15395   6
  -7  -9   2 6.60136 2.99850   3
  -7  -9   2 4.03788 1.90432   5
  -7  -9   2 -3.6904 3.16322   6
   6   9  -2 18.3036 4.08767   6
   6   9  -2 17.4501 4.08422   6
   6   9  -2 22.7206 4.90762   4
  -6  -9   2 20.2439 2.89185   5
  -6  -9   2 18.9097 4.36672   6
  -6  -9   2 15.8097 3.38780   3
   5   9  -2 145.687 8.98674   6
   5   9  -2 146.166 9.10056   4
   5   9  -2 146.351 8.89213   6
  -5  -9   2 152.132 6.85927   5
  -5  -9   2 141.500 8.94920   6
  -5  -9   2 144.144 8.89435   6
  -5  -9   2 148.316 7.45064   3
   4   9  -2 67.9897 5.88167   6
   4   9  -2 78.2347 6.35596   4
   4   9  -2 82.6740 6.53327   6
  -4  -9   2 79.7956 5.19489   5
  -4  -9   2 77.8742 5.10254   3
  -4  -9   2 65.9523 6.22018   6
  -4  -9   2 76.2619 6.52148   6
   3   9  -2 37.8704 4.78369   4
   3   9  -2 42.3946 5.06332   6
   3   9  -2 33.5366 3.04497   7
   3   9  -2 25.7499 4.23523   6
  -3  -9   2 31.5937 3.79001   5
  -3  -9   2 41.5150 3.62017   3
  -3  -9   2 34.3558 4.72404   6
  -3  -9   2 39.8539 4.37217   6
   2   9  -2 111.584 6.62816   4
   2   9  -2 113.952 6.93823   6
   2   9  -2 125.307 7.11538   6
   2   9  -2 110.505 5.41546   7
  -2  -9   2 118.064 7.46811   6
  -2  -9   2 115.756 5.08959   3
  -2  -9   2 115.437 6.26640   5
  -2  -9   2 109.929 7.19087   6
   1   9  -2 88.9734 5.67672   4
   1   9  -2 90.4949 5.89551   6
   1   9  -2 87.0559 4.95763   7
   1   9  -2 83.2660 5.77591   6
  -1  -9   2 85.8936 3.77121   3
  -1  -9   2 87.9329 5.81150   5
  -1  -9   2 83.8855 5.74206   6
  -1  -9   2 85.9948 5.74406   6
   0   9  -2 138.852 6.95232   4
   0   9  -2 149.726 7.83645   6
   0   9  -2 142.988 7.43360   6
   0  -9   2 143.692 7.26794   6
   0  -9   2 133.605 7.50661   6
   0  -9   2 146.805 7.54100   5
   0  -9   2 147.571 4.41295   3
  -1   9  -2 63.4629 5.18805   6
  -1   9  -2 64.8335 5.21650   6
  -1   9  -2 63.4657 4.74090   4
   1  -9   2 75.0363 5.36847   6
   1  -9   2 67.6789 5.08476   6
   1  -9   2 66.3594 5.55324   5
  -2   9  -2 87.5424 5.67040   6
  -2   9  -2 83.6970 5.48351   4
  -2   9  -2 88.0684 5.61579   6
   2  -9   2 96.5707 5.60777   6
   2  -9   2 92.2934 5.90891   6
   2  -9   2 85.2418 6.23002   5
  -3   9  -2 95.9092 5.83179   6
  -3   9  -2 104.768 6.02326   6
  -3   9  -2 96.2297 5.99838   4
   3  -9   2 96.7037 5.78508   6
   3  -9   2 98.9934 5.62132   6
   3  -9   2 102.973 6.90676   5
  -4   9  -2 71.2075 5.59292   4
  -4   9  -2 71.5347 5.01973   6
  -4   9  -2 71.4095 4.88211   6
   4  -9   2 74.8862 4.99125   6
   4  -9   2 76.2224 6.33570   5
   4  -9   2 71.1354 4.64802   6
  -5   9  -2 21.6330 4.11017   4
  -5   9  -2 26.5386 3.29620   6
   5  -9   2 32.6302 3.33027   6
   5  -9   2 29.0852 3.21710   6
   5  -9   2 28.6164 5.13762   5
  -6   9  -2 2.33830 2.74175   4
  -6   9  -2 1.83292 1.63846   6
   6  -9   2 2.10247 1.32159   6
   6  -9   2 5.46544 1.39844   6
   6  -9   2 1.89381 3.14940   5
  -7   9  -2 48.2436 6.21253   4
  -7   9  -2 44.0048 1.71037   3
  -7   9  -2 44.7765 1.69801   3
   7  -9   2 46.0904 6.31840   5
  -8   9  -2 14.4727 4.32545   4
   8  -9   2 15.4472 4.52610   5
   9   8  -2 25.7209 6.07882   4
   8   8  -2 40.9925 6.95902   4
   7   8  -2 5.80398 3.28679   6
   7   8  -2 11.1398 4.37886   4
  -7  -8   2 12.2068 2.08411   5
  -7  -8   2 6.54049 3.39407   6
  -7  -8   2 6.19164 3.01571   3
   6   8  -2 60.0692 5.87933   6
   6   8  -2 66.1979 6.35577   6
   6   8  -2 82.8586 7.26415   4
  -6  -8   2 78.1398 6.65533   6
  -6  -8   2 73.3862 4.27928   5
  -6  -8   2 80.8876 6.00823   3
   5   8  -2 32.5621 4.69579   6
   5   8  -2 30.1814 4.82260   4
   5   8  -2 31.1358 4.66506   6
  -5  -8   2 29.9745 3.33144   5
  -5  -8   2 35.6374 4.85342   6
  -5  -8   2 32.9339 4.08864   3
  -5  -8   2 44.7306 5.42544   6
   4   8  -2 39.7680 4.71578   6
   4   8  -2 41.7840 4.99555   6
   4   8  -2 40.7600 4.80052   4
  -4  -8   2 34.6713 4.77666   6
  -4  -8   2 39.1959 3.78568   3
  -4  -8   2 41.7367 3.69271   5
  -4  -8   2 38.2124 4.27356   6
   3   8  -2 256.438 10.1844   4
   3   8  -2 229.028 10.4109   6
   3   8  -2 255.202 8.12234   7
   3   8  -2 259.358 10.7250   6
  -3  -8   2 224.286 10.0914   6
  -3  -8   2 249.740 8.66370   3
  -3  -8   2 251.527 9.06377   5
  -3  -8   2 228.485 10.0859   6
   2   8  -2 511.147 16.5981   6
   2   8  -2 501.243 16.3406   6
   2   8  -2 512.649 15.7151   4
   2   8  -2 494.486 14.0443   7
  -2  -8   2 517.621 15.1136   5
  -2  -8   2 504.975 16.4971   6
  -2  -8   2 538.449 13.9142   3
  -2  -8   2 502.004 16.4343   6
   1   8  -2 64.0623 4.07264   7
   1   8  -2 66.7722 4.73813   4
   1   8  -2 67.2604 5.37196   6
   1   8  -2 65.9915 5.18900   6
  -1  -8   2 70.0753 3.32068   3
  -1  -8   2 71.5344 5.35489   6
  -1  -8   2 73.0566 4.92144   5
  -1  -8   2 67.1323 5.31883   6
   0   8  -2 102.099 5.49742   4
   0   8  -2 99.5720 6.01378   6
   0   8  -2 94.7988 6.00388   6
   0  -8   2 102.041 6.11082   6
   0  -8   2 101.429 3.44981   3
   0  -8   2 95.6115 5.85013   6
   0  -8   2 100.589 5.81981   5
  -1   8  -2 216.440 8.92393   6
  -1   8  -2 221.538 8.46636   4
  -1   8  -2 232.508 9.17579   6
   1  -8   2 233.715 9.12527   6
   1  -8   2 218.602 8.86408   6
   1  -8   2 228.848 9.23826   5
  -2   8  -2 7.61377 2.51408   6
  -2   8  -2 8.24950 2.34784   4
  -2   8  -2 8.35265 2.28422   6
   2  -8   2 7.89947 2.78479   5
   2  -8   2 8.29607 2.21153   6
   2  -8   2 8.25092 2.19584   6
  -3   8  -2 60.3310 4.21711   6
  -3   8  -2 52.2020 4.25717   6
  -3   8  -2 56.0334 4.44073   4
   3  -8   2 48.3427 4.97552   5
   3  -8   2 58.7466 4.09908   6
   3  -8   2 56.5033 4.34560   6
  -4   8  -2 22.1450 3.43540   4
  -4   8  -2 31.3336 3.36837   6
  -4   8  -2 27.0232 3.32510   6
   4  -8   2 37.4367 3.48162   6
   4  -8   2 29.2639 4.45033   5
   4  -8   2 31.6690 3.07466   6
  -5   8  -2 8.00601 1.77577   6
  -5   8  -2 6.47771 1.83748   6
  -5   8  -2 8.33247 2.86631   4
  -5   8  -2 6.70228 0.66664   3
  -5   8  -2 7.66878 0.76349   3
   5  -8   2 5.65143 1.74008   6
   5  -8   2 2.78027 2.86492   5
   5  -8   2 3.96002 1.68143   6
  -6   8  -2 0.69807 0.84644   3
  -6   8  -2 0.13096 0.87143   3
  -6   8  -2 -0.9363 1.23367   6
  -6   8  -2 -1.3222 2.49099   4
   6  -8   2 -1.4995 2.42167   5
   6  -8   2 -1.2482 0.91783   6
  -7   8  -2 -1.9442 1.05580   3
  -7   8  -2 -0.1951 1.12525   3
   7  -8   2 2.08003 3.06118   5
  -8   8  -2 11.1570 3.34469   3
  -8   8  -2 15.4802 2.24157   3
   8  -8   2 10.3876 3.88513   5
   9  -8   2 14.5199 4.23200   5
   9   7  -2 21.5118 5.65542   4
   8   7  -2 29.7810 6.00619   4
   8   7  -2 23.6837 4.55509   6
   8   7  -2 23.5386 4.62555   6
  -8  -7   2 33.4478 4.91550   3
  -8  -7   2 24.7723 4.98970   6
   7   7  -2 3.62602 3.66659   4
   7   7  -2 1.05589 2.51942   6
   7   7  -2 0.56213 2.77699   6
  -7  -7   2 -0.2530 2.46691   6
  -7  -7   2 4.59846 2.82781   3
  -7  -7   2 4.16217 1.45260   5
   6   7  -2 48.9973 5.32165   6
   6   7  -2 38.6790 4.75573   6
   6   7  -2 49.6543 6.30199   4
  -6  -7   2 42.0869 4.81610   3
  -6  -7   2 43.6441 3.16840   5
  -6  -7   2 52.1090 5.33853   6
  -6  -7   2 44.5156 5.21077   6
   5   7  -2 5.36819 2.47470   6
   5   7  -2 1.25960 2.41095   6
   5   7  -2 5.84780 2.84899   4
  -5  -7   2 1.58087 2.43698   6
  -5  -7   2 1.47723 2.05762   3
  -5  -7   2 3.02626 2.53439   6
  -5  -7   2 2.54325 1.58207   5
   4   7  -2 49.3677 4.92561   6
   4   7  -2 57.6494 5.11000   6
   4   7  -2 52.5199 4.88186   4
  -4  -7   2 52.5902 5.00400   6
  -4  -7   2 53.4920 4.31304   3
  -4  -7   2 50.8639 3.62555   5
  -4  -7   2 38.6522 4.76812   6
   3   7  -2 32.9180 2.70726   7
   3   7  -2 34.5398 3.90938   4
   3   7  -2 38.9634 4.35636   6
   3   7  -2 26.2666 3.81454   6
  -3  -7   2 29.3630 4.03080   6
  -3  -7   2 35.2624 3.25869   5
  -3  -7   2 28.7526 3.03422   3
  -3  -7   2 34.6288 4.21959   6
   2   7  -2 12.8902 2.62911   4
   2   7  -2 7.72308 2.22172   6
   2   7  -2 10.0538 1.88211   7
   2   7  -2 8.05597 2.50075   6
  -2  -7   2 7.25205 1.63404   3
  -2  -7   2 10.6149 2.77139   6
  -2  -7   2 13.4072 2.65356   6
  -2  -7   2 7.94620 2.09460   5
   1   7  -2 87.8205 5.70528   6
   1   7  -2 81.2246 3.90761   3
   1   7  -2 90.0161 5.00908   4
   1   7  -2 79.0024 4.42098   7
   1   7  -2 89.7890 5.70000   6
  -1  -7   2 84.0008 5.51553   6
  -1  -7   2 92.5442 5.01508   5
  -1  -7   2 85.4057 5.50334   6
  -1  -7   2 91.0829 3.78055   3
   0   7  -2 296.795 9.92770   4
   0   7  -2 311.694 10.7100   6
   0   7  -2 308.849 10.8582   6
   0  -7   2 305.079 7.91857   3
   0  -7   2 310.089 10.4190   5
   0  -7   2 307.726 10.5999   6
   0  -7   2 305.187 10.6936   6
  -1   7  -2 302.505 10.3021   6
  -1   7  -2 314.932 9.90568   4
  -1   7  -2 290.294 10.2474   6
   1  -7   2 309.376 10.2922   6
   1  -7   2 295.367 6.99960   3
   1  -7   2 297.160 10.1470   6
   1  -7   2 295.094 10.3529   5
  -2   7  -2 355.077 11.2851   6
  -2   7  -2 350.079 11.0652   4
  -2   7  -2 368.112 11.3308   6
   2  -7   2 309.955 11.5275   5
   2  -7   2 360.228 11.2492   6
   2  -7   2 364.129 11.2689   6
  -3   7  -2 6.08850 1.99377   6
  -3   7  -2 11.4944 2.21407   6
  -3   7  -2 5.45653 2.07357   4
   3  -7   2 5.42654 1.89689   6
   3  -7   2 5.80363 1.88765   6
   3  -7   2 9.46661 2.65232   5
  -4   7  -2 8.86681 1.91518   6
  -4   7  -2 7.62137 2.44674   4
  -4   7  -2 8.33772 1.91683   6
  -4   7  -2 9.26177 0.93787   3
  -4   7  -2 9.53830 1.00871   3
   4  -7   2 7.34628 1.83588   6
   4  -7   2 9.11735 1.88295   6
   4  -7   2 17.4174 3.44895   5
  -5   7  -2 186.638 6.53374   6
  -5   7  -2 193.335 5.66266   3
  -5   7  -2 198.375 5.77542   3
  -5   7  -2 196.640 6.71371   6
   5  -7   2 193.480 6.48872   6
   5  -7   2 191.190 9.25667   5
   5  -7   2 195.633 6.40902   6
  -6   7  -2 116.896 4.60285   3
  -6   7  -2 108.047 3.86808   6
  -6   7  -2 112.822 3.82653   6
  -6   7  -2 113.124 4.51663   3
   6  -7   2 110.227 3.10552   6
   6  -7   2 109.188 3.05738   6
   6  -7   2 120.063 7.40500   5
  -7   7  -2 1.42770 1.52765   3
  -7   7  -2 0.70882 1.46234   3
   7  -7   2 3.47916 2.90406   5
  -8   7  -2 13.6072 2.44292   3
  -8   7  -2 17.8770 2.53670   3
   8  -7   2 22.4645 4.75717   5
  -9   7  -2 10.5970 2.78974   3
   9  -7   2 18.4703 4.45085   5
   9   6  -2 2.02150 3.88210   4
   9   6  -2 -4.3739 3.79261   6
   8   6  -2 2.32036 2.70099   6
   8   6  -2 -0.0254 2.86573   6
   8   6  -2 3.14477 3.82157   4
  -8  -6   2 -3.3330 3.07958   6
  -8  -6   2 5.51896 3.13167   3
   7   6  -2 104.654 6.94641   6
   7   6  -2 115.727 7.14136   6
   7   6  -2 118.655 8.68989   4
  -7  -6   2 107.038 3.82915   5
  -7  -6   2 109.833 7.06431   6
  -7  -6   2 128.073 7.67410   3
   6   6  -2 27.5369 4.77181   4
   6   6  -2 31.7085 4.31659   6
  -6  -6   2 32.6826 2.49440   5
  -6  -6   2 29.2014 4.11237   6
  -6  -6   2 29.5767 4.12024   3
  -6  -6   2 26.9958 3.82741   6
   5   6  -2 -3.9149 1.69252   6
   5   6  -2 1.44318 2.17756   4
   5   6  -2 0.29476 2.16007   6
  -5  -6   2 1.52790 1.28840   5
  -5  -6   2 -0.9667 1.79569   6
  -5  -6   2 -2.8756 1.97336   6
  -5  -6   2 -0.1047 1.88197   3
   4   6  -2 196.261 8.80587   4
   4   6  -2 208.535 8.95853   6
   4   6  -2 202.332 8.94527   6
  -4  -6   2 202.647 8.74250   6
  -4  -6   2 211.729 7.00993   5
  -4  -6   2 209.414 9.10147   6
  -4  -6   2 209.030 8.11455   3
   3   6  -2 -0.2878 1.40558   3
   3   6  -2 -1.2731 1.73117   6
   3   6  -2 0.30781 1.78962   4
   3   6  -2 2.16718 2.06822   6
  -3  -6   2 1.81974 1.63046   6
  -3  -6   2 1.09928 1.28362   5
  -3  -6   2 -0.3780 1.28619   6
  -3  -6   2 -0.1298 1.36086   3
   2   6  -2 15.8787 2.18193   3
   2   6  -2 10.3556 2.48303   6
   2   6  -2 18.3936 2.90300   6
   2   6  -2 14.0587 1.91551   7
   2   6  -2 14.1293 2.40958   4
  -2  -6   2 15.5711 2.77261   6
  -2  -6   2 12.3924 1.78915   3
  -2  -6   2 16.2125 2.29723   5
  -2  -6   2 17.4648 2.94075   6
   1   6  -2 79.4576 3.66539   3
   1   6  -2 90.6584 5.14835   6
   1   6  -2 91.0331 4.56973   4
   1   6  -2 78.0760 4.64243   6
   1   6  -2 80.6555 3.96140   7
  -1  -6   2 87.2233 5.02617   6
  -1  -6   2 80.5710 3.45634   3
  -1  -6   2 86.4198 4.37201   5
  -1  -6   2 85.9863 4.98909   6
   0   6  -2 3.32928 1.54218   6
   0   6  -2 4.29201 0.96216   3
   0   6  -2 1.89159 1.41991   6
   0   6  -2 1.98871 1.43280   4
   0  -6   2 4.96348 1.78717   6
   0  -6   2 5.61530 1.63225   6
   0  -6   2 2.81884 1.69319   5
   0  -6   2 3.55493 0.85503   3
  -1   6  -2 8.57048 1.85237   4
  -1   6  -2 8.52886 0.88735   3
  -1   6  -2 7.16333 1.92475   6
  -1   6  -2 7.52839 1.86943   6
   1  -6   2 6.83636 2.04484   5
   1  -6   2 7.30354 0.76892   3
   1  -6   2 6.23758 1.93392   6
   1  -6   2 8.04418 1.93605   6
  -2   6  -2 4.43234 1.65126   4
  -2   6  -2 3.00900 1.70712   6
  -2   6  -2 5.63739 1.67545   6
   2  -6   2 3.78896 1.48684   6
   2  -6   2 3.81962 1.89774   5
   2  -6   2 4.64951 1.64275   6
  -3   6  -2 472.083 10.7521   3
  -3   6  -2 474.599 13.6674   4
  -3   6  -2 471.264 13.1355   6
  -3   6  -2 461.364 10.8433   3
  -3   6  -2 474.479 13.1069   6
   3  -6   2 458.856 14.4064   5
   3  -6   2 475.583 13.0152   6
   3  -6   2 470.982 13.0105   6
  -4   6  -2 416.702 11.4096   6
  -4   6  -2 397.089 10.0853   3
  -4   6  -2 419.414 11.4588   6
  -4   6  -2 410.400 10.2928   3
   4  -6   2 402.496 11.2544   6
   4  -6   2 400.794 13.5298   5
   4  -6   2 419.409 11.1685   6
  -5   6  -2 8.39085 1.45566   3
  -5   6  -2 9.64634 1.49769   3
  -5   6  -2 7.36033 1.42940   6
  -5   6  -2 7.83103 1.41410   6
   5  -6   2 7.79519 1.32254   6
   5  -6   2 9.87943 1.42361   6
   5  -6   2 8.16174 2.74615   5
  -6   6  -2 39.9084 3.00495   3
  -6   6  -2 47.5291 3.25642   3
   6  -6   2 40.6470 4.96867   5
  -7   6  -2 4.70790 1.88240   3
  -7   6  -2 3.99849 1.74618   3
   7  -6   2 5.08352 2.90905   5
  -8   6  -2 43.7877 4.12826   3
  -8   6  -2 39.9987 4.03905   3
   8  -6   2 44.6972 5.81411   5
  -9   6  -2 6.65120 2.57901   3
  -9   6  -2 7.24686 2.91035   3
   9  -6   2 2.79830 2.96873   5
 -10   6  -2 21.1938 5.01287   3
  10  -6   2 27.2136 4.58353   5
  10   5  -2 -1.1563 3.71575   4
   9   5  -2 5.93767 4.11286   4
   9   5  -2 -1.6239 3.23900   6
   8   5  -2 21.5850 3.56791   6
   8   5  -2 19.3176 4.98931   4
  -8  -5   2 25.3880 4.15492   6
  -8  -5   2 18.3647 3.90036   3
   7   5  -2 107.040 8.04172   4
   7   5  -2 95.7329 6.44367   6
   7   5  -2 102.142 6.64373   6
  -7  -5   2 76.2153 2.38626   5
  -7  -5   2 66.8709 6.07912   3
  -7  -5   2 95.1180 6.27643   6
   6   5  -2 193.979 9.71592   4
   6   5  -2 188.805 8.60370   6
   6   5  -2 167.122 8.19574   6
  -6  -5   2 178.442 5.47532   5
  -6  -5   2 173.617 8.37955   6
  -6  -5   2 169.705 8.35209   6
  -6  -5   2 186.842 8.60457   3
   5   5  -2 257.446 10.2499   6
   5   5  -2 251.123 10.6734   4
  -5  -5   2 252.680 7.49981   5
  -5  -5   2 263.585 10.2812   6
  -5  -5   2 272.826 10.0051   3
  -5  -5   2 258.127 10.1919   6
   4   5  -2 167.090 7.34962   3
   4   5  -2 158.422 7.50295   6
   4   5  -2 166.148 7.66375   6
   4   5  -2 178.332 7.89394   4
  -4  -5   2 169.592 7.51405   6
  -4  -5   2 148.176 7.34559   6
  -4  -5   2 162.186 6.93364   3
  -4  -5   2 160.915 5.55583   5
   3   5  -2 207.181 8.00585   4
   3   5  -2 200.309 7.59097   3
   3   5  -2 201.191 8.24982   6
   3   5  -2 193.208 7.90848   6
  -3  -5   2 210.446 7.34651   3
  -3  -5   2 195.359 6.45574   5
  -3  -5   2 194.749 8.16253   6
  -3  -5   2 203.643 8.22938   6
   2   5  -2 0.01706 1.24121   4
   2   5  -2 0.13660 1.26532   6
   2   5  -2 0.48440 1.21467   3
   2   5  -2 2.62651 1.74889   6
   2   5  -2 1.97515 1.06244   7
  -2  -5   2 1.73840 1.17561   3
  -2  -5   2 1.70811 1.36783   6
  -2  -5   2 1.22608 1.67034   6
  -2  -5   2 1.22621 1.09830   5
   1   5  -2 29.0135 2.56948   4
   1   5  -2 27.7136 3.06284   6
   1   5  -2 33.2232 2.47767   7
   1   5  -2 29.3738 2.22279   3
   1   5  -2 30.3412 3.17044   6
  -1  -5   2 30.3341 3.15033   6
  -1  -5   2 29.7486 2.50907   5
  -1  -5   2 31.4763 3.14704   6
  -1  -5   2 24.2838 1.98140   3
   0   5  -2 541.680 14.8797   6
   0   5  -2 537.995 12.8453   3
   0   5  -2 542.937 14.1213   4
   0   5  -2 519.696 14.6782   6
   0  -5   2 539.213 12.6919   3
   0  -5   2 530.656 14.7457   6
   0  -5   2 542.756 14.4235   5
   0  -5   2 525.327 14.7559   6
  -1   5  -2 666.487 16.9006   4
  -1   5  -2 655.751 15.0245   3
  -1   5  -2 668.162 17.4167   6
  -1   5  -2 684.066 17.4504   6
   1  -5   2 681.417 17.6404   5
   1  -5   2 654.636 17.3080   6
   1  -5   2 661.642 15.0295   3
  -2   5  -2 -0.8933 1.14647   6
  -2   5  -2 -0.0234 0.39126   3
  -2   5  -2 -0.4698 1.05802   6
  -2   5  -2 0.99693 1.22986   4
   2  -5   2 1.00112 1.11342   6
   2  -5   2 0.29177 1.18774   5
   2  -5   2 0.56834 1.26936   6
  -3   5  -2 41.6936 1.88113   3
  -3   5  -2 44.2756 2.11273   3
  -3   5  -2 44.9144 3.23325   4
  -3   5  -2 43.3934 2.91493   6
  -3   5  -2 44.9484 3.03083   6
   3  -5   2 37.2031 3.67636   5
   3  -5   2 45.1374 2.82132   6
   3  -5   2 45.9477 2.85614   6
  -4   5  -2 5.48167 1.26236   3
  -4   5  -2 5.52747 1.13624   3
  -4   5  -2 4.43808 1.37197   6
  -4   5  -2 5.63065 1.35419   6
   4  -5   2 5.67288 1.31214   6
   4  -5   2 5.34715 2.35840   5
   4  -5   2 7.97510 1.43991   6
  -5   5  -2 210.959 6.93326   3
  -5   5  -2 205.916 6.68158   3
  -5   5  -2 202.544 5.67563   6
  -5   5  -2 198.985 5.69888   6
   5  -5   2 202.479 8.66571   5
   5  -5   2 210.105 5.39590   6
  -6   5  -2 5.31702 1.61884   3
  -6   5  -2 2.83629 1.43019   3
   6  -5   2 2.82069 2.35145   5
  -7   5  -2 12.4772 2.32858   3
  -7   5  -2 12.4360 2.32925   3
   7  -5   2 15.4050 3.42459   5
  -8   5  -2 54.7471 4.54755   3
  -8   5  -2 46.1206 4.40325   3
   8  -5   2 55.5172 5.43263   5
  -9   5  -2 39.1067 4.62197   3
   9  -5   2 49.4269 5.43175   5
 -10   5  -2 -4.7498 2.74228   3
  10   4  -2 2.07308 4.01033   4
  10   4  -2 -0.6434 3.63610   6
   9   4  -2 0.94295 2.57168   6
   9   4  -2 9.49782 4.35326   4
  -9  -4   2 7.97746 3.88653   6
   8   4  -2 -0.0461 2.25446   6
   8   4  -2 1.35062 3.14760   4
   8   4  -2 1.90680 2.21765   6
  -8  -4   2 4.77634 2.71752   6
  -8  -4   2 1.34556 2.62225   3
   7   4  -2 20.1217 3.33389   6
   7   4  -2 12.9837 4.06846   4
   7   4  -2 20.8142 3.37970   6
  -7  -4   2 16.1476 3.52620   3
  -7  -4   2 17.4284 3.27886   6
   6   4  -2 105.048 7.10334   4
   6   4  -2 119.768 6.65641   6
   6   4  -2 111.123 6.15224   6
  -6  -4   2 104.520 3.44005   5
  -6  -4   2 112.112 6.25601   6
  -6  -4   2 108.966 6.19252   6
  -6  -4   2 117.601 6.73762   3
   5   4  -2 7.03342 2.19033   6
   5   4  -2 3.17674 2.01607   6
   5   4  -2 4.20190 2.35656   4
  -5  -4   2 3.40517 1.94990   6
  -5  -4   2 2.05920 0.95779   5
  -5  -4   2 3.28946 1.95696   3
  -5  -4   2 3.42024 1.97401   6
   4   4  -2 140.519 6.59132   3
   4   4  -2 141.993 6.61619   6
   4   4  -2 154.046 6.97378   4
   4   4  -2 141.649 6.66546   6
  -4  -4   2 138.725 4.59842   5
  -4  -4   2 149.994 6.72921   6
  -4  -4   2 147.278 6.39929   3
  -4  -4   2 133.183 6.53640   6
   3   4  -2 71.0196 4.44776   6
   3   4  -2 69.7675 4.11234   3
   3   4  -2 77.0768 4.53427   6
   3   4  -2 68.9353 4.27741   4
  -3  -4   2 69.4733 4.41219   6
  -3  -4   2 70.7370 3.92377   3
  -3  -4   2 71.4287 3.09540   5
  -3  -4   2 70.5067 4.19612   6
   2   4  -2 54.2205 2.76346   7
   2   4  -2 55.6541 3.39188   4
   2   4  -2 44.8322 3.51594   6
   2   4  -2 56.1747 3.18998   3
   2   4  -2 53.2689 3.74783   6
  -2  -4   2 49.8372 3.66369   6
  -2  -4   2 54.4343 3.08273   3
  -2  -4   2 51.2067 2.65192   5
  -2  -4   2 53.1801 3.48308   6
   1   4  -2 926.809 22.1438   4
   1   4  -2 918.884 21.6404   7
   1   4  -2 927.868 22.8578   6
   1   4  -2 907.171 21.4867   3
   1   4  -2 894.559 22.7903   6
  -1  -4   2 932.944 22.9086   6
  -1  -4   2 911.537 21.2842   3
  -1  -4   2 904.703 22.7486   6
  -1  -4   2 904.163 21.6960   5
   0   4  -2 389.572 11.3653   6
   0   4  -2 419.247 10.8642   4
   0   4  -2 401.879 9.84057   3
   0   4  -2 408.373 11.4859   6
   0  -4   2 409.676 9.77131   3
   0  -4   2 385.987 10.9015   5
   0  -4   2 389.663 11.3645   6
   0  -4   2 413.737 11.4583   6
  -1   4  -2 705.236 17.7410   6
  -1   4  -2 682.233 17.2372   4
  -1   4  -2 714.577 17.7883   6
  -1   4  -2 702.951 15.9131   3
   1  -4   2 706.016 15.9326   3
   1  -4   2 703.546 17.6892   6
   1  -4   2 743.042 18.1434   5
  -2   4  -2 8.45204 1.53197   6
  -2   4  -2 10.2402 1.67382   4
  -2   4  -2 11.0213 1.56236   6
  -2   4  -2 8.55098 0.93977   3
   2  -4   2 8.58501 1.49967   6
   2  -4   2 10.5411 2.09105   5
   2  -4   2 8.40615 1.52647   6
  -3   4  -2 713.545 17.2596   6
  -3   4  -2 713.941 17.2260   6
  -3   4  -2 708.940 16.6657   3
   3  -4   2 722.480 17.1748   6
   3  -4   2 734.384 17.2053   6
   3  -4   2 705.325 18.8579   5
  -4   4  -2 531.539 13.5360   3
  -4   4  -2 539.860 12.9473   6
  -4   4  -2 542.421 13.8068   3
  -4   4  -2 538.434 12.9666   6
   4  -4   2 541.588 12.7748   6
   4  -4   2 531.799 12.7878   6
   4  -4   2 548.488 15.6153   5
  -5   4  -2 2.56237 1.53951   3
  -5   4  -2 6.58397 1.60274   3
   5  -4   2 4.83110 2.29858   5
  -6   4  -2 144.515 6.11276   3
  -6   4  -2 136.805 5.91207   3
   6  -4   2 134.399 6.85199   4
   6  -4   2 138.532 7.00241   5
  -7   4  -2 11.0963 2.21818   3
  -7   4  -2 12.6265 2.49567   3
   7  -4   2 17.1592 3.44673   4
   7  -4   2 10.3493 3.01192   5
  -8   4  -2 2.86542 2.05734   3
  -8   4  -2 6.30060 2.27551   3
   8  -4   2 1.44256 2.66466   4
   8  -4   2 1.98356 2.51853   5
  -9   4  -2 8.45603 2.81668   3
   9  -4   2 1.42246 2.43038   5
   9  -4   2 3.24650 3.23613   4
 -10   4  -2 13.7415 3.60146   3
  10   3  -2 7.50372 4.76254   4
  10   3  -2 5.57410 2.89005   6
   9   3  -2 10.8317 2.70086   6
   9   3  -2 14.7367 3.06922   6
   9   3  -2 20.9018 5.12071   4
  -9  -3   2 23.6386 4.42453   3
  -9  -3   2 13.3067 3.28810   6
   8   3  -2 11.6371 4.22920   4
   8   3  -2 8.92131 2.48707   6
   8   3  -2 10.9146 2.74852   6
  -8  -3   2 9.19689 3.13666   3
  -8  -3   2 8.57325 2.78568   6
   7   3  -2 -0.1664 1.95731   6
   7   3  -2 -0.3675 2.52794   4
   7   3  -2 -1.8515 1.80140   6
  -7  -3   2 -0.9116 1.58966   6
  -7  -3   2 1.38225 2.48353   3
   6   3  -2 19.8615 3.07695   6
   6   3  -2 21.7617 3.08442   6
   6   3  -2 23.8253 4.08255   4
  -6  -3   2 17.6567 3.02038   6
  -6  -3   2 20.6119 3.22067   6
  -6  -3   2 19.2571 0.98033   5
  -6  -3   2 20.7884 1.09026   5
  -6  -3   2 22.9550 3.50072   3
   5   3  -2 0.35050 1.56641   6
   5   3  -2 -1.9828 1.20816   6
   5   3  -2 -0.2635 2.07201   4
  -5  -3   2 -0.0131 0.61543   5
  -5  -3   2 0.83687 1.62463   6
  -5  -3   2 1.70533 1.86584   3
  -5  -3   2 2.57420 1.73844   6
  -5  -3   2 0.05858 0.80558   5
   4   3  -2 13.5420 2.37873   6
   4   3  -2 13.8969 2.73323   4
   4   3  -2 14.4531 2.38680   3
  -4  -3   2 14.3719 2.34827   3
  -4  -3   2 16.3667 2.43601   6
  -4  -3   2 13.8479 1.27033   5
  -4  -3   2 14.9979 2.43771   6
   3   3  -2 19.5265 2.58497   4
   3   3  -2 19.0895 2.48627   6
   3   3  -2 18.6320 2.42756   3
   3   3  -2 21.9604 2.66763   6
  -3  -3   2 15.5560 1.36397   5
  -3  -3   2 22.8184 2.51366   3
  -3  -3   2 19.3310 2.46742   6
  -3  -3   2 19.1430 2.46758   6
   2   3  -2 724.041 17.9294   6
   2   3  -2 688.127 17.8484   6
   2   3  -2 678.473 17.1623   3
   2   3  -2 676.242 17.4567   4
  -2  -3   2 694.168 17.0147   3
  -2  -3   2 688.777 17.8685   6
  -2  -3   2 680.231 17.7844   6
  -2  -3   2 677.902 16.1431   5
   1   3  -2 26.2883 1.99127   3
   1   3  -2 30.2047 1.99694   7
   1   3  -2 27.5712 2.61926   6
   1   3  -2 25.8527 2.07725   4
   1   3  -2 21.7785 2.43687   6
  -1  -3   2 23.5052 2.49709   6
  -1  -3   2 26.1258 1.87425   3
  -1  -3   2 26.2073 2.58130   6
  -1  -3   2 30.6079 1.96037   5
   0   3  -2 97.1649 3.61504   4
   0   3  -2 96.1760 3.97830   6
   0   3  -2 91.9347 4.10535   6
   0   3  -2 90.6357 3.05928   3
   0  -3   2 98.2857 3.79119   5
   0  -3   2 96.9697 3.06824   3
   0  -3   2 99.5715 4.02519   6
   0  -3   2 94.5754 4.14399   6
  -1   3  -2 77.0997 3.60988   6
  -1   3  -2 79.8990 3.21057   4
  -1   3  -2 79.7689 2.48651   3
  -1   3  -2 80.2898 3.50967   6
   1  -3   2 76.3221 3.45157   6
   1  -3   2 78.7665 3.76424   5
   1  -3   2 78.5649 2.47159   3
  -2   3  -2 915.204 21.1061   6
  -2   3  -2 908.020 21.0793   6
  -2   3  -2 878.198 20.3154   3
   2  -3   2 896.932 21.0153   6
   2  -3   2 940.806 21.1028   6
   2  -3   2 916.033 20.5223   3
   2  -3   2 885.130 22.0522   5
  -3   3  -2 213.955 6.09508   3
  -3   3  -2 219.241 5.88075   6
  -3   3  -2 218.280 5.90249   6
   3  -3   2 216.719 5.80407   6
   3  -3   2 202.465 7.29524   5
   3  -3   2 217.455 5.80785   6
  -4   3  -2 602.995 13.3544   6
  -4   3  -2 624.177 15.2810   3
  -4   3  -2 575.690 14.9067   3
  -4   3  -2 579.180 13.3498   6
   4  -3   2 592.040 15.7468   4
   4  -3   2 585.788 16.2665   5
   4  -3   2 594.279 13.0335   6
  -5   3  -2 361.034 10.6837   3
  -5   3  -2 369.994 10.8921   3
   5  -3   2 370.257 11.7833   5
   5  -3   2 355.873 11.3327   4
  -6   3  -2 0.44963 1.41632   3
  -6   3  -2 -0.4095 1.38118   3
   6  -3   2 1.65764 2.05177   4
   6  -3   2 1.24695 1.99598   5
  -7   3  -2 0.55201 1.86617   3
  -7   3  -2 3.58200 1.82549   3
   7  -3   2 2.60713 2.04681   5
   7  -3   2 2.19618 2.35176   4
  -8   3  -2 12.1738 3.10071   3
  -8   3  -2 20.3455 3.26444   3
   8  -3   2 14.2079 3.12503   5
   8  -3   2 11.1909 3.54329   4
  -9   3  -2 39.8829 4.75151   3
   9  -3   2 44.1464 5.94602   4
 -10   3  -2 -0.7756 2.89056   3
  10  -3   2 5.97434 3.76316   4
  10   2  -2 12.0820 2.48057   6
  10   2  -2 10.6833 4.97177   4
   9   2  -2 2.46244 2.22261   6
   9   2  -2 5.37598 2.32918   6
   9   2  -2 -2.7249 2.88178   4
  -9  -2   2 6.06141 3.20492   3
   8   2  -2 78.3055 7.25451   4
   8   2  -2 64.5054 4.55440   6
   8   2  -2 66.9003 4.78881   6
  -8  -2   2 69.3413 6.07557   3
  -8  -2   2 66.7160 4.93445   6
   7   2  -2 43.9138 3.93526   6
   7   2  -2 46.9968 5.50043   4
   7   2  -2 46.4533 4.01609   6
  -7  -2   2 42.6535 4.14343   6
  -7  -2   2 47.2837 4.81588   3
  -7  -2   2 42.6181 3.96475   6
   6   2  -2 95.6498 5.44291   6
   6   2  -2 105.961 6.85610   4
   6   2  -2 106.114 5.68539   6
  -6  -2   2 106.848 6.33120   3
  -6  -2   2 107.765 5.55014   6
  -6  -2   2 108.840 5.70808   6
   5   2  -2 7.08367 1.85132   6
   5   2  -2 9.28854 2.77830   4
   5   2  -2 6.92076 2.11470   6
   5   2  -2 8.76252 2.33863   3
  -5  -2   2 7.19599 2.13011   6
  -5  -2   2 7.62728 1.98643   6
  -5  -2   2 6.77521 0.79514   5
  -5  -2   2 3.24496 1.94626   3
  -5  -2   2 7.13737 0.71302   5
   4   2  -2 41.6864 3.44344   3
   4   2  -2 40.3737 3.09046   6
   4   2  -2 31.4846 3.31971   4
   4   2  -2 36.6054 2.97913   6
  -4  -2   2 44.1311 3.20845   6
  -4  -2   2 36.0242 1.54977   5
  -4  -2   2 34.1688 3.01496   6
  -4  -2   2 38.1735 1.48181   5
  -4  -2   2 37.2349 3.26369   3
   3   2  -2 385.391 11.0599   6
   3   2  -2 372.899 11.0329   3
   3   2  -2 381.679 11.3002   4
  -3  -2   2 387.859 11.0192   6
  -3  -2   2 377.379 10.8084   3
  -3  -2   2 373.858 11.0116   6
  -3  -2   2 368.063 8.85756   5
   2   2  -2 721.634 17.5527   6
   2   2  -2 729.394 17.2025   3
   2   2  -2 660.963 15.6346   5
   2   2  -2 691.134 17.3933   6
   2   2  -2 671.340 17.1956   4
  -2  -2   2 695.643 17.4669   6
  -2  -2   2 688.737 15.6648   5
  -2  -2   2 703.379 17.4346   6
  -2  -2   2 644.835 16.7802   3
   1   2  -2 -0.1646 0.90853   4
   1   2  -2 -0.1331 0.87883   6
   1   2  -2 0.63671 0.84942   3
   1   2  -2 0.90578 0.96437   6
   1   2  -2 0.35097 0.53418   5
   1   2  -2 1.67396 0.91588   7
  -1  -2   2 0.24626 0.80930   3
  -1  -2   2 -0.5770 0.66458   5
  -1  -2   2 -0.4106 1.16063   6
  -1  -2   2 1.88941 1.30372   6
   0   2  -2 8.30416 1.11071   4
   0   2  -2 10.0738 1.14983   3
   0   2  -2 6.35662 1.37325   6
   0   2  -2 7.04053 1.22973   6
   0  -2   2 7.40420 1.22564   6
   0  -2   2 6.99738 1.37692   6
   0  -2   2 9.78593 1.32986   5
  -1   2  -2 1601.97 35.5261   6
  -1   2  -2 1546.04 35.4616   6
  -1   2  -2 1632.33 35.2321   4
   1  -2   2 1563.27 35.4575   6
   1  -2   2 1600.58 35.9230   5
  -2   2  -2 97.2635 3.10798   3
  -2   2  -2 95.9240 3.15995   6
  -2   2  -2 96.6143 3.16931   6
   2  -2   2 93.9102 3.10433   6
   2  -2   2 96.3317 3.24029   3
   2  -2   2 91.4357 3.98229   5
   2  -2   2 98.7943 3.14744   6
  -3   2  -2 206.230 5.18082   6
  -3   2  -2 208.549 5.17450   6
  -3   2  -2 211.095 6.20661   3
   3  -2   2 207.095 7.04875   5
   3  -2   2 226.806 5.08949   6
   3  -2   2 212.362 5.08303   6
   3  -2   2 208.633 6.51322   4
  -4   2  -2 210.658 6.70311   3
  -4   2  -2 204.020 6.80378   3
   4  -2   2 200.483 6.87806   4
   4  -2   2 194.246 7.16148   5
  -5   2  -2 1.25650 1.33335   3
  -5   2  -2 0.96700 1.23375   3
   5  -2   2 1.30792 1.55469   5
   5  -2   2 0.53862 1.52686   4
  -6   2  -2 339.206 11.1711   3
  -6   2  -2 354.409 11.3899   3
   6  -2   2 347.073 11.6161   4
   6  -2   2 344.855 11.3922   5
  -7   2  -2 0.72763 1.83862   3
  -7   2  -2 3.32401 1.91029   3
   7  -2   2 -4.3091 1.62984   4
   7  -2   2 -3.4676 1.50690   5
  -8   2  -2 60.0506 5.27145   3
  -8   2  -2 55.8208 5.03389   3
   8  -2   2 62.4567 5.80479   4
  -9   2  -2 102.416 7.04995   3
   9  -2   2 123.000 8.20910   4
 -10   2  -2 10.7837 3.40413   3
  10  -2   2 22.3441 4.89744   4
  10   1  -2 -0.2770 3.76828   4
  10   1  -2 0.12061 1.26635   6
   9   1  -2 28.1420 3.21383   6
   9   1  -2 29.3349 3.42463   6
   9   1  -2 31.2331 5.74983   4
  -9  -1   2 31.0721 4.71360   3
  -9  -1   2 32.0071 3.89905   6
   8   1  -2 0.24254 1.53705   6
   8   1  -2 3.18756 1.78208   6
   8   1  -2 1.92688 3.28510   4
  -8  -1   2 -0.1631 2.55843   3
   7   1  -2 21.9186 2.84277   6
   7   1  -2 21.7960 2.75910   6
   7   1  -2 18.8237 4.09886   4
  -7  -1   2 22.7669 3.73820   3
  -7  -1   2 18.8061 2.73559   6
  -7  -1   2 19.3300 2.79375   6
   6   1  -2 300.634 9.88595   6
   6   1  -2 311.327 9.96966   6
   6   1  -2 295.625 11.7594   4
  -6  -1   2 291.418 9.88278   6
  -6  -1   2 306.441 10.9871   3
  -6  -1   2 292.993 9.94435   6
   5   1  -2 305.742 9.60315   6
   5   1  -2 309.049 11.0726   4
   5   1  -2 311.346 9.60259   6
   5   1  -2 303.128 10.6030   3
  -5  -1   2 309.628 10.2950   3
  -5  -1   2 315.546 9.76146   6
  -5  -1   2 277.139 6.78570   5
  -5  -1   2 279.975 6.78576   5
  -5  -1   2 298.460 9.59343   6
   4   1  -2 9.64373 1.78033   6
   4   1  -2 8.22208 2.19853   4
   4   1  -2 6.43773 1.55414   6
   4   1  -2 3.74100 1.68103   3
  -4  -1   2 11.4385 2.05019   3
  -4  -1   2 6.44596 0.53894   5
  -4  -1   2 7.90181 1.76804   6
  -4  -1   2 10.6676 1.88634   6
  -4  -1   2 7.63927 0.56271   5
   3   1  -2 500.788 13.2563   3
   3   1  -2 488.882 13.4671   4
   3   1  -2 487.390 12.9036   6
  -3  -1   2 477.912 12.8496   6
  -3  -1   2 457.656 10.5933   5
  -3  -1   2 501.273 13.0513   3
  -3  -1   2 464.063 10.5578   5
  -3  -1   2 480.198 12.8841   6
   2   1  -2 593.997 14.8587   3
   2   1  -2 599.837 15.0198   6
   2   1  -2 586.461 15.0487   4
   2   1  -2 581.913 13.1343   5
  -2  -1   2 625.188 14.8588   3
  -2  -1   2 600.862 14.9939   6
  -2  -1   2 575.690 13.1158   5
  -2  -1   2 606.190 15.0495   6
   1   1  -2 328.238 8.41838   3
   1   1  -2 317.917 7.66773   5
   1   1  -2 334.689 8.57587   4
   1   1  -2 329.264 8.89976   6
   1   1  -2 328.858 8.87386   6
  -1  -1   2 326.011 8.38092   3
  -1  -1   2 335.091 8.90814   6
  -1  -1   2 330.704 7.75789   5
  -1  -1   2 332.559 8.81616   6
   0   1  -2 727.538 16.7521   5
   0   1  -2 734.092 16.5797   4
   0   1  -2 743.563 17.1580   6
   0   1  -2 754.068 16.9712   7
   0   1  -2 746.928 17.1792   6
   0  -1   2 729.529 16.7788   5
   0  -1   2 722.689 17.1246   6
   0  -1   2 737.989 17.1556   6
   0  -1   2 707.603 16.5164   4
  -1   1  -2 7933.09 177.845   1
   1  -1   2 8324.15 177.758   1
  -2   1  -2 1.14001 0.54221   6
  -2   1  -2 1.36421 0.74991   3
  -2   1  -2 1.07153 0.55353   6
   2  -1   2 0.86952 0.50087   6
   2  -1   2 1.52586 1.12255   5
   2  -1   2 0.91896 0.52431   6
   2  -1   2 0.96299 0.82714   3
   2  -1   2 0.82190 0.78937   4
  -3   1  -2 143.611 4.85866   3
   3  -1   2 140.577 4.82228   4
   3  -1   2 146.294 5.31107   5
  -4   1  -2 170.458 6.04928   3
  -4   1  -2 166.991 6.09525   3
   4  -1   2 171.935 6.25932   5
   4  -1   2 170.157 6.06200   4
  -5   1  -2 9.64578 2.03856   3
  -5   1  -2 15.5936 2.19893   3
   5  -1   2 16.9473 2.35579   5
   5  -1   2 11.8253 2.23374   4
  -6   1  -2 63.2168 4.25945   3
  -6   1  -2 60.9459 4.50560   3
   6  -1   2 58.5965 4.36897   4
   6  -1   2 53.2148 3.98023   5
  -7   1  -2 7.60470 2.62161   3
  -7   1  -2 8.59851 2.61153   3
   7  -1   2 8.63061 2.86513   4
  -8   1  -2 183.491 8.83823   3
  -8   1  -2 188.286 8.94157   3
   8  -1   2 179.495 8.98491   4
  -9   1  -2 3.20950 2.58614   3
   9  -1   2 -1.5777 2.57447   4
 -10   1  -2 21.9663 4.07761   3
  10  -1   2 18.2525 4.49571   4
  10   0  -2 5.30092 4.45972   4
   9   0  -2 4.40960 1.57646   6
   9   0  -2 4.12887 1.60005   6
   9   0  -2 7.83771 3.98404   4
  -9   0   2 6.90197 1.95873   6
  -9   0   2 6.54528 3.09981   3
   8   0  -2 17.2140 2.25436   6
   8   0  -2 12.7221 2.14403   6
   8   0  -2 19.3147 4.38705   4
  -8   0   2 10.0380 3.16088   3
  -8   0   2 17.6516 2.61692   6
   7   0  -2 -1.2797 1.24610   6
   7   0  -2 1.09081 1.47809   6
   7   0  -2 -0.0805 2.43281   4
  -7   0   2 -0.9967 1.33614   6
  -7   0   2 -0.7174 2.16033   3
   6   0  -2 68.8929 5.54151   4
   6   0  -2 74.1246 4.04816   6
   6   0  -2 71.5119 4.06769   6
  -6   0   2 75.0518 5.07586   3
  -6   0   2 71.5953 4.21709   6
  -6   0   2 70.2216 4.07179   6
  -6   0   2 66.9808 2.21542   5
  -6   0   2 68.8035 2.23830   5
   5   0  -2 139.977 6.63396   3
   5   0  -2 145.000 5.65455   6
   5   0  -2 148.192 7.02775   4
   5   0  -2 144.705 5.65739   6
  -5   0   2 137.019 3.74096   5
  -5   0   2 144.530 5.69424   6
  -5   0   2 142.723 6.42783   3
  -5   0   2 141.378 3.81352   5
  -5   0   2 143.097 5.76096   6
   4   0  -2 202.905 7.34315   3
   4   0  -2 203.770 6.62828   6
   4   0  -2 192.357 6.54624   6
   4   0  -2 188.632 7.41967   4
  -4   0   2 194.032 6.99059   3
  -4   0   2 191.740 4.68476   5
  -4   0   2 177.551 4.60621   5
  -4   0   2 193.879 6.55053   6
  -4   0   2 192.504 6.54962   6
   3   0  -2 409.491 11.0919   6
   3   0  -2 431.719 11.2018   6
   3   0  -2 415.420 11.8477   4
   3   0  -2 420.024 11.5733   3
  -3   0   2 402.441 9.09244   5
  -3   0   2 421.748 11.1498   6
  -3   0   2 407.015 9.09229   5
  -3   0   2 419.719 11.3885   3
  -3   0   2 426.593 11.2171   6
   2   0  -2 996.765 23.1790   6
   2   0  -2 980.368 23.4598   4
   2   0  -2 1024.20 23.2770   3
  -2   0   2 971.121 23.1450   6
  -2   0   2 979.204 23.1295   6
  -2   0   2 1005.15 23.1450   3
   1   0  -2 3838.00 89.2612   1
   1   0  -2 3898.32 88.8799   2
  -1   0   2 3872.66 89.2486   1
  -1   0   2 4001.82 89.0413   2
   0   0  -2 893.136 19.7250   6
   0   0  -2 860.155 19.3282   5
   0   0  -2 869.006 19.6918   6
   0   0  -2 886.445 19.5476   7
   0   0  -2 846.206 19.1153   4
   0   0   2 847.717 19.4839   7
   0   0   2 841.523 19.0764   4
   0   0   2 871.820 19.3646   5
   0   0   2 882.899 19.6945   6
   0   0   2 873.370 19.7054   6
  -1   0  -2 443.782 9.91700   6
  -1   0  -2 417.724 9.96334   3
  -1   0  -2 423.613 9.50802   4
  -1   0  -2 405.956 10.3161   5
  -1   0  -2 427.231 9.88257   6
   1   0   2 449.503 10.4558   5
   1   0   2 391.593 9.82523   6
   1   0   2 439.020 9.89627   6
   1   0   2 429.841 10.0063   3
  -2   0  -2 1.52583 0.83705   3
  -2   0  -2 2.82858 0.77936   4
  -2   0  -2 2.63237 0.47813   6
   2   0   2 2.61248 0.45385   6
   2   0   2 1.34149 0.76917   4
   2   0   2 3.18981 1.11247   5
   2   0   2 3.06559 0.98999   3
   2   0   2 2.10961 0.45052   6
  -3   0  -2 428.237 11.2609   3
   3   0   2 431.200 11.0457   4
   3   0   2 423.300 11.3030   5
  -4   0  -2 333.422 9.72579   3
   4   0   2 312.692 9.34709   5
   4   0   2 310.234 9.36131   4
  -5   0  -2 -2.2855 1.07941   3
  -5   0  -2 -0.4554 1.32802   3
   5   0   2 -2.2637 1.02091   5
   5   0   2 1.12106 1.47537   4
  -6   0  -2 1.24334 1.82155   3
  -6   0  -2 3.65238 1.86004   3
   6   0   2 2.06620 1.92466   4
  -7   0  -2 84.1456 5.72521   3
  -7   0  -2 74.2226 5.50116   3
   7   0   2 74.0674 5.63663   4
  -8   0  -2 126.161 7.59560   3
  -8   0  -2 114.401 7.18147   3
   8   0   2 124.773 7.64550   4
  -9   0  -2 0.38326 1.79110   5
  -9   0  -2 -3.0493 2.30615   3
   9   0   2 -2.0366 2.35152   4
 -10   0  -2 22.8734 3.29075   5
 -10   0  -2 18.4482 4.10681   3
  10   0   2 20.8568 4.72229   4
  11   0   2 -1.1894 3.26273   4
  10  -1  -2 18.4588 5.10689   4
   9  -1  -2 3.96253 0.95962   6
   9  -1  -2 2.70658 3.45904   4
   9  -1  -2 3.43934 0.84891   6
  -9   1   2 6.12668 2.97861   3
   8  -1  -2 0.00606 1.17454   6
   8  -1  -2 0.27006 2.89466   4
   8  -1  -2 -0.4588 1.24765   6
  -8   1   2 2.66154 2.44798   3
  -8   1   2 -1.5217 1.38230   6
   7  -1  -2 -0.9012 1.25006   6
   7  -1  -2 0.87853 1.32773   6
   7  -1  -2 -1.4641 2.42697   4
  -7   1   2 1.22461 0.86185   5
  -7   1   2 3.54633 1.48586   6
  -7   1   2 0.39437 2.09777   3
  -7   1   2 1.95335 1.51479   6
   6  -1  -2 74.0830 3.90075   6
   6  -1  -2 76.3260 5.69590   4
   6  -1  -2 76.3270 4.00206   6
  -6   1   2 75.8266 5.02541   3
  -6   1   2 72.5359 3.92478   6
  -6   1   2 73.3833 3.88915   6
   5  -1  -2 105.111 6.01006   4
   5  -1  -2 105.924 4.62051   6
   5  -1  -2 123.023 4.87589   6
   5  -1  -2 115.640 5.79021   3
  -5   1   2 114.187 4.87653   6
  -5   1   2 115.303 5.56394   3
   4  -1  -2 68.7696 3.40088   6
   4  -1  -2 64.3800 4.17993   4
   4  -1  -2 63.8470 3.98568   3
   4  -1  -2 66.7796 3.37230   6
   4  -1  -2 61.1362 2.36048   5
  -4   1   2 68.0209 3.85490   3
  -4   1   2 58.7821 2.19298   5
  -4   1   2 65.4433 3.38714   6
  -4   1   2 67.7175 3.45409   6
   3  -1  -2 1261.87 28.7449   3
   3  -1  -2 1223.87 28.1227   6
   3  -1  -2 1252.50 28.1256   6
   3  -1  -2 1197.15 29.0116   4
   3  -1  -2 1190.48 26.8209   5
  -3   1   2 1157.75 26.6848   5
  -3   1   2 1195.16 28.3900   3
  -3   1   2 1228.01 28.0899   6
  -3   1   2 1251.89 28.2177   6
   2  -1  -2 156.834 4.92265   3
   2  -1  -2 139.677 4.65772   6
   2  -1  -2 144.501 5.06920   4
   2  -1  -2 147.258 3.68563   5
   2  -1  -2 152.198 4.74635   6
  -2   1   2 153.651 4.80398   3
  -2   1   2 146.655 4.72103   6
  -2   1   2 140.788 3.62207   5
  -2   1   2 148.826 4.76646   6
   1  -1  -2 1.30101 0.77942   3
   1  -1  -2 1.75849 0.89517   4
   1  -1  -2 1.43450 0.91557   6
  -1   1   2 1.85486 0.81547   3
  -1   1   2 -0.4647 0.81445   6
  -1   1   2 0.93701 0.89227   6
   0  -1  -2 2911.03 68.2881   1
   0  -1  -2 3087.10 67.8940   2
   0   1   2 2976.13 67.6099   2
  -1  -1  -2 3809.93 83.1778   1
  -1  -1  -2 3714.76 82.5368   2
   1   1   2 3631.68 82.3965   2
  -2  -1  -2 440.345 10.9237   3
  -2  -1  -2 427.748 10.4145   4
  -2  -1  -2 439.409 10.1737   6
  -2  -1  -2 434.864 10.1466   6
   2   1   2 436.887 10.1565   6
   2   1   2 441.725 10.1554   6
   2   1   2 431.850 10.4607   4
  -3  -1  -2 551.791 14.1977   3
  -3  -1  -2 555.998 12.8201   6
  -3  -1  -2 547.674 12.8377   6
   3   1   2 553.127 12.7830   6
   3   1   2 574.928 12.8467   6
   3   1   2 561.835 13.8927   4
  -4  -1  -2 5.69553 0.85607   6
  -4  -1  -2 5.87383 0.87861   6
  -4  -1  -2 4.50231 1.50060   3
  -4  -1  -2 6.08670 1.66341   3
   4   1   2 7.15862 1.62616   4
   4   1   2 3.64764 0.74714   6
   4   1   2 5.21423 0.79242   6
  -5  -1  -2 10.4852 1.18686   6
  -5  -1  -2 8.37996 2.13536   3
  -5  -1  -2 11.5508 1.21159   6
  -5  -1  -2 12.7525 2.26112   3
   5   1   2 8.18682 0.96362   6
   5   1   2 10.8002 1.13726   6
   5   1   2 9.50003 2.13445   4
  -6  -1  -2 49.4706 2.10838   6
  -6  -1  -2 46.0530 4.29249   3
  -6  -1  -2 49.2989 4.30304   3
  -6  -1  -2 47.1060 2.08042   6
   6   1   2 48.1818 1.84799   6
   6   1   2 46.8552 4.08011   4
   6   1   2 48.9521 1.84171   6
  -7  -1  -2 180.995 8.37066   3
  -7  -1  -2 161.361 7.98779   3
  -7  -1  -2 156.115 4.01527   6
   7   1   2 158.199 7.94812   4
  -8  -1  -2 11.9981 3.16487   3
  -8  -1  -2 6.76850 2.13215   5
  -8  -1  -2 7.58859 3.03008   3
   8   1   2 9.30871 3.39017   4
  -9  -1  -2 1.90163 1.92109   5
  -9  -1  -2 7.27786 2.99944   3
   9   1   2 1.31878 2.94886   4
 -10  -1  -2 4.97504 1.95225   5
 -10  -1  -2 1.08245 3.02529   3
  10   1   2 -0.4513 2.91804   4
  11   1   2 4.26233 3.69006   4
  10  -2  -2 6.88075 4.25718   4
   9  -2  -2 28.2186 5.12147   4
  -9   2   2 20.5220 4.13130   3
   8  -2  -2 65.8109 6.50554   4
   8  -2  -2 64.9029 3.07376   6
   8  -2  -2 64.2169 3.10597   6
  -8   2   2 68.8632 3.43803   6
  -8   2   2 62.9952 5.62229   3
  -8   2   2 62.1890 2.88276   5
   7  -2  -2 1.32275 2.69802   4
   7  -2  -2 0.47405 1.18230   6
   7  -2  -2 1.08774 1.33712   6
  -7   2   2 0.50364 1.26599   6
  -7   2   2 1.07941 1.26880   6
  -7   2   2 1.00901 2.14227   3
   6  -2  -2 20.7970 3.66957   4
   6  -2  -2 15.2508 1.95940   6
   6  -2  -2 17.6536 2.09930   6
  -6   2   2 13.2560 1.96633   6
  -6   2   2 18.2849 2.15731   6
  -6   2   2 16.9788 2.87696   3
   5  -2  -2 156.681 6.80256   3
   5  -2  -2 180.263 7.72413   4
   5  -2  -2 143.697 5.55957   6
   5  -2  -2 163.247 5.27994   5
   5  -2  -2 166.154 5.72304   6
  -5   2   2 170.673 6.74603   3
  -5   2   2 169.219 5.93547   6
  -5   2   2 168.610 5.82104   6
   4  -2  -2 95.4211 3.98971   6
   4  -2  -2 93.8225 3.52881   5
   4  -2  -2 99.8050 4.74094   3
   4  -2  -2 100.384 4.06853   6
   4  -2  -2 95.1957 5.12961   4
  -4   2   2 102.076 4.64237   3
  -4   2   2 95.6171 4.00071   6
  -4   2   2 101.666 4.17332   6
   3  -2  -2 196.932 6.49731   3
   3  -2  -2 210.275 6.23057   6
   3  -2  -2 201.590 7.00830   4
   3  -2  -2 200.932 6.16729   6
   3  -2  -2 198.879 5.58409   5
  -3   2   2 203.607 6.24120   6
  -3   2   2 198.693 6.15417   6
  -3   2   2 203.426 6.37784   3
   2  -2  -2 62.3624 2.33095   5
   2  -2  -2 68.0104 2.86365   3
   2  -2  -2 68.5081 3.18164   4
   2  -2  -2 62.8259 2.87240   6
   2  -2  -2 66.1879 2.97748   6
  -2   2   2 63.8413 2.74257   3
  -2   2   2 67.3371 2.31425   5
  -2   2   2 64.0264 2.83609   6
  -2   2   2 67.2172 2.94856   6
   1  -2  -2 399.188 9.43974   5
   1  -2  -2 399.608 9.93442   4
   1  -2  -2 400.697 10.0039   6
   1  -2  -2 402.227 9.56348   3
  -1   2   2 396.434 9.53159   3
  -1   2   2 396.615 9.97838   6
  -1   2   2 387.981 9.43460   5
  -1   2   2 403.217 10.0223   6
   0  -2  -2 1019.10 21.8852   5
   0  -2  -2 1007.11 22.1565   6
   0  -2  -2 971.287 22.1430   6
   0   2   2 953.304 21.5469   4
   0   2   2 951.396 21.8012   5
   0   2   2 938.027 22.0829   6
   0   2   2 967.278 22.1175   6
  -1  -2  -2 5113.04 113.193   2
  -1  -2  -2 5127.29 114.062   1
   1   2   2 5028.53 113.090   2
  -2  -2  -2 188.538 5.67568   3
  -2  -2  -2 183.309 5.52853   5
  -2  -2  -2 183.755 5.29664   6
  -2  -2  -2 188.919 5.29832   6
   2   2   2 187.151 5.28481   6
   2   2   2 181.695 5.26314   6
   2   2   2 179.264 5.16254   4
  -3  -2  -2 7.49485 1.59010   3
  -3  -2  -2 10.9149 1.31422   6
  -3  -2  -2 8.39972 1.20685   6
   3   2   2 9.76906 1.55400   4
   3   2   2 8.91143 1.19258   6
   3   2   2 9.61839 1.24079   6
  -4  -2  -2 7.21711 1.16763   6
  -4  -2  -2 7.10733 1.20674   6
  -4  -2  -2 9.81435 1.89465   3
   4   2   2 6.19394 1.13681   6
   4   2   2 4.57305 1.50634   4
   4   2   2 7.51023 1.15985   6
  -5  -2  -2 17.9057 2.79278   3
  -5  -2  -2 25.8027 2.01156   6
  -5  -2  -2 22.8848 1.98301   6
   5   2   2 21.9898 1.87764   6
   5   2   2 23.6151 2.76178   4
   5   2   2 24.4545 1.92423   6
  -6  -2  -2 480.090 15.2197   3
  -6  -2  -2 484.812 12.5970   6
  -6  -2  -2 503.767 13.9119   5
  -6  -2  -2 487.936 12.6421   6
  -6  -2  -2 513.343 15.5545   3
   6   2   2 500.980 15.1702   4
   6   2   2 508.246 12.5536   6
   6   2   2 492.081 12.4883   6
  -7  -2  -2 88.1184 5.86236   3
  -7  -2  -2 84.4617 4.72948   5
  -7  -2  -2 80.4287 3.56243   6
  -7  -2  -2 89.8987 3.66961   6
  -7  -2  -2 92.2135 6.10657   3
   7   2   2 84.1435 3.38741   6
   7   2   2 82.8475 5.91324   4
   7   2   2 84.3917 3.40259   6
  -8  -2  -2 18.0956 2.71400   5
  -8  -2  -2 20.4266 3.82082   3
  -8  -2  -2 12.5573 1.50465   6
   8   2   2 15.4682 3.66018   4
   8   2   2 18.0939 0.96273   6
  -9  -2  -2 76.6942 4.73307   5
  -9  -2  -2 86.5390 6.99792   3
   9   2   2 88.1051 7.14748   4
 -10  -2  -2 31.2919 3.21206   5
 -10  -2  -2 21.1431 5.66941   3
  10   2   2 33.2780 5.61741   4
  11   2   2 25.5886 5.51378   4
  10  -3  -2 16.2024 5.11626   4
   9  -3  -2 25.5125 4.94189   4
  -9   3   2 24.0580 4.05544   3
   8  -3  -2 0.66650 0.63522   6
   8  -3  -2 0.12973 0.58079   6
   8  -3  -2 0.51262 2.91560   4
  -8   3   2 -0.5225 1.01258   6
  -8   3   2 -0.4867 2.05960   3
   7  -3  -2 174.918 5.92607   6
   7  -3  -2 188.379 6.04075   6
   7  -3  -2 200.586 9.76328   4
  -7   3   2 185.275 6.20999   6
  -7   3   2 184.860 6.29442   6
  -7   3   2 194.779 8.44266   3
   6  -3  -2 128.720 7.20240   4
   6  -3  -2 117.841 4.68008   6
   6  -3  -2 117.035 4.84357   5
   6  -3  -2 119.316 4.75769   6
  -6   3   2 120.388 6.14072   3
  -6   3   2 120.736 4.81216   6
  -6   3   2 122.118 4.88697   6
   5  -3  -2 53.9425 3.08492   5
   5  -3  -2 56.7580 3.13113   6
   5  -3  -2 56.7575 4.43800   4
   5  -3  -2 53.3764 3.04262   6
  -5   3   2 51.5400 3.08217   6
  -5   3   2 56.9116 3.71090   3
  -5   3   2 54.8941 3.13236   6
   4  -3  -2 40.1182 3.51310   4
   4  -3  -2 39.6059 2.98010   3
   4  -3  -2 37.0716 2.54385   6
   4  -3  -2 39.6337 2.60707   6
   4  -3  -2 37.4667 2.43518   5
  -4   3   2 35.6784 2.61394   6
  -4   3   2 39.4031 2.63160   6
  -4   3   2 39.8305 2.91135   3
   3  -3  -2 260.602 7.35913   5
   3  -3  -2 267.524 7.61115   6
   3  -3  -2 266.081 7.79854   3
   3  -3  -2 279.092 8.53557   4
   3  -3  -2 264.491 7.54479   6
  -3   3   2 234.614 7.37661   3
  -3   3   2 258.158 7.53953   6
  -3   3   2 261.782 7.55093   6
   2  -3  -2 15.6361 1.77117   6
   2  -3  -2 14.5824 1.47710   5
   2  -3  -2 16.5639 1.55473   3
   2  -3  -2 17.7505 1.97256   4
   2  -3  -2 16.1647 1.90354   6
  -2   3   2 16.0410 1.47425   3
  -2   3   2 14.2267 1.67093   6
  -2   3   2 16.2364 1.82947   6
   1  -3  -2 3.46900 1.19040   6
   1  -3  -2 2.09828 0.65580   3
   1  -3  -2 2.86881 1.13367   4
   1  -3  -2 2.16508 0.93813   5
  -1   3   2 2.35211 1.09220   6
  -1   3   2 1.86123 1.05280   6
  -1   3   2 1.36737 0.65510   3
   0  -3  -2 84.3407 2.57623   3
   0  -3  -2 88.8041 3.32609   6
   0  -3  -2 85.1564 3.26646   5
   0  -3  -2 85.7222 3.39115   6
   0   3   2 81.2475 3.22354   6
   0   3   2 78.5762 2.53245   3
   0   3   2 84.4168 3.27045   6
   0   3   2 81.4549 2.84936   4
  -1  -3  -2 563.357 13.7800   6
  -1  -3  -2 567.567 13.2461   3
  -1  -3  -2 552.710 13.7744   6
  -1  -3  -2 575.676 13.6448   5
   1   3   2 556.502 13.1191   4
   1   3   2 552.598 13.7070   6
   1   3   2 568.834 13.8258   6
   1   3   2 555.926 13.2963   3
  -2  -3  -2 1396.19 31.2386   5
  -2  -3  -2 1381.69 31.2636   6
  -2  -3  -2 1361.70 31.2534   6
  -2  -3  -2 1371.73 31.2548   3
   2   3   2 1377.02 31.2614   6
   2   3   2 1340.39 30.8509   4
  -3  -3  -2 102.971 4.51672   3
  -3  -3  -2 107.849 4.28416   5
  -3  -3  -2 107.705 4.16202   6
  -3  -3  -2 106.561 4.15454   6
   3   3   2 107.155 4.10903   6
   3   3   2 111.998 4.18878   6
   3   3   2 107.075 4.21372   4
  -4  -3  -2 56.9040 3.75087   3
  -4  -3  -2 54.8537 2.88138   6
  -4  -3  -2 59.8541 3.14209   6
  -4  -3  -2 52.2119 3.05383   5
   4   3   2 54.4143 2.99358   6
   4   3   2 54.9329 3.47635   4
   4   3   2 52.5199 2.88180   6
  -5  -3  -2 82.6249 5.01512   3
  -5  -3  -2 75.3996 3.76654   6
  -5  -3  -2 82.8375 3.98463   6
  -5  -3  -2 78.8136 4.10722   5
   5   3   2 84.3614 3.85886   6
   5   3   2 82.2594 4.78090   4
   5   3   2 78.5981 3.76972   6
  -6  -3  -2 385.610 12.8004   3
  -6  -3  -2 369.584 10.5701   6
  -6  -3  -2 359.188 10.4885   6
  -6  -3  -2 382.202 12.7606   3
  -6  -3  -2 356.706 10.9602   5
   6   3   2 369.123 10.4896   6
   6   3   2 362.095 10.3552   6
   6   3   2 358.453 12.2954   4
  -7  -3  -2 118.457 5.53247   5
  -7  -3  -2 117.233 6.99748   3
  -7  -3  -2 128.364 7.24066   3
  -7  -3  -2 119.005 5.07052   6
  -7  -3  -2 117.436 4.99898   6
   7   3   2 118.229 4.91469   6
   7   3   2 123.591 6.96312   4
   7   3   2 114.339 4.85021   6
  -8  -3  -2 108.108 5.40922   5
  -8  -3  -2 109.980 4.78021   6
  -8  -3  -2 115.606 7.40056   3
   8   3   2 109.638 7.21884   4
   8   3   2 106.806 4.40255   6
   8   3   2 109.942 4.44512   6
  -9  -3  -2 6.00145 2.06964   5
  -9  -3  -2 6.14735 3.28185   3
   9   3   2 4.83813 0.88364   6
   9   3   2 5.28723 3.34031   4
   9   3   2 4.33471 0.76547   6
 -10  -3  -2 5.85611 2.00779   5
  10   3   2 3.72507 3.62924   4
  11   3   2 -1.1616 3.15107   4
  10  -4  -2 4.56669 4.10084   4
   9  -4  -2 3.59008 3.42417   4
  -9   4   2 3.66543 2.68154   3
   8  -4  -2 30.0293 4.93203   4
  -8   4   2 43.0745 4.77127   3
   7  -4  -2 14.9223 1.63305   6
   7  -4  -2 6.71063 3.42539   4
   7  -4  -2 15.7162 2.40580   5
   7  -4  -2 15.2798 1.85347   6
  -7   4   2 15.9866 1.88416   6
  -7   4   2 14.7786 2.87432   3
  -7   4   2 17.5216 2.03634   6
   6  -4  -2 -0.6390 1.28773   5
   6  -4  -2 1.35970 1.25576   6
   6  -4  -2 0.45304 2.24027   4
   6  -4  -2 1.34134 1.18342   6
  -6   4   2 0.43415 1.71753   3
  -6   4   2 1.92245 1.28730   6
  -6   4   2 1.19262 1.32676   6
   5  -4  -2 302.412 9.31734   5
   5  -4  -2 309.406 8.88298   6
   5  -4  -2 308.916 10.9569   4
   5  -4  -2 301.776 8.89360   6
  -5   4   2 327.551 8.98968   6
  -5   4   2 292.974 9.51078   3
  -5   4   2 294.763 8.91899   6
   4  -4  -2 -0.3244 1.52299   4
   4  -4  -2 -0.2865 1.01948   6
   4  -4  -2 0.52953 0.92871   6
   4  -4  -2 1.24901 1.17848   3
   4  -4  -2 0.10248 0.98807   5
  -4   4   2 -1.8475 0.79455   6
  -4   4   2 0.77950 0.96236   3
  -4   4   2 1.31042 1.09497   6
   3  -4  -2 319.440 9.79197   4
   3  -4  -2 310.227 8.93079   6
   3  -4  -2 306.803 8.92183   5
   3  -4  -2 314.673 8.79301   3
  -3   4   2 307.180 8.80780   6
  -3   4   2 315.199 8.55980   3
  -3   4   2 328.024 9.01198   6
   2  -4  -2 1492.12 33.1552   4
   2  -4  -2 1426.28 31.8023   3
   2  -4  -2 1386.87 32.4133   5
   2  -4  -2 1408.38 32.5676   6
   2  -4  -2 1348.14 32.5584   6
  -2   4   2 1434.58 32.6738   6
  -2   4   2 1419.79 32.6157   6
  -2   4   2 1455.21 31.7070   3
   1  -4  -2 2581.36 56.4530   6
  -1   4   2 2485.55 56.3398   6
   0  -4  -2 369.968 8.74805   3
   0  -4  -2 364.281 9.95632   6
   0  -4  -2 357.580 9.74827   5
   0  -4  -2 372.476 10.1389   6
   0   4   2 385.329 10.1032   6
   0   4   2 374.530 10.1492   6
   0   4   2 379.647 8.82696   3
   0   4   2 369.490 9.50060   4
  -1  -4  -2 9948.06 218.175   1
  -1  -4  -2 9999.99 216.754   2
   1   4   2 9936.82 217.907   1
   1   4   2 9136.87 216.111   2
  -2  -4  -2 1272.64 29.4128   6
  -2  -4  -2 1272.57 29.4200   6
  -2  -4  -2 1223.46 28.9175   3
  -2  -4  -2 1281.66 29.1006   5
   2   4   2 1252.26 29.3446   6
   2   4   2 1248.58 28.8029   4
   2   4   2 1248.14 29.3770   6
  -3  -4  -2 12.6198 1.87375   6
  -3  -4  -2 14.9947 1.99468   6
  -3  -4  -2 14.4133 2.04471   5
  -3  -4  -2 13.2439 2.00384   3
   3   4   2 13.9852 1.90863   6
   3   4   2 18.2145 2.06632   4
  -4  -4  -2 201.302 7.43793   3
  -4  -4  -2 193.129 6.56973   5
  -4  -4  -2 193.193 6.84166   6
  -4  -4  -2 202.310 6.76326   6
  -4  -4  -2 187.475 4.43321   7
   4   4   2 190.860 7.00066   4
   4   4   2 192.641 6.73093   6
   4   4   2 191.768 6.74169   6
  -5  -4  -2 41.2330 3.19715   5
  -5  -4  -2 43.9302 3.30866   6
  -5  -4  -2 44.5237 4.05441   3
  -5  -4  -2 43.8371 3.31129   6
   5   4   2 35.3716 3.54853   4
   5   4   2 40.0768 3.19923   6
   5   4   2 40.3520 3.27934   6
  -6  -4  -2 11.0583 2.17878   6
  -6  -4  -2 6.75761 2.54817   3
  -6  -4  -2 7.55689 2.00566   5
  -6  -4  -2 10.7487 2.09963   6
   6   4   2 8.13534 2.69985   4
   6   4   2 10.8506 2.12627   6
   6   4   2 10.5254 2.11281   6
  -7  -4  -2 3.32581 2.27336   3
  -7  -4  -2 4.13969 1.82813   6
  -7  -4  -2 2.58292 1.62606   6
  -7  -4  -2 2.34810 1.70485   5
  -7  -4  -2 2.66551 2.45921   3
   7   4   2 3.12241 1.63392   6
   7   4   2 1.55471 2.36966   4
   7   4   2 3.78060 1.60569   6
  -8  -4  -2 7.18661 2.10417   5
  -8  -4  -2 6.71428 2.12502   6
  -8  -4  -2 8.66100 2.99402   3
   8   4   2 4.66376 1.70762   6
   8   4   2 6.92663 3.29087   4
   8   4   2 7.63092 1.78482   6
  -9  -4  -2 17.8143 2.50021   6
  -9  -4  -2 15.7586 3.84843   3
  -9  -4  -2 15.3695 2.61468   5
   9   4   2 28.1565 5.08291   4
   9   4   2 15.7252 2.10106   6
   9   4   2 17.4854 2.15185   6
 -10  -4  -2 3.40695 2.01011   5
  10   4   2 -0.7098 2.89459   4
  10  -5  -2 0.26718 3.54354   4
   9  -5  -2 47.4333 6.70226   4
  -9   5   2 42.0815 4.69741   3
   8  -5  -2 4.56219 1.81763   5
   8  -5  -2 0.35301 3.10633   4
  -8   5   2 2.49434 2.33896   3
   7  -5  -2 10.0242 1.41991   6
   7  -5  -2 15.2621 3.68199   4
   7  -5  -2 12.7852 1.56786   6
   7  -5  -2 14.7446 2.59168   5
  -7   5   2 17.0972 2.94311   3
  -7   5   2 14.2763 1.78517   6
   6  -5  -2 44.2076 2.87905   6
   6  -5  -2 51.9657 3.83013   5
   6  -5  -2 43.2373 2.90751   6
   6  -5  -2 49.5126 4.96330   4
  -6   5   2 49.7853 3.78390   3
  -6   5   2 45.5017 3.07495   6
  -6   5   2 44.9512 3.00667   6
   5  -5  -2 -0.2147 2.01568   4
   5  -5  -2 1.55899 1.51748   5
   5  -5  -2 0.59266 1.11486   6
   5  -5  -2 0.56072 1.21704   6
  -5   5   2 0.99609 1.27289   3
  -5   5   2 0.14048 1.23015   6
  -5   5   2 1.92637 1.30051   6
   4  -5  -2 82.4369 3.92641   6
   4  -5  -2 82.9730 3.80287   6
   4  -5  -2 84.0840 4.28601   5
   4  -5  -2 81.5361 4.92344   4
  -4   5   2 78.1439 3.64203   3
  -4   5   2 81.3420 3.92978   6
  -4   5   2 79.8266 3.85833   6
   3  -5  -2 98.6407 4.42759   6
   3  -5  -2 105.055 3.96040   3
   3  -5  -2 99.6938 4.95427   4
   3  -5  -2 99.2666 4.46422   5
   3  -5  -2 102.026 4.35266   6
  -3   5   2 104.910 4.36351   6
  -3   5   2 106.099 3.74844   3
  -3   5   2 103.086 4.47570   6
   2  -5  -2 473.295 12.9596   6
   2  -5  -2 477.685 11.6079   3
   2  -5  -2 496.126 12.9467   6
   2  -5  -2 477.845 12.8741   5
  -2   5   2 487.900 12.9489   6
  -2   5   2 488.433 13.0602   6
  -2   5   2 486.915 11.5066   3
   1  -5  -2 308.637 8.92079   6
   1  -5  -2 291.463 8.57364   5
   1  -5  -2 289.217 6.99239   3
  -1   5   2 282.999 8.76229   6
  -1   5   2 286.236 6.98030   3
  -1   5   2 297.777 8.78668   6
   0  -5  -2 27.7892 1.34768   3
   0  -5  -2 25.5890 2.59923   6
   0  -5  -2 27.5774 2.25964   6
   0  -5  -2 23.0450 2.42556   5
   0   5   2 25.9632 2.55113   6
   0   5   2 28.0420 1.45345   3
   0   5   2 27.6991 2.25995   6
   0   5   2 26.0791 2.06812   4
  -1  -5  -2 -0.3327 1.31131   5
  -1  -5  -2 1.42223 0.82865   3
  -1  -5  -2 1.13333 1.41477   6
  -1  -5  -2 0.11515 1.42719   6
   1   5   2 -0.5342 0.96341   6
   1   5   2 1.87483 1.17124   6
   1   5   2 1.40721 1.17532   4
  -2  -5  -2 1153.63 28.2515   6
  -2  -5  -2 1189.31 27.8289   5
  -2  -5  -2 1179.43 27.4680   3
  -2  -5  -2 1137.34 28.1669   6
   2   5   2 1197.66 27.6345   4
   2   5   2 1149.63 28.1995   6
   2   5   2 1254.09 28.5220   6
  -3  -5  -2 1432.48 33.2611   3
  -3  -5  -2 1399.10 33.2800   3
  -3  -5  -2 1425.72 33.4725   6
  -3  -5  -2 1425.37 33.5842   6
  -3  -5  -2 1469.80 33.0204   5
   3   5   2 1395.61 33.4891   6
   3   5   2 1410.36 33.0924   4
   3   5   2 1318.27 33.4648   6
  -4  -5  -2 404.597 12.2261   6
  -4  -5  -2 419.714 12.6307   3
  -4  -5  -2 419.280 12.2303   6
  -4  -5  -2 419.581 11.7843   5
   4   5   2 422.468 12.4223   4
   4   5   2 421.091 12.3524   6
   4   5   2 415.972 12.1605   6
  -5  -5  -2 94.3559 4.79635   5
  -5  -5  -2 93.4317 4.96355   6
  -5  -5  -2 104.581 5.24779   6
  -5  -5  -2 99.2673 5.74832   3
   5   5   2 95.2432 5.50339   4
   5   5   2 98.4437 5.00026   6
   5   5   2 100.235 5.29236   6
  -6  -5  -2 116.604 6.61298   3
  -6  -5  -2 120.392 6.67490   3
  -6  -5  -2 114.692 5.77633   6
  -6  -5  -2 106.568 2.94458   7
  -6  -5  -2 113.410 5.35833   5
  -6  -5  -2 117.025 5.83548   6
   6   5   2 117.793 5.68663   6
   6   5   2 114.762 6.58213   4
   6   5   2 108.831 5.63862   6
  -7  -5  -2 45.5496 3.75742   5
  -7  -5  -2 41.6906 4.92272   3
  -7  -5  -2 50.4427 4.97302   3
  -7  -5  -2 44.2304 3.92048   6
  -7  -5  -2 37.1378 3.83399   6
   7   5   2 40.4870 5.01566   4
   7   5   2 41.5771 3.72048   6
   7   5   2 38.2140 3.55845   6
  -8  -5  -2 15.8733 2.64770   5
  -8  -5  -2 18.6403 3.81753   3
  -8  -5  -2 10.0966 2.50087   6
   8   5   2 13.0484 2.45139   6
   8   5   2 12.0142 2.48725   6
   8   5   2 13.8429 3.70007   4
  -9  -5  -2 17.3347 2.79277   5
  -9  -5  -2 17.6277 4.09898   3
  -9  -5  -2 16.9275 2.97563   6
   9   5   2 21.3638 4.74779   4
   9   5   2 17.2147 2.61741   6
   9   5   2 18.0158 2.62270   6
 -10  -5  -2 8.67484 2.15653   5
  10   5   2 6.32755 3.99166   4
   9  -6  -2 2.17877 3.61435   4
   9  -6  -2 -0.6814 1.94915   5
  -9   6   2 1.32159 2.64149   3
   8  -6  -2 16.2747 2.86849   5
   8  -6  -2 17.6444 4.46867   4
  -8   6   2 13.1357 2.85956   3
  -8   6   2 14.6163 3.75993   3
   7  -6  -2 60.3897 2.77294   6
   7  -6  -2 51.8752 2.56566   6
   7  -6  -2 60.6960 4.57913   5
   7  -6  -2 54.0334 5.88733   4
  -7   6   2 58.1078 4.41812   3
  -7   6   2 58.0432 3.22883   6
   6  -6  -2 92.4007 6.38524   4
   6  -6  -2 85.0725 4.03938   6
   6  -6  -2 83.7540 3.91478   6
   6  -6  -2 78.3715 5.00315   5
  -6   6   2 76.7525 4.48729   3
  -6   6   2 83.4825 4.13680   6
  -6   6   2 91.5887 4.23780   6
   5  -6  -2 18.8651 2.31967   6
   5  -6  -2 20.2903 2.97220   5
   5  -6  -2 18.3767 2.29649   6
   5  -6  -2 18.8539 3.37233   4
  -5   6   2 20.2005 2.39102   6
  -5   6   2 18.6928 2.32554   6
  -5   6   2 22.2801 2.47633   3
   4  -6  -2 23.2468 2.82053   5
   4  -6  -2 25.4593 2.60415   6
  -4   6   2 24.0479 2.53840   6
  -4   6   2 25.0388 2.09893   3
  -4   6   2 22.4674 2.51434   6
   3  -6  -2 2.75611 1.33615   6
   3  -6  -2 1.34357 0.85496   3
   3  -6  -2 -0.2002 1.32254   6
   3  -6  -2 0.36522 1.34503   5
  -3   6   2 -0.0912 1.24402   6
  -3   6   2 1.81772 1.43847   6
  -3   6   2 0.25880 0.73067   3
   2  -6  -2 35.7811 2.72139   6
   2  -6  -2 32.5870 2.83552   6
   2  -6  -2 32.0757 1.64765   3
   2  -6  -2 34.7192 2.89777   5
  -2   6   2 34.2810 2.85214   6
  -2   6   2 33.9027 1.55079   3
  -2   6   2 32.0946 2.76540   6
   1  -6  -2 9.58915 1.70968   6
   1  -6  -2 10.9162 0.81003   3
   1  -6  -2 8.46067 1.83578   6
   1  -6  -2 10.8002 1.94359   5
  -1   6   2 9.31734 1.76950   4
  -1   6   2 9.04668 1.84157   6
  -1   6   2 11.9505 1.98538   6
  -1   6   2 8.88803 0.76999   3
   0  -6  -2 110.758 5.01948   6
   0  -6  -2 102.018 3.05374   3
   0  -6  -2 100.430 4.78628   6
   0  -6  -2 106.979 4.73760   5
   0   6   2 101.276 4.27745   4
   0   6   2 100.872 4.81789   6
   0   6   2 99.3581 4.82614   6
  -1  -6  -2 1155.57 27.9520   6
  -1  -6  -2 1136.78 26.1016   3
  -1  -6  -2 1121.99 27.9571   6
  -1  -6  -2 1163.54 27.5395   5
   1   6   2 1139.52 27.9941   6
   1   6   2 1173.87 28.0466   6
   1   6   2 1142.00 27.0735   4
  -2  -6  -2 1127.50 26.8373   3
  -2  -6  -2 1144.13 28.1741   6
  -2  -6  -2 1113.85 28.0100   6
  -2  -6  -2 1163.87 27.5504   5
   2   6   2 1164.42 28.1648   6
   2   6   2 1162.57 28.2089   6
   2   6   2 1145.30 27.3486   4
  -3  -6  -2 239.705 8.11679   3
  -3  -6  -2 236.932 8.41978   6
  -3  -6  -2 258.421 8.22746   3
  -3  -6  -2 234.241 8.58892   6
  -3  -6  -2 249.842 8.09742   5
   3   6   2 251.359 8.66989   6
   3   6   2 236.233 8.08709   4
   3   6   2 247.539 8.71110   6
  -4  -6  -2 331.128 11.0099   3
  -4  -6  -2 348.599 11.2450   6
  -4  -6  -2 351.659 10.6216   5
  -4  -6  -2 339.114 11.1424   3
  -4  -6  -2 349.229 11.3364   6
   4   6   2 367.026 11.3032   4
   4   6   2 361.471 11.4647   6
  -5  -6  -2 53.8109 4.17937   6
  -5  -6  -2 48.5003 4.01153   6
  -5  -6  -2 56.9580 4.01775   5
  -5  -6  -2 50.0212 4.42438   3
  -5  -6  -2 51.9980 4.40756   3
   5   6   2 54.0269 4.38307   4
   5   6   2 45.7889 3.89446   6
   5   6   2 54.9870 4.19518   6
  -6  -6  -2 11.6326 2.88821   3
  -6  -6  -2 14.2767 2.64115   6
  -6  -6  -2 13.6067 2.58077   6
  -6  -6  -2 18.1350 2.77787   5
  -6  -6  -2 14.6940 3.16527   3
   6   6   2 14.8300 2.57564   6
   6   6   2 15.9100 2.83601   6
   6   6   2 13.9910 3.19119   4
  -7  -6  -2 211.956 9.84661   3
  -7  -6  -2 201.649 8.56854   6
  -7  -6  -2 194.699 8.48388   6
  -7  -6  -2 217.429 9.86874   3
  -7  -6  -2 203.168 7.89062   5
   7   6   2 191.639 8.41631   6
   7   6   2 202.868 8.42043   6
   7   6   2 200.169 9.82141   4
  -8  -6  -2 90.2972 6.86464   3
  -8  -6  -2 101.654 6.08915   6
  -8  -6  -2 86.1926 5.16896   5
   8   6   2 83.1575 5.47119   6
   8   6   2 90.7872 7.22403   4
  -9  -6  -2 4.23258 2.11239   5
  -9  -6  -2 5.96771 3.23325   3
  -9  -6  -2 10.6737 2.99800   6
   9   6   2 6.48594 2.28206   6
   9   6   2 3.71741 3.30503   4
   9   6   2 5.02803 2.32303   6
 -10  -6  -2 1.97065 2.91182   5
  10   6   2 0.16788 2.37235   6
  10   6   2 -0.4724 3.59129   4
   9  -7  -2 5.41992 2.56462   5
  -9   7   2 5.80909 2.83376   3
   8  -7  -2 27.9972 3.87136   5
  -8   7   2 17.3735 3.56759   3
  -8   7   2 25.9422 3.52488   3
   7  -7  -2 218.969 6.46124   6
   7  -7  -2 226.113 6.63150   6
   7  -7  -2 234.818 9.68415   5
  -7   7   2 232.383 8.50796   3
  -7   7   2 236.876 9.03861   3
  -7   7   2 222.202 7.13384   6
   6  -7  -2 56.0405 3.36527   6
   6  -7  -2 49.7854 3.34495   6
   6  -7  -2 53.2758 4.52556   5
  -6   7   2 54.8885 3.58756   3
  -6   7   2 41.8137 3.31289   6
  -6   7   2 49.0008 3.54036   6
   5  -7  -2 18.4712 2.34568   6
   5  -7  -2 18.7736 2.46315   6
   5  -7  -2 22.3926 3.16238   5
  -5   7   2 18.7860 2.50333   6
  -5   7   2 23.7150 2.34181   3
  -5   7   2 19.9411 2.43172   6
   4  -7  -2 26.9127 2.68957   6
   4  -7  -2 24.4138 3.26030   5
   4  -7  -2 28.4166 2.91105   6
  -4   7   2 27.7952 2.04792   3
  -4   7   2 20.1772 2.58382   6
  -4   7   2 25.4667 2.89589   6
   3  -7  -2 125.860 5.69278   6
   3  -7  -2 129.368 5.54578   6
   3  -7  -2 123.589 5.93664   5
  -3   7   2 126.532 3.85265   3
  -3   7   2 126.072 5.71199   6
  -3   7   2 129.298 5.60128   6
   2  -7  -2 171.485 6.85976   5
   2  -7  -2 169.968 6.74720   6
   2  -7  -2 167.752 6.51689   6
  -2   7   2 169.480 4.21751   3
  -2   7   2 170.918 6.74323   6
  -2   7   2 175.789 6.89323   6
   1  -7  -2 40.7844 3.37782   6
   1  -7  -2 45.7241 1.35095   3
   1  -7  -2 44.4655 3.33317   6
   1  -7  -2 41.1554 3.30800   5
  -1   7   2 45.6616 3.48646   6
  -1   7   2 43.0999 3.39945   6
  -1   7   2 42.8424 3.09728   4
   0  -7  -2 228.838 7.89259   5
   0  -7  -2 220.371 5.59727   3
   0  -7  -2 219.823 7.87613   6
   0  -7  -2 212.214 8.00984   6
   0   7   2 220.651 8.07050   6
   0   7   2 220.394 7.38664   4
   0   7   2 215.577 7.87151   6
  -1  -7  -2 321.730 8.59484   3
  -1  -7  -2 320.587 10.4802   6
  -1  -7  -2 330.622 10.1752   5
  -1  -7  -2 331.358 10.6387   6
   1   7   2 343.487 9.97375   4
   1   7   2 320.814 10.6003   6
   1   7   2 323.481 10.5628   6
  -2  -7  -2 1.21883 1.65799   5
  -2  -7  -2 1.87027 1.70483   6
  -2  -7  -2 1.73887 1.12259   3
  -2  -7  -2 2.50044 1.80810   6
  -2  -7  -2 2.53065 1.14031   3
   2   7   2 0.69098 1.28070   4
   2   7   2 0.77360 1.62558   6
   2   7   2 0.70999 1.24865   6
  -3  -7  -2 10.8228 2.50086   6
  -3  -7  -2 13.2201 2.58197   5
  -3  -7  -2 6.88579 1.72729   3
  -3  -7  -2 8.51123 2.38439   6
  -3  -7  -2 12.3958 2.07825   3
   3   7   2 13.2647 2.51568   6
   3   7   2 10.0568 2.19929   4
   3   7   2 11.3819 0.86265   7
   3   7   2 11.2269 2.48023   6
  -4  -7  -2 777.764 20.8431   3
  -4  -7  -2 781.067 20.4524   5
  -4  -7  -2 782.317 21.4753   6
  -4  -7  -2 775.523 21.3486   6
  -4  -7  -2 780.359 20.8004   3
   4   7   2 795.694 21.2467   4
   4   7   2 781.438 21.5017   6
   4   7   2 769.083 21.2674   6
  -5  -7  -2 113.813 6.25086   3
  -5  -7  -2 114.655 6.32251   3
  -5  -7  -2 115.947 6.28439   6
  -5  -7  -2 123.105 6.45379   6
  -5  -7  -2 110.946 5.79384   5
   5   7   2 117.147 6.43033   4
   5   7   2 113.687 6.28923   6
  -6  -7  -2 56.6807 4.45118   5
  -6  -7  -2 61.6584 5.15608   3
  -6  -7  -2 53.3241 4.57176   6
  -6  -7  -2 59.8517 4.99223   3
  -6  -7  -2 59.4119 4.81270   6
   6   7   2 56.6395 4.74018   6
   6   7   2 58.3952 5.34646   4
   6   7   2 65.6095 4.90825   6
  -7  -7  -2 22.5687 3.44204   6
  -7  -7  -2 18.1468 3.12496   5
  -7  -7  -2 29.6507 4.30079   3
   7   7   2 21.4863 3.47021   6
   7   7   2 20.5810 3.46305   6
   7   7   2 27.6171 4.48866   4
  -8  -7  -2 14.6247 2.92169   5
  -8  -7  -2 16.6888 3.23222   6
  -8  -7  -2 13.3449 3.55243   3
   8   7   2 12.4908 4.08448   4
   8   7   2 13.4615 2.98801   6
   8   7   2 8.00342 2.75019   6
  -9  -7  -2 42.2511 4.00232   5
  -9  -7  -2 33.1450 5.31925   3
  -9  -7  -2 43.9089 5.34466   6
   9   7   2 30.8944 4.19990   6
   9   7   2 39.0721 6.23559   4
   9   7   2 34.4436 4.30322   6
  10   7   2 40.6285 4.80425   6
   9  -8  -2 11.8977 3.15667   5
  -9   8   2 11.2156 3.00363   3
   8  -8  -2 2.12289 2.53950   5
  -8   8   2 3.16243 2.45386   3
  -8   8   2 5.05247 2.24598   3
   7  -8  -2 3.53134 1.37244   6
   7  -8  -2 6.54643 2.68589   5
   7  -8  -2 3.22627 1.21070   6
  -7   8   2 0.54278 1.67092   3
  -7   8   2 4.04243 2.10260   3
  -7   8   2 3.80014 1.66929   6
   6  -8  -2 27.1472 2.81649   6
   6  -8  -2 25.7349 3.86052   5
   6  -8  -2 28.3094 2.93613   6
  -6   8   2 21.1798 2.88585   6
  -6   8   2 27.4689 2.59868   3
  -6   8   2 26.8291 2.96598   3
   5  -8  -2 -2.6341 1.35162   6
   5  -8  -2 -1.2175 1.82084   5
  -5   8   2 0.41498 0.98004   3
  -5   8   2 1.08851 1.59458   6
  -5   8   2 -1.5513 1.32243   6
   4  -8  -2 99.2513 5.15753   6
   4  -8  -2 94.3625 5.73618   5
   4  -8  -2 97.5213 4.93918   6
  -4   8   2 97.8132 5.17069   6
  -4   8   2 96.9246 3.40589   3
  -4   8   2 88.0271 4.95542   6
   3  -8  -2 302.144 10.7330   5
   3  -8  -2 313.743 10.4305   6
   3  -8  -2 320.081 10.2739   6
  -3   8   2 321.267 10.5923   6
  -3   8   2 305.476 10.2636   6
  -3   8   2 317.809 7.36626   3
   2  -8  -2 53.0233 4.00256   6
   2  -8  -2 43.6864 3.50938   6
   2  -8  -2 51.5613 4.07815   5
  -2   8   2 39.7356 3.58785   4
  -2   8   2 50.3905 3.85716   6
  -2   8   2 45.0573 3.78469   6
   1  -8  -2 28.0660 3.32204   6
   1  -8  -2 24.1625 2.99582   6
   1  -8  -2 27.2287 3.22078   5
  -1   8   2 24.1618 3.14372   6
  -1   8   2 27.2136 2.95656   4
  -1   8   2 27.1845 3.21000   6
   0  -8  -2 58.4645 4.13501   5
   0  -8  -2 55.6104 4.15159   6
   0  -8  -2 57.7472 4.38858   6
   0  -8  -2 57.6104 2.04290   3
   0  -8  -2 53.5569 2.17406   3
   0   8   2 52.1798 4.17392   6
   0   8   2 55.4968 3.69514   4
   0   8   2 58.6443 4.34270   6
  -1  -8  -2 294.888 8.09829   3
  -1  -8  -2 298.969 10.3532   6
  -1  -8  -2 272.991 10.0278   6
  -1  -8  -2 284.503 9.74228   5
  -1  -8  -2 298.482 7.92967   3
   1   8   2 282.455 10.1839   6
   1   8   2 306.708 9.62840   4
   1   8   2 286.637 10.2551   6
  -2  -8  -2 2.79477 1.92025   6
  -2  -8  -2 -2.7190 1.37010   6
  -2  -8  -2 0.74772 1.76066   5
  -2  -8  -2 0.77431 0.97568   3
  -2  -8  -2 4.35760 1.42781   3
   2   8   2 1.08658 1.77250   6
   2   8   2 -0.7547 1.58283   6
   2   8   2 3.54861 1.56742   4
  -3  -8  -2 230.718 9.25768   6
  -3  -8  -2 239.696 9.47313   6
  -3  -8  -2 225.992 8.51787   5
  -3  -8  -2 226.394 8.04132   3
  -3  -8  -2 226.679 7.95049   3
   3   8   2 234.226 8.69278   4
   3   8   2 227.790 6.02087   7
   3   8   2 225.002 9.16181   6
   3   8   2 234.999 9.38895   6
  -4  -8  -2 129.814 6.48523   5
  -4  -8  -2 137.161 7.06442   6
  -4  -8  -2 121.226 6.10808   3
  -4  -8  -2 130.446 7.08954   6
  -4  -8  -2 141.397 6.61104   3
   4   8   2 126.008 7.07982   6
   4   8   2 134.923 6.75938   4
   4   8   2 127.318 6.94661   6
  -5  -8  -2 142.139 6.70346   5
  -5  -8  -2 136.540 7.19720   6
  -5  -8  -2 128.554 7.13523   6
  -5  -8  -2 138.480 6.96177   3
  -5  -8  -2 136.877 7.06619   3
   5   8   2 125.773 6.98238   6
   5   8   2 134.107 7.28074   4
   5   8   2 132.892 7.27545   6
  -6  -8  -2 5.50691 2.63355   5
  -6  -8  -2 7.84301 2.49560   3
  -6  -8  -2 9.58205 2.60227   6
  -6  -8  -2 8.40142 2.67981   6
  -6  -8  -2 12.0294 3.00242   3
   6   8   2 3.92309 2.81312   4
   6   8   2 9.13835 2.60294   6
   6   8   2 6.13865 2.75657   6
  -7  -8  -2 1.31779 2.36201   5
  -7  -8  -2 4.31960 2.76456   3
  -7  -8  -2 7.63586 2.56358   6
   7   8   2 0.89451 2.44915   6
   7   8   2 -1.5241 2.17609   6
   7   8   2 -1.1807 2.57365   4
  -8  -8  -2 51.2954 4.49149   5
  -8  -8  -2 48.6371 5.71936   6
  -8  -8  -2 49.6547 5.81667   3
   8   8   2 61.0506 6.75514   4
   8   8   2 49.9338 4.71302   6
   8   8   2 54.9273 5.37248   6
  -9  -8  -2 2.14507 2.07198   5
   9   8   2 2.97885 3.70796   4
   9   8   2 0.97448 3.17853   6
  10   8   2 8.07918 4.25375   4
   8  -9  -2 5.89702 3.23357   5
  -8   9   2 12.5223 2.43670   3
   7  -9  -2 1.05281 2.63762   5
   7  -9  -2 3.16191 1.42660   6
   7  -9  -2 2.47864 1.29513   6
  -7   9   2 7.61950 1.93016   3
  -7   9   2 2.70056 1.54888   3
  -7   9   2 1.33343 1.76684   6
   6  -9  -2 9.57310 3.13909   5
   6  -9  -2 3.77027 1.75307   6
   6  -9  -2 3.74350 1.66775   6
  -6   9   2 2.60915 1.35901   3
  -6   9   2 6.64947 1.45283   3
  -6   9   2 9.36828 2.25868   6
   5  -9  -2 8.83160 3.03398   5
   5  -9  -2 8.00070 2.21936   6
  -5   9   2 8.10677 1.22948   3
  -5   9   2 10.7710 2.53064   6
  -5   9   2 8.14801 1.17670   3
   4  -9  -2 54.8972 4.87039   5
   4  -9  -2 51.3175 3.90205   6
   4  -9  -2 51.1172 4.24973   6
  -4   9   2 43.0650 4.00496   6
  -4   9   2 51.3721 1.66801   3
  -4   9   2 52.6049 1.65473   3
  -4   9   2 48.9876 4.22543   6
   3  -9  -2 10.3358 2.62480   6
   3  -9  -2 12.9091 2.59890   6
   3  -9  -2 18.7294 3.40169   5
  -3   9   2 15.2635 2.64849   6
  -3   9   2 17.8765 3.05012   4
  -3   9   2 14.3625 2.80392   6
   2  -9  -2 555.864 16.7236   5
   2  -9  -2 542.376 16.4821   6
  -2   9   2 560.637 16.5696   6
  -2   9   2 569.099 16.5350   4
  -2   9   2 575.284 16.6381   6
   1  -9  -2 522.960 15.8656   5
   1  -9  -2 526.737 15.7776   6
   1  -9  -2 556.296 16.2100   6
  -1   9   2 519.367 15.3649   4
  -1   9   2 543.616 16.0600   6
  -1   9   2 509.801 15.7916   6
   0  -9  -2 115.888 6.32570   6
   0  -9  -2 115.694 3.20410   3
   0  -9  -2 110.745 3.25218   3
   0  -9  -2 101.315 5.76722   5
   0  -9  -2 116.427 5.92934   6
   0   9   2 113.280 6.17572   6
   0   9   2 102.195 5.42442   4
   0   9   2 106.277 5.80377   6
  -1  -9  -2 1.14568 1.66000   6
  -1  -9  -2 0.45384 0.75651   3
  -1  -9  -2 0.44838 0.81466   3
  -1  -9  -2 -3.6127 1.52579   6
  -1  -9  -2 0.54220 1.84326   5
   1   9   2 1.67316 1.54726   6
   1   9   2 0.45074 1.82278   6
   1   9   2 0.93683 1.58805   4
  -2  -9  -2 540.127 16.9205   6
  -2  -9  -2 540.284 14.4580   3
  -2  -9  -2 552.910 14.6233   3
  -2  -9  -2 563.665 17.1598   6
  -2  -9  -2 553.697 16.2714   5
   2   9   2 586.374 16.1992   4
   2   9   2 554.523 17.0192   6
   2   9   2 553.614 16.8573   6
  -3  -9  -2 51.5018 4.47911   6
  -3  -9  -2 54.5106 3.85775   3
  -3  -9  -2 52.6419 4.48389   5
  -3  -9  -2 51.0335 3.67030   3
  -3  -9  -2 53.4877 4.46436   6
   3   9   2 50.3767 2.45225   7
   3   9   2 56.1364 5.04032   6
   3   9   2 67.8510 4.68875   4
   3   9   2 59.4373 5.01080   6
  -4  -9  -2 44.9147 3.95043   3
  -4  -9  -2 40.8522 4.66564   6
  -4  -9  -2 35.6042 4.05953   5
  -4  -9  -2 43.1343 3.90528   3
  -4  -9  -2 40.8808 4.61508   6
   4   9   2 43.6170 4.83258   6
   4   9   2 46.6056 4.16080   6
   4   9   2 46.0489 4.43161   4
  -5  -9  -2 147.237 8.08738   6
  -5  -9  -2 161.199 7.81161   3
  -5  -9  -2 160.937 8.29522   6
  -5  -9  -2 152.092 7.18661   5
  -5  -9  -2 145.712 7.41883   3
   5   9   2 160.556 8.34914   4
   5   9   2 159.238 8.07951   6
   5   9   2 158.355 8.38990   6
  -6  -9  -2 71.3519 5.84661   6
  -6  -9  -2 72.8493 5.75065   3
  -6  -9  -2 64.8857 5.65316   3
  -6  -9  -2 60.6431 5.70363   6
  -6  -9  -2 71.2246 5.27380   5
   6   9   2 84.2256 6.57736   4
   6   9   2 75.6002 6.24119   6
  -7  -9  -2 24.9432 4.42640   6
  -7  -9  -2 27.9444 4.51272   3
  -7  -9  -2 26.8605 3.74942   5
   7   9   2 28.3012 5.36021   4
   7   9   2 29.5377 4.24586   6
   7   9   2 25.8115 4.26041   6
  -8  -9  -2 -1.7997 1.90626   5
  -8  -9  -2 3.14520 3.05318   6
  -8  -9  -2 0.92562 2.80395   3
   8   9   2 4.92916 2.80855   6
   8   9   2 0.92440 3.05711   4
   8   9   2 -0.4466 2.46831   6
  -9  -9  -2 6.71553 2.42279   5
   9   9   2 -0.7998 3.27016   4
   9   9   2 -0.2974 3.55810   6
   8 -10  -2 4.86124 3.04606   5
   7 -10  -2 7.34713 3.49332   5
   7 -10  -2 8.93517 1.71974   6
   7 -10  -2 11.6910 1.92559   6
  -7  10   2 11.4498 1.72006   3
  -7  10   2 12.1669 1.57464   3
   6 -10  -2 2.21071 1.82726   6
   6 -10  -2 1.24125 1.89365   6
   6 -10  -2 5.12404 2.81408   5
  -6  10   2 1.49621 2.26117   6
  -6  10   2 4.62048 0.91180   3
  -6  10   2 4.19074 0.90964   3
   5 -10  -2 0.37652 1.70639   6
   5 -10  -2 3.33636 2.77712   5
  -5  10   2 3.93213 2.23328   6
   4 -10  -2 58.1550 4.58259   6
   4 -10  -2 66.9579 5.00776   6
   4 -10  -2 57.9143 5.49339   5
  -4  10   2 67.8917 5.73285   4
  -4  10   2 58.7567 4.48111   6
  -4  10   2 59.2059 4.81399   6
   3 -10  -2 2.43248 1.95759   6
   3 -10  -2 -0.4016 2.11916   5
   3 -10  -2 1.23830 2.32365   6
  -3  10   2 -1.9237 1.81829   6
  -3  10   2 1.57169 1.65822   6
  -3  10   2 1.27069 1.96988   4
   2 -10  -2 5.00099 2.69181   6
   2 -10  -2 0.99722 2.31501   5
  -2  10   2 0.11406 1.98788   6
  -2  10   2 -1.7878 1.85264   4
  -2  10   2 0.32887 1.85225   6
   1 -10  -2 12.0447 3.00004   6
   1 -10  -2 13.9878 3.10598   5
   1 -10  -2 17.0362 2.99781   6
  -1  10   2 16.7141 2.98783   4
  -1  10   2 15.3566 2.82565   6
  -1  10   2 12.4532 2.94085   6
   0 -10  -2 166.570 4.19465   3
   0 -10  -2 173.296 8.05912   6
   0 -10  -2 176.034 8.09654   5
   0 -10  -2 178.230 8.13555   6
   0 -10  -2 166.298 4.19588   3
   0  10   2 165.079 7.41686   4
   0  10   2 164.166 8.10995   6
   0  10   2 154.652 7.72844   6
  -1 -10  -2 205.655 9.08925   6
  -1 -10  -2 212.159 6.14926   3
  -1 -10  -2 203.737 6.22718   3
  -1 -10  -2 216.416 8.91016   5
  -1 -10  -2 213.879 9.30045   6
   1  10   2 201.021 8.95561   6
   1  10   2 205.847 8.39700   4
   1  10   2 206.878 9.16946   6
  -2 -10  -2 149.140 5.64719   3
  -2 -10  -2 140.968 7.81384   6
  -2 -10  -2 141.188 7.19348   5
  -2 -10  -2 139.993 7.72096   6
  -2 -10  -2 140.637 5.43342   3
   2  10   2 150.406 7.97185   6
   2  10   2 141.483 7.77286   6
   2  10   2 142.674 6.98526   4
  -3 -10  -2 91.6787 4.73213   3
  -3 -10  -2 78.5858 5.69983   6
  -3 -10  -2 88.4970 5.76483   5
  -3 -10  -2 85.5426 5.86851   6
  -3 -10  -2 87.4243 4.83790   3
   3  10   2 80.9891 6.16405   6
   3  10   2 80.9619 3.48008   7
   3  10   2 80.7985 5.52188   4
   3  10   2 90.4652 6.53077   6
  -4 -10  -2 5.34357 2.10101   3
  -4 -10  -2 6.54736 2.25151   3
  -4 -10  -2 7.62964 2.91033   6
  -4 -10  -2 3.47714 2.53020   5
  -4 -10  -2 8.93406 3.12149   6
   4  10   2 3.94403 2.47651   4
   4  10   2 5.99088 2.93192   6
   4  10   2 6.85400 2.36626   6
  -5 -10  -2 74.3944 5.38246   3
  -5 -10  -2 68.2976 6.15684   6
  -5 -10  -2 65.7774 5.21083   3
  -5 -10  -2 72.9118 5.44911   5
  -5 -10  -2 69.2875 6.05706   6
   5  10   2 58.7859 5.77240   6
   5  10   2 54.0525 5.50124   4
   5  10   2 57.1914 5.59054   6
  -6 -10  -2 44.0781 4.91467   3
  -6 -10  -2 45.3472 4.80605   5
  -6 -10  -2 49.8737 5.41522   6
  -6 -10  -2 37.2153 4.69333   3
   6  10   2 53.0824 5.85467   4
   6  10   2 42.9452 5.53026   6
   6  10   2 35.2220 4.84651   6
  -7 -10  -2 83.1529 5.95313   5
  -7 -10  -2 82.1188 6.88997   6
  -7 -10  -2 92.8818 7.00905   3
   7  10   2 88.2642 7.75471   6
   7  10   2 97.6250 7.96421   4
   7  10   2 100.732 7.56932   6
  -8 -10  -2 7.40368 2.67103   5
  -8 -10  -2 1.34768 2.96565   6
  -8 -10  -2 2.07840 3.26943   3
   8  10   2 9.02334 3.94631   6
   8  10   2 1.32010 3.34327   4
   8  10   2 3.95771 2.97375   6
  -9 -10  -2 24.7540 3.51932   5
   9  10   2 24.0053 5.59502   4
   8 -11  -2 3.70503 3.12807   5
   7 -11  -2 0.73887 2.87646   5
   7 -11  -2 -0.4077 1.59168   6
  -7  11   2 0.91753 3.23509   4
   6 -11  -2 0.52444 2.65909   5
   6 -11  -2 3.24743 2.02027   6
   6 -11  -2 4.50620 2.04413   6
  -6  11   2 0.01683 2.72103   4
  -6  11   2 -0.0329 2.29248   6
   5 -11  -2 207.836 10.3646   5
   5 -11  -2 196.004 8.59110   6
   5 -11  -2 204.191 8.49719   6
  -5  11   2 180.653 8.67836   6
  -5  11   2 202.246 10.3809   4
   4 -11  -2 9.28561 2.73284   6
   4 -11  -2 12.3699 2.87941   6
   4 -11  -2 9.68778 3.70077   5
  -4  11   2 11.1546 2.97504   6
  -4  11   2 11.5692 3.52704   4
   3 -11  -2 -1.8408 2.38400   5
   3 -11  -2 -0.4432 1.76646   6
   3 -11  -2 0.12824 2.00236   6
  -3  11   2 0.09136 2.26085   6
  -3  11   2 3.42802 2.80448   4
  -3  11   2 2.34994 2.06884   6
   2 -11  -2 28.7163 4.33084   5
   2 -11  -2 24.0508 3.81024   6
  -2  11   2 25.7748 3.71887   6
  -2  11   2 24.4779 3.90900   4
  -2  11   2 21.2767 3.46878   6
   1 -11  -2 8.34366 2.66206   6
   1 -11  -2 14.1978 3.18526   6
  -1  11   2 15.0770 3.09707   4
  -1  11   2 12.7452 3.14003   6
  -1  11   2 10.7197 2.98935   6
   0 -11  -2 3.25428 1.97533   6
   0 -11  -2 4.64694 1.92644   6
   0 -11  -2 3.33394 2.54412   5
   0  11   2 -0.0811 1.71300   6
   0  11   2 3.78455 2.13388   4
   0  11   2 -0.0528 1.70322   6
  -1 -11  -2 54.6947 5.07407   5
  -1 -11  -2 47.2636 2.52257   3
  -1 -11  -2 54.6177 5.29381   6
  -1 -11  -2 42.3587 4.96299   6
  -1 -11  -2 50.7838 2.47421   3
   1  11   2 41.7001 4.87035   6
   1  11   2 54.5293 5.12746   6
   1  11   2 49.6428 4.54341   4
  -2 -11  -2 52.6154 3.32265   3
  -2 -11  -2 49.9276 5.28924   6
  -2 -11  -2 53.1365 5.14027   5
  -2 -11  -2 51.3404 3.18687   3
  -2 -11  -2 53.0568 5.45358   6
   2  11   2 55.5693 4.98440   6
   2  11   2 57.1363 4.80943   4
   2  11   2 49.8287 5.38339   6
  -3 -11  -2 95.5220 5.00071   3
  -3 -11  -2 102.666 7.20558   6
  -3 -11  -2 106.686 5.27835   3
  -3 -11  -2 95.9772 6.35327   5
  -3 -11  -2 99.3867 6.60317   6
   3  11   2 96.3013 6.95302   6
   3  11   2 109.840 7.39933   6
   3  11   2 87.1378 3.97218   7
   3  11   2 108.465 6.58396   4
  -4 -11  -2 20.1011 3.96390   6
  -4 -11  -2 14.8914 2.70598   3
  -4 -11  -2 10.5414 3.20971   5
  -4 -11  -2 15.9242 3.86963   6
  -4 -11  -2 10.4247 2.34973   3
   4  11   2 17.0661 3.65397   4
   4  11   2 10.4398 3.55380   6
   4  11   2 18.0299 3.41761   6
  -5 -11  -2 71.8372 5.64233   5
  -5 -11  -2 73.0145 5.61680   3
  -5 -11  -2 66.9928 5.06436   3
  -5 -11  -2 66.3280 6.35784   6
  -5 -11  -2 57.4286 6.31817   6
   5  11   2 67.4093 6.08391   6
   5  11   2 52.5624 6.13341   6
   5  11   2 63.9246 6.11454   4
  -6 -11  -2 132.995 7.72129   5
  -6 -11  -2 122.701 8.78028   6
  -6 -11  -2 147.586 8.11508   3
   6  11   2 134.489 8.90211   6
   6  11   2 138.999 8.63517   6
   6  11   2 157.544 9.42820   4
  -7 -11  -2 0.89536 2.51404   5
  -7 -11  -2 0.07949 2.99151   3
  -7 -11  -2 -1.5127 2.83509   6
   7  11   2 -0.2475 2.82595   6
   7  11   2 -2.0034 3.23916   4
   7  11   2 2.70476 2.77276   6
  -8 -11  -2 7.87088 2.91001   5
   8  11   2 6.53262 3.97477   4
  -9 -11  -2 10.9212 2.97016   5
   9  11   2 16.7257 5.01948   4
   7 -12  -2 1.03774 3.55403   5
   7 -12  -2 1.79392 2.01626   6
  -7  12   2 1.11549 3.68629   4
   6 -12  -2 3.50885 3.25879   5
  -6  12   2 -2.6268 2.66711   4
  -6  12   2 -2.3927 2.64634   6
   5 -12  -2 1.20234 3.08606   5
   5 -12  -2 1.34394 2.32653   6
   5 -12  -2 3.16587 2.50121   6
  -5  12   2 0.94073 2.59687   6
  -5  12   2 -5.0323 2.71812   4
   4 -12  -2 110.304 6.90292   6
   4 -12  -2 111.418 6.73706   6
   4 -12  -2 115.555 8.14583   5
  -4  12   2 94.0789 7.41764   4
  -4  12   2 98.7430 6.52276   6
   3 -12  -2 144.882 8.69019   5
   3 -12  -2 121.669 7.40677   6
   3 -12  -2 133.034 7.84084   6
  -3  12   2 124.341 7.45056   6
  -3  12   2 132.638 7.96276   4
   2 -12  -2 62.3943 6.02481   5
   2 -12  -2 61.8824 5.54886   6
  -2  12   2 68.3138 5.63194   6
  -2  12   2 55.1157 5.20511   6
  -2  12   2 59.0439 5.42671   4
   1 -12  -2 110.832 6.83643   6
   1 -12  -2 102.557 7.08095   6
   1 -12  -2 108.084 7.26096   5
  -1  12   2 97.5111 6.90904   6
  -1  12   2 122.862 7.12184   4
  -1  12   2 108.556 7.22135   6
   0 -12  -2 6.67176 2.49773   6
   0 -12  -2 7.18736 2.77071   6
   0 -12  -2 9.78731 3.26490   5
   0  12   2 9.03584 2.87467   4
   0  12   2 12.5123 3.30378   6
   0  12   2 14.6202 3.19869   6
  -1 -12  -2 5.70263 3.20300   5
  -1 -12  -2 9.04332 3.19999   6
  -1 -12  -2 9.28062 1.16182   3
  -1 -12  -2 9.26136 3.46773   6
  -1 -12  -2 8.27574 1.20369   3
   1  12   2 4.49396 2.85633   6
   1  12   2 4.62873 2.94907   6
   1  12   2 9.36685 2.90180   4
  -2 -12  -2 21.4466 2.40666   3
  -2 -12  -2 25.9286 4.59118   6
  -2 -12  -2 22.6801 2.53606   3
  -2 -12  -2 22.6533 4.13068   5
  -2 -12  -2 15.3374 3.82750   6
   2  12   2 29.6096 4.27286   4
   2  12   2 26.7403 4.21224   6
   2  12   2 18.7813 4.10899   6
  -3 -12  -2 3.31462 3.11578   6
  -3 -12  -2 5.58634 1.81506   3
  -3 -12  -2 3.48968 1.64337   3
  -3 -12  -2 3.42841 3.00789   6
  -3 -12  -2 1.80517 2.70199   5
   3  12   2 1.69777 2.40836   6
   3  12   2 7.39221 2.89849   4
   3  12   2 2.89417 1.30213   7
   3  12   2 2.89232 2.83157   6
  -4 -12  -2 2.61984 2.79794   5
  -4 -12  -2 2.71212 1.95062   3
  -4 -12  -2 3.25585 2.49340   6
  -4 -12  -2 3.63058 3.09576   6
  -4 -12  -2 1.13732 1.90532   3
   4  12   2 1.33398 2.50724   4
   4  12   2 1.76309 2.34160   6
   4  12   2 3.95568 3.21932   6
  -5 -12  -2 -0.4581 2.63733   6
  -5 -12  -2 1.31512 2.07842   3
  -5 -12  -2 3.51147 3.45346   6
  -5 -12  -2 3.56248 3.01300   5
  -5 -12  -2 -0.3510 2.24283   3
   5  12   2 0.41245 3.05710   4
   5  12   2 5.05958 3.27391   6
   5  12   2 3.47673 3.38445   6
  -6 -12  -2 15.9380 3.65869   3
  -6 -12  -2 12.7221 3.69395   5
  -6 -12  -2 17.7692 5.03310   6
   6  12   2 15.9807 4.29190   6
   6  12   2 26.6845 5.35532   4
   6  12   2 24.4397 4.66537   6
  -7 -12  -2 12.6260 4.26017   6
  -7 -12  -2 9.98311 3.58088   3
  -7 -12  -2 20.3556 3.82378   5
   7  12   2 24.1792 5.54791   4
   7  12   2 12.7210 3.91009   6
   7  12   2 24.5909 4.95313   6
  -8 -12  -2 8.44808 2.94536   5
   8  12   2 0.97722 3.83555   4
   6 -13  -2 5.06378 3.93975   5
  -6  13   2 10.5545 4.43218   4
   5 -13  -2 22.0506 5.25327   5
   5 -13  -2 22.3871 4.52379   6
   5 -13  -2 19.0979 3.66924   6
  -5  13   2 20.9458 4.12955   6
  -5  13   2 28.0128 5.26355   4
   4 -13  -2 25.3122 5.22304   5
   4 -13  -2 19.6081 3.90022   6
   4 -13  -2 19.0309 3.82914   6
  -4  13   2 25.7531 4.74197   4
  -4  13   2 17.5039 3.88520   6
   3 -13  -2 6.66713 2.71393   6
   3 -13  -2 3.57437 2.72848   6
   3 -13  -2 8.02803 3.72634   5
  -3  13   2 3.97659 3.22543   4
  -3  13   2 6.11221 3.03343   6
   2 -13  -2 19.5681 4.15247   6
   2 -13  -2 10.3413 2.96458   6
   2 -13  -2 14.5344 4.08485   5
  -2  13   2 8.43444 3.20885   4
  -2  13   2 11.5094 3.35392   6
   1 -13  -2 145.902 8.31483   6
   1 -13  -2 151.784 9.12740   5
   1 -13  -2 159.939 9.12327   6
  -1  13   2 155.248 9.04493   6
  -1  13   2 146.748 8.72118   6
  -1  13   2 161.143 8.70699   4
   0 -13  -2 23.0370 4.66313   5
   0 -13  -2 21.9257 4.16602   6
   0 -13  -2 25.1518 4.71836   6
   0  13   2 32.3504 4.65120   4
   0  13   2 23.8097 4.40009   6
   0  13   2 24.9760 4.48882   6
  -1 -13  -2 318.877 13.3182   6
  -1 -13  -2 288.659 7.47912   3
  -1 -13  -2 282.457 12.6572   6
  -1 -13  -2 313.133 12.9490   5
  -1 -13  -2 288.836 7.49063   3
   1  13   2 310.132 12.3629   4
   1  13   2 289.582 13.0443   6
   1  13   2 301.308 13.2398   6
  -2 -13  -2 88.9649 4.23514   3
  -2 -13  -2 93.4215 7.71913   6
  -2 -13  -2 95.6206 7.42567   5
  -2 -13  -2 104.319 8.02827   6
  -2 -13  -2 93.4276 4.25281   3
   2  13   2 83.5789 7.29776   6
   2  13   2 106.380 7.19846   4
   2  13   2 96.8437 7.26550   6
  -3 -13  -2 34.9104 5.22653   5
  -3 -13  -2 30.1133 3.16770   3
  -3 -13  -2 17.9449 4.58869   6
  -3 -13  -2 21.8154 2.77051   3
  -3 -13  -2 31.1330 4.98008   6
   3  13   2 24.4935 4.70834   6
   3  13   2 28.6670 2.74359   7
   3  13   2 30.9799 5.44531   6
   3  13   2 28.0149 4.51034   4
  -4 -13  -2 12.9808 2.57311   3
  -4 -13  -2 6.16459 3.93732   6
  -4 -13  -2 5.12427 2.24044   3
  -4 -13  -2 9.81171 3.81130   5
  -4 -13  -2 15.8499 4.24801   6
   4  13   2 4.05379 3.80058   6
   4  13   2 18.2382 4.27125   6
   4  13   2 8.51753 3.56312   4
  -5 -13  -2 49.0824 6.61606   6
  -5 -13  -2 46.0394 4.92866   3
  -5 -13  -2 47.8735 5.48232   5
  -5 -13  -2 55.1578 4.93154   3
   5  13   2 34.9338 5.72650   6
   5  13   2 49.4950 6.44227   6
   5  13   2 53.3418 6.75439   4
  -6 -13  -2 -1.5465 2.93632   5
  -6 -13  -2 1.92948 2.62359   3
  -6 -13  -2 -2.0904 3.97699   6
   6  13   2 2.28153 4.26723   6
   6  13   2 7.01323 3.81345   6
   6  13   2 -6.4525 2.61953   4
  -7 -13  -2 16.6120 3.95402   5
  -7 -13  -2 12.8061 3.76733   3
   7  13   2 22.2508 5.72918   4
  -8 -13  -2 7.77971 3.32982   5
   8  13   2 2.21750 4.07212   4
   6 -14  -2 6.54677 4.23832   5
  -6  14   2 12.9376 4.71785   4
   5 -14  -2 12.4851 4.06897   6
   5 -14  -2 2.70897 4.07174   5
  -5  14   2 14.4497 4.50439   4
   4 -14  -2 -1.8201 3.03296   5
   4 -14  -2 -4.0816 3.01282   6
   4 -14  -2 2.39981 3.32228   6
  -4  14   2 -0.8544 3.20955   6
  -4  14   2 1.14541 3.42940   4
   3 -14  -2 -4.8483 2.31092   6
   3 -14  -2 3.24034 2.70178   6
   3 -14  -2 1.65592 3.53187   5
  -3  14   2 0.73420 3.05312   4
  -3  14   2 0.76882 2.95729   6
   2 -14  -2 3.68563 3.55713   5
   2 -14  -2 1.86902 3.13127   6
   2 -14  -2 -3.4291 2.50495   6
  -2  14   2 -1.5851 2.62858   4
  -2  14   2 0.22901 2.79339   6
   1 -14  -2 4.62152 3.79371   5
   1 -14  -2 5.99833 2.97607   6
   1 -14  -2 2.88660 2.88442   6
  -1  14   2 8.20970 3.28556   6
  -1  14   2 7.05581 3.67330   4
   0 -14  -2 168.162 9.82368   6
   0 -14  -2 161.870 9.95013   6
   0 -14  -2 167.477 10.1088   5
   0  14   2 186.509 9.60209   4
   0  14   2 153.410 9.75203   6
   0  14   2 162.050 10.0253   6
  -1 -14  -2 3.32056 3.31954   5
  -1 -14  -2 6.07009 3.58817   6
  -1 -14  -2 -4.4501 3.26063   6
   1  14   2 -1.1020 3.61375   6
   1  14   2 2.97452 3.48248   6
   1  14   2 2.42379 2.84152   4
  -2 -14  -2 -1.0627 1.13356   3
  -2 -14  -2 1.20808 1.20412   3
  -2 -14  -2 -0.3157 3.51069   6
  -2 -14  -2 -4.2530 3.30412   6
  -2 -14  -2 1.95809 3.36555   5
   2  14   2 -3.3629 3.81333   6
   2  14   2 1.14739 3.46891   6
   2  14   2 2.95717 2.91035   4
  -3 -14  -2 120.643 5.63293   3
  -3 -14  -2 108.960 9.21998   6
  -3 -14  -2 120.420 8.61716   6
  -3 -14  -2 128.066 9.03789   5
  -3 -14  -2 121.757 5.70653   3
   3  14   2 132.569 9.36887   6
   3  14   2 117.138 9.25174   6
   3  14   2 122.783 8.27191   4
   3  14   2 112.415 5.30269   7
  -4 -14  -2 4.89774 3.83306   6
  -4 -14  -2 7.70311 3.63719   6
  -4 -14  -2 7.71855 2.45267   3
  -4 -14  -2 4.89812 2.23390   3
  -4 -14  -2 8.08467 4.04950   5
   4  14   2 4.54376 3.65286   6
   4  14   2 10.0549 3.53560   4
   4  14   2 3.62210 3.62431   6
  -5 -14  -2 25.2492 3.73634   3
  -5 -14  -2 27.4230 5.47837   6
  -5 -14  -2 32.6375 5.49032   5
   5  14   2 30.3423 5.79823   6
   5  14   2 39.5541 6.30361   4
   5  14   2 20.1646 4.94632   6
  -6 -14  -2 10.5105 5.41883   6
  -6 -14  -2 23.9668 4.79609   5
   6  14   2 23.8897 5.32333   6
   6  14   2 24.8666 5.57580   4
  -7 -14  -2 36.5778 5.50664   5
   7  14   2 51.1510 7.76315   4
   5 -15  -2 -0.5294 3.68727   5
  -5  15   2 -3.6116 3.39382   4
   4 -15  -2 6.78758 4.26350   5
  -4  15   2 -1.9790 3.39010   4
   3 -15  -2 57.8641 6.56360   6
   3 -15  -2 52.0327 7.31890   5
  -3  15   2 51.0398 6.76641   4
   2 -15  -2 64.3243 7.37991   6
   2 -15  -2 68.8978 7.83343   5
   2 -15  -2 64.0739 7.15013   6
  -2  15   2 67.0220 6.91771   4
  -2  15   2 44.2417 6.11023   6
   1 -15  -2 19.4888 4.25587   6
   1 -15  -2 27.7218 5.61628   5
   1 -15  -2 24.1357 4.88709   6
  -1  15   2 30.4254 5.28102   4
  -1  15   2 24.8064 5.00095   6
   0 -15  -2 13.7092 4.75354   5
   0 -15  -2 5.74730 4.06463   6
   0 -15  -2 16.8545 4.60612   6
   0  15   2 15.4863 4.16701   4
   0  15   2 16.1230 4.72765   6
  -1 -15  -2 -1.4339 3.26876   6
  -1 -15  -2 2.83457 3.92883   6
  -1 -15  -2 2.22138 3.48554   5
   1  15   2 -7.5649 3.46670   6
   1  15   2 0.17803 2.88448   4
  -2 -15  -2 3.29725 1.06254   3
  -2 -15  -2 4.13184 1.17794   3
  -2 -15  -2 -0.5862 3.19574   5
  -2 -15  -2 7.21465 4.12839   6
  -2 -15  -2 2.41746 3.73496   6
   2  15   2 11.5930 3.95382   4
   2  15   2 13.8069 4.77323   6
   2  15   2 7.07215 3.59587   6
  -3 -15  -2 11.2254 4.85490   6
  -3 -15  -2 7.14134 4.50580   6
  -3 -15  -2 6.14672 1.96997   3
  -3 -15  -2 4.19585 3.60965   5
  -3 -15  -2 2.01429 1.70763   3
   3  15   2 7.24614 4.71633   6
   3  15   2 -2.2324 3.68263   6
   3  15   2 2.12127 3.18812   4
   3  15   2 5.66625 1.90394   7
  -4 -15  -2 39.4104 4.50555   3
  -4 -15  -2 30.2943 6.26891   6
  -4 -15  -2 48.9410 4.35697   3
  -4 -15  -2 40.9443 6.13845   5
   4  15   2 35.0268 5.98138   4
   4  15   2 28.6345 6.55526   6
   4  15   2 42.9473 6.69300   6
  -5 -15  -2 22.4191 6.03246   6
  -5 -15  -2 13.7235 3.33596   3
  -5 -15  -2 12.2078 4.37076   5
   5  15   2 14.7370 4.93811   4
   5  15   2 11.8541 4.87376   6
  -6 -15  -2 3.40026 3.31937   3
  -6 -15  -2 -0.3253 3.15215   5
   6  15   2 -2.1876 3.52088   4
   4 -16  -2 27.9345 6.44521   5
  -4  16   2 13.5390 4.70156   4
   3 -16  -2 35.5718 6.90334   5
  -3  16   2 33.8997 6.38230   4
   2 -16  -2 9.22401 4.77260   5
  -2  16   2 3.63184 3.50608   4
   1 -16  -2 7.98249 4.33184   6
   1 -16  -2 5.02445 4.28258   5
  -1  16   2 1.80250 4.00274   6
  -1  16   2 3.37384 3.70262   4
   0 -16  -2 -0.8478 3.31160   6
   0 -16  -2 -1.5526 4.56635   6
   0 -16  -2 -0.4338 3.63578   5
   0  16   2 -0.8567 3.07723   4
   0  16   2 -1.0650 3.58780   6
  -1 -16  -2 0.38164 3.65314   5
  -1 -16  -2 14.1445 4.45819   6
  -1 -16  -2 8.14701 5.68599   6
   1  16   2 8.62544 4.02185   4
   1  16   2 9.05716 4.69095   6
  -2 -16  -2 44.2142 6.70508   6
  -2 -16  -2 53.8052 7.29665   5
  -2 -16  -2 40.9411 7.28622   6
   2  16   2 45.3659 6.85888   6
   2  16   2 45.2245 6.44802   4
   2  16   2 40.3401 4.15190   7
  -3 -16  -2 -8.5480 4.21954   6
  -3 -16  -2 5.63570 4.20257   5
  -3 -16  -2 -0.6371 1.63281   3
  -3 -16  -2 0.73976 6.65162   6
   3  16   2 -1.7532 1.80902   7
   3  16   2 -0.0972 3.17137   6
   3  16   2 3.00631 3.74551   4
  -4 -16  -2 22.1419 3.38894   3
  -4 -16  -2 28.0483 5.96602   6
  -4 -16  -2 30.3458 5.81918   5
   4  16   2 29.8260 5.88984   4
   4  16   2 15.9559 4.86564   6
  -5 -16  -2 -1.9244 3.02931   3
  -5 -16  -2 -1.7402 3.51541   5
   5  16   2 2.47479 3.87244   4
   5  16   2 -1.6448 5.04229   6
   2 -17  -2 0.80601 4.49322   5
  -2  17   2 7.30249 4.33207   4
   1 -17  -2 18.7059 5.59994   5
  -1  17   2 11.9659 4.66309   4
   0 -17  -2 -4.2286 3.54386   5
   0  17   2 2.26912 3.59781   4
  -1 -17  -2 16.6190 5.69833   5
  -1 -17  -2 18.7058 5.21179   6
   1  17   2 12.5831 4.72091   4
  -2 -17  -2 9.15985 4.95250   5
  -2 -17  -2 1.04799 4.42287   6
   2  17   2 6.21129 5.30184   6
   2  17   2 7.21844 2.79169   7
   2  17   2 5.32652 4.04749   4
  -3 -17  -2 48.7468 7.28399   6
  -3 -17  -2 50.5476 7.45696   5
   3  17   2 42.4592 6.95998   4
   3  17   2 45.6920 4.19205   7
   3  17   2 40.1683 7.80372   6
   4  17   2 31.8389 6.52213   4
   4  17   2 20.9663 7.02389   6
   3  15  -3 -0.2612 4.40049   6
   3  15  -3 -7.4512 2.83541   4
   3  15  -3 2.06765 2.49699   7
  -3 -15   3 -1.4747 3.66679   5
  -3 -15   3 4.65341 5.34030   6
   2  15  -3 2.96641 2.78631   7
   2  15  -3 9.77460 4.60795   4
   2  15  -3 7.63803 5.52125   6
  -2 -15   3 7.06516 5.17680   6
  -2 -15   3 7.98754 4.64908   5
   1  15  -3 2.92044 3.64586   4
   1  15  -3 2.58420 3.10224   7
  -1 -15   3 6.91214 4.75694   5
  -1 -15   3 9.41970 4.94574   6
   0  15  -3 17.8257 4.28687   7
   0 -15   3 16.9439 5.66525   5
  -1  15  -3 45.3199 6.64528   4
  -1  15  -3 41.7946 6.10287   7
   1 -15   3 37.1356 7.12507   5
  -2  15  -3 -1.4551 3.60595   4
   2 -15   3 1.52567 4.37388   5
  -3  15  -3 -2.6778 3.38382   4
   3 -15   3 -2.4009 4.25812   5
   4  14  -3 12.6731 4.80202   4
   4  14  -3 5.61715 4.52230   6
  -4 -14   3 10.7112 3.14124   3
  -4 -14   3 18.0647 5.76123   6
  -4 -14   3 14.4459 4.46263   5
   3  14  -3 19.3370 3.48433   7
   3  14  -3 5.91654 5.06499   6
   3  14  -3 22.8277 5.30255   4
  -3 -14   3 22.6796 4.91229   6
  -3 -14   3 18.5940 4.62182   5
  -3 -14   3 14.0647 2.65215   3
   2  14  -3 10.8936 4.38228   4
   2  14  -3 17.0244 5.39045   6
   2  14  -3 11.4871 3.43894   7
  -2 -14   3 17.1441 5.09216   6
  -2 -14   3 11.9503 7.91398   6
  -2 -14   3 10.7818 1.97312   3
  -2 -14   3 11.9363 4.62297   5
   1  14  -3 137.222 9.33716   4
   1  14  -3 127.574 8.00697   7
   1  14  -3 133.404 10.4539   6
  -1 -14   3 102.895 10.2384   6
  -1 -14   3 108.574 9.10348   5
  -1 -14   3 121.403 9.60070   6
   0  14  -3 31.1102 5.28073   7
   0  14  -3 36.6430 5.76331   4
   0  14  -3 33.8587 5.92951   6
   0 -14   3 33.0847 6.13859   5
   0 -14   3 37.6720 6.40565   6
   0 -14   3 32.1240 5.69967   6
  -1  14  -3 12.9498 4.20143   6
  -1  14  -3 10.7257 4.24635   4
   1 -14   3 0.40946 3.76650   6
   1 -14   3 3.94590 4.46555   6
   1 -14   3 8.13185 4.44253   5
  -2  14  -3 44.6880 6.36613   4
   2 -14   3 38.4869 7.01477   5
  -3  14  -3 40.9959 6.42023   4
   3 -14   3 46.9042 7.32880   5
  -4  14  -3 5.13056 4.24185   4
   4 -14   3 3.43117 4.63696   5
  -5  14  -3 5.97785 4.41393   4
   5 -14   3 1.15133 4.52006   5
   5  13  -3 -9.1903 3.87091   6
   5  13  -3 5.02980 4.62892   4
  -5 -13   3 -0.6338 2.90078   3
  -5 -13   3 -1.4094 2.64038   5
  -5 -13   3 13.5022 5.86571   6
   4  13  -3 34.5398 6.44758   6
   4  13  -3 32.2319 6.20314   4
   4  13  -3 41.9341 7.43934   6
  -4 -13   3 21.4232 5.98663   6
  -4 -13   3 40.3433 5.55263   5
  -4 -13   3 27.5115 3.76153   3
   3  13  -3 4.00823 3.65541   4
   3  13  -3 4.22692 4.67815   6
   3  13  -3 2.35520 2.10060   7
   3  13  -3 8.78064 4.63207   6
  -3 -13   3 5.33657 4.96101   6
  -3 -13   3 3.10322 3.28094   5
  -3 -13   3 -0.3959 2.44574   3
  -3 -13   3 0.80775 4.13100   6
  -3 -13   3 4.23255 2.06624   3
   2  13  -3 41.7082 6.63223   6
   2  13  -3 29.6264 4.17234   7
   2  13  -3 31.0539 5.57626   6
   2  13  -3 50.3658 6.53831   4
  -2 -13   3 39.4290 5.77118   5
  -2 -13   3 24.0736 5.58437   6
  -2 -13   3 27.0829 3.09174   3
  -2 -13   3 31.9592 3.02786   3
  -2 -13   3 38.8271 6.33650   6
   1  13  -3 1.86782 3.10428   4
   1  13  -3 8.32764 3.13655   7
   1  13  -3 5.89881 3.82882   6
  -1 -13   3 3.46280 1.10030   3
  -1 -13   3 5.90255 1.41388   3
  -1 -13   3 -0.1546 3.37630   6
  -1 -13   3 7.53793 3.87370   5
  -1 -13   3 3.49930 3.61220   6
   0  13  -3 2.25644 3.00772   4
   0  13  -3 2.86872 3.42328   6
   0  13  -3 5.58597 3.11626   7
   0 -13   3 5.02439 3.42631   6
   0 -13   3 3.36696 3.68120   5
   0 -13   3 8.36451 3.94554   6
  -1  13  -3 36.3975 5.22945   4
  -1  13  -3 27.4700 4.70654   6
   1 -13   3 37.0512 6.27366   5
   1 -13   3 40.1134 5.56132   6
   1 -13   3 36.8536 5.31702   6
  -2  13  -3 16.4169 4.23542   4
  -2  13  -3 22.1256 4.32673   6
   2 -13   3 20.4136 5.28500   5
   2 -13   3 18.0367 4.07576   6
  -3  13  -3 7.96296 3.75217   4
  -3  13  -3 1.65239 3.55113   6
   3 -13   3 12.6121 4.58739   5
   3 -13   3 8.82176 3.35461   6
   3 -13   3 6.97041 3.25641   6
  -4  13  -3 60.7056 6.97016   4
   4 -13   3 64.3022 8.35188   5
   4 -13   3 64.6456 6.52898   6
  -5  13  -3 1.48040 3.63618   4
   5 -13   3 2.69459 3.87181   6
   5 -13   3 4.71352 4.06477   5
  -6  13  -3 -2.1386 3.33090   4
   6 -13   3 -1.8379 3.99036   5
   6 -13   3 0.02000 3.35910   6
   6  12  -3 -3.0128 3.54322   4
  -6 -12   3 0.60908 2.66423   5
  -6 -12   3 -7.1185 2.75752   3
   5  12  -3 21.2218 5.46758   4
   5  12  -3 13.7152 4.82401   6
  -5 -12   3 27.2685 5.81121   6
  -5 -12   3 22.8917 4.07855   5
  -5 -12   3 15.0380 3.25844   3
   4  12  -3 19.0787 5.07387   6
   4  12  -3 17.3332 4.97343   4
   4  12  -3 25.9356 5.12156   6
  -4 -12   3 15.3278 3.68108   5
  -4 -12   3 16.9076 2.99045   3
  -4 -12   3 25.1615 6.20794   6
  -4 -12   3 16.7643 5.31795   6
   3  12  -3 4.15219 3.75503   6
   3  12  -3 7.14296 3.57703   4
   3  12  -3 5.59799 3.25595   6
   3  12  -3 5.50917 2.31523   7
  -3 -12   3 7.17006 2.24882   3
  -3 -12   3 7.57180 3.97629   6
  -3 -12   3 0.81661 3.67492   6
  -3 -12   3 9.04239 3.65647   5
   2  12  -3 -0.2358 3.40374   6
   2  12  -3 1.24468 3.02727   4
   2  12  -3 3.61510 3.71085   6
   2  12  -3 0.85047 2.09191   7
  -2 -12   3 -1.9856 2.66966   5
  -2 -12   3 4.46665 3.72970   6
  -2 -12   3 0.66173 1.40673   3
  -2 -12   3 2.16435 3.25262   6
   1  12  -3 3.83865 2.59219   7
   1  12  -3 11.6285 3.81170   6
   1  12  -3 3.49722 3.57542   6
   1  12  -3 4.15744 3.02609   4
  -1 -12   3 1.59862 3.12350   6
  -1 -12   3 5.43438 1.52343   3
  -1 -12   3 11.2667 3.89523   6
  -1 -12   3 6.65186 1.36671   3
  -1 -12   3 4.34603 3.37022   5
   0  12  -3 37.7559 5.20703   4
   0  12  -3 29.3715 4.93207   6
   0  12  -3 28.1412 4.34467   7
   0  12  -3 18.6536 4.43126   6
   0 -12   3 39.0972 5.46647   6
   0 -12   3 31.2524 5.26125   5
   0 -12   3 30.2816 4.46496   6
  -1  12  -3 0.86916 2.73429   6
  -1  12  -3 2.65425 2.94116   4
   1 -12   3 0.64162 2.87110   6
   1 -12   3 6.36788 3.21662   6
   1 -12   3 6.93727 3.70920   5
  -2  12  -3 7.47678 3.46611   6
  -2  12  -3 9.11464 3.36474   4
   2 -12   3 6.06476 3.86148   5
   2 -12   3 7.70501 3.04631   6
  -3  12  -3 20.9963 4.52195   4
  -3  12  -3 26.3764 4.37225   6
   3 -12   3 22.0630 5.22049   5
   3 -12   3 26.7323 4.41804   6
   3 -12   3 25.2119 3.93459   6
  -4  12  -3 0.39107 2.65571   6
  -4  12  -3 4.37974 3.35282   4
   4 -12   3 9.90128 4.32686   5
   4 -12   3 -0.7060 2.55165   6
   4 -12   3 3.06805 2.52535   6
  -5  12  -3 49.7566 6.45616   6
  -5  12  -3 69.8063 6.90629   4
   5 -12   3 58.8827 5.71028   6
   5 -12   3 56.8573 7.76855   5
  -6  12  -3 64.1008 6.85487   4
   6 -12   3 65.4560 8.66389   5
   6 -12   3 56.2845 4.91348   6
   7  11  -3 5.29222 4.54566   4
  -7 -11   3 1.52304 3.39408   5
   6  11  -3 5.18091 4.46040   4
   6  11  -3 3.47952 4.09591   6
  -6 -11   3 -3.8660 4.05137   6
  -6 -11   3 3.15579 2.95560   3
  -6 -11   3 4.02218 2.53090   5
   5  11  -3 56.2833 7.54837   4
   5  11  -3 36.8822 6.21095   6
   5  11  -3 39.8331 5.78637   6
  -5 -11   3 32.3167 5.99898   6
  -5 -11   3 36.3114 4.61313   5
  -5 -11   3 47.2042 4.79596   3
   4  11  -3 -2.0397 2.92157   4
   4  11  -3 -1.1930 3.29039   6
   4  11  -3 -4.1483 3.09135   6
  -4 -11   3 -1.6552 3.68642   6
  -4 -11   3 2.88089 2.12751   3
  -4 -11   3 3.06860 2.54423   5
  -4 -11   3 -4.3608 3.41375   6
   3  11  -3 97.2311 8.06147   6
   3  11  -3 85.8862 7.18332   4
   3  11  -3 87.5586 5.32844   7
   3  11  -3 85.6788 7.08153   6
  -3 -11   3 98.0736 8.10380   6
  -3 -11   3 80.6808 7.84812   6
  -3 -11   3 90.5872 6.74997   5
  -3 -11   3 100.014 5.33835   3
   2  11  -3 2.15641 2.00299   7
   2  11  -3 5.57388 3.29014   6
   2  11  -3 2.48165 2.68134   6
   2  11  -3 -0.6453 2.72060   4
  -2 -11   3 1.88163 3.35203   6
  -2 -11   3 1.29286 1.51273   3
  -2 -11   3 1.33395 2.50290   6
  -2 -11   3 1.26347 2.69942   5
   1  11  -3 7.72523 2.81038   7
   1  11  -3 6.57863 3.06147   4
   1  11  -3 -0.7757 2.86813   6
   1  11  -3 3.05771 3.25248   6
  -1 -11   3 4.01194 1.27861   3
  -1 -11   3 2.71518 3.08045   6
  -1 -11   3 3.39566 3.21030   6
  -1 -11   3 6.13274 3.23749   5
   0  11  -3 110.136 7.68248   6
   0  11  -3 114.350 7.16366   4
   0  11  -3 109.002 7.59007   6
   0 -11   3 97.0114 7.26454   6
   0 -11   3 112.248 7.79509   6
   0 -11   3 106.315 3.47805   3
   0 -11   3 107.693 3.68366   3
   0 -11   3 111.873 7.59790   5
  -1  11  -3 30.3945 4.36303   4
  -1  11  -3 30.7312 4.52080   6
  -1  11  -3 35.5355 4.74252   6
   1 -11   3 27.4029 4.44029   6
   1 -11   3 26.6555 4.77055   5
   1 -11   3 27.3871 4.25233   6
  -2  11  -3 4.67260 2.63428   6
  -2  11  -3 0.65312 2.42263   4
   2 -11   3 4.51330 3.47512   5
   2 -11   3 6.62328 2.85176   6
  -3  11  -3 3.96784 3.04964   4
  -3  11  -3 8.88336 3.14800   6
   3 -11   3 -0.2510 2.18139   6
   3 -11   3 -2.2625 2.73535   5
   3 -11   3 -2.2880 2.36766   6
  -4  11  -3 43.5069 4.93859   6
  -4  11  -3 48.8568 5.80152   4
   4 -11   3 42.3611 4.67217   6
   4 -11   3 38.0821 4.53595   6
   4 -11   3 55.6498 6.58517   5
  -5  11  -3 58.5682 6.19161   4
  -5  11  -3 49.6318 5.39060   6
   5 -11   3 54.5327 4.90944   6
   5 -11   3 59.8150 7.04625   5
   5 -11   3 47.4841 4.51121   6
  -6  11  -3 -1.0677 2.44862   6
  -6  11  -3 -2.5627 2.94941   4
   6 -11   3 -1.6535 3.41181   5
   6 -11   3 1.22152 2.14986   6
   6 -11   3 -1.6902 1.89208   6
  -7  11  -3 18.2868 4.84971   4
   7 -11   3 23.2671 5.80931   5
   7  10  -3 14.1643 5.08571   4
  -7 -10   3 7.63788 2.45118   5
   6  10  -3 2.77413 4.19774   6
   6  10  -3 -1.1678 3.54848   6
   6  10  -3 4.64918 3.87771   4
  -6 -10   3 10.0788 3.27567   3
  -6 -10   3 6.17985 4.09012   6
  -6 -10   3 2.56301 2.31379   5
   5  10  -3 99.3676 8.32452   4
   5  10  -3 110.549 8.66710   6
   5  10  -3 109.090 8.58995   6
  -5 -10   3 123.821 7.12183   3
  -5 -10   3 107.093 8.59195   6
  -5 -10   3 105.886 6.29306   5
   4  10  -3 118.731 8.48762   4
   4  10  -3 127.588 8.67804   6
   4  10  -3 127.921 8.87393   6
  -4 -10   3 126.152 8.85564   6
  -4 -10   3 121.541 6.73356   3
  -4 -10   3 119.887 6.83137   5
  -4 -10   3 128.669 8.90906   6
   3  10  -3 1.60469 1.84933   7
   3  10  -3 9.06893 3.47301   4
   3  10  -3 2.56890 3.12232   6
   3  10  -3 -1.3756 2.93145   6
  -3 -10   3 5.10696 2.62608   5
  -3 -10   3 -0.9167 2.90706   6
  -3 -10   3 3.33130 3.07217   6
  -3 -10   3 2.90054 1.83988   3
   2  10  -3 -0.5075 2.52013   4
   2  10  -3 4.13794 2.90876   6
   2  10  -3 1.28517 1.89586   7
   2  10  -3 5.86602 2.96947   6
  -2 -10   3 0.79767 2.77412   6
  -2 -10   3 0.09978 2.23952   5
  -2 -10   3 4.47673 2.48749   6
  -2 -10   3 4.34419 1.57427   3
   1  10  -3 169.622 8.32578   4
   1  10  -3 150.973 8.76662   6
   1  10  -3 160.950 8.70399   6
   1  10  -3 171.333 7.66425   7
  -1 -10   3 162.853 8.63087   6
  -1 -10   3 154.480 5.66787   3
  -1 -10   3 158.027 8.70343   6
  -1 -10   3 165.507 8.41214   5
   0  10  -3 2.76613 2.02042   6
   0  10  -3 10.5856 3.00521   6
   0  10  -3 4.70395 2.45633   4
   0 -10   3 8.96104 3.11783   5
   0 -10   3 2.62051 2.13694   6
   0 -10   3 4.48879 2.45450   6
   0 -10   3 6.83859 1.10171   3
  -1  10  -3 63.0627 5.51205   6
  -1  10  -3 64.4217 5.56416   6
  -1  10  -3 64.2378 5.21616   4
   1 -10   3 65.6879 5.63642   6
   1 -10   3 60.8551 5.74702   5
   1 -10   3 53.6879 5.14580   6
  -2  10  -3 180.366 8.95759   6
  -2  10  -3 191.284 9.05468   6
  -2  10  -3 199.001 8.97320   4
   2 -10   3 193.497 9.35338   6
   2 -10   3 197.418 10.0152   5
  -3  10  -3 44.7559 4.88580   4
  -3  10  -3 38.2174 4.30509   6
   3 -10   3 42.6722 4.78579   6
   3 -10   3 35.8740 5.62929   5
   3 -10   3 39.4982 4.30629   6
  -4  10  -3 56.8289 5.61909   4
  -4  10  -3 58.8373 5.12404   6
   4 -10   3 55.7559 4.82842   6
   4 -10   3 59.4684 6.69643   5
   4 -10   3 51.2560 4.69556   6
  -5  10  -3 35.4217 5.04271   4
  -5  10  -3 27.8601 3.82706   6
   5 -10   3 35.0004 3.49901   6
   5 -10   3 34.9945 3.75278   6
   5 -10   3 40.9574 5.98506   5
  -6  10  -3 -2.2593 2.73081   4
  -6  10  -3 0.77624 1.97307   6
   6 -10   3 -0.7068 1.38983   6
   6 -10   3 -1.9736 1.43769   6
   6 -10   3 4.53384 3.52396   5
  -7  10  -3 2.11750 3.47614   4
   7 -10   3 1.41972 3.53314   5
  -8  10  -3 -6.2673 2.90054   4
   8 -10   3 1.79935 3.87974   5
   8   9  -3 3.82542 4.41840   4
   7   9  -3 5.08104 3.86488   4
   7   9  -3 17.4695 6.23780   6
   7   9  -3 12.9909 3.99700   6
  -7  -9   3 3.46542 3.02271   3
  -7  -9   3 7.36367 3.67048   6
  -7  -9   3 2.93894 1.84423   5
   6   9  -3 3.90074 3.48215   6
   6   9  -3 7.50655 3.52565   6
   6   9  -3 5.59796 3.82762   4
  -6  -9   3 6.40339 2.71216   3
   5   9  -3 12.9803 3.64716   6
   5   9  -3 12.3775 4.17681   4
   5   9  -3 12.5635 3.92285   6
  -5  -9   3 7.45519 2.94949   6
  -5  -9   3 14.5731 2.69426   5
  -5  -9   3 9.77632 2.87701   3
  -5  -9   3 13.2791 3.94119   6
   4   9  -3 -1.2494 2.03751   6
   4   9  -3 5.47083 3.06010   4
   4   9  -3 -0.0976 2.04996   6
  -4  -9   3 2.30840 2.99940   6
  -4  -9   3 -0.5811 2.86865   6
  -4  -9   3 1.89950 2.16306   5
  -4  -9   3 2.29128 1.98301   3
   3   9  -3 96.2040 7.42833   6
   3   9  -3 101.381 5.15850   7
   3   9  -3 93.7980 7.17037   6
   3   9  -3 99.9769 6.78843   4
  -3  -9   3 97.6877 7.18615   6
  -3  -9   3 87.1957 6.61491   6
  -3  -9   3 106.883 6.11344   5
  -3  -9   3 98.6638 5.36081   3
   2   9  -3 43.2044 4.86350   6
   2   9  -3 40.1004 5.19404   6
   2   9  -3 50.7024 3.97679   7
   2   9  -3 39.5057 4.61958   4
  -2  -9   3 49.0725 5.47010   6
  -2  -9   3 47.4245 5.33694   6
  -2  -9   3 54.7200 4.60514   5
  -2  -9   3 48.7662 3.56467   3
   1   9  -3 103.294 6.40911   4
   1   9  -3 116.667 6.05827   7
   1   9  -3 106.114 7.02499   6
   1   9  -3 111.750 6.72619   6
  -1  -9   3 114.471 7.08135   6
  -1  -9   3 114.386 4.60935   3
  -1  -9   3 98.0097 6.25640   5
  -1  -9   3 112.734 7.20347   6
   0   9  -3 137.526 7.65318   6
   0   9  -3 130.343 6.87555   4
   0   9  -3 145.559 7.88896   6
   0  -9   3 140.063 4.57009   3
   0  -9   3 134.072 7.43702   5
   0  -9   3 132.477 7.64066   6
   0  -9   3 128.729 7.37330   6
  -1   9  -3 132.656 7.23150   6
  -1   9  -3 132.301 6.82952   4
  -1   9  -3 124.695 7.11073   6
   1  -9   3 133.306 7.14785   6
   1  -9   3 124.026 3.37647   3
   1  -9   3 133.739 7.51139   5
   1  -9   3 138.451 7.35738   6
  -2   9  -3 0.19692 1.92183   6
  -2   9  -3 0.55153 1.95207   4
  -2   9  -3 -1.2626 2.00053   6
   2  -9   3 -0.7924 2.11893   5
   2  -9   3 -0.1100 1.72478   6
   2  -9   3 -0.7902 1.74609   6
  -3   9  -3 167.606 7.92309   4
  -3   9  -3 161.473 7.60037   6
  -3   9  -3 157.753 7.47962   6
   3  -9   3 163.722 7.69927   6
   3  -9   3 161.806 8.83750   5
   3  -9   3 159.939 7.54211   6
  -4   9  -3 236.040 10.0033   4
  -4   9  -3 244.184 9.34335   6
   4  -9   3 226.311 8.93565   6
   4  -9   3 237.519 11.2879   5
   4  -9   3 230.181 9.07913   6
  -5   9  -3 0.83474 2.62808   4
  -5   9  -3 0.96069 1.95933   6
   5  -9   3 0.78515 2.68488   5
   5  -9   3 2.81596 1.67625   6
   5  -9   3 1.91793 1.73899   6
  -6   9  -3 57.7681 4.02036   6
  -6   9  -3 64.1609 6.08444   4
   6  -9   3 58.7251 3.41968   6
   6  -9   3 58.8689 3.39698   6
   6  -9   3 70.8279 7.02922   5
  -7   9  -3 12.5923 3.97476   4
   7  -9   3 9.44118 4.23957   5
  -8   9  -3 2.65909 3.65858   4
   8  -9   3 -1.3187 3.22260   5
   8   8  -3 0.62919 4.40732   4
   7   8  -3 4.27264 3.88514   4
   7   8  -3 7.50227 3.78874   6
   7   8  -3 9.63494 3.84947   6
  -7  -8   3 9.05834 4.15826   6
  -7  -8   3 15.8438 3.68171   3
  -7  -8   3 8.48742 1.93676   5
   6   8  -3 12.6404 3.90835   6
   6   8  -3 25.7327 5.17478   4
   6   8  -3 17.9214 3.64386   6
  -6  -8   3 18.4602 3.60642   3
  -6  -8   3 22.3434 4.57851   6
  -6  -8   3 16.8691 2.40225   5
   5   8  -3 14.9352 3.86882   6
   5   8  -3 17.4394 3.65587   6
   5   8  -3 20.8055 4.42876   4
  -5  -8   3 14.4019 3.10608   3
  -5  -8   3 17.1704 4.18713   6
  -5  -8   3 22.4138 2.82109   5
  -5  -8   3 19.3071 3.98278   6
   4   8  -3 -1.5743 2.20172   4
   4   8  -3 -0.0433 2.39175   6
   4   8  -3 -0.2163 2.34244   6
  -4  -8   3 1.36969 1.79585   5
  -4  -8   3 3.86050 2.76364   6
  -4  -8   3 0.74671 2.60152   6
  -4  -8   3 -0.8760 1.71977   3
   3   8  -3 15.7898 3.68795   6
   3   8  -3 15.1152 3.57720   6
   3   8  -3 22.6355 2.87099   7
   3   8  -3 18.9266 3.58739   4
  -3  -8   3 17.2695 3.35478   6
  -3  -8   3 17.5060 3.00842   5
  -3  -8   3 18.8740 2.68264   3
  -3  -8   3 22.5839 3.99273   6
   2   8  -3 212.785 9.14193   4
   2   8  -3 226.154 8.12118   7
   2   8  -3 218.617 9.95682   6
   2   8  -3 207.655 7.89359   3
   2   8  -3 223.469 10.0711   6
  -2  -8   3 219.721 7.61142   3
  -2  -8   3 217.812 9.88844   6
  -2  -8   3 219.883 8.62777   5
  -2  -8   3 209.236 9.81054   6
   1   8  -3 5.28528 2.53702   6
   1   8  -3 3.04335 1.38668   3
   1   8  -3 1.94380 2.43985   6
   1   8  -3 3.53036 1.94063   7
   1   8  -3 2.29991 1.82209   4
  -1  -8   3 5.35319 2.41567   6
  -1  -8   3 3.01088 2.21964   5
  -1  -8   3 1.27238 2.21133   6
  -1  -8   3 3.59685 1.28249   3
   0   8  -3 63.6190 5.04997   6
   0   8  -3 54.1090 4.82706   6
   0   8  -3 54.4182 4.28091   4
   0   8  -3 53.8967 2.88174   3
   0  -8   3 55.5908 2.71205   3
   0  -8   3 62.5287 4.89589   6
   0  -8   3 41.9671 4.65201   6
   0  -8   3 53.2590 4.79016   5
  -1   8  -3 39.5922 3.81203   4
  -1   8  -3 31.1740 3.88752   6
  -1   8  -3 33.5923 3.99174   6
   1  -8   3 40.4997 1.72261   3
   1  -8   3 34.6591 4.15066   5
   1  -8   3 43.0991 4.01406   6
   1  -8   3 35.4896 4.10447   6
  -2   8  -3 228.559 8.95962   4
  -2   8  -3 241.817 9.31706   6
  -2   8  -3 230.091 9.22766   6
   2  -8   3 244.569 10.1555   5
   2  -8   3 250.028 9.43208   6
   2  -8   3 228.288 9.14584   6
  -3   8  -3 21.9329 3.39088   4
  -3   8  -3 23.8783 3.23412   6
  -3   8  -3 25.5604 3.16472   6
   3  -8   3 24.5522 3.15164   6
   3  -8   3 25.6254 3.05687   6
   3  -8   3 25.1546 4.10753   5
  -4   8  -3 43.6397 3.83541   6
  -4   8  -3 43.6563 4.40935   4
  -4   8  -3 40.6031 3.76692   6
   4  -8   3 45.6265 5.26450   5
   4  -8   3 39.8036 3.62876   6
   4  -8   3 35.7482 3.42536   6
  -5   8  -3 93.5566 6.09476   4
  -5   8  -3 87.7858 4.77974   6
  -5   8  -3 86.6074 5.19273   6
  -5   8  -3 79.1317 2.09519   3
   5  -8   3 92.0382 7.03483   5
   5  -8   3 91.0053 4.54213   6
   5  -8   3 82.0629 4.37200   6
  -6   8  -3 27.7307 2.53487   6
  -6   8  -3 24.5392 4.28043   4
  -6   8  -3 27.4889 1.73952   3
  -6   8  -3 21.4367 1.73038   3
   6  -8   3 24.6044 4.80517   5
   6  -8   3 26.4593 2.08755   6
   6  -8   3 24.4605 2.00763   6
  -7   8  -3 22.4493 4.23400   4
  -7   8  -3 13.9268 1.72463   3
  -7   8  -3 14.9286 1.70513   3
   7  -8   3 23.2184 4.76407   5
  -8   8  -3 119.250 8.09269   4
  -8   8  -3 93.9041 4.53851   3
   8  -8   3 103.596 8.58898   5
  -9   8  -3 21.2110 4.84486   4
   9  -8   3 21.0299 5.02836   5
   9   7  -3 2.64697 4.02491   4
   8   7  -3 46.6803 6.55199   6
   8   7  -3 51.4034 7.70391   4
   7   7  -3 34.4335 5.05054   6
   7   7  -3 35.3298 6.20605   4
  -7  -7   3 27.1739 4.71203   6
  -7  -7   3 32.0721 4.54671   3
   6   7  -3 89.3533 7.53592   4
   6   7  -3 89.4000 6.88450   6
   6   7  -3 79.8585 6.29437   6
  -6  -7   3 79.5154 3.92982   5
  -6  -7   3 79.8269 6.01606   3
  -6  -7   3 93.8141 6.88920   6
   5   7  -3 11.5215 3.35675   6
   5   7  -3 24.9897 4.17143   6
   5   7  -3 22.8568 4.34614   4
  -5  -7   3 20.8833 3.94205   6
  -5  -7   3 18.8367 2.44589   5
  -5  -7   3 16.8654 3.70074   6
  -5  -7   3 19.1632 3.38077   3
   4   7  -3 15.6285 3.27925   6
   4   7  -3 23.8238 3.89946   4
   4   7  -3 16.7291 3.18213   6
  -4  -7   3 14.4312 2.75023   3
  -4  -7   3 20.6777 3.46739   6
  -4  -7   3 16.8904 3.58445   6
  -4  -7   3 15.8723 2.45609   5
   3   7  -3 150.887 7.58996   4
   3   7  -3 150.709 8.04788   6
   3   7  -3 143.431 6.72097   3
   3   7  -3 145.708 7.62390   6
  -3  -7   3 148.104 7.94034   6
  -3  -7   3 148.052 6.49635   3
  -3  -7   3 158.255 6.43519   5
  -3  -7   3 154.106 8.15599   6
   2   7  -3 3.63759 1.97706   6
   2   7  -3 6.43352 1.96915   7
   2   7  -3 5.07264 1.76304   3
   2   7  -3 5.54250 2.13326   6
   2   7  -3 5.75741 2.31189   4
  -2  -7   3 7.31270 2.14347   5
  -2  -7   3 6.43833 1.68902   3
  -2  -7   3 3.98799 2.37254   6
  -2  -7   3 3.35425 2.37840   6
   1   7  -3 6.80460 1.99016   7
   1   7  -3 3.55198 2.37452   6
   1   7  -3 4.35795 1.53867   3
   1   7  -3 2.52813 1.84765   4
   1   7  -3 6.36769 2.06516   6
  -1  -7   3 4.81355 2.45454   6
  -1  -7   3 2.46519 2.22268   6
  -1  -7   3 4.10987 1.32665   3
  -1  -7   3 4.34022 2.00371   5
   0   7  -3 2.28736 2.23688   6
   0   7  -3 -0.3472 1.72926   4
   0   7  -3 2.55096 1.09221   3
   0   7  -3 5.95886 2.37540   6
   0  -7   3 4.31254 2.13845   6
   0  -7   3 0.99648 1.92231   5
   0  -7   3 2.94259 2.28434   6
   0  -7   3 3.84990 1.06597   3
  -1   7  -3 3.12351 1.91318   6
  -1   7  -3 2.15302 1.72175   4
  -1   7  -3 4.16718 0.87473   3
  -1   7  -3 4.47589 1.99008   6
   1  -7   3 6.76540 2.20069   6
   1  -7   3 5.37972 2.02012   6
   1  -7   3 5.49415 0.83394   3
   1  -7   3 2.23462 2.01815   5
  -2   7  -3 84.7289 4.84527   4
  -2   7  -3 81.8477 4.91190   6
  -2   7  -3 84.6396 4.99457   6
  -2   7  -3 81.7280 2.33689   3
   2  -7   3 86.6698 4.86422   6
   2  -7   3 81.5137 4.85383   6
   2  -7   3 83.9922 5.58091   5
  -3   7  -3 289.042 9.75759   6
  -3   7  -3 286.589 9.94803   4
  -3   7  -3 300.134 9.92342   6
  -3   7  -3 278.974 6.45094   3
  -3   7  -3 279.399 6.42959   3
   3  -7   3 289.586 9.69720   6
   3  -7   3 280.965 9.57503   6
   3  -7   3 300.285 11.1949   5
  -4   7  -3 80.3770 2.67971   3
  -4   7  -3 73.2192 5.05414   4
  -4   7  -3 79.0185 4.43440   6
  -4   7  -3 73.2076 2.51226   3
  -4   7  -3 78.6727 4.43004   6
   4  -7   3 80.2239 4.45440   6
   4  -7   3 83.2926 4.47435   6
   4  -7   3 83.7925 6.23485   5
  -5   7  -3 11.1746 1.96190   6
  -5   7  -3 13.4765 1.51155   3
  -5   7  -3 14.2435 2.13221   6
  -5   7  -3 16.6206 1.74490   3
  -5   7  -3 13.3507 3.09347   4
   5  -7   3 11.6625 3.61932   5
   5  -7   3 13.5553 1.95449   6
   5  -7   3 14.8415 1.98962   6
  -6   7  -3 11.6704 1.32899   6
  -6   7  -3 14.7138 3.41606   4
  -6   7  -3 13.5665 1.50393   6
  -6   7  -3 10.9153 1.63919   3
  -6   7  -3 11.5707 1.70987   3
   6  -7   3 13.7618 0.92542   6
   6  -7   3 11.5820 3.52045   5
  -7   7  -3 51.9528 3.57834   3
  -7   7  -3 58.2825 3.54376   3
   7  -7   3 65.1737 6.13388   5
  -8   7  -3 15.6301 2.52279   3
   8  -7   3 12.6535 4.06937   5
  -9   7  -3 0.47858 2.19902   3
   9  -7   3 0.72920 3.17534   5
   9   6  -3 5.52580 4.27354   4
   8   6  -3 67.1324 6.95382   6
   8   6  -3 85.9805 8.57199   4
   8   6  -3 77.7321 6.90772   6
  -8  -6   3 59.3838 6.57102   3
  -8  -6   3 63.6621 6.32188   6
   7   6  -3 2.12412 3.63841   4
   7   6  -3 6.16732 2.87093   6
   7   6  -3 7.35684 3.08935   6
  -7  -6   3 9.01201 3.13212   6
  -7  -6   3 1.39333 2.58717   3
   6   6  -3 27.2181 4.14926   6
   6   6  -3 25.2950 4.12253   6
   6   6  -3 27.1209 4.94537   4
  -6  -6   3 28.8810 4.41205   6
  -6  -6   3 35.0797 4.69454   6
  -6  -6   3 30.8042 2.26655   5
  -6  -6   3 28.6516 3.99423   3
   5   6  -3 88.5160 6.17224   6
   5   6  -3 83.9062 6.53617   4
   5   6  -3 78.0803 6.11810   6
  -5  -6   3 93.0235 6.35858   6
  -5  -6   3 79.4856 3.82009   5
  -5  -6   3 90.3016 6.28958   6
  -5  -6   3 79.7802 5.52363   3
   4   6  -3 29.6850 4.15160   6
   4   6  -3 26.5733 3.78070   6
   4   6  -3 24.5977 3.83253   4
   4   6  -3 26.4101 3.53140   3
  -4  -6   3 26.1599 4.00227   6
  -4  -6   3 30.7980 3.48868   3
  -4  -6   3 27.3118 2.62711   5
  -4  -6   3 25.8247 3.80561   6
   3   6  -3 30.6978 3.88789   4
   3   6  -3 30.9740 3.43194   3
   3   6  -3 26.3438 3.74533   6
   3   6  -3 34.2128 4.07556   6
  -3  -6   3 30.5357 3.11480   3
  -3  -6   3 33.5992 2.89917   5
  -3  -6   3 39.3612 4.26556   6
  -3  -6   3 37.1462 4.27625   6
   2   6  -3 331.044 11.9430   6
   2   6  -3 339.672 10.5382   3
   2   6  -3 347.009 10.3512   7
   2   6  -3 353.109 11.3938   4
   2   6  -3 345.385 12.0470   6
  -2  -6   3 357.704 12.1023   6
  -2  -6   3 335.504 10.4141   5
  -2  -6   3 352.745 12.1541   6
  -2  -6   3 343.730 10.1508   3
   1   6  -3 174.203 6.52324   7
   1   6  -3 173.458 7.45146   6
   1   6  -3 171.953 6.86473   4
   1   6  -3 175.439 6.07735   3
   1   6  -3 176.579 7.66937   6
  -1  -6   3 170.146 7.57059   6
  -1  -6   3 181.838 7.75903   6
  -1  -6   3 171.272 5.76922   3
  -1  -6   3 170.115 6.69975   5
   0   6  -3 443.413 13.1918   6
   0   6  -3 405.096 12.0072   4
   0   6  -3 416.294 10.6336   3
   0   6  -3 407.469 12.7509   6
   0  -6   3 407.659 10.4274   3
   0  -6   3 416.932 12.9304   6
   0  -6   3 372.759 12.1755   5
   0  -6   3 402.836 12.6807   6
  -1   6  -3 10.4892 2.03903   4
  -1   6  -3 7.61768 1.82431   6
  -1   6  -3 4.99295 1.95645   6
  -1   6  -3 10.9473 1.24488   3
   1  -6   3 11.3635 2.37082   5
   1  -6   3 9.43171 2.05320   6
   1  -6   3 9.63090 2.18547   6
   1  -6   3 10.4489 1.14631   3
  -2   6  -3 6.27578 1.86555   4
  -2   6  -3 8.06625 1.95318   6
  -2   6  -3 5.42532 0.76578   3
  -2   6  -3 5.92336 2.05993   6
   2  -6   3 7.18265 0.85467   3
   2  -6   3 7.14846 2.16512   5
   2  -6   3 5.48588 1.71783   6
   2  -6   3 3.91762 1.71765   6
  -3   6  -3 182.910 7.16303   4
  -3   6  -3 182.768 4.92018   3
  -3   6  -3 183.419 6.93047   6
  -3   6  -3 188.855 7.02242   6
   3  -6   3 180.151 8.09729   5
   3  -6   3 187.692 6.95825   6
   3  -6   3 186.746 6.87073   6
  -4   6  -3 31.4192 2.75312   6
  -4   6  -3 37.4725 2.25488   3
  -4   6  -3 40.0032 3.72688   4
  -4   6  -3 35.4085 1.96639   3
  -4   6  -3 37.3476 2.97660   6
   4  -6   3 38.6621 2.90814   6
   4  -6   3 33.6577 4.20671   5
   4  -6   3 37.2502 2.89988   6
  -5   6  -3 384.078 10.2699   6
  -5   6  -3 403.794 10.5168   3
  -5   6  -3 377.234 10.0930   3
  -5   6  -3 365.606 10.2462   6
   5  -6   3 383.910 13.6745   5
   5  -6   3 369.574 9.92127   6
   5  -6   3 365.673 9.94353   6
  -6   6  -3 5.18916 1.53230   3
  -6   6  -3 2.46858 1.51097   3
   6  -6   3 -0.7087 2.65132   5
  -7   6  -3 12.6744 2.21663   3
  -7   6  -3 13.5631 2.25278   3
   7  -6   3 11.2034 3.62035   5
  -8   6  -3 2.22876 1.97561   3
  -8   6  -3 3.35656 2.00294   3
   8  -6   3 5.23002 2.94488   5
  -9   6  -3 22.1380 3.46720   3
   9  -6   3 25.5561 4.77204   5
   9   5  -3 5.79606 5.03020   6
   9   5  -3 16.1755 5.30414   4
   8   5  -3 17.7765 3.72516   6
   8   5  -3 22.9800 4.13080   6
   8   5  -3 24.7271 5.59933   4
  -8  -5   3 21.9294 4.31101   6
  -8  -5   3 24.4092 4.41912   3
   7   5  -3 25.4517 3.92620   6
   7   5  -3 19.4106 3.93147   6
   7   5  -3 25.4408 5.25959   4
  -7  -5   3 30.6855 4.37647   3
  -7  -5   3 28.9294 4.25542   6
   6   5  -3 114.111 7.93832   4
   6   5  -3 106.575 6.95009   6
  -6  -5   3 111.997 3.39647   5
  -6  -5   3 119.642 7.04970   6
  -6  -5   3 109.607 6.77295   3
  -6  -5   3 119.791 7.10587   6
   5   5  -3 1.82546 2.18281   6
   5   5  -3 1.84616 1.96123   3
   5   5  -3 2.97400 2.18858   6
   5   5  -3 6.54314 2.87450   4
  -5  -5   3 3.54246 1.15335   5
  -5  -5   3 -1.8868 1.89893   6
  -5  -5   3 3.74360 2.20782   3
  -5  -5   3 2.83870 2.08816   6
   4   5  -3 35.0724 4.12024   4
   4   5  -3 30.2189 3.98746   6
   4   5  -3 24.9968 3.40598   3
   4   5  -3 22.3184 3.48368   6
  -4  -5   3 30.3540 3.95697   6
  -4  -5   3 26.5025 3.68124   6
  -4  -5   3 30.9057 2.39394   5
  -4  -5   3 27.3679 3.34956   3
   3   5  -3 -1.9175 1.75793   6
   3   5  -3 2.48737 2.10736   4
   3   5  -3 3.25623 1.81075   3
   3   5  -3 0.62400 2.04875   6
  -3  -5   3 2.35082 2.14141   6
  -3  -5   3 2.29083 1.59535   3
  -3  -5   3 3.24630 1.89928   6
  -3  -5   3 3.04314 1.32388   5
   2   5  -3 58.0132 3.88608   4
   2   5  -3 55.7021 3.28793   7
   2   5  -3 49.7756 3.34557   3
   2   5  -3 54.1114 4.00256   6
   2   5  -3 57.4862 4.06313   6
  -2  -5   3 54.5496 4.32369   6
  -2  -5   3 57.4969 3.30448   3
  -2  -5   3 54.3096 3.22789   5
  -2  -5   3 55.6020 4.26775   6
   1   5  -3 8.68778 1.51176   3
   1   5  -3 11.6933 2.02998   4
   1   5  -3 8.51958 2.19155   6
   1   5  -3 10.0075 2.33763   6
   1   5  -3 9.85139 1.87717   7
  -1  -5   3 9.39836 2.18891   6
  -1  -5   3 8.53224 2.11410   6
  -1  -5   3 11.3087 1.93577   5
  -1  -5   3 10.5369 1.47472   3
   0   5  -3 980.478 24.4745   6
   0   5  -3 924.475 23.3235   4
   0   5  -3 965.146 24.3329   6
   0   5  -3 942.543 22.2190   3
   0  -5   3 967.620 22.1440   3
   0  -5   3 962.910 24.2973   6
   0  -5   3 967.967 23.8620   5
   0  -5   3 952.915 24.3675   6
  -1   5  -3 82.4379 4.48014   6
  -1   5  -3 78.9428 3.91536   4
  -1   5  -3 82.4345 4.40224   6
  -1   5  -3 81.2496 2.86746   3
   1  -5   3 81.8465 2.86217   3
   1  -5   3 81.0594 4.37402   6
   1  -5   3 82.1535 4.55533   5
   1  -5   3 73.4731 5.17834   6
  -2   5  -3 279.752 8.89450   6
  -2   5  -3 271.984 8.56063   4
  -2   5  -3 268.206 6.93271   3
  -2   5  -3 287.965 8.99317   6
   2  -5   3 270.135 7.05587   3
   2  -5   3 290.813 9.74352   5
   2  -5   3 276.716 8.76153   6
   2  -5   3 276.611 8.76515   6
  -3   5  -3 1086.36 26.2985   6
  -3   5  -3 1079.15 24.7386   3
  -3   5  -3 1104.41 26.3485   6
  -3   5  -3 1097.84 26.7773   4
   3  -5   3 1117.17 26.2729   6
   3  -5   3 1112.69 26.2764   6
   3  -5   3 1094.94 28.0902   5
  -4   5  -3 49.8507 2.90334   6
  -4   5  -3 49.5970 2.80301   3
  -4   5  -3 46.4504 2.48148   3
  -4   5  -3 50.0453 3.00338   6
   4  -5   3 42.5934 4.26522   5
   4  -5   3 45.6866 2.74129   6
   4  -5   3 43.7013 2.70746   6
  -5   5  -3 109.520 3.71518   6
  -5   5  -3 103.844 3.70553   6
  -5   5  -3 111.829 4.75103   3
  -5   5  -3 110.409 4.44437   3
   5  -5   3 112.091 3.48206   6
   5  -5   3 108.012 3.39170   6
   5  -5   3 114.312 6.60181   5
  -6   5  -3 201.810 7.41488   3
  -6   5  -3 199.863 7.06435   3
   6  -5   3 203.555 9.33616   5
  -7   5  -3 5.36486 1.96172   3
  -7   5  -3 4.62043 1.90503   3
   7  -5   3 8.33928 2.99987   5
  -8   5  -3 22.9985 3.20195   3
  -8   5  -3 19.5852 3.02340   3
   8  -5   3 19.4233 4.15807   5
  -9   5  -3 0.92954 3.08890   3
  -9   5  -3 1.60084 2.54732   3
   9  -5   3 7.41708 3.39740   5
 -10   5  -3 -1.1869 3.01222   3
   9   4  -3 16.2993 3.90847   6
   9   4  -3 15.3998 5.11639   4
   8   4  -3 29.5853 4.19973   6
   8   4  -3 26.1551 4.14620   6
   8   4  -3 22.9247 5.31471   4
  -8  -4   3 27.5004 4.17808   6
  -8  -4   3 23.3387 4.04468   3
   7   4  -3 69.4362 5.39147   6
   7   4  -3 58.1881 5.23974   6
   7   4  -3 57.6560 6.73923   4
  -7  -4   3 53.6867 5.54287   6
  -7  -4   3 66.4255 5.92415   3
   6   4  -3 10.9137 2.66248   6
   6   4  -3 13.8671 3.80082   4
   6   4  -3 8.21384 2.85735   6
  -6  -4   3 6.93842 2.65409   6
  -6  -4   3 7.70383 2.70107   3
  -6  -4   3 8.04092 2.92744   6
   5   4  -3 104.136 6.12418   6
   5   4  -3 87.9851 5.71563   3
   5   4  -3 99.6784 6.47632   4
  -5  -4   3 82.8582 2.98573   5
  -5  -4   3 94.2293 5.71370   3
  -5  -4   3 87.3129 5.74575   6
  -5  -4   3 85.5821 5.66174   6
   4   4  -3 13.2879 2.72361   6
   4   4  -3 12.0534 2.77061   6
   4   4  -3 11.3217 3.02210   4
   4   4  -3 13.0532 2.64125   3
  -4  -4   3 16.1183 2.64384   3
  -4  -4   3 12.6927 1.46589   5
  -4  -4   3 14.4042 2.86079   6
   3   4  -3 80.7851 5.06870   6
   3   4  -3 86.9766 5.25414   6
   3   4  -3 79.5518 4.87665   4
   3   4  -3 87.0798 4.76854   3
  -3  -4   3 84.7642 5.22120   6
  -3  -4   3 87.5970 5.21621   6
  -3  -4   3 85.8561 3.48176   5
  -3  -4   3 83.5090 4.42509   3
   2   4  -3 0.72661 1.13634   7
   2   4  -3 1.52763 1.56271   6
   2   4  -3 1.76138 1.43251   4
   2   4  -3 3.03226 1.77597   6
   2   4  -3 0.98233 1.19464   3
  -2  -4   3 2.09836 1.31842   6
  -2  -4   3 1.20737 1.13496   3
  -2  -4   3 1.41075 1.02737   5
  -2  -4   3 1.44165 1.60883   6
   1   4  -3 101.540 5.17255   6
   1   4  -3 105.405 5.22861   6
   1   4  -3 105.590 4.15612   3
   1   4  -3 110.358 4.66822   4
   1   4  -3 110.408 4.42947   7
  -1  -4   3 104.366 4.05285   3
  -1  -4   3 105.171 4.99387   6
  -1  -4   3 105.250 5.25004   6
  -1  -4   3 107.928 4.38590   5
   0   4  -3 16.0753 2.25197   6
   0   4  -3 14.1647 2.28732   6
   0   4  -3 14.9028 1.96591   4
   0   4  -3 15.1751 1.63323   3
   0  -4   3 13.2364 2.27383   6
   0  -4   3 14.2988 1.61837   3
   0  -4   3 16.3638 2.21838   5
   0  -4   3 11.6726 2.02916   6
  -1   4  -3 336.181 10.0025   6
  -1   4  -3 331.090 8.30240   3
  -1   4  -3 324.450 9.87384   6
  -1   4  -3 324.760 9.27560   4
   1  -4   3 325.266 10.0878   5
   1  -4   3 340.180 8.33141   3
   1  -4   3 325.615 9.87654   6
  -2   4  -3 49.6385 2.98804   4
  -2   4  -3 57.6979 3.15787   6
  -2   4  -3 50.3379 2.14630   3
  -2   4  -3 50.9821 3.13563   6
   2  -4   3 49.6588 3.56967   5
   2  -4   3 49.0098 3.06179   6
   2  -4   3 52.9976 2.24220   3
   2  -4   3 52.9587 3.16463   6
  -3   4  -3 139.355 5.02694   6
  -3   4  -3 145.192 5.09758   6
  -3   4  -3 142.516 4.44620   3
  -3   4  -3 148.491 5.55407   4
   3  -4   3 139.790 5.01606   6
   3  -4   3 145.338 5.05066   6
   3  -4   3 153.790 6.54151   5
  -4   4  -3 1286.91 30.1014   3
  -4   4  -3 1324.02 29.7625   6
  -4   4  -3 1307.64 29.7717   6
   4  -4   3 1330.52 29.6025   6
   4  -4   3 1323.23 32.7523   5
   4  -4   3 1300.67 29.5643   6
  -5   4  -3 91.2688 4.21650   3
  -5   4  -3 94.9815 4.60905   3
  -5   4  -3 91.5079 2.32738   6
   5  -4   3 98.4357 6.02900   5
  -6   4  -3 0.28133 1.41168   3
  -6   4  -3 1.55977 1.39332   3
   6  -4   3 -0.7024 1.99297   5
  -7   4  -3 0.73535 1.71905   3
  -7   4  -3 1.69206 1.56139   3
   7  -4   3 0.82164 2.25091   5
  -8   4  -3 6.96278 2.67097   3
  -8   4  -3 9.73861 2.40068   3
   8  -4   3 11.5756 3.24017   5
  -9   4  -3 25.4406 3.82912   3
   9  -4   3 19.9096 4.17689   5
 -10   4  -3 32.9844 4.35631   3
  10   3  -3 7.11749 4.71569   4
   9   3  -3 4.60470 4.10347   4
   9   3  -3 1.52885 2.89964   6
   8   3  -3 14.3055 4.59624   4
   8   3  -3 14.4978 3.36903   6
   8   3  -3 17.4486 3.16662   6
  -8  -3   3 15.3638 3.41096   6
  -8  -3   3 15.9454 3.46635   3
   7   3  -3 190.989 10.4325   4
   7   3  -3 188.911 8.51797   6
   7   3  -3 180.842 8.38487   6
  -7  -3   3 178.693 8.60205   6
  -7  -3   3 191.836 9.19521   3
   6   3  -3 11.6579 2.64333   6
   6   3  -3 10.3086 3.49880   4
   6   3  -3 6.52523 2.59212   6
  -6  -3   3 8.71354 2.73185   3
  -6  -3   3 8.66353 2.57521   6
  -6  -3   3 6.26377 2.19213   6
   5   3  -3 233.470 9.85276   4
   5   3  -3 227.532 8.99926   6
   5   3  -3 220.296 8.92086   6
   5   3  -3 208.682 9.00837   3
  -5  -3   3 227.293 9.05613   6
  -5  -3   3 234.869 9.05639   6
  -5  -3   3 231.692 9.02868   3
   4   3  -3 372.308 11.8737   6
   4   3  -3 355.915 11.9284   6
   4   3  -3 371.671 11.9158   3
   4   3  -3 368.849 12.2476   4
  -4  -3   3 358.571 11.7321   6
  -4  -3   3 359.770 11.3445   3
  -4  -3   3 327.913 8.59462   5
  -4  -3   3 370.796 11.9413   6
   3   3  -3 136.398 6.15526   6
   3   3  -3 126.154 5.95186   6
   3   3  -3 125.754 5.88530   4
   3   3  -3 125.311 5.63176   3
  -3  -3   3 130.280 4.03407   5
  -3  -3   3 129.413 5.98537   6
  -3  -3   3 135.349 6.14853   6
  -3  -3   3 136.673 5.58706   3
   2   3  -3 1053.23 25.5940   6
   2   3  -3 1027.85 25.4851   6
   2   3  -3 1037.74 25.0694   4
   2   3  -3 986.725 24.5200   3
  -2  -3   3 1023.49 25.5330   6
  -2  -3   3 1001.64 25.2990   6
  -2  -3   3 1008.62 23.4315   5
  -2  -3   3 1018.39 24.3646   3
   1   3  -3 345.753 9.85981   4
   1   3  -3 352.913 9.53618   3
   1   3  -3 364.208 10.5954   6
   1   3  -3 348.601 9.69760   7
   1   3  -3 336.507 10.3901   6
  -1  -3   3 351.282 10.5339   6
  -1  -3   3 346.894 9.41324   5
  -1  -3   3 373.918 9.51523   3
  -1  -3   3 349.751 10.5969   6
   0   3  -3 301.171 8.38463   4
   0   3  -3 309.457 8.82316   7
   0   3  -3 311.192 9.18546   6
   0   3  -3 308.546 8.00850   3
   0   3  -3 295.888 9.14660   6
   0  -3   3 310.857 8.75504   5
   0  -3   3 304.100 7.95340   3
   0  -3   3 289.664 9.03835   6
   0  -3   3 307.919 9.21702   6
  -1   3  -3 45.1481 2.56231   4
  -1   3  -3 36.4796 2.97685   6
  -1   3  -3 44.4389 3.04641   6
  -1   3  -3 45.3614 2.17126   3
   1  -3   3 49.5231 3.31734   5
   1  -3   3 45.8521 2.17571   3
   1  -3   3 50.5944 3.14603   6
  -2   3  -3 31.5172 2.23062   6
  -2   3  -3 34.9032 2.20204   4
  -2   3  -3 31.5565 1.78689   3
  -2   3  -3 33.7318 2.30247   6
   2  -3   3 33.6781 2.25951   6
   2  -3   3 34.1075 1.90111   3
   2  -3   3 36.4585 2.32441   6
   2  -3   3 34.7971 2.99247   5
  -3   3  -3 117.465 3.99840   6
  -3   3  -3 110.085 3.87578   3
  -3   3  -3 110.442 3.94819   6
   3  -3   3 117.450 3.94139   6
   3  -3   3 112.394 3.86243   6
   3  -3   3 123.642 5.41529   5
  -4   3  -3 250.543 7.55234   3
  -4   3  -3 246.911 6.41127   6
  -4   3  -3 260.724 6.45321   6
   4  -3   3 255.111 9.18220   5
   4  -3   3 259.190 6.23771   6
   4  -3   3 257.726 6.25449   6
  -5   3  -3 300.288 9.64324   3
  -5   3  -3 314.532 9.45037   3
   5  -3   3 312.994 10.8721   5
  -6   3  -3 82.9995 4.78888   3
  -6   3  -3 70.6810 4.35220   3
   6  -3   3 65.9618 5.27489   5
   6  -3   3 81.7584 5.05170   4
  -7   3  -3 -0.9661 1.32001   3
  -7   3  -3 1.46835 1.69517   3
   7  -3   3 -2.9432 1.82477   5
   7  -3   3 -0.7544 1.83846   4
  -8   3  -3 65.8166 5.14265   3
  -8   3  -3 86.2014 5.80836   3
   8  -3   3 72.1675 5.71371   5
   8  -3   3 68.1568 5.69691   4
  -9   3  -3 68.4909 5.48807   3
   9  -3   3 63.7069 6.13986   4
 -10   3  -3 22.8170 4.08713   3
  10  -3   3 24.0110 4.72725   4
  10   2  -3 -1.4894 3.57742   4
  10   2  -3 -1.6309 2.92607   6
   9   2  -3 1.02777 2.59204   6
   9   2  -3 -3.8777 3.31957   4
   8   2  -3 2.59395 3.59615   4
   8   2  -3 8.77492 2.49463   6
   8   2  -3 8.71090 2.41943   6
  -8  -2   3 7.69654 2.86207   3
  -8  -2   3 8.41813 2.86345   6
   7   2  -3 1.84253 1.79321   6
   7   2  -3 2.93382 3.25473   4
   7   2  -3 2.79423 1.91218   6
  -7  -2   3 0.43943 2.42084   3
  -7  -2   3 1.89456 2.30396   6
   6   2  -3 9.42729 2.53820   6
   6   2  -3 15.9485 3.64463   4
   6   2  -3 12.7035 2.60619   6
  -6  -2   3 15.5003 3.13007   3
  -6  -2   3 12.8229 2.76497   6
  -6  -2   3 7.91107 2.27540   6
   5   2  -3 359.277 11.6139   6
   5   2  -3 332.563 11.8660   3
   5   2  -3 335.953 12.3220   4
   5   2  -3 343.273 11.4448   6
  -5  -2   3 336.549 11.4690   3
  -5  -2   3 349.078 11.5213   6
  -5  -2   3 343.001 11.3499   6
   4   2  -3 48.2734 3.82361   3
   4   2  -3 50.8076 4.09405   4
   4   2  -3 47.8312 3.68971   6
  -4  -2   3 43.6382 3.60907   6
  -4  -2   3 47.1646 3.67315   6
  -4  -2   3 45.1299 3.63229   3
   3   2  -3 8.96888 1.94155   6
   3   2  -3 10.6118 2.19678   4
   3   2  -3 7.91593 1.84390   3
   3   2  -3 8.78269 0.77382   5
   3   2  -3 9.40872 2.06782   6
  -3  -2   3 6.58665 1.81791   6
  -3  -2   3 7.31388 0.83014   5
  -3  -2   3 6.63221 1.97694   6
  -3  -2   3 6.59011 1.66361   3
   2   2  -3 14.5189 1.95953   3
   2   2  -3 12.6880 2.18247   6
   2   2  -3 12.2564 2.18278   6
   2   2  -3 17.2265 1.29109   5
   2   2  -3 12.5354 2.09289   4
  -2  -2   3 14.3729 1.93955   3
  -2  -2   3 13.4333 2.16752   6
  -2  -2   3 16.2361 1.33493   5
  -2  -2   3 15.6339 2.33266   6
   1   2  -3 460.731 11.9919   4
   1   2  -3 460.052 11.7562   3
   1   2  -3 457.945 11.8842   7
   1   2  -3 459.804 12.5693   6
   1   2  -3 469.799 12.6761   6
  -1  -2   3 463.864 12.6077   6
  -1  -2   3 471.234 11.4075   5
  -1  -2   3 467.853 11.7257   3
  -1  -2   3 461.229 12.5570   6
   0   2  -3 100.773 4.31985   6
   0   2  -3 103.712 3.68262   4
   0   2  -3 105.213 4.03536   7
   0   2  -3 111.979 3.62669   3
   0   2  -3 110.733 4.43585   6
   0  -2   3 110.347 4.40975   6
   0  -2   3 101.195 3.91106   5
   0  -2   3 107.699 4.38726   6
   0  -2   3 105.831 3.54731   3
  -1   2  -3 1214.66 27.7494   4
  -1   2  -3 1266.03 28.4933   6
  -1   2  -3 1237.04 28.4645   6
  -1   2  -3 1216.03 27.5850   3
   1  -2   3 1235.96 28.7240   5
   1  -2   3 1244.47 28.4311   6
  -2   2  -3 90.6569 3.35669   4
  -2   2  -3 96.4963 3.51067   6
  -2   2  -3 97.1601 3.52900   6
  -2   2  -3 92.9148 3.22931   3
   2  -2   3 98.2391 3.48837   6
   2  -2   3 97.2672 3.52286   6
   2  -2   3 99.7547 3.40519   3
   2  -2   3 95.1095 4.29191   5
  -3   2  -3 276.906 6.82884   6
  -3   2  -3 271.940 6.83931   6
  -3   2  -3 261.520 7.40274   3
   3  -2   3 259.545 8.61454   5
   3  -2   3 265.733 6.72334   6
   3  -2   3 261.975 6.73072   6
  -4   2  -3 220.813 6.96358   3
   4  -2   3 225.143 7.23746   4
   4  -2   3 212.563 7.89046   5
  -5   2  -3 120.596 5.12995   3
  -5   2  -3 115.411 5.32030   3
   5  -2   3 106.931 5.66650   5
   5  -2   3 118.663 5.38176   4
  -6   2  -3 4.00127 2.01114   3
  -6   2  -3 1.71868 1.59922   3
   6  -2   3 0.62780 1.96481   4
   6  -2   3 1.34823 1.98361   5
  -7   2  -3 6.09121 2.18963   3
  -7   2  -3 6.45620 2.08293   3
   7  -2   3 -0.1566 1.98039   5
   7  -2   3 2.77414 2.18364   4
  -8   2  -3 27.8684 3.91764   3
  -8   2  -3 23.2147 3.52055   3
   8  -2   3 32.9630 4.48129   5
   8  -2   3 23.4058 3.99833   4
  -9   2  -3 8.41754 3.05247   3
   9  -2   3 9.53382 3.53283   4
 -10   2  -3 22.5374 4.17495   3
  10  -2   3 29.8445 5.11011   4
  10   1  -3 7.02404 4.38679   4
  10   1  -3 -3.5832 2.16440   6
   9   1  -3 7.81474 2.52511   6
   9   1  -3 7.79040 4.06948   4
   9   1  -3 2.56000 2.11344   6
  -9  -1   3 4.77546 3.17058   3
  -9  -1   3 2.80528 2.60386   6
   8   1  -3 0.42222 1.96330   6
   8   1  -3 -2.8530 1.67892   6
   8   1  -3 1.80241 3.23971   4
  -8  -1   3 1.25285 2.28941   3
   7   1  -3 5.03850 2.11650   6
   7   1  -3 8.75863 3.60128   4
   7   1  -3 7.96952 2.18200   6
  -7  -1   3 9.34797 2.43972   6
  -7  -1   3 5.11302 2.69754   3
   6   1  -3 55.3649 4.36376   6
   6   1  -3 47.9865 4.79897   3
   6   1  -3 61.8004 5.76146   4
   6   1  -3 65.1748 4.58835   6
  -6  -1   3 68.3020 5.22173   3
  -6  -1   3 69.8834 4.76139   6
  -6  -1   3 50.8931 4.41226   6
   5   1  -3 40.5267 3.54502   6
   5   1  -3 40.0231 3.48610   6
   5   1  -3 45.3999 4.11491   3
   5   1  -3 47.3036 4.58646   4
  -5  -1   3 42.3610 3.61198   6
  -5  -1   3 42.2719 3.88443   6
  -5  -1   3 43.1291 3.98534   3
   4   1  -3 10.6741 2.23248   3
   4   1  -3 7.94404 2.04444   4
   4   1  -3 6.38078 1.64622   6
   4   1  -3 5.95015 1.68748   6
  -4  -1   3 5.85065 1.85618   6
  -4  -1   3 8.99755 2.04654   3
  -4  -1   3 8.00362 1.79377   6
   3   1  -3 3.03033 1.55985   6
   3   1  -3 4.56469 1.70444   3
   3   1  -3 2.05241 1.63087   4
  -3  -1   3 3.34644 1.58549   6
  -3  -1   3 4.17047 1.67889   6
  -3  -1   3 3.62706 1.44943   3
   2   1  -3 993.884 23.2369   3
   2   1  -3 1024.98 23.7067   6
   2   1  -3 948.239 23.3608   4
   2   1  -3 945.510 23.4811   6
   2   1  -3 934.424 21.1748   5
  -2  -1   3 978.693 23.0292   3
  -2  -1   3 965.431 23.4604   6
  -2  -1   3 962.829 21.2611   5
  -2  -1   3 961.541 23.5372   6
   1   1  -3 969.717 22.3517   5
   1   1  -3 1033.71 23.9112   6
   1   1  -3 1030.95 23.2630   3
   1   1  -3 988.552 23.8164   6
   1   1  -3 1017.01 23.3638   4
  -1  -1   3 1002.92 23.8404   6
  -1  -1   3 989.576 22.4631   5
  -1  -1   3 1009.73 23.1523   3
  -1  -1   3 982.564 23.7943   6
   0   1  -3 6.03955 1.39019   6
   0   1  -3 3.67387 0.99396   3
   0   1  -3 4.65442 0.91607   4
   0   1  -3 3.50558 1.14214   7
   0   1  -3 4.75584 1.16630   6
   0  -1   3 3.65951 1.04214   5
   0  -1   3 5.49239 1.14242   6
   0  -1   3 2.85870 1.25691   6
   0  -1   3 6.13408 1.04200   3
  -1   1  -3 61.5077 2.75185   6
  -1   1  -3 59.4288 2.13885   4
  -1   1  -3 65.5402 2.46769   3
  -1   1  -3 59.8304 2.70829   6
   1  -1   3 61.9809 3.00441   5
   1  -1   3 61.0812 2.43652   3
   1  -1   3 56.3888 2.05866   4
   1  -1   3 60.3275 2.71031   6
  -2   1  -3 45.0954 2.10206   6
  -2   1  -3 40.6530 2.13073   3
  -2   1  -3 45.9374 2.12852   6
   2  -1   3 46.5582 2.08211   6
   2  -1   3 48.6747 2.12972   6
   2  -1   3 44.3354 2.79426   5
   2  -1   3 50.6777 2.39829   3
  -3   1  -3 582.342 12.9273   6
  -3   1  -3 557.401 12.8715   6
  -3   1  -3 563.231 14.1595   3
   3  -1   3 587.075 12.8521   6
   3  -1   3 571.303 15.1117   5
   3  -1   3 574.931 14.0379   4
   3  -1   3 569.912 12.8018   6
  -4   1  -3 132.572 4.97360   3
   4  -1   3 122.532 5.43991   5
   4  -1   3 123.241 4.78989   4
  -5   1  -3 137.428 5.81676   3
   5  -1   3 146.495 5.83218   4
   5  -1   3 148.374 6.37407   5
  -6   1  -3 37.4143 3.56757   3
  -6   1  -3 36.5846 3.85696   3
   6  -1   3 39.5298 3.80428   5
   6  -1   3 39.4251 3.79285   4
  -7   1  -3 11.0048 2.89783   3
  -7   1  -3 8.91240 2.36511   3
   7  -1   3 4.04373 2.41765   4
   7  -1   3 8.50509 2.61870   5
  -8   1  -3 0.58085 2.10489   3
  -8   1  -3 -3.2056 2.09593   3
   8  -1   3 0.64924 2.47689   4
  -9   1  -3 32.0826 4.66204   3
   9  -1   3 33.6280 4.98316   4
 -10   1  -3 3.40124 3.26201   3
  10  -1   3 3.90492 3.44129   4
  11  -1   3 -4.1486 2.96061   4
  10   0  -3 31.6465 6.47041   4
   9   0  -3 20.5146 5.27234   4
   9   0  -3 30.4066 3.33383   6
   9   0  -3 23.8363 3.06829   6
  -9   0   3 28.5928 4.54897   3
  -9   0   3 18.3843 3.11573   6
   8   0  -3 6.25584 3.87171   4
   8   0  -3 4.84767 1.92485   6
   8   0  -3 1.99320 1.84548   6
  -8   0   3 4.39124 2.27731   6
  -8   0   3 5.27565 2.68157   3
   7   0  -3 10.7475 3.75968   4
   7   0  -3 24.0684 3.04291   6
   7   0  -3 20.9163 2.81100   6
  -7   0   3 21.3045 3.68858   3
   6   0  -3 3.26986 2.24213   3
   6   0  -3 4.43454 2.65889   4
   6   0  -3 2.71277 1.73692   6
   6   0  -3 5.61234 1.93583   6
  -6   0   3 7.09193 2.05813   6
  -6   0   3 5.79127 2.42364   3
  -6   0   3 8.89442 2.08602   6
   5   0  -3 23.8241 3.69809   4
   5   0  -3 27.1354 3.50084   3
   5   0  -3 19.9890 2.56099   6
   5   0  -3 26.0280 3.09509   6
  -5   0   3 28.2298 3.14653   6
  -5   0   3 24.2843 3.16556   3
  -5   0   3 22.1039 2.84024   6
   4   0  -3 54.3136 3.52743   6
   4   0  -3 55.3773 3.63631   6
   4   0  -3 51.0811 3.79840   3
   4   0  -3 62.4858 4.28236   4
  -4   0   3 53.0202 3.65340   6
  -4   0   3 59.6829 3.64417   6
  -4   0   3 62.6413 3.89010   3
   3   0  -3 13.6772 2.00945   6
   3   0  -3 19.3152 2.31899   3
   3   0  -3 10.9533 1.70391   6
   3   0  -3 15.5619 2.36607   4
  -3   0   3 17.3232 2.15316   3
  -3   0   3 17.8231 2.20240   6
  -3   0   3 18.3202 2.20048   6
   2   0  -3 107.716 4.40824   6
   2   0  -3 105.740 4.39544   4
   2   0  -3 94.6267 4.29427   6
   2   0  -3 94.6719 4.06913   3
  -2   0   3 104.460 4.35030   6
  -2   0   3 103.987 4.20179   6
  -2   0   3 101.023 4.08338   3
   1   0  -3 566.394 13.8953   6
   1   0  -3 548.882 13.8283   6
   1   0  -3 525.771 12.4306   5
   1   0  -3 565.263 13.4538   3
   1   0  -3 554.127 13.4565   4
  -1   0   3 543.451 13.8328   6
  -1   0   3 543.936 13.7926   6
  -1   0   3 560.160 12.5010   5
  -1   0   3 546.642 13.3530   3
   0   0  -3 828.754 18.8298   4
   0   0  -3 855.216 19.2308   3
   0   0  -3 801.688 19.0791   5
   0   0  -3 840.210 19.6812   6
   0   0  -3 842.394 19.6522   6
   0   0  -3 856.614 19.4640   7
   0   0   3 858.963 19.7033   6
   0   0   3 849.915 19.1944   5
   0   0   3 803.474 18.7285   4
   0   0   3 831.156 19.6331   6
   0   0   3 863.596 19.2693   3
  -1   0  -3 4346.86 100.459   2
  -1   0  -3 4395.39 100.853   1
   1   0   3 4694.45 101.043   1
  -2   0  -3 118.803 3.56876   6
  -2   0  -3 127.939 4.11088   3
  -2   0  -3 120.394 3.59329   6
  -2   0  -3 119.492 3.53933   4
   2   0   3 119.496 3.59791   6
   2   0   3 123.724 4.15228   3
   2   0   3 125.500 4.60800   5
   2   0   3 120.090 3.48547   4
   2   0   3 123.862 3.60904   6
  -3   0  -3 68.8522 3.20153   3
  -3   0  -3 65.3472 2.02362   6
  -3   0  -3 67.0750 2.01968   6
   3   0   3 62.4264 1.92351   6
   3   0   3 63.4034 2.82601   4
   3   0   3 62.6622 3.51996   5
   3   0   3 66.6869 1.95893   6
  -4   0  -3 173.753 6.12872   3
   4   0   3 164.016 5.75043   4
   4   0   3 160.333 6.18399   5
  -5   0  -3 11.2341 2.03425   3
   5   0   3 14.3701 2.24814   4
   5   0   3 13.7301 2.25386   5
  -6   0  -3 225.068 8.75038   3
  -6   0  -3 244.755 9.19910   3
   6   0   3 238.582 8.79088   4
  -7   0  -3 712.615 20.3565   3
  -7   0  -3 679.244 19.9652   3
   7   0   3 694.372 19.9006   4
  -8   0  -3 10.3593 3.21984   3
  -8   0  -3 11.6107 2.94033   3
   8   0   3 11.7595 3.20779   4
  -9   0  -3 4.98136 2.78686   3
   9   0   3 7.16701 3.16314   4
 -10   0  -3 2.80703 2.25458   5
 -10   0  -3 2.75637 3.10044   3
  10   0   3 0.33885 3.09482   4
 -11   0  -3 -2.5452 2.25013   5
  11   0   3 0.90755 3.22377   4
  10  -1  -3 2.27367 3.84870   4
   9  -1  -3 61.0108 3.78159   6
   9  -1  -3 56.4764 3.77540   6
   9  -1  -3 62.8373 7.23845   4
  -9   1   3 72.1340 6.17971   3
  -9   1   3 49.8004 5.58887   6
   8  -1  -3 9.68050 2.07900   6
   8  -1  -3 8.16896 2.03476   6
   8  -1  -3 2.75664 3.50198   4
  -8   1   3 9.46845 3.22075   3
  -8   1   3 8.83701 2.28708   6
   7  -1  -3 26.7502 4.52050   4
   7  -1  -3 23.7073 2.84064   6
   7  -1  -3 23.8481 2.91213   6
  -7   1   3 12.5875 3.69289   6
  -7   1   3 21.8082 3.62808   3
  -7   1   3 19.5005 2.80409   6
   6  -1  -3 5.59317 2.87191   4
   6  -1  -3 2.02817 1.93201   3
   6  -1  -3 4.78046 1.73361   6
   6  -1  -3 0.58919 1.50717   6
  -6   1   3 1.32534 1.55913   6
  -6   1   3 0.84430 1.92241   3
   5  -1  -3 18.5832 2.93545   3
   5  -1  -3 12.2100 2.12286   6
   5  -1  -3 13.1803 3.07389   4
   5  -1  -3 16.8392 2.32079   6
  -5   1   3 15.7854 2.27510   6
  -5   1   3 13.6469 2.23702   6
  -5   1   3 12.4073 2.45003   3
   4  -1  -3 441.594 12.3195   6
   4  -1  -3 441.010 13.4182   4
   4  -1  -3 434.309 12.2452   6
   4  -1  -3 436.808 12.9223   3
  -4   1   3 441.584 12.6654   3
  -4   1   3 438.000 12.3454   6
  -4   1   3 464.298 12.6043   6
   3  -1  -3 676.808 17.3625   6
   3  -1  -3 699.161 17.7198   3
   3  -1  -3 716.261 18.2240   4
   3  -1  -3 702.104 17.4955   6
  -3   1   3 699.684 17.5354   6
  -3   1   3 675.961 17.3657   6
  -3   1   3 689.181 17.4702   3
   2  -1  -3 337.164 9.32584   6
   2  -1  -3 321.209 7.45905   5
   2  -1  -3 335.443 9.46211   4
   2  -1  -3 356.917 9.29725   3
  -2   1   3 335.529 9.36435   6
  -2   1   3 315.280 9.00008   3
  -2   1   3 342.011 9.35586   6
   1  -1  -3 1031.43 24.4435   6
   1  -1  -3 1056.06 24.4814   6
   1  -1  -3 1044.52 24.1435   4
   1  -1  -3 1044.50 23.2376   5
   1  -1  -3 1048.78 24.0832   3
  -1   1   3 1086.35 24.1333   3
  -1   1   3 1087.05 24.5654   6
  -1   1   3 1042.64 24.4366   6
   0  -1  -3 3888.36 89.9007   1
   0   1   3 3949.72 89.5816   2
  -1  -1  -3 507.656 11.8833   7
  -1  -1  -3 501.032 12.0235   6
  -1  -1  -3 515.742 11.9519   3
  -1  -1  -3 499.166 11.9973   6
   1   1   3 469.238 12.1400   7
   1   1   3 491.518 11.9819   6
   1   1   3 513.013 11.9947   3
  -2  -1  -3 504.187 12.5968   3
  -2  -1  -3 505.150 12.0756   6
  -2  -1  -3 529.731 12.1107   6
  -2  -1  -3 502.893 11.7992   4
   2   1   3 523.707 13.0324   5
   2   1   3 518.620 12.0943   6
   2   1   3 520.306 12.7613   3
   2   1   3 508.040 12.0624   6
   2   1   3 504.739 11.7892   4
  -3  -1  -3 6.08690 0.87609   6
  -3  -1  -3 2.89706 0.71293   6
  -3  -1  -3 4.67826 1.27238   3
   3   1   3 4.27075 1.06883   4
   3   1   3 6.11457 1.51970   5
   3   1   3 4.00135 0.75235   6
   3   1   3 5.26315 0.80084   6
  -4  -1  -3 63.7735 2.14989   6
  -4  -1  -3 60.4195 2.16428   6
  -4  -1  -3 60.7816 3.59541   3
   4   1   3 63.5229 2.06371   6
   4   1   3 62.0259 2.08492   6
   4   1   3 63.4739 3.23552   4
  -5  -1  -3 117.139 5.53021   3
  -5  -1  -3 118.727 3.18701   6
  -5  -1  -3 118.382 3.20279   6
   5   1   3 119.500 5.28371   4
   5   1   3 118.320 2.80067   6
  -6  -1  -3 7.96382 2.15441   3
  -6  -1  -3 9.58512 2.46967   3
   6   1   3 15.1121 2.77297   4
  -7  -1  -3 5.15731 2.69547   3
  -7  -1  -3 2.87867 2.34282   3
   7   1   3 -0.6052 2.18924   4
  -8  -1  -3 239.033 10.5496   3
  -8  -1  -3 239.559 10.3091   3
   8   1   3 216.073 10.0152   4
  -9  -1  -3 69.1005 5.03084   5
  -9  -1  -3 63.0684 5.99871   3
   9   1   3 69.7298 6.22815   4
 -10  -1  -3 6.63567 3.25331   3
 -10  -1  -3 -1.3969 2.10307   5
  10   1   3 -1.4189 2.51190   4
 -11  -1  -3 18.7500 3.01551   5
  11   1   3 21.8484 4.81025   4
  10  -2  -3 39.1718 6.42155   4
   9  -2  -3 6.23543 3.94067   4
  -9   2   3 10.7051 3.28113   3
   8  -2  -3 5.20737 1.71341   6
   8  -2  -3 1.51104 1.49967   6
   8  -2  -3 0.52261 3.20260   4
  -8   2   3 1.86672 2.42997   3
  -8   2   3 2.40967 1.78475   6
   7  -2  -3 153.923 6.21758   6
   7  -2  -3 143.082 6.08791   6
   7  -2  -3 153.577 8.85510   4
  -7   2   3 126.335 8.71666   6
  -7   2   3 167.193 7.85980   3
  -7   2   3 150.163 6.22184   6
   6  -2  -3 83.4133 5.97539   4
   6  -2  -3 74.4004 4.27110   6
   6  -2  -3 83.0052 4.44433   6
  -6   2   3 73.7607 4.31634   6
  -6   2   3 80.8149 5.23507   3
  -6   2   3 78.5569 4.44070   6
   5  -2  -3 102.390 4.74661   6
   5  -2  -3 100.458 6.02079   4
   5  -2  -3 97.8821 4.66631   6
   5  -2  -3 97.4251 5.40757   3
  -5   2   3 91.4333 5.00340   3
  -5   2   3 93.2395 4.56376   6
  -5   2   3 98.5961 4.80222   6
   4  -2  -3 1287.92 31.1749   4
   4  -2  -3 1246.17 29.6168   6
   4  -2  -3 1251.55 29.6699   6
   4  -2  -3 1232.11 30.2856   3
   4  -2  -3 1190.19 27.8771   5
  -4   2   3 1264.80 29.9992   3
  -4   2   3 1278.50 29.7090   6
  -4   2   3 1321.26 29.9066   6
  -4   2   3 1200.06 27.7375   5
   3  -2  -3 355.342 10.0056   3
   3  -2  -3 347.362 9.76755   6
   3  -2  -3 339.436 10.3751   4
   3  -2  -3 343.374 9.77569   6
   3  -2  -3 333.200 8.33259   5
  -3   2   3 349.744 9.77065   6
  -3   2   3 329.295 8.25299   5
  -3   2   3 344.585 9.85280   6
  -3   2   3 361.790 9.83986   3
   2  -2  -3 222.462 6.77101   4
   2  -2  -3 190.382 6.44353   6
   2  -2  -3 205.409 6.25072   3
   2  -2  -3 208.033 5.29000   5
  -2   2   3 215.754 6.54061   6
  -2   2   3 210.409 6.23662   3
  -2   2   3 199.622 5.28909   5
  -2   2   3 204.576 6.50677   6
   1  -2  -3 159.142 4.40230   5
   1  -2  -3 159.726 4.77016   3
   1  -2  -3 169.190 5.02945   4
   1  -2  -3 162.174 5.24575   6
   1  -2  -3 158.556 5.19756   6
  -1   2   3 155.103 4.38718   5
  -1   2   3 152.120 5.14319   6
  -1   2   3 157.280 4.74891   3
  -1   2   3 164.041 5.25325   6
   0  -2  -3 152.099 4.05783   4
   0  -2  -3 154.560 4.40792   3
   0  -2  -3 147.976 4.73752   6
   0  -2  -3 152.369 4.46240   5
   0  -2  -3 145.716 4.70646   6
   0   2   3 152.739 4.79329   6
   0   2   3 155.288 4.39916   3
   0   2   3 150.125 4.08017   4
   0   2   3 141.220 4.68543   6
   0   2   3 141.516 4.72384   5
  -1  -2  -3 347.415 8.76971   5
  -1  -2  -3 331.927 8.63825   6
  -1  -2  -3 331.156 7.53258   4
  -1  -2  -3 336.480 8.58717   6
  -1  -2  -3 338.828 8.39455   3
   1   2   3 335.132 8.62256   6
   1   2   3 337.129 7.56176   4
   1   2   3 326.515 8.06001   7
   1   2   3 289.282 9.10881   6
   1   2   3 338.487 8.43600   3
  -2  -2  -3 1306.98 30.1189   4
  -2  -2  -3 1390.36 30.7545   6
  -2  -2  -3 1401.48 30.7879   6
  -2  -2  -3 1383.50 31.0963   3
  -2  -2  -3 1371.98 30.1797   7
   2   2   3 1360.96 31.1811   3
   2   2   3 1316.12 30.2259   4
   2   2   3 1405.56 30.7674   6
   2   2   3 1386.32 30.7600   6
  -3  -2  -3 -0.4593 0.93695   3
  -3  -2  -3 1.29014 0.82315   6
  -3  -2  -3 1.01385 0.85393   6
   3   2   3 1.03061 0.81809   6
   3   2   3 0.95821 0.80578   6
   3   2   3 0.85769 0.87940   4
  -4  -2  -3 201.553 5.70136   6
  -4  -2  -3 207.500 7.18872   3
  -4  -2  -3 202.141 5.79904   6
   4   2   3 200.154 5.69193   6
   4   2   3 189.781 6.51544   4
   4   2   3 205.257 5.76163   6
  -5  -2  -3 2.66174 0.97600   6
  -5  -2  -3 2.28219 0.88793   6
  -5  -2  -3 3.66838 1.80430   3
   5   2   3 3.32163 0.95450   6
   5   2   3 4.01418 0.98965   6
   5   2   3 3.44510 1.60624   4
  -6  -2  -3 3.73942 1.03805   6
  -6  -2  -3 2.13268 2.08617   3
  -6  -2  -3 1.37220 0.93378   6
  -6  -2  -3 1.19895 1.82841   3
   6   2   3 2.84416 0.93000   6
   6   2   3 1.96446 0.91688   6
   6   2   3 -1.6573 1.68485   4
  -7  -2  -3 258.795 6.86910   6
  -7  -2  -3 255.426 6.83033   6
  -7  -2  -3 289.137 11.1320   3
  -7  -2  -3 265.126 10.6892   3
  -7  -2  -3 266.413 9.52710   5
   7   2   3 260.976 6.23063   6
   7   2   3 262.997 6.25061   6
   7   2   3 268.160 10.3946   4
  -8  -2  -3 34.8072 4.80892   3
  -8  -2  -3 26.5417 4.09264   3
  -8  -2  -3 23.8984 3.32128   5
   8   2   3 26.8782 4.24077   4
  -9  -2  -3 -0.6856 2.58257   3
  -9  -2  -3 3.28239 2.20296   5
   9   2   3 4.92448 3.10216   4
 -10  -2  -3 4.99565 2.21026   5
 -10  -2  -3 9.74794 3.62024   3
  10   2   3 1.35619 3.16780   4
 -11  -2  -3 6.24942 2.51907   5
  11   2   3 1.94914 3.26521   4
  10  -3  -3 20.4694 5.52507   4
   9  -3  -3 16.8198 4.65130   4
  -9   3   3 10.1640 3.29124   3
   8  -3  -3 1.87814 3.15847   4
   8  -3  -3 11.1147 1.86664   6
   8  -3  -3 7.18385 1.58703   6
  -8   3   3 7.59287 1.89127   6
  -8   3   3 11.2298 3.06913   3
   7  -3  -3 24.1914 2.77704   6
   7  -3  -3 25.4679 2.77374   6
   7  -3  -3 19.7360 4.10674   4
  -7   3   3 25.7384 3.71451   3
  -7   3   3 26.1663 3.07133   6
   6  -3  -3 14.5837 2.25618   6
   6  -3  -3 15.5753 3.35200   4
   6  -3  -3 19.5205 2.39913   6
   6  -3  -3 15.7423 1.80441   5
  -6   3   3 17.5416 2.87165   3
  -6   3   3 15.4732 2.31973   6
  -6   3   3 17.7509 2.39913   6
   5  -3  -3 38.7068 2.38702   5
   5  -3  -3 41.1514 3.01791   6
   5  -3  -3 41.6412 4.23866   4
   5  -3  -3 38.0170 3.60870   3
   5  -3  -3 35.3799 2.92833   6
  -5   3   3 34.9999 3.32010   3
  -5   3   3 38.8236 3.03902   6
  -5   3   3 38.2871 3.08214   6
   4  -3  -3 5.80234 1.48224   6
   4  -3  -3 3.66004 1.89025   4
   4  -3  -3 5.96441 1.75005   3
   4  -3  -3 2.69536 1.02146   5
   4  -3  -3 4.02278 1.50932   6
  -4   3   3 4.26072 1.60786   3
  -4   3   3 1.53770 1.43810   6
  -4   3   3 3.60102 1.50981   6
   3  -3  -3 246.571 7.55777   6
   3  -3  -3 240.012 6.63765   5
   3  -3  -3 228.547 8.01261   4
   3  -3  -3 244.303 7.57962   6
   3  -3  -3 240.696 7.49352   3
  -3   3   3 238.343 7.46582   6
  -3   3   3 236.626 7.46610   6
  -3   3   3 239.695 7.33113   3
   2  -3  -3 654.954 16.1533   4
   2  -3  -3 651.637 16.0087   6
   2  -3  -3 628.477 15.4100   3
   2  -3  -3 578.774 14.8862   5
  -2   3   3 658.107 15.9813   6
  -2   3   3 649.121 15.4086   3
  -2   3   3 640.222 15.9056   6
   1  -3  -3 1.52276 0.95303   5
   1  -3  -3 0.78933 0.99979   4
   1  -3  -3 4.29619 1.29104   6
   1  -3  -3 1.58984 0.79982   3
   1  -3  -3 3.06911 1.14353   6
  -1   3   3 0.80936 0.78247   3
  -1   3   3 1.24006 1.13160   6
  -1   3   3 2.38684 1.00300   6
   0  -3  -3 22.4358 2.02838   6
   0  -3  -3 22.2926 1.90704   5
   0  -3  -3 18.9948 1.76450   6
   0  -3  -3 23.4506 1.50498   3
   0   3   3 19.9817 1.77578   6
   0   3   3 21.6045 1.80666   6
   0   3   3 22.5191 1.53837   3
  -1  -3  -3 279.974 7.75281   6
  -1  -3  -3 274.627 7.18295   3
  -1  -3  -3 260.966 6.65443   4
  -1  -3  -3 267.309 7.63179   6
  -1  -3  -3 276.699 7.62446   5
   1   3   3 262.627 7.60845   6
   1   3   3 271.893 6.72667   4
   1   3   3 280.495 7.65511   6
   1   3   3 270.049 7.20954   3
  -2  -3  -3 16.3737 1.94291   5
  -2  -3  -3 15.7187 1.75160   3
  -2  -3  -3 14.3091 1.70872   6
  -2  -3  -3 15.5798 1.72853   6
   2   3   3 16.0643 1.84092   6
   2   3   3 14.9523 1.74094   3
   2   3   3 14.0614 1.31814   4
  -3  -3  -3 418.270 10.5994   6
  -3  -3  -3 393.147 10.5428   6
  -3  -3  -3 413.493 11.0912   5
  -3  -3  -3 388.276 9.20268   7
  -3  -3  -3 400.812 11.0920   3
   3   3   3 392.098 10.4770   6
   3   3   3 400.154 10.4834   6
   3   3   3 399.386 10.4840   4
  -4  -3  -3 544.853 13.8538   6
  -4  -3  -3 535.950 14.5059   5
  -4  -3  -3 561.976 15.0434   3
  -4  -3  -3 548.757 13.7960   6
   4   3   3 534.903 14.3433   4
   4   3   3 548.401 13.8108   6
   4   3   3 547.977 13.7364   6
  -5  -3  -3 201.579 8.03376   3
  -5  -3  -3 192.232 6.29641   6
  -5  -3  -3 205.362 7.85289   3
  -5  -3  -3 194.043 6.31196   6
  -5  -3  -3 198.337 7.15198   5
   5   3   3 193.428 6.23581   6
   5   3   3 197.524 6.33294   6
   5   3   3 187.812 7.29161   4
  -6  -3  -3 1.54898 2.15289   3
  -6  -3  -3 0.18084 1.57650   5
  -6  -3  -3 5.20077 2.09704   3
  -6  -3  -3 1.36027 1.24791   6
  -6  -3  -3 1.67990 1.24907   6
   6   3   3 4.02491 2.10588   4
   6   3   3 -0.1428 1.09569   6
   6   3   3 0.33287 1.16668   6
  -7  -3  -3 30.6498 4.21717   3
  -7  -3  -3 34.3898 2.61202   6
  -7  -3  -3 41.8635 3.79703   5
  -7  -3  -3 39.4868 2.83668   6
  -7  -3  -3 38.6488 4.44380   3
   7   3   3 36.6713 2.57822   6
   7   3   3 35.0098 2.58022   6
   7   3   3 32.9422 4.26109   4
  -8  -3  -3 53.7950 2.79092   6
  -8  -3  -3 53.1670 5.48661   3
  -8  -3  -3 47.5300 4.18255   5
  -8  -3  -3 50.7466 2.85314   6
   8   3   3 55.5606 2.49298   6
   8   3   3 55.8917 2.51676   6
   8   3   3 45.0564 5.13210   4
  -9  -3  -3 -1.0033 1.90113   5
  -9  -3  -3 0.38123 2.61038   3
   9   3   3 2.55908 2.81523   4
 -10  -3  -3 4.44791 1.93313   5
  10   3   3 -0.6950 2.95000   4
  11   3   3 1.74566 3.40741   4
  10  -4  -3 20.7564 5.67371   4
   9  -4  -3 1.80281 3.18914   4
  -9   4   3 -0.7866 2.76755   3
   8  -4  -3 36.8027 5.68766   4
   8  -4  -3 37.6659 2.52194   6
   8  -4  -3 41.4582 2.62419   6
  -8   4   3 39.7869 4.59267   3
  -8   4   3 34.7311 3.09906   6
   7  -4  -3 27.7094 2.78494   6
   7  -4  -3 30.0106 2.58605   5
   7  -4  -3 29.6402 4.89320   4
   7  -4  -3 27.9927 2.75284   6
  -7   4   3 29.7483 3.79512   3
  -7   4   3 34.5468 3.07684   6
   6  -4  -3 2.15140 1.54981   6
   6  -4  -3 4.99156 1.45203   5
   6  -4  -3 4.18429 1.73426   6
   6  -4  -3 0.98458 2.63344   4
  -6   4   3 2.46395 1.92309   3
  -6   4   3 1.88568 1.43397   6
  -6   4   3 1.31134 1.48812   6
   5  -4  -3 37.2646 3.62321   3
   5  -4  -3 41.6357 3.14885   6
   5  -4  -3 35.2159 4.18206   4
   5  -4  -3 39.2270 2.78612   5
   5  -4  -3 40.6020 3.15334   6
  -5   4   3 40.7319 3.19741   6
  -5   4   3 45.1004 3.26252   6
  -5   4   3 47.9847 3.60322   3
   4  -4  -3 6.86355 1.63446   6
   4  -4  -3 5.67202 2.01747   4
   4  -4  -3 8.33724 1.72522   3
   4  -4  -3 8.43221 1.54648   5
   4  -4  -3 6.80392 1.55295   6
  -4   4   3 6.07642 1.54108   3
  -4   4   3 6.72782 1.59766   6
  -4   4   3 7.83445 1.70350   6
   3  -4  -3 31.1947 2.59745   6
   3  -4  -3 33.5207 2.26119   5
   3  -4  -3 33.0041 2.58170   6
   3  -4  -3 30.0198 2.95618   4
   3  -4  -3 33.2982 2.45800   3
  -3   4   3 36.0773 2.48046   3
  -3   4   3 30.6540 2.46091   6
  -3   4   3 31.2915 2.61461   6
   2  -4  -3 160.956 5.79227   6
   2  -4  -3 169.384 5.95845   4
   2  -4  -3 164.818 5.13214   3
   2  -4  -3 155.785 5.22655   5
  -2   4   3 158.268 5.71973   6
  -2   4   3 176.855 5.20819   3
  -2   4   3 168.445 5.82475   6
   1  -4  -3 11.0477 1.64923   6
   1  -4  -3 6.76774 1.52271   6
   1  -4  -3 8.94063 1.09420   3
   1  -4  -3 8.65110 1.50940   5
  -1   4   3 8.01965 1.06994   3
  -1   4   3 9.38819 1.69130   6
  -1   4   3 8.16444 1.59766   6
   0  -4  -3 -0.9588 1.03302   5
   0  -4  -3 0.52733 0.64676   3
   0  -4  -3 -0.3912 1.22681   6
   0  -4  -3 0.44161 1.17646   6
   0   4   3 0.66664 0.66737   3
   0   4   3 -0.0558 1.16632   6
   0   4   3 0.53263 0.78784   4
   0   4   3 0.91875 1.23124   6
  -1  -4  -3 712.321 17.0087   5
  -1  -4  -3 697.707 16.3036   3
  -1  -4  -3 695.466 17.2471   6
  -1  -4  -3 685.756 17.0899   6
   1   4   3 693.138 17.1780   6
   1   4   3 687.077 16.1921   4
   1   4   3 673.322 17.1268   6
   1   4   3 697.543 16.3938   3
  -2  -4  -3 5814.21 134.442   1
  -2  -4  -3 5946.68 133.127   2
   2   4   3 5665.45 134.153   1
   2   4   3 5860.37 132.976   2
  -3  -4  -3 189.286 6.28563   6
  -3  -4  -3 179.942 6.25278   6
  -3  -4  -3 194.597 6.49578   3
  -3  -4  -3 191.042 6.52300   5
   3   4   3 168.272 6.00856   6
   3   4   3 185.617 6.26018   6
   3   4   3 181.697 5.94788   4
  -4  -4  -3 143.231 5.54107   5
  -4  -4  -3 130.168 3.12987   7
  -4  -4  -3 138.341 5.84679   3
  -4  -4  -3 140.976 5.35173   6
  -4  -4  -3 139.059 5.43677   6
   4   4   3 141.991 5.34554   6
   4   4   3 130.736 5.18982   6
   4   4   3 134.655 5.41924   4
  -5  -4  -3 12.7603 2.52156   3
  -5  -4  -3 9.11387 1.85372   6
  -5  -4  -3 9.42966 1.83678   6
  -5  -4  -3 8.33052 2.16823   5
  -5  -4  -3 10.0442 2.48700   3
   5   4   3 7.52744 1.78030   6
   5   4   3 10.6192 1.82993   6
   5   4   3 13.6545 2.56719   4
  -6  -4  -3 531.242 14.6875   6
  -6  -4  -3 530.077 15.3321   5
  -6  -4  -3 548.338 16.6992   3
  -6  -4  -3 552.578 16.9611   3
  -6  -4  -3 556.079 14.8620   6
   6   4   3 536.710 14.6616   6
   6   4   3 552.716 16.3713   4
   6   4   3 562.561 14.7208   6
  -7  -4  -3 68.3174 5.52298   3
  -7  -4  -3 79.0656 5.88593   3
  -7  -4  -3 73.4310 4.65893   5
  -7  -4  -3 66.2887 3.99230   6
  -7  -4  -3 69.9662 3.98829   6
   7   4   3 72.6656 4.02081   6
   7   4   3 71.3957 5.46455   4
   7   4   3 71.0322 3.93609   6
  -8  -4  -3 24.8995 4.25074   3
  -8  -4  -3 22.2737 3.17683   5
  -8  -4  -3 24.7648 2.92785   6
   8   4   3 23.8002 4.15934   4
   8   4   3 24.5470 2.59317   6
   8   4   3 21.6511 2.44788   6
  -9  -4  -3 1.78518 1.52691   6
  -9  -4  -3 2.36551 2.76102   3
  -9  -4  -3 1.93323 2.04456   5
   9   4   3 0.09213 2.84721   4
   9   4   3 1.57440 1.04571   6
   9   4   3 2.63062 1.13726   6
 -10  -4  -3 6.81045 2.48819   5
  10   4   3 7.66303 3.73175   4
  11   4   3 5.91998 3.78385   4
   9  -5  -3 34.9606 6.25852   4
  -9   5   3 59.2070 5.67328   3
   8  -5  -3 1.22935 0.88268   6
   8  -5  -3 0.51396 1.01332   6
   8  -5  -3 -0.7422 3.29087   4
  -8   5   3 0.79886 1.45611   6
  -8   5   3 1.51090 2.20227   3
   7  -5  -3 31.6238 3.00636   5
   7  -5  -3 31.5781 2.72162   6
   7  -5  -3 31.7732 2.72575   6
   7  -5  -3 36.7074 5.29090   4
  -7   5   3 31.0374 3.07562   6
  -7   5   3 26.0421 3.44112   3
   6  -5  -3 330.168 9.87262   6
   6  -5  -3 309.057 9.95373   5
   6  -5  -3 316.595 12.3141   4
   6  -5  -3 322.430 9.74251   6
  -6   5   3 320.118 9.96544   6
  -6   5   3 313.325 9.85140   6
  -6   5   3 319.070 10.6424   3
   5  -5  -3 3.96817 2.45479   4
   5  -5  -3 4.47159 1.75950   6
   5  -5  -3 5.32057 1.61260   6
   5  -5  -3 5.62562 1.70855   5
   5  -5  -3 8.77888 1.97560   3
  -5   5   3 6.10769 1.78071   3
  -5   5   3 8.21022 1.80471   6
  -5   5   3 5.83389 1.72295   6
   4  -5  -3 5.47483 1.55014   3
   4  -5  -3 4.46016 1.48354   6
   4  -5  -3 2.65205 1.95976   4
   4  -5  -3 2.40155 1.34118   5
   4  -5  -3 1.12313 1.40328   6
  -4   5   3 6.77639 1.64095   6
  -4   5   3 5.26013 1.63077   6
  -4   5   3 5.80754 1.47911   3
   3  -5  -3 199.401 6.95746   6
   3  -5  -3 191.936 6.24972   3
   3  -5  -3 195.797 7.33786   4
   3  -5  -3 193.803 6.51762   5
  -3   5   3 198.966 6.89395   6
  -3   5   3 187.938 6.03126   3
   2  -5  -3 705.838 16.7164   3
   2  -5  -3 709.001 18.0539   6
   2  -5  -3 681.382 17.4990   5
  -2   5   3 728.545 18.0922   6
  -2   5   3 708.210 16.6722   3
  -2   5   3 709.980 17.9991   6
   1  -5  -3 142.769 5.29047   6
   1  -5  -3 137.401 4.13060   3
   1  -5  -3 140.747 5.18147   5
   1  -5  -3 141.911 5.36276   6
  -1   5   3 138.010 5.43245   6
  -1   5   3 132.453 5.35785   6
  -1   5   3 138.096 4.12324   3
   0  -5  -3 6.73165 1.65973   5
   0  -5  -3 10.3099 1.67842   6
   0  -5  -3 10.8747 1.16585   3
   0  -5  -3 9.82837 1.63596   6
   0   5   3 12.0596 1.76846   6
   0   5   3 10.1248 1.72088   6
   0   5   3 13.6740 1.61373   4
   0   5   3 12.5043 1.22691   3
  -1  -5  -3 41.0730 2.85114   6
  -1  -5  -3 34.7640 2.97082   5
  -1  -5  -3 39.7023 2.14849   3
  -1  -5  -3 39.8817 2.97815   6
   1   5   3 39.8774 3.05470   6
   1   5   3 42.3066 2.36906   4
   1   5   3 45.2376 3.16244   6
   1   5   3 39.9965 2.22399   3
  -2  -5  -3 11.3837 2.08267   5
  -2  -5  -3 6.08900 1.79201   6
  -2  -5  -3 5.37326 1.71206   6
  -2  -5  -3 5.22551 1.34183   3
   2   5   3 7.42300 1.46456   4
   2   5   3 7.40625 1.57509   6
   2   5   3 7.14251 1.82277   6
  -3  -5  -3 421.025 12.0201   6
  -3  -5  -3 404.796 11.9636   6
  -3  -5  -3 434.388 11.8973   3
  -3  -5  -3 428.946 11.9520   5
   3   5   3 415.286 12.0289   6
   3   5   3 431.539 11.5771   4
  -4  -5  -3 11.0300 2.03927   3
  -4  -5  -3 8.06135 1.83026   6
  -4  -5  -3 9.25262 1.80286   6
  -4  -5  -3 7.95623 1.87955   5
   4   5   3 9.84645 1.74908   6
   4   5   3 10.5510 1.90858   6
   4   5   3 10.1074 1.98587   4
  -5  -5  -3 306.404 9.99523   6
  -5  -5  -3 319.153 11.0368   3
  -5  -5  -3 323.297 10.1252   6
  -5  -5  -3 316.754 10.0858   5
  -5  -5  -3 322.611 10.8599   3
   5   5   3 313.047 10.0738   6
   5   5   3 309.523 10.4567   4
   5   5   3 309.409 9.87241   6
  -6  -5  -3 84.2974 4.81520   5
  -6  -5  -3 87.1214 4.75692   6
  -6  -5  -3 80.7894 5.48048   3
  -6  -5  -3 85.1515 5.85219   3
  -6  -5  -3 78.9924 4.70509   6
   6   5   3 83.1331 4.58704   6
   6   5   3 80.3315 5.44465   4
   6   5   3 79.7323 4.64361   6
  -7  -5  -3 1.20720 2.11826   3
  -7  -5  -3 2.72350 0.56751   7
  -7  -5  -3 3.39162 1.87901   6
  -7  -5  -3 2.53597 2.39677   3
  -7  -5  -3 1.72518 1.92123   5
  -7  -5  -3 2.13323 1.67344   6
   7   5   3 4.91530 2.57554   4
   7   5   3 0.95733 1.55290   6
   7   5   3 1.78760 1.67394   6
  -8  -5  -3 84.3907 5.12047   6
  -8  -5  -3 94.1302 5.49491   5
  -8  -5  -3 90.2491 6.90939   3
   8   5   3 99.9711 6.90557   4
   8   5   3 93.4371 4.94534   6
   8   5   3 91.7694 4.99050   6
  -9  -5  -3 7.00927 2.38238   5
  -9  -5  -3 0.34613 2.10260   6
  -9  -5  -3 5.06526 2.97756   3
   9   5   3 7.11428 3.40834   4
   9   5   3 2.57470 1.58274   6
   9   5   3 3.97614 1.75238   6
 -10  -5  -3 16.3662 3.02234   5
  10   5   3 28.7226 5.54386   4
  10   5   3 24.2284 2.02452   6
  10   5   3 20.7801 1.81198   6
   9  -6  -3 22.6005 5.22621   4
  -9   6   3 9.57367 3.17895   3
   8  -6  -3 75.9100 7.26115   4
   8  -6  -3 68.3872 4.41682   5
  -8   6   3 73.2722 5.65746   3
   7  -6  -3 109.454 5.56264   5
   7  -6  -3 106.034 7.72889   4
   7  -6  -3 103.520 4.49359   6
   7  -6  -3 105.711 4.62746   6
  -7   6   3 98.7239 5.86469   3
  -7   6   3 100.461 4.86792   6
   6  -6  -3 126.222 7.53220   4
   6  -6  -3 117.852 5.33418   6
   6  -6  -3 117.911 5.22988   6
   6  -6  -3 116.176 5.74624   5
  -6   6   3 124.539 5.62328   6
  -6   6   3 129.951 5.57168   6
  -6   6   3 114.980 5.67591   3
   5  -6  -3 165.605 6.52693   6
   5  -6  -3 164.144 6.34679   6
   5  -6  -3 165.186 6.79143   5
   5  -6  -3 160.650 7.94464   4
  -5   6   3 168.367 6.33104   3
  -5   6   3 166.707 6.50129   6
  -5   6   3 171.505 6.69462   6
   4  -6  -3 271.880 8.87043   6
   4  -6  -3 280.615 9.24746   5
   4  -6  -3 277.342 10.1195   4
   4  -6  -3 272.403 8.63022   3
   4  -6  -3 283.066 9.14890   6
  -4   6   3 279.865 8.33280   3
  -4   6   3 292.400 9.16889   6
  -4   6   3 281.792 9.09271   6
   3  -6  -3 101.127 4.71675   5
   3  -6  -3 93.1917 4.48756   6
   3  -6  -3 105.158 4.01594   3
   3  -6  -3 105.732 4.84987   6
  -3   6   3 96.4314 4.65075   6
  -3   6   3 98.7408 4.72490   6
  -3   6   3 99.2046 3.79629   3
   2  -6  -3 79.4611 4.10106   5
   2  -6  -3 68.0844 3.82467   6
   2  -6  -3 74.1951 2.91809   3
   2  -6  -3 80.6125 4.24320   6
  -2   6   3 78.3266 2.90911   3
  -2   6   3 78.8065 4.15152   6
  -2   6   3 75.1469 4.25468   6
   1  -6  -3 450.046 12.7155   6
   1  -6  -3 461.694 10.8259   3
   1  -6  -3 441.434 12.4291   5
   1  -6  -3 441.181 12.8202   6
  -1   6   3 444.201 12.7086   6
  -1   6   3 470.461 12.9674   6
  -1   6   3 462.411 10.8319   3
   0  -6  -3 151.478 4.39472   3
   0  -6  -3 155.271 5.95808   5
   0  -6  -3 144.134 5.84453   6
   0  -6  -3 158.165 6.21763   6
   0   6   3 154.779 5.41825   4
   0   6   3 153.102 6.10168   6
   0   6   3 149.475 4.49007   3
   0   6   3 153.574 6.13124   6
  -1  -6  -3 44.5114 3.21560   6
  -1  -6  -3 47.8646 3.48970   6
  -1  -6  -3 54.6979 3.73562   5
  -1  -6  -3 48.8275 2.40681   3
   1   6   3 53.2302 3.59249   6
   1   6   3 50.3199 2.91042   4
   1   6   3 49.6015 2.60703   3
   1   6   3 42.7753 3.42092   6
  -2  -6  -3 584.667 14.7096   3
  -2  -6  -3 573.811 15.7454   6
  -2  -6  -3 577.031 15.8611   6
  -2  -6  -3 571.535 15.4435   5
   2   6   3 587.647 15.8454   6
   2   6   3 581.442 15.8647   6
   2   6   3 585.735 14.9266   4
  -3  -6  -3 382.536 11.5476   6
  -3  -6  -3 368.472 11.5136   6
  -3  -6  -3 381.130 10.9689   3
  -3  -6  -3 377.382 11.1755   5
   3   6   3 390.338 10.9625   4
   3   6   3 364.498 11.3855   6
   3   6   3 374.936 11.5189   6
  -4  -6  -3 2.54690 1.80404   5
  -4  -6  -3 2.03207 1.56867   6
  -4  -6  -3 1.38823 1.55914   3
  -4  -6  -3 0.56598 1.30329   3
  -4  -6  -3 1.80340 1.57862   6
   4   6   3 3.35180 1.69066   6
   4   6   3 1.76243 1.50944   4
  -5  -6  -3 41.9857 3.98321   3
  -5  -6  -3 44.9949 4.11628   3
  -5  -6  -3 42.7126 3.96060   6
  -5  -6  -3 38.5688 3.55600   6
  -5  -6  -3 37.9385 3.46910   5
   5   6   3 37.2667 3.64816   4
   5   6   3 33.1535 3.40326   6
   5   6   3 37.2939 3.34662   6
  -6  -6  -3 154.948 6.70529   5
  -6  -6  -3 150.924 7.50576   3
  -6  -6  -3 156.487 6.95418   6
  -6  -6  -3 152.957 7.79286   3
  -6  -6  -3 135.819 6.61200   6
   6   6   3 147.317 6.84812   6
   6   6   3 141.664 6.50457   6
   6   6   3 148.929 7.34399   4
  -7  -6  -3 0.77088 1.97739   5
  -7  -6  -3 1.45115 2.52757   3
  -7  -6  -3 0.12604 1.84122   6
  -7  -6  -3 3.94066 2.47937   3
  -7  -6  -3 2.84302 1.96601   6
   7   6   3 0.71221 1.66918   6
   7   6   3 1.14616 1.85154   6
   7   6   3 0.61489 2.41165   4
  -8  -6  -3 -1.3734 2.40720   3
  -8  -6  -3 4.88013 2.37738   5
  -8  -6  -3 1.36222 2.21385   6
   8   6   3 -0.5850 2.60682   4
   8   6   3 3.90057 2.16967   6
   8   6   3 0.05986 1.72468   6
  -9  -6  -3 49.1205 4.47106   5
  -9  -6  -3 50.8881 4.78843   6
  -9  -6  -3 41.3976 5.58999   3
   9   6   3 46.1590 3.98163   6
   9   6   3 42.0932 4.14579   6
   9   6   3 51.8851 6.57175   4
 -10  -6  -3 32.6324 3.90182   5
  10   6   3 41.6034 6.34381   4
  10   6   3 37.8793 3.80201   6
   9  -7  -3 7.34453 2.45328   5
  -9   7   3 5.14133 2.84785   3
   8  -7  -3 0.93327 1.99029   5
  -8   7   3 4.22889 2.49647   3
   7  -7  -3 22.9466 2.56715   6
   7  -7  -3 27.4476 3.79621   5
   7  -7  -3 26.2868 2.78588   6
  -7   7   3 28.7067 3.45540   3
  -7   7   3 25.8061 3.11431   6
   6  -7  -3 6.91206 1.80609   6
   6  -7  -3 5.98730 1.82081   6
   6  -7  -3 11.2379 2.48462   5
  -6   7   3 5.58482 1.86339   3
  -6   7   3 4.66099 1.87310   6
   5  -7  -3 14.5525 2.26901   6
   5  -7  -3 12.8050 2.33032   6
   5  -7  -3 11.7766 2.54588   5
  -5   7   3 9.48136 1.77688   3
  -5   7   3 14.1211 2.40605   6
  -5   7   3 10.9967 2.19911   6
   4  -7  -3 20.5290 2.69926   6
   4  -7  -3 19.7072 2.86204   5
  -4   7   3 15.8542 2.49475   6
  -4   7   3 17.5964 2.01983   3
  -4   7   3 17.0845 2.46980   6
   3  -7  -3 55.8591 2.82724   3
   3  -7  -3 57.8600 3.86900   6
   3  -7  -3 65.5732 4.05925   5
   3  -7  -3 60.8321 3.89176   6
  -3   7   3 59.0452 2.71758   3
  -3   7   3 62.7154 4.13905   6
  -3   7   3 60.0495 3.83813   6
   2  -7  -3 290.016 11.0121   6
   2  -7  -3 321.327 10.2380   6
   2  -7  -3 319.227 8.00039   3
   2  -7  -3 319.036 10.0835   5
  -2   7   3 318.416 7.87792   3
  -2   7   3 316.505 10.2710   6
  -2   7   3 301.953 9.99524   6
   1  -7  -3 139.661 3.94353   3
   1  -7  -3 143.223 5.85816   5
   1  -7  -3 134.313 5.75518   6
   1  -7  -3 143.328 6.16590   6
  -1   7   3 143.841 6.00654   6
  -1   7   3 137.503 6.04868   6
  -1   7   3 137.773 3.96574   3
  -1   7   3 132.175 5.53586   4
   0  -7  -3 947.305 24.0552   6
   0  -7  -3 967.239 21.6119   3
   0  -7  -3 925.510 24.1560   6
   0  -7  -3 964.865 23.8334   5
   0   7   3 946.587 21.7778   3
   0   7   3 956.824 23.3100   4
   0   7   3 954.116 24.2168   6
   0   7   3 967.564 24.3135   6
  -1  -7  -3 107.885 3.82285   3
  -1  -7  -3 111.974 5.55546   6
  -1  -7  -3 107.324 5.36974   6
  -1  -7  -3 100.332 5.10779   5
   1   7   3 109.158 5.40951   6
   1   7   3 102.210 4.54521   4
   1   7   3 101.451 5.34986   6
  -2  -7  -3 99.5398 5.26125   6
  -2  -7  -3 96.2573 5.17995   6
  -2  -7  -3 93.8153 4.05994   3
  -2  -7  -3 93.4303 4.90082   5
   2   7   3 101.455 5.22795   6
   2   7   3 102.740 5.34818   6
   2   7   3 105.770 4.61309   4
  -3  -7  -3 1103.70 27.1762   3
  -3  -7  -3 1129.61 27.7303   5
  -3  -7  -3 1116.02 28.4058   6
  -3  -7  -3 1129.64 28.3648   6
   3   7   3 1128.70 27.5090   4
   3   7   3 1148.60 28.4823   6
   3   7   3 1100.43 28.1761   6
  -4  -7  -3 530.767 15.2930   5
  -4  -7  -3 542.607 15.4393   3
  -4  -7  -3 548.764 15.7477   3
  -4  -7  -3 551.606 16.0436   6
  -4  -7  -3 514.769 15.7596   6
   4   7   3 546.722 15.8293   6
   4   7   3 539.443 15.9653   6
   4   7   3 536.824 15.4654   4
  -5  -7  -3 1.37603 1.95258   3
  -5  -7  -3 3.51090 2.10797   3
  -5  -7  -3 3.51148 2.04950   6
  -5  -7  -3 4.17390 2.24503   6
  -5  -7  -3 -0.3694 2.02297   5
   5   7   3 2.67775 2.10923   4
   5   7   3 4.46881 1.85118   6
   5   7   3 -0.3601 1.82070   6
  -6  -7  -3 4.00861 2.20282   6
  -6  -7  -3 3.55729 2.25085   5
  -6  -7  -3 0.11819 2.10566   3
  -6  -7  -3 5.01642 2.34237   3
  -6  -7  -3 4.16492 2.14829   6
   6   7   3 -0.4730 1.77100   6
   6   7   3 3.23172 2.42993   4
   6   7   3 6.67756 2.49662   6
  -7  -7  -3 4.45796 2.57313   5
  -7  -7  -3 6.14643 2.31875   6
  -7  -7  -3 9.07491 3.03225   3
  -7  -7  -3 11.4438 3.04086   3
   7   7   3 7.60002 2.56819   6
   7   7   3 5.42480 2.31664   6
   7   7   3 7.09737 3.15790   4
  -8  -7  -3 15.6371 3.33651   6
  -8  -7  -3 19.9327 4.02666   3
  -8  -7  -3 21.7593 3.40688   5
   8   7   3 23.5104 3.57773   6
   8   7   3 20.6546 3.28609   6
   8   7   3 30.8791 5.09353   4
  -9  -7  -3 3.06820 2.43622   5
  -9  -7  -3 6.51388 3.39707   3
  -9  -7  -3 3.18044 3.09406   6
   9   7   3 8.95237 2.71125   6
   9   7   3 2.57744 2.29745   6
   9   7   3 4.00697 3.34658   4
 -10  -7  -3 1.11646 2.27030   5
  10   7   3 3.23759 3.89670   4
  10   7   3 7.35576 2.98615   6
   9  -8  -3 -1.8109 2.26670   5
  -9   8   3 -1.3560 2.77190   3
   8  -8  -3 43.8844 4.63163   5
  -8   8   3 41.9615 4.57271   3
  -8   8   3 30.3010 4.10543   3
   7  -8  -3 38.1838 4.38588   5
   7  -8  -3 33.1053 3.13410   6
   7  -8  -3 39.0326 3.10760   6
  -7   8   3 33.9296 3.49767   6
  -7   8   3 31.8553 3.62898   3
   6  -8  -3 1.08702 2.04834   5
   6  -8  -3 -0.3437 1.53018   6
   6  -8  -3 1.51415 1.56593   6
  -6   8   3 -0.7259 1.30717   3
  -6   8   3 1.35007 1.92128   6
   5  -8  -3 28.9222 3.18805   6
   5  -8  -3 26.5331 3.72614   5
   5  -8  -3 23.8506 2.80589   6
  -5   8   3 23.7484 2.94517   6
  -5   8   3 18.9056 2.13293   3
  -5   8   3 22.7267 3.06209   6
   4  -8  -3 11.8689 2.69499   5
   4  -8  -3 10.4788 2.31631   6
   4  -8  -3 13.1430 2.41484   6
  -4   8   3 7.93302 2.18082   6
  -4   8   3 12.6077 2.33113   6
  -4   8   3 8.01213 1.34345   3
   3  -8  -3 6.21760 1.92635   6
   3  -8  -3 7.83121 2.22102   5
   3  -8  -3 5.64629 2.12155   6
  -3   8   3 9.98187 2.33676   6
  -3   8   3 5.55300 1.97936   6
  -3   8   3 4.21552 0.92478   3
   2  -8  -3 314.502 7.98792   3
   2  -8  -3 321.719 10.8395   6
   2  -8  -3 336.939 10.9253   5
  -2   8   3 321.100 10.6859   4
  -2   8   3 331.984 10.8834   6
  -2   8   3 336.001 10.9394   6
  -2   8   3 325.503 7.89413   3
   1  -8  -3 1.60628 1.50291   6
   1  -8  -3 2.21023 0.61702   3
   1  -8  -3 5.39671 2.05948   6
   1  -8  -3 2.47896 2.02344   5
  -1   8   3 2.36703 1.98372   6
  -1   8   3 0.43039 1.63025   4
  -1   8   3 0.49524 1.77300   6
  -1   8   3 1.82641 0.62901   3
   0  -8  -3 6.68861 2.21125   5
   0  -8  -3 5.38460 2.03434   6
   0  -8  -3 5.45186 0.90210   3
   0  -8  -3 5.84645 2.30977   6
   0   8   3 4.63984 1.85348   4
   0   8   3 6.83511 2.28590   6
   0   8   3 8.65925 2.35649   6
  -1  -8  -3 15.6713 2.56044   6
  -1  -8  -3 14.8065 2.64792   5
  -1  -8  -3 15.5328 2.47272   6
  -1  -8  -3 15.9129 1.58701   3
   1   8   3 15.3008 2.65840   6
   1   8   3 17.7923 2.74625   6
   1   8   3 19.5698 2.51440   4
  -2  -8  -3 60.9958 4.57834   6
  -2  -8  -3 61.7486 3.26572   3
  -2  -8  -3 66.8187 4.63901   6
  -2  -8  -3 65.3998 4.47407   5
   2   8   3 59.7614 4.46685   6
   2   8   3 59.3691 4.44136   6
   2   8   3 64.1368 3.86690   4
  -3  -8  -3 239.970 8.18813   3
  -3  -8  -3 235.768 8.70562   5
  -3  -8  -3 229.430 9.23437   6
  -3  -8  -3 225.140 9.06946   6
  -3  -8  -3 227.613 7.83502   3
   3   8   3 219.924 8.87543   6
   3   8   3 229.110 8.35220   4
   3   8   3 213.953 5.64632   7
   3   8   3 226.564 8.84801   6
  -4  -8  -3 1141.32 28.6768   5
  -4  -8  -3 1149.03 29.6757   6
  -4  -8  -3 1135.40 28.7339   3
  -4  -8  -3 1111.34 28.3910   3
  -4  -8  -3 1117.78 29.4326   6
   4   8   3 1157.09 29.4929   6
   4   8   3 1103.66 28.7602   4
   4   8   3 1148.40 29.6448   6
  -5  -8  -3 73.2229 5.40925   3
  -5  -8  -3 76.1865 5.57747   6
  -5  -8  -3 88.6675 5.65655   6
  -5  -8  -3 81.1306 5.22472   5
  -5  -8  -3 73.6547 5.14707   3
   5   8   3 77.9574 5.51851   6
   5   8   3 86.3223 5.61229   4
  -6  -8  -3 145.065 7.57734   6
  -6  -8  -3 154.029 7.89302   6
  -6  -8  -3 154.634 8.05165   3
  -6  -8  -3 150.236 7.14881   5
  -6  -8  -3 142.511 7.63585   3
   6   8   3 143.101 7.52306   6
   6   8   3 146.562 7.89730   4
   6   8   3 159.583 7.85103   6
  -7  -8  -3 -0.8767 2.25944   5
  -7  -8  -3 -3.6123 1.88492   6
  -7  -8  -3 1.68336 2.31522   3
   7   8   3 -4.0082 1.96465   6
   7   8   3 5.60548 3.08468   4
   7   8   3 2.90898 2.28146   6
  -8  -8  -3 8.66139 3.18319   6
  -8  -8  -3 16.7740 3.82004   3
  -8  -8  -3 11.0333 2.96988   5
   8   8   3 13.2427 3.25604   6
   8   8   3 7.81417 2.80940   6
   8   8   3 16.9746 4.07439   4
  -9  -8  -3 0.93532 3.32365   3
  -9  -8  -3 5.41822 3.44712   6
  -9  -8  -3 -2.2271 2.01853   5
   9   8   3 -2.5238 2.79477   4
   9   8   3 8.11998 2.81941   6
 -10  -8  -3 4.33590 2.46971   5
  10   8   3 10.8208 4.49449   4
  10   8   3 7.25030 3.82333   6
   8  -9  -3 0.36462 2.31876   5
  -8   9   3 -1.1284 2.00469   3
   7  -9  -3 50.3854 3.61379   6
   7  -9  -3 51.0822 5.05267   5
   7  -9  -3 57.0093 3.74014   6
  -7   9   3 44.6699 3.87641   3
  -7   9   3 48.7078 4.14776   3
  -7   9   3 60.3882 4.33796   6
   6  -9  -3 15.0560 2.49741   6
   6  -9  -3 14.7591 2.57068   6
   6  -9  -3 17.3558 3.48543   5
  -6   9   3 14.2795 2.22788   3
  -6   9   3 17.0341 2.88446   6
  -6   9   3 15.3905 2.07273   3
   5  -9  -3 5.18986 2.59373   5
   5  -9  -3 3.35041 2.05676   6
  -5   9   3 7.88748 2.31208   6
   4  -9  -3 21.4202 3.66477   5
   4  -9  -3 17.4551 2.80968   6
   4  -9  -3 16.3777 2.67145   6
  -4   9   3 19.3422 2.92570   6
  -4   9   3 16.9397 2.91088   6
  -4   9   3 16.8696 1.56619   3
   3  -9  -3 173.172 7.79126   5
   3  -9  -3 171.408 7.42037   6
   3  -9  -3 171.008 7.74685   6
  -3   9   3 175.195 7.52479   6
  -3   9   3 175.307 4.46817   3
  -3   9   3 164.915 7.45120   6
   2  -9  -3 76.2639 5.08952   6
   2  -9  -3 78.5385 5.25431   5
  -2   9   3 67.9833 4.77769   4
  -2   9   3 73.5124 4.96816   6
  -2   9   3 70.1020 4.93867   6
   1  -9  -3 98.1380 5.71852   5
   1  -9  -3 96.8817 5.91367   6
   1  -9  -3 94.8531 5.57591   6
   1  -9  -3 96.5173 2.61728   3
  -1   9   3 93.7090 5.80572   6
  -1   9   3 108.777 5.53865   4
  -1   9   3 102.018 5.88444   6
   0  -9  -3 2.53479 2.08976   5
   0  -9  -3 3.52686 0.80535   3
   0  -9  -3 2.51808 1.91947   6
   0  -9  -3 6.72156 2.28287   6
   0   9   3 0.97409 2.12000   6
   0   9   3 6.33436 2.05673   4
   0   9   3 3.82273 2.17195   6
  -1  -9  -3 11.4673 2.79240   5
  -1  -9  -3 9.44022 2.64282   6
  -1  -9  -3 13.4304 1.54204   3
  -1  -9  -3 11.1071 2.25408   6
   1   9   3 14.0272 2.90438   6
   1   9   3 7.86424 2.19163   6
   1   9   3 10.9728 2.28123   4
  -2  -9  -3 21.0616 3.34617   5
  -2  -9  -3 23.2804 3.45682   6
  -2  -9  -3 24.4634 3.54940   6
  -2  -9  -3 22.5208 2.26244   3
  -2  -9  -3 23.0315 2.44931   3
   2   9   3 24.4831 3.12396   4
   2   9   3 22.6555 3.35234   6
   2   9   3 21.0285 3.30115   6
  -3  -9  -3 157.622 7.46028   5
  -3  -9  -3 167.089 8.09109   6
  -3  -9  -3 150.741 6.31069   3
  -3  -9  -3 172.394 6.75863   3
  -3  -9  -3 159.387 7.86962   6
   3   9   3 168.053 7.17847   4
   3   9   3 161.538 7.94180   6
   3   9   3 159.200 7.75729   6
  -4  -9  -3 197.272 7.98472   3
  -4  -9  -3 193.082 8.26834   5
  -4  -9  -3 187.359 8.49970   6
  -4  -9  -3 182.359 7.67442   3
  -4  -9  -3 185.763 8.80279   6
   4   9   3 180.008 8.50123   6
   4   9   3 196.651 8.41467   4
   4   9   3 179.231 8.75535   6
  -5  -9  -3 59.0808 5.29203   6
  -5  -9  -3 72.0113 5.50565   6
  -5  -9  -3 64.8854 4.80430   3
  -5  -9  -3 61.0557 5.04271   3
  -5  -9  -3 58.1077 4.81600   5
   5   9   3 62.4974 5.41347   6
   5   9   3 66.8740 5.31472   4
   5   9   3 69.3329 5.29522   6
  -6  -9  -3 66.1551 5.66198   6
  -6  -9  -3 74.1305 5.87774   3
  -6  -9  -3 70.2637 5.49018   5
  -6  -9  -3 68.4121 5.64953   6
  -6  -9  -3 77.0839 6.03517   3
   6   9   3 74.7980 5.96185   6
   6   9   3 75.9857 6.10527   4
  -7  -9  -3 142.489 7.59637   5
  -7  -9  -3 146.129 8.49971   6
  -7  -9  -3 156.535 8.69100   3
   7   9   3 135.623 7.92393   6
   7   9   3 126.256 7.59756   6
   7   9   3 165.036 9.18160   4
  -8  -9  -3 -0.0676 2.65899   3
  -8  -9  -3 -2.6183 2.72483   6
  -8  -9  -3 -0.2968 2.29179   5
   8   9   3 5.17684 2.87091   6
   8   9   3 0.51781 2.42154   6
   8   9   3 0.99986 3.19651   4
  -9  -9  -3 16.3566 3.35865   5
   9   9   3 27.0721 5.48365   4
   9   9   3 13.2025 4.07568   6
 -10  -9  -3 25.7776 3.58520   5
  10   9   3 29.5074 6.27074   4
   8 -10  -3 10.6347 3.47415   5
   7 -10  -3 17.0321 2.53697   6
   7 -10  -3 16.1439 3.62000   5
   7 -10  -3 13.1463 2.27338   6
  -7  10   3 12.7335 1.97435   3
  -7  10   3 7.64586 2.13475   3
  -7  10   3 10.2358 2.57517   6
   6 -10  -3 10.9227 2.29125   6
   6 -10  -3 15.1163 2.71938   6
   6 -10  -3 14.5107 3.63756   5
  -6  10   3 10.8370 1.66975   3
  -6  10   3 8.61100 2.70914   6
  -6  10   3 11.2176 1.57746   3
   5 -10  -3 36.1835 4.10635   6
   5 -10  -3 52.3033 5.21543   5
  -5  10   3 47.6551 2.18040   3
  -5  10   3 47.1604 2.28115   3
  -5  10   3 47.7832 4.49739   6
   4 -10  -3 99.5840 6.77506   5
   4 -10  -3 109.186 6.34791   6
   4 -10  -3 105.451 5.76018   6
  -4  10   3 100.540 6.65013   4
  -4  10   3 100.102 5.99983   6
  -4  10   3 98.3858 6.04125   6
   3 -10  -3 43.5181 4.61877   5
   3 -10  -3 41.5833 4.11337   6
   3 -10  -3 33.5284 3.59410   6
  -3  10   3 47.1387 4.47945   4
  -3  10   3 37.8400 3.85524   6
  -3  10   3 35.8512 4.11770   6
   2 -10  -3 83.5738 5.58446   6
   2 -10  -3 77.4892 5.59978   5
  -2  10   3 75.7332 5.31731   6
  -2  10   3 74.9827 5.25313   6
  -2  10   3 74.9215 5.19906   4
   1 -10  -3 23.2286 3.64174   6
   1 -10  -3 17.0045 3.36563   5
   1 -10  -3 21.6346 3.28261   6
  -1  10   3 21.0410 3.39946   6
  -1  10   3 18.4587 3.17773   4
  -1  10   3 22.1842 3.47312   6
   0 -10  -3 43.0493 4.26663   6
   0 -10  -3 45.7160 4.67472   6
   0 -10  -3 43.9262 4.43299   5
   0 -10  -3 47.0004 1.94903   3
   0 -10  -3 45.5477 2.06812   3
   0  10   3 45.3455 4.57749   6
   0  10   3 49.2502 4.08621   4
   0  10   3 47.0223 4.61440   6
  -1 -10  -3 72.2344 3.08658   3
  -1 -10  -3 66.1132 5.42773   6
  -1 -10  -3 74.4910 5.32001   5
  -1 -10  -3 71.6771 3.37215   3
  -1 -10  -3 74.9257 5.41127   6
   1  10   3 68.5499 4.69161   4
   1  10   3 72.5078 5.53489   6
   1  10   3 68.5427 5.03608   6
  -2 -10  -3 471.360 15.5279   6
  -2 -10  -3 476.561 12.8528   3
  -2 -10  -3 481.113 13.1834   3
  -2 -10  -3 487.068 15.9506   6
  -2 -10  -3 486.631 15.1785   5
   2  10   3 479.832 15.8641   6
   2  10   3 467.964 15.5900   6
   2  10   3 472.196 14.5488   4
  -3 -10  -3 28.1930 3.99743   5
  -3 -10  -3 30.3369 3.31511   3
  -3 -10  -3 28.3989 2.98275   3
  -3 -10  -3 24.3736 4.01455   6
  -3 -10  -3 33.1342 4.49763   6
   3  10   3 27.9040 3.84485   4
   3  10   3 30.5017 4.25785   6
   3  10   3 24.9288 4.01377   6
  -4 -10  -3 184.902 7.74991   3
  -4 -10  -3 204.801 8.77129   5
  -4 -10  -3 189.395 9.24631   6
  -4 -10  -3 196.801 9.46311   6
  -4 -10  -3 195.637 8.14644   3
   4  10   3 188.827 9.38975   6
   4  10   3 199.154 8.77048   4
   4  10   3 180.858 8.98982   6
  -5 -10  -3 3.60888 2.62053   6
  -5 -10  -3 3.25780 2.67628   5
  -5 -10  -3 -3.9500 2.26614   6
  -5 -10  -3 1.03257 2.16438   3
  -5 -10  -3 1.10120 1.97721   3
   5  10   3 4.38526 2.71812   6
   5  10   3 -2.8122 2.01273   4
   5  10   3 5.87991 2.71801   6
  -6 -10  -3 25.8627 4.02023   3
  -6 -10  -3 22.5346 4.89615   6
  -6 -10  -3 24.2032 4.14586   6
  -6 -10  -3 24.6690 3.65730   3
  -6 -10  -3 23.3917 4.04879   5
   6  10   3 24.6044 4.59436   4
   6  10   3 21.9872 4.12490   6
   6  10   3 27.5116 4.05263   6
  -7 -10  -3 3.35427 2.93724   3
  -7 -10  -3 8.08697 3.45002   6
  -7 -10  -3 6.90195 3.07887   5
   7  10   3 11.2047 3.91736   4
   7  10   3 5.34258 3.17108   6
   7  10   3 3.29084 3.10813   6
  -8 -10  -3 39.9436 4.70895   5
  -8 -10  -3 37.4619 5.26729   3
  -8 -10  -3 29.5096 4.81745   6
   8  10   3 34.9577 5.20277   6
   8  10   3 24.1784 4.72725   6
   8  10   3 44.8409 6.47733   4
  -9 -10  -3 27.9533 4.00893   5
   9  10   3 32.1450 6.10515   4
   8 -11  -3 3.04660 3.26322   5
   7 -11  -3 8.74937 2.19030   6
   7 -11  -3 4.89959 3.09669   5
   6 -11  -3 7.13152 3.20679   5
  -6  11   3 10.5580 2.82995   6
   5 -11  -3 1.58279 2.09342   6
   5 -11  -3 1.13424 2.09275   6
   5 -11  -3 1.88164 2.81266   5
  -5  11   3 -0.6326 2.42375   6
  -5  11   3 -1.6448 2.41362   4
   4 -11  -3 83.4514 5.71935   6
   4 -11  -3 87.4230 6.01736   6
   4 -11  -3 97.2153 6.91442   5
  -4  11   3 89.1158 6.70841   4
  -4  11   3 84.1754 5.72436   6
   3 -11  -3 218.820 9.53836   6
   3 -11  -3 227.587 9.48157   6
   3 -11  -3 220.893 10.1514   5
  -3  11   3 203.731 9.36903   6
  -3  11   3 233.460 9.99760   4
  -3  11   3 192.984 9.13692   6
   2 -11  -3 28.1744 4.10104   6
   2 -11  -3 33.3769 4.49017   5
  -2  11   3 34.1086 4.40948   6
  -2  11   3 25.4862 3.83621   6
  -2  11   3 38.1694 4.29201   4
   1 -11  -3 79.9467 5.88158   5
   1 -11  -3 70.1329 5.27064   6
   1 -11  -3 66.7535 5.61882   6
  -1  11   3 75.0131 5.73617   6
  -1  11   3 74.0636 5.63317   6
  -1  11   3 78.9023 5.47650   4
   0 -11  -3 197.459 9.01853   6
   0 -11  -3 188.628 9.26059   6
   0 -11  -3 187.928 4.90418   3
   0 -11  -3 199.415 4.91508   3
   0 -11  -3 200.942 9.08395   5
   0  11   3 199.635 9.28900   6
   0  11   3 196.025 8.44497   4
   0  11   3 203.011 9.30968   6
  -1 -11  -3 44.0386 4.70479   5
  -1 -11  -3 53.0276 5.03147   6
  -1 -11  -3 48.8376 2.70977   3
  -1 -11  -3 52.4057 4.67338   6
  -1 -11  -3 44.8309 2.39623   3
   1  11   3 48.6728 4.44475   4
   1  11   3 43.9459 4.38390   6
   1  11   3 42.7466 5.02786   6
  -2 -11  -3 27.2758 2.45308   3
  -2 -11  -3 35.5773 4.06724   6
  -2 -11  -3 29.2208 4.23771   5
  -2 -11  -3 22.6887 3.88755   6
  -2 -11  -3 26.5517 2.67651   3
   2  11   3 28.4172 3.82291   4
   2  11   3 18.7470 3.76407   6
   2  11   3 35.0591 4.66542   6
  -3 -11  -3 -0.4275 2.43583   5
  -3 -11  -3 -0.6132 2.44670   6
  -3 -11  -3 2.43349 1.48354   3
  -3 -11  -3 1.69146 2.08841   6
  -3 -11  -3 -0.8586 1.45373   3
   3  11   3 2.44307 2.50509   6
   3  11   3 -0.3045 2.43351   6
   3  11   3 -0.2560 1.96207   4
  -4 -11  -3 40.9951 4.74297   5
  -4 -11  -3 37.9697 3.75793   3
  -4 -11  -3 52.5850 5.51133   6
  -4 -11  -3 36.9232 5.01223   6
  -4 -11  -3 37.7537 3.93174   3
   4  11   3 34.9489 5.01676   6
   4  11   3 46.0280 4.74467   4
   4  11   3 33.2596 4.56111   6
  -5 -11  -3 16.4889 3.73671   5
  -5 -11  -3 16.4717 3.89619   6
  -5 -11  -3 14.2164 3.84564   6
  -5 -11  -3 18.0790 3.34341   3
   5  11   3 15.6858 3.57500   6
   5  11   3 18.3653 4.05244   6
   5  11   3 10.8663 3.57559   4
  -6 -11  -3 27.4224 4.05488   3
  -6 -11  -3 31.0967 4.96009   6
  -6 -11  -3 27.2736 4.37679   5
   6  11   3 24.8946 4.22670   6
   6  11   3 26.9117 4.95727   4
   6  11   3 29.8234 4.74411   6
  -7 -11  -3 13.8798 3.65975   3
  -7 -11  -3 14.9072 4.30260   6
  -7 -11  -3 5.19447 3.04760   5
   7  11   3 13.4833 4.42173   4
  -8 -11  -3 9.11498 3.60733   3
  -8 -11  -3 3.89714 2.85195   5
   8  11   3 6.45392 4.31035   6
   8  11   3 13.7388 4.59147   4
  -9 -11  -3 -2.2653 2.54999   5
   9  11   3 -1.6706 3.26754   4
   7 -12  -3 2.59655 3.07342   5
   7 -12  -3 -3.8437 2.07535   6
  -7  12   3 2.31861 3.68418   4
   6 -12  -3 -2.9956 2.29207   6
   6 -12  -3 0.05959 2.68378   5
  -6  12   3 4.46554 3.69689   4
  -6  12   3 -0.8024 2.82978   6
   5 -12  -3 1.07093 2.20296   6
   5 -12  -3 -2.5973 2.60500   5
   5 -12  -3 3.89946 2.38451   6
  -5  12   3 6.50933 3.54502   4
  -5  12   3 -2.0777 2.66611   6
   4 -12  -3 62.3179 6.59942   5
   4 -12  -3 57.6778 5.49004   6
   4 -12  -3 70.1639 5.47643   6
  -4  12   3 59.2313 6.13983   4
  -4  12   3 67.1313 5.55813   6
   3 -12  -3 6.87026 3.36069   5
   3 -12  -3 2.13771 2.69713   6
   3 -12  -3 8.01544 2.71883   6
  -3  12   3 1.46862 2.89709   4
  -3  12   3 4.79514 2.61820   6
   2 -12  -3 18.8102 3.46388   6
   2 -12  -3 27.1874 4.16124   6
   2 -12  -3 23.3116 4.28599   5
  -2  12   3 26.9616 4.27434   4
  -2  12   3 24.1771 3.76245   6
  -2  12   3 28.9252 4.23200   6
   1 -12  -3 3.50933 2.81193   5
   1 -12  -3 4.78361 2.69278   6
   1 -12  -3 5.80441 2.39105   6
  -1  12   3 9.91682 2.89075   6
  -1  12   3 0.16831 2.28423   6
  -1  12   3 2.76970 2.35078   4
   0 -12  -3 4.73387 2.47337   6
   0 -12  -3 2.35712 2.65857   6
   0 -12  -3 8.97615 3.11239   5
   0  12   3 -0.3384 2.30163   6
   0  12   3 4.44764 2.50127   4
   0  12   3 3.07010 2.57278   6
  -1 -12  -3 138.891 7.87372   5
  -1 -12  -3 131.580 7.93505   6
  -1 -12  -3 131.689 4.48097   3
  -1 -12  -3 126.604 7.58483   6
  -1 -12  -3 133.018 4.34107   3
   1  12   3 116.240 7.40979   6
   1  12   3 132.286 8.07197   6
   1  12   3 128.760 7.18626   4
  -2 -12  -3 81.0936 6.23892   5
  -2 -12  -3 74.5681 6.40417   6
  -2 -12  -3 77.2585 4.02532   3
  -2 -12  -3 84.3339 6.80582   6
  -2 -12  -3 74.1790 3.81199   3
   2  12   3 79.9029 5.74496   4
   2  12   3 77.8383 6.63769   6
   2  12   3 78.6484 6.54020   6
  -3 -12  -3 23.1788 2.75327   3
  -3 -12  -3 24.8386 4.35313   6
  -3 -12  -3 23.9148 4.20417   5
  -3 -12  -3 20.0201 4.18045   6
  -3 -12  -3 21.2964 2.76662   3
   3  12   3 21.4850 4.17787   6
   3  12   3 22.3963 3.81955   4
   3  12   3 21.2233 4.29162   6
  -4 -12  -3 105.044 7.17267   6
  -4 -12  -3 92.6528 5.46563   3
  -4 -12  -3 101.138 6.89160   5
  -4 -12  -3 93.1066 7.30381   6
  -4 -12  -3 94.3036 5.67338   3
   4  12   3 89.1282 6.77220   4
   4  12   3 96.2642 7.67074   6
   4  12   3 86.4778 6.95143   6
  -5 -12  -3 119.807 7.57122   5
  -5 -12  -3 113.706 6.66655   3
  -5 -12  -3 104.881 8.05504   6
  -5 -12  -3 112.179 6.64142   3
  -5 -12  -3 109.651 8.02320   6
   5  12   3 99.4252 7.96183   6
   5  12   3 116.563 7.83606   4
   5  12   3 101.218 7.72532   6
  -6 -12  -3 25.8605 4.45730   5
  -6 -12  -3 31.4666 4.32457   3
  -6 -12  -3 34.9911 5.24308   6
   6  12   3 30.0179 4.97850   6
   6  12   3 34.1399 5.73781   4
   6  12   3 26.7137 4.68985   6
  -7 -12  -3 47.0350 5.53179   5
  -7 -12  -3 34.2406 5.59897   6
   7  12   3 32.1624 5.33568   6
   7  12   3 29.4769 5.60882   6
   7  12   3 48.6915 6.80847   4
  -8 -12  -3 50.1970 5.56554   5
   8  12   3 48.9800 7.29207   4
   6 -13  -3 -3.3012 2.76953   6
   6 -13  -3 1.21023 3.36074   5
  -6  13   3 0.46742 3.36137   4
   5 -13  -3 33.9697 4.45114   6
   5 -13  -3 30.1482 4.96530   6
  -5  13   3 37.4150 5.77975   4
  -5  13   3 33.7962 4.89588   6
   4 -13  -3 28.2727 5.25389   5
   4 -13  -3 11.3868 3.37068   6
   4 -13  -3 22.6729 3.93072   6
  -4  13   3 18.2900 3.92783   6
  -4  13   3 21.8445 4.68865   4
   3 -13  -3 2.41825 2.65220   6
   3 -13  -3 2.78297 3.20406   5
   3 -13  -3 6.59339 2.69617   6
  -3  13   3 -1.8094 2.11795   6
  -3  13   3 -0.1136 2.62021   4
   2 -13  -3 4.65744 2.89516   6
   2 -13  -3 0.26660 2.63221   5
   2 -13  -3 5.19114 2.33692   6
  -2  13   3 1.71965 2.34613   6
  -2  13   3 5.04302 3.09161   4
   1 -13  -3 15.6081 3.84316   5
   1 -13  -3 12.8779 3.43072   6
   1 -13  -3 8.82666 3.39087   6
  -1  13   3 14.2021 3.54723   6
  -1  13   3 13.7422 3.45325   4
  -1  13   3 19.9421 3.94248   6
   0 -13  -3 4.00730 2.89763   6
   0 -13  -3 6.35740 3.24915   5
   0 -13  -3 4.32307 2.78954   6
   0  13   3 3.52482 2.94335   6
   0  13   3 3.56598 2.79942   4
   0  13   3 0.05307 2.99271   6
  -1 -13  -3 42.7742 2.16497   3
  -1 -13  -3 43.8844 2.25096   3
  -1 -13  -3 41.8807 5.55383   6
  -1 -13  -3 54.9068 5.35635   6
  -1 -13  -3 51.9807 5.80086   5
   1  13   3 44.5895 4.94613   6
   1  13   3 39.7555 4.92547   6
   1  13   3 39.4833 5.11529   4
  -2 -13  -3 142.952 5.44428   3
  -2 -13  -3 157.865 8.89129   5
  -2 -13  -3 131.283 8.30378   6
  -2 -13  -3 149.553 5.69118   3
  -2 -13  -3 160.118 9.58087   6
   2  13   3 140.916 9.05447   6
   2  13   3 158.286 9.48447   6
   2  13   3 150.622 8.26449   4
  -3 -13  -3 4.57000 1.73830   3
  -3 -13  -3 6.53335 3.26355   5
  -3 -13  -3 5.20819 1.73595   3
  -3 -13  -3 6.18632 3.19951   6
  -3 -13  -3 4.76216 3.35103   6
   3  13   3 6.42907 3.01776   6
   3  13   3 5.32065 2.79768   4
   3  13   3 4.16708 1.44826   7
   3  13   3 4.93581 2.66880   6
  -4 -13  -3 1.56854 1.86040   3
  -4 -13  -3 4.45721 3.30656   5
  -4 -13  -3 -0.4098 2.50551   6
  -4 -13  -3 -1.5539 3.12550   6
  -4 -13  -3 3.13959 1.83285   3
   4  13   3 3.09248 2.85760   4
   4  13   3 2.48016 3.20880   6
   4  13   3 -0.6598 2.96741   6
  -5 -13  -3 11.6447 3.56776   6
  -5 -13  -3 10.8507 2.78137   3
  -5 -13  -3 13.6582 4.16029   5
  -5 -13  -3 13.6467 3.07421   3
   5  13   3 10.0510 3.86465   4
   5  13   3 10.8018 4.03518   6
   5  13   3 19.1359 4.53759   6
  -6 -13  -3 61.1827 6.91406   6
  -6 -13  -3 53.5526 5.88523   5
  -6 -13  -3 59.4647 5.74381   3
   6  13   3 66.7533 7.47273   6
   6  13   3 46.5528 6.47800   6
   6  13   3 63.8271 7.68237   4
  -7 -13  -3 30.7219 5.05577   3
  -7 -13  -3 30.4009 5.00348   5
   7  13   3 35.6946 5.92710   6
   7  13   3 33.3655 6.11410   4
  -8 -13  -3 1.65266 3.08886   5
   8  13   3 5.31156 4.10925   4
   6 -14  -3 63.4685 7.28907   5
  -6  14   3 45.2714 7.01609   4
   5 -14  -3 14.1505 3.95581   6
   5 -14  -3 2.70979 3.84032   5
  -5  14   3 7.64822 4.22943   4
   4 -14  -3 6.76060 3.08479   6
   4 -14  -3 8.73107 4.23370   5
   4 -14  -3 8.22869 3.43809   6
  -4  14   3 11.0871 3.47874   6
  -4  14   3 10.5601 3.90421   4
   3 -14  -3 85.0079 7.24737   6
   3 -14  -3 91.1596 6.81234   6
   3 -14  -3 80.0702 7.65433   5
  -3  14   3 95.8746 7.59669   4
  -3  14   3 84.2509 6.88738   6
   2 -14  -3 59.2192 5.78094   6
   2 -14  -3 63.9599 6.85749   5
   2 -14  -3 54.7488 5.81532   6
  -2  14   3 47.3591 5.91242   6
  -2  14   3 54.8665 6.03253   4
   1 -14  -3 11.4130 3.84172   5
   1 -14  -3 7.94353 3.39829   6
   1 -14  -3 11.3166 3.48179   6
  -1  14   3 10.6725 3.53359   4
  -1  14   3 9.15338 3.50006   6
   0 -14  -3 178.698 10.1976   5
   0 -14  -3 173.162 9.76665   6
   0 -14  -3 179.156 10.2284   6
   0  14   3 169.517 10.0177   6
   0  14   3 163.659 9.25703   6
   0  14   3 157.550 9.15189   4
  -1 -14  -3 7.83052 0.83886   3
  -1 -14  -3 7.31084 3.84334   6
  -1 -14  -3 9.46585 3.77272   6
  -1 -14  -3 8.09471 4.04106   5
  -1 -14  -3 6.37384 0.71256   3
   1  14   3 8.42819 3.38946   4
   1  14   3 6.95868 3.76163   6
   1  14   3 0.47832 3.32067   6
  -2 -14  -3 34.0982 2.62555   3
  -2 -14  -3 39.8986 5.45963   6
  -2 -14  -3 46.5810 6.11612   5
  -2 -14  -3 44.7527 6.13442   6
  -2 -14  -3 32.8075 2.75874   3
   2  14   3 38.7385 5.39496   4
   2  14   3 35.6163 5.72077   6
   2  14   3 36.1201 5.63253   6
  -3 -14  -3 5.72342 3.81950   6
  -3 -14  -3 -0.6393 3.17755   5
  -3 -14  -3 8.67763 3.70769   6
  -3 -14  -3 2.48217 1.64278   3
  -3 -14  -3 -0.0052 1.63756   3
   3  14   3 2.12187 2.65599   4
   3  14   3 2.40011 3.87322   6
   3  14   3 3.74234 3.17726   6
   3  14   3 5.08249 1.70170   7
  -4 -14  -3 14.4873 2.79103   3
  -4 -14  -3 19.1578 3.98602   6
  -4 -14  -3 15.9866 4.83120   6
  -4 -14  -3 16.1330 2.79776   3
  -4 -14  -3 15.9801 4.28617   5
   4  14   3 15.3945 4.06081   6
   4  14   3 18.5283 4.97116   6
   4  14   3 16.8030 4.15516   4
  -5 -14  -3 46.1538 6.09305   5
  -5 -14  -3 50.9385 6.90325   6
  -5 -14  -3 49.1254 4.89586   3
   5  14   3 55.2198 6.70351   6
   5  14   3 58.6407 7.12667   4
   5  14   3 43.5136 6.50132   6
  -6 -14  -3 -1.7747 3.81981   6
  -6 -14  -3 5.72350 2.72377   3
  -6 -14  -3 -3.8903 3.05313   5
   6  14   3 -5.0637 2.55763   4
   6  14   3 2.38360 3.74163   6
  -7 -14  -3 -4.6414 2.97281   5
  -7 -14  -3 6.39692 4.39807   3
   7  14   3 0.73745 3.94985   4
   5 -15  -3 20.3318 5.29292   5
  -5  15   3 29.0405 6.05825   4
   4 -15  -3 34.2622 6.08552   5
  -4  15   3 40.0971 6.34607   4
   3 -15  -3 47.8669 6.25567   6
   3 -15  -3 58.7401 6.68843   6
   3 -15  -3 62.7948 7.52492   5
  -3  15   3 51.5272 7.69555   6
  -3  15   3 59.3610 6.84220   4
   2 -15  -3 0.90992 3.15609   6
   2 -15  -3 4.94022 3.81560   6
   2 -15  -3 -2.8509 3.35909   5
  -2  15   3 -2.2498 3.20125   6
  -2  15   3 3.22212 3.57387   4
   1 -15  -3 23.8147 5.14675   6
   1 -15  -3 39.1607 6.32855   5
   1 -15  -3 30.2808 4.97937   6
  -1  15   3 16.3486 4.55177   6
  -1  15   3 24.5114 4.83060   4
   0 -15  -3 29.2066 5.67320   5
   0 -15  -3 38.5785 5.50711   6
   0 -15  -3 39.2111 6.08206   6
   0  15   3 27.5866 5.01781   4
   0  15   3 42.2191 5.91125   6
  -1 -15  -3 79.1862 8.03244   6
  -1 -15  -3 80.9366 7.75281   5
  -1 -15  -3 83.3868 8.00459   6
   1  15   3 94.4845 8.39438   6
   1  15   3 91.4071 8.64985   6
   1  15   3 75.9870 6.84766   4
  -2 -15  -3 24.7896 2.11999   3
  -2 -15  -3 15.5106 4.05572   6
  -2 -15  -3 19.7496 2.05778   3
  -2 -15  -3 21.9096 5.15403   6
  -2 -15  -3 21.4019 5.04369   5
   2  15   3 16.2570 4.13870   4
   2  15   3 17.3435 4.86094   6
   2  15   3 26.2215 5.61488   6
  -3 -15  -3 10.5136 4.47948   6
  -3 -15  -3 9.21818 4.51277   5
  -3 -15  -3 16.3065 2.45657   3
  -3 -15  -3 22.3685 5.12777   6
  -3 -15  -3 12.1580 2.17786   3
   3  15   3 11.8153 4.83787   6
   3  15   3 13.2788 4.19639   4
   3  15   3 10.7018 2.21785   7
   3  15   3 14.6269 3.95428   6
  -4 -15  -3 1.92856 2.24217   3
  -4 -15  -3 -3.4164 3.19944   5
  -4 -15  -3 3.11336 2.14979   3
  -4 -15  -3 1.29263 4.21065   6
   4  15   3 0.58251 3.28689   4
   4  15   3 -10.918 4.35638   6
   4  15   3 3.43515 4.00539   6
  -5 -15  -3 4.41209 3.76070   5
  -5 -15  -3 6.41857 2.74744   3
  -5 -15  -3 6.20057 4.39108   6
   5  15   3 4.33955 4.05057   6
   5  15   3 11.5809 4.50962   4
  -6 -15  -3 -4.4627 2.83696   3
  -6 -15  -3 -1.9369 3.08866   5
   6  15   3 0.04338 3.44599   4
   4 -16  -3 3.99724 4.36439   5
  -4  16   3 1.18610 3.74094   4
   3 -16  -3 15.0715 4.84374   5
  -3  16   3 11.6336 4.60630   4
   2 -16  -3 0.73892 3.83167   5
  -2  16   3 0.92737 3.51172   4
   1 -16  -3 5.81221 3.70414   6
   1 -16  -3 5.18018 4.46895   5
   1 -16  -3 -10.706 4.28181   6
  -1  16   3 -5.6815 2.81643   4
   0 -16  -3 20.2346 5.14671   5
   0 -16  -3 24.3102 5.34627   6
   0 -16  -3 17.2511 4.95332   6
   0  16   3 16.4742 5.15682   6
   0  16   3 15.0343 4.30451   4
  -1 -16  -3 7.78132 4.14141   6
  -1 -16  -3 9.42926 4.93400   6
  -1 -16  -3 5.75449 4.09818   5
   1  16   3 3.92822 3.35444   4
   1  16   3 2.52864 4.41840   6
  -2 -16  -3 4.52863 0.92762   3
  -2 -16  -3 6.12112 4.25078   6
  -2 -16  -3 -2.9404 4.41987   6
  -2 -16  -3 4.38504 0.82641   3
  -2 -16  -3 3.11849 3.97356   5
   2  16   3 3.60715 3.39077   4
   2  16   3 1.60193 4.06353   6
  -3 -16  -3 24.9007 5.65015   6
  -3 -16  -3 35.3841 6.19616   5
  -3 -16  -3 21.3480 5.18045   6
  -3 -16  -3 21.0437 2.57715   3
   3  16   3 26.5358 6.39461   6
   3  16   3 19.2791 6.53117   6
   3  16   3 22.0269 2.78273   7
   3  16   3 30.9131 5.56613   4
  -4 -16  -3 69.7154 8.07192   5
  -4 -16  -3 52.7255 7.77866   6
   4  16   3 61.0688 7.75316   4
[truncated: 978,819 more chars]
