# Supplementary material for: Property-Driven Design of Thermally Robust Organophosphorus Ionic Liquids for High-Temperature Applications
Source: ACS Appl Eng Mater. 2025 May 5;3(5):1468–82. doi: 10.1021/acsaenm.5c00221 (PMC12117501; doi:10.1021/acsaenm.5c00221)
Supplement: Supplementary file 2 [file em5c00221_si_002.zip › IL13_NTf2.cif]

 
data_MM_IL8_NTF2_0m

_publ_section_references
;
Bruker (2023). Apex5 v2023.9-2, SAINT V8.40B, Bruker AXS 
Inc.: Madison (WI), USA, 2023.

H\"ubschle, C. B., Sheldrick, G. M. and Dittrich, B. (2011). J. Appl. Cryst. 
44, 1281--1284.

Krause, L., Herbst-Irmer, R., Sheldrick G.M. & Stalke D. (2015). J. Appl. 
Cryst. 48, 3--10.

Parsons, S., Flack, H., Wagner, T. (2013). Acta Cryst. B69, 249-259. 

Sheldrick, G.M. (2008). Acta Cryst. A64, 112--122.

Sheldrick, G. M. (2019). SHELXL2019. University of G\"ottingen, Germany.

Sheldrick, G. M. (2015a). Crystal structure refinement with SHELXL, Acta Cryst. 
C71, 3--8.

Sheldrick, G. M. (2015b). SHELXT--Integrated space-group and
crystal-structure determination, Acta Cryst. A71 3--8.
;

_publ_section_acknowledgements
;
This material is based upon work supported by the National Science Foundation 
through the Major Research Instrumentation Program under Grant No. CHE 1625543.
(Funding for the single crystal X-ray diffractometer).

We thank the College of Science, Purdue University, for support for X-ray 
detector upgrades through the 2020 Laboratory and University Core Facility 
Research Equipment Program.
;
 
_audit_creation_method            'SHELXL-2019/3'
_shelx_SHELXL_version_number      '2019/3'
_chemical_name_systematic         ?
_chemical_name_common             ?
_chemical_melting_point           ?
_chemical_formula_moiety          
 'C48 H37 N P2, 2(C2 F6 N O4 S2)'
_chemical_formula_sum
 'C52 H37 F12 N3 O8 P2 S4' 
_chemical_formula_weight          1250.02

loop_
 _atom_type_symbol
 _atom_type_description
 _atom_type_scat_dispersion_real
 _atom_type_scat_dispersion_imag
 _atom_type_scat_source
 'C'  'C'   0.0181   0.0091
 'International Tables Vol C Tables 4.2.6.8 and 6.1.1.4'
 'H'  'H'   0.0000   0.0000
 'International Tables Vol C Tables 4.2.6.8 and 6.1.1.4'
 'S'  'S'   0.3331   0.5567
 'International Tables Vol C Tables 4.2.6.8 and 6.1.1.4'
 'P'  'P'   0.2955   0.4335
 'International Tables Vol C Tables 4.2.6.8 and 6.1.1.4'
 'N'  'N'   0.0311   0.0180
 'International Tables Vol C Tables 4.2.6.8 and 6.1.1.4'
 'O'  'O'   0.0492   0.0322
 'International Tables Vol C Tables 4.2.6.8 and 6.1.1.4'
 'F'  'F'   0.0727   0.0534
 'International Tables Vol C Tables 4.2.6.8 and 6.1.1.4'
 
_space_group_crystal_system       orthorhombic
_space_group_IT_number            33
_space_group_name_H-M_alt         'P n a 21'
_space_group_name_Hall            'P 2c -2n'
 
_shelx_space_group_comment
;
The symmetry employed for this shelxl refinement is uniquely defined
by the following loop, which should always be used as a source of
symmetry information in preference to the above space-group names.
They are only intended as comments.
;
 
loop_
 _space_group_symop_operation_xyz
 'x, y, z'
 '-x, -y, z+1/2'
 'x+1/2, -y+1/2, z'
 '-x+1/2, y+1/2, z+1/2'
 
_cell_length_a                    16.3785(6)
_cell_length_b                    20.4679(7)
_cell_length_c                    16.0134(6)
_cell_angle_alpha                 90
_cell_angle_beta                  90
_cell_angle_gamma                 90
_cell_volume                      5368.2(3)
_cell_formula_units_Z             4
_cell_measurement_temperature     150(2)
_cell_measurement_reflns_used     9371       
_cell_measurement_theta_min       2.3468
_cell_measurement_theta_max       32.9174
 
_exptl_crystal_description        block
_exptl_crystal_colour             colourless
_exptl_crystal_density_meas       ?
_exptl_crystal_density_method     ?
_exptl_crystal_density_diffrn     1.547          
_exptl_crystal_F_000              2544
_exptl_transmission_factor_min    ?
_exptl_transmission_factor_max    ?
_exptl_crystal_size_max           0.450
_exptl_crystal_size_mid           0.210
_exptl_crystal_size_min           0.180
_exptl_absorpt_coefficient_mu     3.075
_shelx_estimated_absorpt_T_min    0.338
_shelx_estimated_absorpt_T_max    0.608
_exptl_absorpt_correction_type   multi-scan
_exptl_absorpt_correction_T_min  0.6660
_exptl_absorpt_correction_T_max  0.7465
_exptl_absorpt_process_details
;
 SADABS 2016/2: Krause, L., Herbst-Irmer, R., Sheldrick G.M. & Stalke D.,
 J. Appl. Cryst. 48 (2015) 3-10
;
_exptl_absorpt_special_details    ?
_diffrn_ambient_temperature       150(2)
_diffrn_radiation_wavelength      1.54178
_diffrn_radiation_type            CuK\a
_diffrn_source                    'fine focus sealed tube X-ray source'
_diffrn_source_current            '30 mA'
_diffrn_source_voltage            '50 kV'
_diffrn_radiation_monochromator   'Triumph curved graphite crystal'
_diffrn_measurement_device        'three circle diffractometer'
_diffrn_measurement_device_type   'Bruker AXS D8 Quest'
_diffrn_detector_type             'PhotonII charge-integrating pixel array (CPAD)'
_diffrn_measurement_method        'omega and phi scans'
_diffrn_detector_area_resol_mean  7.4074
_diffrn_reflns_number             99067
_diffrn_reflns_av_unetI/netI      0.0273
_diffrn_reflns_av_R_equivalents   0.0565
_diffrn_reflns_limit_h_min        -21
_diffrn_reflns_limit_h_max        21
_diffrn_reflns_limit_k_min        -26
_diffrn_reflns_limit_k_max        26
_diffrn_reflns_limit_l_min        -19
_diffrn_reflns_limit_l_max        20
_diffrn_reflns_theta_min          4.424
_diffrn_reflns_theta_max          89.718
_diffrn_reflns_theta_full         67.679
_diffrn_measured_fraction_theta_max   0.999
_diffrn_measured_fraction_theta_full  0.999
_diffrn_reflns_Laue_measured_fraction_max    0.999
_diffrn_reflns_Laue_measured_fraction_full   0.999
_diffrn_reflns_point_group_measured_fraction_max   0.975
_diffrn_reflns_point_group_measured_fraction_full  0.980
_reflns_number_total              11957
_reflns_number_gt                 10838
_reflns_threshold_expression      'I > 2\s(I)'
_reflns_Friedel_coverage          0.883
_reflns_Friedel_fraction_max      0.948
_reflns_Friedel_fraction_full     0.959
 
_reflns_special_details
;
 Reflections were merged by SHELXL according to the crystal
 class for the calculation of statistics and refinement.
 
 _reflns_Friedel_fraction is defined as the number of unique
 Friedel pairs measured divided by the number that would be
 possible theoretically, ignoring centric projections and
 systematic absences. Completness statistics refer to single and
 composite reflections containing twin component 1 only.
;
 
_computing_data_collection        'Apex5 v2023.9-2 (Bruker, 2023)' 
_computing_cell_refinement        'SAINT V8.40B (Bruker, 2020)' 
_computing_data_reduction         'SAINT V8.40B (Bruker, 2020)'
_computing_structure_solution     'SHELXT (Sheldrick, 2015b)' 
_computing_structure_refinement   
;  
SHELXL-2019/2 (Sheldrick, 2015a, 2019), 
SHELXLE Rev1613 (H\"ubschle et al., 2011)
;  
_computing_molecular_graphics     ?
_computing_publication_material   ?
_refine_special_details
;
Refined as a 2-component inversion twin.

One of the two triflimide anions is disordered by pseudo-inversion. 
The two disordered moieties were restrained to have similar geometries
as the other, not disordered treiflimide. Uij components of ADPs for 
disordered atoms closer to each other than 2.0 Angstrom were restrained 
to be similar. Subject to these conditions the occupancy ratio refined 
to 0.780(4) to 0.220(4) . 
;
_refine_ls_structure_factor_coef  Fsqd
_refine_ls_matrix_type            full
_refine_ls_weighting_scheme       calc
_refine_ls_weighting_details
'w=1/[\s^2^(Fo^2^)+(0.0483P)^2^+1.0971P] where P=(Fo^2^+2Fc^2^)/3'
_atom_sites_solution_primary      dual 
_atom_sites_solution_secondary    difmap
_atom_sites_solution_hydrogens    mixed
_refine_ls_hydrogen_treatment     mixed
_refine_ls_extinction_method      none
_refine_ls_extinction_coef        .
_refine_ls_abs_structure_details
;
 Refined as an inversion twin.
;
_refine_ls_abs_structure_Flack    0.385(12)
_chemical_absolute_configuration  ukn
_refine_ls_number_reflns          11957
_refine_ls_number_parameters      870
_refine_ls_number_restraints      604
_refine_ls_R_factor_all           0.0374
_refine_ls_R_factor_gt            0.0310
_refine_ls_wR_factor_ref          0.0826
_refine_ls_wR_factor_gt           0.0792
_refine_ls_goodness_of_fit_ref    1.040
_refine_ls_restrained_S_all       1.045
_refine_ls_shift/su_max           0.001
_refine_ls_shift/su_mean          0.000
 
loop_
 _atom_site_label
 _atom_site_type_symbol
 _atom_site_fract_x
 _atom_site_fract_y
 _atom_site_fract_z
 _atom_site_U_iso_or_equiv
 _atom_site_adp_type
 _atom_site_occupancy
 _atom_site_site_symmetry_order  
 _atom_site_calc_flag
 _atom_site_refinement_flags_posn
 _atom_site_refinement_flags_adp
 _atom_site_refinement_flags_occupancy
 _atom_site_disorder_assembly
 _atom_site_disorder_group
P1 P 0.74864(4) 0.52707(3) 0.22626(4) 0.01725(13) Uani 1 1 d . . . . .
P2 P 0.24170(4) 0.59470(3) 0.20759(5) 0.01922(14) Uani 1 1 d . . . . .
N1 N 0.52073(14) 0.71340(12) 0.38521(16) 0.0223(5) Uani 1 1 d . . . . .
H1 H 0.530(2) 0.7492(18) 0.413(2) 0.027 Uiso 1 1 d . U . . .
C1 C 0.58281(16) 0.67247(13) 0.35992(17) 0.0193(5) Uani 1 1 d . . . . .
C2 C 0.66740(16) 0.67785(13) 0.37132(18) 0.0204(5) Uani 1 1 d . . . . .
H2 H 0.690027 0.711497 0.404988 0.025 Uiso 1 1 calc R U . . .
C3 C 0.71679(16) 0.63259(13) 0.33197(18) 0.0197(5) Uani 1 1 d . . . . .
H3 H 0.774350 0.635688 0.338075 0.024 Uiso 1 1 calc R U . . .
C4 C 0.68327(16) 0.58143(12) 0.28250(17) 0.0169(5) Uani 1 1 d . . . . .
C5 C 0.59930(16) 0.57516(12) 0.27381(17) 0.0180(5) Uani 1 1 d . . . . .
H5 H 0.576507 0.540379 0.242201 0.022 Uiso 1 1 calc R U . . .
C6 C 0.54926(15) 0.62112(13) 0.31257(17) 0.0175(5) Uani 1 1 d . . . . .
C7 C 0.46252(16) 0.63284(13) 0.30827(17) 0.0183(5) Uani 1 1 d . . . . .
C8 C 0.39951(16) 0.60187(13) 0.26586(18) 0.0196(5) Uani 1 1 d . . . . .
H8 H 0.408522 0.561831 0.237318 0.023 Uiso 1 1 calc R U . . .
C9 C 0.32248(16) 0.63122(13) 0.26632(18) 0.0200(5) Uani 1 1 d . . . . .
C10 C 0.30884(17) 0.68939(15) 0.3111(2) 0.0249(6) Uani 1 1 d . . . . .
H10 H 0.256056 0.708629 0.310397 0.030 Uiso 1 1 calc R U . . .
C11 C 0.37066(17) 0.71925(14) 0.3563(2) 0.0250(6) Uani 1 1 d . . . . .
H11 H 0.360761 0.757452 0.388465 0.030 Uiso 1 1 calc R U . . .
C12 C 0.44758(17) 0.69101(14) 0.35265(18) 0.0207(5) Uani 1 1 d . . . . .
C13 C 0.80257(16) 0.47410(13) 0.29648(17) 0.0172(5) Uani 1 1 d . . . . .
C14 C 0.81256(18) 0.49128(14) 0.38063(18) 0.0235(6) Uani 1 1 d . . . . .
H14 H 0.789942 0.530842 0.401293 0.028 Uiso 1 1 calc R U . . .
C15 C 0.85577(19) 0.45006(15) 0.4337(2) 0.0285(6) Uani 1 1 d . . . . .
H15 H 0.862897 0.461441 0.490711 0.034 Uiso 1 1 calc R U . . .
C16 C 0.88835(17) 0.39243(14) 0.4032(2) 0.0252(6) Uani 1 1 d . . . . .
H16 H 0.917531 0.364265 0.439663 0.030 Uiso 1 1 calc R U . . .
C17 C 0.87895(17) 0.37537(14) 0.3202(2) 0.0237(6) Uani 1 1 d . . . . .
H17 H 0.901936 0.335789 0.300004 0.028 Uiso 1 1 calc R U . . .
C18 C 0.83603(17) 0.41587(13) 0.26631(19) 0.0224(6) Uani 1 1 d . . . . .
H18 H 0.829426 0.404104 0.209324 0.027 Uiso 1 1 calc R U . . .
C19 C 0.81950(16) 0.57496(13) 0.16623(18) 0.0198(5) Uani 1 1 d . . . . .
C20 C 0.89095(16) 0.54623(14) 0.13618(19) 0.0226(6) Uani 1 1 d . . . . .
H20 H 0.903225 0.502055 0.149365 0.027 Uiso 1 1 calc R U . . .
C21 C 0.94408(17) 0.58247(15) 0.0869(2) 0.0258(6) Uani 1 1 d . . . . .
H21 H 0.992365 0.562735 0.065808 0.031 Uiso 1 1 calc R U . . .
C22 C 0.92733(19) 0.64659(16) 0.0685(2) 0.0290(7) Uani 1 1 d . . . . .
H22 H 0.964528 0.671351 0.035744 0.035 Uiso 1 1 calc R U . . .
C23 C 0.8561(2) 0.67519(16) 0.0976(2) 0.0362(8) Uani 1 1 d . . . . .
H23 H 0.844069 0.719334 0.083995 0.043 Uiso 1 1 calc R U . . .
C24 C 0.8024(2) 0.63962(15) 0.1465(2) 0.0319(7) Uani 1 1 d . . . . .
H24 H 0.753777 0.659461 0.166542 0.038 Uiso 1 1 calc R U . . .
C25 C 0.68683(16) 0.47880(13) 0.15727(17) 0.0193(5) Uani 1 1 d . . . . .
C26 C 0.67164(19) 0.50008(16) 0.07615(19) 0.0290(6) Uani 1 1 d . . . . .
H26 H 0.697281 0.538439 0.055479 0.035 Uiso 1 1 calc R U . . .
C27 C 0.6186(2) 0.46469(18) 0.0257(2) 0.0372(8) Uani 1 1 d . . . . .
H27 H 0.607937 0.478840 -0.029710 0.045 Uiso 1 1 calc R U . . .
C28 C 0.5814(2) 0.40888(18) 0.0561(2) 0.0386(8) Uani 1 1 d . . . . .
H28 H 0.546531 0.384088 0.020929 0.046 Uiso 1 1 calc R U . . .
C29 C 0.5949(2) 0.38886(16) 0.1380(2) 0.0356(7) Uani 1 1 d . . . . .
H29 H 0.567855 0.351211 0.159012 0.043 Uiso 1 1 calc R U . . .
C30 C 0.64733(18) 0.42355(14) 0.1888(2) 0.0263(6) Uani 1 1 d . . . . .
H30 H 0.656508 0.409992 0.244772 0.032 Uiso 1 1 calc R U . . .
C31 C 0.28746(16) 0.54513(14) 0.12728(18) 0.0211(5) Uani 1 1 d . . . . .
C32 C 0.34929(19) 0.57125(16) 0.0769(2) 0.0286(6) Uani 1 1 d . . . . .
H32 H 0.365577 0.615495 0.083572 0.034 Uiso 1 1 calc R U . . .
C33 C 0.3865(2) 0.53231(17) 0.0176(2) 0.0361(7) Uani 1 1 d . . . . .
H33 H 0.428374 0.549897 -0.016728 0.043 Uiso 1 1 calc R U . . .
C34 C 0.3630(2) 0.46796(17) 0.0079(2) 0.0361(8) Uani 1 1 d . . . . .
H34 H 0.388961 0.441426 -0.032843 0.043 Uiso 1 1 calc R U . . .
C35 C 0.3020(2) 0.44204(16) 0.0572(2) 0.0341(7) Uani 1 1 d . . . . .
H35 H 0.286478 0.397642 0.050436 0.041 Uiso 1 1 calc R U . . .
C36 C 0.26313(19) 0.48051(15) 0.1168(2) 0.0271(6) Uani 1 1 d . . . . .
H36 H 0.220424 0.462845 0.150018 0.033 Uiso 1 1 calc R U . . .
C37 C 0.18035(17) 0.65940(14) 0.16320(19) 0.0225(6) Uani 1 1 d . . . . .
C38 C 0.19838(19) 0.68469(15) 0.0850(2) 0.0289(6) Uani 1 1 d . . . . .
H38 H 0.239966 0.665350 0.051872 0.035 Uiso 1 1 calc R U . . .
C39 C 0.1551(2) 0.73887(17) 0.0551(2) 0.0360(8) Uani 1 1 d . . . . .
H39 H 0.167736 0.756665 0.001861 0.043 Uiso 1 1 calc R U . . .
C40 C 0.0943(2) 0.76626(17) 0.1028(2) 0.0377(8) Uani 1 1 d . . . . .
H40 H 0.065389 0.803280 0.082602 0.045 Uiso 1 1 calc R U . . .
C41 C 0.0750(2) 0.74017(18) 0.1800(2) 0.0399(8) Uani 1 1 d . . . . .
H41 H 0.031995 0.758756 0.211907 0.048 Uiso 1 1 calc R U . . .
C42 C 0.11795(19) 0.68715(17) 0.2113(2) 0.0318(7) Uani 1 1 d . . . . .
H42 H 0.105153 0.669844 0.264730 0.038 Uiso 1 1 calc R U . . .
C43 C 0.17935(17) 0.54440(14) 0.27265(18) 0.0226(6) Uani 1 1 d . . . . .
C44 C 0.1021(2) 0.5255(2) 0.2462(3) 0.0516(11) Uani 1 1 d . . . . .
H44 H 0.079874 0.542637 0.195953 0.062 Uiso 1 1 calc R U . . .
C45 C 0.0579(2) 0.4818(3) 0.2936(3) 0.0722(17) Uani 1 1 d . . . . .
H45 H 0.005522 0.468095 0.275184 0.087 Uiso 1 1 calc R U . . .
C46 C 0.0889(2) 0.4579(3) 0.3670(3) 0.0594(13) Uani 1 1 d . . . . .
H46 H 0.058368 0.427084 0.398536 0.071 Uiso 1 1 calc R U . . .
C47 C 0.1636(2) 0.4783(2) 0.3949(2) 0.0517(11) Uani 1 1 d . . . . .
H47 H 0.183811 0.463000 0.446954 0.062 Uiso 1 1 calc R U . . .
C48 C 0.2096(2) 0.52077(18) 0.3479(2) 0.0358(8) Uani 1 1 d . . . . .
H48 H 0.262027 0.533975 0.366863 0.043 Uiso 1 1 calc R U . . .
N2 N 0.5251(2) 0.83372(15) 0.4950(2) 0.0298(8) Uani 0.780(4) 1 d D U P A 1
S1 S 0.44976(14) 0.87389(13) 0.52771(14) 0.0311(4) Uani 0.780(4) 1 d D U P A 1
O1 O 0.4659(3) 0.9372(2) 0.5604(4) 0.0451(11) Uani 0.780(4) 1 d D U P A 1
O2 O 0.3845(2) 0.86582(17) 0.4682(2) 0.0514(10) Uani 0.780(4) 1 d D U P A 1
C49 C 0.4151(4) 0.8257(4) 0.6171(5) 0.0492(16) Uani 0.780(4) 1 d D U P A 1
F1 F 0.4080(3) 0.76403(15) 0.5965(3) 0.0715(12) Uani 0.780(4) 1 d D U P A 1
F2 F 0.4646(3) 0.8311(3) 0.6813(3) 0.0781(15) Uani 0.780(4) 1 d D U P A 1
F3 F 0.3418(3) 0.8467(2) 0.6430(3) 0.0608(12) Uani 0.780(4) 1 d D U P A 1
S2 S 0.6194(2) 0.8488(2) 0.5095(3) 0.0304(6) Uani 0.780(4) 1 d D U P A 1
O3 O 0.6602(3) 0.8325(2) 0.4332(3) 0.0424(10) Uani 0.780(4) 1 d D U P A 1
O4 O 0.63878(19) 0.90773(14) 0.5526(2) 0.0366(8) Uani 0.780(4) 1 d D U P A 1
C50 C 0.6497(4) 0.7831(3) 0.5804(4) 0.0413(14) Uani 0.780(4) 1 d D U P A 1
F4 F 0.6249(4) 0.7249(3) 0.5528(5) 0.0476(15) Uani 0.780(4) 1 d D U P A 1
F5 F 0.7298(2) 0.7813(3) 0.5866(4) 0.0901(16) Uani 0.780(4) 1 d D U P A 1
F6 F 0.6195(3) 0.79125(17) 0.6558(2) 0.0585(11) Uani 0.780(4) 1 d D U P A 1
N2B N 0.5623(7) 0.8788(6) 0.5644(8) 0.032(2) Uani 0.220(4) 1 d D U P A 2
S1B S 0.4705(6) 0.8734(6) 0.5417(7) 0.049(2) Uani 0.220(4) 1 d D U P A 2
O1B O 0.4531(9) 0.8317(8) 0.4714(9) 0.067(4) Uani 0.220(4) 1 d D U P A 2
O2B O 0.4313(10) 0.9360(8) 0.5462(14) 0.053(4) Uani 0.220(4) 1 d D U P A 2
C49B C 0.4263(14) 0.8307(11) 0.6311(13) 0.050(4) Uani 0.220(4) 1 d D U P A 2
F1B F 0.3487(10) 0.8240(9) 0.6179(13) 0.074(5) Uani 0.220(4) 1 d D U P A 2
F2B F 0.4630(10) 0.7752(8) 0.6424(13) 0.088(4) Uani 0.220(4) 1 d D U P A 2
F3B F 0.4415(12) 0.8638(11) 0.7006(12) 0.092(5) Uani 0.220(4) 1 d D U P A 2
S2B S 0.6360(8) 0.8492(9) 0.5145(11) 0.032(2) Uani 0.220(4) 1 d D U P A 2
O3B O 0.7070(6) 0.8915(5) 0.5301(8) 0.040(3) Uani 0.220(4) 1 d D U P A 2
O4B O 0.6209(8) 0.8279(7) 0.4315(8) 0.032(3) Uani 0.220(4) 1 d D U P A 2
C50B C 0.6612(13) 0.7750(10) 0.5720(12) 0.040(4) Uani 0.220(4) 1 d D U P A 2
F4B F 0.6018(14) 0.7314(12) 0.562(2) 0.051(5) Uani 0.220(4) 1 d D U P A 2
F5B F 0.7317(8) 0.7517(7) 0.5415(9) 0.059(3) Uani 0.220(4) 1 d D U P A 2
F6B F 0.6726(11) 0.7857(6) 0.6512(7) 0.054(3) Uani 0.220(4) 1 d D U P A 2
N3 N 0.47202(17) 0.64908(14) 0.84929(18) 0.0343(6) Uani 1 1 d D . . . .
S3 S 0.55334(5) 0.60964(4) 0.86210(6) 0.03375(18) Uani 1 1 d D . . . .
O5 O 0.5427(2) 0.54483(12) 0.8311(2) 0.0549(8) Uani 1 1 d D . . . .
O6 O 0.59117(19) 0.61826(13) 0.94153(17) 0.0495(7) Uani 1 1 d D . . . .
C51 C 0.6252(2) 0.64640(18) 0.7877(3) 0.0418(9) Uani 1 1 d D . . . .
F7 F 0.64266(14) 0.70761(11) 0.81018(18) 0.0553(6) Uani 1 1 d D . . . .
F8 F 0.59679(18) 0.64622(15) 0.71150(16) 0.0678(7) Uani 1 1 d D . . . .
F9 F 0.69436(16) 0.61278(14) 0.7884(2) 0.0683(8) Uani 1 1 d D . . . .
S4 S 0.44834(5) 0.70994(4) 0.90479(5) 0.02763(16) Uani 1 1 d D . . . .
O7 O 0.49459(16) 0.76757(12) 0.88889(18) 0.0445(6) Uani 1 1 d D . . . .
O8 O 0.43097(16) 0.69500(11) 0.99033(15) 0.0375(5) Uani 1 1 d D . . . .
C52 C 0.3481(2) 0.7251(2) 0.8593(2) 0.0429(8) Uani 1 1 d D . . . .
F10 F 0.35097(17) 0.73375(14) 0.77750(16) 0.0643(7) Uani 1 1 d D . . . .
F11 F 0.29841(14) 0.67469(15) 0.87414(18) 0.0686(8) Uani 1 1 d D . . . .
F12 F 0.31662(15) 0.77766(13) 0.89503(17) 0.0645(7) Uani 1 1 d D . . . .
 
loop_
 _atom_site_aniso_label
 _atom_site_aniso_U_11
 _atom_site_aniso_U_22
 _atom_site_aniso_U_33
 _atom_site_aniso_U_23
 _atom_site_aniso_U_13
 _atom_site_aniso_U_12
P1 0.0161(3) 0.0155(3) 0.0202(3) 0.0019(2) 0.0016(2) 0.0016(2)
P2 0.0163(3) 0.0211(3) 0.0203(3) -0.0017(3) 0.0004(3) -0.0015(2)
N1 0.0173(11) 0.0196(11) 0.0300(14) -0.0073(10) -0.0013(9) 0.0011(9)
C1 0.0199(13) 0.0181(12) 0.0199(13) -0.0002(11) 0.0015(10) 0.0004(10)
C2 0.0195(13) 0.0184(12) 0.0234(14) -0.0020(11) -0.0023(11) -0.0026(10)
C3 0.0143(12) 0.0192(13) 0.0255(14) 0.0008(11) -0.0015(10) -0.0016(10)
C4 0.0156(12) 0.0143(12) 0.0208(13) 0.0008(10) 0.0011(10) 0.0031(9)
C5 0.0166(12) 0.0153(12) 0.0222(14) -0.0022(10) -0.0027(10) 0.0002(9)
C6 0.0161(12) 0.0162(12) 0.0201(13) 0.0000(10) 0.0003(10) -0.0017(9)
C7 0.0169(12) 0.0168(12) 0.0213(14) -0.0012(10) 0.0019(10) 0.0025(10)
C8 0.0182(12) 0.0166(12) 0.0239(14) -0.0028(11) -0.0003(10) -0.0004(10)
C9 0.0148(12) 0.0223(13) 0.0230(14) -0.0022(11) -0.0020(10) -0.0014(10)
C10 0.0182(13) 0.0264(14) 0.0301(16) -0.0047(12) 0.0004(11) 0.0034(11)
C11 0.0198(13) 0.0243(14) 0.0308(15) -0.0101(12) 0.0010(11) 0.0035(11)
C12 0.0201(13) 0.0214(13) 0.0206(14) -0.0033(11) -0.0024(10) -0.0019(10)
C13 0.0146(12) 0.0172(12) 0.0199(13) 0.0035(10) 0.0019(10) 0.0008(10)
C14 0.0242(14) 0.0248(14) 0.0215(14) -0.0015(11) -0.0001(11) 0.0051(11)
C15 0.0297(16) 0.0318(16) 0.0238(15) 0.0007(12) -0.0022(12) 0.0056(12)
C16 0.0202(13) 0.0248(14) 0.0307(15) 0.0075(12) -0.0003(12) 0.0023(11)
C17 0.0221(14) 0.0169(12) 0.0322(16) 0.0002(11) 0.0019(12) 0.0025(11)
C18 0.0235(14) 0.0190(13) 0.0248(14) -0.0003(11) -0.0003(11) 0.0028(11)
C19 0.0174(12) 0.0206(13) 0.0214(13) 0.0040(11) 0.0023(10) -0.0015(10)
C20 0.0204(13) 0.0215(13) 0.0260(14) 0.0032(11) 0.0030(11) 0.0020(11)
C21 0.0189(13) 0.0313(16) 0.0272(15) 0.0033(12) 0.0045(11) 0.0010(11)
C22 0.0289(16) 0.0307(16) 0.0275(16) 0.0061(13) 0.0084(12) -0.0069(12)
C23 0.0413(19) 0.0208(14) 0.046(2) 0.0130(14) 0.0168(15) 0.0041(13)
C24 0.0300(16) 0.0231(15) 0.0425(19) 0.0110(14) 0.0130(14) 0.0072(12)
C25 0.0178(12) 0.0198(13) 0.0203(13) -0.0002(11) -0.0001(10) 0.0026(10)
C26 0.0326(16) 0.0308(16) 0.0237(15) 0.0035(12) 0.0005(12) -0.0022(13)
C27 0.044(2) 0.0451(19) 0.0222(16) -0.0019(14) -0.0059(14) -0.0002(15)
C28 0.0396(19) 0.0404(19) 0.0360(19) -0.0124(15) -0.0081(15) -0.0026(15)
C29 0.0368(17) 0.0271(16) 0.043(2) -0.0017(14) -0.0040(15) -0.0070(13)
C30 0.0307(15) 0.0207(14) 0.0274(16) 0.0011(12) -0.0028(12) -0.0026(11)
C31 0.0193(13) 0.0237(14) 0.0203(13) -0.0007(11) -0.0014(11) 0.0018(11)
C32 0.0289(15) 0.0274(15) 0.0296(16) -0.0029(13) 0.0047(12) -0.0029(12)
C33 0.0330(17) 0.0456(19) 0.0297(17) -0.0017(15) 0.0087(14) -0.0018(14)
C34 0.0410(19) 0.0403(18) 0.0269(17) -0.0107(14) -0.0005(14) 0.0104(14)
C35 0.0430(19) 0.0260(15) 0.0334(18) -0.0082(13) -0.0078(14) 0.0026(14)
C36 0.0293(15) 0.0260(15) 0.0261(15) -0.0016(12) -0.0030(12) -0.0008(12)
C37 0.0205(13) 0.0236(14) 0.0235(14) -0.0038(11) -0.0056(11) -0.0006(11)
C38 0.0285(15) 0.0283(16) 0.0299(16) 0.0036(13) -0.0011(12) -0.0007(12)
C39 0.0390(19) 0.0328(17) 0.0362(19) 0.0095(14) -0.0102(15) -0.0018(14)
C40 0.0418(19) 0.0279(16) 0.043(2) -0.0047(14) -0.0208(15) 0.0085(14)
C41 0.0387(19) 0.0434(19) 0.0375(19) -0.0140(16) -0.0114(15) 0.0175(16)
C42 0.0283(15) 0.0413(18) 0.0259(15) -0.0042(14) -0.0045(13) 0.0105(13)
C43 0.0209(13) 0.0265(14) 0.0204(14) 0.0022(11) 0.0016(11) -0.0030(11)
C44 0.0287(18) 0.083(3) 0.043(2) 0.032(2) -0.0127(15) -0.0237(19)
C45 0.032(2) 0.125(4) 0.060(3) 0.047(3) -0.0189(19) -0.043(2)
C46 0.039(2) 0.087(3) 0.052(3) 0.035(2) -0.0012(19) -0.028(2)
C47 0.045(2) 0.076(3) 0.034(2) 0.026(2) -0.0113(16) -0.021(2)
C48 0.0262(16) 0.049(2) 0.0320(18) 0.0095(15) -0.0066(13) -0.0126(14)
N2 0.0363(18) 0.0207(15) 0.0324(18) -0.0062(13) -0.0057(14) 0.0022(13)
S1 0.0363(11) 0.0192(6) 0.0378(8) -0.0035(5) -0.0048(7) 0.0048(7)
O1 0.042(3) 0.0206(16) 0.073(3) -0.0106(17) 0.004(2) 0.0012(18)
O2 0.049(2) 0.047(2) 0.058(2) -0.0030(17) -0.0208(17) 0.0101(16)
C49 0.037(3) 0.045(3) 0.065(4) 0.012(3) 0.008(3) 0.007(2)
F1 0.075(3) 0.0283(15) 0.111(3) 0.0145(18) 0.022(2) 0.0040(16)
F2 0.061(3) 0.130(5) 0.044(2) 0.021(3) 0.0034(18) 0.004(3)
F3 0.0450(19) 0.058(3) 0.079(3) 0.004(2) 0.024(2) 0.0114(18)
S2 0.0400(14) 0.0230(8) 0.0283(9) -0.0048(6) 0.0026(10) 0.0015(9)
O3 0.058(3) 0.0309(18) 0.038(2) -0.0056(14) 0.018(2) -0.002(2)
O4 0.0414(18) 0.0255(14) 0.0430(18) -0.0104(13) -0.0022(14) -0.0048(13)
C50 0.048(3) 0.040(3) 0.036(3) -0.007(2) -0.008(2) 0.011(2)
F4 0.087(4) 0.0236(19) 0.032(2) -0.0039(14) -0.002(3) 0.012(2)
F5 0.046(2) 0.095(4) 0.128(5) 0.029(3) -0.031(3) 0.012(2)
F6 0.109(3) 0.0425(17) 0.0242(15) -0.0026(12) -0.005(2) 0.018(2)
N2B 0.038(5) 0.022(4) 0.034(5) -0.003(4) -0.003(4) 0.005(4)
S1B 0.042(4) 0.040(3) 0.065(4) -0.001(3) -0.011(3) -0.001(3)
O1B 0.059(8) 0.075(8) 0.069(8) -0.043(7) -0.008(6) -0.007(7)
O2B 0.037(9) 0.049(8) 0.072(10) -0.004(7) 0.011(8) 0.008(7)
C49B 0.040(6) 0.046(6) 0.065(7) 0.006(6) 0.006(6) 0.004(6)
F1B 0.049(8) 0.076(10) 0.097(10) -0.025(8) 0.026(7) -0.012(7)
F2B 0.076(8) 0.063(7) 0.125(10) 0.051(8) 0.035(8) 0.007(7)
F3B 0.073(9) 0.118(11) 0.084(10) 0.000(9) 0.003(8) -0.007(9)
S2B 0.038(4) 0.027(3) 0.032(3) -0.002(2) 0.001(3) -0.004(3)
O3B 0.033(6) 0.040(6) 0.048(6) -0.011(5) -0.011(5) -0.014(4)
O4B 0.036(7) 0.030(6) 0.029(6) 0.006(4) 0.009(6) -0.006(6)
C50B 0.052(7) 0.035(6) 0.031(6) -0.001(6) -0.007(6) 0.006(6)
F4B 0.080(11) 0.026(7) 0.046(9) -0.005(6) -0.004(9) 0.003(8)
F5B 0.056(6) 0.059(7) 0.062(7) -0.014(6) -0.027(5) 0.019(5)
F6B 0.087(8) 0.049(6) 0.027(5) -0.002(4) -0.013(6) 0.007(7)
N3 0.0359(15) 0.0320(14) 0.0351(16) -0.0110(12) 0.0019(12) -0.0024(11)
S3 0.0462(5) 0.0229(3) 0.0321(4) 0.0001(3) 0.0054(3) 0.0017(3)
O5 0.076(2) 0.0259(12) 0.0629(19) -0.0086(12) 0.0118(15) 0.0011(13)
O6 0.0641(18) 0.0475(15) 0.0370(14) 0.0025(12) -0.0043(13) 0.0160(13)
C51 0.041(2) 0.0398(19) 0.044(2) 0.0019(16) 0.0103(16) 0.0044(16)
F7 0.0465(13) 0.0415(12) 0.0780(18) 0.0068(12) 0.0176(12) -0.0055(10)
F8 0.0747(17) 0.096(2) 0.0332(13) 0.0092(13) 0.0122(12) 0.0000(15)
F9 0.0494(14) 0.0692(17) 0.086(2) -0.0021(15) 0.0188(13) 0.0231(13)
S4 0.0282(4) 0.0250(3) 0.0297(4) -0.0055(3) 0.0029(3) -0.0063(3)
O7 0.0439(14) 0.0310(12) 0.0585(17) -0.0122(11) 0.0167(12) -0.0165(11)
O8 0.0488(14) 0.0340(12) 0.0297(13) -0.0055(10) 0.0016(10) -0.0017(11)
C52 0.0397(19) 0.055(2) 0.0342(19) -0.0050(17) -0.0030(15) -0.0009(17)
F10 0.0733(17) 0.0831(19) 0.0363(13) -0.0012(12) -0.0107(12) 0.0179(15)
F11 0.0351(12) 0.096(2) 0.0744(18) -0.0225(16) 0.0007(12) -0.0296(13)
F12 0.0532(14) 0.0741(17) 0.0663(17) -0.0280(14) -0.0137(12) 0.0285(12)
 
_geom_special_details
;
 All esds (except the esd in the dihedral angle between two l.s. planes)
 are estimated using the full covariance matrix.  The cell esds are taken
 into account individually in the estimation of esds in distances, angles
 and torsion angles; correlations between esds in cell parameters are only
 used when they are defined by crystal symmetry.  An approximate (isotropic)
 treatment of cell esds is used for estimating esds involving l.s. planes.
;
 
loop_
 _geom_bond_atom_site_label_1
 _geom_bond_atom_site_label_2
 _geom_bond_distance
 _geom_bond_site_symmetry_2
 _geom_bond_publ_flag
P1 C4 1.788(3) . ?
P1 C13 1.794(3) . ?
P1 C25 1.795(3) . ?
P1 C19 1.798(3) . ?
P2 C43 1.786(3) . ?
P2 C9 1.787(3) . ?
P2 C31 1.801(3) . ?
P2 C37 1.808(3) . ?
N1 C1 1.378(4) . ?
N1 C12 1.385(4) . ?
N1 H1 0.87(4) . ?
C1 C2 1.402(4) . ?
C1 C6 1.408(4) . ?
C2 C3 1.382(4) . ?
C2 H2 0.9500 . ?
C3 C4 1.423(4) . ?
C3 H3 0.9500 . ?
C4 C5 1.388(4) . ?
C5 C6 1.394(4) . ?
C5 H5 0.9500 . ?
C6 C7 1.442(4) . ?
C7 C8 1.389(4) . ?
C7 C12 1.408(4) . ?
C8 C9 1.397(4) . ?
C8 H8 0.9500 . ?
C9 C10 1.408(4) . ?
C10 C11 1.386(4) . ?
C10 H10 0.9500 . ?
C11 C12 1.387(4) . ?
C11 H11 0.9500 . ?
C13 C18 1.398(4) . ?
C13 C14 1.402(4) . ?
C14 C15 1.391(4) . ?
C14 H14 0.9500 . ?
C15 C16 1.384(4) . ?
C15 H15 0.9500 . ?
C16 C17 1.382(4) . ?
C16 H16 0.9500 . ?
C17 C18 1.388(4) . ?
C17 H17 0.9500 . ?
C18 H18 0.9500 . ?
C19 C24 1.389(4) . ?
C19 C20 1.395(4) . ?
C20 C21 1.389(4) . ?
C20 H20 0.9500 . ?
C21 C22 1.373(4) . ?
C21 H21 0.9500 . ?
C22 C23 1.386(5) . ?
C22 H22 0.9500 . ?
C23 C24 1.384(4) . ?
C23 H23 0.9500 . ?
C24 H24 0.9500 . ?
C25 C26 1.393(4) . ?
C25 C30 1.397(4) . ?
C26 C27 1.389(5) . ?
C26 H26 0.9500 . ?
C27 C28 1.383(5) . ?
C27 H27 0.9500 . ?
C28 C29 1.391(5) . ?
C28 H28 0.9500 . ?
C29 C30 1.380(4) . ?
C29 H29 0.9500 . ?
C30 H30 0.9500 . ?
C31 C36 1.391(4) . ?
C31 C32 1.400(4) . ?
C32 C33 1.382(5) . ?
C32 H32 0.9500 . ?
C33 C34 1.381(5) . ?
C33 H33 0.9500 . ?
C34 C35 1.379(5) . ?
C34 H34 0.9500 . ?
C35 C36 1.392(5) . ?
C35 H35 0.9500 . ?
C36 H36 0.9500 . ?
C37 C38 1.386(4) . ?
C37 C42 1.400(4) . ?
C38 C39 1.401(5) . ?
C38 H38 0.9500 . ?
C39 C40 1.374(5) . ?
C39 H39 0.9500 . ?
C40 C41 1.384(6) . ?
C40 H40 0.9500 . ?
C41 C42 1.387(5) . ?
C41 H41 0.9500 . ?
C42 H42 0.9500 . ?
C43 C44 1.389(4) . ?
C43 C48 1.390(4) . ?
C44 C45 1.379(5) . ?
C44 H44 0.9500 . ?
C45 C46 1.370(6) . ?
C45 H45 0.9500 . ?
C46 C47 1.368(6) . ?
C46 H46 0.9500 . ?
C47 C48 1.375(5) . ?
C47 H47 0.9500 . ?
C48 H48 0.9500 . ?
N2 S1 1.573(4) . ?
N2 S2 1.593(5) . ?
S1 O1 1.423(5) . ?
S1 O2 1.442(4) . ?
S1 C49 1.828(6) . ?
C49 F1 1.310(8) . ?
C49 F2 1.314(8) . ?
C49 F3 1.340(8) . ?
S2 O4 1.425(6) . ?
S2 O3 1.432(6) . ?
S2 C50 1.829(7) . ?
C50 F6 1.314(7) . ?
C50 F5 1.316(8) . ?
C50 F4 1.334(8) . ?
N2B S1B 1.551(13) . ?
N2B S2B 1.570(17) . ?
S1B O2B 1.436(17) . ?
S1B O1B 1.440(14) . ?
S1B C49B 1.826(18) . ?
C49B F1B 1.30(2) . ?
C49B F2B 1.30(2) . ?
C49B F3B 1.33(2) . ?
S2B O4B 1.420(19) . ?
S2B O3B 1.471(16) . ?
S2B C50B 1.824(18) . ?
C50B F6B 1.301(19) . ?
C50B F4B 1.33(2) . ?
C50B F5B 1.34(2) . ?
N3 S3 1.571(3) . ?
N3 S4 1.579(3) . ?
S3 O6 1.426(3) . ?
S3 O5 1.427(3) . ?
S3 C51 1.837(4) . ?
C51 F8 1.306(5) . ?
C51 F9 1.325(4) . ?
C51 F7 1.335(4) . ?
S4 O7 1.425(2) . ?
S4 O8 1.432(3) . ?
S4 C52 1.823(4) . ?
C52 F10 1.322(5) . ?
C52 F12 1.323(4) . ?
C52 F11 1.335(5) . ?
 
loop_
 _geom_angle_atom_site_label_1
 _geom_angle_atom_site_label_2
 _geom_angle_atom_site_label_3
 _geom_angle
 _geom_angle_site_symmetry_1
 _geom_angle_site_symmetry_3
 _geom_angle_publ_flag
C4 P1 C13 110.80(13) . . ?
C4 P1 C25 108.35(12) . . ?
C13 P1 C25 109.32(12) . . ?
C4 P1 C19 108.46(12) . . ?
C13 P1 C19 110.29(12) . . ?
C25 P1 C19 109.58(13) . . ?
C43 P2 C9 110.95(14) . . ?
C43 P2 C31 109.26(13) . . ?
C9 P2 C31 107.65(13) . . ?
C43 P2 C37 109.51(14) . . ?
C9 P2 C37 108.18(13) . . ?
C31 P2 C37 111.29(13) . . ?
C1 N1 C12 109.1(2) . . ?
C1 N1 H1 122(2) . . ?
C12 N1 H1 128(2) . . ?
N1 C1 C2 130.0(3) . . ?
N1 C1 C6 108.9(2) . . ?
C2 C1 C6 121.0(2) . . ?
C3 C2 C1 117.8(2) . . ?
C3 C2 H2 121.1 . . ?
C1 C2 H2 121.1 . . ?
C2 C3 C4 121.4(2) . . ?
C2 C3 H3 119.3 . . ?
C4 C3 H3 119.3 . . ?
C5 C4 C3 120.4(2) . . ?
C5 C4 P1 119.0(2) . . ?
C3 C4 P1 120.5(2) . . ?
C4 C5 C6 118.4(2) . . ?
C4 C5 H5 120.8 . . ?
C6 C5 H5 120.8 . . ?
C5 C6 C1 120.9(2) . . ?
C5 C6 C7 132.1(2) . . ?
C1 C6 C7 106.6(2) . . ?
C8 C7 C12 120.2(2) . . ?
C8 C7 C6 132.8(3) . . ?
C12 C7 C6 106.7(2) . . ?
C7 C8 C9 118.2(2) . . ?
C7 C8 H8 120.9 . . ?
C9 C8 H8 120.9 . . ?
C8 C9 C10 120.6(2) . . ?
C8 C9 P2 119.1(2) . . ?
C10 C9 P2 120.3(2) . . ?
C11 C10 C9 121.5(3) . . ?
C11 C10 H10 119.2 . . ?
C9 C10 H10 119.2 . . ?
C10 C11 C12 117.2(3) . . ?
C10 C11 H11 121.4 . . ?
C12 C11 H11 121.4 . . ?
N1 C12 C11 129.2(3) . . ?
N1 C12 C7 108.6(2) . . ?
C11 C12 C7 122.1(3) . . ?
C18 C13 C14 120.0(3) . . ?
C18 C13 P1 119.4(2) . . ?
C14 C13 P1 120.5(2) . . ?
C15 C14 C13 119.6(3) . . ?
C15 C14 H14 120.2 . . ?
C13 C14 H14 120.2 . . ?
C16 C15 C14 119.9(3) . . ?
C16 C15 H15 120.1 . . ?
C14 C15 H15 120.1 . . ?
C17 C16 C15 120.8(3) . . ?
C17 C16 H16 119.6 . . ?
C15 C16 H16 119.6 . . ?
C16 C17 C18 120.2(3) . . ?
C16 C17 H17 119.9 . . ?
C18 C17 H17 119.9 . . ?
C17 C18 C13 119.5(3) . . ?
C17 C18 H18 120.2 . . ?
C13 C18 H18 120.2 . . ?
C24 C19 C20 119.5(3) . . ?
C24 C19 P1 120.7(2) . . ?
C20 C19 P1 119.7(2) . . ?
C21 C20 C19 119.8(3) . . ?
C21 C20 H20 120.1 . . ?
C19 C20 H20 120.1 . . ?
C22 C21 C20 120.5(3) . . ?
C22 C21 H21 119.8 . . ?
C20 C21 H21 119.8 . . ?
C21 C22 C23 120.0(3) . . ?
C21 C22 H22 120.0 . . ?
C23 C22 H22 120.0 . . ?
C24 C23 C22 120.2(3) . . ?
C24 C23 H23 119.9 . . ?
C22 C23 H23 119.9 . . ?
C23 C24 C19 120.1(3) . . ?
C23 C24 H24 119.9 . . ?
C19 C24 H24 119.9 . . ?
C26 C25 C30 120.5(3) . . ?
C26 C25 P1 120.2(2) . . ?
C30 C25 P1 119.0(2) . . ?
C27 C26 C25 119.4(3) . . ?
C27 C26 H26 120.3 . . ?
C25 C26 H26 120.3 . . ?
C28 C27 C26 120.1(3) . . ?
C28 C27 H27 120.0 . . ?
C26 C27 H27 120.0 . . ?
C27 C28 C29 120.4(3) . . ?
C27 C28 H28 119.8 . . ?
C29 C28 H28 119.8 . . ?
C30 C29 C28 120.2(3) . . ?
C30 C29 H29 119.9 . . ?
C28 C29 H29 119.9 . . ?
C29 C30 C25 119.4(3) . . ?
C29 C30 H30 120.3 . . ?
C25 C30 H30 120.3 . . ?
C36 C31 C32 120.1(3) . . ?
C36 C31 P2 120.1(2) . . ?
C32 C31 P2 119.8(2) . . ?
C33 C32 C31 119.6(3) . . ?
C33 C32 H32 120.2 . . ?
C31 C32 H32 120.2 . . ?
C34 C33 C32 120.3(3) . . ?
C34 C33 H33 119.9 . . ?
C32 C33 H33 119.9 . . ?
C35 C34 C33 120.3(3) . . ?
C35 C34 H34 119.8 . . ?
C33 C34 H34 119.8 . . ?
C34 C35 C36 120.4(3) . . ?
C34 C35 H35 119.8 . . ?
C36 C35 H35 119.8 . . ?
C31 C36 C35 119.3(3) . . ?
C31 C36 H36 120.4 . . ?
C35 C36 H36 120.4 . . ?
C38 C37 C42 120.0(3) . . ?
C38 C37 P2 120.7(2) . . ?
C42 C37 P2 119.1(2) . . ?
C37 C38 C39 119.8(3) . . ?
C37 C38 H38 120.1 . . ?
C39 C38 H38 120.1 . . ?
C40 C39 C38 120.0(3) . . ?
C40 C39 H39 120.0 . . ?
C38 C39 H39 120.0 . . ?
C39 C40 C41 120.3(3) . . ?
C39 C40 H40 119.9 . . ?
C41 C40 H40 119.9 . . ?
C40 C41 C42 120.6(3) . . ?
C40 C41 H41 119.7 . . ?
C42 C41 H41 119.7 . . ?
C41 C42 C37 119.3(3) . . ?
C41 C42 H42 120.4 . . ?
C37 C42 H42 120.4 . . ?
C44 C43 C48 119.5(3) . . ?
C44 C43 P2 120.2(2) . . ?
C48 C43 P2 120.2(2) . . ?
C45 C44 C43 119.4(3) . . ?
C45 C44 H44 120.3 . . ?
C43 C44 H44 120.3 . . ?
C46 C45 C44 120.7(4) . . ?
C46 C45 H45 119.7 . . ?
C44 C45 H45 119.7 . . ?
C47 C46 C45 120.1(4) . . ?
C47 C46 H46 119.9 . . ?
C45 C46 H46 119.9 . . ?
C46 C47 C48 120.3(3) . . ?
C46 C47 H47 119.9 . . ?
C48 C47 H47 119.9 . . ?
C47 C48 C43 120.0(3) . . ?
C47 C48 H48 120.0 . . ?
C43 C48 H48 120.0 . . ?
S1 N2 S2 127.6(3) . . ?
O1 S1 O2 119.0(3) . . ?
O1 S1 N2 117.0(3) . . ?
O2 S1 N2 107.5(2) . . ?
O1 S1 C49 105.1(4) . . ?
O2 S1 C49 103.1(3) . . ?
N2 S1 C49 102.9(3) . . ?
F1 C49 F2 109.4(6) . . ?
F1 C49 F3 107.9(5) . . ?
F2 C49 F3 106.5(6) . . ?
F1 C49 S1 110.5(5) . . ?
F2 C49 S1 112.1(5) . . ?
F3 C49 S1 110.4(5) . . ?
O4 S2 O3 120.5(4) . . ?
O4 S2 N2 116.8(3) . . ?
O3 S2 N2 106.4(4) . . ?
O4 S2 C50 105.2(4) . . ?
O3 S2 C50 103.4(4) . . ?
N2 S2 C50 102.2(3) . . ?
F6 C50 F5 108.0(6) . . ?
F6 C50 F4 107.7(6) . . ?
F5 C50 F4 107.7(6) . . ?
F6 C50 S2 112.0(4) . . ?
F5 C50 S2 109.7(5) . . ?
F4 C50 S2 111.7(6) . . ?
S1B N2B S2B 126.7(11) . . ?
O2B S1B O1B 118.7(13) . . ?
O2B S1B N2B 110.9(11) . . ?
O1B S1B N2B 114.7(10) . . ?
O2B S1B C49B 102.2(13) . . ?
O1B S1B C49B 104.5(12) . . ?
N2B S1B C49B 103.6(10) . . ?
F1B C49B F2B 113(2) . . ?
F1B C49B F3B 112.0(19) . . ?
F2B C49B F3B 104(2) . . ?
F1B C49B S1B 108.1(16) . . ?
F2B C49B S1B 110.2(15) . . ?
F3B C49B S1B 109.8(16) . . ?
O4B S2B O3B 118.5(13) . . ?
O4B S2B N2B 117.5(12) . . ?
O3B S2B N2B 107.1(13) . . ?
O4B S2B C50B 104.8(13) . . ?
O3B S2B C50B 103.0(12) . . ?
N2B S2B C50B 103.8(12) . . ?
F6B C50B F4B 110(2) . . ?
F6B C50B F5B 106.9(17) . . ?
F4B C50B F5B 110.2(19) . . ?
F6B C50B S2B 112.6(15) . . ?
F4B C50B S2B 109.2(18) . . ?
F5B C50B S2B 107.9(14) . . ?
S3 N3 S4 122.70(18) . . ?
O6 S3 O5 118.55(18) . . ?
O6 S3 N3 114.93(16) . . ?
O5 S3 N3 109.22(17) . . ?
O6 S3 C51 104.46(19) . . ?
O5 S3 C51 103.49(18) . . ?
N3 S3 C51 104.37(17) . . ?
F8 C51 F9 108.2(3) . . ?
F8 C51 F7 109.4(3) . . ?
F9 C51 F7 107.6(3) . . ?
F8 C51 S3 112.1(3) . . ?
F9 C51 S3 109.2(3) . . ?
F7 C51 S3 110.3(3) . . ?
O7 S4 O8 116.96(16) . . ?
O7 S4 N3 114.96(16) . . ?
O8 S4 N3 114.77(15) . . ?
O7 S4 C52 105.46(18) . . ?
O8 S4 C52 103.88(17) . . ?
N3 S4 C52 97.50(17) . . ?
F10 C52 F12 109.5(3) . . ?
F10 C52 F11 107.6(3) . . ?
F12 C52 F11 108.3(3) . . ?
F10 C52 S4 112.7(3) . . ?
F12 C52 S4 108.4(3) . . ?
F11 C52 S4 110.2(3) . . ?
 
loop_
 _geom_torsion_atom_site_label_1
 _geom_torsion_atom_site_label_2
 _geom_torsion_atom_site_label_3
 _geom_torsion_atom_site_label_4
 _geom_torsion
 _geom_torsion_site_symmetry_1
 _geom_torsion_site_symmetry_2
 _geom_torsion_site_symmetry_3
 _geom_torsion_site_symmetry_4
 _geom_torsion_publ_flag
C12 N1 C1 C2 174.3(3) . . . . ?
C12 N1 C1 C6 -2.2(3) . . . . ?
N1 C1 C2 C3 -173.7(3) . . . . ?
C6 C1 C2 C3 2.4(4) . . . . ?
C1 C2 C3 C4 -1.0(4) . . . . ?
C2 C3 C4 C5 -1.1(4) . . . . ?
C2 C3 C4 P1 175.5(2) . . . . ?
C13 P1 C4 C5 -113.2(2) . . . . ?
C25 P1 C4 C5 6.7(3) . . . . ?
C19 P1 C4 C5 125.6(2) . . . . ?
C13 P1 C4 C3 70.1(2) . . . . ?
C25 P1 C4 C3 -170.0(2) . . . . ?
C19 P1 C4 C3 -51.1(3) . . . . ?
C3 C4 C5 C6 1.8(4) . . . . ?
P1 C4 C5 C6 -174.9(2) . . . . ?
C4 C5 C6 C1 -0.4(4) . . . . ?
C4 C5 C6 C7 171.9(3) . . . . ?
N1 C1 C6 C5 175.1(3) . . . . ?
C2 C1 C6 C5 -1.7(4) . . . . ?
N1 C1 C6 C7 1.0(3) . . . . ?
C2 C1 C6 C7 -175.8(3) . . . . ?
C5 C6 C7 C8 1.6(5) . . . . ?
C1 C6 C7 C8 174.7(3) . . . . ?
C5 C6 C7 C12 -172.7(3) . . . . ?
C1 C6 C7 C12 0.4(3) . . . . ?
C12 C7 C8 C9 2.2(4) . . . . ?
C6 C7 C8 C9 -171.5(3) . . . . ?
C7 C8 C9 C10 -2.2(4) . . . . ?
C7 C8 C9 P2 176.7(2) . . . . ?
C43 P2 C9 C8 96.9(2) . . . . ?
C31 P2 C9 C8 -22.6(3) . . . . ?
C37 P2 C9 C8 -143.0(2) . . . . ?
C43 P2 C9 C10 -84.2(3) . . . . ?
C31 P2 C9 C10 156.3(2) . . . . ?
C37 P2 C9 C10 35.9(3) . . . . ?
C8 C9 C10 C11 -0.3(5) . . . . ?
P2 C9 C10 C11 -179.1(2) . . . . ?
C9 C10 C11 C12 2.7(5) . . . . ?
C1 N1 C12 C11 -174.6(3) . . . . ?
C1 N1 C12 C7 2.4(3) . . . . ?
C10 C11 C12 N1 173.9(3) . . . . ?
C10 C11 C12 C7 -2.8(5) . . . . ?
C8 C7 C12 N1 -176.9(3) . . . . ?
C6 C7 C12 N1 -1.8(3) . . . . ?
C8 C7 C12 C11 0.4(4) . . . . ?
C6 C7 C12 C11 175.5(3) . . . . ?
C4 P1 C13 C18 160.0(2) . . . . ?
C25 P1 C13 C18 40.7(3) . . . . ?
C19 P1 C13 C18 -79.9(2) . . . . ?
C4 P1 C13 C14 -21.2(3) . . . . ?
C25 P1 C13 C14 -140.5(2) . . . . ?
C19 P1 C13 C14 98.9(2) . . . . ?
C18 C13 C14 C15 -0.1(4) . . . . ?
P1 C13 C14 C15 -178.9(2) . . . . ?
C13 C14 C15 C16 -0.2(5) . . . . ?
C14 C15 C16 C17 0.4(5) . . . . ?
C15 C16 C17 C18 -0.4(4) . . . . ?
C16 C17 C18 C13 0.2(4) . . . . ?
C14 C13 C18 C17 0.1(4) . . . . ?
P1 C13 C18 C17 178.9(2) . . . . ?
C4 P1 C19 C24 -21.1(3) . . . . ?
C13 P1 C19 C24 -142.6(3) . . . . ?
C25 P1 C19 C24 97.0(3) . . . . ?
C4 P1 C19 C20 161.6(2) . . . . ?
C13 P1 C19 C20 40.1(3) . . . . ?
C25 P1 C19 C20 -80.3(3) . . . . ?
C24 C19 C20 C21 0.0(5) . . . . ?
P1 C19 C20 C21 177.4(2) . . . . ?
C19 C20 C21 C22 0.9(5) . . . . ?
C20 C21 C22 C23 -1.4(5) . . . . ?
C21 C22 C23 C24 1.1(6) . . . . ?
C22 C23 C24 C19 -0.3(6) . . . . ?
C20 C19 C24 C23 -0.2(5) . . . . ?
P1 C19 C24 C23 -177.6(3) . . . . ?
C4 P1 C25 C26 90.7(3) . . . . ?
C13 P1 C25 C26 -148.5(2) . . . . ?
C19 P1 C25 C26 -27.5(3) . . . . ?
C4 P1 C25 C30 -82.5(2) . . . . ?
C13 P1 C25 C30 38.3(3) . . . . ?
C19 P1 C25 C30 159.3(2) . . . . ?
C30 C25 C26 C27 -2.0(5) . . . . ?
P1 C25 C26 C27 -175.1(3) . . . . ?
C25 C26 C27 C28 0.0(5) . . . . ?
C26 C27 C28 C29 1.9(6) . . . . ?
C27 C28 C29 C30 -1.9(5) . . . . ?
C28 C29 C30 C25 -0.1(5) . . . . ?
C26 C25 C30 C29 2.0(4) . . . . ?
P1 C25 C30 C29 175.2(2) . . . . ?
C43 P2 C31 C36 8.6(3) . . . . ?
C9 P2 C31 C36 129.2(2) . . . . ?
C37 P2 C31 C36 -112.4(2) . . . . ?
C43 P2 C31 C32 -169.5(2) . . . . ?
C9 P2 C31 C32 -49.0(3) . . . . ?
C37 P2 C31 C32 69.4(3) . . . . ?
C36 C31 C32 C33 -0.7(5) . . . . ?
P2 C31 C32 C33 177.5(3) . . . . ?
C31 C32 C33 C34 -0.1(5) . . . . ?
C32 C33 C34 C35 0.2(5) . . . . ?
C33 C34 C35 C36 0.4(5) . . . . ?
C32 C31 C36 C35 1.3(5) . . . . ?
P2 C31 C36 C35 -176.8(2) . . . . ?
C34 C35 C36 C31 -1.2(5) . . . . ?
C43 P2 C37 C38 -148.8(2) . . . . ?
C9 P2 C37 C38 90.1(3) . . . . ?
C31 P2 C37 C38 -27.9(3) . . . . ?
C43 P2 C37 C42 35.9(3) . . . . ?
C9 P2 C37 C42 -85.1(3) . . . . ?
C31 P2 C37 C42 156.8(2) . . . . ?
C42 C37 C38 C39 1.3(4) . . . . ?
P2 C37 C38 C39 -174.0(2) . . . . ?
C37 C38 C39 C40 -0.8(5) . . . . ?
C38 C39 C40 C41 -0.6(5) . . . . ?
C39 C40 C41 C42 1.6(5) . . . . ?
C40 C41 C42 C37 -1.1(5) . . . . ?
C38 C37 C42 C41 -0.4(5) . . . . ?
P2 C37 C42 C41 174.9(3) . . . . ?
C9 P2 C43 C44 162.8(3) . . . . ?
C31 P2 C43 C44 -78.6(3) . . . . ?
C37 P2 C43 C44 43.5(4) . . . . ?
C9 P2 C43 C48 -20.9(3) . . . . ?
C31 P2 C43 C48 97.7(3) . . . . ?
C37 P2 C43 C48 -140.2(3) . . . . ?
C48 C43 C44 C45 -2.4(7) . . . . ?
P2 C43 C44 C45 173.9(4) . . . . ?
C43 C44 C45 C46 1.3(9) . . . . ?
C44 C45 C46 C47 1.3(9) . . . . ?
C45 C46 C47 C48 -2.7(8) . . . . ?
C46 C47 C48 C43 1.5(7) . . . . ?
C44 C43 C48 C47 1.0(6) . . . . ?
P2 C43 C48 C47 -175.3(3) . . . . ?
S2 N2 S1 O1 13.0(5) . . . . ?
S2 N2 S1 O2 150.0(4) . . . . ?
S2 N2 S1 C49 -101.6(4) . . . . ?
O1 S1 C49 F1 -172.2(5) . . . . ?
O2 S1 C49 F1 62.5(5) . . . . ?
N2 S1 C49 F1 -49.2(5) . . . . ?
O1 S1 C49 F2 -49.9(6) . . . . ?
O2 S1 C49 F2 -175.3(6) . . . . ?
N2 S1 C49 F2 73.0(6) . . . . ?
O1 S1 C49 F3 68.6(6) . . . . ?
O2 S1 C49 F3 -56.8(6) . . . . ?
N2 S1 C49 F3 -168.5(5) . . . . ?
S1 N2 S2 O4 -4.4(6) . . . . ?
S1 N2 S2 O3 -142.2(4) . . . . ?
S1 N2 S2 C50 109.8(4) . . . . ?
O4 S2 C50 F6 50.7(6) . . . . ?
O3 S2 C50 F6 177.9(5) . . . . ?
N2 S2 C50 F6 -71.7(6) . . . . ?
O4 S2 C50 F5 -69.2(6) . . . . ?
O3 S2 C50 F5 58.0(6) . . . . ?
N2 S2 C50 F5 168.4(5) . . . . ?
O4 S2 C50 F4 171.6(5) . . . . ?
O3 S2 C50 F4 -61.2(6) . . . . ?
N2 S2 C50 F4 49.1(6) . . . . ?
S2B N2B S1B O2B -132.0(15) . . . . ?
S2B N2B S1B O1B 5.8(19) . . . . ?
S2B N2B S1B C49B 119.1(14) . . . . ?
O2B S1B C49B F1B 64.4(19) . . . . ?
O1B S1B C49B F1B -59.8(18) . . . . ?
N2B S1B C49B F1B 179.7(16) . . . . ?
O2B S1B C49B F2B -172.1(18) . . . . ?
O1B S1B C49B F2B 64(2) . . . . ?
N2B S1B C49B F2B -56.8(19) . . . . ?
O2B S1B C49B F3B -58.0(19) . . . . ?
O1B S1B C49B F3B 177.7(17) . . . . ?
N2B S1B C49B F3B 57.3(19) . . . . ?
S1B N2B S2B O4B 15(2) . . . . ?
S1B N2B S2B O3B 151.5(12) . . . . ?
S1B N2B S2B C50B -100.0(15) . . . . ?
O4B S2B C50B F6B -176.5(16) . . . . ?
O3B S2B C50B F6B 58.9(19) . . . . ?
N2B S2B C50B F6B -52.6(19) . . . . ?
O4B S2B C50B F4B -54(2) . . . . ?
O3B S2B C50B F4B -178.8(18) . . . . ?
N2B S2B C50B F4B 70(2) . . . . ?
O4B S2B C50B F5B 65.7(17) . . . . ?
O3B S2B C50B F5B -58.9(18) . . . . ?
N2B S2B C50B F5B -170.4(14) . . . . ?
S4 N3 S3 O6 19.2(3) . . . . ?
S4 N3 S3 O5 155.2(2) . . . . ?
S4 N3 S3 C51 -94.6(2) . . . . ?
O6 S3 C51 F8 -175.9(3) . . . . ?
O5 S3 C51 F8 59.4(3) . . . . ?
N3 S3 C51 F8 -54.9(3) . . . . ?
O6 S3 C51 F9 64.2(3) . . . . ?
O5 S3 C51 F9 -60.5(3) . . . . ?
N3 S3 C51 F9 -174.8(3) . . . . ?
O6 S3 C51 F7 -53.8(3) . . . . ?
O5 S3 C51 F7 -178.5(3) . . . . ?
N3 S3 C51 F7 67.2(3) . . . . ?
S3 N3 S4 O7 72.5(3) . . . . ?
S3 N3 S4 O8 -67.5(3) . . . . ?
S3 N3 S4 C52 -176.6(2) . . . . ?
O7 S4 C52 F10 62.5(3) . . . . ?
O8 S4 C52 F10 -173.9(3) . . . . ?
N3 S4 C52 F10 -56.0(3) . . . . ?
O7 S4 C52 F12 -58.8(3) . . . . ?
O8 S4 C52 F12 64.7(3) . . . . ?
N3 S4 C52 F12 -177.4(3) . . . . ?
O7 S4 C52 F11 -177.2(3) . . . . ?
O8 S4 C52 F11 -53.7(3) . . . . ?
N3 S4 C52 F11 64.2(3) . . . . ?
 
loop_
 _geom_hbond_atom_site_label_D 
 _geom_hbond_atom_site_label_H 
 _geom_hbond_atom_site_label_A 
 _geom_hbond_distance_DH 
 _geom_hbond_distance_HA 
 _geom_hbond_distance_DA 
 _geom_hbond_angle_DHA 
 _geom_hbond_site_symmetry_A 
 _geom_hbond_publ_flag
N1 H1 N2^a  0.87(4) 2.17(4) 3.026(4) 167(3) . yes
N1 H1 S2^a  0.87(4) 2.95(4) 3.776(5) 159(3) . yes
N1 H1 O1B^b  0.87(4) 2.30(4) 2.999(13) 137(3) . yes
N1 H1 O4B^b  0.87(4) 2.21(4) 2.956(14) 143(3) . yes
C2 H2 O3^a  0.95 2.56 3.319(5) 136.5 . yes
C2 H2 F4^a  0.95 2.61 3.140(8) 115.6 . yes
C2 H2 F5B^b  0.95 2.43 3.289(13) 149.8 . yes
C10 H10 O3^a  0.95 2.65 3.154(5) 113.4 3_465 yes
C11 H11 O2^a  0.95 2.59 3.501(5) 161.2 . yes
C11 H11 O1B^b  0.95 2.52 3.243(12) 132.8 . yes
C18 H18 O4^a  0.95 2.56 3.450(4) 155.5 4_644 yes
C18 H18 F6^a  0.95 2.60 3.189(5) 120.3 4_644 yes
C18 H18 F6B^b  0.95 2.60 3.243(13) 125.6 4_644 yes
C20 H20 O4^a  0.95 2.57 3.172(4) 121.6 4_644 yes
C32 H32 O8  0.95 2.45 3.183(4) 133.4 1_554 yes
C36 H36 F3^a  0.95 2.59 3.261(5) 128.0 4_544 yes
 
_refine_diff_density_max    0.407
_refine_diff_density_min   -0.311
_refine_diff_density_rms    0.047

_shelx_res_file
;
TITL MM_IL8_NTF2_0m_a.res in Pna2(1)
    MM_IL8_NTF2_0m.res
    created by SHELXL-2019/3 at 16:51:24 on 29-Jul-2024
REM Old TITL MM_IL8_NTF2_0m in Pna2(1)
REM SHELXT solution in Pna2(1): R1 0.246, Rweak 0.093, Alpha 0.011
REM <I/s>   0.482 for  350 systematic absences,  Orientation as input
REM Flack x =  0.268 ( 0.012 ) from  1261 Parsons' quotients
REM Formula found by SHELXT:  C77 Cl4
CELL  1.54178  16.3785   20.4679   16.0134   90.0000   90.0000   90.0000
ZERR    4.000   0.0006    0.0007    0.0006    0.0000    0.0000    0.0000
LATT -1
SYMM -X, -Y, 1/2+Z
SYMM 1/2+X, 1/2-Y, Z
SYMM 1/2-X, 1/2+Y, 1/2+Z
SFAC C H S P N O F
UNIT 208 148 16 8 12 32 48
OMIT 0 2 0
OMIT 1 1 -1
TEMP -123.150
SIZE 0.45 0.21 0.18
L.S. 10
BOND $H
ACTA
CONF

HTAB
HTAB N1 N2
HTAB N1 S2
HTAB N1 O1B
HTAB N1 O4B
HTAB C2 O3
HTAB C2 F4
HTAB C2 F5B
EQIV $1 x-1/2, -y+3/2, z
HTAB C10 O3_$1
HTAB C11 O2
HTAB C11 O1B
EQIV $2 -x+3/2, y-1/2, z-1/2
HTAB C18 O4_$2
HTAB C18 F6_$2
HTAB C18 F6B_$2
HTAB C20 O4_$2
EQIV $3 x, y, z-1
HTAB C32 O8_$3
EQIV $4 -x+1/2, y-1/2, z-1/2
HTAB C36 F3_$4

LIST 4
FMAP 2
PLAN 20
TWIN
SIMU 0.01 N2 > F6B
WGHT    0.048300    1.097100
BASF   0.38501
FVAR       0.24950   0.78012
P1    4    0.748643    0.527068    0.226258    11.00000    0.01611    0.01546 =
         0.02018    0.00185    0.00157    0.00162
P2    4    0.241698    0.594699    0.207593    11.00000    0.01629    0.02105 =
         0.02032   -0.00172    0.00037   -0.00152
N1    5    0.520729    0.713403    0.385207    11.00000    0.01731    0.01962 =
         0.03000   -0.00726   -0.00131    0.00107
REM AFIX 43
H1    2    0.529899    0.749173    0.413423    11.00000   -1.20000
REM AFIX 0
C1    1    0.582811    0.672469    0.359924    11.00000    0.01995    0.01807 =
         0.01987   -0.00020    0.00147    0.00042
C2    1    0.667396    0.677845    0.371319    11.00000    0.01951    0.01839 =
         0.02344   -0.00197   -0.00230   -0.00262
AFIX  43
H2    2    0.690027    0.711497    0.404988    11.00000   -1.20000
AFIX   0
C3    1    0.716786    0.632587    0.331970    11.00000    0.01430    0.01920 =
         0.02549    0.00080   -0.00154   -0.00161
AFIX  43
H3    2    0.774350    0.635688    0.338075    11.00000   -1.20000
AFIX   0
C4    1    0.683274    0.581434    0.282499    11.00000    0.01559    0.01428 =
         0.02083    0.00075    0.00111    0.00308
C5    1    0.599302    0.575163    0.273811    11.00000    0.01662    0.01528 =
         0.02217   -0.00219   -0.00274    0.00017
AFIX  43
H5    2    0.576507    0.540379    0.242201    11.00000   -1.20000
AFIX   0
C6    1    0.549257    0.621118    0.312574    11.00000    0.01613    0.01620 =
         0.02009   -0.00001    0.00027   -0.00167
C7    1    0.462525    0.632837    0.308272    11.00000    0.01692    0.01682 =
         0.02131   -0.00124    0.00186    0.00246
C8    1    0.399510    0.601875    0.265864    11.00000    0.01820    0.01662 =
         0.02388   -0.00276   -0.00034   -0.00044
AFIX  43
H8    2    0.408522    0.561831    0.237318    11.00000   -1.20000
AFIX   0
C9    1    0.322475    0.631220    0.266318    11.00000    0.01477    0.02232 =
         0.02300   -0.00217   -0.00203   -0.00142
C10   1    0.308839    0.689394    0.311139    11.00000    0.01825    0.02643 =
         0.03014   -0.00474    0.00045    0.00335
AFIX  43
H10   2    0.256056    0.708629    0.310397    11.00000   -1.20000
AFIX   0
C11   1    0.370658    0.719251    0.356327    11.00000    0.01981    0.02435 =
         0.03084   -0.01013    0.00103    0.00354
AFIX  43
H11   2    0.360761    0.757452    0.388465    11.00000   -1.20000
AFIX   0
C12   1    0.447583    0.691005    0.352646    11.00000    0.02007    0.02142 =
         0.02062   -0.00326   -0.00245   -0.00189
C13   1    0.802572    0.474099    0.296479    11.00000    0.01455    0.01720 =
         0.01993    0.00348    0.00194    0.00081
C14   1    0.812560    0.491277    0.380632    11.00000    0.02425    0.02476 =
         0.02145   -0.00154   -0.00008    0.00511
AFIX  43
H14   2    0.789942    0.530842    0.401293    11.00000   -1.20000
AFIX   0
C15   1    0.855766    0.450060    0.433661    11.00000    0.02973    0.03179 =
         0.02384    0.00074   -0.00222    0.00562
AFIX  43
H15   2    0.862897    0.461441    0.490711    11.00000   -1.20000
AFIX   0
C16   1    0.888352    0.392432    0.403158    11.00000    0.02023    0.02482 =
         0.03069    0.00753   -0.00026    0.00233
AFIX  43
H16   2    0.917531    0.364265    0.439663    11.00000   -1.20000
AFIX   0
C17   1    0.878948    0.375366    0.320198    11.00000    0.02207    0.01694 =
         0.03220    0.00025    0.00188    0.00249
AFIX  43
H17   2    0.901936    0.335789    0.300004    11.00000   -1.20000
AFIX   0
C18   1    0.836026    0.415869    0.266313    11.00000    0.02355    0.01901 =
         0.02479   -0.00030   -0.00028    0.00281
AFIX  43
H18   2    0.829426    0.404104    0.209324    11.00000   -1.20000
AFIX   0
C19   1    0.819495    0.574959    0.166232    11.00000    0.01744    0.02055 =
         0.02142    0.00402    0.00228   -0.00151
C20   1    0.890954    0.546230    0.136178    11.00000    0.02037    0.02151 =
         0.02598    0.00323    0.00301    0.00196
AFIX  43
H20   2    0.903225    0.502055    0.149365    11.00000   -1.20000
AFIX   0
C21   1    0.944085    0.582468    0.086900    11.00000    0.01892    0.03134 =
         0.02717    0.00334    0.00452    0.00096
AFIX  43
H21   2    0.992365    0.562735    0.065808    11.00000   -1.20000
AFIX   0
C22   1    0.927325    0.646593    0.068458    11.00000    0.02894    0.03069 =
         0.02747    0.00606    0.00835   -0.00689
AFIX  43
H22   2    0.964528    0.671351    0.035744    11.00000   -1.20000
AFIX   0
C23   1    0.856077    0.675192    0.097606    11.00000    0.04133    0.02076 =
         0.04647    0.01296    0.01682    0.00407
AFIX  43
H23   2    0.844069    0.719334    0.083995    11.00000   -1.20000
AFIX   0
C24   1    0.802404    0.639623    0.146470    11.00000    0.02998    0.02313 =
         0.04247    0.01096    0.01301    0.00720
AFIX  43
H24   2    0.753777    0.659461    0.166542    11.00000   -1.20000
AFIX   0
C25   1    0.686828    0.478798    0.157271    11.00000    0.01785    0.01983 =
         0.02033   -0.00017   -0.00007    0.00255
C26   1    0.671638    0.500077    0.076150    11.00000    0.03259    0.03076 =
         0.02367    0.00353    0.00048   -0.00221
AFIX  43
H26   2    0.697281    0.538439    0.055479    11.00000   -1.20000
AFIX   0
C27   1    0.618641    0.464693    0.025722    11.00000    0.04420    0.04508 =
         0.02218   -0.00193   -0.00592   -0.00018
AFIX  43
H27   2    0.607937    0.478840   -0.029710    11.00000   -1.20000
AFIX   0
C28   1    0.581442    0.408883    0.056145    11.00000    0.03959    0.04040 =
         0.03596   -0.01236   -0.00812   -0.00256
AFIX  43
H28   2    0.546531    0.384088    0.020929    11.00000   -1.20000
AFIX   0
C29   1    0.594867    0.388859    0.138022    11.00000    0.03684    0.02706 =
         0.04296   -0.00165   -0.00405   -0.00702
AFIX  43
H29   2    0.567855    0.351211    0.159012    11.00000   -1.20000
AFIX   0
C30   1    0.647327    0.423554    0.188819    11.00000    0.03067    0.02070 =
         0.02743    0.00113   -0.00282   -0.00256
AFIX  43
H30   2    0.656508    0.409992    0.244772    11.00000   -1.20000
AFIX   0
C31   1    0.287461    0.545130    0.127280    11.00000    0.01932    0.02372 =
         0.02035   -0.00073   -0.00144    0.00181
C32   1    0.349287    0.571251    0.076948    11.00000    0.02892    0.02744 =
         0.02957   -0.00287    0.00473   -0.00293
AFIX  43
H32   2    0.365577    0.615495    0.083572    11.00000   -1.20000
AFIX   0
C33   1    0.386472    0.532315    0.017590    11.00000    0.03303    0.04564 =
         0.02970   -0.00173    0.00870   -0.00176
AFIX  43
H33   2    0.428374    0.549897   -0.016728    11.00000   -1.20000
AFIX   0
C34   1    0.362990    0.467964    0.007940    11.00000    0.04103    0.04026 =
         0.02694   -0.01069   -0.00049    0.01036
AFIX  43
H34   2    0.388961    0.441426   -0.032843    11.00000   -1.20000
AFIX   0
C35   1    0.302028    0.442042    0.057216    11.00000    0.04299    0.02603 =
         0.03337   -0.00824   -0.00785    0.00262
AFIX  43
H35   2    0.286478    0.397642    0.050436    11.00000   -1.20000
AFIX   0
C36   1    0.263129    0.480513    0.116826    11.00000    0.02930    0.02605 =
         0.02608   -0.00158   -0.00298   -0.00076
AFIX  43
H36   2    0.220424    0.462845    0.150018    11.00000   -1.20000
AFIX   0
C37   1    0.180345    0.659401    0.163198    11.00000    0.02048    0.02361 =
         0.02350   -0.00384   -0.00561   -0.00061
C38   1    0.198382    0.684694    0.085026    11.00000    0.02855    0.02827 =
         0.02990    0.00364   -0.00115   -0.00070
AFIX  43
H38   2    0.239966    0.665350    0.051872    11.00000   -1.20000
AFIX   0
C39   1    0.155082    0.738868    0.055102    11.00000    0.03901    0.03281 =
         0.03623    0.00951   -0.01018   -0.00178
AFIX  43
H39   2    0.167736    0.756665    0.001861    11.00000   -1.20000
AFIX   0
C40   1    0.094304    0.766265    0.102763    11.00000    0.04182    0.02789 =
         0.04343   -0.00469   -0.02075    0.00852
AFIX  43
H40   2    0.065389    0.803280    0.082602    11.00000   -1.20000
AFIX   0
C41   1    0.075030    0.740172    0.180004    11.00000    0.03865    0.04342 =
         0.03748   -0.01398   -0.01144    0.01753
AFIX  43
H41   2    0.031995    0.758756    0.211907    11.00000   -1.20000
AFIX   0
C42   1    0.117952    0.687152    0.211263    11.00000    0.02828    0.04129 =
         0.02586   -0.00418   -0.00449    0.01054
AFIX  43
H42   2    0.105153    0.669844    0.264730    11.00000   -1.20000
AFIX   0
C43   1    0.179351    0.544400    0.272653    11.00000    0.02088    0.02654 =
         0.02038    0.00222    0.00164   -0.00297
C44   1    0.102081    0.525545    0.246215    11.00000    0.02873    0.08273 =
         0.04333    0.03190   -0.01265   -0.02372
AFIX  43
H44   2    0.079874    0.542637    0.195953    11.00000   -1.20000
AFIX   0
C45   1    0.057933    0.481799    0.293598    11.00000    0.03222    0.12490 =
         0.05959    0.04735   -0.01893   -0.04348
AFIX  43
H45   2    0.005522    0.468095    0.275184    11.00000   -1.20000
AFIX   0
C46   1    0.088867    0.457885    0.366969    11.00000    0.03904    0.08689 =
         0.05225    0.03519   -0.00119   -0.02849
AFIX  43
H46   2    0.058368    0.427084    0.398536    11.00000   -1.20000
AFIX   0
C47   1    0.163614    0.478277    0.394882    11.00000    0.04473    0.07620 =
         0.03405    0.02644   -0.01126   -0.02126
AFIX  43
H47   2    0.183811    0.463000    0.446954    11.00000   -1.20000
AFIX   0
C48   1    0.209602    0.520770    0.347903    11.00000    0.02624    0.04913 =
         0.03202    0.00954   -0.00665   -0.01265
AFIX  43
H48   2    0.262027    0.533975    0.366863    11.00000   -1.20000
AFIX   0
PART 1 21
SAME N3 > F12
N2    5    0.525093    0.833717    0.494968    21.00000    0.03635    0.02073 =
         0.03239   -0.00616   -0.00572    0.00220
S1    3    0.449758    0.873895    0.527713    21.00000    0.03633    0.01916 =
         0.03783   -0.00352   -0.00485    0.00476
O1    6    0.465853    0.937246    0.560387    21.00000    0.04167    0.02058 =
         0.07305   -0.01063    0.00422    0.00121
O2    6    0.384519    0.865821    0.468168    21.00000    0.04906    0.04720 =
         0.05792   -0.00297   -0.02075    0.01010
C49   1    0.415099    0.825726    0.617086    21.00000    0.03727    0.04510 =
         0.06528    0.01238    0.00810    0.00697
F1    7    0.408023    0.764026    0.596497    21.00000    0.07523    0.02828 =
         0.11112    0.01453    0.02236    0.00399
F2    7    0.464594    0.831056    0.681271    21.00000    0.06074    0.12968 =
         0.04398    0.02131    0.00336    0.00417
F3    7    0.341843    0.846689    0.643013    21.00000    0.04502    0.05782 =
         0.07950    0.00409    0.02429    0.01136
S2    3    0.619414    0.848826    0.509528    21.00000    0.04003    0.02297 =
         0.02831   -0.00482    0.00259    0.00147
O3    6    0.660185    0.832502    0.433210    21.00000    0.05781    0.03095 =
         0.03838   -0.00559    0.01841   -0.00175
O4    6    0.638781    0.907729    0.552640    21.00000    0.04139    0.02549 =
         0.04301   -0.01043   -0.00216   -0.00478
C50   1    0.649663    0.783067    0.580426    21.00000    0.04775    0.04008 =
         0.03608   -0.00723   -0.00753    0.01061
F4    7    0.624929    0.724869    0.552834    21.00000    0.08704    0.02356 =
         0.03233   -0.00393   -0.00166    0.01157
F5    7    0.729765    0.781327    0.586611    21.00000    0.04641    0.09547 =
         0.12833    0.02892   -0.03134    0.01177
F6    7    0.619486    0.791253    0.655760    21.00000    0.10883    0.04247 =
         0.02419   -0.00258   -0.00473    0.01752
PART 2 -21
SAME N3 > F12
N2B   5    0.562307    0.878835    0.564442   -21.00000    0.03803    0.02217 =
         0.03433   -0.00346   -0.00255    0.00502
S1B   3    0.470496    0.873357    0.541697   -21.00000    0.04226    0.04006 =
         0.06516   -0.00106   -0.01111   -0.00149
O1B   6    0.453073    0.831700    0.471417   -21.00000    0.05872    0.07473 =
         0.06867   -0.04320   -0.00824   -0.00702
O2B   6    0.431341    0.936020    0.546201   -21.00000    0.03715    0.04904 =
         0.07244   -0.00411    0.01060    0.00804
C49B  1    0.426346    0.830670    0.631061   -21.00000    0.03997    0.04594 =
         0.06543    0.00644    0.00630    0.00434
F1B   7    0.348685    0.823962    0.617867   -21.00000    0.04878    0.07609 =
         0.09697   -0.02525    0.02625   -0.01208
F2B   7    0.463049    0.775191    0.642364   -21.00000    0.07555    0.06348 =
         0.12547    0.05109    0.03457    0.00679
F3B   7    0.441511    0.863841    0.700626   -21.00000    0.07262    0.11841 =
         0.08359   -0.00014    0.00337   -0.00715
S2B   3    0.635964    0.849215    0.514462   -21.00000    0.03777    0.02687 =
         0.03195   -0.00241    0.00070   -0.00365
O3B   6    0.706952    0.891507    0.530104   -21.00000    0.03317    0.03969 =
         0.04790   -0.01087   -0.01052   -0.01422
O4B   6    0.620916    0.827918    0.431476   -21.00000    0.03600    0.03038 =
         0.02875    0.00560    0.00911   -0.00602
C50B  1    0.661218    0.775002    0.571956   -21.00000    0.05235    0.03500 =
         0.03135   -0.00084   -0.00729    0.00640
F4B   7    0.601774    0.731382    0.561571   -21.00000    0.07985    0.02579 =
         0.04639   -0.00500   -0.00449    0.00327
F5B   7    0.731692    0.751702    0.541497   -21.00000    0.05561    0.05859 =
         0.06229   -0.01420   -0.02706    0.01893
F6B   7    0.672596    0.785706    0.651169   -21.00000    0.08658    0.04933 =
         0.02670   -0.00191   -0.01259    0.00729
PART 0

N3    5    0.472019    0.649082    0.849289    11.00000    0.03594    0.03198 =
         0.03508   -0.01096    0.00188   -0.00239
S3    3    0.553335    0.609644    0.862102    11.00000    0.04624    0.02289 =
         0.03211    0.00014    0.00541    0.00168
O5    6    0.542735    0.544834    0.831137    11.00000    0.07582    0.02586 =
         0.06290   -0.00861    0.01183    0.00108
O6    6    0.591171    0.618263    0.941535    11.00000    0.06415    0.04752 =
         0.03697    0.00245   -0.00429    0.01596
C51   1    0.625211    0.646403    0.787663    11.00000    0.04148    0.03983 =
         0.04401    0.00190    0.01029    0.00443
F7    7    0.642665    0.707609    0.810180    11.00000    0.04649    0.04146 =
         0.07796    0.00680    0.01757   -0.00549
F8    7    0.596787    0.646215    0.711495    11.00000    0.07470    0.09553 =
         0.03320    0.00923    0.01216    0.00002
F9    7    0.694358    0.612781    0.788450    11.00000    0.04942    0.06924 =
         0.08611   -0.00214    0.01876    0.02306
S4    3    0.448336    0.709936    0.904793    11.00000    0.02816    0.02502 =
         0.02972   -0.00552    0.00288   -0.00633
O7    6    0.494595    0.767569    0.888892    11.00000    0.04389    0.03104 =
         0.05852   -0.01219    0.01667   -0.01649
O8    6    0.430969    0.694998    0.990331    11.00000    0.04885    0.03404 =
         0.02973   -0.00546    0.00162   -0.00170
C52   1    0.348061    0.725092    0.859271    11.00000    0.03971    0.05466 =
         0.03420   -0.00499   -0.00303   -0.00094
F10   7    0.350966    0.733749    0.777501    11.00000    0.07332    0.08314 =
         0.03632   -0.00118   -0.01074    0.01788
F11   7    0.298413    0.674689    0.874144    11.00000    0.03513    0.09640 =
         0.07440   -0.02250    0.00075   -0.02960
F12   7    0.316618    0.777660    0.895027    11.00000    0.05316    0.07408 =
         0.06629   -0.02803   -0.01375    0.02849
REM <hkl>
REM C:/Users/zelle/Desktop/MM_IL8_NTF2_NiBr2/MM_IL8_NTF2_0m.hkl
REM </hkl>
HKLF 4


REM  MM_IL8_NTF2_0m_a.res in Pna2(1)
REM wR2 = 0.0826, GooF = S = 1.040, Restrained GooF = 1.045 for all data
REM R1 = 0.0310 for 10838 Fo > 4sig(Fo) and 0.0374 for all 11957 data
REM 870 parameters refined using 604 restraints

END

WGHT      0.0483      1.0975

REM Instructions for potential hydrogen bonds
HTAB N1 N2
HTAB N1 S2
HTAB N1 O1B
HTAB N1 O4B
HTAB C2 O3
HTAB C2 F4
HTAB C2 F5B
HTAB C10 O3_$1
HTAB C11 O2
HTAB C11 O1B
HTAB C18 O4_$2
HTAB C18 F6_$2
HTAB C18 F6B_$2
HTAB C20 O4_$2
HTAB C32 O8_$3
HTAB C36 F3_$4

REM Highest difference peak  0.407,  deepest hole -0.311,  1-sigma level  0.047
Q1    1   0.4001  0.6724  0.9074  11.00000  0.05    0.41
Q2    1   0.4161  0.6602  0.9339  11.00000  0.05    0.31
Q3    1   0.6696  0.4532  0.1634  11.00000  0.05    0.25
Q4    1   0.9399  0.6219  0.0944  11.00000  0.05    0.24
Q5    1   0.8179  0.6029  0.1597  11.00000  0.05    0.23
Q6    1   0.7083  0.5587  0.2539  11.00000  0.05    0.22
Q7    1   0.2039  0.6314  0.2046  11.00000  0.05    0.21
Q8    1   0.6000  0.3269  0.0178  11.00000  0.05    0.21
Q9    1   0.6393  0.5675  0.2825  11.00000  0.05    0.21
Q10   1   0.8506  0.4126  0.4205  11.00000  0.05    0.21
Q11   1   0.7195  0.4997  0.1843  11.00000  0.05    0.21
Q12   1   0.6171  0.4095  0.1644  11.00000  0.05    0.21
Q13   1   0.8586  0.5685  0.1623  11.00000  0.05    0.20
Q14   1   0.8238  0.4502  0.2757  11.00000  0.05    0.20
Q15   1   0.6844  0.4846  0.1198  11.00000  0.05    0.20
Q16   1   0.8226  0.6488  0.1031  11.00000  0.05    0.20
Q17   1   0.8707  0.3877  0.3650  11.00000  0.05    0.20
Q18   1   0.3834  0.7782  0.5454  11.00000  0.05    0.20
Q19   1   0.6825  0.6452  0.3630  11.00000  0.05    0.20
Q20   1   0.6434  0.4012  0.1539  11.00000  0.05    0.20
;
_shelx_res_checksum   39838

_shelx_hkl_file
;
   2   0   0 43.4084 1.44682   4
  -2   0   0 46.4075 2.60183   1
   3   0   0 2.20223 0.61128   4
   3   0   0 1.11699 0.64010   3
  -3   0   0 0.88936 0.58526   4
  -3   0   0 1.21909 0.61302   3
  -3   0   0 2.30201 1.40702   1
   4   0   0 7469.27 219.415   2
  -4   0   0 6920.52 213.643   2
   5   0   0 1.52660 0.84748   4
   5   0   0 0.55602 0.87799   3
  -5   0   0 0.56430 0.80585   3
  -5   0   0 0.27656 0.81373   4
  -5   0   0 -2.5427 1.50984   1
   5   0   0 1.68695 2.02245   1
  -6   0   0 72.6925 3.03876   4
   6   0   0 72.2993 3.04223   3
   6   0   0 71.2603 2.94047   4
  -6   0   0 72.9416 3.10941   3
   6   0   0 76.0756 6.09428   1
  -6   0   0 69.8037 5.71317   1
  -7   0   0 0.41711 1.13391   4
  -7   0   0 -0.8231 1.11210   3
  -7   0   0 0.32458 1.99683   1
   7   0   0 0.55817 1.10264   4
   7   0   0 -2.5738 1.12399   3
   7   0   0 4.06825 3.07284   1
   8   0   0 502.093 13.0033   3
   8   0   0 517.058 12.8983   4
  -8   0   0 479.242 18.3276   1
  -8   0   0 491.317 12.8994   3
  -8   0   0 506.979 12.9043   4
   8   0   0 503.837 18.6937   1
   9   0   0 -0.3101 1.19899   4
   9   0   0 -5.8716 2.85197   1
   9   0   0 -0.6106 1.27998   3
  -9   0   0 1.64045 1.37184   3
  -9   0   0 -0.2730 1.26673   4
  -9   0   0 1.76410 3.26085   1
  10   0   0 474.987 19.5653   1
 -10   0   0 443.556 12.3569   3
  10   0   0 450.860 12.3933   3
  10   0   0 451.544 12.2456   4
 -10   0   0 429.413 18.6184   1
 -10   0   0 450.667 12.2730   4
 -11   0   0 1.17383 1.51382   3
  11   0   0 3.13888 1.73843   3
 -11   0   0 3.75488 4.04464   1
  11   0   0 2.07324 4.22310   1
  11   0   0 1.36087 1.42080   4
 -11   0   0 2.64006 1.60316   4
  12   0   0 90.7597 4.62844   4
  12   0   0 73.3693 9.37554   1
  12   0   0 86.5383 4.64191   3
 -12   0   0 85.7310 4.56505   4
 -12   0   0 81.8744 4.57388   3
 -12   0   0 70.7724 9.03470   1
  13   0   0 -9.4525 4.64448   1
  13   0   0 -0.2944 1.74941   3
 -13   0   0 0.80418 1.71217   4
  13   0   0 -0.0009 1.46455   4
 -13   0   0 -0.2914 1.67115   3
 -13   0   0 -0.9670 5.02899   1
  14   0   0 472.877 23.7318   1
 -14   0   0 469.322 14.1355   3
 -14   0   0 507.231 14.2083   4
  14   0   0 474.008 14.2796   3
 -14   0   0 493.421 22.9690   1
  14   0   0 483.107 14.1285   4
 -15   0   0 1.25857 2.03486   4
  15   0   0 7.93836 5.50025   1
 -15   0   0 -0.1331 2.00077   3
  15   0   0 2.03865 1.74784   4
 -15   0   0 0.22063 6.15400   1
 -16   0   0 202.119 16.9795   1
 -16   0   0 199.064 8.47243   3
 -16   0   0 203.750 8.30584   4
  16   0   0 214.016 17.8773   1
 -17   0   0 4.23263 7.88208   1
 -17   0   0 1.78556 2.19709   3
  17   0   0 -1.2511 8.48477   1
 -17   0   0 3.28206 2.31340   4
 -18   0   0 0.38163 8.76893   1
 -18   0   0 10.0779 2.94283   3
 -18   0   0 9.31440 2.70752   4
  18   0   0 9.16842 9.49291   1
 -19   0   0 -0.3011 2.31096   4
 -19   0   0 -5.2781 9.92928   1
  19   0   0 12.4006 11.3712   1
 -19   0   0 -0.4351 2.37356   3
 -20   0   0 165.691 8.38537   4
 -20   0   0 163.362 8.61602   3
 -20   0   0 162.767 19.9698   1
  20   0   0 145.662 19.6275   1
  21   0   0 -1.5814 14.7113   1
 -21   0   0 0.81636 2.46559   4
 -21   0   0 6.34437 14.3095   1
 -21   0   0 1.82956 2.74371   3
 -22   0   0 -5.3182 16.4417   1
  22   0   0 -9.0866 17.5079   1
 -22   0   0 0.44748 2.68412   3
 -22   0   0 -4.1272 2.24584   4
 -23   0   0 2.95114 3.17545   3
  23   0   0 -21.734 23.7481   1
 -23   0   0 5.70429 19.5655   1
 -23   0   0 1.63618 2.62915   4
 -24   0   0 0.62254 3.05156   3
  24   0   0 5.86960 27.1863   1
 -24   0   0 2.67842 2.95022   4
 -25   0   0 0.64785 2.78045   4
 -25   0   0 -2.6092 3.22784   3
   2  -1   0 298.890 6.44946   4
   2   1   0 282.135 6.58654   4
  -2  -1   0 299.633 8.38058   1
   2   1   0 248.243 6.42605   3
   2  -1   0 284.040 6.58712   3
  -2  -1   0 255.519 6.44130   3
  -2   1   0 281.325 8.24868   1
   3   1   0 84.8681 2.67989   4
  -3   1   0 84.9981 2.53804   4
  -3   1   0 84.2409 4.42113   1
  -3  -1   0 89.6013 4.54023   1
  -3   1   0 83.4028 2.71727   3
   3  -1   0 84.6760 2.53905   4
   3  -1   0 81.2019 4.48280   1
   3  -1   0 87.6504 2.73912   3
   3   1   0 87.4836 2.62303   3
   3   1   0 89.8752 4.52391   1
  -3  -1   0 82.5964 2.56137   3
  -3  -1   0 80.3956 2.64890   4
  -4   1   0 1016.30 25.4551   1
  -4  -1   0 948.505 21.6540   3
   4   1   0 942.746 25.1060   1
   4  -1   0 957.454 21.5728   4
   4  -1   0 955.924 21.7670   3
   4   1   0 954.135 21.7448   4
   4   1   0 985.549 21.6983   3
  -4   1   0 957.543 21.5731   4
  -4   1   0 948.628 21.7575   3
  -4  -1   0 929.912 25.0272   1
   4  -1   0 962.186 25.2041   1
  -4  -1   0 955.064 21.7524   4
   5   1   0 20.9108 1.60830   3
  -5   1   0 20.0591 1.68382   3
   5  -1   0 25.5200 1.64946   4
  -5  -1   0 22.5305 1.76856   4
  -5  -1   0 17.6977 3.03336   1
   5   1   0 22.4501 1.76268   4
   5   1   0 22.7006 3.35585   1
   5  -1   0 19.3109 1.79417   3
  -5   1   0 23.7496 1.66322   4
  -5  -1   0 19.8214 1.62817   3
  -5   1   0 17.6893 3.05255   1
   5  -1   0 19.0642 3.16411   1
  -6   1   0 1652.71 41.7892   1
   6   1   0 1610.76 36.4453   3
   6  -1   0 1625.44 36.5628   3
   6  -1   0 1735.12 42.6357   1
  -6  -1   0 1578.20 36.4704   4
   6  -1   0 1631.06 36.3403   4
   6   1   0 1699.85 42.2312   1
  -6  -1   0 1606.23 41.5565   1
   6   1   0 1588.68 36.4663   4
  -6  -1   0 1582.71 36.4149   3
  -6   1   0 1579.96 36.5088   3
  -6   1   0 1592.30 36.3105   4
   7   1   0 234.983 6.93755   3
   7   1   0 238.945 11.4890   1
  -7  -1   0 240.976 11.3807   1
  -7   1   0 226.531 11.0444   1
   7  -1   0 235.133 7.05586   3
   7  -1   0 259.638 11.9363   1
   7  -1   0 238.670 6.85966   4
  -7  -1   0 236.651 7.03125   4
  -7   1   0 238.158 7.02396   3
  -7   1   0 243.670 6.90169   4
   7   1   0 238.167 6.98437   4
  -7  -1   0 240.463 6.98228   3
  -8  -1   0 515.833 13.5696   3
  -8  -1   0 539.136 13.7091   4
  -8   1   0 528.869 13.7251   3
  -8  -1   0 509.070 19.1045   1
   8   1   0 531.710 13.6432   3
   8  -1   0 523.586 19.4865   1
   8  -1   0 538.091 13.7734   3
  -8   1   0 589.854 19.8868   1
   8   1   0 562.171 19.8917   1
   8  -1   0 537.408 13.5013   4
  -8   1   0 515.816 13.4231   4
   8   1   0 534.662 13.6304   4
   9  -1   0 1.54909 3.63245   1
  -9   1   0 2.06982 1.38478   3
  -9  -1   0 0.54581 1.31191   4
   9  -1   0 3.36506 1.31107   4
  -9  -1   0 0.60030 1.28942   3
  -9  -1   0 7.52728 3.75472   1
   9   1   0 0.56549 1.45818   3
  -9   1   0 -1.4523 3.25989   1
   9   1   0 2.45055 1.41584   4
   9   1   0 -1.6608 3.14951   1
  -9   1   0 -0.6077 1.18545   4
   9  -1   0 0.19154 1.46511   3
  10   1   0 315.966 15.6060   1
  10   1   0 297.817 8.98176   4
 -10  -1   0 294.178 8.98181   3
 -10   1   0 290.979 8.97682   3
  10  -1   0 315.845 15.3394   1
 -10   1   0 302.565 15.0322   1
 -10  -1   0 284.133 14.7471   1
  10  -1   0 291.821 8.78407   4
  10  -1   0 290.808 9.01803   3
 -10  -1   0 305.035 9.02691   4
  10   1   0 291.443 8.92305   3
 -10   1   0 295.886 8.80057   4
 -11   1   0 10.8399 2.17780   3
  11  -1   0 10.9391 2.14433   3
  11   1   0 9.76213 1.93539   4
 -11   1   0 11.7772 2.05705   4
  11  -1   0 14.0212 2.11818   4
 -11  -1   0 16.4103 2.34517   3
  11  -1   0 20.8424 5.73119   1
 -11   1   0 9.51203 4.24545   1
 -11  -1   0 11.1945 2.02519   4
  11   1   0 12.4621 5.18401   1
 -11  -1   0 1.26673 4.35798   1
  11   1   0 15.4694 2.31581   3
 -12  -1   0 6.74504 4.88850   1
 -12   1   0 9.40808 2.05226   4
  12  -1   0 11.5757 2.22709   3
 -12  -1   0 11.2446 2.19472   3
  12   1   0 6.18705 5.03847   1
  12   1   0 8.83402 2.09958   4
 -12  -1   0 5.91456 1.97160   4
  12  -1   0 8.56394 5.44600   1
 -12   1   0 6.67360 5.06491   1
  12   1   0 10.3821 2.15498   3
  12  -1   0 7.79114 2.00202   4
 -12   1   0 5.07147 1.88675   3
 -13   1   0 -7.2944 4.62250   1
 -13   1   0 -0.1153 1.70540   3
 -13  -1   0 1.30248 1.72946   3
  13  -1   0 -1.8356 1.40350   4
 -13   1   0 -2.6500 1.40337   4
  13   1   0 1.58695 1.83652   3
 -13  -1   0 -2.0995 4.77992   1
  13   1   0 1.22157 5.20471   1
  13  -1   0 -4.0841 5.01228   1
 -13  -1   0 -0.7822 1.67512   4
  13  -1   0 -1.7190 1.57426   3
  13   1   0 0.20275 1.70409   4
  14   1   0 60.9389 10.4171   1
  14   1   0 73.9847 4.70762   4
 -14  -1   0 71.8265 4.83603   4
 -14   1   0 79.9909 4.84785   4
 -14   1   0 77.4683 10.2505   1
  14  -1   0 88.3662 11.2222   1
 -14   1   0 75.2506 4.80656   3
  14  -1   0 71.2000 4.58059   4
  14   1   0 65.7909 4.63421   3
 -14  -1   0 61.5324 9.42461   1
 -14  -1   0 73.7974 4.67551   3
  14  -1   0 61.8452 5.51827   3
 -15  -1   0 1.06081 2.04581   4
 -15   1   0 -0.8906 1.83395   4
  15   1   0 8.76086 5.87388   1
 -15   1   0 1.00501 1.97030   3
 -15   1   0 2.89856 6.09122   1
 -15  -1   0 -3.2664 6.25548   1
 -15  -1   0 -0.0066 1.93554   3
  15  -1   0 0.68683 1.79167   4
  15  -1   0 11.7394 7.25511   1
 -16   1   0 2.20760 2.20806   3
 -16  -1   0 2.08393 2.25059   3
  16   1   0 9.92980 7.86857   1
 -16  -1   0 0.06030 2.08071   4
 -16  -1   0 9.87965 7.36731   1
 -16   1   0 8.92522 7.33322   1
  16  -1   0 -3.6129 7.04536   1
 -16   1   0 0.64035 1.99566   4
  17  -1   0 35.1742 10.4576   1
 -17  -1   0 44.5944 4.43636   4
  17   1   0 24.9624 9.31611   1
 -17   1   0 27.8422 9.60886   1
 -17   1   0 36.7632 4.19491   3
 -17  -1   0 23.4553 9.23785   1
 -17   1   0 40.0871 4.35296   4
 -17  -1   0 30.9371 3.95446   3
 -18   1   0 66.1531 5.29926   4
 -18   1   0 73.8314 5.79847   3
  18   1   0 83.5140 13.6027   1
 -18  -1   0 63.5846 11.5844   1
 -18  -1   0 71.1775 5.44460   3
 -18   1   0 55.1586 12.5225   1
 -18  -1   0 72.4587 5.64836   4
  18  -1   0 67.9432 12.7253   1
 -19   1   0 11.6400 10.5535   1
 -19  -1   0 5.63375 2.88094   3
 -19   1   0 2.71078 2.47976   4
 -19  -1   0 15.9024 10.4958   1
  19   1   0 -5.3511 10.7421   1
 -19  -1   0 1.16642 2.43027   4
  19  -1   0 10.3683 11.6408   1
 -19   1   0 3.03626 2.67860   3
 -20  -1   0 -7.4304 12.2540   1
 -20   1   0 3.71474 2.85792   3
 -20   1   0 -18.345 11.2395   1
  20   1   0 -4.3281 12.8156   1
 -20  -1   0 4.38799 2.76260   4
  20  -1   0 -9.9791 12.5618   1
 -20   1   0 2.77071 2.58024   4
 -20  -1   0 2.55377 2.64334   3
 -21  -1   0 0.79398 2.52407   4
 -21   1   0 7.98980 3.20720   3
 -21   1   0 6.80069 14.1790   1
  21   1   0 20.9539 14.0544   1
 -21  -1   0 5.94482 2.94763   3
 -21  -1   0 14.8222 14.2980   1
 -21   1   0 6.41229 2.76970   4
  21  -1   0 2.77056 15.3118   1
 -22  -1   0 9.90350 3.33960   4
 -22  -1   0 1.55235 18.8901   1
  22  -1   0 29.5030 18.5850   1
 -22   1   0 10.1887 3.13347   4
  22   1   0 -19.078 17.1772   1
 -22   1   0 0.70650 16.2808   1
 -22   1   0 7.53222 3.29057   3
 -22  -1   0 5.49786 3.22193   3
 -23   1   0 17.7334 4.04902   3
 -23  -1   0 3.76303 20.6985   1
  23   1   0 9.03914 20.9074   1
 -23   1   0 27.0262 4.41818   4
  23  -1   0 -12.894 23.6338   1
 -23   1   0 11.2125 20.6888   1
 -23  -1   0 16.7247 3.65357   4
 -23  -1   0 14.2551 3.83492   3
 -24  -1   0 12.1237 3.97325   3
 -24   1   0 10.5533 3.30160   4
  24  -1   0 40.3017 26.5909   1
 -24   1   0 15.2337 4.05711   3
  24   1   0 24.7093 27.2945   1
 -24  -1   0 9.39215 3.55185   4
 -25   1   0 8.57221 3.54046   3
 -25  -1   0 5.41485 3.19811   4
 -25   1   0 4.88602 2.96987   4
 -25  -1   0 4.71087 3.34834   3
   0   2   0 -0.5117 0.64343   1
   0   2   0 -0.1129 0.12737   3
   1  -2   0 320.199 7.20736   4
  -1  -2   0 314.104 7.22380   3
  -1  -2   0 336.197 9.06608   1
   2  -2   0 2505.51 58.0872   1
   2   2   0 2600.15 58.2296   1
  -2   2   0 2644.44 58.3224   1
  -2  -2   0 2515.98 58.0834   1
  -3  -2   0 768.122 20.1348   1
  -3  -2   0 750.856 17.3120   4
  -3   2   0 757.792 20.0776   1
  -3   2   0 744.993 17.2654   3
   3  -2   0 775.033 17.2978   3
   3  -2   0 805.070 20.5170   1
  -3  -2   0 748.210 17.0905   3
   3   2   0 751.321 17.3069   4
  -3   2   0 749.171 16.9916   4
   3   2   0 749.279 17.0863   3
   3   2   0 757.756 20.1390   1
   3  -2   0 771.624 17.0045   4
   4  -2   0 815.687 18.7250   3
  -4  -2   0 818.059 18.5417   3
  -4   2   0 808.713 18.7248   3
   4  -2   0 800.885 18.3953   4
   4   2   0 801.774 22.2373   1
  -4  -2   0 800.114 18.7328   4
  -4  -2   0 781.245 22.0139   1
   4   2   0 840.200 18.7828   4
  -4   2   0 819.911 18.4162   4
   4   2   0 817.877 18.5383   3
   4  -2   0 812.087 22.2629   1
  -4   2   0 861.764 22.5327   1
   5   2   0 1946.25 44.9423   4
   5   2   0 1991.24 49.5734   1
  -5  -2   0 1961.26 44.7685   3
  -5   2   0 2098.69 49.6709   1
   5   2   0 1990.27 44.7847   3
   5  -2   0 2075.31 44.6930   4
  -5  -2   0 2019.18 49.4857   1
   5  -2   0 2109.77 49.9602   1
   5  -2   0 2038.76 45.0041   3
  -6  -2   0 386.830 14.4674   1
   6   2   0 394.752 10.3117   4
  -6   2   0 401.398 10.3530   3
   6  -2   0 405.142 10.3459   3
   6   2   0 391.870 10.1153   3
   6   2   0 396.590 14.6594   1
   6  -2   0 406.321 14.7708   1
   6  -2   0 405.600 10.0188   4
  -6  -2   0 389.396 10.2895   4
  -6   2   0 402.364 10.0268   4
  -6   2   0 435.850 15.0111   1
  -6  -2   0 401.004 10.1602   3
  -7   2   0 588.868 14.8699   3
   7  -2   0 591.832 14.5115   4
  -7   2   0 611.988 14.5683   4
  -7  -2   0 576.866 14.8148   4
   7   2   0 605.807 14.7224   3
  -7   2   0 604.950 20.1591   1
   7   2   0 585.810 20.2045   1
   7  -2   0 613.939 20.3827   1
  -7  -2   0 589.502 14.6730   3
   7   2   0 588.896 14.8310   4
  -7  -2   0 630.931 20.4235   1
   7  -2   0 599.798 14.9091   3
  -8   2   0 4.99678 3.38307   1
   8   2   0 4.88373 3.44268   1
   8  -2   0 6.13456 1.75931   3
  -8   2   0 4.39841 1.52797   3
  -8  -2   0 6.31655 1.51525   3
   8  -2   0 5.60106 3.78102   1
  -8  -2   0 4.82844 1.55058   4
   8   2   0 4.42213 1.52120   3
  -8   2   0 4.51011 1.36436   4
   8   2   0 5.69597 1.60804   4
  -8  -2   0 3.21024 3.26404   1
   8  -2   0 5.19442 1.34962   4
   9   2   0 223.833 12.5171   1
   9   2   0 228.023 7.25495   4
  -9  -2   0 220.668 12.2520   1
   9  -2   0 227.843 6.94388   4
   9   2   0 219.221 7.03737   3
  -9   2   0 222.679 7.26883   3
   9  -2   0 228.726 7.32998   3
  -9  -2   0 220.757 7.01253   3
  -9   2   0 227.300 6.94401   4
   9  -2   0 208.589 12.2658   1
  -9  -2   0 223.894 7.24675   4
  -9   2   0 220.050 12.2314   1
 -10   2   0 24.1560 4.86347   1
  10  -2   0 28.2758 2.48179   4
  10   2   0 19.3047 5.31639   1
 -10  -2   0 26.6157 5.11816   1
  10   2   0 24.8306 2.62907   3
 -10  -2   0 22.9676 2.55933   4
 -10   2   0 26.1274 2.63001   4
 -10  -2   0 22.7288 2.43794   3
 -10   2   0 31.0003 2.95761   3
  10  -2   0 28.6947 2.80969   3
  10   2   0 25.6291 2.77384   4
  10  -2   0 19.6639 5.21491   1
  11  -2   0 51.3541 3.65379   3
  11   2   0 51.7935 3.62672   4
  11   2   0 48.8327 3.61486   3
 -11   2   0 43.8867 3.39696   3
  11  -2   0 49.2568 3.29574   4
 -11  -2   0 49.9962 3.53890   3
 -11  -2   0 44.0316 7.20534   1
  11   2   0 58.2016 7.95677   1
 -11   2   0 51.7243 7.05319   1
  11  -2   0 42.8846 7.36068   1
 -11   2   0 51.4366 3.44354   4
 -11  -2   0 50.9892 3.63472   4
  12   2   0 65.5194 4.16225   4
  12  -2   0 72.4085 4.32935   3
 -12  -2   0 63.3642 4.13578   4
  12   2   0 61.2856 4.10492   3
  12  -2   0 67.9314 3.91325   4
  12   2   0 53.0455 8.38806   1
  12  -2   0 58.9079 8.79328   1
 -12   2   0 74.9812 8.86000   1
 -12  -2   0 55.8474 7.71795   1
 -12  -2   0 65.8136 4.10532   3
 -12   2   0 64.8930 4.13171   3
 -12   2   0 64.0838 3.94964   4
  13  -2   0 6.96393 6.15693   1
  13  -2   0 18.0219 2.44799   4
 -13   2   0 17.1083 2.74230   3
 -13  -2   0 18.8994 2.83932   4
  13   2   0 18.9948 2.66869   3
  13  -2   0 19.3559 2.74292   3
 -13  -2   0 18.1532 2.68601   3
 -13   2   0 16.2197 2.48286   4
  13   2   0 18.5375 2.66609   4
 -13   2   0 9.67681 5.64220   1
  13   2   0 16.6976 6.55682   1
 -13  -2   0 12.9795 6.04751   1
 -14   2   0 235.811 8.77013   3
 -14   2   0 231.531 8.42030   4
 -14  -2   0 250.617 16.7072   1
  14  -2   0 236.401 8.43098   4
 -14  -2   0 249.426 8.86213   3
  14  -2   0 270.899 17.8971   1
  14   2   0 244.039 8.82826   4
  14   2   0 222.918 8.66322   3
 -14  -2   0 235.178 8.86058   4
 -14   2   0 230.589 16.2118   1
  14   2   0 256.414 17.3566   1
 -15  -2   0 5.26349 6.25498   1
  15   2   0 13.0654 7.20773   1
  15  -2   0 4.43341 2.02050   4
 -15   2   0 6.26775 2.22895   4
 -15  -2   0 3.18033 2.17249   3
 -15   2   0 7.57035 2.52005   3
  15  -2   0 2.01352 6.42448   1
 -15   2   0 10.1135 6.59870   1
 -15  -2   0 3.50139 2.28583   4
 -16   2   0 37.6750 4.07364   4
 -16   2   0 38.0281 4.24526   3
  16  -2   0 36.7903 9.43927   1
 -16  -2   0 44.6986 4.43729   3
 -16   2   0 39.6087 9.16012   1
  16   2   0 53.4492 10.6716   1
 -16  -2   0 42.4507 9.28763   1
 -16  -2   0 37.5706 4.23097   4
 -17   2   0 21.5444 3.50135   3
  17   2   0 14.1584 9.69141   1
  17  -2   0 19.7588 10.3487   1
 -17  -2   0 20.9937 3.39812   4
 -17  -2   0 27.9857 9.72811   1
 -17   2   0 17.2228 9.31236   1
 -17   2   0 12.9843 2.90753   4
 -17  -2   0 15.4472 3.29108   3
  18   2   0 17.1717 9.83301   1
 -18   2   0 10.6753 9.95912   1
 -18  -2   0 17.5427 9.53272   1
 -18   2   0 23.6835 3.44306   4
 -18   2   0 20.1536 3.65263   3
 -18  -2   0 16.5957 3.31577   3
  18  -2   0 27.9872 11.1380   1
 -18  -2   0 21.8358 3.63030   4
 -19   2   0 -0.9975 2.14915   4
 -19   2   0 -0.1508 2.40140   3
 -19  -2   0 0.96905 2.55148   3
  19  -2   0 -4.8530 11.6740   1
 -19  -2   0 -2.6216 10.1630   1
  19   2   0 19.5183 11.3443   1
 -19   2   0 3.68471 10.4211   1
 -19  -2   0 4.33020 2.67110   4
 -20  -2   0 24.0155 3.95384   4
  20   2   0 22.5216 13.7203   1
 -20   2   0 14.3460 12.5726   1
 -20   2   0 26.1007 3.95349   4
 -20   2   0 20.2612 3.85444   3
  20  -2   0 17.3504 14.2889   1
 -20  -2   0 10.5944 12.2577   1
 -20  -2   0 26.2695 4.19918   3
 -21  -2   0 5.16927 13.6314   1
 -21   2   0 1.47185 2.36248   4
  21  -2   0 5.33681 15.3738   1
 -21  -2   0 3.84886 2.83126   3
 -21   2   0 3.61806 14.9194   1
 -21   2   0 -2.7611 2.39547   3
 -21  -2   0 0.57932 2.54021   4
  21   2   0 -7.5626 14.1715   1
 -22   2   0 6.39947 2.66188   4
  22   2   0 19.4262 18.3112   1
 -22  -2   0 9.70388 3.25117   4
 -22   2   0 5.94631 3.41575   3
 -22  -2   0 5.15946 3.10264   3
 -22  -2   0 -21.517 16.3199   1
  22  -2   0 4.45292 16.8906   1
 -22   2   0 -27.353 16.4516   1
 -23  -2   0 1.37312 2.94421   4
 -23  -2   0 18.0717 21.6851   1
  23   2   0 -13.661 21.1894   1
 -23  -2   0 18.7808 4.11209   3
 -23   2   0 5.79047 2.92187   4
  23  -2   0 -11.517 23.3798   1
 -23   2   0 28.1537 20.6372   1
 -23   2   0 5.76633 3.48756   3
  24   2   0 10.0762 26.3471   1
  24  -2   0 39.1693 27.9916   1
 -25  -2   0 9.97776 3.91098   3
 -25   2   0 3.96283 3.56414   3
 -25   2   0 6.65464 3.20133   4
 -25  -2   0 5.41552 3.18324   4
   0   3   0 0.05209 0.29496   4
   0  -3   0 0.25602 0.28100   3
   0   3   0 0.21443 0.24478   3
   0  -3   0 1.24421 1.03976   1
   0  -3   0 0.39398 0.32279   4
   0   3   0 0.26468 0.94306   1
  -1  -3   0 56.1704 3.32197   1
  -1  -3   0 51.8932 1.77830   4
   1   3   0 61.4930 3.40655   1
   1  -3   0 54.5109 1.72700   3
  -1   3   0 55.2365 1.58853   4
   1  -3   0 57.4438 1.60877   4
   1   3   0 54.4624 1.81221   4
   1  -3   0 57.5749 3.36883   1
   1   3   0 52.5648 1.56221   3
  -1   3   0 54.6189 3.31453   1
  -1  -3   0 56.7048 1.58908   3
  -2  -3   0 55.3655 3.62713   1
  -2  -3   0 57.0895 2.08722   4
   2   3   0 61.9020 3.66579   1
   2  -3   0 57.6121 2.00188   3
   2   3   0 59.6730 2.12490   4
  -2   3   0 55.8204 3.72736   1
  -2   3   0 58.4919 1.99608   3
  -2  -3   0 54.3556 1.76851   3
   2   3   0 57.6540 1.78796   3
   2  -3   0 55.5675 3.71889   1
  -3   3   0 459.628 11.0938   3
  -3  -3   0 466.016 10.8422   3
   3  -3   0 473.087 11.1057   3
   3   3   0 472.484 10.8448   3
  -3   3   0 471.093 10.7393   4
   3   3   0 468.483 14.1677   1
  -3   3   0 460.999 14.0602   1
  -3  -3   0 468.768 11.1990   4
   3  -3   0 478.097 14.2170   1
   3   3   0 465.675 11.1735   4
  -3  -3   0 476.021 14.1621   1
   4   3   0 321.034 8.10851   4
  -4  -3   0 316.137 7.76762   3
   4   3   0 319.366 7.76840   3
  -4   3   0 298.238 11.1373   1
  -4  -3   0 320.694 11.3707   1
  -4   3   0 311.197 7.62273   4
  -4  -3   0 320.032 8.12516   4
  -4   3   0 306.518 8.01081   3
   4  -3   0 312.051 11.3509   1
   4  -3   0 313.699 7.62527   4
   4   3   0 335.007 11.5321   1
   4  -3   0 300.637 7.98914   3
   5  -3   0 20.5083 1.79205   3
   5  -3   0 23.0930 1.52471   4
  -5  -3   0 22.5843 1.61301   3
  -5   3   0 23.4815 1.55933   4
   5   3   0 13.3783 3.24214   1
   5   3   0 20.0263 1.76516   4
   5   3   0 22.7459 1.58755   3
  -5   3   0 19.2042 3.39749   1
  -5   3   0 18.0185 1.77770   3
  -5  -3   0 22.6618 1.90134   4
   5  -3   0 13.8400 3.21780   1
  -5  -3   0 18.6051 3.40114   1
  -6   3   0 210.801 5.91054   4
  -6  -3   0 210.655 6.33506   4
   6   3   0 222.847 6.11927   3
   6  -3   0 208.318 6.28748   3
  -6   3   0 213.816 6.31789   3
   6   3   0 198.761 6.27854   4
  -6  -3   0 208.115 6.04315   3
  -6   3   0 194.683 9.86414   1
  -6  -3   0 230.462 10.4392   1
   6  -3   0 212.324 5.90234   4
   6  -3   0 224.478 10.5655   1
   6   3   0 222.687 10.4994   1
   7  -3   0 923.537 21.5238   3
   7   3   0 892.367 27.4220   1
   7  -3   0 940.905 27.7209   1
   7   3   0 850.996 21.1147   3
  -7   3   0 888.736 20.9682   4
  -7   3   0 939.093 27.4909   1
   7  -3   0 898.771 20.9836   4
   7   3   0 904.738 21.5059   4
  -7  -3   0 880.580 21.4797   4
  -7  -3   0 911.269 27.1966   1
  -7   3   0 904.883 21.4953   3
  -7  -3   0 898.288 21.1872   3
  -8   3   0 6.14251 3.43142   1
   8  -3   0 4.14291 2.93648   1
   8  -3   0 10.8456 1.84341   3
   8   3   0 6.92516 1.67222   4
   8  -3   0 6.70262 1.38264   4
  -8  -3   0 7.40710 1.51636   3
  -8  -3   0 4.51142 1.56890   4
  -8   3   0 6.08133 1.66907   3
  -8   3   0 5.20202 1.43496   4
   8   3   0 3.19008 1.37512   3
   8   3   0 7.40635 3.72597   1
  -8  -3   0 2.63932 3.19081   1
  -9  -3   0 174.803 10.7753   1
  -9  -3   0 174.376 5.92776   3
   9   3   0 170.159 6.06207   4
  -9   3   0 173.934 6.14376   3
   9   3   0 171.442 5.96643   3
   9  -3   0 174.627 11.2468   1
  -9  -3   0 174.874 6.14307   4
  -9   3   0 190.881 11.3656   1
   9  -3   0 166.655 5.65795   4
   9  -3   0 171.784 6.12934   3
  -9   3   0 175.900 5.76621   4
   9   3   0 176.138 11.1487   1
 -10  -3   0 3.93901 1.47041   3
  10   3   0 4.29517 1.55916   4
 -10  -3   0 -1.5467 3.34555   1
  10   3   0 3.14416 4.29649   1
 -10   3   0 3.69693 3.91135   1
  10   3   0 3.07134 1.50804   3
 -10  -3   0 6.53199 1.78447   4
 -10   3   0 1.92851 1.50802   3
 -10   3   0 1.65467 1.26078   4
  10  -3   0 6.75694 1.80644   3
  10  -3   0 1.26904 3.89101   1
  10  -3   0 5.62418 1.48429   4
  11   3   0 99.2346 10.1607   1
  11   3   0 102.070 4.78019   3
 -11   3   0 104.613 4.91444   3
 -11  -3   0 93.1939 4.90694   4
 -11  -3   0 96.2210 9.56015   1
  11  -3   0 101.672 4.95300   3
  11  -3   0 101.109 10.1516   1
 -11  -3   0 105.767 4.81254   3
 -11   3   0 107.656 10.1191   1
  11   3   0 97.6470 4.72692   4
  11  -3   0 95.0774 4.39299   4
 -11   3   0 105.678 4.59975   4
 -12   3   0 30.9966 3.08699   4
  12   3   0 24.3118 6.70434   1
  12   3   0 30.3384 3.24773   3
  12   3   0 27.2969 3.10114   4
 -12  -3   0 30.0937 6.69985   1
 -12  -3   0 36.4004 3.26987   3
 -12   3   0 27.8702 6.64914   1
  12  -3   0 28.1615 7.08635   1
  12  -3   0 33.7963 3.06131   4
 -12  -3   0 29.6660 3.39698   4
 -12   3   0 31.9256 3.27451   3
  12  -3   0 33.7539 3.32485   3
 -13  -3   0 5.31976 5.50109   1
  13   3   0 3.62187 5.51398   1
 -13  -3   0 3.56671 1.92694   3
 -13   3   0 7.14428 5.34504   1
 -13   3   0 2.48014 2.14892   3
  13  -3   0 -1.2320 4.20402   1
  13   3   0 3.79066 1.97509   4
 -13   3   0 2.75575 1.83556   4
  13  -3   0 2.03103 1.96175   3
 -13  -3   0 3.12614 2.05014   4
  13  -3   0 2.32911 1.75137   4
  13   3   0 3.54947 2.03391   3
  14  -3   0 116.419 13.4827   1
  14  -3   0 126.886 5.85922   4
 -14  -3   0 119.512 12.6610   1
 -14   3   0 130.821 5.97160   4
 -14  -3   0 124.045 6.30492   4
  14   3   0 157.907 14.2181   1
 -14   3   0 118.192 12.7157   1
 -14  -3   0 130.236 6.18675   3
  14   3   0 118.625 6.04351   3
 -14   3   0 137.884 6.54544   3
  14   3   0 121.142 6.25265   4
 -15   3   0 7.30173 6.82660   1
 -15  -3   0 14.2758 7.19548   1
  15  -3   0 6.63303 2.20164   4
 -15   3   0 8.46723 2.47887   4
 -15   3   0 4.90578 2.48437   3
 -15  -3   0 6.12051 2.41940   3
 -15  -3   0 7.13201 2.60008   4
  15   3   0 9.41644 6.99513   1
  15  -3   0 11.2517 7.56529   1
 -16   3   0 47.6598 4.69780   3
  16  -3   0 31.4942 9.77618   1
 -16  -3   0 45.0662 4.44373   3
 -16   3   0 44.1535 9.77937   1
 -16  -3   0 41.9307 4.61734   4
 -16   3   0 39.2477 4.12598   4
  16   3   0 66.5399 11.1388   1
 -16  -3   0 34.1883 9.03486   1
  17  -3   0 56.0038 12.2527   1
  17   3   0 47.1912 11.5495   1
 -17   3   0 46.5976 4.49341   4
 -17   3   0 52.3175 5.05000   3
 -17   3   0 44.3836 10.7805   1
 -17  -3   0 41.2471 4.77552   4
 -17  -3   0 64.7699 11.1611   1
 -17  -3   0 54.8468 4.88444   3
 -18   3   0 20.7397 3.67099   3
 -18   3   0 9.70403 9.56185   1
 -18  -3   0 15.4982 3.19213   3
  18  -3   0 21.6225 10.9895   1
  18   3   0 26.4415 11.0064   1
 -18  -3   0 27.7728 9.93786   1
 -18  -3   0 16.5055 3.34101   4
 -18   3   0 18.9240 3.13310   4
 -19  -3   0 30.0268 4.03240   4
 -19   3   0 44.3235 12.3603   1
 -19  -3   0 24.8400 11.7374   1
 -19   3   0 44.0061 4.69209   4
 -19   3   0 42.0905 4.86083   3
 -19  -3   0 28.9983 3.99925   3
  19  -3   0 24.5449 12.8178   1
  19   3   0 34.3179 13.4636   1
 -20   3   0 15.3119 3.64470   3
  20   3   0 27.8494 12.8365   1
 -20  -3   0 13.6867 3.35814   3
 -20  -3   0 5.02649 12.2913   1
 -20   3   0 12.0591 3.02841   4
 -20  -3   0 16.5160 3.71404   4
  20  -3   0 8.95586 13.0764   1
 -20   3   0 2.29305 12.8507   1
 -21  -3   0 24.5469 15.1223   1
 -21   3   0 16.4485 3.95076   3
  21  -3   0 15.9599 14.4024   1
 -21  -3   0 6.87026 3.10695   4
  21   3   0 -3.4580 14.3789   1
 -21  -3   0 7.94250 3.37246   3
 -21   3   0 10.6748 14.8679   1
 -22   3   0 32.8398 4.44889   4
 -22   3   0 32.6311 4.86062   3
 -22   3   0 1.32016 16.5709   1
  22  -3   0 61.3705 19.5196   1
 -22  -3   0 30.8222 4.65369   3
  22   3   0 15.7988 18.9844   1
 -22  -3   0 29.2969 4.38259   4
 -22  -3   0 3.14154 17.2572   1
  23   3   0 25.5243 22.4511   1
 -23   3   0 13.9636 3.96321   3
 -23   3   0 14.1627 3.55614   4
 -23   3   0 33.1804 21.5172   1
 -23  -3   0 18.7162 4.20921   4
  23  -3   0 3.84940 21.2781   1
 -23  -3   0 7.72496 3.25965   3
 -23  -3   0 17.8678 21.7731   1
  24   3   0 24.3512 30.9215   1
  24  -3   0 34.7894 27.3188   1
 -25  -3   0 14.6568 3.91638   4
 -25  -3   0 9.58703 4.02014   3
 -25   3   0 11.3054 3.32879   4
 -25   3   0 4.17774 3.38421   3
   0   4   0 472.897 11.0370   4
   0   4   0 495.255 13.9336   1
   0   4   0 480.011 10.9479   3
   0  -4   0 480.731 11.0462   4
   0  -4   0 503.651 13.9782   1
  -1   4   0 145.041 3.83758   3
   1  -4   0 148.573 3.72651   4
  -1   4   0 147.378 6.28705   1
   1   4   0 148.063 3.68139   3
   1   4   0 154.994 6.30594   1
   1   4   0 143.339 3.94577   4
  -1   4   0 149.765 3.72605   4
  -1  -4   0 152.159 6.31446   1
  -1  -4   0 143.846 3.94802   4
   1  -4   0 147.592 3.85231   3
   1  -4   0 160.939 6.44996   1
   2   4   0 1421.92 31.2695   3
  -2   4   0 1423.84 31.5501   3
  -2   4   0 1420.05 34.9245   1
   2   4   0 1454.82 35.0555   1
   2   4   0 1443.83 31.6930   4
  -2  -4   0 1427.87 31.6847   4
   2  -4   0 1442.46 31.5519   3
  -2  -4   0 1393.63 34.8613   1
  -2   4   0 1418.84 31.2206   4
  -3   4   0 35.9379 3.44388   1
   3   4   0 37.0629 1.96349   4
   3   4   0 38.7577 1.59128   3
  -3  -4   0 38.4612 2.00653   4
  -3  -4   0 34.5484 3.51962   1
  -3   4   0 36.0409 1.49963   4
   3   4   0 39.1141 3.69297   1
   3  -4   0 42.3578 1.97660   3
  -3  -4   0 39.6006 1.61994   3
   3  -4   0 36.9713 3.65083   1
  -3   4   0 45.5492 2.08463   3
  -4  -4   0 35.3901 4.08905   1
  -4  -4   0 36.8786 1.74915   3
   4   4   0 35.9253 3.93534   1
  -4   4   0 36.1610 4.12679   1
   4   4   0 35.2311 2.02865   4
   4  -4   0 38.3758 1.99510   3
   4  -4   0 41.1498 4.36810   1
  -4  -4   0 37.7910 2.07176   4
  -4   4   0 38.3429 2.16019   3
  -4   4   0 35.5853 1.64376   4
   4   4   0 38.1048 1.74801   3
  -5   4   0 1474.52 33.2990   4
  -5   4   0 1456.89 33.8206   3
   5   4   0 1568.55 39.5092   1
  -5   4   0 1584.63 39.1903   1
   5   4   0 1512.13 33.5012   3
   5   4   0 1466.36 33.9029   4
   5  -4   0 1485.29 33.3104   4
  -5  -4   0 1435.54 33.4479   3
   5  -4   0 1502.10 33.8546   3
  -5  -4   0 1466.26 33.9430   4
  -5  -4   0 1487.07 38.8371   1
   5  -4   0 1577.99 39.2397   1
  -6   4   0 361.826 8.92870   4
   6  -4   0 350.348 8.89583   4
   6  -4   0 338.729 9.37902   3
  -6  -4   0 355.218 9.59245   4
  -6   4   0 362.599 9.51706   3
   6   4   0 365.105 9.60848   4
  -6  -4   0 300.767 13.3558   1
   6   4   0 359.224 14.3032   1
  -6   4   0 364.907 14.1379   1
   6   4   0 363.610 9.14695   3
   6  -4   0 355.981 14.2539   1
  -6  -4   0 346.356 9.07568   3
  -7  -4   0 396.626 15.9155   1
   7   4   0 390.783 10.3065   3
  -7   4   0 389.393 10.0947   4
  -7   4   0 402.247 10.7198   3
  -7  -4   0 387.087 10.7076   4
  -7   4   0 378.535 15.6159   1
  -7  -4   0 399.461 10.3227   3
   7  -4   0 429.211 16.2781   1
   7   4   0 407.754 10.8207   4
   7   4   0 412.527 16.1767   1
   7  -4   0 397.253 10.6894   3
   7  -4   0 387.268 10.0615   4
   8  -4   0 301.406 8.16402   4
  -8  -4   0 284.701 13.7859   1
  -8  -4   0 299.356 8.38211   3
  -8   4   0 290.818 8.74067   3
  -8   4   0 279.116 13.5974   1
   8  -4   0 312.648 14.3673   1
  -8  -4   0 301.518 8.86358   4
   8   4   0 301.825 8.44002   3
   8   4   0 306.283 14.4000   1
   8   4   0 299.514 8.76748   4
   8  -4   0 297.703 8.74798   3
  -8   4   0 290.477 8.13989   4
  -9  -4   0 8.16255 1.83846   4
   9   4   0 8.22781 1.56225   3
  -9   4   0 2.84096 3.45603   1
  -9  -4   0 7.19924 1.54998   3
   9  -4   0 6.96327 1.72736   3
   9  -4   0 7.19221 4.03752   1
   9   4   0 5.76960 1.71087   4
  -9   4   0 7.30796 1.77862   3
   9   4   0 6.39024 3.94158   1
   9  -4   0 9.07948 1.51187   4
  -9  -4   0 5.16184 3.83606   1
  -9   4   0 6.18815 1.45963   4
 -10  -4   0 7.39084 3.73114   1
  10   4   0 5.17384 1.64758   3
  10  -4   0 1.15348 1.53849   3
 -10   4   0 1.06755 1.32521   4
  10  -4   0 1.11352 1.20612   4
 -10   4   0 3.05686 3.95305   1
  10   4   0 1.05615 1.49829   4
  10   4   0 3.25451 4.29012   1
  10  -4   0 -1.3319 3.89069   1
 -10  -4   0 1.14682 1.40409   3
 -10  -4   0 -0.5578 1.43715   4
 -10   4   0 1.95441 1.54166   3
 -11  -4   0 18.6320 5.76998   1
 -11   4   0 19.7738 5.33621   1
  11  -4   0 18.8268 2.24459   4
  11  -4   0 17.8636 5.94749   1
 -11  -4   0 14.2423 2.49687   4
 -11   4   0 21.0211 2.64139   3
 -11  -4   0 20.4328 2.45831   3
  11  -4   0 27.5807 2.98247   3
 -11   4   0 19.4377 2.27083   4
  11   4   0 20.7404 2.56798   4
  11   4   0 23.5517 2.70810   3
  11   4   0 15.7378 5.63702   1
  12  -4   0 228.070 15.2856   1
  12  -4   0 222.791 8.07627   3
 -12   4   0 232.311 7.62911   4
  12   4   0 220.922 7.77514   3
 -12   4   0 218.453 8.05180   3
 -12  -4   0 219.220 14.4971   1
 -12  -4   0 227.491 7.81976   3
  12  -4   0 231.278 7.57623   4
 -12  -4   0 229.753 8.24545   4
  12   4   0 215.268 7.96310   4
  12   4   0 231.960 15.2919   1
 -12   4   0 233.708 14.9725   1
 -13  -4   0 89.3019 4.96363   3
  13   4   0 81.5840 10.5865   1
  13   4   0 83.7929 4.87300   3
  13  -4   0 89.4831 4.59093   4
  13  -4   0 83.6130 11.0582   1
 -13   4   0 86.7909 4.69073   4
 -13   4   0 92.0365 5.17419   3
 -13  -4   0 72.3689 9.85358   1
  13  -4   0 86.5183 5.12357   3
 -13  -4   0 88.1711 5.14466   4
 -13   4   0 95.0002 11.3224   1
  13   4   0 88.4013 4.99285   4
  14  -4   0 45.7663 3.71828   4
 -14  -4   0 48.3953 4.44383   4
  14   4   0 35.9314 8.92926   1
 -14  -4   0 47.7514 4.22212   3
 -14  -4   0 49.5972 9.22904   1
 -14   4   0 49.7638 4.28215   3
 -14   4   0 49.5366 3.96551   4
 -14   4   0 41.4040 8.67296   1
  14  -4   0 60.0210 10.1360   1
  14   4   0 40.3848 3.99203   3
 -15   4   0 405.913 22.2870   1
 -15   4   0 417.182 13.4502   3
 -15  -4   0 420.843 13.0219   3
  15   4   0 417.651 23.6994   1
  15  -4   0 438.602 24.1642   1
 -15  -4   0 417.090 22.7387   1
 -15  -4   0 440.972 13.5464   4
  15  -4   0 402.786 12.5468   4
 -15   4   0 414.843 12.6136   4
 -16   4   0 2.52572 6.95568   1
 -16  -4   0 1.63857 2.24066   4
 -16  -4   0 -0.8109 2.00955   3
  16  -4   0 -8.9401 7.35269   1
 -16   4   0 1.57135 2.05986   4
 -16  -4   0 12.1641 7.54162   1
  16  -4   0 5.14606 2.40329   4
 -16   4   0 -0.9889 2.18925   3
  16   4   0 0.82404 7.86459   1
 -17   4   0 -1.5324 2.20111   3
 -17   4   0 -0.9220 1.95724   4
  17   4   0 8.19806 8.81802   1
 -17  -4   0 3.88292 8.16364   1
 -17  -4   0 0.42319 2.25950   4
  17  -4   0 1.64176 8.70367   1
 -17  -4   0 -1.0764 2.04701   3
 -17   4   0 6.36725 8.08508   1
  18   4   0 4.57859 10.5183   1
 -18  -4   0 21.1344 3.39858   3
 -18  -4   0 23.9976 10.0633   1
  18  -4   0 7.66943 10.4557   1
 -18   4   0 18.6696 3.18639   4
 -18  -4   0 19.3776 3.53717   4
 -18   4   0 30.3135 10.4033   1
 -18   4   0 24.8890 3.97336   3
 -19  -4   0 1.07554 2.23795   3
 -19   4   0 0.63286 2.52669   3
 -19  -4   0 -0.6868 2.57783   4
 -19   4   0 0.69509 2.03603   4
 -19  -4   0 -11.150 10.9915   1
  19   4   0 0.72665 11.5662   1
  19  -4   0 1.39486 11.3052   1
 -19   4   0 16.5979 11.0114   1
 -20  -4   0 10.4246 12.7479   1
  20   4   0 30.3636 13.6887   1
 -20   4   0 21.5737 13.4015   1
  20  -4   0 16.6403 12.8675   1
 -21  -4   0 5.69370 3.14588   3
 -21  -4   0 7.61971 15.1890   1
 -21   4   0 -11.995 13.8811   1
 -21   4   0 1.22753 2.19961   4
  21   4   0 12.0321 14.8093   1
  21  -4   0 20.5940 15.2873   1
 -21   4   0 5.84351 3.19779   3
 -21  -4   0 6.92238 3.06437   4
 -22  -4   0 0.78064 2.83100   4
 -22   4   0 -10.609 16.6396   1
  22   4   0 -13.311 18.0089   1
 -22   4   0 2.94852 3.03344   3
  22  -4   0 14.2041 17.6294   1
 -22   4   0 5.02266 2.64532   4
 -22  -4   0 7.81970 3.25443   3
 -22  -4   0 -7.8103 17.4182   1
 -23   4   0 4.62911 3.31570   3
 -23   4   0 6.37094 2.88186   4
  23  -4   0 13.8544 23.2933   1
  23   4   0 3.17389 22.6369   1
 -23  -4   0 35.6576 21.4925   1
 -23   4   0 9.19051 20.4537   1
 -23  -4   0 10.5095 3.67376   3
 -23  -4   0 4.80502 3.32625   4
  24   4   0 25.3341 28.4044   1
 -24  -4   0 8.41740 3.68067   3
  24  -4   0 -15.440 27.1531   1
 -24   4   0 3.15928 3.48704   3
 -24  -4   0 -0.1320 2.89864   4
 -24   4   0 2.92273 2.57071   4
   0  -5   0 -1.4884 1.33641   1
   0  -5   0 0.01227 0.50229   4
   0   5   0 0.15755 0.43054   3
   0   5   0 -0.0879 0.48084   4
   0   5   0 0.36541 1.58133   1
   1   5   0 31.7414 1.56147   4
  -1   5   0 32.9949 3.55535   1
   1  -5   0 29.4656 3.43996   1
  -1   5   0 29.2736 1.42972   3
   1  -5   0 29.0496 1.41349   3
  -1  -5   0 30.6883 3.40658   1
   1  -5   0 31.7795 1.36039   4
  -1   5   0 32.9724 1.36119   4
   1   5   0 30.8898 1.27626   3
   1   5   0 35.4076 3.58904   1
  -1  -5   0 29.6996 1.55423   4
   2   5   0 235.774 5.64796   3
  -2   5   0 230.701 5.95476   3
  -2   5   0 219.554 9.00746   1
   2  -5   0 231.915 5.63204   4
  -2  -5   0 227.779 6.07641   4
   2   5   0 237.223 9.19320   1
   2  -5   0 231.614 5.92817   3
   2   5   0 229.474 6.08492   4
  -2   5   0 232.447 9.20453   1
  -2  -5   0 232.475 9.16209   1
  -2  -5   0 232.107 5.63918   3
  -2   5   0 230.433 5.62192   4
  -3  -5   0 125.979 6.73124   1
   3   5   0 121.825 3.95034   4
  -3  -5   0 119.438 3.46670   3
  -3   5   0 128.926 3.92810   3
  -3  -5   0 121.833 3.93238   4
   3   5   0 123.795 6.85805   1
  -3   5   0 125.092 6.83397   1
   3   5   0 124.679 3.48911   3
  -3   5   0 125.677 3.41327   4
   3  -5   0 122.087 3.82390   3
   3  -5   0 133.077 6.84629   1
  -4  -5   0 17.2896 1.68318   4
  -4   5   0 17.4257 1.26263   4
   4   5   0 17.3027 1.74064   4
   4   5   0 13.2292 3.09527   1
  -4   5   0 15.7350 3.17376   1
  -4  -5   0 17.9488 1.34742   3
  -4   5   0 20.7851 1.82674   3
  -4  -5   0 14.3787 3.12428   1
   4   5   0 18.6721 1.32323   3
   4  -5   0 14.4704 3.19370   1
   4  -5   0 19.2683 1.66422   3
   5   5   0 10.5139 1.58910   4
  -5   5   0 10.0950 1.09552   4
   5  -5   0 7.90124 3.01508   1
   5   5   0 7.16474 1.07780   3
  -5   5   0 10.7836 1.51399   3
  -5   5   0 7.04992 2.99770   1
   5   5   0 4.87349 2.71739   1
  -5  -5   0 7.65332 3.05845   1
  -5  -5   0 8.60888 1.16857   3
   5  -5   0 11.1620 1.49992   3
  -5  -5   0 9.80196 1.50276   4
  -6  -5   0 947.744 27.6600   1
  -6  -5   0 903.183 21.8901   4
  -6   5   0 907.977 21.7843   3
  -6  -5   0 932.055 21.3695   3
  -6   5   0 935.487 21.1455   4
   6  -5   0 915.647 21.7746   3
   6   5   0 928.353 21.9130   4
   6  -5   0 948.775 27.8608   1
   6   5   0 899.458 27.4936   1
   6   5   0 918.454 21.3311   3
  -6   5   0 904.690 27.3987   1
  -7   5   0 74.7016 7.13426   1
   7   5   0 65.7824 7.16370   1
  -7   5   0 72.5796 3.08476   4
   7  -5   0 76.9533 3.75127   3
  -7  -5   0 74.0636 3.69056   4
   7  -5   0 75.6145 7.34666   1
   7  -5   0 71.4618 2.99172   4
  -7  -5   0 70.9523 3.20577   3
   7   5   0 65.5164 3.13604   3
   7   5   0 79.6182 3.70099   4
  -7  -5   0 75.2962 7.23555   1
  -7   5   0 69.8763 3.63985   3
  -8  -5   0 127.342 5.20783   4
   8  -5   0 134.998 5.11100   3
   8  -5   0 130.942 4.46905   4
   8  -5   0 118.671 9.35142   1
  -8   5   0 145.635 9.82361   1
  -8  -5   0 132.973 9.52604   1
   8   5   0 140.074 9.86284   1
  -8  -5   0 122.218 4.59742   3
  -8   5   0 131.243 5.16644   3
   8   5   0 131.913 5.10673   4
   8   5   0 131.086 4.71440   3
  -8   5   0 127.870 4.48981   4
   9   5   0 28.1737 2.85079   4
   9  -5   0 31.3087 2.30309   4
  -9   5   0 28.5591 5.47018   1
  -9   5   0 26.7250 2.32736   4
  -9  -5   0 19.9379 5.04927   1
   9  -5   0 26.0739 2.78948   3
   9  -5   0 31.9624 6.08819   1
   9   5   0 31.8920 2.52353   3
  -9  -5   0 30.5627 2.47333   3
  -9   5   0 26.0156 2.73850   3
   9   5   0 26.0286 5.60458   1
  -9  -5   0 25.5299 2.85051   4
 -10   5   0 10.0544 1.66531   4
  10  -5   0 14.1631 2.30792   3
  10   5   0 11.6899 2.14962   4
  10  -5   0 6.23089 4.87017   1
 -10   5   0 5.88048 4.39546   1
  10   5   0 8.47481 1.74542   3
 -10  -5   0 6.54472 4.65462   1
  10   5   0 15.4049 5.37355   1
 -10  -5   0 11.4832 1.90581   3
 -10  -5   0 10.4214 2.20275   4
 -10   5   0 7.94503 2.00008   3
  10  -5   0 11.9400 1.76429   4
  11   5   0 441.100 12.4868   3
 -11   5   0 422.583 12.8806   3
  11  -5   0 446.500 12.9653   3
 -11   5   0 453.317 12.2351   4
 -11  -5   0 452.985 12.5542   3
  11   5   0 444.742 12.9660   4
  11  -5   0 455.236 12.2494   4
  11   5   0 479.216 21.1947   1
  11  -5   0 490.290 21.3865   1
 -11   5   0 437.846 20.2842   1
 -11  -5   0 476.568 13.2525   4
 -11  -5   0 456.151 20.5470   1
  12   5   0 0.63515 5.10023   1
 -12   5   0 2.76397 5.10464   1
  12   5   0 8.84913 2.30025   4
 -12  -5   0 9.71613 2.45396   4
  12  -5   0 5.51538 5.20416   1
  12  -5   0 8.49993 2.31102   3
  12  -5   0 6.44863 1.75392   4
  12   5   0 11.4473 2.27538   3
 -12  -5   0 9.29294 2.08683   3
 -12   5   0 9.66585 2.37749   3
 -12  -5   0 14.3777 6.02603   1
 -12   5   0 5.40180 1.78940   4
 -13  -5   0 5.16843 2.34490   4
 -13  -5   0 5.69955 2.06030   3
 -13  -5   0 9.32554 6.43190   1
 -13   5   0 3.97219 5.92173   1
 -13   5   0 4.97726 2.35242   3
 -13   5   0 4.50508 1.91403   4
  13   5   0 5.42275 2.20595   3
  13   5   0 8.39099 6.28082   1
  13  -5   0 2.04694 2.15673   3
  13  -5   0 12.1630 6.14848   1
  13   5   0 5.76850 2.29979   4
  13  -5   0 4.46791 1.82373   4
  14   5   0 32.2219 3.57133   3
 -14  -5   0 39.2057 4.17865   4
 -14   5   0 32.6720 3.54341   4
  14  -5   0 28.4265 8.11830   1
 -14   5   0 31.3382 3.87496   3
  14   5   0 34.7023 8.65023   1
 -14   5   0 17.5915 6.95973   1
 -14  -5   0 19.6932 7.75371   1
  14  -5   0 34.5241 3.42285   4
 -14  -5   0 35.2459 3.70900   3
 -15  -5   0 -0.6400 2.20545   4
 -15   5   0 3.61510 6.82601   1
  15  -5   0 -0.9452 7.24724   1
 -15  -5   0 -3.5492 6.62375   1
 -15   5   0 -2.7856 1.87348   3
 -15  -5   0 1.50869 1.99889   3
  15  -5   0 2.77227 1.78665   4
  15   5   0 -5.5048 6.77159   1
 -15   5   0 0.46856 1.71749   4
 -16  -5   0 11.0907 2.97904   4
 -16   5   0 15.5045 8.11931   1
  16  -5   0 12.1665 2.48614   4
 -16  -5   0 -1.0167 7.21011   1
 -16   5   0 9.28329 2.74876   3
  16  -5   0 13.7921 9.42932   1
 -16   5   0 13.4356 2.56235   4
  16   5   0 -1.3242 7.94750   1
 -16  -5   0 8.75618 2.76674   3
 -17  -5   0 85.9853 12.8385   1
  17   5   0 111.026 15.3711   1
 -17   5   0 97.0549 5.76286   4
 -17  -5   0 98.7645 6.15188   3
 -17   5   0 76.2460 12.6121   1
  17  -5   0 108.037 15.0296   1
 -17   5   0 113.259 6.76639   3
 -17  -5   0 111.242 6.78370   4
 -18   5   0 11.9066 3.28927   3
 -18  -5   0 12.5586 2.96692   3
 -18   5   0 3.90827 9.96245   1
 -18  -5   0 13.1120 10.0148   1
 -18  -5   0 15.8395 3.45503   4
 -18   5   0 11.7584 2.83609   4
  18   5   0 11.9843 10.7968   1
  18  -5   0 8.37535 9.71696   1
 -19  -5   0 14.4360 10.8224   1
 -19   5   0 10.5952 3.21427   3
 -19   5   0 7.71264 11.5340   1
  19   5   0 5.64938 11.7035   1
 -19   5   0 18.8772 3.25164   4
 -19  -5   0 15.6095 3.43288   3
  19  -5   0 27.2666 12.8393   1
 -19  -5   0 10.0638 3.40032   4
 -20  -5   0 52.9764 5.43125   3
 -20  -5   0 67.2782 6.12570   4
  20  -5   0 59.7994 16.5311   1
  20   5   0 46.5557 15.4645   1
 -20   5   0 56.3543 5.16122   4
 -20  -5   0 28.4446 13.9849   1
 -20   5   0 62.2860 5.94027   3
 -20   5   0 76.2562 15.9422   1
 -21  -5   0 0.65837 2.75729   4
 -21   5   0 9.97576 15.4697   1
 -21   5   0 1.90820 2.35281   4
  21   5   0 -22.277 14.4730   1
 -21   5   0 4.87195 3.11044   3
  21  -5   0 -4.2825 15.8025   1
 -21  -5   0 -0.2707 2.58819   3
 -21  -5   0 2.35347 15.3080   1
 -22   5   0 43.2936 18.6449   1
 -22   5   0 13.4342 3.33154   4
 -22   5   0 12.8095 3.74240   3
 -22  -5   0 18.1692 3.91381   3
  22  -5   0 -15.121 18.5148   1
 -22  -5   0 17.7690 3.90754   4
  22   5   0 9.31002 19.0572   1
 -22  -5   0 55.0885 19.8854   1
 -23  -5   0 6.55084 3.53571   3
 -23   5   0 -17.360 20.4237   1
 -23   5   0 1.94328 3.18560   3
 -23   5   0 7.36805 2.89959   4
 -23  -5   0 0.26558 3.08874   4
 -23  -5   0 19.2311 22.1176   1
  23  -5   0 0.60419 23.2471   1
  23   5   0 28.9072 23.6503   1
 -24  -5   0 5.38323 3.42747   3
  24  -5   0 -38.540 29.2456   1
 -24  -5   0 8.18455 3.54066   4
 -24   5   0 8.70560 3.65726   3
   0   6   0 58.8685 2.14942   4
   0  -6   0 62.5209 4.78571   1
   0   6   0 56.4671 4.64913   1
   0  -6   0 60.5182 2.18349   4
   0   6   0 58.4460 2.03161   3
  -1  -6   0 498.503 15.5601   1
   1   6   0 481.997 11.1855   3
  -1  -6   0 482.837 11.5540   4
  -1   6   0 479.662 11.2768   4
   1  -6   0 483.293 11.3703   3
   1   6   0 480.051 11.5317   4
  -1   6   0 534.923 16.0030   1
   1  -6   0 490.822 11.3025   4
   1  -6   0 480.329 15.4687   1
   1   6   0 490.422 15.5042   1
  -1   6   0 472.297 11.3526   3
  -2  -6   0 123.069 3.94353   4
  -2   6   0 128.981 3.82001   3
  -2   6   0 129.922 7.07267   1
   2   6   0 128.088 7.02890   1
   2   6   0 120.932 3.46109   3
  -2   6   0 126.440 3.50764   4
   2   6   0 129.510 3.97417   4
  -2  -6   0 123.952 6.94482   1
   2  -6   0 129.831 3.53611   4
   2  -6   0 134.171 3.84491   3
  -2   6   0 129.200 7.02022   1
   3   6   0 201.344 9.19758   1
   3   6   0 192.669 5.00308   3
  -3  -6   0 194.904 9.06122   1
  -3  -6   0 184.704 5.52330   4
  -3   6   0 183.120 8.92140   1
   3   6   0 198.064 5.61302   4
   3  -6   0 191.168 5.38855   3
  -3  -6   0 187.271 4.99852   3
  -3   6   0 202.887 9.21400   1
  -3   6   0 200.387 5.46436   3
  -3   6   0 187.331 4.93068   4
   4  -6   0 13.3867 3.28533   1
   4   6   0 15.5824 3.17209   1
  -4  -6   0 13.6170 1.55522   4
   4   6   0 15.7512 1.79400   4
  -4   6   0 11.6777 2.68489   1
  -4   6   0 13.0945 1.19553   4
   4  -6   0 16.6183 1.68671   3
  -4   6   0 13.5189 1.19362   4
  -4  -6   0 10.1037 2.93296   1
   4   6   0 12.5929 1.24801   3
  -4  -6   0 14.3842 1.31448   3
   5   6   0 62.0799 3.16685   4
   5  -6   0 53.1640 2.84973   3
  -5  -6   0 62.8987 2.57756   3
  -5   6   0 60.8289 3.02960   3
  -5  -6   0 57.2289 2.99086   4
  -5  -6   0 59.2485 6.02027   1
  -5   6   0 58.1552 2.37598   4
   5   6   0 59.1416 2.51854   3
   5  -6   0 65.9919 6.33014   1
  -5   6   0 56.1305 6.03645   1
   5   6   0 72.1570 6.55136   1
   6  -6   0 34.9633 2.69466   3
  -6   6   0 36.2045 2.82282   3
   6   6   0 37.1695 2.67316   4
  -6  -6   0 38.3570 5.34933   1
  -6   6   0 34.1823 2.05065   4
   6   6   0 32.9240 5.11526   1
   6   6   0 37.2566 2.17638   3
   6  -6   0 38.5894 5.13543   1
  -6   6   0 28.3624 4.82995   1
  -6  -6   0 40.3509 2.74029   4
  -6  -6   0 36.1938 2.18616   3
   7   6   0 628.631 15.3509   4
   7  -6   0 609.026 15.1493   3
  -7   6   0 594.221 15.1408   3
  -7  -6   0 602.965 15.2920   4
  -7   6   0 552.564 20.7808   1
   7   6   0 605.671 14.6159   3
   7  -6   0 605.855 21.4841   1
  -7  -6   0 593.332 14.5814   3
  -7  -6   0 540.733 20.5895   1
   7   6   0 588.680 21.3147   1
  -7   6   0 611.131 14.3589   4
  -8   6   0 50.5285 6.56584   1
  -8  -6   0 35.1794 5.57839   1
   8  -6   0 39.6251 6.15231   1
   8   6   0 45.8712 2.74814   3
   8   6   0 48.0173 6.42839   1
  -8   6   0 50.7662 3.27476   3
  -8  -6   0 49.1320 2.78715   3
  -8   6   0 46.1882 2.56341   4
   8  -6   0 47.5603 3.12329   3
  -8  -6   0 42.3123 3.17967   4
   8   6   0 47.4043 3.13646   4
   9   6   0 409.936 11.0332   3
  -9  -6   0 388.424 17.7988   1
   9   6   0 418.136 18.3025   1
   9  -6   0 407.727 10.7292   4
  -9   6   0 403.146 10.7089   4
  -9   6   0 404.120 18.0909   1
  -9   6   0 413.244 11.6304   3
  -9  -6   0 406.922 11.6634   4
   9  -6   0 420.474 11.6176   3
   9  -6   0 423.513 18.5623   1
  -9  -6   0 408.298 11.0344   3
   9   6   0 395.181 11.5711   4
 -10  -6   0 67.3702 3.71059   3
 -10   6   0 68.6004 3.50666   4
  10   6   0 66.3684 3.63252   3
 -10   6   0 82.7469 9.09056   1
 -10   6   0 70.6897 4.12566   3
  10  -6   0 53.2537 7.97260   1
 -10  -6   0 66.2955 4.21759   4
  10   6   0 68.7492 4.14916   4
 -10  -6   0 55.2436 7.76883   1
  10  -6   0 63.9555 3.32919   4
  10  -6   0 64.2678 3.93291   3
 -11  -6   0 0.15924 1.44974   3
 -11  -6   0 -2.5775 4.33248   1
  11   6   0 -7.4552 4.45460   1
  11   6   0 1.51906 1.62571   3
  11  -6   0 -0.1851 1.63938   3
  11   6   0 0.68628 1.71869   4
 -11   6   0 2.41630 3.63425   1
  11  -6   0 6.07505 5.38491   1
  11  -6   0 -1.1811 1.08706   4
 -11   6   0 -0.6813 1.66161   3
 -11  -6   0 -0.7797 1.72216   4
 -11   6   0 0.85502 1.33135   4
  12  -6   0 104.758 5.53947   3
 -12   6   0 99.4234 4.75464   4
 -12   6   0 103.909 5.55281   3
 -12  -6   0 99.6962 5.02258   3
 -12  -6   0 100.160 5.58908   4
  12   6   0 106.773 5.10212   3
  12  -6   0 102.884 4.69862   4
 -12  -6   0 80.5824 10.0407   1
  12   6   0 92.6614 11.2880   1
  12  -6   0 116.771 12.0544   1
  12   6   0 107.739 5.63682   4
 -12   6   0 107.814 10.2444   1
  13   6   0 1032.75 37.1045   1
 -13  -6   0 1004.06 25.9629   4
  13   6   0 997.293 25.2698   3
  13   6   0 971.087 26.0608   4
 -13   6   0 1031.26 25.9802   3
 -13   6   0 985.623 35.9568   1
 -13  -6   0 1042.22 36.6316   1
  13  -6   0 1044.32 37.0493   1
  13  -6   0 1008.53 31.3675   3
  13  -6   0 992.485 24.7992   4
 -13   6   0 1046.49 24.8972   4
 -13  -6   0 1007.90 25.2489   3
 -14  -6   0 15.1871 7.27895   1
  14  -6   0 5.14176 7.27363   1
 -14   6   0 17.8892 3.16001   3
  14   6   0 19.8440 7.03548   1
 -14   6   0 24.0113 7.79145   1
 -14  -6   0 16.6519 2.76868   3
 -14   6   0 22.9168 2.87969   4
 -14  -6   0 17.5423 3.21449   4
  14  -6   0 21.6382 2.64166   4
  14   6   0 20.1713 3.03137   3
 -15  -6   0 19.9778 7.73916   1
 -15   6   0 8.90281 2.35007   4
 -15  -6   0 7.81080 2.50467   3
 -15   6   0 6.99384 7.35869   1
 -15  -6   0 5.04218 2.48475   4
  15   6   0 10.3630 7.49660   1
  15  -6   0 4.71288 7.61936   1
  15  -6   0 5.85278 2.01465   4
 -15   6   0 9.65934 2.72188   3
 -16   6   0 17.2015 8.72506   1
  16  -6   0 21.5396 9.62241   1
 -16   6   0 13.1072 3.02848   3
 -16   6   0 20.2166 2.86845   4
 -16  -6   0 17.1722 2.90931   3
  16   6   0 17.9683 9.52225   1
 -16  -6   0 16.2514 3.18177   4
 -16  -6   0 10.5755 8.14152   1
  16  -6   0 19.9524 2.69967   4
 -17   6   0 97.2735 6.56150   3
 -17   6   0 97.4557 13.5815   1
 -17  -6   0 96.2898 13.9872   1
  17  -6   0 83.5218 13.6452   1
 -17  -6   0 108.013 6.74639   4
 -17   6   0 110.066 5.84879   4
 -17  -6   0 101.121 6.13535   3
  17   6   0 109.751 15.2221   1
  18   6   0 15.6607 10.4646   1
 -18   6   0 5.13375 2.96819   3
 -18   6   0 8.29401 10.0415   1
 -18  -6   0 6.77508 2.79112   3
  18  -6   0 17.1562 11.4154   1
 -18   6   0 4.53504 2.55949   4
 -18  -6   0 4.86493 9.37802   1
 -18  -6   0 7.98351 3.11439   4
 -19   6   0 -7.1942 11.6467   1
 -19   6   0 -1.6929 2.01163   4
 -19  -6   0 -6.4871 11.2035   1
 -19  -6   0 -2.3794 2.40129   4
 -19  -6   0 0.81953 2.62143   3
 -19   6   0 0.62524 2.51540   3
  19  -6   0 14.6830 12.6163   1
  19   6   0 0.20474 12.0233   1
  20  -6   0 15.8422 14.1062   1
 -20   6   0 27.2604 14.6182   1
 -20  -6   0 34.6513 4.41310   3
 -20  -6   0 42.5039 5.05306   4
 -20   6   0 38.8424 4.83815   3
 -20  -6   0 1.61814 13.9936   1
 -20   6   0 30.1561 3.92665   4
  20   6   0 14.7989 13.9934   1
 -21  -6   0 4.97880 2.83951   3
 -21  -6   0 16.8332 17.5128   1
  21   6   0 16.5120 16.5692   1
 -21  -6   0 13.0033 3.65361   4
 -21   6   0 4.86259 3.31861   3
 -21   6   0 2.36131 2.39772   4
  21  -6   0 -9.1435 16.1407   1
 -21   6   0 -4.8903 16.0396   1
 -22  -6   0 12.7371 3.78493   4
 -22  -6   0 16.3783 3.68106   3
 -22   6   0 12.9166 3.86022   3
 -22  -6   0 13.6242 18.1365   1
 -22   6   0 3.29610 18.9179   1
  22   6   0 20.6585 19.7640   1
  22  -6   0 -0.6297 20.6574   1
 -22   6   0 7.26946 2.84459   4
 -23  -6   0 34.9538 5.33330   4
  23  -6   0 43.2913 25.6534   1
  23   6   0 58.9584 24.6078   1
 -23   6   0 33.3230 4.17233   4
 -23   6   0 23.0424 23.1520   1
 -23  -6   0 23.2725 23.3985   1
 -23  -6   0 43.1321 5.35719   3
 -23   6   0 26.9855 4.73987   3
 -24   6   0 13.4040 4.39636   3
 -24   6   0 3.97270 2.69849   4
  24  -6   0 -71.577 48.8955   1
   0  -7   0 -1.2160 1.88339   1
   0   7   0 -0.3953 1.97123   1
   0   7   0 -0.6249 0.47542   3
   0  -7   0 0.32440 0.59590   4
   0   7   0 0.09017 0.57971   4
   1   7   0 928.609 20.5002   3
   1   7   0 901.694 20.4868   3
   1   7   0 935.244 20.9061   4
   1   7   0 884.900 25.6321   1
   1  -7   0 909.729 20.6231   4
  -1   7   0 907.841 20.6065   4
   1  -7   0 926.054 25.9088   1
  -1  -7   0 935.650 25.8592   1
  -1  -7   0 903.172 20.8809   4
   1  -7   0 897.077 20.6664   3
  -1   7   0 913.908 20.6804   3
  -1   7   0 933.074 25.9276   1
  -2   7   0 92.4499 2.83708   4
  -2   7   0 86.0715 6.35087   1
  -2   7   0 88.0042 3.09422   3
   2  -7   0 88.0117 2.81878   4
   2   7   0 85.2006 2.73061   3
  -2  -7   0 91.2186 3.27262   4
   2   7   0 90.9274 3.26538   4
  -2  -7   0 92.6068 6.37160   1
   2   7   0 86.9647 6.33990   1
   2  -7   0 93.2833 3.10805   3
   3  -7   0 107.091 3.64906   3
  -3  -7   0 111.925 3.90649   4
  -3   7   0 107.689 3.69336   3
  -3  -7   0 112.826 7.25888   1
   3   7   0 107.763 3.26365   3
  -3   7   0 124.536 7.50014   1
   3   7   0 112.016 7.36745   1
  -3  -7   0 108.120 3.28447   3
  -3   7   0 106.224 3.22476   4
   3   7   0 111.643 3.89350   4
  -3   7   0 88.7700 6.83077   1
   4   7   0 167.193 9.33362   1
  -4  -7   0 176.070 9.39012   1
  -4  -7   0 167.020 5.39436   4
  -4   7   0 170.925 5.28435   3
  -4  -7   0 163.645 4.70312   3
   4   7   0 170.019 4.71965   3
  -4   7   0 165.956 4.59831   4
   4   7   0 167.531 5.35181   4
   4  -7   0 170.688 5.20124   3
  -4   7   0 164.186 9.28914   1
   5   7   0 328.441 9.18244   4
  -5   7   0 335.936 8.34154   4
   5  -7   0 331.233 9.02984   3
   5   7   0 353.297 14.4507   1
  -5  -7   0 333.190 8.48911   3
  -5   7   0 327.357 8.29264   4
  -5  -7   0 334.895 9.26870   4
   5   7   0 341.037 8.50530   3
  -5  -7   0 371.375 14.6095   1
  -5   7   0 341.408 9.12922   3
   5  -7   0 329.078 14.1732   1
  -5   7   0 286.969 13.3633   1
  -6  -7   0 314.902 13.9505   1
   6   7   0 310.150 8.99908   4
   6  -7   0 337.653 14.6110   1
  -6  -7   0 313.387 8.26162   3
   6   7   0 333.862 14.5630   1
  -6   7   0 300.391 13.9737   1
  -6  -7   0 306.173 8.97699   4
  -6   7   0 300.520 8.84150   3
   6   7   0 311.947 8.23603   3
   6  -7   0 303.816 8.72749   3
  -6   7   0 320.721 8.06418   4
   7  -7   0 18.3601 4.85645   1
  -7   7   0 20.5968 2.37143   3
  -7   7   0 19.0165 4.34947   1
   7  -7   0 16.9291 2.03940   3
  -7   7   0 18.8062 1.82893   4
  -7  -7   0 21.6499 2.01828   3
   7   7   0 16.3935 4.59262   1
   7   7   0 18.5785 1.93424   3
  -7  -7   0 11.1299 4.26219   1
   7   7   0 21.7865 2.55266   4
  -7  -7   0 17.7143 2.21788   4
  -8   7   0 77.9708 4.14586   3
   8   7   0 77.5818 3.48235   3
  -8   7   0 82.7505 8.29163   1
   8   7   0 75.0354 4.03173   4
   8   7   0 77.5341 8.45597   1
  -8   7   0 74.2966 3.24222   4
  -8  -7   0 80.6356 4.05724   4
  -8  -7   0 77.9552 3.50644   3
   8  -7   0 79.4425 3.91171   3
   8  -7   0 84.6503 7.94841   1
  -8  -7   0 81.8749 8.37985   1
  -9  -7   0 95.9323 4.71168   4
   9   7   0 87.4925 3.92583   3
  -9   7   0 85.4488 3.70383   4
   9   7   0 92.9151 9.60112   1
   9  -7   0 79.9748 4.23891   3
  -9   7   0 84.3344 8.96022   1
   9   7   0 81.6603 4.43193   4
  -9  -7   0 83.3122 8.93981   1
  -9   7   0 89.1304 4.48308   3
  -9  -7   0 80.5871 3.85492   3
   9  -7   0 97.3591 9.08568   1
 -10  -7   0 -0.6716 1.33204   3
 -10  -7   0 0.29554 4.24885   1
  10   7   0 0.70562 1.66257   4
 -10  -7   0 2.12255 1.80083   4
  10  -7   0 -2.7901 4.43553   1
 -10   7   0 0.22952 1.26703   4
  10   7   0 -0.2504 1.25968   3
  10  -7   0 -0.0194 1.65175   3
 -10   7   0 -1.1672 1.61993   3
 -10   7   0 3.45369 4.51726   1
  10   7   0 5.79736 4.89251   1
 -11   7   0 160.565 6.66149   3
  11  -7   0 190.014 13.8025   1
  11   7   0 159.080 6.10043   3
  11   7   0 168.286 13.4953   1
 -11   7   0 149.253 12.2966   1
 -11   7   0 157.873 5.79038   4
  11   7   0 158.177 6.66317   4
 -11  -7   0 149.465 6.61480   4
  11  -7   0 166.067 6.80362   3
 -11  -7   0 160.853 12.7831   1
 -11  -7   0 163.419 6.14055   3
  12   7   0 91.0547 4.77137   3
 -12   7   0 80.7341 10.3541   1
  12  -7   0 81.0858 10.6915   1
  12  -7   0 85.7316 5.16925   3
 -12  -7   0 91.8444 5.39596   4
  12   7   0 83.1256 5.14193   4
 -12  -7   0 78.6217 10.1570   1
 -12   7   0 90.6426 5.20799   3
  12   7   0 103.753 11.5655   1
 -12   7   0 90.5044 4.43704   4
 -12  -7   0 84.1746 4.67380   3
 -13   7   0 59.7925 3.94943   4
  13  -7   0 52.6539 9.04827   1
 -13   7   0 54.5157 9.61804   1
 -13  -7   0 52.5812 9.24088   1
  13   7   0 56.1246 4.15970   3
 -13  -7   0 60.3232 4.24505   3
 -13   7   0 59.9082 4.59265   3
 -13  -7   0 60.1530 4.84417   4
  13  -7   0 56.9271 3.77352   4
  13   7   0 60.3319 10.0717   1
 -14   7   0 12.9647 2.91290   3
 -14   7   0 11.3659 6.50048   1
 -14  -7   0 9.99728 2.69857   4
 -14  -7   0 8.92534 7.01508   1
 -14  -7   0 16.9399 2.73193   3
 -14   7   0 16.9413 2.37051   4
  14   7   0 14.6104 8.07011   1
  14   7   0 16.7879 2.79187   3
  14  -7   0 11.1806 2.18957   4
  14  -7   0 18.1040 8.11248   1
  15  -7   0 116.452 14.3107   1
  15  -7   0 124.992 5.79667   4
  15   7   0 133.655 15.4239   1
 -15   7   0 123.649 6.60552   3
 -15   7   0 128.612 5.83039   4
 -15   7   0 128.071 14.7017   1
 -15  -7   0 122.718 14.2988   1
 -15  -7   0 141.070 6.52059   3
 -15  -7   0 118.367 6.81731   4
  16   7   0 20.0906 9.47548   1
  16  -7   0 20.6878 9.55026   1
 -16   7   0 18.6290 2.73634   4
 -16  -7   0 22.1493 3.61319   4
 -16   7   0 18.3957 3.36999   3
 -16   7   0 2.01066 7.87942   1
 -16  -7   0 21.6098 3.20989   3
 -16  -7   0 13.5299 8.34678   1
  17  -7   0 -5.1672 9.40682   1
 -17  -7   0 6.21934 8.51387   1
 -17   7   0 8.48350 3.07551   3
 -17   7   0 9.19839 2.58053   4
 -17  -7   0 10.3945 3.08383   4
  17   7   0 6.84305 9.88410   1
 -17  -7   0 7.47029 2.69897   3
 -17   7   0 2.74645 8.68217   1
 -18  -7   0 13.1399 10.4410   1
  18  -7   0 14.9965 11.6574   1
 -18   7   0 7.13389 2.86982   3
 -18   7   0 -7.6867 9.90376   1
  18   7   0 11.2778 10.8604   1
 -19  -7   0 39.9338 4.89394   4
 -19   7   0 14.4655 12.7265   1
 -19  -7   0 45.7067 4.88456   3
 -19  -7   0 47.6149 13.2679   1
 -19   7   0 47.6631 5.37750   3
  19  -7   0 40.3325 14.0729   1
  19   7   0 51.7295 14.6578   1
 -19   7   0 38.9367 4.40526   4
  20   7   0 0.03460 13.6954   1
 -20   7   0 5.55047 3.22284   3
 -20   7   0 4.20919 13.6602   1
 -20  -7   0 -7.2761 13.1414   1
 -20  -7   0 8.51452 3.06831   3
 -20  -7   0 0.81031 2.84001   4
 -20   7   0 -1.6192 2.01915   4
  20  -7   0 9.51422 14.9551   1
 -21  -7   0 4.33614 2.88044   3
 -21  -7   0 6.26283 3.15801   4
 -21  -7   0 3.79409 15.9860   1
 -21   7   0 0.22596 15.9648   1
 -21   7   0 0.57898 2.76893   3
  21  -7   0 -14.280 18.7686   1
 -21   7   0 0.09445 2.32788   4
  21   7   0 16.2320 17.0613   1
 -22   7   0 2.95520 3.28875   3
  22  -7   0 -19.843 19.4662   1
 -22  -7   0 11.0858 3.67185   4
  22   7   0 17.0070 20.8441   1
 -22  -7   0 22.8193 22.5471   1
 -22   7   0 5.01739 18.6279   1
 -22  -7   0 11.3541 3.47022   3
 -22   7   0 5.88972 2.71328   4
 -23   7   0 -6.5909 27.1008   1
 -23  -7   0 16.0151 23.4535   1
  23  -7   0 29.4759 25.8222   1
  23   7   0 34.0503 25.4184   1
 -24   7   0 2.51161 2.55849   4
 -24   7   0 3.51312 3.47613   3
 -24  -7   0 2.38121 3.17058   4
 -24  -7   0 -5.4728 2.80251   3
   0   8   0 284.910 7.36480   4
   0   8   0 276.701 11.8858   1
   0  -8   0 291.838 7.40396   4
   0  -8   0 288.010 12.0113   1
   0   8   0 288.400 7.19095   3
   1   8   0 520.488 12.2822   3
   1   8   0 539.962 12.7381   4
  -1   8   0 524.556 12.4879   3
  -1  -8   0 529.318 12.7345   4
  -1   8   0 534.527 17.9288   1
  -1   8   0 537.762 12.4670   4
   1  -8   0 504.110 17.6936   1
   1   8   0 511.770 12.2698   3
   1  -8   0 537.058 12.5117   3
   1  -8   0 531.707 12.4715   4
   1   8   0 516.924 17.7942   1
  -1  -8   0 537.191 17.9124   1
   2  -8   0 48.0487 5.53010   1
   2  -8   0 51.7848 2.34593   3
  -2   8   0 51.4710 2.09225   4
  -2  -8   0 46.6466 5.37138   1
  -2   8   0 35.4180 4.89309   1
   2   8   0 49.0538 2.01401   3
   2   8   0 50.8384 2.49076   4
  -2   8   0 50.5739 2.35217   3
   2   8   0 38.7231 5.01392   1
   2  -8   0 51.5980 2.13525   4
  -2  -8   0 48.5454 2.49692   4
  -3   8   0 7.23577 3.09881   1
  -3   8   0 8.53813 1.00268   4
  -3  -8   0 9.13679 3.16846   1
  -3  -8   0 6.11517 1.37862   4
   3  -8   0 9.95281 1.06687   4
   3   8   0 9.38955 3.31802   1
  -3   8   0 8.16586 1.35283   3
  -3  -8   0 10.2199 1.08644   3
   3   8   0 11.4154 1.58349   4
   3   8   0 8.09069 0.96725   3
  -3   8   0 9.43828 3.35471   1
   3  -8   0 8.91183 1.24037   3
  -4  -8   0 38.9100 2.67469   4
  -4  -8   0 49.0530 5.32169   1
   4   8   0 33.3924 5.10719   1
  -4   8   0 37.0195 2.62857   3
   4   8   0 35.6404 1.92044   3
  -4   8   0 33.9939 1.83428   4
  -4  -8   0 39.2350 1.98126   3
  -4   8   0 45.2542 5.29924   1
  -4   8   0 27.6912 4.69701   1
   4  -8   0 38.0354 2.40006   3
   4   8   0 31.7997 2.45854   4
  -5  -8   0 397.453 10.7400   4
   5   8   0 388.799 10.6528   4
   5  -8   0 391.780 10.4360   3
  -5   8   0 388.348 15.9946   1
  -5  -8   0 399.490 16.1730   1
  -5  -8   0 391.833 9.84010   3
  -5   8   0 392.155 9.71041   4
   5   8   0 395.323 9.85607   3
   5   8   0 408.077 16.3970   1
  -5   8   0 393.407 9.67837   4
  -5   8   0 407.365 10.5430   3
  -6   8   0 283.749 8.37831   3
  -6  -8   0 288.579 13.8288   1
  -6   8   0 283.273 7.44524   4
  -6   8   0 284.695 7.47784   4
  -6   8   0 306.104 14.1453   1
   6   8   0 297.960 14.1736   1
  -6  -8   0 268.445 8.41302   4
   6  -8   0 290.501 8.33811   3
   6   8   0 284.353 8.53894   4
   6   8   0 283.582 7.67138   3
  -6  -8   0 274.989 7.63856   3
   6  -8   0 313.964 14.3314   1
  -7   8   0 939.887 21.7624   4
  -7  -8   0 924.612 22.0140   3
  -7  -8   0 920.217 30.0175   1
   7  -8   0 951.793 22.7542   3
  -7   8   0 948.079 30.3248   1
   7   8   0 935.590 22.9494   4
  -7   8   0 949.072 22.7969   3
  -7  -8   0 930.903 22.9871   4
   7   8   0 960.108 30.4323   1
   7   8   0 915.451 21.9683   3
   7  -8   0 998.054 30.8027   1
   8   8   0 9.19606 4.83576   1
  -8   8   0 7.38242 4.48549   1
   8  -8   0 8.52931 4.45411   1
  -8  -8   0 14.0917 2.25712   4
  -8  -8   0 12.4497 1.69950   3
   8   8   0 19.5243 2.36661   4
  -8  -8   0 13.6210 4.73182   1
   8  -8   0 13.9091 2.00896   3
  -8   8   0 12.5067 1.52984   4
  -8   8   0 14.2100 2.20163   3
   8   8   0 11.5122 1.56473   3
   9   8   0 564.824 22.9331   1
  -9   8   0 502.261 14.6339   3
  -9   8   0 550.464 22.5503   1
   9   8   0 555.356 14.1438   3
  -9  -8   0 553.399 22.5142   1
  -9  -8   0 572.045 15.1600   4
   9  -8   0 555.990 22.5986   1
  -9  -8   0 550.447 14.1447   3
   9  -8   0 559.840 14.8492   3
  -9   8   0 554.478 13.7861   4
   9   8   0 555.770 15.0292   4
  10   8   0 1.83827 1.91896   4
 -10  -8   0 4.31523 4.78244   1
 -10   8   0 5.64869 2.20095   3
 -10  -8   0 1.63920 1.43035   3
 -10   8   0 5.76678 5.01755   1
  10   8   0 2.68828 5.03840   1
  10  -8   0 11.9008 5.57255   1
  10   8   0 5.95947 1.70802   3
  10  -8   0 3.85689 1.91820   3
 -10   8   0 5.93527 1.48902   4
 -10  -8   0 -0.3431 1.81027   4
  11   8   0 1461.47 34.4090   3
 -11  -8   0 1468.05 34.4230   3
  11   8   0 1478.16 35.4324   4
  11  -8   0 1615.83 47.5614   1
 -11  -8   0 1433.46 35.3307   4
 -11   8   0 1477.11 35.2754   3
  11  -8   0 1443.93 35.1561   3
 -11   8   0 1426.65 33.8831   4
 -11  -8   0 1448.64 45.3748   1
 -11   8   0 1413.42 45.1048   1
  11   8   0 1483.86 46.0384   1
  12   8   0 16.7277 7.17354   1
  12   8   0 5.69762 2.24134   4
  12   8   0 12.1948 2.31063   3
 -12   8   0 11.2842 2.63406   3
 -12  -8   0 8.96354 2.52647   4
  12  -8   0 12.4639 2.55728   3
 -12   8   0 11.7144 2.10154   4
 -12  -8   0 2.38750 5.57880   1
 -12   8   0 0.76930 5.33457   1
 -12  -8   0 12.4472 2.21338   3
  12  -8   0 18.1728 7.01780   1
 -13   8   0 10.8621 2.09108   4
 -13   8   0 13.5058 2.89162   3
  13   8   0 7.03769 2.10158   3
  13  -8   0 14.3275 7.13903   1
 -13   8   0 2.63934 6.18511   1
  13   8   0 10.1207 7.25459   1
 -13  -8   0 13.3840 2.47430   3
 -13  -8   0 10.9513 6.74968   1
 -13  -8   0 11.4598 2.81757   4
 -14  -8   0 30.8919 3.40217   3
 -14   8   0 23.5248 2.73331   4
 -14   8   0 29.2432 3.67006   3
  14  -8   0 16.8371 7.92449   1
 -14   8   0 23.5464 8.00543   1
  14   8   0 14.7648 8.15294   1
 -14  -8   0 20.8800 7.73706   1
 -14  -8   0 26.1698 3.65342   4
  14   8   0 30.5497 3.32556   3
 -15   8   0 2.12767 1.83188   4
 -15  -8   0 3.18708 2.19236   3
  15  -8   0 22.5597 9.16877   1
 -15  -8   0 2.72448 2.42647   4
 -15   8   0 5.89478 2.50861   3
 -15  -8   0 3.74985 7.29690   1
  15   8   0 0.88256 8.00918   1
 -15   8   0 10.8251 7.32841   1
 -16   8   0 10.3176 2.43328   4
  16   8   0 16.5499 9.45621   1
 -16   8   0 7.81192 8.66696   1
 -16  -8   0 11.9694 3.13795   4
 -16  -8   0 21.5052 9.11687   1
  16  -8   0 18.9696 9.67957   1
 -16   8   0 12.4793 3.10384   3
 -16  -8   0 13.4406 2.83324   3
  17   8   0 -13.402 9.14138   1
 -17  -8   0 -2.1489 2.39840   4
 -17   8   0 -2.6814 2.15694   3
 -17  -8   0 -0.3262 2.02860   3
 -17   8   0 -22.743 8.26123   1
  17  -8   0 -1.8385 9.41408   1
 -17   8   0 -0.0013 1.82288   4
 -17  -8   0 -5.2954 9.09995   1
  18  -8   0 31.8884 12.2139   1
 -18  -8   0 23.6866 4.03110   4
 -18   8   0 20.3137 3.86321   3
 -18  -8   0 19.7144 3.47498   3
 -18  -8   0 24.9101 11.2796   1
 -18   8   0 17.6702 2.98395   4
  18   8   0 3.26453 11.4474   1
 -18   8   0 25.0736 12.0128   1
 -19  -8   0 45.8694 4.87673   3
  19   8   0 43.1851 14.7020   1
  19  -8   0 24.4912 13.9141   1
 -19   8   0 33.1697 13.2240   1
 -19   8   0 44.8499 4.42732   4
 -19  -8   0 46.7181 5.40383   4
 -19  -8   0 40.8927 13.8292   1
 -19   8   0 40.8437 5.13105   3
 -20  -8   0 3.22000 2.95144   4
 -20  -8   0 2.11619 2.51129   3
 -20   8   0 28.5799 16.8268   1
 -20  -8   0 -34.490 15.0533   1
 -20   8   0 -0.7684 2.69790   3
  20  -8   0 -17.365 14.1553   1
 -20   8   0 -0.1801 2.00000   4
  20   8   0 -12.461 14.5430   1
 -21   8   0 43.6634 5.42126   3
  21   8   0 48.8427 17.8631   1
 -21  -8   0 54.4044 18.5929   1
 -21  -8   0 41.9020 5.35593   4
  21  -8   0 33.5840 19.0673   1
 -21   8   0 24.4873 16.3634   1
 -21  -8   0 37.5019 4.69071   3
 -21   8   0 32.3859 3.90678   4
 -22  -8   0 -2.0830 2.97031   4
 -22  -8   0 7.15397 19.5655   1
 -22  -8   0 -0.7201 2.56806   3
 -22   8   0 -10.338 19.1507   1
 -22   8   0 -1.4641 2.19601   4
  22   8   0 11.7437 20.9201   1
 -22   8   0 3.83449 3.23597   3
  22  -8   0 18.3684 23.7918   1
 -23  -8   0 40.3161 27.8499   1
 -23   8   0 33.9680 5.26691   3
 -23  -8   0 35.3999 5.36772   4
  23  -8   0 22.9352 26.3023   1
  23   8   0 0.32966 28.8749   1
 -23  -8   0 34.8029 4.85549   3
 -23   8   0 32.3390 4.16123   4
 -24  -8   0 5.77798 3.59626   4
 -24   8   0 4.06377 2.48722   4
 -24  -8   0 3.74992 3.27480   3
 -24   8   0 1.81561 3.20335   3
   0   9   0 3.66184 2.93852   1
   0  -9   0 0.85398 2.71431   1
   0   9   0 1.57221 0.87046   4
   0   9   0 1.29613 0.77152   3
   0  -9   0 1.50508 0.88141   4
  -1   9   0 1026.56 23.6464   4
   1  -9   0 1038.70 23.6897   3
   1   9   0 1001.90 30.0578   1
   1   9   0 1042.10 23.9424   4
  -1  -9   0 1020.06 23.9320   4
  -1  -9   0 1134.57 30.8146   1
  -1   9   0 1041.63 23.6882   3
   1  -9   0 1120.85 30.7989   1
  -1   9   0 1037.38 30.2301   1
   1  -9   0 1035.81 23.6708   4
   1   9   0 1021.31 23.4690   3
   1   9   0 1009.27 23.4459   3
  -2   9   0 11.3006 3.56786   1
  -2  -9   0 6.00958 1.27449   4
   2   9   0 7.06086 3.52102   1
   2  -9   0 7.99035 3.42225   1
   2  -9   0 9.51395 1.28274   3
  -2   9   0 6.95399 1.00026   4
  -2   9   0 10.3545 1.37692   3
   2   9   0 12.0340 1.48303   4
  -2  -9   0 8.88616 3.44803   1
   2  -9   0 8.01132 1.09826   4
   2   9   0 6.90780 0.97789   3
  -3   9   0 18.5816 2.07169   3
   3  -9   0 19.3285 1.83007   3
  -3   9   0 18.0240 4.10094   1
  -3   9   0 20.6940 4.43738   1
  -3  -9   0 20.0256 4.26461   1
  -3  -9   0 21.4357 2.14484   4
   3  -9   0 21.3922 1.60639   4
  -3   9   0 18.7324 1.52385   4
   3   9   0 18.1377 2.01756   4
   3   9   0 14.7302 4.10316   1
   3   9   0 17.9819 1.46881   3
  -4  -9   0 122.904 3.90765   3
   4  -9   0 121.432 4.36678   3
  -4   9   0 124.855 4.60418   3
  -4   9   0 133.356 9.16056   1
  -4   9   0 124.115 3.82136   4
   4   9   0 128.943 3.91704   3
   4   9   0 120.410 4.69527   4
  -4  -9   0 124.800 4.74111   4
  -4  -9   0 127.114 8.89155   1
  -4   9   0 121.914 8.79358   1
   4   9   0 115.159 8.75265   1
  -5   9   0 218.685 11.9745   1
   5   9   0 206.010 5.80590   3
  -5   9   0 210.549 6.55637   3
   5  -9   0 204.299 6.38484   3
  -5   9   0 203.194 5.65892   4
  -5   9   0 206.126 11.7493   1
   5   9   0 206.235 6.67722   4
  -5  -9   0 201.641 11.5603   1
  -5  -9   0 207.646 5.83468   3
   5   9   0 191.986 11.4487   1
  -5  -9   0 211.228 6.76711   4
  -6  -9   0 13.8099 1.99345   4
  -6  -9   0 15.9793 1.77783   3
  -6   9   0 17.0351 1.67199   4
  -6   9   0 20.6602 4.59453   1
  -6  -9   0 5.10277 3.92494   1
   6   9   0 16.4420 2.20433   4
   6  -9   0 15.8928 1.96122   3
   6   9   0 13.2234 4.11130   1
  -6   9   0 14.4142 1.58815   4
   6   9   0 15.1468 1.72263   3
  -6   9   0 13.1925 1.92910   3
   7  -9   0 54.1461 3.34557   3
   7   9   0 53.4647 3.49385   4
  -7   9   0 53.5705 3.42682   3
   7  -9   0 42.8534 6.78921   1
  -7   9   0 47.8993 7.11738   1
   7   9   0 50.2496 7.17778   1
  -7  -9   0 41.9250 6.54006   1
   7   9   0 50.8080 2.68163   3
  -7  -9   0 50.2455 2.75088   3
  -7   9   0 50.5857 2.50405   4
  -7   9   0 50.0111 2.53968   4
  -7  -9   0 54.1296 3.51248   4
   8   9   0 62.3059 7.85264   1
   8  -9   0 87.6933 9.54744   1
   8   9   0 83.8497 4.48846   4
  -8   9   0 82.0595 3.33082   4
   8   9   0 84.7485 3.61496   3
  -8  -9   0 87.8190 4.45360   4
  -8  -9   0 58.9021 7.91130   1
  -8  -9   0 84.0450 3.69646   3
  -8   9   0 88.3874 8.46124   1
  -8   9   0 78.9004 3.36056   4
  -8   9   0 82.1301 4.34150   3
   8  -9   0 76.3285 4.14590   3
  -9  -9   0 189.443 6.34034   3
   9  -9   0 184.031 6.99588   3
   9  -9   0 190.144 13.4523   1
  -9  -9   0 196.533 12.8817   1
  -9   9   0 196.764 6.07491   4
  -9   9   0 200.595 13.4742   1
   9   9   0 191.620 6.32120   3
   9   9   0 197.429 7.24515   4
  -9  -9   0 200.658 7.32220   4
   9   9   0 187.505 13.2951   1
  -9   9   0 192.375 7.07640   3
 -10  -9   0 2.71428 1.60930   3
  10  -9   0 1.82635 4.32707   1
 -10  -9   0 -1.1150 5.01874   1
  10   9   0 1.42743 1.48300   3
 -10   9   0 -3.0822 4.51501   1
 -10  -9   0 3.73757 2.15572   4
  10  -9   0 -1.0978 1.73858   3
  10   9   0 1.99109 1.98268   4
  10   9   0 3.72246 5.36106   1
 -10   9   0 -1.3236 1.96048   3
 -10   9   0 0.94207 1.33317   4
  11   9   0 18.4127 2.85007   4
 -11  -9   0 19.3576 2.44274   3
 -11   9   0 18.6827 2.97363   3
  11  -9   0 12.1948 6.79499   1
 -11  -9   0 9.42399 5.90444   1
 -11   9   0 14.0455 6.25273   1
  11   9   0 19.5323 2.51724   3
  11   9   0 27.4231 7.67779   1
 -11  -9   0 17.9883 3.00602   4
 -11   9   0 19.1171 2.28812   4
  11  -9   0 16.8366 2.83480   3
  12   9   0 49.4191 9.02905   1
 -12   9   0 42.0564 4.02164   3
 -12   9   0 43.6535 8.56728   1
  12  -9   0 41.8211 4.46334   3
 -12  -9   0 44.4307 3.64258   3
  12  -9   0 27.2560 7.81408   1
 -12  -9   0 35.5656 8.13201   1
  12   9   0 50.4412 3.66556   3
 -12  -9   0 48.1643 4.35771   4
 -12   9   0 44.8340 3.30541   4
 -13  -9   0 15.9263 7.40074   1
 -13   9   0 18.4974 2.43128   4
 -13  -9   0 17.8206 2.55045   3
 -13   9   0 9.96131 6.80853   1
 -13   9   0 16.6857 3.11649   3
  13  -9   0 19.3180 7.70403   1
 -13  -9   0 16.5852 3.06382   4
  13   9   0 11.2859 7.48971   1
  13   9   0 17.3530 2.49257   3
 -14  -9   0 48.7887 9.76137   1
 -14   9   0 53.1366 10.1018   1
  14   9   0 47.4637 4.06744   3
 -14  -9   0 59.9876 4.25490   3
 -14  -9   0 59.2503 5.10837   4
  14   9   0 55.7266 10.5251   1
 -14   9   0 58.3733 3.91844   4
 -14   9   0 53.7307 4.84126   3
  14  -9   0 44.1238 10.0654   1
  15  -9   0 5.22054 8.30551   1
 -15   9   0 3.46189 1.84705   4
 -15  -9   0 -5.5167 7.17250   1
 -15  -9   0 -2.2360 2.03514   4
 -15   9   0 1.46852 2.31098   3
  15   9   0 -3.0533 7.39545   1
 -15   9   0 -6.7653 6.90771   1
 -15  -9   0 -0.9486 1.78977   3
 -16  -9   0 24.0180 3.91864   4
 -16   9   0 23.6827 3.07641   4
  16   9   0 18.7949 9.70141   1
 -16   9   0 28.6006 9.64031   1
 -16   9   0 15.5111 3.34736   3
 -16  -9   0 15.2329 2.89575   3
 -16  -9   0 10.9011 9.38938   1
  16  -9   0 26.2504 10.6754   1
 -17  -9   0 -1.8110 1.93143   3
 -17   9   0 0.80443 2.40637   3
  17  -9   0 -1.1907 10.2995   1
  17   9   0 -18.542 9.45115   1
 -17  -9   0 4.08074 2.73619   4
 -17  -9   0 -9.7950 9.27757   1
 -17   9   0 -0.9080 1.68706   4
 -17   9   0 5.52493 9.82448   1
 -18  -9   0 21.6063 11.4028   1
 -18   9   0 10.7462 3.37082   3
  18  -9   0 16.2667 12.3894   1
  18   9   0 7.75328 11.2087   1
 -18   9   0 12.7902 2.69105   4
 -18  -9   0 4.53978 2.98873   4
 -18   9   0 18.8705 11.1940   1
 -18  -9   0 12.5980 3.03510   3
 -19   9   0 3.12134 2.21720   4
 -19   9   0 -1.1214 2.78524   3
  19   9   0 -6.3351 12.8782   1
 -19  -9   0 2.48004 2.82892   4
 -19  -9   0 -10.894 12.2919   1
 -19   9   0 16.3752 14.2237   1
  19  -9   0 8.79103 13.1660   1
 -19  -9   0 1.61564 2.30675   3
 -20  -9   0 0.63489 2.52031   3
 -20   9   0 -1.0120 2.81931   3
 -20   9   0 -2.0882 1.94057   4
 -20   9   0 -6.9025 14.7757   1
  20   9   0 9.86543 17.3872   1
 -20  -9   0 -22.928 14.7839   1
  20  -9   0 10.3901 15.2109   1
 -20  -9   0 1.73266 2.85591   4
  21   9   0 -7.7667 17.5320   1
 -21  -9   0 4.45746 3.39522   4
 -21  -9   0 5.89647 2.88230   3
 -21   9   0 26.8633 18.6829   1
 -21  -9   0 18.0514 17.4064   1
 -21   9   0 0.51781 2.21324   4
  21  -9   0 -14.347 16.9648   1
 -21   9   0 1.02475 2.98437   3
 -22  -9   0 -0.7885 3.13917   4
 -22  -9   0 1.13477 2.60094   3
 -22   9   0 -0.3060 2.14719   4
  22   9   0 24.3808 22.2783   1
 -22  -9   0 -23.994 20.7582   1
 -22   9   0 0.01823 2.92542   3
  22  -9   0 -6.3700 21.7210   1
 -22   9   0 14.0449 20.7327   1
 -23  -9   0 4.86011 3.52169   4
  23   9   0 -29.260 27.2802   1
  23  -9   0 13.4425 26.4192   1
 -23  -9   0 -38.944 38.2437   1
 -23  -9   0 8.81617 3.18063   3
 -23   9   0 5.27023 2.60688   4
 -23   9   0 3.20903 3.50653   3
 -24  -9   0 18.0154 4.06027   3
 -24   9   0 15.4919 3.21171   4
 -24  -9   0 10.4930 3.92055   4
 -24   9   0 21.1182 4.69233   3
   0 -10   0 20.2095 1.85405   4
   0  10   0 21.6665 1.84115   4
   0  10   0 18.8313 4.28491   1
   0 -10   0 23.0082 4.53356   1
   0  10   0 20.1407 1.66593   3
   1 -10   0 285.918 13.2199   1
   1  10   0 257.182 6.87499   3
   1 -10   0 265.491 7.13224   4
  -1 -10   0 261.298 12.7457   1
   1  10   0 264.311 6.89928   3
  -1  10   0 261.086 7.09990   3
  -1  10   0 270.758 12.9533   1
   1  10   0 280.130 13.1137   1
   1 -10   0 264.745 7.09749   3
   1  10   0 261.115 7.33946   4
  -1 -10   0 266.396 7.38913   4
  -1  10   0 264.795 7.09337   4
   2 -10   0 53.8757 2.49026   4
   2  10   0 55.3884 2.33075   3
  -2 -10   0 55.1975 6.62064   1
   2  10   0 64.4482 6.32098   1
   2 -10   0 49.4287 2.59179   3
  -2  10   0 50.5663 2.38601   4
   2  10   0 55.4270 2.35411   3
   2  10   0 54.7540 2.87895   4
  -2  10   0 55.8073 6.18011   1
   2 -10   0 55.7102 6.45799   1
  -2 -10   0 58.4269 2.96696   4
  -2  10   0 55.4637 2.72757   3
   3  10   0 13.2932 4.12515   1
  -3  10   0 16.4812 4.38823   1
   3  10   0 21.6278 1.62763   3
  -3  10   0 23.3365 1.69128   4
  -3 -10   0 25.5619 4.64631   1
  -3 -10   0 21.4567 2.22646   4
   3  10   0 26.2260 2.27550   4
  -3  10   0 26.6586 5.14124   1
  -3  10   0 21.1177 2.21471   3
   3 -10   0 24.4593 2.06113   3
   3 -10   0 21.4622 1.70564   4
  -4  10   0 191.960 5.26756   4
  -4 -10   0 185.786 6.15302   4
   4  10   0 188.480 11.3716   1
   4 -10   0 186.601 5.86276   3
   4  10   0 182.332 6.07069   4
  -4  10   0 181.995 10.9815   1
   4  10   0 183.718 5.25280   3
  -4  10   0 180.506 11.1213   1
  -4  10   0 186.492 5.93184   3
  -4 -10   0 168.517 10.9328   1
  -5 -10   0 535.599 14.0531   4
   5  10   0 529.923 12.9977   3
  -5  10   0 553.140 21.0056   1
   5  10   0 544.438 20.8782   1
  -5  10   0 541.089 13.7922   3
  -5 -10   0 519.214 12.9926   3
   5 -10   0 542.954 13.7552   3
  -5  10   0 531.728 12.8846   4
   5  10   0 531.071 14.0116   4
  -5 -10   0 559.611 20.9119   1
  -5  10   0 548.344 20.8009   1
   6 -10   0 97.6845 4.13722   3
  -6  10   0 96.4122 9.12774   1
  -6  10   0 84.2969 8.77239   1
  -6  10   0 92.2536 3.43022   4
   6  10   0 97.9542 4.44474   4
   6  10   0 94.7582 3.55127   3
  -6  10   0 95.8472 4.24209   3
  -6  10   0 93.7579 3.37053   4
  -6 -10   0 90.7311 4.47245   4
   6  10   0 98.9909 9.16944   1
  -6 -10   0 96.1031 3.63981   3
  -6 -10   0 98.1399 9.00596   1
   7 -10   0 30.7002 2.87291   3
   7  10   0 31.7212 2.25268   3
  -7  10   0 33.3598 3.15438   3
  -7  10   0 32.7390 2.09254   4
  -7  10   0 35.9934 2.24440   4
  -7 -10   0 30.6679 6.25447   1
  -7 -10   0 33.8714 3.17133   4
   7  10   0 30.6522 5.71077   1
   7  10   0 30.9153 2.93071   4
  -7  10   0 31.6411 5.74186   1
  -7 -10   0 38.2784 2.46180   3
  -8 -10   0 130.879 4.91996   3
  -8  10   0 145.167 4.74522   4
  -8  10   0 144.951 4.69370   4
   8  10   0 141.906 4.93546   3
  -8  10   0 124.870 11.1901   1
   8 -10   0 131.614 10.6110   1
   8  10   0 134.718 5.86216   4
  -8 -10   0 149.401 11.3119   1
  -8 -10   0 143.187 6.05073   4
   8 -10   0 140.298 5.70499   3
   8  10   0 132.387 11.3891   1
  -8  10   0 141.413 5.85106   3
   9  10   0 162.909 6.76535   4
  -9  10   0 171.180 6.74256   3
  -9  10   0 173.866 5.58263   4
  -9 -10   0 162.471 6.88143   4
  -9 -10   0 148.601 12.6084   1
  -9  10   0 168.595 5.48767   4
  -9 -10   0 174.603 5.92188   3
  -9  10   0 173.893 13.0069   1
   9  10   0 171.071 5.83716   3
   9  10   0 153.053 12.8487   1
   9 -10   0 166.574 6.60058   3
   9 -10   0 186.803 13.4674   1
  10 -10   0 263.088 8.96013   3
 -10  10   0 266.601 9.12712   3
  10  10   0 259.877 9.13378   4
 -10  10   0 265.147 7.69623   4
  10  10   0 247.540 7.97092   3
  10 -10   0 267.566 16.4450   1
  10  10   0 259.232 16.6142   1
 -10  10   0 269.694 16.2708   1
 -10 -10   0 251.045 8.02814   3
 -10 -10   0 250.897 9.15776   4
 -10 -10   0 262.932 16.1624   1
 -11  10   0 30.9950 2.81335   4
 -11  10   0 34.0577 7.92222   1
 -11 -10   0 31.3191 3.69034   4
 -11 -10   0 31.2098 7.33170   1
  11  10   0 35.6208 3.17168   3
 -11  10   0 29.3409 3.46830   3
  11 -10   0 32.8883 3.72591   3
  11  10   0 24.9936 3.20453   4
 -11 -10   0 32.3391 3.07850   3
  11  10   0 25.9571 7.98686   1
 -12 -10   0 3.32711 1.77061   3
 -12  10   0 7.49291 1.80499   4
  12  10   0 7.92467 2.04409   3
  12  10   0 5.13397 6.40619   1
 -12  10   0 16.9629 6.71568   1
  12 -10   0 5.46439 6.45010   1
 -12  10   0 9.51392 2.68820   3
 -12 -10   0 6.46219 2.48762   4
 -12 -10   0 6.96569 6.12462   1
 -13 -10   0 3.00510 1.79703   3
 -13 -10   0 0.76601 2.12243   4
  13 -10   0 0.94202 7.07844   1
 -13 -10   0 -0.8047 6.05867   1
 -13  10   0 -3.5489 5.94850   1
 -13  10   0 4.66520 2.48262   3
  13  10   0 -3.2837 6.81284   1
  13  10   0 1.73413 1.72906   3
 -13  10   0 3.05874 1.66200   4
  14 -10   0 14.1768 8.64063   1
 -14  10   0 16.5777 2.36672   4
 -14 -10   0 10.0149 7.35489   1
  14  10   0 9.88776 8.40835   1
 -14 -10   0 14.7134 2.50664   3
 -14  10   0 18.2511 3.34549   3
  14  10   0 14.4266 2.41912   3
 -14  10   0 14.0293 7.45287   1
 -14 -10   0 15.7685 3.21513   4
 -15  10   0 8.02502 2.93354   3
 -15  10   0 7.42479 2.01113   4
 -15 -10   0 9.63572 2.39814   3
 -15  10   0 -4.9676 7.72165   1
 -15 -10   0 8.12590 2.87763   4
  15 -10   0 5.29178 8.60733   1
  15  10   0 5.21904 8.55603   1
 -15 -10   0 2.57402 7.81990   1
 -16  10   0 42.1152 4.88486   3
 -16  10   0 43.8688 10.7046   1
 -16 -10   0 34.9395 4.45512   4
 -16 -10   0 43.8072 4.13136   3
 -16 -10   0 54.4980 11.3650   1
  16 -10   0 28.3458 10.9439   1
  16  10   0 41.1764 12.2381   1
 -16  10   0 40.9133 3.76763   4
 -17 -10   0 32.8534 11.1685   1
  17 -10   0 11.5339 11.2293   1
 -17  10   0 27.0804 3.24265   4
  17  10   0 31.3529 11.3674   1
 -17 -10   0 22.5699 3.22155   3
 -17  10   0 28.9858 4.26219   3
 -17  10   0 17.2450 10.7831   1
 -17 -10   0 20.2216 3.85559   4
 -18 -10   0 25.4300 12.1518   1
  18  10   0 20.8446 12.3610   1
 -18  10   0 9.80226 2.46429   4
 -18  10   0 -5.4100 11.1126   1
 -18 -10   0 13.7597 3.59205   4
 -18  10   0 13.5186 3.49917   3
 -18 -10   0 8.11213 2.65228   3
  18 -10   0 19.4469 12.4781   1
 -19 -10   0 26.6772 3.93469   3
 -19  10   0 23.0961 3.21000   4
 -19 -10   0 15.7263 13.9579   1
 -19  10   0 26.8648 14.0727   1
 -19  10   0 23.1179 4.07530   3
 -19 -10   0 24.1240 4.16532   4
  19  10   0 38.6594 14.7381   1
  19 -10   0 -2.2865 13.9931   1
  20 -10   0 61.5171 19.1669   1
 -20 -10   0 54.4443 16.7746   1
 -20 -10   0 70.6230 6.53489   4
 -20 -10   0 57.8774 5.45805   3
 -20  10   0 50.0850 17.4435   1
 -20  10   0 76.6825 5.19652   4
 -20  10   0 56.2119 6.21009   3
  20  10   0 52.5721 18.3769   1
  21  10   0 10.8394 19.3551   1
 -21 -10   0 60.6118 5.73449   3
 -21 -10   0 71.3693 19.5841   1
  21 -10   0 46.7433 23.2805   1
 -21 -10   0 65.3431 6.75632   4
 -21  10   0 83.5045 22.4699   1
 -21  10   0 66.5776 5.19292   4
 -21  10   0 55.3808 6.33307   3
 -22  10   0 2.30868 3.43985   3
 -22 -10   0 21.8068 21.1678   1
 -22  10   0 -7.6733 21.5861   1
  22 -10   0 -22.371 23.4085   1
 -22 -10   0 6.97826 3.62998   4
  22  10   0 1.87651 22.8755   1
 -22  10   0 -1.0467 2.17066   4
 -22 -10   0 5.17031 3.05505   3
 -23  10   0 7.54219 3.50007   3
 -23  10   0 8.92107 2.83057   4
 -23 -10   0 11.0571 3.88693   4
  23 -10   0 -37.797 31.9045   1
   0 -11   0 1.12911 1.04869   4
   0  11   0 0.10546 0.83369   3
   0 -11   0 2.40870 3.22475   1
   0  11   0 -0.0780 0.92729   4
   0  11   0 -2.5529 3.06556   1
  -1  11   0 10.6477 4.20904   1
   1  11   0 13.8766 1.58613   3
   1  11   0 13.4017 1.57097   4
   1  11   0 16.3369 1.58971   3
  -1 -11   0 15.4243 1.76836   4
   1 -11   0 15.6006 1.76951   4
  -1  11   0 11.7392 1.38357   3
  -1 -11   0 15.4196 4.29734   1
   1 -11   0 11.5202 3.81557   1
  -1  11   0 12.5954 1.44514   4
   1  11   0 7.36251 4.02106   1
   2  11   0 6.41706 1.39748   4
  -2  11   0 6.71150 1.13514   4
   2 -11   0 5.66526 1.13927   4
  -2 -11   0 6.30454 1.38329   4
  -2  11   0 5.26941 1.20245   3
   2 -11   0 1.65060 3.46727   1
   2  11   0 6.18011 3.67759   1
   2  11   0 3.52860 0.90736   3
  -2 -11   0 1.34130 2.67654   1
   2  11   0 4.14082 0.98429   3
  -2  11   0 -0.3649 3.41646   1
   2 -11   0 4.98631 1.12431   3
   3 -11   0 -0.8454 0.90820   3
   3  11   0 0.77034 2.70337   1
   3 -11   0 0.20672 0.85696   4
   3  11   0 0.80199 0.77164   3
  -3 -11   0 1.39448 1.16639   4
  -3  11   0 1.12434 0.82618   4
  -3  11   0 -1.9589 3.43741   1
  -3 -11   0 2.16666 3.59761   1
   3  11   0 0.61146 1.12060   4
  -3  11   0 -2.1421 3.11225   1
  -3  11   0 -0.6723 1.04455   3
  -4  11   0 106.727 8.81641   1
   4 -11   0 102.286 4.11555   3
  -4  11   0 105.429 3.60513   4
   4  11   0 104.630 4.40096   4
  -4  11   0 108.437 4.26127   3
   4  11   0 94.1495 9.00169   1
   4  11   0 107.749 3.60694   3
  -4  11   0 118.982 9.65871   1
  -4 -11   0 103.190 8.99264   1
  -4 -11   0 106.186 4.46513   4
  -5  11   0 2.99766 1.39874   3
  -5  11   0 4.83060 1.00355   4
  -5 -11   0 3.83647 1.06086   3
   5 -11   0 1.69133 1.29215   3
   5  11   0 -2.4174 3.27010   1
  -5 -11   0 0.62311 3.81146   1
  -5  11   0 2.27603 3.95351   1
  -5  11   0 0.02502 3.76227   1
   5  11   0 2.78206 1.47186   4
  -5 -11   0 4.34692 1.66552   4
   5  11   0 3.98419 1.00944   3
  -6  11   0 53.7117 2.55601   4
  -6  11   0 54.5806 3.53088   3
  -6 -11   0 49.7504 2.67797   3
   6  11   0 57.1498 2.68019   3
  -6  11   0 55.6940 7.49177   1
  -6  11   0 64.1566 8.15143   1
  -6  11   0 51.3310 2.59530   4
  -6 -11   0 63.8156 8.02103   1
   6 -11   0 54.1933 3.30958   3
  -6 -11   0 49.7237 3.48406   4
   6  11   0 57.6001 7.73283   1
   6  11   0 52.5444 3.55815   4
  -7  11   0 93.1385 9.80707   1
   7  11   0 85.0800 3.59464   3
   7  11   0 87.4897 4.62288   4
  -7  11   0 98.9947 9.90602   1
  -7 -11   0 86.5145 3.68853   3
  -7  11   0 93.2058 4.59648   3
   7  11   0 84.6466 9.84068   1
  -7  11   0 89.5839 3.51666   4
  -7  11   0 89.4081 3.42541   4
  -7 -11   0 87.2860 9.55467   1
   7 -11   0 90.0376 4.41462   3
  -8 -11   0 -2.4996 1.65185   4
   8  11   0 1.39626 1.73665   4
   8 -11   0 1.13250 1.70479   3
   8  11   0 0.54254 1.09768   3
  -8  11   0 0.29134 1.05257   4
  -8 -11   0 1.08536 1.30555   3
  -8  11   0 0.70539 1.75122   3
  -8  11   0 2.08747 1.14172   4
   8  11   0 -0.8123 4.88404   1
  -8  11   0 0.37389 4.97535   1
  -8 -11   0 2.58890 4.67019   1
  -9 -11   0 44.7674 7.53675   1
   9  11   0 48.3198 8.33886   1
  -9  11   0 47.9020 2.97803   4
   9 -11   0 54.0076 8.61998   1
  -9 -11   0 54.8460 3.32971   3
  -9  11   0 39.5919 8.05352   1
  -9  11   0 43.5313 4.09647   3
  -9 -11   0 48.6822 4.26382   4
   9 -11   0 50.6839 3.71618   3
  -9  11   0 50.7903 2.90058   4
   9  11   0 50.1966 3.18348   3
   9  11   0 50.6060 4.17216   4
 -10 -11   0 66.7388 3.79116   3
 -10 -11   0 62.2452 4.52692   4
 -10 -11   0 57.4757 8.70300   1
  10  11   0 60.4987 3.61643   3
 -10  11   0 57.2722 3.18878   4
  10  11   0 56.2429 9.67333   1
  10 -11   0 58.8215 4.28530   3
  10  11   0 56.1002 4.30430   4
 -10  11   0 51.6102 8.37070   1
  10 -11   0 69.9915 10.1181   1
 -10  11   0 55.7674 4.29439   3
 -10  11   0 64.3493 3.39446   4
 -11  11   0 232.674 8.86535   3
  11  11   0 236.954 7.82561   3
 -11 -11   0 239.529 16.6492   1
 -11 -11   0 239.187 9.11688   4
  11  11   0 232.073 16.9763   1
 -11  11   0 236.538 7.31591   4
  11 -11   0 254.039 17.4323   1
  11 -11   0 233.856 8.61452   3
 -11  11   0 234.049 16.4321   1
 -11  11   0 239.170 7.40140   4
 -11 -11   0 237.715 7.84185   3
  12  11   0 21.2069 8.04070   1
 -12  11   0 31.1489 2.95723   4
 -12  11   0 18.1764 7.10757   1
 -12 -11   0 30.1517 3.76465   4
 -12 -11   0 34.0187 7.64238   1
  12 -11   0 47.5852 9.49084   1
 -12 -11   0 28.2103 3.22263   3
  12  11   0 34.6922 3.28930   3
 -12  11   0 33.1543 3.87314   3
  13  11   0 -1.2850 1.57496   3
 -13  11   0 -2.9301 6.74292   1
  13  11   0 6.14625 7.25455   1
 -13  11   0 1.37922 1.54816   4
  13 -11   0 -4.7715 6.89203   1
 -13 -11   0 -0.2921 1.64069   3
 -13  11   0 -0.4944 2.09890   3
 -13 -11   0 -0.9515 2.14580   4
 -13 -11   0 8.35250 6.72690   1
 -14  11   0 3.38557 1.69692   4
 -14 -11   0 5.48674 2.62838   4
 -14  11   0 -1.9117 7.34387   1
 -14 -11   0 4.96176 2.05238   3
  14  11   0 -0.1856 7.42583   1
 -14  11   0 9.71695 2.82741   3
  14 -11   0 20.3382 7.86927   1
 -14 -11   0 11.6119 7.95097   1
 -15  11   0 12.2065 3.04886   3
 -15 -11   0 12.1889 9.18414   1
  15  11   0 10.8742 9.03344   1
 -15 -11   0 18.0651 3.56849   4
 -15  11   0 13.4296 2.27958   4
  15 -11   0 24.3644 10.2940   1
 -15  11   0 -3.8134 7.78629   1
 -15 -11   0 12.4250 2.54948   3
 -16 -11   0 48.1181 5.28798   4
 -16 -11   0 15.1512 9.85843   1
 -16  11   0 23.3810 11.0128   1
 -16  11   0 35.5677 3.55715   4
  16 -11   0 33.9256 11.0093   1
 -16 -11   0 38.1920 4.08037   3
 -16  11   0 42.0274 4.84299   3
  16  11   0 38.9353 12.0781   1
 -17  11   0 -0.0935 2.63552   3
  17 -11   0 -1.6854 10.6102   1
 -17  11   0 0.79034 1.77383   4
 -17 -11   0 1.20396 1.98901   3
 -17 -11   0 2.40865 10.2445   1
  17  11   0 13.0261 12.7433   1
 -17  11   0 -2.0332 10.0025   1
 -17 -11   0 2.70428 2.66963   4
 -18 -11   0 3.88538 2.25229   3
 -18 -11   0 2.55370 2.86820   4
 -18  11   0 -20.599 11.6101   1
  18 -11   0 -18.685 12.6186   1
 -18  11   0 0.63931 1.84775   4
 -18  11   0 0.26502 2.65163   3
 -18 -11   0 -12.237 11.2978   1
  18  11   0 1.89876 12.0535   1
 -19 -11   0 4.19335 3.32471   4
 -19  11   0 -8.9119 13.3569   1
 -19 -11   0 5.99621 13.6058   1
 -19  11   0 5.72992 3.19953   3
 -19  11   0 3.75889 2.18087   4
  19  11   0 30.0670 14.9354   1
  19 -11   0 -3.8036 14.1735   1
 -19 -11   0 0.29266 2.28618   3
  20  11   0 -16.804 15.9539   1
 -20  11   0 3.42016 2.18089   4
 -20 -11   0 -23.024 15.5053   1
 -20 -11   0 2.32816 3.21148   4
 -20  11   0 8.00617 15.2774   1
  20 -11   0 -23.982 18.4863   1
 -20 -11   0 5.71936 2.80111   3
 -20  11   0 1.61126 3.07118   3
 -21  11   0 1.57632 2.23132   4
 -21  11   0 0.71689 3.08669   3
  21 -11   0 33.1913 20.5790   1
 -21 -11   0 -26.186 19.9715   1
 -21 -11   0 -0.8399 2.44036   3
 -21 -11   0 1.37731 3.09488   4
  21  11   0 2.61627 19.9944   1
 -21  11   0 -33.100 18.7318   1
 -22 -11   0 11.5063 4.14203   4
 -22  11   0 13.1844 4.04180   3
 -22 -11   0 12.1512 22.5764   1
  22  11   0 57.0841 25.9637   1
 -22 -11   0 9.62163 3.20929   3
  22 -11   0 26.2504 25.3172   1
 -22  11   0 8.04857 2.68202   4
 -23  11   0 3.43961 2.25443   4
 -23 -11   0 4.41640 3.11272   3
 -23 -11   0 2.20349 3.45324   4
   0  12   0 605.425 14.9111   3
   0 -12   0 605.154 15.2308   4
   0  12   0 614.282 15.2288   4
   0  12   0 678.865 23.5831   1
   0 -12   0 642.191 23.1271   1
  -1  12   0 179.415 5.47690   4
   1 -12   0 183.407 5.55117   4
  -1  12   0 179.609 5.45455   3
   1  12   0 176.961 11.5704   1
   1  12   0 177.667 5.71885   4
  -1 -12   0 177.429 5.76778   4
   1  12   0 174.130 5.24106   3
  -1 -12   0 162.856 11.0332   1
  -1  12   0 160.429 11.1821   1
   1 -12   0 195.337 11.9926   1
   1  12   0 182.145 5.25914   3
   2  12   0 308.517 8.19797   3
  -2  12   0 302.009 15.3366   1
   2 -12   0 317.626 8.45826   4
   2  12   0 320.379 15.5479   1
   2  12   0 304.386 8.16961   3
  -2 -12   0 324.184 15.5763   1
   2 -12   0 370.741 16.4071   1
  -2  12   0 326.538 8.44614   4
  -2  12   0 310.759 8.58904   3
   2  12   0 310.559 8.91399   4
  -2 -12   0 318.293 8.98229   4
   2 -12   0 325.666 8.65927   3
  -3  12   0 51.7752 2.51238   4
  -3  12   0 55.9356 2.98572   3
   3  12   0 39.4417 6.43083   1
  -3  12   0 47.5485 6.63342   1
   3 -12   0 57.3706 2.91767   3
   3  12   0 53.8701 2.43399   3
   3  12   0 56.6191 3.18912   4
  -3 -12   0 43.9681 6.65880   1
  -3  12   0 40.1771 6.45307   1
  -3 -12   0 56.5063 3.26300   4
   3 -12   0 54.5482 2.65529   4
  -4 -12   0 42.4762 3.08833   4
  -4  12   0 33.9066 6.20728   1
  -4  12   0 41.0335 2.20611   4
   4  12   0 41.6520 2.89580   4
   4 -12   0 43.1534 2.75430   3
  -4  12   0 34.5185 6.14994   1
   4  12   0 43.4310 2.20419   3
  -4  12   0 39.4381 2.77886   3
  -4 -12   0 35.3309 5.89665   1
   4  12   0 47.1733 6.93540   1
  -5  12   0 10.6741 4.63837   1
   5  12   0 5.24623 1.11036   3
  -5 -12   0 4.04285 1.59083   4
  -5  12   0 4.87270 4.26413   1
   5  12   0 9.11604 1.76032   4
  -5  12   0 6.17813 1.15259   4
  -5  12   0 7.92012 1.79138   3
   5 -12   0 5.71859 1.52697   3
   5  12   0 8.37540 4.87948   1
  -5 -12   0 3.51014 4.45947   1
  -6  12   0 152.141 12.2573   1
   6 -12   0 163.381 6.01604   3
   6  12   0 147.238 11.7556   1
  -6  12   0 169.610 5.18631   4
  -6 -12   0 173.888 6.52280   4
  -6  12   0 165.172 5.11900   4
   6  12   0 173.282 6.42385   4
  -6  12   0 171.552 6.20661   3
  -6  12   0 178.582 12.6745   1
  -6 -12   0 172.397 12.4328   1
   6  12   0 160.716 5.22337   3
  -6 -12   0 168.948 5.33299   3
   7 -12   0 36.5402 3.24462   3
   7  12   0 36.3073 7.41949   1
  -7 -12   0 35.1817 2.56001   3
  -7 -12   0 33.1310 3.52246   4
  -7  12   0 32.5186 7.04366   1
  -7  12   0 39.1520 3.56739   3
  -7  12   0 36.0467 2.40316   4
   7  12   0 35.7541 2.46656   3
   7  12   0 37.2404 3.35038   4
  -7  12   0 30.6704 6.78339   1
  -7 -12   0 34.1601 7.19741   1
  -7  12   0 40.8537 2.39594   4
  -8  12   0 7.24286 5.83045   1
  -8 -12   0 19.0695 2.07192   3
  -8  12   0 19.9538 2.10439   4
   8  12   0 25.6549 3.01403   4
  -8  12   0 23.8784 2.94692   3
  -8  12   0 22.4060 2.21915   4
  -8 -12   0 16.4059 6.11732   1
   8  12   0 28.3152 6.20219   1
  -8 -12   0 22.0250 2.90411   4
   8 -12   0 21.5960 2.66947   3
  -8  12   0 23.6222 6.68340   1
   8  12   0 21.8015 2.31599   3
  -9  12   0 578.638 14.4069   4
  -9  12   0 594.596 25.5861   1
  -9  12   0 581.859 14.4369   4
   9 -12   0 565.738 15.8258   3
   9  12   0 595.553 14.8757   3
  -9 -12   0 564.791 16.2142   4
  -9  12   0 560.177 25.1401   1
  -9 -12   0 579.028 14.8428   3
   9  12   0 584.415 16.2515   4
   9  12   0 602.847 25.6236   1
  -9 -12   0 583.895 25.1758   1
  -9  12   0 574.370 15.9149   3
 -10 -12   0 48.8508 4.31099   4
 -10 -12   0 43.8722 3.33297   3
 -10  12   0 44.8688 4.39058   3
 -10  12   0 49.6737 3.11243   4
 -10 -12   0 39.6583 8.69367   1
 -10  12   0 42.3182 8.43459   1
  10  12   0 36.5186 3.05911   3
  10  12   0 45.1471 9.11686   1
 -10  12   0 42.7472 2.86535   4
  10  12   0 42.9286 4.31540   4
  10 -12   0 51.2074 4.21515   3
  11  12   0 534.745 14.5408   3
 -11 -12   0 560.043 16.2492   4
 -11  12   0 554.022 25.6712   1
  11  12   0 556.020 26.3916   1
 -11  12   0 534.098 14.0036   4
  11 -12   0 549.876 26.0801   1
 -11  12   0 540.823 14.0517   4
 -11  12   0 552.089 15.7676   3
 -11 -12   0 539.261 14.5852   3
 -11 -12   0 574.772 26.2696   1
 -12 -12   0 493.807 13.9415   3
  12  12   0 497.243 13.9869   3
  12  12   0 528.639 26.3112   1
 -12 -12   0 528.894 15.6329   4
 -12 -12   0 549.019 25.9631   1
 -12  12   0 502.467 13.4043   4
 -12  12   0 499.379 25.1263   1
 -12  12   0 503.615 13.3657   4
  12 -12   0 509.823 25.8709   1
 -12  12   0 507.966 15.2365   3
  13  12   0 16.7797 8.74824   1
  13 -12   0 33.6531 9.85158   1
 -13  12   0 25.1425 2.85552   4
  13  12   0 30.6222 3.24872   3
 -13 -12   0 19.3961 8.09111   1
 -13  12   0 23.5738 8.45276   1
 -13 -12   0 20.1742 3.49410   4
 -13 -12   0 25.5909 2.92710   3
 -13  12   0 25.3155 2.74068   4
 -13  12   0 21.0006 3.49792   3
 -14 -12   0 1.56539 2.40785   4
 -14  12   0 2.64271 1.58005   4
 -14  12   0 -1.5609 7.75706   1
  14 -12   0 6.83951 8.96013   1
 -14 -12   0 1.82398 7.26959   1
 -14 -12   0 1.44791 1.87938   3
  14  12   0 2.95480 1.80737   3
 -14  12   0 2.08029 1.54331   4
 -14  12   0 2.90722 2.56266   3
  14  12   0 -1.8625 8.46314   1
 -15  12   0 -3.5757 8.50793   1
 -15  12   0 0.88559 1.63369   4
  15 -12   0 3.70137 9.23387   1
 -15 -12   0 2.38588 1.95989   3
 -15  12   0 -2.4717 1.37981   4
  15  12   0 11.0046 9.88001   1
 -15 -12   0 0.22412 2.45489   4
 -15 -12   0 4.39719 8.56675   1
 -15  12   0 -0.1395 2.47442   3
 -16  12   0 4.31132 9.61781   1
 -16 -12   0 14.3539 10.5297   1
 -16 -12   0 18.0650 3.01309   3
 -16  12   0 18.5877 3.73499   3
 -16  12   0 14.1131 2.39937   4
 -16 -12   0 12.5481 3.32628   4
  16 -12   0 7.77241 11.4499   1
  16  12   0 1.37807 10.4801   1
 -17 -12   0 6.25143 11.3260   1
 -17 -12   0 0.13431 2.52305   4
 -17 -12   0 0.68974 1.95063   3
 -17  12   0 -2.5167 2.54525   3
 -17  12   0 3.04879 11.0992   1
  17 -12   0 -8.6633 11.7118   1
  17  12   0 10.6080 11.6495   1
 -17  12   0 2.61477 1.83352   4
 -18 -12   0 33.4438 3.89716   3
  18  12   0 35.4660 15.0295   1
 -18  12   0 33.0253 3.67600   4
  18 -12   0 24.7933 14.4257   1
 -18  12   0 28.5832 4.35239   3
 -18 -12   0 13.2976 12.9687   1
 -18 -12   0 28.5704 4.64899   4
 -18  12   0 41.4096 14.1221   1
 -19  12   0 22.9572 16.0875   1
 -19 -12   0 -9.8842 14.3551   1
 -19  12   0 1.93356 2.93183   3
 -19 -12   0 -1.1852 2.67107   4
  19 -12   0 4.85041 15.3918   1
 -19  12   0 0.49109 1.95222   4
 -19 -12   0 -1.1105 2.12509   3
  19  12   0 -6.4306 14.5128   1
 -20  12   0 18.7752 4.00610   3
 -20 -12   0 27.2614 4.80311   4
 -20  12   0 14.4565 2.83543   4
 -20  12   0 27.3987 17.8240   1
 -20 -12   0 23.2163 3.65493   3
  20  12   0 -6.1865 18.5574   1
  20 -12   0 20.4113 17.8652   1
 -20 -12   0 36.1845 18.4396   1
 -21 -12   0 -0.5514 2.35373   3
  21 -12   0 1.38649 21.6268   1
 -21  12   0 5.01311 3.60682   3
 -21 -12   0 23.2412 20.5481   1
 -21  12   0 -21.696 19.3024   1
 -21  12   0 3.01851 2.18124   4
 -21 -12   0 5.51742 3.81845   4
  21  12   0 -10.086 20.5287   1
 -22 -12   0 -0.0776 3.29286   4
 -22  12   0 0.58223 2.11171   4
 -22 -12   0 0.52633 2.58101   3
  22  12   0 -27.196 25.6362   1
  22 -12   0 -25.303 25.3857   1
 -22 -12   0 -1.8972 23.3461   1
 -22  12   0 -1.2980 3.11840   3
 -23 -12   0 5.25397 2.96964   3
 -23 -12   0 6.61097 3.95775   4
 -23  12   0 8.86473 2.59833   4
 -23  12   0 3.33649 3.38883   3
   0 -13   0 -1.5226 3.96303   1
   0  13   0 0.38096 3.89550   1
   0  13   0 3.72659 1.08131   3
   0  13   0 4.85082 1.26055   4
   0 -13   0 4.22350 1.26012   4
   1  13   0 486.223 12.6794   4
   1 -13   0 499.118 12.4719   4
  -1  13   0 497.820 12.4392   4
  -1  13   0 495.145 12.3592   3
   1 -13   0 490.502 20.4286   1
   1  13   0 488.396 12.1299   3
  -1  13   0 499.810 20.6014   1
  -1 -13   0 487.047 12.7281   4
   1  13   0 487.021 12.1082   3
   1  13   0 504.668 20.6444   1
  -1 -13   0 478.645 20.2298   1
  -2 -13   0 112.467 9.96430   1
  -2  13   0 101.971 4.05341   3
   2  13   0 106.400 3.72625   3
  -2 -13   0 103.225 4.34978   4
   2  13   0 113.623 9.94019   1
   2 -13   0 104.902 3.89869   4
   2  13   0 106.928 4.37800   4
  -2  13   0 102.058 3.83888   4
   2  13   0 103.773 3.64852   3
   2 -13   0 104.426 4.00192   3
  -2  13   0 103.861 9.71473   1
   2 -13   0 93.8603 9.47208   1
  -3 -13   0 17.7352 2.14782   4
   3 -13   0 14.3612 1.65949   4
  -3  13   0 13.1351 1.75347   3
   3  13   0 17.0102 1.72252   3
  -3  13   0 18.7788 1.79345   4
  -3  13   0 10.3136 4.79946   1
  -3 -13   0 18.4457 4.76668   1
   3 -13   0 18.9739 2.05733   3
  -3  13   0 19.8633 5.46328   1
   3  13   0 16.1278 1.61057   3
   3  13   0 17.2319 5.34149   1
   3  13   0 16.3257 2.01503   4
  -4  13   0 24.2350 6.09715   1
   4 -13   0 24.3899 2.36443   3
  -4  13   0 27.5460 6.17480   1
   4  13   0 26.1444 2.66051   4
  -4  13   0 28.4500 2.02600   4
  -4  13   0 32.3866 2.68467   3
  -4 -13   0 31.1050 2.82769   4
   4  13   0 31.4312 1.99273   3
   4  13   0 25.6561 6.16233   1
  -4 -13   0 17.2312 5.44891   1
   5  13   0 87.6330 9.91358   1
  -5  13   0 55.6424 8.26333   1
  -5  13   0 74.7508 3.06682   4
  -5  13   0 67.5573 3.86490   3
   5 -13   0 67.4222 3.68481   3
  -5 -13   0 70.1109 4.06156   4
  -5  13   0 63.8061 8.74098   1
   5  13   0 75.2071 4.05831   4
  -5 -13   0 68.9004 8.90374   1
   5  13   0 67.0123 2.98399   3
  -6 -13   0 535.753 23.0674   1
  -6  13   0 547.829 23.1086   1
   6  13   0 523.427 14.5986   4
  -6  13   0 527.871 13.1338   4
  -6  13   0 513.408 22.5529   1
  -6 -13   0 536.028 14.7083   4
   6  13   0 577.924 23.6681   1
  -6  13   0 524.263 14.2708   3
   6  13   0 547.581 13.3259   3
   6 -13   0 527.584 14.2328   3
  -7  13   0 158.122 5.25688   4
   7 -13   0 162.751 6.34943   3
  -7  13   0 165.058 13.4074   1
  -7  13   0 155.055 13.1024   1
  -7 -13   0 167.763 6.70430   4
  -7  13   0 170.132 5.29466   4
   7  13   0 176.202 13.9611   1
  -7 -13   0 171.428 13.3222   1
  -7 -13   0 162.905 5.49378   3
   7  13   0 165.515 5.46270   3
   7  13   0 163.846 6.67040   4
   8 -13   0 58.8557 4.03360   3
  -8 -13   0 62.4876 3.42715   3
  -8 -13   0 55.8384 9.15757   1
   8  13   0 61.7599 3.29242   3
  -8 -13   0 57.8938 4.55683   4
  -8  13   0 58.0059 9.18032   1
   8  13   0 50.2336 8.91027   1
  -8  13   0 62.9656 3.15383   4
  -8  13   0 62.2124 3.08634   4
  -8  13   0 54.9859 9.06210   1
  -8  13   0 63.0368 4.31279   3
   8  13   0 58.6020 4.40786   4
  -9  13   0 103.264 4.10948   4
  -9 -13   0 94.0941 11.5266   1
  -9  13   0 104.708 5.56725   3
   9 -13   0 106.310 5.39834   3
  -9  13   0 126.540 13.1324   1
   9  13   0 119.328 13.1973   1
  -9 -13   0 103.409 5.72677   4
   9  13   0 97.4815 4.36197   3
  -9  13   0 101.881 4.12539   4
  -9  13   0 93.4409 11.4971   1
   9  13   0 109.508 5.58893   4
  -9 -13   0 96.8926 4.46961   3
 -10 -13   0 3.62896 1.70210   3
 -10  13   0 -4.2915 4.61421   1
 -10 -13   0 8.47504 6.43764   1
 -10  13   0 2.82458 1.29412   4
 -10  13   0 6.77978 1.54349   4
  10 -13   0 5.22664 2.07765   3
 -10  13   0 -1.6521 5.83386   1
  10  13   0 5.75126 1.63094   3
 -10 -13   0 2.34806 2.23759   4
 -10  13   0 6.42651 2.46298   3
  10  13   0 3.75357 6.87318   1
 -11  13   0 12.2700 2.90038   3
 -11  13   0 14.6653 6.96743   1
 -11 -13   0 25.8189 8.34433   1
  11  13   0 11.6903 2.02020   3
 -11 -13   0 7.91785 1.99315   3
  11  13   0 23.8275 8.32804   1
 -11  13   0 13.5915 1.94077   4
 -11  13   0 16.7881 2.02023   4
 -11 -13   0 14.0725 3.13552   4
 -12  13   0 29.7680 2.81130   4
 -12 -13   0 30.3480 3.10051   3
  12  13   0 10.4412 8.23055   1
  12  13   0 28.6980 3.14483   3
  12 -13   0 19.9451 8.84048   1
 -12  13   0 28.1162 3.63613   3
 -12  13   0 27.6884 2.61265   4
 -12  13   0 14.3066 7.80598   1
 -12 -13   0 21.1389 8.20652   1
 -12 -13   0 26.9999 3.61704   4
 -13 -13   0 -1.9826 7.75128   1
 -13  13   0 2.77006 1.49719   4
  13 -13   0 2.48382 8.04779   1
  13  13   0 6.90283 7.74069   1
 -13  13   0 -1.4516 7.00280   1
  13  13   0 2.71492 1.73109   3
 -13  13   0 2.28003 1.47368   4
 -13 -13   0 -3.0242 2.08498   4
 -13  13   0 0.95816 2.22786   3
 -13 -13   0 0.60550 1.67484   3
 -14 -13   0 -2.2403 8.62693   1
  14  13   0 0.32761 1.71413   3
 -14  13   0 1.05590 2.33984   3
  14  13   0 3.93600 8.62060   1
 -14 -13   0 2.55952 2.61860   4
 -14 -13   0 7.25135 2.21181   3
 -14  13   0 3.20400 1.59691   4
  14 -13   0 4.98821 9.19111   1
 -14  13   0 4.67222 8.21619   1
 -14  13   0 4.20134 1.65839   4
 -15 -13   0 -3.1627 9.11547   1
 -15 -13   0 8.89377 2.47700   3
 -15  13   0 9.67659 1.92916   4
 -15  13   0 14.3491 3.29079   3
 -15 -13   0 5.81567 2.84031   4
  15 -13   0 6.63857 9.94687   1
 -15  13   0 9.00267 9.40852   1
 -15  13   0 10.6575 2.10646   4
  15  13   0 13.2514 10.2073   1
 -16  13   0 111.050 5.32932   4
  16 -13   0 120.960 17.6051   1
 -16 -13   0 101.482 5.93219   3
 -16 -13   0 126.003 7.39331   4
 -16 -13   0 93.9881 15.5330   1
 -16  13   0 100.297 15.8876   1
  16  13   0 121.286 17.2380   1
 -16  13   0 121.213 7.21269   3
 -16  13   0 114.530 5.43453   4
  17  13   0 33.6469 13.9576   1
 -17  13   0 34.8805 3.68802   4
 -17 -13   0 38.3222 4.19843   3
 -17  13   0 42.4934 3.75611   4
  17 -13   0 42.3369 14.9690   1
 -17 -13   0 30.4858 12.7697   1
 -17  13   0 36.1969 4.76962   3
 -17 -13   0 39.3058 5.01891   4
 -17  13   0 42.6514 13.6077   1
 -18 -13   0 6.58286 3.26013   4
  18  13   0 15.0737 14.3492   1
 -18 -13   0 7.71278 2.64298   3
  18 -13   0 -21.423 14.2643   1
 -18 -13   0 0.35997 13.1042   1
 -18  13   0 -5.0644 13.4909   1
 -19 -13   0 -2.7512 15.3813   1
 -19  13   0 5.64126 3.12061   3
 -19  13   0 -11.105 17.4423   1
 -19 -13   0 3.71213 2.45562   3
  19 -13   0 -3.2450 16.9305   1
 -19  13   0 1.11172 1.83233   4
  19  13   0 -9.2125 15.4693   1
 -19 -13   0 -1.1966 2.62945   4
 -20 -13   0 28.3765 19.1687   1
 -20 -13   0 12.8801 3.30832   3
 -20  13   0 14.2991 2.84929   4
 -20 -13   0 16.6845 4.06205   4
 -20  13   0 21.1492 19.3199   1
 -20  13   0 24.6691 4.49329   3
  20 -13   0 4.19072 19.2069   1
  20  13   0 5.69373 18.4609   1
 -21 -13   0 4.67425 3.54458   4
  21  13   0 -19.056 23.2700   1
 -21  13   0 0.91840 1.90170   4
 -21 -13   0 2.31094 2.65656   3
 -21  13   0 -2.2734 27.3596   1
 -21  13   0 -1.5870 3.15637   3
 -21 -13   0 32.1691 25.1628   1
  21 -13   0 -11.904 22.5452   1
 -22  13   0 2.54764 2.06824   4
  22 -13   0 -36.150 27.8819   1
 -22 -13   0 -2.5355 2.58757   3
 -22  13   0 4.86831 3.51709   3
 -22 -13   0 7.32408 4.03767   4
   0  14   0 12.5381 1.66641   4
   0  14   0 17.0122 1.75978   3
   0  14   0 16.3135 5.30137   1
   0 -14   0 20.1032 5.66466   1
   0 -14   0 14.2232 1.79563   4
  -1  14   0 97.3324 3.98337   4
  -1 -14   0 104.125 4.36350   4
  -1  14   0 103.890 4.02026   3
   1  14   0 121.842 10.6337   1
   1  14   0 103.145 3.78198   3
   1  14   0 99.8780 4.27281   4
  -1  14   0 104.921 10.0877   1
   1 -14   0 95.4606 9.83626   1
   1  14   0 100.351 3.77599   3
   1 -14   0 103.708 4.12559   4
  -1 -14   0 107.997 9.99786   1
  -2  14   0 69.9665 3.40446   3
   2  14   0 70.8687 3.62874   4
  -2 -14   0 63.0164 8.54209   1
   2  14   0 65.6484 2.97583   3
   2 -14   0 66.7150 3.23768   4
  -2 -14   0 70.5986 3.70050   4
  -2  14   0 67.9339 8.62076   1
  -2  14   0 69.5100 3.19754   4
   2  14   0 61.0467 8.33581   1
   2 -14   0 57.0268 7.99134   1
   2  14   0 68.8312 2.97308   3
  -3  14   0 -2.3583 3.48086   1
   3 -14   0 3.48631 1.20844   4
   3  14   0 1.18410 1.34294   4
  -3 -14   0 -0.4503 4.33326   1
   3  14   0 3.83726 4.28062   1
  -3  14   0 2.48557 1.33607   3
  -3  14   0 1.80215 0.98574   4
   3 -14   0 1.99015 1.16257   3
   3  14   0 1.27989 0.96437   3
  -3 -14   0 3.32481 1.44911   4
   3  14   0 0.73108 0.89378   3
  -3  14   0 -3.4668 4.21599   1
  -4  14   0 99.7661 9.73248   1
   4  14   0 104.937 3.79560   3
   4 -14   0 98.7653 4.37786   3
   4  14   0 105.820 3.82042   3
  -4  14   0 97.5673 10.4792   1
   4  14   0 110.850 10.6960   1
  -4  14   0 101.850 4.52162   3
   4  14   0 103.566 4.82215   4
  -4 -14   0 102.730 4.79846   4
  -4 -14   0 80.6221 9.78518   1
  -4  14   0 109.201 3.91751   4
   5  14   0 2.68266 1.75024   4
   5  14   0 3.09382 4.63704   1
  -5  14   0 5.36852 1.87629   3
   5  14   0 6.92850 1.27444   3
  -5 -14   0 3.24461 1.77997   4
   5 -14   0 6.27661 1.58791   3
  -5  14   0 13.9910 5.14474   1
  -5  14   0 5.18873 1.22743   4
  -5 -14   0 9.85723 4.54386   1
  -5  14   0 6.63377 5.09876   1
   6  14   0 405.254 11.8684   4
   6  14   0 403.063 20.2731   1
  -6  14   0 401.864 10.3122   4
  -6 -14   0 404.386 20.1835   1
   6  14   0 410.382 10.4330   3
  -6  14   0 366.307 19.6643   1
  -6  14   0 383.099 19.7920   1
  -6 -14   0 396.880 11.9132   4
  -6  14   0 387.941 11.4337   3
   6 -14   0 390.478 11.3419   3
   7  14   0 31.1311 3.49103   4
  -7  14   0 35.3713 7.72867   1
  -7  14   0 30.4987 2.32869   4
   7  14   0 25.6223 7.54169   1
  -7 -14   0 19.3720 7.10456   1
  -7  14   0 14.2115 6.78858   1
   7  14   0 24.6591 2.40929   3
  -7  14   0 31.6016 3.56884   3
   7 -14   0 32.8276 3.27062   3
  -7  14   0 26.2424 2.32204   4
  -7 -14   0 36.8714 3.77879   4
  -8 -14   0 -1.2157 5.88520   1
   8  14   0 1.88985 2.05449   4
   8  14   0 10.6647 6.50612   1
  -8  14   0 -0.5197 1.93024   3
  -8 -14   0 0.62514 1.33680   3
  -8 -14   0 0.80913 2.13864   4
  -8  14   0 3.31383 6.14528   1
  -8  14   0 0.64169 1.07978   4
   8 -14   0 -2.1096 1.55051   3
  -8  14   0 6.69258 6.04069   1
  -8  14   0 -0.4602 1.12231   4
   8  14   0 -0.0980 1.17309   3
  -9  14   0 24.7406 7.87825   1
   9  14   0 29.3068 2.64822   3
  -9  14   0 33.6467 8.17245   1
  -9 -14   0 29.9432 3.57343   4
  -9  14   0 31.4988 2.45189   4
  -9  14   0 30.5508 3.47004   3
   9  14   0 20.9085 4.85306   4
  -9 -14   0 30.2367 2.78859   3
   9  14   0 28.8047 8.45766   1
   9 -14   0 32.7212 3.41901   3
  -9  14   0 31.9661 2.53213   4
  -9 -14   0 32.9540 8.11417   1
 -10  14   0 14.2057 1.85006   4
 -10  14   0 15.0937 7.53873   1
 -10  14   0 16.7389 1.92187   4
 -10 -14   0 9.58844 5.70079   1
 -10 -14   0 16.2257 3.13731   4
 -10  14   0 12.8909 2.75439   3
  10 -14   0 14.3750 3.02834   3
 -10  14   0 15.8471 7.79468   1
 -10 -14   0 16.2847 2.21768   3
  10  14   0 19.9404 7.69821   1
  10  14   0 17.4074 2.17540   3
 -11  14   0 24.1560 2.57013   4
 -11 -14   0 34.8552 3.15848   3
 -11  14   0 24.3298 8.19606   1
 -11 -14   0 27.9851 3.83901   4
 -11 -14   0 31.0971 9.03527   1
 -11  14   0 26.6638 8.97772   1
 -11  14   0 30.6356 2.57497   4
  11  14   0 17.8021 8.56845   1
 -11  14   0 36.0928 3.91334   3
  11  14   0 25.2674 2.78572   3
 -12  14   0 59.7423 3.49003   4
 -12  14   0 48.0594 10.5007   1
  12  14   0 58.6573 11.2947   1
 -12  14   0 60.3247 5.09722   3
 -12  14   0 46.0462 10.8540   1
  12  14   0 59.6968 3.93735   3
 -12 -14   0 62.3012 5.07606   4
 -12 -14   0 60.8080 3.92960   3
 -12  14   0 57.2004 3.31772   4
  13  14   0 -0.8182 8.73931   1
 -13  14   0 9.20376 2.85967   3
  13  14   0 10.5844 2.18617   3
 -13  14   0 8.38718 1.78992   4
 -13 -14   0 10.5779 2.16261   3
 -13  14   0 3.49590 8.07913   1
 -13 -14   0 11.3137 8.78869   1
 -13 -14   0 11.8850 3.25162   4
 -13  14   0 10.5336 1.81687   4
 -14  14   0 6.68840 1.84546   4
 -14  14   0 19.2374 9.49479   1
  14  14   0 5.98823 1.98245   3
  14  14   0 23.5613 10.3642   1
 -14  14   0 8.74323 1.91947   4
 -14  14   0 7.36263 2.88528   3
 -14 -14   0 0.94507 9.28430   1
 -14 -14   0 9.99387 2.38964   3
 -14 -14   0 0.62262 2.68941   4
 -15 -14   0 2.08676 2.90476   4
  15  14   0 13.3511 11.3580   1
 -15  14   0 1.79821 2.66134   3
 -15  14   0 2.69868 1.64067   4
 -15  14   0 3.50662 1.67976   4
  15 -14   0 -4.9166 10.9882   1
 -15  14   0 4.86768 10.2870   1
 -15 -14   0 4.98490 2.26764   3
 -15 -14   0 8.38532 9.89142   1
 -16  14   0 3.77093 1.86250   4
  16 -14   0 1.21554 11.5822   1
  16  14   0 5.67950 12.3834   1
 -16 -14   0 4.19085 2.36396   3
 -16 -14   0 6.32460 3.15525   4
 -16  14   0 1.06850 1.79400   4
 -16 -14   0 -7.4182 12.1743   1
 -16  14   0 1.81701 2.79259   3
 -16  14   0 12.3078 11.3504   1
 -17 -14   0 7.58630 3.32971   4
 -17  14   0 5.38254 2.18270   4
 -17 -14   0 7.58306 2.45376   3
 -17  14   0 9.30317 2.14230   4
 -17 -14   0 -8.7446 12.9532   1
  17  14   0 5.26711 12.4217   1
  17 -14   0 6.54082 13.8566   1
 -17  14   0 13.7553 3.52729   3
 -17  14   0 20.2047 13.5884   1
  18  14   0 -5.4964 14.8252   1
  18 -14   0 -6.9308 15.1924   1
 -18 -14   0 30.7638 15.3113   1
 -18  14   0 1.91669 14.1687   1
 -18 -14   0 14.7541 3.93313   4
 -18 -14   0 20.6560 3.33857   3
 -18  14   0 19.6767 4.10785   3
 -18  14   0 16.5104 2.62221   4
 -19 -14   0 -1.2102 2.83016   4
 -19 -14   0 1.47310 2.30261   3
  19 -14   0 3.58868 20.5179   1
 -19 -14   0 11.0151 16.2866   1
  19  14   0 -6.8298 17.5360   1
 -19  14   0 2.65452 1.92687   4
 -19  14   0 -5.1427 15.6783   1
 -19  14   0 2.21751 3.13677   3
 -20 -14   0 53.3222 6.48618   4
 -20  14   0 43.1157 5.49347   3
 -20  14   0 33.0406 21.1241   1
 -20 -14   0 44.9690 4.82786   3
 -20  14   0 36.9533 3.99475   4
  20  14   0 18.7546 23.9905   1
 -20 -14   0 52.2354 20.7246   1
  20 -14   0 37.5388 25.0948   1
 -21 -14   0 1.79015 2.52936   3
 -21 -14   0 22.3307 23.5277   1
 -21  14   0 3.34381 3.27696   3
 -21 -14   0 5.40831 3.60983   4
 -21  14   0 3.80998 2.17189   4
  21  14   0 28.5511 25.8313   1
  21 -14   0 -0.7071 25.6787   1
 -22  14   0 15.4360 4.25447   3
 -22 -14   0 16.6091 3.42711   3
 -22  14   0 11.4712 2.59270   4
 -22 -14   0 12.1593 4.05911   4
   0 -15   0 2.46825 1.39630   4
   0  15   0 1.05090 1.07966   3
   0  15   0 -1.1391 1.06303   4
   0  15   0 0.97711 4.34588   1
   0 -15   0 8.78117 5.08617   1
  -1  15   0 31.0770 6.59990   1
   1  15   0 25.1924 2.14180   3
  -1 -15   0 31.4171 2.78016   4
   1  15   0 27.7035 2.23459   3
   1  15   0 31.0732 2.64808   4
  -1  15   0 27.7572 2.36250   4
   1  15   0 27.4908 6.47042   1
   1 -15   0 28.6380 6.48077   1
  -1 -15   0 27.3465 6.43813   1
   1 -15   0 29.8480 2.53516   4
  -1  15   0 27.7990 2.44639   3
   2 -15   0 -0.5966 1.06784   4
   2  15   0 -0.7088 1.25826   4
  -2 -15   0 -0.5965 1.30776   4
   2 -15   0 2.43417 4.93990   1
   2  15   0 0.09439 0.97186   3
  -2  15   0 -4.1194 4.12675   1
  -2  15   0 -0.1052 0.99664   4
   2  15   0 -0.9237 0.88628   3
  -2  15   0 -0.4904 1.18965   3
  -2 -15   0 0.65231 4.82985   1
   2  15   0 0.06376 4.75301   1
  -3  15   0 27.0544 6.74937   1
   3 -15   0 22.6950 2.40442   3
   3  15   0 28.8123 2.18267   3
  -3 -15   0 22.0283 2.60246   4
  -3  15   0 24.7482 6.38243   1
  -3  15   0 25.8026 2.23304   4
  -3 -15   0 30.1907 6.87750   1
   3 -15   0 28.0869 2.41770   4
   3  15   0 25.9647 2.81352   4
   3  15   0 26.2162 2.03786   3
  -3  15   0 25.5611 2.67494   3
   3  15   0 29.5183 7.29949   1
  -4  15   0 59.6055 3.70424   3
   4  15   0 63.7945 3.94864   4
   4 -15   0 63.2695 3.17783   4
  -4  15   0 56.8080 8.77616   1
  -4  15   0 58.7196 3.02670   4
   4  15   0 62.1497 8.68650   1
  -4 -15   0 57.9402 8.82705   1
   4  15   0 55.6207 2.86536   3
  -4 -15   0 52.5609 3.86932   4
   4 -15   0 62.1861 3.53061   3
   4  15   0 61.5809 2.98708   3
  -4  15   0 67.9899 9.54322   1
  -5 -15   0 130.728 5.86960   4
  -5  15   0 125.792 12.5034   1
  -5 -15   0 123.794 12.0894   1
  -5  15   0 131.950 4.60704   4
  -5  15   0 139.454 5.66144   3
   5  15   0 131.215 4.57413   3
   5 -15   0 132.948 5.43153   3
  -5  15   0 134.224 12.5811   1
   5  15   0 126.192 5.67765   4
   5  15   0 128.316 12.5463   1
  -6  15   0 224.677 15.1644   1
  -6  15   0 229.229 6.69924   4
  -6  15   0 198.172 7.66390   3
  -6 -15   0 249.161 15.7212   1
   6 -15   0 232.299 7.79272   3
  -6 -15   0 236.293 8.40085   4
   6  15   0 227.062 15.9630   1
  -6  15   0 222.507 16.0102   1
   6  15   0 224.025 6.75125   3
   6  15   0 228.837 8.21894   4
   7  15   0 5.67029 6.30125   1
  -7  15   0 3.22279 5.84045   1
  -7 -15   0 -0.7279 5.80855   1
   7  15   0 3.95400 1.34440   3
   7 -15   0 2.79742 1.75394   3
   7  15   0 3.01085 2.05134   4
  -7  15   0 -3.7775 4.55441   1
  -7 -15   0 1.64663 2.23265   4
  -7  15   0 1.09853 2.00517   3
  -7  15   0 5.82177 1.45392   4
  -7  15   0 4.12693 1.30854   4
  -8  15   0 144.355 4.99012   4
  -8 -15   0 147.944 6.82035   4
  -8  15   0 139.315 4.90432   4
  -8 -15   0 124.965 13.7689   1
  -8  15   0 123.153 13.7895   1
   8  15   0 143.181 5.15223   3
  -8  15   0 144.246 6.49641   3
   8 -15   0 130.355 6.15690   3
   8  15   0 143.289 14.4768   1
  -8  15   0 149.977 14.5146   1
   8  15   0 132.895 6.55096   4
  -9 -15   0 2.39149 6.20005   1
  -9  15   0 0.36458 6.95068   1
  -9  15   0 2.89947 1.21880   4
   9 -15   0 4.92434 2.13410   3
   9  15   0 6.88210 7.43160   1
  -9 -15   0 2.62351 2.36763   4
  -9  15   0 2.92722 6.63213   1
   9  15   0 1.90744 1.39940   3
  -9  15   0 1.44551 1.20500   4
  -9  15   0 2.35355 2.19520   3
  -9 -15   0 1.69992 1.49590   3
  10  15   0 229.612 7.51577   3
 -10 -15   0 249.792 9.49233   4
 -10  15   0 238.995 7.15001   4
 -10 -15   0 238.991 7.62973   3
 -10 -15   0 234.041 18.2951   1
 -10  15   0 212.440 17.5023   1
 -10  15   0 235.893 8.86495   3
 -10  15   0 209.300 18.0607   1
  10  15   0 241.098 18.4737   1
 -10  15   0 233.185 7.12161   4
 -11  15   0 -0.4097 1.21139   4
 -11 -15   0 1.75834 2.47639   4
 -11  15   0 1.56095 1.22041   4
 -11  15   0 0.45064 7.18641   1
 -11 -15   0 -9.9489 6.62168   1
 -11  15   0 6.71306 7.37755   1
 -11 -15   0 -0.0467 1.45761   3
 -11  15   0 0.27551 2.17384   3
  11  15   0 0.25422 1.37229   3
  11  15   0 2.41958 7.58235   1
 -12  15   0 45.4340 3.06736   4
 -12 -15   0 32.5442 10.0859   1
 -12 -15   0 39.4338 4.62598   4
 -12  15   0 34.9471 9.94660   1
 -12 -15   0 38.2978 3.44002   3
 -12  15   0 41.2985 3.05000   4
 -12  15   0 43.4348 10.8875   1
  12  15   0 60.6911 12.2398   1
 -12  15   0 43.7347 4.69337   3
  12  15   0 39.1426 3.43791   3
  13  15   0 50.9597 11.9135   1
 -13  15   0 42.6555 3.19872   4
 -13  15   0 35.5406 11.0002   1
 -13 -15   0 41.5072 11.1564   1
 -13  15   0 45.6129 3.14818   4
 -13 -15   0 44.8162 3.71603   3
 -13  15   0 43.9668 4.65881   3
  13  15   0 46.6189 3.72604   3
 -13  15   0 39.1187 11.0904   1
 -13 -15   0 46.7171 5.12386   4
 -14 -15   0 27.2950 4.16136   4
 -14 -15   0 31.6831 3.34710   3
 -14  15   0 26.3467 4.02479   3
  14  15   0 23.8924 2.88748   3
 -14  15   0 26.0203 11.3623   1
 -14 -15   0 16.9344 10.4159   1
 -14  15   0 24.9879 10.5205   1
 -14  15   0 23.2920 2.74357   4
  14  15   0 35.9265 11.6683   1
 -14  15   0 26.0849 2.91328   4
 -15 -15   0 8.64517 2.35759   3
 -15  15   0 10.2611 1.92115   4
 -15  15   0 -5.1982 10.8673   1
 -15  15   0 16.0331 3.56967   3
  15  15   0 17.4820 12.0823   1
 -15 -15   0 1.31041 10.6550   1
 -15 -15   0 15.3090 3.71304   4
 -15  15   0 11.2603 2.08223   4
 -16  15   0 -5.8724 12.4892   1
  16  15   0 -21.007 11.7836   1
 -16  15   0 2.50496 1.63136   4
 -16 -15   0 -3.8142 1.66910   3
 -16  15   0 -2.9577 2.51455   3
 -16 -15   0 0.14616 2.75942   4
 -16  15   0 -1.4777 1.53087   4
 -16 -15   0 5.38435 12.3921   1
 -17 -15   0 2.14132 2.92645   4
 -17  15   0 -1.1953 1.92370   4
 -17  15   0 7.02454 13.7065   1
 -17  15   0 -0.3188 1.62507   4
 -17 -15   0 19.4890 15.3365   1
 -17  15   0 -6.7043 2.19312   3
  17  15   0 -25.472 12.3997   1
 -17 -15   0 3.68316 2.21148   3
 -18 -15   0 -2.6308 2.64058   4
 -18  15   0 0.01721 2.76772   3
 -18 -15   0 6.35087 15.8543   1
  18  15   0 12.3898 15.7310   1
 -18  15   0 8.35224 17.0767   1
 -18  15   0 0.11262 1.66455   4
 -18 -15   0 1.87421 2.05969   3
 -19 -15   0 12.6814 18.6015   1
 -19  15   0 -4.1502 2.65724   3
  19  15   0 13.1072 19.2349   1
 -19  15   0 5.15520 18.1436   1
 -19 -15   0 -2.7762 2.66014   4
 -19  15   0 1.42384 1.81601   4
 -19 -15   0 -0.8592 2.11627   3
 -20 -15   0 5.72922 3.59542   4
 -20 -15   0 6.35644 2.67062   3
 -20  15   0 6.53187 2.16094   4
  20  15   0 -2.5860 21.8785   1
 -20 -15   0 34.8368 21.5137   1
 -20  15   0 2.57493 3.10947   3
 -20  15   0 -19.868 21.9353   1
 -21  15   0 5.78598 2.18955   4
 -21 -15   0 -9.4145 26.0707   1
 -21 -15   0 7.20666 2.78365   3
 -21 -15   0 2.58950 3.69249   4
 -21  15   0 4.15533 3.38206   3
 -22 -15   0 -1.1934 3.44689   4
 -22  15   0 5.00701 3.58283   3
 -22  15   0 -2.3667 2.04484   4
 -22 -15   0 1.34157 2.69572   3
   0  16   0 489.985 12.9414   4
   0  16   0 470.798 22.3664   1
   0 -16   0 515.871 22.9112   1
   0 -16   0 479.641 12.9641   4
   0  16   0 489.368 12.4987   3
   1 -16   0 1.07360 1.33484   4
   1 -16   0 0.05000 4.96772   1
   1  16   0 1.03489 1.11007   3
   1  16   0 8.28455 5.75415   1
   1  16   0 0.35251 1.42164   4
  -1  16   0 1.68842 1.33483   3
  -1 -16   0 0.32853 1.40378   4
  -1  16   0 1.50097 1.33919   4
  -1 -16   0 -3.2715 5.08535   1
   1  16   0 2.43624 1.23618   3
  -1  16   0 6.76461 5.59710   1
   2  16   0 245.035 16.1035   1
  -2  16   0 259.338 7.77946   3
   2  16   0 256.288 8.19191   4
   2  16   0 250.141 7.25407   3
   2 -16   0 252.309 16.3221   1
   2  16   0 252.695 7.25284   3
  -2 -16   0 259.725 15.8644   1
   2 -16   0 246.795 7.57810   4
  -2  16   0 257.994 7.59524   4
  -2  16   0 250.906 16.1421   1
  -2 -16   0 245.051 8.15009   4
   3  16   0 383.976 10.0761   3
  -3 -16   0 424.059 11.5557   4
   3 -16   0 372.918 10.3623   4
  -3  16   0 392.517 20.1258   1
  -3  16   0 387.600 10.8153   3
  -3  16   0 392.891 20.2899   1
   3  16   0 382.743 10.0987   3
  -3 -16   0 381.982 20.0661   1
   3  16   0 390.539 20.4331   1
   3  16   0 361.134 11.1166   4
  -3  16   0 378.882 10.3325   4
  -4  16   0 7.38603 6.14052   1
   4  16   0 3.57854 1.84809   4
  -4 -16   0 7.81865 2.14886   4
   4 -16   0 6.22323 1.52215   4
  -4 -16   0 6.20204 5.61230   1
   4  16   0 5.30043 1.35242   3
  -4  16   0 6.77009 1.43873   4
   4 -16   0 6.89344 1.66540   3
   4  16   0 5.34259 1.37755   3
   4  16   0 9.64541 6.24173   1
  -4  16   0 5.93615 5.71849   1
  -4  16   0 6.14821 1.83266   3
  -5 -16   0 58.9249 9.71859   1
   5  16   0 85.5861 4.83561   4
   5  16   0 82.8520 3.65233   3
   5  16   0 70.1722 10.5256   1
  -5  16   0 71.5518 10.0703   1
  -5  16   0 73.8150 10.7531   1
  -5 -16   0 85.9999 4.98473   4
   5  16   0 84.9626 3.62126   3
   5 -16   0 87.1950 4.44071   3
  -5  16   0 95.0978 4.78755   3
  -5  16   0 91.9696 3.76767   4
  -6  16   0 43.9397 9.05602   1
   6  16   0 29.3386 8.35472   1
  -6 -16   0 48.3343 4.08749   4
  -6  16   0 47.8910 2.83323   4
   6  16   0 47.1321 3.96246   4
   6  16   0 43.1202 2.74388   3
  -6 -16   0 44.0800 9.09610   1
  -6  16   0 44.5645 3.94416   3
  -6  16   0 35.8274 8.52075   1
   6 -16   0 37.3965 3.53963   3
  -7  16   0 108.002 4.30975   4
   7  16   0 134.635 14.1885   1
  -7  16   0 114.018 5.76905   3
   7 -16   0 117.070 5.55331   3
  -7 -16   0 121.365 6.21934   4
  -7  16   0 120.434 13.2898   1
  -7  16   0 121.631 13.6623   1
  -7 -16   0 117.554 13.4579   1
   7  16   0 124.217 6.08329   4
  -7  16   0 116.441 4.45887   4
   7  16   0 117.986 4.52702   3
  -8  16   0 466.427 12.2411   4
  -8  16   0 477.614 12.2774   4
  -8 -16   0 493.034 24.7974   1
  -8  16   0 472.272 13.9471   3
   8  16   0 466.314 24.5593   1
  -8  16   0 476.203 24.4824   1
  -8  16   0 469.543 24.6803   1
   8 -16   0 483.005 13.9220   3
   8  16   0 483.892 12.5635   3
  -8 -16   0 487.258 14.5022   4
  -9  16   0 -12.463 6.34310   1
   9 -16   0 3.19857 2.09112   3
  -9  16   0 1.00677 1.17221   4
   9  16   0 4.25683 7.17386   1
  -9  16   0 2.64938 2.24550   3
   9  16   0 4.41956 1.48174   3
  -9 -16   0 -18.133 6.50832   1
  -9  16   0 1.75867 1.22553   4
  -9  16   0 -2.0361 6.87089   1
  -9 -16   0 1.16558 2.39236   4
  10  16   0 59.0087 3.55936   3
  10  16   0 62.5525 11.2563   1
 -10  16   0 56.3511 10.8946   1
 -10  16   0 60.9331 3.21619   4
 -10  16   0 62.0086 11.3024   1
 -10  16   0 60.3764 4.76437   3
 -10  16   0 60.9616 3.32620   4
 -10 -16   0 60.6711 3.68997   3
 -10 -16   0 63.3359 5.18365   4
 -10 -16   0 49.0636 10.8964   1
 -11  16   0 8.50227 8.52160   1
 -11  16   0 -2.7204 1.96588   3
 -11 -16   0 1.27649 7.81314   1
 -11  16   0 -0.5299 1.06129   4
 -11  16   0 -2.0815 7.70387   1
  11  16   0 1.35942 1.40923   3
  11  16   0 -6.4829 7.66842   1
 -11  16   0 0.52432 1.23373   4
 -11 -16   0 1.05360 2.34992   4
 -11 -16   0 -0.7564 1.45323   3
 -12 -16   0 114.986 14.7893   1
 -12  16   0 96.1191 4.30900   4
  12  16   0 124.652 15.5740   1
  12  16   0 97.9119 4.84457   3
 -12  16   0 101.812 6.28910   3
 -12  16   0 95.6435 4.21963   4
 -12  16   0 107.746 14.3404   1
 -12 -16   0 95.6306 4.84728   3
 -12  16   0 92.3691 13.8609   1
 -12 -16   0 103.992 6.47049   4
  13  16   0 36.5063 3.47257   3
 -13  16   0 38.5494 11.8482   1
 -13  16   0 41.3640 4.56320   3
 -13  16   0 43.2019 12.2487   1
 -13 -16   0 42.1505 3.64749   3
  13  16   0 30.4845 11.3746   1
 -13 -16   0 10.0953 10.0227   1
 -13  16   0 34.3071 2.91124   4
 -13 -16   0 33.7769 4.53826   4
 -13  16   0 37.3066 2.99806   4
 -14 -16   0 31.6691 3.57407   3
 -14 -16   0 29.6682 11.7946   1
 -14  16   0 2.50821 11.0167   1
 -14  16   0 37.0753 4.61989   3
  14  16   0 29.2948 3.42540   3
 -14 -16   0 28.3399 4.20694   4
 -14  16   0 35.0911 3.04593   4
 -14  16   0 18.9063 12.3796   1
  14  16   0 52.3936 13.5789   1
 -14  16   0 36.4095 3.06026   4
 -15  16   0 9.04704 1.93219   4
 -15 -16   0 8.54165 2.33845   3
 -15 -16   0 -20.570 11.4220   1
 -15  16   0 14.6254 11.8509   1
 -15  16   0 9.39794 1.91302   4
 -15 -16   0 6.19388 3.05728   4
 -15  16   0 20.5502 12.9147   1
 -15  16   0 12.7895 3.49814   3
  15  16   0 -4.3788 11.7171   1
 -16 -16   0 77.1195 5.09745   3
 -16  16   0 67.9295 4.13032   4
 -16 -16   0 70.9812 6.31767   4
 -16  16   0 74.3570 4.39543   4
  16  16   0 50.1538 15.6973   1
 -16 -16   0 81.8134 16.9612   1
 -16  16   0 76.7751 16.5466   1
 -16  16   0 82.2812 6.59747   3
 -16  16   0 60.3148 15.6334   1
 -17  16   0 26.3346 15.8644   1
 -17  16   0 7.04031 3.33141   3
 -17 -16   0 13.5232 3.68642   4
 -17 -16   0 -6.5915 14.9886   1
 -17 -16   0 6.50055 2.45825   3
 -17  16   0 23.5245 15.4200   1
 -17  16   0 13.3667 2.30456   4
 -17  16   0 16.0184 2.54022   4
  17  16   0 -2.3216 16.8998   1
 -18  16   0 42.4277 5.29274   3
 -18  16   0 36.9248 3.53042   4
 -18  16   0 32.8708 19.7243   1
 -18 -16   0 40.5742 4.43373   3
  18  16   0 34.5226 18.6580   1
 -18 -16   0 49.4169 20.4111   1
 -18  16   0 32.0210 18.8033   1
 -18 -16   0 49.7037 5.98250   4
 -19 -16   0 -1.7586 2.84139   4
 -19  16   0 0.37055 19.3086   1
 -19  16   0 -6.3486 20.1965   1
 -19  16   0 8.84194 3.40934   3
 -19 -16   0 3.61238 2.38495   3
  19  16   0 3.07381 21.0087   1
 -19 -16   0 -4.4916 19.1479   1
 -20 -16   0 -0.2026 2.41198   3
 -20 -16   0 -42.659 22.8768   1
 -20  16   0 5.61816 3.20405   3
  20  16   0 13.0387 24.9420   1
 -20  16   0 34.9774 25.1511   1
 -20 -16   0 -0.2045 3.20589   4
 -20  16   0 1.87186 1.95732   4
 -21 -16   0 3.16142 2.76109   3
 -21  16   0 2.46513 2.08841   4
 -21 -16   0 1.71639 3.40596   4
 -21  16   0 4.86309 3.47462   3
   0 -17   0 6.53574 5.80877   1
   0  17   0 4.16258 1.32077   3
   0  17   0 3.47125 1.40894   3
   0  17   0 10.0707 6.38399   1
   0  17   0 3.30542 1.57523   4
   0 -17   0 3.37450 1.61162   4
  -1  17   0 45.7756 3.13830   3
   1  17   0 57.0781 9.06675   1
   1  17   0 51.2378 3.55389   4
   1  17   0 48.8524 2.91669   3
   1 -17   0 54.5022 9.03549   1
  -1  17   0 47.4452 9.07358   1
   1  17   0 45.6023 2.87678   3
  -1 -17   0 26.5219 7.66111   1
   1 -17   0 47.0204 3.31809   4
  -1 -17   0 45.9932 3.52028   4
  -1  17   0 46.5603 3.15917   4
  -2 -17   0 156.431 6.11103   4
  -2  17   0 147.273 5.54352   3
   2  17   0 141.714 5.90019   4
   2 -17   0 144.676 5.44785   4
  -2 -17   0 158.018 13.5677   1
  -2  17   0 142.651 13.7741   1
   2  17   0 142.653 5.03027   3
   2 -17   0 116.534 13.1602   1
   2  17   0 143.715 5.02848   3
   2  17   0 163.181 14.2375   1
  -2  17   0 140.793 5.30738   4
   3  17   0 225.822 6.86890   3
  -3  17   0 238.412 16.4145   1
  -3  17   0 229.641 7.17668   4
   3  17   0 231.638 6.93242   3
  -3  17   0 236.825 7.66416   3
  -3 -17   0 224.831 16.3961   1
  -3 -17   0 243.465 8.26585   4
   3  17   0 229.524 8.04184   4
   3 -17   0 233.845 7.30283   4
   3  17   0 241.515 17.0573   1
  -3  17   0 251.210 16.9669   1
   4  17   0 30.0289 2.47560   3
   4  17   0 31.4736 2.47183   3
  -4  17   0 48.4684 9.23803   1
   4 -17   0 26.3483 2.90764   3
  -4  17   0 33.0042 3.38346   3
   4  17   0 28.7415 7.45559   1
  -4 -17   0 33.1598 3.68472   4
  -4  17   0 26.7472 7.51262   1
  -4  17   0 28.4608 2.51633   4
   4  17   0 29.4920 3.41444   4
   4 -17   0 30.7405 2.70534   4
  -4 -17   0 20.9554 7.63539   1
  -5 -17   0 -0.7675 1.84174   4
   5  17   0 0.20502 1.66216   4
  -5  17   0 -12.393 5.52195   1
   5  17   0 0.64781 1.14938   3
  -5 -17   0 -1.6279 6.19886   1
  -5  17   0 4.24078 1.94439   3
  -5  17   0 1.64097 5.60467   1
   5  17   0 -13.839 5.39222   1
  -5  17   0 0.75865 1.17690   4
   5 -17   0 -1.0891 1.58210   3
  -6 -17   0 84.3964 11.6904   1
   6  17   0 98.3167 5.41236   4
  -6  17   0 86.5790 12.0790   1
  -6  17   0 92.1058 5.03313   3
  -6  17   0 90.6161 3.86268   4
   6 -17   0 94.2939 4.84816   3
   6  17   0 87.2514 3.80300   3
  -6 -17   0 93.6123 5.36268   4
   6  17   0 88.1609 3.86642   3
   6  17   0 87.3995 11.9679   1
  -6  17   0 86.1949 11.5951   1
  -7  17   0 28.5752 3.26369   3
   7  17   0 28.4470 2.46534   3
  -7 -17   0 21.1665 8.30830   1
  -7  17   0 26.3675 2.42009   4
   7  17   0 29.0808 8.93451   1
   7 -17   0 27.9293 3.15996   3
  -7  17   0 29.2111 8.24892   1
  -7  17   0 38.0631 9.35740   1
  -7 -17   0 22.7634 3.19821   4
  -7  17   0 24.4481 2.41137   4
  -8  17   0 255.980 9.14229   3
   8  17   0 214.770 18.4987   1
   8  17   0 249.015 7.57162   3
  -8  17   0 249.578 7.33346   4
   8 -17   0 248.604 8.87635   3
  -8 -17   0 218.440 18.1915   1
  -8  17   0 248.362 7.37074   4
  -8 -17   0 257.533 9.55418   4
  -8  17   0 251.093 18.8792   1
  -8  17   0 230.845 18.6177   1
  -9  17   0 -5.1017 7.13947   1
  -9 -17   0 -1.5831 2.24227   4
  -9  17   0 -1.6281 1.94336   3
  -9  17   0 2.94515 1.32315   4
   9  17   0 14.9827 8.36959   1
  -9 -17   0 -2.8541 6.97228   1
  -9  17   0 -1.5604 1.07001   4
   9  17   0 2.39200 1.35662   3
  -9  17   0 -1.6355 7.45633   1
 -10  17   0 -1.5774 0.99655   4
 -10  17   0 -1.0032 2.08127   3
 -10  17   0 2.54379 7.81493   1
  10  17   0 -2.0772 8.29471   1
 -10 -17   0 0.91499 2.30230   4
  10  17   0 0.54018 1.31519   3
 -10  17   0 -11.969 7.86435   1
 -10 -17   0 0.53354 7.89164   1
 -10  17   0 -0.0818 1.19624   4
 -11  17   0 15.6350 1.95082   4
 -11  17   0 7.87091 8.77714   1
 -11 -17   0 16.9001 9.43752   1
 -11 -17   0 21.1847 3.67100   4
 -11  17   0 16.7224 1.96649   4
 -11  17   0 17.2652 9.58274   1
 -11  17   0 14.1193 3.13911   3
  11  17   0 15.6955 2.14405   3
  11  17   0 21.6414 10.4786   1
 -11 -17   0 9.96815 2.02328   3
  12  17   0 16.8675 2.37783   3
 -12  17   0 18.5265 3.46326   3
 -12  17   0 31.5208 10.5389   1
 -12 -17   0 7.44911 10.1415   1
 -12  17   0 16.6329 2.06575   4
 -12  17   0 17.0428 1.97262   4
 -12 -17   0 18.1783 2.48221   3
 -12  17   0 0.31150 9.83661   1
 -12 -17   0 20.1262 3.76764   4
  12  17   0 18.3080 10.3729   1
 -13 -17   0 11.2395 2.17592   3
 -13  17   0 12.7647 1.94141   4
 -13  17   0 9.61452 1.76201   4
  13  17   0 11.3791 2.19292   3
 -13  17   0 10.8848 11.3448   1
 -13 -17   0 4.69144 9.66396   1
 -13  17   0 9.37311 2.92347   3
 -13 -17   0 10.7616 3.28524   4
 -13  17   0 -8.3313 10.5042   1
  13  17   0 8.88412 11.1904   1
 -14  17   0 16.1770 2.10605   4
 -14 -17   0 14.5284 3.47448   4
 -14  17   0 21.2157 12.1182   1
  14  17   0 8.88911 11.9870   1
 -14  17   0 11.9257 11.8548   1
 -14  17   0 11.3206 3.22558   3
 -14 -17   0 20.8144 11.9603   1
  14  17   0 15.3966 2.56720   3
 -14  17   0 16.5249 2.16732   4
 -14 -17   0 14.2865 2.52155   3
 -15  17   0 4.76091 12.6321   1
 -15 -17   0 -2.1367 12.9263   1
 -15  17   0 -1.7415 1.34555   4
 -15  17   0 1.89517 13.9072   1
 -15 -17   0 1.54143 2.90813   4
 -15  17   0 2.18996 1.60005   4
  15  17   0 -5.8934 12.7688   1
 -15 -17   0 -0.0625 1.79337   3
 -15  17   0 -2.8964 2.34210   3
 -16 -17   0 13.9780 14.4997   1
 -16  17   0 -1.2902 14.2560   1
 -16  17   0 7.69814 3.40571   3
 -16  17   0 13.1377 13.5618   1
 -16  17   0 10.4901 2.22198   4
  16  17   0 -7.4914 14.3492   1
 -16  17   0 7.96884 1.97127   4
 -16 -17   0 7.58084 2.24635   3
 -16 -17   0 12.5194 3.70745   4
 -17  17   0 3.25964 2.95189   3
 -17 -17   0 -0.6459 1.95048   3
 -17  17   0 -7.3518 16.3337   1
 -17 -17   0 20.6362 16.4948   1
 -17 -17   0 1.87415 3.04095   4
  17  17   0 -6.1605 17.9126   1
 -17  17   0 -12.000 15.5217   1
 -17  17   0 0.95558 1.61778   4
 -18  17   0 6.63261 3.36065   3
 -18 -17   0 -10.127 18.9013   1
 -18  17   0 9.56520 18.1360   1
  18  17   0 -16.779 18.2785   1
 -18  17   0 9.51017 2.06851   4
 -18 -17   0 2.80993 3.13529   4
 -18  17   0 -26.936 20.7079   1
 -19  17   0 -0.6977 24.8714   1
 -19 -17   0 -0.6559 2.12255   3
 -19  17   0 -29.680 21.8325   1
 -19 -17   0 0.88440 3.32280   4
 -19  17   0 -0.9190 2.84758   3
 -19 -17   0 7.03670 23.9559   1
 -19  17   0 -0.8799 1.69555   4
  19  17   0 10.0474 23.2775   1
 -20 -17   0 29.0562 3.85517   3
 -20  17   0 16.9366 4.29172   3
 -20 -17   0 10.3229 25.3279   1
 -20  17   0 21.5297 2.90443   4
 -20 -17   0 29.0910 5.13049   4
 -21 -17   0 -1.2086 3.52716   4
 -21  17   0 -1.9874 3.05922   3
 -21 -17   0 1.56948 2.66731   3
   0 -18   0 1.78654 1.59056   4
   0  18   0 0.15960 1.30499   3
   0  18   0 1.48158 1.26911   3
   0  18   0 0.05308 6.29254   1
   0 -18   0 4.11893 6.56595   1
   0  18   0 3.21829 1.61106   4
  -1  18   0 228.106 7.26988   3
  -1 -18   0 257.428 8.07571   4
   1 -18   0 244.741 17.1130   1
   1  18   0 221.610 7.68767   4
   1  18   0 226.479 6.99380   3
   1  18   0 224.839 6.96352   3
  -1  18   0 221.784 7.36755   4
   1  18   0 224.775 16.7736   1
  -1 -18   0 211.554 16.3920   1
  -1  18   0 220.943 16.7794   1
   1 -18   0 222.148 7.43335   4
   2 -18   0 243.581 7.65071   4
   2  18   0 237.094 8.12405   4
  -2  18   0 233.944 7.49451   4
   2  18   0 242.814 7.18810   3
  -2  18   0 230.548 7.60569   3
   2 -18   0 203.546 16.4649   1
   2  18   0 241.819 7.19939   3
  -2 -18   0 251.825 16.8884   1
   2  18   0 263.273 17.2602   1
  -2 -18   0 236.146 8.13929   4
  -2  18   0 243.802 17.4149   1
  -3  18   0 81.6479 11.7721   1
  -3 -18   0 106.671 5.34784   4
  -3  18   0 99.1787 4.31866   4
   3  18   0 98.5101 4.10503   3
   3  18   0 90.4254 3.93849   3
  -3  18   0 96.3502 4.73665   3
  -3  18   0 82.0646 11.1021   1
  -3 -18   0 98.0545 12.3535   1
   3 -18   0 100.733 4.45805   4
   3  18   0 102.460 12.5514   1
   3  18   0 99.2053 5.12943   4
  -4  18   0 32.0283 8.98000   1
  -4  18   0 48.5298 9.17233   1
   4  18   0 52.9326 3.06452   3
  -4  18   0 47.0513 3.79291   3
   4  18   0 43.1786 3.87014   4
  -4  18   0 54.4879 3.19300   4
  -4 -18   0 50.8423 10.0759   1
  -4 -18   0 60.8280 4.38164   4
   4  18   0 40.9311 9.68603   1
   4  18   0 55.2911 3.01491   3
  -5  18   0 238.332 16.9015   1
   5  18   0 239.066 7.04925   3
  -5  18   0 243.638 18.3815   1
  -5 -18   0 245.271 18.1459   1
   5  18   0 252.464 18.4949   1
  -5 -18   0 231.904 8.61423   4
   5  18   0 231.123 8.53074   4
  -5  18   0 238.407 8.20851   3
  -5  18   0 232.013 7.15995   4
   5  18   0 232.989 7.05020   3
   5 -18   0 225.716 7.96410   3
  -6 -18   0 41.1269 9.49518   1
  -6  18   0 54.1744 4.16932   3
   6  18   0 58.5953 10.8374   1
  -6  18   0 39.8493 9.27355   1
  -6 -18   0 57.4379 4.59398   4
  -6  18   0 67.8897 11.1183   1
   6  18   0 51.6600 2.96319   3
   6  18   0 48.4323 4.82930   4
   6  18   0 51.4664 3.03878   3
  -6  18   0 49.6581 2.98749   4
   6 -18   0 43.6830 3.68147   3
  -7  18   0 55.6095 3.09778   4
  -7  18   0 47.9874 10.2540   1
   7 -18   0 54.6663 4.08070   3
   7  18   0 49.3067 2.99245   3
  -7 -18   0 41.6208 9.90299   1
   7  18   0 46.6922 10.7814   1
  -7  18   0 60.4149 10.9911   1
  -7  18   0 51.9596 3.00419   4
  -7 -18   0 51.9205 4.54492   4
  -7  18   0 49.8400 4.35787   3
  -8 -18   0 41.3408 4.46701   4
  -8  18   0 39.1292 2.75763   4
  -8  18   0 46.1175 10.7554   1
   8  18   0 37.5640 10.1828   1
   8 -18   0 39.0806 4.49079   3
  -8  18   0 41.6947 2.81012   4
  -8  18   0 38.6884 10.3728   1
   8  18   0 37.3707 2.83504   3
  -8 -18   0 19.7897 8.70844   1
  -8  18   0 38.0309 4.25195   3
  -9  18   0 25.8177 9.91647   1
   9  18   0 29.6160 2.70575   3
  -9 -18   0 32.9179 4.12836   4
  -9  18   0 28.9336 2.45435   4
  -9  18   0 24.6173 3.32360   3
  -9 -18   0 33.9450 10.4986   1
  -9  18   0 19.6262 8.94586   1
  -9  18   0 29.3715 2.53595   4
   9  18   0 21.3278 9.52039   1
 -10 -18   0 8.54093 9.00953   1
 -10  18   0 0.00584 8.54282   1
 -10  18   0 10.4314 9.25422   1
  10  18   0 6.93090 1.73490   3
 -10  18   0 7.59012 1.48052   4
 -10  18   0 7.96702 2.78163   3
  10  18   0 -5.3652 8.71082   1
 -10  18   0 10.5825 1.68631   4
 -10 -18   0 6.85108 2.86178   4
  11  18   0 6.66619 1.73485   3
 -11  18   0 17.0489 9.89049   1
 -11  18   0 5.04587 10.1051   1
 -11 -18   0 3.98971 9.91888   1
 -11  18   0 4.68900 2.48313   3
 -11 -18   0 4.78173 2.87724   4
  11  18   0 6.50252 9.85177   1
 -11  18   0 4.53468 1.44801   4
 -12  18   0 10.6982 10.6668   1
 -12  18   0 12.9480 3.04571   3
 -12 -18   0 17.6995 3.58829   4
 -12  18   0 8.24771 10.4338   1
 -12  18   0 14.2051 1.88888   4
  12  18   0 1.68801 10.7671   1
 -12 -18   0 21.1430 10.3433   1
  12  18   0 12.2142 2.12329   3
 -12  18   0 12.5791 1.75518   4
 -13  18   0 14.0581 12.0652   1
 -13  18   0 2.49850 2.47711   3
 -13 -18   0 9.99820 3.14616   4
 -13 -18   0 6.41797 2.00154   3
 -13  18   0 4.08743 1.47874   4
  13  18   0 -2.9637 11.7736   1
 -13  18   0 -2.0427 11.0786   1
 -13 -18   0 6.00837 11.2801   1
  13  18   0 7.73703 1.97975   3
 -13  18   0 5.85071 1.57128   4
  14  18   0 17.0024 2.59130   3
 -14  18   0 9.95405 1.82406   4
 -14  18   0 7.63816 12.2633   1
  14  18   0 17.6585 12.6625   1
 -14 -18   0 19.9902 13.1647   1
 -14 -18   0 13.5942 2.47129   3
 -14  18   0 16.3814 2.12149   4
 -14  18   0 14.9202 3.26564   3
 -14 -18   0 19.4082 3.88270   4
 -14  18   0 23.0949 13.1383   1
 -15  18   0 59.4487 3.60862   4
 -15  18   0 60.9679 5.79607   3
 -15 -18   0 49.7081 4.20308   3
  15  18   0 51.6732 16.1777   1
 -15  18   0 50.8189 16.1165   1
 -15  18   0 45.0745 3.52417   4
 -15 -18   0 63.1848 6.35701   4
 -15  18   0 59.7189 16.5748   1
 -15 -18   0 70.0280 16.9625   1
  16  18   0 55.6708 17.8503   1
 -16  18   0 43.2794 17.4566   1
 -16  18   0 67.5145 17.8369   1
 -16  18   0 49.0300 5.02520   4
 -16  18   0 56.1380 3.48959   4
 -16 -18   0 12.5824 15.8627   1
 -16  18   0 41.0532 5.19516   3
 -16 -18   0 44.6401 4.23725   3
 -16 -18   0 45.4481 5.78718   4
 -17  18   0 15.1728 3.79093   3
 -17  18   0 12.8489 2.10614   4
  17  18   0 40.5543 19.3952   1
 -17 -18   0 -15.812 17.1949   1
 -17 -18   0 11.6936 2.63586   3
 -17 -18   0 11.4773 3.90218   4
 -17  18   0 -3.3940 17.4891   1
 -17  18   0 23.2058 17.8877   1
 -18  18   0 15.0688 2.31691   4
 -18 -18   0 25.6228 21.6896   1
 -18 -18   0 11.1873 4.06067   4
 -18 -18   0 18.9110 3.05296   3
 -18  18   0 27.6395 20.5390   1
 -18  18   0 23.4625 4.30367   3
  18  18   0 -19.733 20.8580   1
 -18  18   0 4.35863 21.2897   1
 -19 -18   0 2.57977 3.44082   4
 -19 -18   0 0.25815 2.02736   3
 -19  18   0 0.16948 1.78611   4
  19  18   0 -30.663 26.0439   1
 -19  18   0 25.5035 48.5447   1
 -19 -18   0 -2.7769 24.0653   1
 -19  18   0 -5.1865 2.74885   3
 -20  18   0 -1.5509 3.17878   3
 -20 -18   0 12.9058 4.25879   4
 -20 -18   0 4.28220 2.54519   3
   0  19   0 -2.2471 1.36651   4
   0 -19   0 -0.0496 1.55652   4
   0  19   0 1.58705 1.43815   3
   0  19   0 0.06732 1.19339   3
   0 -19   0 7.20128 6.90745   1
   0  19   0 -12.481 4.67109   1
   1 -19   0 110.657 5.00202   4
   1  19   0 110.480 5.18634   4
   1  19   0 110.521 4.43369   3
   1 -19   0 119.769 14.1796   1
   1  19   0 104.339 4.44975   3
  -1  19   0 111.715 4.79619   3
  -1 -19   0 98.8702 12.4372   1
  -1  19   0 103.694 4.79232   4
  -1  19   0 94.5873 12.9955   1
   1  19   0 93.5288 12.7029   1
  -1 -19   0 105.088 5.23631   4
   2 -19   0 3.09178 1.61433   4
   2  19   0 -0.6216 1.13764   3
   2  19   0 2.97264 1.28098   3
  -2  19   0 1.66044 1.46111   4
  -2  19   0 4.26876 7.18327   1
  -2  19   0 -1.0153 1.49991   3
   2  19   0 -4.7374 6.54634   1
  -2 -19   0 3.84081 6.92571   1
  -2 -19   0 2.28751 1.85458   4
   2  19   0 2.04799 1.67786   4
   3  19   0 236.960 8.52718   4
   3  19   0 238.121 7.29011   3
   3  19   0 244.279 7.31644   3
  -3 -19   0 239.656 8.66096   4
  -3  19   0 250.026 7.72040   4
  -3  19   0 243.079 18.2115   1
  -3  19   0 261.144 8.22840   3
   3  19   0 260.006 18.9201   1
  -3 -19   0 239.934 17.0858   1
  -3  19   0 251.340 18.2452   1
   3 -19   0 241.790 7.75450   4
  -4  19   0 39.6980 9.15462   1
  -4  19   0 40.0522 3.74317   3
   4  19   0 46.4616 2.84022   3
  -4 -19   0 51.0534 4.27500   4
  -4  19   0 44.9242 9.65219   1
  -4  19   0 42.4816 2.97723   4
  -4 -19   0 33.3259 9.18130   1
   4  19   0 49.0768 2.97994   3
   4  19   0 40.9034 3.79175   4
   4  19   0 36.1930 9.67379   1
  -5  19   0 2.32545 1.95220   3
  -5  19   0 9.37966 6.95229   1
   5  19   0 2.95150 1.26121   3
   5  19   0 -2.6455 1.71878   4
   5  19   0 2.79252 1.28739   3
   5  19   0 9.84620 7.65626   1
   5 -19   0 0.18046 1.48133   3
  -5 -19   0 3.72678 7.57136   1
  -5 -19   0 0.17938 1.92883   4
  -5  19   0 11.4431 7.87144   1
  -5  19   0 -0.2948 1.18816   4
  -6  19   0 46.8716 2.91752   4
  -6 -19   0 41.0855 10.2179   1
   6  19   0 46.6195 2.80625   3
  -6  19   0 32.9239 9.44617   1
   6  19   0 36.4898 2.80001   3
   6 -19   0 37.3689 3.57584   3
  -6  19   0 28.0553 8.60573   1
  -6 -19   0 47.3438 4.34202   4
  -6  19   0 50.7891 4.14574   3
   6  19   0 36.9391 9.66798   1
   7 -19   0 100.826 5.22211   3
  -7  19   0 91.8069 13.6297   1
  -7  19   0 94.4065 5.51475   3
   7  19   0 79.0031 12.7870   1
  -7  19   0 74.0390 12.3151   1
  -7 -19   0 104.252 5.97112   4
   7  19   0 93.4131 4.03626   3
  -7  19   0 96.4634 4.11767   4
   7  19   0 91.6745 4.13527   3
  -7  19   0 94.6758 4.03544   4
  -7 -19   0 89.4763 12.9805   1
  -8  19   0 75.5488 12.3892   1
  -8 -19   0 73.5343 5.47127   4
  -8  19   0 71.3847 12.3396   1
  -8  19   0 69.9656 5.00562   3
   8  19   0 91.1922 13.7108   1
  -8  19   0 69.4680 3.49256   4
   8  19   0 73.8476 3.65225   3
  -8 -19   0 65.1884 12.3223   1
  -8  19   0 68.2919 3.43520   4
   9  19   0 61.4573 11.6549   1
  -9  19   0 65.6211 13.0603   1
  -9  19   0 77.9544 3.58857   4
  -9 -19   0 71.7655 5.57115   4
  -9 -19   0 59.0387 12.2760   1
  -9  19   0 47.6776 12.2919   1
  -9  19   0 80.8984 5.34484   3
   9  19   0 75.1365 3.77133   3
  -9  19   0 75.1166 3.59033   4
 -10  19   0 18.6933 2.01620   4
 -10  19   0 22.3277 9.69625   1
  10  19   0 30.9496 11.4007   1
 -10 -19   0 21.0186 10.7997   1
 -10  19   0 22.1312 2.32529   4
 -10  19   0 22.7903 3.40303   3
  10  19   0 23.2371 2.64144   3
 -10  19   0 9.44984 10.2092   1
 -10 -19   0 21.2029 3.56696   4
  11  19   0 20.5884 2.32897   3
 -11  19   0 13.0434 11.3419   1
 -11 -19   0 22.5580 3.98423   4
 -11 -19   0 16.0012 10.7908   1
 -11  19   0 20.8845 2.15078   4
 -11  19   0 16.9534 1.91555   4
 -11  19   0 16.5038 11.5427   1
  11  19   0 22.7163 11.7715   1
 -11  19   0 17.8911 3.20355   3
 -12  19   0 18.6474 11.6022   1
  12  19   0 42.2402 12.5542   1
 -12 -19   0 18.1429 3.77116   4
 -12  19   0 25.7388 2.51048   4
 -12  19   0 39.5498 13.1813   1
 -12  19   0 20.4340 2.33179   4
  12  19   0 15.7447 2.36549   3
 -12  19   0 17.6707 3.41109   3
 -12 -19   0 15.1894 11.5893   1
 -13 -19   0 -1.4650 12.2058   1
 -13  19   0 -9.0671 13.3216   1
 -13 -19   0 6.91502 2.90837   4
 -13  19   0 -13.925 11.3770   1
  13  19   0 9.32591 12.5148   1
  13  19   0 5.89814 1.94021   3
 -13  19   0 5.51632 2.78119   3
  14  19   0 -1.6493 13.0758   1
 -14 -19   0 4.07721 13.7546   1
 -14  19   0 -1.7969 13.5635   1
 -14  19   0 3.52877 1.52009   4
 -14 -19   0 -0.4784 2.88182   4
 -14  19   0 2.50645 2.45787   3
 -14  19   0 -10.810 14.4756   1
 -14  19   0 -0.8686 1.23407   4
  14  19   0 5.21736 2.07568   3
 -15 -19   0 44.0241 16.9904   1
 -15  19   0 63.7247 5.94342   3
 -15  19   0 70.3660 17.5265   1
 -15  19   0 51.9818 3.42615   4
 -15 -19   0 57.6247 4.40646   3
 -15 -19   0 65.2199 6.38571   4
 -15  19   0 48.5627 19.5494   1
  15  19   0 32.8143 16.7350   1
 -15  19   0 58.4936 3.71474   4
 -16 -19   0 2.16654 2.04868   3
 -16 -19   0 -8.8035 19.1912   1
 -16  19   0 -8.3605 16.7396   1
 -16 -19   0 1.40736 2.76865   4
 -16  19   0 8.03560 17.4449   1
 -16  19   0 1.94360 1.41660   4
 -16  19   0 2.27170 2.90970   3
  16  19   0 -15.228 17.6495   1
 -17 -19   0 -16.944 19.1440   1
 -17  19   0 -2.7381 19.4001   1
  17  19   0 -27.088 20.1103   1
 -17  19   0 2.51351 1.52331   4
 -17  19   0 1.04072 19.2641   1
 -17 -19   0 3.46958 3.24880   4
 -17 -19   0 -0.7218 1.89392   3
 -17  19   0 2.40148 2.93668   3
  18  19   0 7.80660 23.6468   1
 -18 -19   0 2.01597 3.56756   4
 -18  19   0 13.6662 3.89817   3
 -18 -19   0 -0.7027 21.1459   1
 -18 -19   0 11.2281 2.45223   3
 -18  19   0 23.2702 23.4324   1
 -19  19   0 37.2607 5.51811   3
 -19 -19   0 37.0968 26.6998   1
 -19 -19   0 34.6279 5.72978   4
 -19 -19   0 38.8888 4.41495   3
 -20 -19   0 16.4757 2.94087   3
 -20 -19   0 9.00054 3.94222   4
 -20  19   0 9.84138 3.82984   3
   0  20   0 125.736 5.58826   4
   0 -20   0 107.520 13.8777   1
   0  20   0 146.704 15.5572   1
   0  20   0 127.808 5.06347   3
   0  20   0 133.795 5.22337   3
   0 -20   0 130.195 5.70955   4
   1  20   0 0.92522 1.26044   3
  -1  20   0 6.01430 7.53989   1
   1  20   0 3.34672 1.75954   4
  -1  20   0 1.84512 1.58122   4
   1 -20   0 6.96850 7.91103   1
  -1  20   0 3.37988 1.48240   3
   1  20   0 1.39756 7.57338   1
   1 -20   0 0.66954 1.72394   4
  -1 -20   0 -4.0840 7.30953   1
  -1 -20   0 3.27305 1.91096   4
   1  20   0 5.26739 1.56498   3
  -1  20   0 7.83084 1.86788   3
   2  20   0 17.4533 8.16627   1
  -2  20   0 17.4733 2.29330   4
  -2  20   0 17.1106 2.38913   3
  -2  20   0 24.2529 8.31595   1
  -2 -20   0 15.8394 8.18197   1
   2 -20   0 15.8392 2.24859   4
   2  20   0 14.2798 1.91004   3
   2  20   0 16.3960 2.66143   4
   2  20   0 16.2683 1.95419   3
  -2 -20   0 11.2565 2.39164   4
   3  20   0 7.37399 1.55133   3
  -3  20   0 7.96907 2.03406   3
  -3 -20   0 5.60139 7.80245   1
  -3  20   0 14.9381 8.14342   1
   3  20   0 8.87640 1.60273   3
  -3  20   0 4.42083 7.43402   1
  -3  20   0 7.84139 1.72769   4
   3 -20   0 10.7997 1.95482   4
   3  20   0 8.85857 7.39805   1
  -3 -20   0 8.00612 2.29607   4
   3  20   0 8.94496 2.11352   4
  -4 -20   0 13.6753 8.15311   1
   4  20   0 0.59274 7.76085   1
   4  20   0 7.26946 1.44853   3
   4  20   0 9.40163 1.64057   3
  -4  20   0 8.66384 1.68471   4
   4  20   0 4.02927 2.06391   4
  -4  20   0 4.34164 7.74432   1
  -4  20   0 7.95423 2.08697   3
  -4  20   0 19.7649 9.00772   1
  -4 -20   0 10.3450 2.58498   4
  -5  20   0 -4.2544 7.97323   1
  -5  20   0 17.6441 2.03598   4
  -5 -20   0 7.42732 8.07091   1
  -5  20   0 4.57023 7.68293   1
   5  20   0 17.3718 1.92358   3
  -5  20   0 17.3423 2.67557   3
  -5 -20   0 14.1806 2.74750   4
   5  20   0 14.4373 1.85371   3
   5  20   0 5.63140 8.14433   1
  -6  20   0 4.06716 7.69027   1
  -6 -20   0 7.06988 2.52808   4
   6  20   0 7.01001 1.58272   3
  -6  20   0 5.52061 1.45835   4
   6  20   0 8.31516 1.51006   3
   6  20   0 6.53605 6.39432   1
  -6 -20   0 2.89835 8.55121   1
   6 -20   0 6.73547 1.91774   3
  -6  20   0 7.37088 8.31716   1
  -6  20   0 6.11404 2.23292   3
  -7 -20   0 10.3650 9.09465   1
  -7  20   0 21.7805 9.92539   1
  -7 -20   0 21.9494 3.45214   4
  -7  20   0 19.2992 9.82319   1
   7  20   0 24.8252 2.51662   3
  -7  20   0 28.8312 2.53416   4
   7  20   0 19.1858 2.07869   3
  -7  20   0 21.4348 2.36977   4
  -7  20   0 21.5735 3.16937   3
   7  20   0 10.7303 9.31214   1
  -8 -20   0 5.89209 2.74317   4
  -8  20   0 7.61246 1.53306   4
  -8  20   0 6.74013 1.45028   4
   8  20   0 4.31218 1.54008   3
  -8  20   0 5.36852 2.31692   3
  -8  20   0 7.47008 9.01241   1
   8  20   0 -9.3356 9.03126   1
  -8  20   0 1.50058 8.78431   1
   8  20   0 7.57395 1.62403   3
  -8 -20   0 1.13716 8.78582   1
  -9  20   0 19.0030 3.24713   3
   9  20   0 13.3449 1.96235   3
  -9  20   0 13.1481 1.78824   4
   9  20   0 31.4322 11.4091   1
  -9 -20   0 13.6152 3.15744   4
  -9 -20   0 9.16014 10.2033   1
  -9  20   0 11.8365 1.76241   4
  -9  20   0 -1.9806 9.39350   1
  -9  20   0 16.4098 10.4060   1
 -10  20   0 2.70277 10.4570   1
 -10  20   0 8.00510 1.46184   4
  10  20   0 10.7680 11.6305   1
 -10  20   0 4.25929 1.38228   4
 -10  20   0 4.09350 2.61406   3
 -10 -20   0 8.08564 3.08992   4
 -10 -20   0 3.38737 10.0302   1
 -10  20   0 0.68013 10.2240   1
  10  20   0 6.78303 1.69606   3
 -11  20   0 5.06987 11.6007   1
 -11  20   0 11.2360 1.71897   4
 -11 -20   0 11.7745 3.35904   4
 -11  20   0 23.0562 11.7371   1
 -11 -20   0 15.7432 11.7501   1
  11  20   0 9.56280 1.90776   3
 -11  20   0 10.7909 1.60503   4
 -11  20   0 5.84586 2.68267   3
  11  20   0 13.1364 11.5612   1
  12  20   0 2.83856 11.8563   1
 -12 -20   0 9.02374 3.20612   4
 -12  20   0 11.6437 1.67638   4
 -12  20   0 3.49152 12.2814   1
 -12 -20   0 13.6295 12.7795   1
 -12  20   0 10.1574 1.68465   4
 -12  20   0 13.2543 3.18209   3
 -12  20   0 -9.1497 12.1835   1
  12  20   0 9.47769 2.07008   3
 -13  20   0 -0.6728 2.28567   3
 -13 -20   0 7.87937 13.3285   1
 -13  20   0 7.09491 13.8144   1
 -13  20   0 0.64465 1.20950   4
  13  20   0 3.72518 1.86002   3
 -13  20   0 -2.1411 13.7702   1
 -13  20   0 -0.9204 1.21935   4
 -13 -20   0 0.75951 2.64295   4
  13  20   0 2.31342 14.0741   1
 -14  20   0 -21.939 14.1399   1
  14  20   0 30.8394 15.4070   1
 -14 -20   0 1.29342 2.89662   4
 -14  20   0 3.19721 1.58874   4
  14  20   0 0.64994 2.34702   3
 -14 -20   0 -4.4396 14.4951   1
 -14  20   0 -11.694 14.3851   1
 -14  20   0 -0.3383 1.23812   4
 -15 -20   0 5.78728 3.24366   4
 -15  20   0 -0.0872 1.31420   4
 -15  20   0 0.23791 16.4474   1
 -15 -20   0 39.4648 17.0735   1
  15  20   0 6.27504 16.5667   1
 -15  20   0 2.39941 3.01611   3
 -15  20   0 -11.332 16.0083   1
 -16  20   0 7.59859 18.8451   1
 -16  20   0 -0.0508 2.68517   3
  16  20   0 -11.498 21.5595   1
 -16 -20   0 18.9938 18.7375   1
 -16 -20   0 -1.5357 2.80627   4
 -16  20   0 -4.4720 18.7646   1
 -16  20   0 0.34542 1.38763   4
 -17  20   0 -1.4557 21.7640   1
 -17 -20   0 0.89232 2.96774   4
 -17  20   0 1.38498 1.44415   4
  17  20   0 18.2224 22.9166   1
 -17 -20   0 4.56020 22.1773   1
 -17  20   0 2.06727 2.82803   3
 -18  20   0 0.31846 2.92485   3
 -18 -20   0 5.91712 2.36298   3
 -18 -20   0 1.11482 3.19436   4
 -18 -20   0 -0.9365 28.5521   1
 -19  20   0 0.62094 3.39600   3
 -19 -20   0 -1.1655 3.20003   4
 -19 -20   0 1.09652 2.54791   3
   0  21   0 -6.5697 7.70673   1
   0  21   0 1.54344 1.71106   4
   0  21   0 0.57523 1.31146   3
   0 -21   0 6.64168 7.94098   1
   0  21   0 1.48981 1.43839   3
   0 -21   0 1.88281 1.81331   4
  -1  21   0 31.6249 3.19408   4
  -1  21   0 28.3234 9.96675   1
  -1 -21   0 18.9584 9.48375   1
   1  21   0 29.6488 3.28241   4
  -1 -21   0 21.2312 2.98258   4
   1 -21   0 24.5630 2.78591   4
   1  21   0 27.0412 10.0234   1
   1  21   0 23.7113 2.58002   3
  -1  21   0 26.3326 3.02217   3
   1  21   0 27.1960 2.77865   3
  -1  21   0 19.2570 2.32470   3
   1 -21   0 19.1327 9.11074   1
  -2  21   0 53.2039 11.3686   1
  -2  21   0 65.3920 3.87712   4
  -2 -21   0 59.0702 4.39250   4
   2  21   0 61.3140 4.26210   4
   2  21   0 62.8953 3.34798   3
  -2  21   0 51.2117 3.71470   3
   2  21   0 61.6601 3.41136   3
  -2 -21   0 63.0193 11.7983   1
   2  21   0 72.0921 12.5055   1
   2 -21   0 55.7440 3.83986   4
   3  21   0 8.84649 8.54151   1
   3 -21   0 19.6849 2.43635   4
  -3 -21   0 16.8941 2.70658   4
  -3  21   0 17.3305 2.48302   3
  -3  21   0 4.79714 8.60159   1
   3  21   0 14.3270 1.87460   3
  -3  21   0 10.0262 8.86641   1
   3  21   0 15.0189 2.52406   4
  -3  21   0 15.7214 2.26743   4
  -3 -21   0 1.94760 8.07323   1
   3  21   0 14.0141 1.89654   3
  -4  21   0 0.58080 8.34295   1
  -4  21   0 -1.1264 1.60259   3
   4  21   0 2.77909 1.20938   3
   4  21   0 7.10829 8.34263   1
   4  21   0 1.08183 1.27177   3
  -4 -21   0 -2.2292 8.16532   1
  -4 -21   0 4.13472 2.14664   4
  -4  21   0 9.32140 8.32585   1
  -4  21   0 2.21556 1.40199   4
   5  21   0 34.4938 2.69641   3
  -5 -21   0 17.0319 9.26568   1
  -5  21   0 29.8429 2.67216   4
   5  21   0 25.6690 10.7059   1
   5  21   0 26.8099 2.41681   3
  -5  21   0 24.6977 10.3971   1
  -5 -21   0 31.0412 3.70636   4
  -5  21   0 11.6190 9.15171   1
  -5  21   0 27.8974 3.12557   3
   6  21   0 2.69452 1.20718   3
   6  21   0 -10.457 8.56965   1
  -6  21   0 -0.1908 8.82237   1
  -6 -21   0 -9.6811 8.75420   1
  -6  21   0 -6.7543 8.24769   1
  -6  21   0 1.11033 1.22019   4
  -6  21   0 1.52288 1.99688   3
  -6 -21   0 3.24251 2.26626   4
   6  21   0 2.44245 1.31480   3
   7  21   0 2.33825 1.23401   3
  -7  21   0 0.60910 1.19035   4
   7  21   0 2.84141 1.31353   3
  -7 -21   0 10.9528 10.1672   1
   7  21   0 8.53962 10.0603   1
  -7  21   0 3.29502 2.18749   3
  -7  21   0 20.6190 10.4228   1
  -7 -21   0 3.17674 2.40942   4
  -7  21   0 0.88044 1.19768   4
  -7  21   0 -11.197 9.34014   1
  -8 -21   0 11.8923 10.3731   1
  -8  21   0 6.39995 1.50384   4
   8  21   0 4.36489 1.43974   3
  -8 -21   0 9.41374 2.99211   4
  -8  21   0 5.34074 1.49674   4
  -8  21   0 10.4991 9.85270   1
   8  21   0 18.0785 11.7349   1
   8  21   0 8.43321 1.66556   3
  -8  21   0 1.38249 10.0864   1
  -8  21   0 3.71434 2.23073   3
   9  21   0 0.80159 11.1716   1
   9  21   0 18.0610 2.11469   3
  -9 -21   0 18.2129 3.44082   4
  -9 -21   0 26.0369 11.8283   1
   9  21   0 13.1675 1.92484   3
  -9  21   0 -7.2133 10.1880   1
  -9  21   0 18.0759 2.01224   4
  -9  21   0 14.7590 2.97459   3
  -9  21   0 -6.1892 10.3629   1
  -9  21   0 17.0114 1.91492   4
 -10  21   0 10.4895 1.68459   4
 -10 -21   0 16.1637 3.64210   4
  10  21   0 24.5947 13.1368   1
  10  21   0 11.1756 1.94735   3
 -10  21   0 13.2848 1.80417   4
 -10  21   0 13.3541 3.00363   3
 -10 -21   0 9.25695 11.3316   1
 -10  21   0 21.1379 11.2327   1
 -10  21   0 -4.0676 11.1258   1
 -11  21   0 7.89873 12.5213   1
 -11  21   0 13.4194 1.69196   4
 -11 -21   0 13.8614 12.3111   1
 -11  21   0 1.83633 12.7473   1
  11  21   0 4.53148 12.3202   1
 -11 -21   0 18.0229 3.76461   4
 -11  21   0 13.7863 3.07571   3
  11  21   0 8.40668 1.92444   3
 -11  21   0 12.3941 1.75187   4
  12  21   0 1.20899 1.77686   3
 -12 -21   0 4.05700 2.73307   4
 -12  21   0 -13.921 12.4667   1
 -12  21   0 4.89573 2.44719   3
 -12  21   0 2.95205 1.29806   4
 -12  21   0 1.11874 1.24527   4
 -12 -21   0 -0.9096 13.1677   1
  12  21   0 -0.1248 13.3104   1
 -12  21   0 2.38181 13.4192   1
 -13  21   0 18.5483 2.06376   4
 -13  21   0 -7.4215 15.0368   1
 -13  21   0 5.09156 14.6689   1
 -13  21   0 17.4849 3.41884   3
  13  21   0 18.2598 2.59950   3
 -13  21   0 19.1125 2.23003   4
 -13 -21   0 20.4629 16.0077   1
  13  21   0 31.5841 16.6948   1
 -13 -21   0 21.5632 4.08754   4
 -14  21   0 25.5533 17.6504   1
 -14  21   0 49.2989 5.37053   3
 -14  21   0 45.9516 2.90841   4
 -14 -21   0 43.4393 5.38445   4
 -14  21   0 38.3413 16.8963   1
 -14 -21   0 60.7317 18.3214   1
  14  21   0 37.8613 17.6566   1
 -15  21   0 2.54353 2.79051   3
 -15 -21   0 0.62428 3.10765   4
 -15  21   0 -33.163 17.3853   1
 -15 -21   0 -18.630 18.7620   1
 -15  21   0 -18.385 18.6710   1
  15  21   0 7.00389 19.0896   1
 -15  21   0 1.23252 1.31539   4
  16  21   0 14.8639 21.8599   1
 -16 -21   0 -1.6659 2.98477   4
 -16  21   0 -3.1368 22.3031   1
 -16  21   0 2.72055 22.0267   1
 -16  21   0 -0.9577 1.28111   4
 -16  21   0 2.02072 3.02035   3
 -16 -21   0 13.7925 21.6290   1
 -17  21   0 11.1389 3.62337   3
 -17 -21   0 -6.7395 24.6302   1
  17  21   0 -5.9976 25.4256   1
 -18  21   0 7.20429 3.38754   3
 -18 -21   0 11.0961 4.24089   4
   0  22   0 2.06126 1.36053   3
   0  22   0 -1.3848 8.61120   1
   0  22   0 4.66838 1.80013   4
   0 -22   0 -4.2816 6.81400   1
   0 -22   0 2.29586 1.76900   4
   0  22   0 3.59001 1.60719   3
   1  22   0 73.8331 3.86378   3
   1  22   0 73.1437 3.81024   3
  -1  22   0 84.8594 4.29492   3
   1 -22   0 58.1233 12.0099   1
  -1 -22   0 73.6874 4.70629   4
   1  22   0 69.6517 4.51137   4
  -1  22   0 68.8249 3.94066   3
   1  22   0 58.8241 12.8025   1
  -1 -22   0 62.1387 12.5940   1
   1 -22   0 74.1490 4.43298   4
  -1  22   0 61.7091 11.8347   1
  -1  22   0 71.9831 4.31167   4
  -2 -22   0 10.5332 9.48389   1
  -2 -22   0 21.2420 3.00178   4
  -2  22   0 22.1195 2.57262   3
  -2  22   0 17.9327 10.0992   1
   2  22   0 21.7567 2.20254   3
   2 -22   0 27.4643 3.12139   4
   2  22   0 20.0412 10.3828   1
   2  22   0 22.5194 2.99783   4
  -2  22   0 5.85702 9.29295   1
  -2  22   0 28.1427 2.97463   4
   2  22   0 23.9224 2.60368   3
  -3  22   0 0.09043 1.59145   3
  -3 -22   0 -1.7848 1.74091   4
  -3  22   0 -0.5074 1.36588   4
   3 -22   0 -0.5951 1.37992   4
   3  22   0 1.92931 9.28686   1
  -3 -22   0 -12.524 8.67768   1
  -3  22   0 -5.4722 8.55462   1
  -3  22   0 -1.0076 8.58931   1
   3  22   0 0.61028 1.19049   3
   3  22   0 -0.2401 1.20486   3
  -4  22   0 6.73976 2.21504   3
   4  22   0 -8.9260 9.61527   1
  -4  22   0 13.5438 9.31511   1
  -4 -22   0 6.80426 2.43471   4
   4  22   0 8.60778 1.52871   3
  -4 -22   0 -3.0075 9.25067   1
  -4  22   0 8.20890 1.79296   4
   4  22   0 8.01771 1.58300   3
  -4  22   0 22.2741 10.0945   1
   5  22   0 33.2603 2.53374   3
  -5 -22   0 48.3121 12.1699   1
  -5  22   0 34.9712 2.88533   4
   5  22   0 28.4163 11.4440   1
   5  22   0 36.4882 2.74233   3
  -5  22   0 35.9547 3.86013   3
  -5  22   0 21.2788 10.6872   1
  -5 -22   0 34.1294 3.93399   4
   6  22   0 19.3112 2.09222   3
  -6 -22   0 29.3626 11.0203   1
  -6  22   0 21.6267 11.7496   1
  -6  22   0 17.9255 10.3174   1
  -6 -22   0 22.2800 3.43280   4
  -6  22   0 17.5136 2.10126   4
   6  22   0 5.68196 9.79106   1
  -6  22   0 18.5778 2.90097   3
   6  22   0 18.9360 1.96462   3
  -7 -22   0 10.9499 11.0590   1
  -7  22   0 10.8508 2.64893   3
  -7  22   0 0.64713 10.7931   1
   7  22   0 7.96567 10.8458   1
   7  22   0 9.76750 1.72114   3
  -7  22   0 14.8671 11.1828   1
  -7  22   0 11.9974 1.72974   4
  -7  22   0 7.87098 1.62864   4
   7  22   0 12.4449 1.69135   3
  -7 -22   0 5.86285 2.70330   4
  -8  22   0 4.68526 1.43724   4
   8  22   0 3.70547 1.44630   3
  -8 -22   0 -7.4102 10.8309   1
  -8 -22   0 6.93787 2.92813   4
   8  22   0 4.80744 1.47818   3
  -8  22   0 6.88262 1.52874   4
  -8  22   0 -13.148 10.4677   1
   8  22   0 4.51514 11.4672   1
  -8  22   0 19.9472 11.2910   1
  -8  22   0 -0.3200 2.07057   3
  -9 -22   0 -3.7626 11.3704   1
   9  22   0 18.6537 11.9993   1
  -9  22   0 18.4689 12.3351   1
  -9  22   0 7.26138 1.54667   4
   9  22   0 5.54463 1.60831   3
  -9  22   0 0.97224 11.7138   1
  -9  22   0 3.58875 1.38996   4
  -9  22   0 6.11209 2.45408   3
   9  22   0 8.20428 1.70180   3
  -9 -22   0 7.46333 2.86700   4
 -10  22   0 27.2074 3.80927   3
  10  22   0 19.7679 2.33699   3
 -10  22   0 26.3518 2.47986   4
 -10  22   0 20.8730 13.4981   1
 -10  22   0 27.1661 2.35282   4
 -10 -22   0 23.1928 13.0181   1
 -10  22   0 31.0763 14.1054   1
 -10 -22   0 29.5672 4.38754   4
  10  22   0 24.6485 13.4970   1
  10  22   0 25.8188 2.71591   3
 -11  22   0 -0.7820 2.13941   3
 -11  22   0 -1.1884 13.8699   1
 -11  22   0 0.28128 1.11650   4
  11  22   0 -0.1874 1.31985   3
 -11  22   0 2.19517 1.27331   4
 -11 -22   0 0.33482 2.64211   4
 -11 -22   0 -2.2802 13.9459   1
  11  22   0 4.69259 14.0620   1
  11  22   0 1.36988 1.69074   3
 -11  22   0 9.46130 13.6432   1
 -12  22   0 -1.7398 13.7554   1
 -12  22   0 3.91359 1.28092   4
  12  22   0 16.3295 16.1134   1
 -12  22   0 -11.822 14.9220   1
 -12  22   0 2.80089 1.34057   4
 -12 -22   0 -0.9971 14.3563   1
 -12 -22   0 0.68329 2.88998   4
 -12  22   0 0.51799 2.43453   3
  12  22   0 -1.2646 1.73188   3
  13  22   0 2.11133 17.4206   1
 -13  22   0 16.0267 3.66845   3
 -13  22   0 13.4387 16.6576   1
 -13 -22   0 59.4198 18.0570   1
 -13 -22   0 30.3918 4.78933   4
 -13  22   0 19.7762 2.17133   4
 -13  22   0 19.6039 17.0432   1
 -14  22   0 3.97713 1.33045   4
 -14 -22   0 4.18955 18.8007   1
 -14 -22   0 9.68300 3.55931   4
 -14  22   0 -8.4861 18.5104   1
  14  22   0 19.8407 18.9601   1
 -14  22   0 9.07389 3.37679   3
 -14  22   0 -10.986 18.7344   1
  15  22   0 33.8493 21.6022   1
 -15 -22   0 15.5702 21.5585   1
 -15  22   0 -5.8268 20.3988   1
 -15 -22   0 6.17201 3.65301   4
 -15  22   0 17.5595 21.6597   1
 -15  22   0 6.74681 1.42401   4
 -15  22   0 10.9147 3.60826   3
 -16  22   0 -5.4237 26.2677   1
 -16 -22   0 12.4357 4.08504   4
 -16 -22   0 -21.148 23.9526   1
  16  22   0 -12.517 28.0602   1
 -16  22   0 10.7735 3.41457   3
 -17 -22   0 2.69164 3.35074   4
 -17  22   0 3.42067 3.11639   3
 -17 -22   0 -23.602 28.3417   1
 -18 -22   0 4.90535 3.64974   4
 -18  22   0 -0.2931 3.16929   3
   0 -23   0 -0.3136 1.67214   4
   0  23   0 1.74463 10.2995   1
   0 -23   0 4.90715 9.75997   1
   0  23   0 -1.0265 1.32300   3
   0  23   0 -0.1865 1.62191   4
   0  23   0 -1.1299 1.16366   3
   1  23   0 -2.5858 9.92501   1
  -1 -23   0 7.21345 9.27907   1
   1  23   0 4.42103 1.45879   3
   1  23   0 -0.1360 1.35886   3
  -1  23   0 3.19792 1.62897   3
  -1  23   0 -10.269 8.90853   1
   1 -23   0 3.41993 1.83012   4
   1  23   0 -0.4979 1.61926   4
  -1  23   0 1.51233 1.43892   3
  -1  23   0 4.12653 1.75997   4
  -1 -23   0 0.24002 1.75864   4
  -2  23   0 -8.1674 9.18976   1
   2  23   0 0.69756 1.25881   3
  -2  23   0 2.78098 9.76291   1
   2  23   0 -0.0849 1.21460   3
  -2 -23   0 9.68715 9.97972   1
  -2  23   0 0.77575 1.49544   3
  -2  23   0 0.19734 1.53624   4
  -2  23   0 0.02649 1.65969   3
   2  23   0 -3.8479 10.0199   1
  -2 -23   0 0.25832 1.83552   4
   2 -23   0 1.11735 1.52780   4
   3  23   0 6.92324 1.58040   3
  -3  23   0 2.09879 10.5334   1
  -3  23   0 4.79813 2.04386   3
   3  23   0 9.54382 1.64799   3
  -3 -23   0 17.8370 10.6671   1
   3 -23   0 6.16102 1.92304   4
   3  23   0 9.40003 9.98520   1
  -3  23   0 -2.8259 9.77259   1
  -3  23   0 5.68817 1.75862   4
  -3 -23   0 2.08375 2.08101   4
  -4 -23   0 3.11809 10.4505   1
   4  23   0 1.09852 1.17966   3
  -4  23   0 -1.3135 1.31317   4
  -4  23   0 0.16305 10.0705   1
   4  23   0 13.9571 11.2372   1
  -4 -23   0 2.15832 2.25279   4
  -4  23   0 -2.6572 10.2053   1
  -4  23   0 -1.7789 1.56757   3
   4  23   0 -0.0501 1.14805   3
  -5 -23   0 -12.412 10.1046   1
   5  23   0 -0.4261 1.11144   3
   5  23   0 1.08010 1.26456   3
  -5  23   0 0.26295 1.87544   3
  -5  23   0 1.90948 1.41588   4
  -5  23   0 -12.468 9.63499   1
  -5  23   0 -8.3923 10.0617   1
  -5 -23   0 0.92616 2.13131   4
   5  23   0 -1.5236 10.9701   1
  -6  23   0 -2.5836 1.28562   4
  -6 -23   0 10.7130 11.4111   1
   6  23   0 8.40961 11.2017   1
  -6 -23   0 -0.2831 1.98682   4
  -6  23   0 -12.745 11.0292   1
  -6  23   0 1.00764 2.02720   3
   6  23   0 1.67369 1.24550   3
   6  23   0 3.81567 1.32485   3
  -6  23   0 8.17431 11.6019   1
  -7  23   0 8.67853 1.73166   4
  -7 -23   0 -7.3545 11.2815   1
   7  23   0 8.31218 1.67381   3
  -7  23   0 7.64463 1.70108   4
  -7  23   0 5.32531 2.39663   3
  -7  23   0 6.42893 12.2109   1
   7  23   0 7.91815 1.63507   3
  -7 -23   0 10.8368 2.93511   4
  -7  23   0 9.32084 12.1611   1
   7  23   0 6.99047 11.8188   1
  -8  23   0 3.32322 1.41598   4
   8  23   0 4.49608 1.45264   3
  -8  23   0 4.23431 1.42244   4
   8  23   0 4.23422 1.53534   3
   8  23   0 -3.9097 14.3382   1
  -8 -23   0 5.19781 2.74579   4
  -8  23   0 9.47113 13.9768   1
  -8 -23   0 -19.026 11.5627   1
  -8  23   0 1.82062 2.20404   3
  -8  23   0 13.4335 11.8081   1
  -9  23   0 10.2723 13.6242   1
  -9  23   0 17.2462 3.27730   3
  -9  23   0 19.8052 2.33643   4
   9  23   0 17.1636 2.08196   3
   9  23   0 17.0301 2.16416   3
  -9  23   0 18.1559 1.93936   4
  -9 -23   0 24.8551 13.9707   1
  -9 -23   0 24.0479 3.77236   4
  -9  23   0 12.2488 13.3143   1
   9  23   0 15.2168 13.2657   1
 -10  23   0 -2.2566 2.13084   3
 -10  23   0 -0.8545 1.29396   4
 -10 -23   0 -5.0440 13.8552   1
 -10 -23   0 1.59285 2.61436   4
  10  23   0 -11.971 13.8184   1
 -10  23   0 -0.8746 13.5405   1
 -10  23   0 1.28080 1.18599   4
  10  23   0 2.11523 1.58819   3
 -10  23   0 -24.090 13.3832   1
  10  23   0 3.67028 1.47180   3
  11  23   0 9.20355 2.15494   3
  11  23   0 2.65232 1.60024   3
 -11 -23   0 -1.6040 15.2145   1
 -11  23   0 9.46884 2.91318   3
 -11 -23   0 5.42928 3.24018   4
  11  23   0 -7.5956 14.7518   1
 -11  23   0 7.75213 15.5921   1
 -11  23   0 7.17890 15.2137   1
 -12 -23   0 42.5092 5.29245   4
 -12  23   0 28.8012 2.30157   4
  12  23   0 16.8673 18.5882   1
 -12  23   0 27.3742 17.5281   1
  12  23   0 30.3114 3.07015   3
 -12 -23   0 42.2575 17.6554   1
 -12  23   0 3.15346 16.9032   1
 -12  23   0 38.6589 4.61424   3
  13  23   0 32.2931 19.8587   1
 -13  23   0 2.24832 2.61750   3
 -13  23   0 -20.079 17.8747   1
 -13 -23   0 -0.1716 19.3649   1
 -13  23   0 0.30483 1.13364   4
 -13 -23   0 2.38510 3.10606   4
 -13  23   0 5.20412 18.2191   1
 -14 -23   0 2.98639 3.12468   4
 -14  23   0 -7.0195 20.7614   1
  14  23   0 12.9683 24.0816   1
 -14  23   0 3.34564 2.82624   3
 -14  23   0 2.06891 1.59855   4
 -14 -23   0 11.7764 21.5306   1
 -14  23   0 3.13866 20.5557   1
  15  23   0 -8.9314 24.4246   1
 -15  23   0 -2.4402 2.82045   3
 -15  23   0 -28.017 26.3088   1
 -15 -23   0 4.56718 3.58169   4
 -15 -23   0 -11.781 24.3913   1
 -16 -23   0 29.3413 4.99374   4
 -16 -23   0 24.5848 28.1647   1
 -16  23   0 18.8287 4.08947   3
 -17 -23   0 1.32727 3.44856   4
 -17  23   0 7.44338 3.60861   3
   0  24   0 0.86026 1.36070   3
   0  24   0 1.42819 1.60327   4
   0  24   0 3.60539 11.0209   1
   0 -24   0 -6.3861 10.1751   1
   0 -24   0 1.17130 1.71876   4
   0  24   0 0.08517 1.46391   3
   1 -24   0 19.3638 2.66125   4
  -1 -24   0 18.3094 11.1086   1
   1  24   0 29.0320 2.71438   3
  -1  24   0 27.5004 2.73143   3
   1  24   0 22.0417 11.4634   1
  -1  24   0 12.7595 11.6609   1
  -1  24   0 22.1684 2.62267   3
  -1 -24   0 23.3842 2.94223   4
   1  24   0 24.2564 2.52647   3
  -1  24   0 29.4532 3.22186   4
   2  24   0 51.0888 3.26997   3
   2  24   0 46.0486 3.20222   3
  -2  24   0 44.5568 13.3804   1
   2 -24   0 50.6225 3.88760   4
  -2  24   0 49.3507 3.86253   3
  -2  24   0 57.6954 3.86620   4
  -2 -24   0 21.5644 11.9831   1
  -2 -24   0 56.1552 4.56930   4
  -2  24   0 51.2411 3.69787   3
  -2  24   0 40.5479 13.1564   1
   2  24   0 60.2955 14.1984   1
   3  24   0 45.3113 3.11041   3
  -3  24   0 41.0849 3.47001   4
   3  24   0 29.1047 12.8215   1
  -3 -24   0 49.4357 4.48350   4
  -3  24   0 43.1235 3.78663   3
  -3  24   0 43.8884 13.5780   1
  -3  24   0 53.8534 13.3819   1
   3 -24   0 51.1932 3.69732   4
  -3 -24   0 27.3165 12.6647   1
   3  24   0 46.6613 3.06532   3
  -4 -24   0 7.44353 12.9404   1
  -4  24   0 -10.810 10.7992   1
  -4  24   0 9.56770 11.4277   1
   4  24   0 19.1331 12.3542   1
  -5  24   0 104.668 16.4568   1
  -5  24   0 75.5817 15.4810   1
   5  24   0 91.3248 4.03589   3
  -5  24   0 101.152 5.48576   3
   5  24   0 59.0571 14.9159   1
   5  24   0 92.2211 4.08200   3
  -5 -24   0 82.4647 15.8714   1
  -5  24   0 90.7170 4.42682   4
  -5 -24   0 98.8174 5.97169   4
   6  24   0 27.8041 2.51970   3
  -6  24   0 23.3362 3.30735   3
  -6  24   0 28.6079 2.83554   4
  -6  24   0 39.8256 13.9923   1
   6  24   0 15.6560 14.3481   1
  -6 -24   0 27.1017 3.66775   4
   6  24   0 27.5598 2.52399   3
  -6 -24   0 12.9218 12.4725   1
  -6  24   0 7.36434 12.2201   1
  -7 -24   0 7.32725 2.94731   4
  -7  24   0 2.06122 1.62526   4
   7  24   0 4.74485 1.45693   3
  -7  24   0 6.76683 1.57990   4
  -7  24   0 -1.8924 12.5203   1
  -7 -24   0 19.9407 13.0203   1
   7  24   0 -6.2690 12.2349   1
  -7  24   0 6.70157 15.3030   1
   7  24   0 4.83495 1.47621   3
  -7  24   0 6.66916 2.40071   3
   8  24   0 59.0654 3.27994   3
  -8  24   0 59.4297 4.92334   3
  -8 -24   0 58.7564 16.6388   1
  -8  24   0 56.6979 3.22052   4
   8  24   0 71.9685 17.0557   1
  -8 -24   0 61.5848 5.54968   4
  -8  24   0 52.4019 3.33664   4
  -8  24   0 64.4395 16.0158   1
   8  24   0 59.4108 3.40962   3
  -8  24   0 72.0088 16.7772   1
  -9 -24   0 -7.1398 14.2590   1
   9  24   0 11.4151 1.81522   3
   9  24   0 11.1869 1.85252   3
  -9  24   0 -0.1268 14.8049   1
   9  24   0 20.4084 15.1682   1
  -9  24   0 0.30444 13.8043   1
  -9  24   0 12.4045 1.65291   4
  -9  24   0 15.2034 3.06309   3
  -9 -24   0 8.70314 2.97529   4
  -9  24   0 9.15246 1.72691   4
 -10  24   0 34.5804 16.3670   1
 -10 -24   0 24.0371 16.5918   1
 -10  24   0 28.2728 2.83394   4
 -10  24   0 32.3582 4.25987   3
 -10  24   0 47.8675 17.0902   1
  10  24   0 32.5586 2.82219   3
 -10  24   0 32.6682 2.43635   4
 -10 -24   0 41.9601 5.22208   4
  10  24   0 52.6708 17.3756   1
 -11  24   0 46.9549 19.2542   1
 -11  24   0 72.2299 3.19909   4
 -11 -24   0 66.1356 6.34929   4
 -11  24   0 69.3527 5.73807   3
 -11  24   0 50.4991 19.5909   1
  11  24   0 53.1142 19.6649   1
 -11 -24   0 74.2880 20.1037   1
  11  24   0 77.2195 3.90408   3
 -12  24   0 1.30133 2.51175   3
  12  24   0 23.6723 20.4911   1
 -12  24   0 -4.7873 18.6688   1
  12  24   0 2.67694 1.57264   3
 -12 -24   0 -1.8991 2.76149   4
 -12  24   0 4.61904 19.3093   1
 -12  24   0 1.55641 1.12698   4
 -12 -24   0 15.5121 19.3972   1
 -13 -24   0 5.34546 20.9317   1
 -13  24   0 35.2887 24.3174   1
 -13 -24   0 17.5634 4.05395   4
  13  24   0 7.23619 1.97256   3
 -13  24   0 -26.882 23.6424   1
 -13  24   0 9.65280 3.22896   3
  13  24   0 32.3423 25.3287   1
 -14 -24   0 -0.3616 3.11427   4
 -14 -24   0 -34.420 23.7176   1
  14  24   0 3.25976 1.88947   3
  14  24   0 12.3980 25.3575   1
 -14  24   0 -5.5423 2.28462   3
 -14  24   0 -31.506 24.6750   1
 -15  24   0 38.1165 5.20150   3
 -15 -24   0 25.4372 4.99970   4
 -15 -24   0 1.61695 28.3281   1
 -16 -24   0 8.95182 3.99292   4
 -16  24   0 1.19107 3.06671   3
   0 -25   0 2.34123 11.8958   1
   0 -25   0 -1.6917 1.59467   4
   0  25   0 -7.7548 11.7280   1
   0  25   0 0.58700 1.40632   3
   0  25   0 -0.0253 1.54619   3
  -1 -25   0 8.79241 12.6030   1
   1  25   0 5.28980 1.70544   3
   1  25   0 -2.1569 12.6486   1
  -1 -25   0 6.93546 2.20076   4
  -1  25   0 -4.7416 12.4447   1
  -1  25   0 6.62628 1.79614   3
  -1  25   0 8.10157 2.04019   3
   1 -25   0 5.14368 1.99358   4
   1  25   0 8.83955 1.84251   3
  -1  25   0 9.58651 2.06073   4
  -1  25   0 8.44295 12.2665   1
   2  25   0 12.5301 1.94725   3
  -2  25   0 8.81184 2.11811   3
   2 -25   0 18.3473 2.67650   4
  -2  25   0 12.0406 2.27781   4
  -2 -25   0 9.08795 2.49944   4
   2  25   0 11.3172 1.85519   3
  -2  25   0 9.47814 2.19700   3
  -2  25   0 -0.0263 12.2260   1
   2  25   0 28.4887 13.3022   1
  -2  25   0 18.0544 14.7630   1
  -2 -25   0 30.7635 13.5141   1
  -3 -25   0 -0.6997 1.95955   4
   3  25   0 13.8113 12.9182   1
  -3  25   0 1.35302 1.81193   3
  -3  25   0 -2.7679 12.1007   1
  -3 -25   0 -0.8525 12.4674   1
   3  25   0 -1.6140 1.24917   3
   3  25   0 3.22447 1.36634   3
  -3  25   0 -1.3976 1.74562   3
  -3  25   0 -1.7790 1.69098   4
  -3  25   0 -6.6005 12.0698   1
   4  25   0 81.5504 16.9038   1
  -4  25   0 92.5769 5.31855   3
   4  25   0 92.5599 4.09255   3
  -4 -25   0 97.2552 5.96335   4
  -4 -25   0 97.6736 17.3031   1
   4  25   0 83.6571 4.04584   3
  -4  25   0 85.5764 4.64821   4
  -4  25   0 72.8367 16.0911   1
  -4  25   0 92.5690 16.8360   1
  -5 -25   0 -0.9112 2.25878   4
  -5  25   0 -8.5132 13.2789   1
   5  25   0 -2.6168 1.29709   3
   5  25   0 0.54627 1.24596   3
   5  25   0 0.28594 13.2880   1
  -5  25   0 0.03874 1.65476   4
  -5  25   0 0.80001 1.90288   3
  -5 -25   0 24.9822 14.1549   1
  -5  25   0 -7.1332 12.9957   1
   6  25   0 0.05462 1.37735   3
  -6  25   0 2.71996 2.05553   3
   6  25   0 1.69306 1.27138   3
  -6 -25   0 -6.0056 13.8146   1
   6  25   0 -15.972 13.5885   1
  -6  25   0 8.66705 12.5137   1
  -6  25   0 -6.4803 13.8531   1
  -6  25   0 0.39312 1.65868   4
  -6 -25   0 3.95180 2.53693   4
  -7  25   0 3.88709 1.68389   4
   7  25   0 0.04376 1.44252   3
  -7 -25   0 4.30657 2.61977   4
  -7  25   0 5.31972 1.44810   4
  -7  25   0 -5.7230 15.8341   1
  -7  25   0 1.40760 14.7234   1
   7  25   0 3.33838 14.8249   1
   7  25   0 1.47935 1.23465   3
  -7 -25   0 11.4299 15.1626   1
  -7  25   0 -0.5732 1.93731   3
   8  25   0 0.48364 1.55976   3
  -8  25   0 12.1938 16.0539   1
  -8  25   0 2.70956 1.33898   4
  -8 -25   0 -18.106 15.3297   1
  -8  25   0 -0.5356 2.11328   3
  -8  25   0 0.26551 1.58188   4
   8  25   0 3.03650 1.34580   3
  -8 -25   0 2.12589 2.56465   4
   8  25   0 29.0851 16.9125   1
  -8  25   0 -7.3860 15.3002   1
  -9  25   0 -4.8883 16.7855   1
  -9 -25   0 10.5223 17.3340   1
  -9  25   0 -16.711 16.0163   1
  -9  25   0 0.46075 1.16581   4
  -9 -25   0 -1.6948 2.45170   4
   9  25   0 -24.426 16.6515   1
   9  25   0 2.42973 1.33992   3
  -9  25   0 0.31128 2.15327   3
 -10  25   0 -5.0744 17.6449   1
 -10 -25   0 8.83979 3.43138   4
 -10  25   0 3.92606 1.28531   4
 -10  25   0 4.75125 2.73357   3
 -10 -25   0 -1.7212 18.5799   1
 -10  25   0 13.5229 18.0744   1
  10  25   0 2.44073 1.46232   3
  10  25   0 13.6621 18.8811   1
 -11  25   0 -1.5616 19.7577   1
 -11  25   0 5.70120 2.84437   3
 -11 -25   0 -28.380 20.0512   1
 -11 -25   0 3.34409 3.09020   4
  11  25   0 -12.166 19.5441   1
 -11  25   0 20.3651 20.2789   1
  11  25   0 4.06908 1.59630   3
 -11  25   0 0.33486 1.08258   4
 -12  25   0 -9.6230 22.2822   1
  12  25   0 43.7513 23.0808   1
 -12 -25   0 -6.1051 21.2247   1
 -12  25   0 2.10024 2.46159   3
 -12 -25   0 4.49318 3.34567   4
  12  25   0 2.21355 1.50051   3
  13  25   0 -5.7861 25.7902   1
 -13 -25   0 -24.337 23.9408   1
 -13 -25   0 -2.1051 3.20357   4
 -13  25   0 0.05539 2.60044   3
  13  25   0 0.81691 1.64938   3
 -14  25   0 81.4512 6.85005   3
 -14 -25   0 24.7729 30.3110   1
 -14 -25   0 83.8808 7.63419   4
 -15  25   0 0.65773 2.84595   3
 -15 -25   0 -1.2383 3.21003   4
   0  26   0 -6.9424 13.1087   1
   0  26   0 2.30283 1.63108   3
   0 -26   0 -0.6484 1.76034   4
   0  26   0 -1.3371 1.62371   3
  -1  26   0 26.9591 2.92930   3
  -1 -26   0 27.0621 3.30434   4
  -1  26   0 30.6280 3.23201   3
   1  26   0 30.0572 3.14309   3
  -1  26   0 33.5867 16.1382   1
   1 -26   0 29.3815 3.30340   4
  -1 -26   0 38.1116 15.4386   1
   1  26   0 33.5899 15.1580   1
  -1  26   0 24.6034 14.9114   1
   1  26   0 32.5086 3.09437   3
  -2  26   0 22.3901 2.84153   3
  -2  26   0 2.45390 15.6270   1
   2  26   0 26.2652 2.80993   3
   2  26   0 26.4725 2.58867   3
  -2  26   0 23.7851 2.96809   4
  -2  26   0 35.0882 14.6409   1
  -2  26   0 24.0914 2.87055   3
   2 -26   0 33.4208 3.57640   4
  -2 -26   0 32.1255 14.5479   1
  -2 -26   0 18.6388 3.18766   4
   2  26   0 35.1398 14.8341   1
   3  26   0 37.1157 2.93866   3
  -3  26   0 6.47158 13.9533   1
  -3 -26   0 37.2244 4.26423   4
  -3  26   0 55.5971 16.0051   1
  -3  26   0 31.9367 3.22981   4
  -3  26   0 40.8460 3.83243   3
  -3 -26   0 32.9149 15.7193   1
   3  26   0 34.2208 3.02103   3
   3  26   0 46.4989 16.1720   1
   4  26   0 102.430 4.34357   3
  -4  26   0 105.153 5.54552   3
  -4  26   0 72.6155 17.5236   1
  -4  26   0 105.998 5.16215   4
  -4 -26   0 82.4324 18.1002   1
  -4  26   0 98.0168 18.4344   1
   4  26   0 79.0365 17.8036   1
   4  26   0 102.380 4.34903   3
  -4 -26   0 100.168 6.20724   4
  -5  26   0 -4.9919 16.3243   1
  -5  26   0 3.02887 2.10817   3
  -5 -26   0 8.87853 15.9749   1
   5  26   0 4.00075 1.55373   3
  -5  26   0 -6.0960 15.3297   1
  -5 -26   0 8.27336 2.73136   4
  -5  26   0 -0.8962 1.90485   4
   5  26   0 3.87053 1.43011   3
   5  26   0 9.12987 16.8597   1
  -6  26   0 2.75199 15.9487   1
   6  26   0 25.3174 16.9767   1
  -6  26   0 10.4013 2.57133   3
   6  26   0 11.0008 1.68456   3
  -6 -26   0 10.8937 2.93570   4
  -6 -26   0 -4.2957 16.2128   1
  -6  26   0 16.6339 15.9262   1
   6  26   0 7.62074 2.17578   3
   7  26   0 2.83847 1.23852   3
   7  26   0 4.84271 16.6710   1
  -7  26   0 0.69334 2.04026   3
  -7  26   0 -15.101 15.8181   1
  -7 -26   0 1.61517 2.33640   4
  -7  26   0 -3.9454 16.5831   1
  -7  26   0 1.68428 1.37676   4
  -7 -26   0 -12.967 16.6519   1
  -8  26   0 11.7853 18.1069   1
   8  26   0 6.02023 18.3086   1
   8  26   0 2.29601 1.29181   3
  -8 -26   0 0.92576 2.47930   4
  -8  26   0 -0.8155 2.02760   3
  -8  26   0 28.4379 17.9376   1
  -8 -26   0 -4.6871 18.6710   1
  -9 -26   0 17.8950 3.66906   4
   9  26   0 14.8736 1.80206   3
   9  26   0 18.4134 19.7383   1
  -9  26   0 8.55516 2.69054   3
  -9  26   0 -1.7964 19.2593   1
  -9  26   0 -2.5410 21.8955   1
  -9  26   0 15.9063 1.72100   4
  -9 -26   0 16.0769 19.3452   1
 -10 -26   0 20.5808 24.4049   1
  10  26   0 42.1118 23.1121   1
 -10  26   0 -11.081 20.9226   1
 -10 -26   0 24.4433 4.39891   4
 -10  26   0 45.1022 21.6161   1
 -10  26   0 16.2081 1.94299   4
 -10  26   0 22.2142 3.58430   3
  10  26   0 22.5407 2.41244   3
  11  26   0 45.5310 3.46924   3
  11  26   0 59.5614 25.1278   1
 -11 -26   0 11.0416 23.9063   1
 -11  26   0 54.0965 5.28590   3
 -11 -26   0 48.9104 5.75681   4
 -11  26   0 64.5116 24.6007   1
 -12 -26   0 6.17385 3.45049   4
 -12 -26   0 -2.5396 24.6337   1
 -12  26   0 0.69320 2.53935   3
 -13  26   0 18.4135 3.77120   3
 -13 -26   0 20.9577 4.70603   4
 -14 -26   0 2.47367 3.64276   4
 -14  26   0 1.27605 2.89633   3
   0 -27   0 1.83002 1.96103   4
   0  27   0 -0.0652 1.48380   3
   0  27   0 11.7101 15.3570   1
   1  27   0 44.5072 3.35980   3
  -1  27   0 45.1487 3.69429   3
  -1 -27   0 15.2335 16.3068   1
  -1  27   0 57.7285 17.8565   1
   1  27   0 67.1896 18.4245   1
   1 -27   0 48.4151 4.34294   4
  -1  27   0 38.7901 16.6852   1
  -1 -27   0 42.4333 4.30388   4
  -2  27   0 27.1683 18.4117   1
  -2  27   0 4.83512 15.9592   1
   2  27   0 28.6465 17.1346   1
  -2 -27   0 18.6537 2.92451   4
  -2 -27   0 5.01818 16.3177   1
   2 -27   0 18.5723 2.70493   4
  -2  27   0 17.4888 2.59273   3
   2  27   0 14.3322 2.13039   3
   3  27   0 1.22179 1.40904   3
  -3  27   0 -20.559 15.2335   1
   3  27   0 -9.6844 18.9885   1
  -3 -27   0 3.01975 2.24498   4
  -3  27   0 1.58515 1.82006   3
  -3 -27   0 -15.763 15.9739   1
  -3  27   0 1.51825 15.4496   1
  -4  27   0 -0.2411 1.91654   3
  -4 -27   0 3.20002 17.5770   1
   4  27   0 0.93149 1.32834   3
   4  27   0 -8.1807 16.8079   1
  -4  27   0 -22.341 15.5960   1
  -4  27   0 -6.5137 16.5053   1
  -4 -27   0 1.01823 2.18957   4
   5  27   0 2.51218 1.31849   3
  -5  27   0 -7.9995 17.7290   1
  -5  27   0 7.28806 17.7596   1
  -5 -27   0 -1.8954 17.8598   1
  -5  27   0 7.21543 2.39434   3
   5  27   0 5.68193 17.8690   1
  -5 -27   0 2.72633 2.34509   4
  -6 -27   0 -6.6026 18.2491   1
  -6  27   0 -2.2424 18.0499   1
  -6 -27   0 8.19938 2.98066   4
   6  27   0 15.5634 19.6351   1
  -6  27   0 9.89303 1.81188   4
  -6  27   0 12.4998 17.9016   1
   6  27   0 8.76283 1.56180   3
  -7  27   0 6.97911 18.8155   1
  -7 -27   0 -2.0158 2.19072   4
   7  27   0 22.1673 20.1357   1
  -7 -27   0 -2.9328 18.9351   1
  -7  27   0 3.60096 2.20923   3
  -7  27   0 23.2571 19.8019   1
  -7  27   0 3.66546 1.46249   4
   7  27   0 1.90443 1.24833   3
  -8  27   0 7.99859 2.56146   3
  -8  27   0 -15.746 22.1114   1
  -8 -27   0 26.7897 21.2647   1
  -8 -27   0 8.53118 3.01130   4
  -8  27   0 24.4052 20.6155   1
   8  27   0 5.59521 1.37097   3
   8  27   0 0.39241 20.5114   1
  -8  27   0 5.31977 1.45633   4
  -9  27   0 -40.490 21.3729   1
  -9 -27   0 6.57603 23.6669   1
  -9 -27   0 2.81359 2.83367   4
  -9  27   0 5.58591 2.51793   3
   9  27   0 4.78552 22.0972   1
  10  27   0 51.8804 27.3500   1
 -10 -27   0 0.82372 2.88936   4
 -10  27   0 2.80480 2.40221   3
 -10  27   0 -19.923 40.0122   1
 -10 -27   0 -12.559 23.2325   1
 -11 -27   0 15.4178 4.22980   4
 -11  27   0 18.2769 3.54312   3
 -11 -27   0 25.0106 27.8370   1
 -12  27   0 0.71843 2.71272   3
 -12 -27   0 1.32433 3.37657   4
   0  28   0 18.9896 19.0960   1
   0  28   0 16.8199 21.9315   1
   1  28   0 4.99689 1.79915   3
  -1 -28   0 10.3196 2.63323   4
  -1  28   0 -1.1356 17.7849   1
   1  28   0 6.96653 19.7899   1
  -1  28   0 -3.8674 18.1093   1
  -1  28   0 9.29371 2.12176   3
  -2  28   0 3.53476 1.96616   3
  -2 -28   0 3.11370 18.8910   1
   2  28   0 4.82413 1.60213   3
  -2  28   0 9.22795 17.9995   1
  -2  28   0 -19.857 20.4932   1
   2  28   0 -18.560 18.0651   1
  -2 -28   0 6.94510 2.55715   4
  -3 -28   0 28.4781 20.0808   1
  -3  28   0 -12.179 19.2653   1
  -3  28   0 -12.591 18.1601   1
   3  28   0 -5.3946 19.9117   1
  -4  28   0 33.1086 19.9915   1
  -4  28   0 38.5874 3.99921   3
  -4  28   0 -10.982 19.2543   1
   4  28   0 29.9491 2.65320   3
   4  28   0 23.9888 21.0595   1
  -4 -28   0 30.7414 19.8989   1
  -4 -28   0 29.5114 3.87446   4
   5  28   0 -19.844 20.6976   1
  -5  28   0 -8.8324 19.9731   1
  -5 -28   0 5.43744 19.5888   1
  -5  28   0 22.4602 19.7749   1
  -6 -28   0 3.04091 2.67920   4
  -6  28   0 -2.1008 20.5863   1
   6  28   0 -1.4842 1.51249   3
  -6 -28   0 1.45652 21.2236   1
  -6  28   0 -1.6611 1.92314   3
   6  28   0 -27.764 23.7874   1
  -6  28   0 -8.5481 20.2327   1
  -6  28   0 0.15903 1.37318   4
  -7 -28   0 -11.000 22.9348   1
   7  28   0 58.0871 24.9172   1
  -7  28   0 20.1286 2.14959   4
  -7  28   0 3.67495 21.9433   1
  -7  28   0 23.2198 3.38720   3
  -7 -28   0 21.4998 3.75926   4
  -8 -28   0 29.2793 26.6720   1
   8  28   0 50.4484 26.7422   1
  -8  28   0 -8.9071 29.5916   1
  -9 -28   0 -0.5549 2.82418   4
  -9  28   0 5.24781 2.84727   3
  -9 -28   0 -8.0281 25.5995   1
 -10 -28   0 2.96514 3.05862   4
 -10  28   0 -0.0821 2.40740   3
 -11  28   0 0.06460 2.62084   3
 -11 -28   0 -4.6937 3.01953   4
   0 -29   0 1.29821 1.98051   4
   0  29   0 0.14869 21.0175   1
   0  29   0 -10.591 21.2398   1
   0  29   0 1.79000 1.75008   3
   1  29   0 27.9920 2.96400   3
  -1  29   0 -15.256 20.9936   1
   1 -29   0 19.2734 3.18062   4
   1  29   0 27.4287 23.3494   1
  -1 -29   0 28.3020 3.61421   4
  -1  29   0 4.33111 21.8791   1
  -1  29   0 22.9977 2.68904   3
  -2 -29   0 6.83042 2.70085   4
  -2 -29   0 5.84307 25.0473   1
  -2  29   0 -10.892 21.3480   1
  -2  29   0 6.95311 23.1150   1
   2  29   0 -7.3747 22.4872   1
   3  29   0 -26.463 22.3353   1
  -3  29   0 -0.1355 1.87069   3
  -3 -29   0 1.91693 2.28271   4
  -3  29   0 -26.824 24.5024   1
   3  29   0 -1.7462 1.40468   3
  -3 -29   0 -19.260 22.5267   1
  -4 -29   0 3.46423 24.2417   1
   4  29   0 41.0735 25.0902   1
  -4  29   0 -16.659 23.0541   1
  -5  29   0 4.46267 24.6861   1
   5  29   0 0.13566 30.6040   1
  -5 -29   0 -11.603 23.5057   1
  -5 -29   0 6.13023 2.98750   4
  -6  29   0 2.04123 2.44430   4
  -6 -29   0 -7.1161 25.7361   1
  -6 -29   0 -4.2584 2.32155   4
  -6  29   0 -2.7314 1.92893   3
  -7 -29   0 -3.0800 2.57700   4
  -7  29   0 0.50918 2.12372   3
  -7 -29   0 -2.7830 28.3073   1
  -8  29   0 20.2844 3.34344   3
  -8 -29   0 18.3370 3.96100   4
  -9 -29   0 0.65721 3.24611   4
  -9  29   0 1.80219 2.49019   3
   0 -30   0 6.96195 2.38637   4
   0  30   0 4.52398 1.88100   3
  -1 -30   0 8.32211 2.54252   4
   1 -30   0 6.33235 2.41245   4
  -1  30   0 5.64125 2.07039   3
  -2  30   0 0.06330 1.92340   3
  -2 -30   0 -1.5279 2.12419   4
  -3 -30   0 48.9213 29.4351   1
  -4  30   0 16.2448 2.76303   3
  -4 -30   0 20.0735 3.60672   4
  -5  30   0 13.5514 2.78996   3
  -5 -30   0 9.12926 3.08863   4
  -6 -30   0 5.91504 2.79642   4
  -6  30   0 6.38904 2.49574   3
  -7 -30   0 2.23396 3.05197   4
  -7  30   0 1.64448 2.37241   3
   0 -31   0 0.91394 2.13009   4
  -1 -31   0 11.0997 2.76863   4
  -2 -31   0 2.46080 2.60257   4
  -3 -31   0 31.8612 4.01564   4
  -4  31   0 19.5887 4.14732   3
  -4 -31   0 17.5980 3.43844   4
  -2   0   1 540.443 13.3144   1
   2   0  -1 479.452 11.4617   3
   2   0  -1 535.299 11.6094   4
   2   0   1 492.956 11.5503   3
   2   0   1 546.932 11.4852   4
   2   0   1 487.011 13.0598   1
  -2   0  -1 481.723 13.0106   1
  -3   0   1 2.87388 1.42270   1
  -3   0   1 0.28963 0.61706   4
   3   0   1 0.52947 0.57012   4
   3   0   1 0.69642 1.30217   1
  -3   0  -1 2.35137 0.61140   4
   3   0  -1 1.26454 0.61704   3
  -3   0  -1 2.04954 1.30193   1
  -3   0   1 0.66873 0.63264   3
   3   0  -1 0.44744 0.61081   4
   3   0   1 0.79024 0.60390   3
  -3   0  -1 -0.0067 0.54271   3
   3   0  -1 0.46054 1.17285   1
  -4   0   1 1348.65 33.4564   1
  -4   0   1 1358.51 29.9771   3
  -4   0  -1 1308.48 30.0213   3
   4   0   1 1341.15 33.4252   1
   4   0   1 1335.51 29.8684   4
  -4   0   1 1352.64 30.0297   4
  -4   0  -1 1329.43 33.3066   1
   4   0   1 1374.21 30.0724   3
   4   0  -1 1365.78 33.5599   1
   4   0  -1 1328.38 29.9499   3
   4   0  -1 1370.91 30.0450   4
  -4   0  -1 1317.07 29.8694   4
   5   0  -1 1.32088 0.87356   4
   5   0   1 1.34390 0.80513   4
  -5   0  -1 2.44729 0.93386   3
   5   0   1 0.57359 0.86453   3
  -5   0   1 1.05495 1.92492   1
   5   0   1 1.90306 2.03537   1
  -5   0  -1 1.00105 0.77448   4
  -5   0   1 0.04419 0.83005   3
   5   0  -1 -0.5814 0.88379   3
  -5   0  -1 1.07366 1.74866   1
   5   0  -1 3.73962 2.13045   1
  -5   0   1 0.86557 0.86221   4
  -6   0  -1 568.000 18.6579   1
  -6   0  -1 573.506 14.1771   4
   6   0  -1 580.600 18.9113   1
   6   0  -1 587.252 14.3372   4
  -6   0   1 586.224 14.3262   4
   6   0   1 631.377 19.2844   1
   6   0   1 609.631 14.4265   3
  -6   0   1 615.255 19.1182   1
   6   0  -1 587.232 14.2976   3
  -6   0  -1 572.314 14.3643   3
   6   0   1 602.410 14.2303   4
  -6   0   1 590.536 14.3085   3
  -7   0  -1 0.48691 2.55612   1
   7   0   1 0.49372 1.19222   3
   7   0   1 -0.0454 0.99103   4
   7   0  -1 -0.7947 1.18212   3
  -7   0   1 -0.0267 1.16891   4
  -7   0   1 2.12871 2.81805   1
   7   0   1 -0.5365 2.80922   1
  -7   0   1 0.12309 1.20094   3
  -7   0  -1 1.18285 1.22627   3
  -7   0  -1 0.03052 1.09201   4
   7   0  -1 -2.2276 2.61166   1
   7   0  -1 -1.3891 1.05797   4
   8   0   1 54.1144 3.09255   4
  -8   0  -1 51.0449 3.03547   3
   8   0  -1 41.8983 5.70667   1
  -8   0   1 50.7097 5.73758   1
   8   0   1 56.5623 3.35180   3
   8   0  -1 54.3903 3.35202   3
   8   0   1 45.0374 5.99052   1
  -8   0  -1 48.6841 2.94697   4
   8   0  -1 45.1985 2.90435   4
  -8   0   1 56.5543 3.20048   3
  -8   0   1 49.7954 3.16086   4
   9   0   1 1.93621 1.55917   3
   9   0  -1 2.68741 3.79145   1
   9   0  -1 -0.5548 1.32550   3
  -9   0   1 1.22385 1.38850   4
   9   0   1 2.68758 3.51316   1
  -9   0  -1 6.24473 3.60185   1
  -9   0  -1 -0.5877 1.21764   4
   9   0  -1 2.13270 1.38941   4
  -9   0   1 0.79568 1.37099   3
  -9   0   1 2.35709 3.52726   1
   9   0   1 -0.7514 1.24843   4
  -9   0  -1 0.50878 1.36529   3
 -10   0   1 263.697 8.30086   3
 -10   0   1 258.176 8.21791   4
 -10   0   1 279.801 14.4863   1
 -10   0  -1 252.326 13.7415   1
 -10   0  -1 261.717 8.13143   4
  10   0   1 259.598 14.2388   1
  10   0  -1 277.131 14.4869   1
  10   0  -1 267.708 8.33344   3
  10   0   1 265.421 8.36969   3
  10   0  -1 270.681 8.31368   4
 -10   0  -1 265.783 8.37622   3
  10   0   1 261.461 8.10896   4
 -11   0   1 -0.0057 1.56986   3
 -11   0  -1 6.67162 4.45054   1
 -11   0  -1 0.28034 1.33276   4
 -11   0   1 0.87960 1.56413   4
 -11   0  -1 0.19509 1.44946   3
  11   0  -1 0.78056 1.60432   4
 -11   0   1 3.24623 4.14393   1
  11   0   1 0.74531 3.91327   1
  11   0  -1 -0.2741 4.14422   1
  11   0   1 0.31627 1.49238   4
  11   0   1 0.38902 1.57360   3
  11   0  -1 0.80564 1.60920   3
  12   0   1 32.9245 7.19477   1
  12   0   1 30.6419 3.41781   3
  12   0  -1 37.3185 3.45177   4
  12   0  -1 38.9804 3.65602   3
  12   0   1 43.1197 3.49683   4
 -12   0   1 31.8493 6.76197   1
 -12   0  -1 40.9559 3.49268   4
 -12   0   1 40.8179 3.62218   4
 -12   0   1 44.2823 3.56950   3
 -12   0  -1 35.3269 3.46561   3
  12   0  -1 45.5794 7.56203   1
  13   0  -1 0.40908 1.87556   3
 -13   0  -1 -3.2706 1.53580   4
  13   0   1 1.71286 1.84868   3
 -13   0   1 4.31222 5.01418   1
  13   0  -1 -1.9480 1.52520   4
  13   0   1 -2.3293 4.92383   1
 -13   0   1 -1.1358 1.60549   3
  13   0  -1 -0.9342 5.02069   1
 -13   0  -1 -1.6255 1.56432   3
 -13   0   1 -0.3612 1.77388   4
  13   0   1 -2.0570 1.50727   4
 -13   0  -1 1.55886 4.99150   1
 -14   0   1 319.837 18.9858   1
 -14   0  -1 316.866 10.6296   3
  14   0   1 304.698 10.2152   4
 -14   0  -1 293.991 18.2889   1
  14   0  -1 307.396 19.2459   1
 -14   0   1 331.677 10.5533   4
  14   0  -1 315.348 10.5928   3
  14   0   1 325.719 19.0615   1
 -14   0   1 334.400 10.6691   3
  14   0  -1 302.573 10.3412   4
 -14   0  -1 312.278 10.3346   4
  14   0   1 312.403 11.7779   3
  15   0  -1 7.54462 6.92766   1
  15   0   1 2.63555 1.99220   4
 -15   0  -1 5.51820 6.08953   1
 -15   0  -1 3.03859 2.18297   3
 -15   0   1 5.54591 6.69930   1
 -15   0  -1 -0.1273 1.89170   4
 -15   0   1 -0.3198 1.91340   4
 -15   0   1 1.20143 1.96526   3
  15   0   1 3.08823 7.17112   1
 -16   0   1 39.2416 4.26537   4
 -16   0   1 41.5203 8.90739   1
  16   0   1 20.2577 8.90406   1
 -16   0  -1 34.1942 8.77585   1
 -16   0  -1 40.0656 4.14771   4
 -16   0   1 44.0621 4.32906   3
  16   0  -1 45.6720 10.4116   1
 -16   0  -1 38.2155 4.36641   3
 -17   0   1 -2.0761 2.04682   4
 -17   0   1 1.60044 2.27473   3
  17   0   1 2.84157 8.30855   1
 -17   0  -1 -1.2602 2.01978   4
 -17   0   1 10.6000 8.08761   1
  17   0  -1 -0.4720 8.73386   1
 -17   0  -1 2.47803 2.35178   3
 -17   0  -1 -3.4101 7.56739   1
 -18   0  -1 10.6909 8.52906   1
 -18   0   1 10.9270 2.91797   4
  18   0   1 4.54007 9.92280   1
  18   0  -1 3.54284 9.96297   1
 -18   0   1 13.9002 3.22206   3
 -18   0   1 10.7844 8.71592   1
 -18   0  -1 7.94004 2.81160   3
 -18   0  -1 9.61568 2.80973   4
 -19   0  -1 -12.786 9.89524   1
  19   0   1 -1.2779 11.1159   1
 -19   0   1 2.21575 2.61584   3
 -19   0   1 -9.2137 9.59979   1
 -19   0  -1 -0.8711 2.20218   4
 -19   0   1 1.62849 2.45923   4
  19   0  -1 -0.4817 10.2188   1
 -19   0  -1 1.00085 2.52274   3
 -20   0  -1 32.2116 13.3788   1
 -20   0   1 38.7110 13.4555   1
 -20   0   1 42.5580 4.89275   3
 -20   0   1 48.6482 5.40950   4
 -20   0  -1 47.1621 5.43115   3
  20   0   1 27.5094 14.2029   1
 -20   0  -1 40.6067 4.78072   4
  20   0  -1 21.1835 13.7752   1
 -21   0  -1 0.79726 2.25917   4
 -21   0   1 -3.2848 12.9131   1
 -21   0  -1 -1.3188 13.6266   1
 -21   0   1 -3.1669 2.18512   4
  21   0  -1 -5.8360 14.6142   1
 -21   0  -1 1.62818 2.61779   3
 -21   0   1 0.60232 2.80623   3
  21   0   1 2.18480 14.8563   1
 -22   0   1 -1.5117 2.36431   4
  22   0   1 33.9391 17.5865   1
  22   0  -1 -16.412 17.3848   1
 -22   0  -1 17.1938 16.7719   1
 -22   0   1 4.57574 2.88160   3
 -22   0   1 7.76091 16.7334   1
 -22   0  -1 4.69986 2.82371   4
 -22   0  -1 4.04101 2.89047   3
  23   0  -1 -22.830 21.6113   1
  23   0   1 38.4443 21.6754   1
 -23   0  -1 4.06045 3.07918   3
 -23   0  -1 28.8247 22.8716   1
 -23   0   1 12.6795 19.6505   1
 -23   0   1 0.31021 2.92440   3
 -23   0  -1 -3.2708 2.37540   4
 -23   0   1 -0.7400 2.45969   4
 -24   0   1 14.0036 25.0879   1
  24   0  -1 35.4018 32.5330   1
  24   0   1 6.17138 26.1564   1
 -25   0  -1 1.73440 2.82281   4
 -25   0   1 -2.7448 2.59477   4
 -25   0  -1 -1.0759 3.10677   3
 -25   0   1 3.83049 3.26708   3
   1   1  -1 0.08289 0.19816   3
  -1  -1  -1 -0.1915 0.15914   4
  -1  -1  -1 -0.3804 0.37453   1
  -1   1   1 -0.0835 0.61245   1
  -1   1   1 0.02538 0.19337   3
  -1  -1  -1 -0.1866 0.16835   3
   1  -1   1 -0.5712 0.48519   1
  -1  -1   1 1.45104 0.68243   1
  -1   1  -1 0.10905 0.08327   4
  -1   1  -1 -0.5228 0.35001   1
  -1  -1   1 -0.1506 0.17846   4
  -1   1  -1 -0.1601 0.15100   3
  -2  -1  -1 705.961 17.2075   1
  -2   1   1 716.246 17.3086   1
  -2  -1  -1 611.020 15.3100   3
   2  -1   1 689.307 15.3736   3
   2  -1   1 686.595 17.1025   1
   2   1  -1 659.773 15.1828   3
   2   1  -1 708.055 15.4303   4
   2  -1   1 686.364 15.1068   4
   2  -1  -1 712.481 15.3866   4
  -2   1  -1 640.301 16.9356   1
  -2  -1   1 695.921 15.2078   3
   2   1   1 691.797 15.3765   3
   2   1   1 697.750 15.3793   4
   2  -1  -1 698.692 15.3973   3
   2   1   1 667.994 17.1303   1
  -2  -1   1 700.514 17.2035   1
   3  -1   1 537.354 12.1190   4
  -3   1   1 521.142 12.3557   3
  -3  -1  -1 522.694 12.3507   3
   3  -1   1 528.420 12.3828   3
   3   1  -1 555.846 14.9570   1
  -3   1   1 542.200 14.9550   1
   3   1  -1 542.045 12.4333   4
  -3   1   1 530.912 12.3260   4
  -3  -1  -1 532.178 14.8156   1
  -3  -1  -1 531.174 12.3552   4
   3   1  -1 536.327 12.2291   3
   3  -1   1 526.918 14.8022   1
   3   1   1 551.091 12.3850   4
   3   1   1 531.491 14.8575   1
  -3  -1   1 543.410 12.4353   4
   3  -1  -1 520.062 12.3060   4
  -3   1  -1 527.810 12.4000   3
  -3  -1   1 530.591 12.2250   3
   3  -1  -1 533.956 14.8870   1
  -3  -1   1 524.278 14.8140   1
  -3   1  -1 519.051 14.6937   1
  -3   1  -1 543.102 12.1281   4
   3   1   1 551.653 12.3950   3
   3  -1  -1 541.008 12.3858   3
  -4  -1  -1 751.109 20.3737   1
   4   1  -1 710.580 20.2477   1
   4  -1   1 757.768 20.5272   1
   4  -1   1 750.757 16.8017   4
  -4   1   1 734.274 16.9795   4
  -4  -1  -1 719.583 17.0018   4
  -4   1   1 743.466 17.0682   3
  -4  -1  -1 730.400 17.0368   3
   4   1  -1 750.343 16.9364   3
   4  -1   1 758.418 17.1102   3
   4   1  -1 719.546 17.0574   4
  -4   1   1 773.518 20.5699   1
  -4  -1   1 746.013 20.3629   1
   4  -1  -1 746.442 17.0019   4
   4   1   1 740.621 17.0204   4
  -4   1  -1 740.328 16.7977   4
  -4   1  -1 735.403 20.2378   1
   4  -1  -1 726.073 17.0190   3
   4  -1  -1 785.670 20.8764   1
  -4  -1   1 723.533 16.8916   3
  -4  -1   1 740.062 17.1084   4
  -4   1  -1 718.824 17.0590   3
   4   1   1 747.819 17.0413   3
   4   1   1 716.845 20.2721   1
  -5  -1  -1 652.756 18.4608   1
   5   1  -1 571.605 17.8441   1
  -5  -1  -1 574.903 13.9184   3
   5  -1   1 596.921 13.6971   4
   5  -1   1 567.069 13.9346   3
   5  -1   1 576.154 17.8113   1
   5   1  -1 566.667 13.7775   3
   5   1  -1 591.755 14.0003   4
  -5   1   1 565.057 17.7092   1
  -5  -1  -1 572.248 13.8838   4
  -5   1   1 585.131 13.9571   3
  -5   1   1 586.900 13.8719   4
   5  -1  -1 575.345 13.8339   4
  -5   1  -1 567.462 13.6589   4
   5   1   1 590.042 13.9079   4
   5   1   1 584.294 17.8859   1
  -5  -1   1 586.647 13.8241   3
   5   1   1 585.448 13.9251   3
  -5   1  -1 612.439 17.9753   1
  -5  -1   1 582.769 17.7917   1
   5  -1  -1 571.845 17.7950   1
  -5  -1   1 585.700 14.0049   4
  -5   1  -1 590.952 14.0277   3
   5  -1  -1 573.673 13.9187   3
  -6   1   1 164.846 8.75864   1
  -6  -1  -1 177.831 5.32283   4
   6  -1   1 171.873 5.05178   4
  -6   1   1 176.879 5.26600   4
  -6  -1  -1 173.462 5.28096   3
  -6  -1  -1 172.911 8.74031   1
   6  -1   1 166.679 5.29706   3
   6   1  -1 169.948 5.21547   3
   6  -1   1 163.217 8.75818   1
   6   1  -1 172.521 5.32915   4
  -6   1   1 171.560 5.30100   3
   6   1  -1 181.701 8.98505   1
   6   1   1 172.502 8.96948   1
  -6  -1   1 169.546 5.36191   4
   6  -1  -1 170.926 8.84015   1
   6  -1  -1 170.263 5.20752   4
  -6  -1   1 174.654 5.23017   3
  -6   1  -1 168.452 5.32654   3
   6   1   1 180.233 5.30945   4
   6   1   1 173.184 5.28711   3
  -6  -1   1 178.336 8.89772   1
  -6   1  -1 175.264 8.83627   1
   6  -1  -1 166.996 5.29117   3
  -6   1  -1 166.203 5.04282   4
   7  -1   1 54.4694 2.71480   4
  -7  -1  -1 48.5258 2.83850   3
   7   1  -1 55.0056 5.72328   1
  -7  -1  -1 49.7915 5.80500   1
  -7   1   1 39.7840 5.29164   1
  -7   1   1 47.6987 2.83579   4
   7  -1   1 57.4308 6.20121   1
   7  -1   1 52.1804 2.93268   3
   7   1  -1 52.1809 2.85177   4
  -7  -1  -1 50.7055 2.83712   4
   7   1  -1 45.5842 2.73648   3
  -7   1   1 50.1267 2.85515   3
   7  -1  -1 47.7759 2.76563   4
  -7   1  -1 39.0458 5.15636   1
   7   1   1 46.7697 5.63327   1
  -7  -1   1 57.2833 3.07677   4
   7  -1  -1 54.2705 6.06025   1
  -7  -1   1 59.9623 6.00376   1
   7   1   1 44.7056 2.71254   4
   7   1   1 52.1881 2.89886   3
  -7  -1   1 52.8705 2.87303   3
   7  -1  -1 48.1117 2.95918   3
  -7   1  -1 45.9135 2.62251   4
  -7   1  -1 49.2191 2.81970   3
   8   1  -1 600.856 20.9142   1
  -8   1   1 644.659 21.1898   1
   8  -1   1 599.339 14.5840   4
  -8  -1  -1 569.829 20.4042   1
   8  -1   1 601.096 14.9909   3
   8  -1   1 579.236 20.7672   1
  -8  -1  -1 582.639 14.7742   4
  -8   1   1 576.820 14.8643   3
  -8  -1  -1 579.768 14.8316   3
   8   1  -1 588.505 14.7845   3
  -8   1   1 588.635 14.7676   4
   8   1  -1 571.802 14.8062   4
  -8  -1   1 577.048 14.8379   4
   8  -1  -1 585.825 14.8803   3
  -8   1  -1 555.129 14.7875   3
   8   1   1 588.277 14.8615   3
   8  -1  -1 586.783 14.7301   4
   8   1   1 611.640 21.0973   1
  -8   1  -1 574.630 20.4158   1
  -8  -1   1 596.901 14.7872   3
   8  -1  -1 585.747 20.8157   1
   8   1   1 609.802 14.8386   4
  -8  -1   1 615.978 20.8993   1
  -8   1  -1 554.263 14.4799   4
  -9  -1  -1 49.5449 6.27476   1
  -9   1   1 48.4893 3.10396   4
  -9   1   1 45.9820 3.13906   3
   9  -1   1 46.4671 3.12128   3
   9   1  -1 49.2565 3.14661   4
  -9  -1  -1 50.2726 3.11547   4
  -9   1   1 36.2107 5.67576   1
   9  -1   1 50.4431 2.95865   4
  -9  -1  -1 48.7656 3.06634   3
   9   1  -1 49.9800 3.22516   3
   9   1  -1 43.3158 6.51844   1
   9  -1   1 46.5228 6.54820   1
  -9   1  -1 46.8425 3.17478   3
   9  -1  -1 46.2235 3.05752   4
   9   1   1 51.3803 3.29838   3
  -9  -1   1 31.3867 5.39507   1
  -9  -1   1 48.0806 3.00094   3
   9  -1  -1 37.1212 5.93262   1
   9  -1  -1 44.4562 3.27841   3
  -9   1  -1 44.0653 6.03666   1
   9   1   1 48.0728 3.07450   4
   9   1   1 57.5620 7.24126   1
  -9   1  -1 49.9122 2.98116   4
  -9  -1   1 42.9811 3.14256   4
  10   1  -1 51.2756 7.21805   1
  10  -1   1 59.2311 7.73861   1
 -10  -1  -1 50.3355 3.43191   4
 -10  -1  -1 49.2628 6.83921   1
  10  -1   1 56.3501 3.63279   3
 -10   1   1 72.0833 8.08289   1
  10  -1   1 56.3792 3.33229   4
 -10   1   1 56.3356 3.49826   4
 -10   1   1 55.9601 3.45783   3
 -10  -1  -1 59.6722 3.61801   3
  10   1  -1 57.9447 3.58930   4
  10   1  -1 63.2988 3.64225   3
  10  -1  -1 62.4707 7.68979   1
 -10   1  -1 52.2289 7.12201   1
  10  -1  -1 58.1046 3.51587   3
 -10   1  -1 53.7884 3.43670   3
  10  -1  -1 57.3056 3.36175   4
 -10   1  -1 58.8055 3.35426   4
  10   1   1 65.4689 7.17532   1
  10   1   1 54.2217 3.42437   4
 -10  -1   1 48.7040 6.70822   1
 -10  -1   1 57.9046 3.65923   4
 -10  -1   1 53.6439 3.46031   3
  10   1   1 56.2911 3.45174   3
  11   1  -1 28.5907 6.37200   1
 -11   1   1 22.8791 2.67582   4
  11   1  -1 24.2392 2.74369   3
 -11  -1  -1 15.1560 2.24068   3
 -11  -1  -1 22.2560 2.58796   4
  11  -1   1 15.2587 5.42203   1
  11  -1   1 18.4496 2.20962   4
 -11   1   1 17.5762 5.12930   1
  11  -1   1 20.9132 2.63924   3
 -11  -1  -1 15.3002 5.08189   1
  11   1  -1 23.8408 2.71247   4
  11  -1  -1 21.6847 2.51842   4
  11   1   1 25.0596 2.77005   3
 -11   1  -1 20.7263 2.58758   3
 -11  -1   1 20.4748 2.43717   3
 -11   1  -1 14.0413 5.24299   1
  11   1   1 25.3279 2.86557   4
 -11   1  -1 22.5973 2.49999   4
  11  -1  -1 24.9776 2.79937   3
  11   1   1 19.5068 5.92642   1
  11  -1  -1 26.2453 5.75035   1
 -11  -1   1 13.9218 5.30612   1
 -11  -1   1 19.1184 2.44261   4
  12  -1   1 103.885 10.8699   1
  12   1  -1 119.076 5.49358   3
 -12   1   1 129.800 11.5825   1
 -12  -1  -1 116.080 10.8307   1
 -12   1   1 114.167 5.39607   3
  12  -1   1 119.953 5.24421   4
 -12  -1  -1 105.597 5.33978   3
 -12   1   1 135.701 5.65880   4
  12  -1   1 131.399 5.76707   3
 -12  -1  -1 123.491 5.47328   4
  12   1  -1 126.761 5.56881   4
  12   1  -1 117.675 11.1670   1
  12  -1  -1 124.220 5.45499   4
 -12  -1   1 114.690 5.38116   3
 -12  -1   1 113.685 10.9741   1
  12  -1  -1 131.572 11.7894   1
 -12   1  -1 126.211 5.34383   4
 -12   1  -1 114.539 10.8609   1
  12   1   1 112.765 5.34597   4
  12   1   1 115.849 5.51516   3
  12   1   1 115.041 11.4510   1
  12  -1  -1 117.162 5.58410   3
 -12  -1   1 119.275 5.54807   4
 -12   1  -1 117.275 5.43932   3
  13  -1   1 28.8367 7.02508   1
  13  -1   1 26.6163 3.04356   4
 -13   1   1 22.7304 2.94089   4
  13  -1   1 23.9965 3.02235   3
 -13  -1  -1 21.2571 2.75222   4
 -13   1   1 23.3123 2.99282   3
  13   1  -1 27.8544 3.21769   4
  13   1  -1 34.3679 7.46129   1
 -13  -1  -1 29.2710 3.28922   3
  13   1  -1 22.5461 2.84818   3
 -13  -1  -1 27.3870 6.56528   1
  13   1   1 21.8420 2.86059   4
  13  -1  -1 26.3778 3.08575   4
 -13   1  -1 15.4200 5.67078   1
  13   1   1 24.0734 3.07388   3
 -13  -1   1 22.3623 6.85435   1
 -13  -1   1 20.7551 2.89489   4
  13  -1  -1 28.9529 7.08480   1
  13  -1  -1 25.5275 3.09735   3
  13   1   1 21.6702 6.75923   1
 -13   1  -1 22.5938 2.74489   4
 -13   1  -1 17.7128 2.66842   3
 -13  -1   1 23.5209 2.89006   3
 -14  -1  -1 89.8352 5.20830   4
  14   1  -1 91.0869 5.34932   4
  14   1  -1 86.2071 11.6850   1
 -14  -1  -1 86.8887 11.0542   1
 -14   1   1 92.5061 5.35359   4
  14   1  -1 99.3160 5.43795   3
 -14   1   1 106.997 5.75484   3
 -14  -1  -1 106.118 5.67836   3
 -14   1   1 104.535 11.7195   1
  14  -1   1 93.0763 11.6421   1
  14  -1   1 99.7858 5.21617   4
  14   1   1 105.790 5.47547   4
  14  -1  -1 95.2126 5.29343   4
 -14   1  -1 94.6485 5.51899   3
  14  -1  -1 92.1590 5.53833   3
  14   1   1 94.5309 5.57709   3
 -14  -1   1 97.4848 5.50472   4
  14  -1  -1 73.7675 11.0336   1
 -14  -1   1 97.4406 5.46268   3
  14   1   1 109.045 12.7613   1
 -14  -1   1 73.5616 10.4376   1
 -14   1  -1 96.9092 5.19764   4
 -14   1  -1 82.7904 10.5180   1
  15  -1   1 4.91164 7.33703   1
  15   1  -1 6.27564 6.75680   1
 -15   1   1 3.88034 2.17611   4
 -15   1   1 5.47839 2.33430   3
 -15   1   1 9.49043 6.58865   1
 -15  -1  -1 2.43161 2.13268   4
 -15  -1  -1 3.89547 6.33930   1
  15  -1   1 4.02702 2.04406   4
 -15  -1  -1 2.78455 2.29593   3
 -15  -1   1 3.05340 2.16159   3
 -15   1  -1 4.88213 2.20778   4
  15  -1  -1 -3.0809 6.43343   1
 -15  -1   1 2.68628 2.29532   4
 -15   1  -1 5.52325 2.39841   3
  15   1   1 13.1884 7.58773   1
 -15   1  -1 -10.172 5.76410   1
 -15  -1   1 11.7480 6.91232   1
  15   1   1 1.97757 2.21944   4
  15  -1  -1 5.79073 2.23962   4
  16  -1   1 62.3870 11.6682   1
 -16   1   1 46.0303 4.37726   4
 -16   1   1 35.2997 9.28199   1
 -16  -1  -1 54.4707 4.67556   4
  16   1  -1 48.0832 10.6396   1
 -16  -1  -1 50.2724 4.70321   3
 -16   1   1 46.2107 4.32316   3
 -16  -1  -1 45.6089 9.66878   1
 -16  -1   1 43.8600 4.46740   3
 -16  -1   1 51.0162 4.59431   4
 -16   1  -1 34.4397 8.85829   1
  16   1   1 44.3795 10.4097   1
 -16   1  -1 45.4309 4.32782   3
  16  -1  -1 56.7235 11.4510   1
 -16   1  -1 49.8801 4.30314   4
 -16  -1   1 49.4359 9.77493   1
 -17  -1  -1 43.7457 4.55036   4
 -17   1   1 40.0098 4.56307   3
 -17   1   1 42.3357 4.39603   4
  17  -1   1 42.2631 11.4635   1
 -17   1   1 27.8831 9.63983   1
 -17  -1  -1 39.4937 4.57624   3
 -17  -1  -1 25.9608 9.51061   1
  17   1  -1 22.8613 9.70113   1
 -17  -1   1 36.1681 4.20544   3
  17   1   1 44.9888 11.1604   1
 -17  -1   1 39.1314 4.60761   4
 -17   1  -1 39.0073 4.38397   3
 -17   1  -1 27.7289 9.26526   1
  17  -1  -1 23.3942 9.70355   1
 -17  -1   1 38.6626 9.91685   1
 -17   1  -1 37.2041 4.32745   4
 -18  -1  -1 16.1267 3.30218   3
 -18  -1  -1 7.73723 2.81832   4
  18   1  -1 8.97888 10.1073   1
 -18   1   1 1.36460 9.16536   1
 -18   1   1 8.56613 3.00742   3
  18  -1   1 7.56311 9.45686   1
 -18   1   1 9.35020 2.90532   4
 -18  -1  -1 29.9304 9.92150   1
 -18  -1   1 16.6170 3.37398   4
  18  -1  -1 19.7602 10.5545   1
 -18   1  -1 7.16049 2.74217   4
 -18  -1   1 15.6199 3.32631   3
 -18   1  -1 11.7264 9.51609   1
 -18  -1   1 -5.1411 8.82841   1
  18   1   1 5.99683 7.32754   1
 -18   1  -1 7.36386 3.02890   3
 -19   1   1 9.99393 3.02137   3
  19  -1   1 14.5829 11.7992   1
  19   1  -1 8.05170 11.6405   1
 -19   1   1 -7.3339 9.84506   1
 -19  -1  -1 1.41505 10.0513   1
 -19  -1  -1 1.87810 2.45290   4
 -19   1   1 7.98171 2.91775   4
 -19  -1  -1 13.1206 3.26883   3
  19  -1  -1 11.6879 11.8935   1
 -19  -1   1 5.77428 10.4468   1
 -19  -1   1 3.37757 2.75958   4
  19   1   1 4.97953 11.6864   1
 -19   1  -1 11.6314 9.88191   1
 -19   1  -1 5.63238 2.63020   4
 -19  -1   1 4.57447 2.76153   3
 -20  -1  -1 67.7221 5.70406   4
  20  -1   1 54.0136 14.8886   1
 -20  -1  -1 41.5900 13.5995   1
 -20   1   1 63.1468 14.7071   1
 -20  -1  -1 53.5993 5.46981   3
  20   1  -1 49.5196 14.9750   1
 -20   1   1 68.1174 6.03617   3
 -20   1   1 49.4575 5.33583   4
  20   1   1 43.4013 14.8132   1
 -20  -1   1 49.4201 5.40872   4
 -20   1  -1 51.3376 5.19393   4
  20  -1  -1 54.0757 15.2510   1
 -20  -1   1 51.3482 5.69575   3
 -20  -1   1 45.7188 14.3840   1
 -20   1  -1 42.5665 14.5426   1
 -20   1  -1 51.9563 5.39138   3
 -21   1   1 7.92563 3.29100   3
 -21  -1  -1 9.62490 3.07922   4
  21  -1   1 16.8569 15.1812   1
  21   1  -1 17.2585 15.2501   1
 -21  -1  -1 -1.0125 13.9989   1
 -21   1   1 1.58001 2.44610   4
 -21   1   1 10.5511 13.9863   1
 -21  -1  -1 9.39698 3.17434   3
  21  -1  -1 10.0955 14.8316   1
 -21  -1   1 6.27151 2.92650   4
 -21  -1   1 21.9097 14.3288   1
 -21   1  -1 3.36636 15.6864   1
 -21   1  -1 6.47975 3.26458   3
 -21   1  -1 6.48350 2.80828   4
  21   1   1 5.50803 14.9765   1
 -21  -1   1 8.86366 3.10302   3
 -22  -1  -1 -1.4910 2.46692   4
 -22   1   1 0.47694 3.00103   3
 -22   1   1 -1.6604 16.2145   1
 -22  -1  -1 -3.3456 2.28690   3
 -22  -1  -1 8.07821 16.5799   1
  22   1  -1 12.9809 18.0415   1
 -22   1   1 2.97903 2.62227   4
  22  -1   1 11.8738 17.7505   1
 -22   1  -1 3.30799 2.75414   3
 -22  -1   1 0.30935 2.73292   3
 -22   1  -1 -1.6259 16.5074   1
 -22  -1   1 0.91147 16.8881   1
  22  -1  -1 0.87916 17.6236   1
 -22  -1   1 3.63767 2.81858   4
  22   1   1 7.28539 17.1633   1
 -22   1  -1 3.20454 2.53363   4
 -23   1   1 9.35233 19.5070   1
 -23   1   1 1.99575 3.07899   3
 -23  -1  -1 2.56630 2.62168   4
 -23  -1  -1 5.09223 3.22591   3
  23  -1   1 40.9628 22.3369   1
 -23   1   1 1.16421 2.77442   4
 -23  -1  -1 25.6150 22.6657   1
  23   1  -1 8.20606 21.9808   1
 -23   1  -1 -1.9584 2.62575   4
 -23  -1   1 10.7731 20.2580   1
 -23   1  -1 1.34795 3.02502   3
 -23  -1   1 2.16400 2.89502   4
 -23   1  -1 13.1173 22.3064   1
 -23  -1   1 2.57414 3.01277   3
  23   1   1 11.5854 21.4911   1
  23  -1  -1 -32.920 20.7123   1
 -24   1   1 -0.6675 24.7077   1
  24  -1   1 17.6199 29.3815   1
  24   1  -1 38.1565 29.6620   1
 -24  -1  -1 8.66113 3.42601   4
 -24   1   1 3.53472 3.17682   4
 -24   1   1 -1.1841 2.96338   3
 -24  -1  -1 1.81770 3.45045   3
  24  -1  -1 -26.879 25.2145   1
  24   1   1 10.0623 26.5218   1
 -24  -1   1 -4.9556 2.38732   4
 -24  -1   1 0.80418 3.07817   3
 -24   1  -1 -2.8974 2.83625   3
 -24  -1   1 4.58044 25.0994   1
 -25  -1  -1 -4.6700 2.98092   3
 -25   1   1 -2.9551 3.07805   3
 -25  -1  -1 1.43229 2.68310   4
 -25   1   1 0.09842 2.88668   4
 -25   1  -1 3.54347 3.50548   3
 -25  -1   1 0.61700 3.08357   4
 -25  -1   1 -0.0731 3.10134   3
 -25   1  -1 2.65822 2.79440   4
   0  -2   1 0.24164 0.17353   4
   0  -2  -1 -0.4904 0.22383   4
   0  -2   1 0.09299 0.57888   1
   0  -2  -1 -0.9129 0.44588   1
   0   2   1 -0.1946 0.58058   1
   0   2  -1 0.03907 0.07007   3
   0   2   1 0.05187 0.27519   4
   0   2  -1 -0.1291 0.13685   4
   0  -2   1 0.17634 0.12048   3
   1   2  -1 984.946 22.4874   4
  -1  -2  -1 1079.87 24.3143   1
   1  -2   1 1009.22 24.0571   1
   2   2  -1 456.186 10.2058   3
   2  -2   1 455.504 12.4975   1
  -2   2   1 468.156 12.7547   1
   2  -2   1 460.119 10.4803   3
  -2  -2  -1 460.971 10.5863   4
   2   2  -1 469.812 10.5717   4
   2  -2   1 458.055 10.0660   4
  -2   2   1 424.184 10.4953   3
  -2  -2  -1 446.718 10.4610   3
  -2  -2  -1 459.367 12.6169   1
   2  -2  -1 453.959 10.5378   3
   2   2   1 456.996 10.4724   3
  -2  -2   1 449.109 10.5427   4
   2   2   1 467.726 12.6872   1
  -2   2  -1 463.369 12.5300   1
  -2  -2   1 461.928 12.5959   1
  -2   2  -1 449.310 10.4639   3
  -2   2  -1 447.759 10.0599   4
  -2  -2   1 453.733 10.1998   3
   2   2   1 464.956 10.5834   4
   2  -2  -1 442.971 12.5769   1
   3  -2   1 418.450 9.74528   3
  -3  -2  -1 401.515 12.3242   1
  -3   2   1 400.139 12.3785   1
   3  -2   1 415.562 9.31855   4
   3  -2   1 408.686 12.3251   1
   3   2  -1 425.001 12.5991   1
  -3   2   1 402.794 9.60641   4
   3   2  -1 403.271 9.46301   3
  -3   2   1 405.623 9.74955   3
  -3  -2  -1 397.618 9.74946   4
  -3  -2  -1 399.785 9.65970   3
   3   2  -1 408.172 9.79235   4
   3   2   1 406.539 12.3795   1
  -3   2  -1 436.994 9.35065   4
  -3   2  -1 408.132 12.2600   1
   3  -2  -1 408.542 9.63260   4
   3  -2  -1 410.489 9.75548   3
  -3  -2   1 396.166 9.76461   4
  -3   2  -1 396.336 9.69882   3
   3  -2  -1 419.178 12.5245   1
   3   2   1 410.814 9.67462   3
  -3  -2   1 418.704 12.3738   1
  -3  -2   1 402.102 9.45306   3
   3   2   1 404.144 9.76725   4
  -4   2   1 52.1717 4.26996   1
  -4  -2  -1 51.0935 2.15723   3
   4  -2   1 48.7163 1.88450   4
  -4  -2  -1 48.8245 2.25522   4
   4  -2   1 48.0114 2.25272   3
   4  -2   1 51.5157 4.20174   1
  -4   2   1 50.0749 2.13252   4
   4   2  -1 51.8990 2.29824   4
   4   2  -1 52.8031 4.28172   1
  -4   2   1 55.3291 2.37185   3
  -4  -2  -1 54.8459 4.16562   1
   4   2  -1 53.9764 2.13114   3
  -4  -2   1 53.4999 4.23690   1
  -4   2  -1 49.3528 1.89977   4
  -4  -2   1 48.1037 2.26407   4
   4  -2  -1 53.3436 2.32999   3
  -4  -2   1 47.8744 2.00667   3
   4  -2  -1 54.7116 4.40321   1
   4   2   1 50.6959 2.24113   4
   4   2   1 52.7141 2.18155   3
   4   2   1 47.1617 4.21381   1
  -4   2  -1 52.1890 4.17272   1
  -4   2  -1 50.7345 2.23375   3
   4  -2  -1 52.9454 2.15422   4
  -5   2   1 55.6586 2.44925   4
   5   2  -1 61.3263 5.09915   1
  -5  -2  -1 58.5511 4.89447   1
   5   2  -1 55.3429 2.39313   3
   5  -2   1 58.4782 2.60827   3
   5   2  -1 57.1036 2.66331   4
  -5  -2  -1 57.5216 2.62094   4
  -5   2   1 52.6882 2.63906   3
  -5  -2  -1 57.8415 2.48988   3
   5  -2   1 55.1876 4.97570   1
  -5   2   1 51.9022 4.81443   1
   5  -2   1 55.7669 2.21196   4
  -5  -2   1 53.4814 4.83774   1
   5   2   1 56.7623 2.43722   3
  -5  -2   1 53.1019 2.55610   4
   5  -2  -1 55.4310 2.40780   4
  -5  -2   1 57.1384 2.35820   3
   5   2   1 53.9852 2.55303   4
   5  -2  -1 61.7761 5.21370   1
   5  -2  -1 55.0656 2.50582   3
   5   2   1 61.3028 4.91514   1
  -5   2  -1 51.6004 2.49884   3
  -5   2  -1 58.8354 2.25739   4
   6   2  -1 657.477 15.6724   4
  -6   2   1 647.659 20.3442   1
  -6  -2  -1 635.078 15.4861   3
   6  -2   1 665.689 15.6819   3
  -6  -2  -1 652.651 15.6288   4
  -6  -2  -1 626.101 20.0749   1
   6  -2   1 589.141 19.8983   1
   6   2  -1 648.330 20.4397   1
  -6   2   1 649.221 15.6402   3
   6  -2   1 644.032 15.1630   4
  -6   2   1 641.605 15.3862   4
   6   2  -1 645.826 15.3836   3
  -6  -2   1 664.387 20.4661   1
  -6   2  -1 637.968 15.6240   3
  -6  -2   1 620.274 15.5871   4
  -6   2  -1 650.589 15.1857   4
   6  -2  -1 654.618 20.4861   1
   6   2   1 652.410 15.5929   4
   6  -2  -1 642.490 15.3919   4
   6   2   1 646.125 15.5085   3
  -6   2  -1 628.980 20.0830   1
  -6  -2   1 638.476 15.3385   3
   6   2   1 672.780 20.6175   1
   6  -2  -1 664.510 15.6414   3
  -7   2   1 124.653 4.51981   4
  -7  -2  -1 118.712 8.17945   1
   7  -2   1 120.501 8.48403   1
   7  -2   1 131.449 4.85538   3
  -7   2   1 133.626 4.77146   3
   7   2  -1 130.830 4.76745   4
   7  -2   1 128.233 4.32849   4
  -7   2   1 131.660 8.53231   1
   7   2  -1 129.560 8.54138   1
  -7  -2  -1 126.717 4.56602   3
   7   2  -1 135.503 4.61771   3
  -7  -2  -1 128.323 4.65356   4
  -7   2  -1 129.451 4.76533   3
  -7   2  -1 135.774 4.41065   4
   7   2   1 128.420 4.69407   4
   7  -2  -1 131.084 4.54425   4
  -7   2  -1 129.814 8.38905   1
   7  -2  -1 137.157 4.88991   3
   7  -2  -1 125.851 8.49705   1
  -7  -2   1 128.665 4.49019   3
  -7  -2   1 130.370 8.46924   1
   7   2   1 119.452 8.49539   1
   7   2   1 129.545 4.62336   3
  -7  -2   1 128.719 4.79741   4
  -8   2   1 270.923 12.9274   1
   8  -2   1 272.665 7.75624   4
  -8   2   1 273.600 8.22479   3
  -8  -2  -1 276.791 8.12102   3
  -8   2   1 270.587 7.92883   4
   8  -2   1 287.700 8.34544   3
   8   2  -1 277.608 8.24935   4
   8   2  -1 279.618 8.02738   3
  -8  -2  -1 280.182 8.22931   4
  -8  -2  -1 278.115 13.0736   1
   8   2  -1 269.145 13.1949   1
   8  -2   1 276.046 13.3238   1
  -8  -2   1 280.792 13.1937   1
   8  -2  -1 274.859 8.21336   3
   8   2   1 280.732 8.21037   4
  -8  -2   1 276.628 7.97988   3
  -8   2  -1 280.100 7.81819   4
   8   2   1 289.217 8.20686   3
  -8   2  -1 274.860 13.1216   1
   8   2   1 282.852 13.3421   1
   8  -2  -1 276.036 7.95531   4
  -8   2  -1 269.398 8.15933   3
  -8  -2   1 281.389 8.32551   4
   8  -2  -1 286.543 13.4995   1
   9  -2   1 114.048 9.18286   1
   9   2  -1 95.3564 8.61103   1
  -9   2   1 99.9841 4.28679   4
   9  -2   1 103.472 4.53942   3
   9  -2   1 102.660 4.11426   4
   9   2  -1 92.5431 4.23426   3
  -9  -2  -1 89.4375 7.74977   1
   9   2  -1 104.373 4.46059   4
  -9   2   1 102.660 8.86744   1
  -9   2   1 111.493 4.64857   3
  -9  -2  -1 106.915 4.51313   4
  -9  -2  -1 98.3767 4.34074   3
   9  -2  -1 98.1452 4.22016   4
  -9  -2   1 107.928 4.62981   4
  -9   2  -1 92.5102 4.02599   4
   9   2   1 98.6606 4.38760   4
  -9  -2   1 107.416 4.39768   3
  -9   2  -1 100.913 4.41920   3
  -9   2  -1 101.100 8.46462   1
   9  -2  -1 92.8562 4.37828   3
   9   2   1 105.746 9.04946   1
   9  -2  -1 102.614 8.89264   1
  -9  -2   1 109.389 8.80913   1
   9   2   1 100.089 4.32447   3
  10  -2   1 24.3877 2.40025   4
 -10  -2  -1 20.0145 4.82789   1
 -10   2   1 22.3131 2.56135   3
 -10  -2  -1 21.2643 2.40152   3
  10   2  -1 22.3901 2.48763   3
 -10   2   1 22.9955 2.43776   4
  10   2  -1 13.6366 4.84228   1
 -10   2   1 21.6775 4.76883   1
  10  -2   1 27.1786 5.78205   1
  10   2  -1 24.3784 2.62782   4
 -10  -2  -1 18.0953 2.30285   4
  10  -2   1 23.0037 2.53192   3
  10   2   1 20.6134 5.14932   1
  10   2   1 22.1452 2.46179   4
  10   2   1 22.0664 2.46433   3
 -10  -2   1 23.2236 2.68829   4
 -10   2  -1 21.2311 2.47716   3
  10  -2  -1 31.7569 5.79645   1
  10  -2  -1 22.5726 2.44198   4
 -10  -2   1 19.9835 2.24458   3
  10  -2  -1 25.1559 2.77574   3
 -10   2  -1 21.8816 2.39255   4
 -10   2  -1 23.1899 5.10019   1
 -10  -2   1 20.7253 4.69995   1
  11   2  -1 433.014 19.9636   1
 -11   2   1 470.225 12.7702   3
 -11   2   1 447.430 12.3844   4
 -11  -2  -1 451.566 12.6462   4
 -11   2   1 454.283 19.9227   1
  11  -2   1 439.102 19.9747   1
 -11  -2  -1 470.183 12.7118   3
  11   2  -1 434.540 12.4244   3
  11  -2   1 434.633 12.6938   3
  11  -2   1 459.301 12.2661   4
 -11  -2  -1 430.373 19.4678   1
  11   2  -1 454.805 12.7189   4
  11   2   1 453.951 12.6151   3
 -11   2  -1 446.550 12.7135   3
  11  -2  -1 440.617 19.9577   1
 -11   2  -1 421.860 19.2998   1
 -11  -2   1 441.520 12.3739   3
  11  -2  -1 452.599 12.4188   4
  11  -2  -1 440.816 12.6600   3
 -11   2  -1 442.609 12.1852   4
 -11  -2   1 426.914 19.4604   1
  11   2   1 483.741 20.6854   1
  11   2   1 442.641 12.5124   4
 -12   2   1 6.91693 2.10274   3
 -12  -2  -1 16.8988 5.74946   1
  12   2  -1 8.99739 5.35126   1
  12  -2   1 15.2807 5.50723   1
  12   2  -1 12.8484 2.42522   4
  12   2  -1 12.2599 2.26228   3
 -12   2   1 7.13346 5.22467   1
 -12  -2  -1 12.3200 2.24926   4
 -12   2   1 8.44668 2.09440   4
  12  -2   1 15.0103 2.45562   3
  12  -2   1 14.0247 2.09254   4
 -12  -2  -1 12.2027 2.29864   3
 -12   2  -1 12.1882 2.11523   4
  12  -2  -1 11.4787 2.07585   4
 -12   2  -1 8.27565 5.10742   1
  12   2   1 20.8028 6.10056   1
 -12  -2   1 8.59014 2.18805   4
  12   2   1 13.1898 2.24927   3
 -12   2  -1 9.53155 2.17953   3
 -12  -2   1 14.8924 2.40129   3
  12  -2  -1 12.0480 5.56358   1
  12   2   1 14.6213 2.38514   4
  12  -2  -1 10.2513 2.24683   3
 -12  -2   1 5.00844 4.74092   1
 -13  -2  -1 42.0713 3.60774   3
  13   2  -1 36.1565 7.96301   1
  13  -2   1 36.7768 3.68718   3
 -13   2   1 36.6690 3.65703   4
  13  -2   1 37.5139 3.41240   4
  13  -2   1 36.8880 7.91222   1
 -13   2   1 24.2646 7.05626   1
 -13  -2  -1 42.7673 3.86905   4
  13   2  -1 40.9052 3.81199   4
 -13   2   1 40.1287 3.84110   3
  13   2  -1 45.3861 3.96366   3
 -13  -2  -1 43.3427 8.01920   1
 -13  -2   1 38.1617 3.61988   3
 -13  -2   1 41.0297 3.85947   4
  13   2   1 39.8524 7.85770   1
  13  -2  -1 43.6514 3.75395   3
 -13   2  -1 36.3672 7.37417   1
  13  -2  -1 36.6354 7.79801   1
 -13   2  -1 38.3475 3.78766   3
 -13   2  -1 45.8608 3.61945   4
  13  -2  -1 41.5715 3.62380   4
  13   2   1 43.8533 3.70959   3
 -13  -2   1 39.0305 7.10194   1
  13   2   1 33.1321 3.59690   4
  14   2  -1 7.41267 2.32283   4
 -14  -2  -1 -0.4287 5.79753   1
 -14  -2  -1 6.91063 2.37067   4
  14  -2   1 7.25144 6.74400   1
 -14   2   1 3.47457 2.06700   4
  14   2  -1 3.92718 2.15809   3
  14  -2   1 2.38342 1.86057   4
 -14  -2  -1 4.73633 2.24087   3
 -14   2   1 5.99329 2.41719   3
  14   2  -1 4.92360 6.35585   1
 -14   2   1 -3.6124 5.41558   1
 -14   2  -1 6.46536 2.39576   3
 -14  -2   1 6.97832 2.53950   4
  14   2   1 6.01505 2.35638   4
  14  -2  -1 5.23778 6.30832   1
  14  -2  -1 3.44021 1.94620   4
  14   2   1 8.38127 6.69210   1
  14   2   1 7.78656 2.30971   3
 -14   2  -1 9.66765 5.77989   1
 -14  -2   1 7.81244 2.21965   3
 -14   2  -1 6.04681 2.11825   4
 -14  -2   1 -4.8615 5.25025   1
  15   2  -1 23.1600 7.94911   1
  15  -2   1 15.2680 7.84652   1
  15  -2   1 17.7966 2.63625   4
 -15  -2  -1 13.1720 6.86318   1
 -15  -2  -1 23.7069 3.32088   4
 -15   2   1 19.8072 3.24451   3
 -15   2   1 18.2621 2.96962   4
 -15  -2  -1 18.9244 3.27442   3
 -15   2   1 21.3255 7.80523   1
 -15  -2   1 11.7598 7.46902   1
 -15  -2   1 19.8229 3.04540   3
 -15   2  -1 18.0188 3.07356   3
  15   2   1 12.2826 7.56108   1
  15  -2  -1 19.6452 8.03580   1
 -15   2  -1 10.6039 6.94753   1
  15  -2  -1 21.8834 2.95805   4
 -15   2  -1 22.3267 2.90115   4
 -15  -2   1 15.2463 2.92921   4
 -16  -2  -1 17.0932 3.10043   4
  16   2  -1 1.88349 7.96075   1
 -16   2   1 12.5902 7.79385   1
 -16   2   1 15.2288 2.88861   4
 -16  -2  -1 19.5770 8.12142   1
 -16  -2  -1 13.5781 2.99283   3
  16  -2   1 19.6017 8.57345   1
 -16   2   1 14.3559 2.98421   3
  16   2   1 16.6327 8.54836   1
 -16  -2   1 10.1501 7.40961   1
 -16  -2   1 14.1995 2.90265   3
 -16   2  -1 13.4509 2.71308   4
 -16  -2   1 19.2665 3.36811   4
  16  -2  -1 18.9818 8.63221   1
 -16   2  -1 5.15144 6.91231   1
 -16   2  -1 13.9771 2.92329   3
 -17   2   1 15.1594 8.79274   1
  17  -2   1 19.5954 9.95678   1
  17   2  -1 12.7348 9.23565   1
 -17   2   1 15.4475 3.21794   3
 -17   2   1 16.1862 3.16371   4
 -17  -2  -1 14.3190 3.11590   4
 -17  -2  -1 2.33245 7.65841   1
 -17  -2  -1 11.3365 3.01368   3
 -17   2  -1 16.7176 3.41725   3
 -17  -2   1 13.4407 2.86912   3
 -17  -2   1 10.7245 8.01025   1
  17  -2  -1 2.10404 9.35480   1
 -17   2  -1 7.60061 8.34138   1
 -17   2  -1 15.5293 2.96978   4
 -17  -2   1 11.2129 2.93724   4
  17   2   1 2.53130 8.75023   1
 -18   2   1 8.07524 10.0989   1
  18   2  -1 20.0163 10.8412   1
 -18   2   1 32.2010 4.29195   3
 -18  -2  -1 25.6196 3.77583   4
 -18  -2  -1 45.3854 10.9841   1
 -18  -2  -1 32.5150 4.28996   3
 -18   2   1 27.8596 3.89272   4
  18  -2   1 10.4002 10.3271   1
 -18  -2   1 35.1097 4.22808   3
 -18   2  -1 30.3471 3.78902   4
 -18   2  -1 32.9360 10.9923   1
 -18  -2   1 32.6550 4.28635   4
 -18  -2   1 20.2915 10.3628   1
  18  -2  -1 23.9169 11.2162   1
  18   2   1 25.2387 10.6701   1
 -18   2  -1 30.1248 4.08020   3
 -19   2   1 33.4173 4.40838   3
 -19  -2  -1 35.3103 4.42497   3
  19  -2   1 11.8159 12.0498   1
 -19  -2  -1 36.1295 4.26593   4
 -19  -2  -1 22.3268 10.7800   1
  19   2  -1 28.0100 12.6655   1
 -19   2   1 48.5389 13.3895   1
 -19   2   1 37.7134 4.50923   4
  19   2   1 44.7993 12.6109   1
 -19  -2   1 31.5180 4.25554   4
 -19  -2   1 26.5571 11.0908   1
 -19  -2   1 26.8352 3.98898   3
  19  -2  -1 30.2942 13.0621   1
 -19   2  -1 35.3661 4.17887   4
 -19   2  -1 37.3537 4.63353   3
 -19   2  -1 24.8124 11.3051   1
 -20   2   1 22.2683 3.92937   3
 -20   2   1 18.3638 3.48476   4
 -20  -2  -1 20.5686 3.84405   4
 -20  -2  -1 26.0481 4.04640   3
 -20  -2  -1 12.5264 12.6822   1
  20  -2   1 13.3545 13.8269   1
  20   2  -1 -0.9973 12.7071   1
 -20   2   1 16.7789 12.6894   1
 -20   2  -1 22.6419 3.54961   4
  20  -2  -1 19.9134 15.1789   1
 -20  -2   1 23.9278 13.1069   1
 -20  -2   1 19.5694 3.75118   3
 -20   2  -1 11.3592 12.3624   1
  20   2   1 29.6128 14.0666   1
 -20   2  -1 22.7858 4.04005   3
 -20  -2   1 22.2415 4.05525   4
  21  -2   1 14.1128 15.3421   1
 -21  -2  -1 26.0456 15.4533   1
 -21  -2  -1 25.5768 4.08634   3
 -21  -2  -1 18.9905 3.74426   4
 -21   2   1 23.6662 4.26289   3
 -21   2   1 33.5290 15.0550   1
  21   2  -1 18.4817 15.8082   1
 -21   2   1 16.7578 3.42839   4
 -21   2  -1 24.3931 3.76553   4
 -21   2  -1 10.3281 14.9786   1
 -21  -2   1 16.7307 3.89541   3
 -21  -2   1 12.3584 3.43258   4
  21  -2  -1 24.6116 15.3700   1
 -21   2  -1 20.1362 3.90876   3
  21   2   1 -7.9640 15.0459   1
 -21  -2   1 0.25169 14.0301   1
 -22  -2  -1 2.08964 2.78487   4
 -22  -2  -1 0.46859 2.85616   3
  22  -2   1 22.0228 18.5811   1
 -22  -2  -1 17.5455 17.5623   1
 -22   2   1 0.64298 17.2449   1
 -22   2   1 -0.4124 2.70473   3
  22   2  -1 1.58392 16.6876   1
 -22   2   1 3.49955 2.64705   4
 -22  -2   1 -4.0640 2.47570   4
 -22   2  -1 3.44755 2.58050   4
  22   2   1 2.65119 16.9833   1
  22  -2  -1 12.4321 17.7796   1
 -22   2  -1 2.20876 2.93628   3
 -22   2  -1 -6.9676 16.8020   1
 -22  -2   1 3.12659 2.87586   3
 -22  -2   1 20.5131 17.1902   1
 -23   2   1 26.6575 4.12395   4
  23   2  -1 27.6916 22.9275   1
 -23  -2  -1 33.4252 4.75718   4
 -23   2   1 2.45827 22.9568   1
 -23   2   1 27.7431 4.51612   3
 -23  -2  -1 52.1533 23.9556   1
 -23  -2  -1 37.4002 5.46130   3
  23  -2   1 45.9860 21.5913   1
  23   2   1 40.8135 22.1479   1
  23  -2  -1 10.8301 21.8942   1
 -23   2  -1 25.2377 3.95281   4
 -23  -2   1 32.2250 21.1961   1
 -23  -2   1 24.9597 4.18293   4
 -23   2  -1 23.1064 4.31775   3
 -23   2  -1 13.9030 19.7265   1
 -23  -2   1 24.1237 4.54861   3
  24  -2   1 27.6917 30.7337   1
 -24   2   1 0.92929 3.25885   3
  24   2  -1 2.94259 34.2033   1
 -24  -2  -1 2.82735 3.15839   3
 -24   2   1 -1.2732 24.6476   1
 -24  -2  -1 2.44791 2.82615   4
 -24   2   1 0.80625 2.64618   4
 -24   2  -1 4.08190 2.81387   4
  24  -2  -1 -28.940 26.9672   1
 -24   2  -1 2.86505 3.18359   3
  24   2   1 9.14412 27.2435   1
 -24  -2   1 0.11031 2.83798   4
 -24  -2   1 6.72349 3.18023   3
 -24  -2   1 0.07693 24.4966   1
 -25  -2  -1 3.01727 3.44118   3
 -25   2   1 7.94811 3.71741   3
 -25   2   1 2.98356 3.03734   4
 -25  -2  -1 6.14820 3.27212   4
 -25  -2   1 2.32598 3.47678   3
 -25  -2   1 1.16753 3.15930   4
 -25   2  -1 5.85262 3.46115   3
 -25   2  -1 3.92789 2.95736   4
   0   3  -1 528.682 12.4236   4
   0   3   1 564.683 14.8351   1
   0  -3   1 566.306 14.6824   1
   0  -3   1 552.052 12.2936   3
   0  -3  -1 604.722 15.1086   1
   0  -3   1 557.123 12.4404   4
   0   3   1 560.639 12.7373   4
   0  -3  -1 570.674 12.7521   4
   1  -3   1 467.581 12.6820   1
  -1   3   1 462.925 10.5531   4
   1  -3   1 461.825 10.3897   3
  -1  -3  -1 458.990 12.7887   1
  -1   3   1 444.765 10.6007   3
  -1  -3  -1 451.283 10.6686   4
   1  -3   1 466.833 10.0877   4
  -1  -3  -1 462.698 10.5458   3
  -1   3   1 471.990 12.8826   1
   1   3  -1 468.222 10.5391   4
   1   3   1 456.876 12.7754   1
   1   3   1 466.871 10.6890   4
  -1  -3   1 466.468 10.0686   3
   1  -3  -1 468.770 10.6393   3
  -1   3  -1 491.377 12.7895   1
  -1   3  -1 454.333 10.3917   3
   1  -3  -1 448.348 10.5432   4
  -1  -3   1 447.564 12.5877   1
  -1  -3   1 473.983 10.5454   4
   1   3   1 445.825 10.5163   3
   2   3  -1 1541.49 34.2415   4
  -2   3   1 1538.50 34.0889   4
  -2   3   1 1547.55 37.0611   1
  -2  -3  -1 1539.62 36.9906   1
   2   3  -1 1568.02 36.9292   1
   2  -3   1 1553.27 36.8914   1
   2  -3  -1 1570.36 37.1261   1
  -2  -3   1 1571.78 37.0018   1
   2  -3  -1 1556.53 34.2633   3
  -2   3  -1 1522.83 36.8277   1
   2   3   1 1581.65 37.1064   1
   3   3  -1 105.829 5.54261   1
  -3  -3  -1 103.136 3.19179   3
  -3  -3  -1 104.635 3.38423   4
  -3   3   1 106.378 3.37035   3
  -3  -3  -1 103.430 5.53009   1
   3  -3   1 107.774 2.79569   4
   3  -3   1 113.769 5.68934   1
  -3   3   1 106.203 3.17034   4
  -3   3   1 111.818 5.72383   1
   3  -3   1 104.573 3.29530   3
   3   3  -1 108.834 2.98189   3
   3   3  -1 110.716 3.43808   4
  -3   3  -1 103.620 3.27598   3
  -3   3  -1 102.134 5.43086   1
   3  -3  -1 102.865 3.32724   3
   3   3   1 111.126 5.70976   1
  -3   3  -1 106.676 2.79439   4
   3   3   1 106.821 3.20484   3
   3  -3  -1 119.197 5.84611   1
  -3  -3   1 105.603 5.52214   1
  -3  -3   1 112.481 2.98308   3
   3   3   1 109.071 3.43422   4
  -3  -3   1 111.806 3.46309   4
  -4   3   1 264.480 6.89911   3
  -4  -3  -1 243.116 9.75260   1
   4  -3   1 261.354 6.82372   3
   4   3  -1 255.601 6.84229   4
  -4   3   1 262.807 10.0746   1
  -4  -3  -1 254.845 6.63460   3
   4   3  -1 257.023 9.97045   1
  -4  -3  -1 246.439 6.79195   4
   4   3  -1 255.506 6.42437   3
   4  -3   1 266.768 10.0369   1
  -4   3   1 260.114 6.58370   4
   4  -3   1 265.215 6.24163   4
   4   3   1 247.402 6.60093   3
  -4  -3   1 248.969 9.85041   1
  -4   3  -1 261.040 6.24497   4
  -4   3  -1 255.103 6.77271   3
  -4   3  -1 254.602 9.79350   1
   4  -3  -1 257.397 6.82638   3
   4   3   1 263.448 10.0102   1
   4  -3  -1 255.217 10.0032   1
  -4  -3   1 252.497 6.83729   4
  -4  -3   1 254.023 6.41112   3
   4   3   1 251.273 6.83261   4
   5   3  -1 640.720 15.2228   4
   5  -3   1 663.914 19.6608   1
  -5   3   1 632.998 14.8722   4
  -5  -3  -1 637.522 15.0042   3
   5  -3   1 630.279 15.1302   3
   5  -3   1 636.431 14.5639   4
   5   3  -1 637.706 14.7901   3
  -5   3   1 615.366 15.1152   3
   5   3  -1 626.208 19.4398   1
  -5  -3  -1 626.167 15.1786   4
  -5   3   1 653.248 19.6069   1
  -5  -3   1 592.487 14.6994   3
   5   3   1 613.030 15.1350   4
   5  -3  -1 646.905 14.9025   4
   5  -3  -1 644.911 15.1781   3
   5   3   1 612.769 14.9377   3
  -5  -3   1 615.613 19.2343   1
  -5  -3   1 613.473 15.1738   4
  -5   3  -1 668.946 19.5685   1
  -5   3  -1 621.455 14.5540   4
   5   3   1 623.711 19.4346   1
   5  -3  -1 667.117 19.7602   1
  -5   3  -1 646.030 15.1624   3
   6  -3   1 185.996 5.22319   4
   6   3  -1 202.544 9.88648   1
  -6   3   1 176.162 9.45453   1
  -6   3   1 180.997 5.48547   4
  -6  -3  -1 184.618 5.76363   4
  -6   3   1 184.265 5.83613   3
  -6  -3  -1 184.234 9.49837   1
   6   3  -1 194.451 5.85776   4
  -6  -3  -1 193.732 5.67491   3
   6   3  -1 190.956 5.48694   3
   6  -3   1 186.225 9.61653   1
   6  -3   1 186.279 5.83420   3
  -6   3  -1 191.701 5.27155   4
  -6  -3   1 183.346 5.39480   3
   6   3   1 202.174 9.93760   1
   6  -3  -1 188.743 9.73562   1
  -6  -3   1 189.681 5.88365   4
   6   3   1 179.744 5.74700   4
  -6  -3   1 172.506 9.26636   1
   6  -3  -1 188.415 5.50672   4
   6  -3  -1 186.043 5.76362   3
   6   3   1 184.950 5.56717   3
  -6   3  -1 188.621 5.76143   3
  -6   3  -1 170.862 9.15444   1
   7   3  -1 280.464 7.64959   3
   7  -3   1 285.211 7.99445   3
   7  -3   1 273.636 12.6887   1
   7   3  -1 265.416 7.88031   4
  -7   3   1 279.038 7.62915   4
  -7   3   1 238.102 11.9324   1
  -7   3   1 262.433 7.85971   3
   7   3  -1 279.182 12.7032   1
   7  -3   1 272.698 7.34234   4
  -7  -3  -1 265.064 12.2749   1
  -7  -3  -1 263.159 7.86377   4
  -7  -3  -1 269.629 7.73157   3
   7   3   1 275.302 12.7819   1
   7  -3  -1 278.667 7.59818   4
   7  -3  -1 291.801 12.9566   1
   7   3   1 283.745 7.97708   4
   7  -3  -1 283.355 8.00464   3
  -7  -3   1 267.116 12.3306   1
   7   3   1 269.083 7.66696   3
  -7  -3   1 262.353 7.49585   3
  -7   3  -1 277.400 12.4875   1
  -7   3  -1 271.702 7.34500   4
  -7   3  -1 267.536 7.91836   3
  -7  -3   1 258.297 7.89772   4
  -8  -3  -1 322.192 9.13340   3
  -8   3   1 308.327 9.24327   3
   8  -3   1 327.483 14.7534   1
   8  -3   1 328.360 9.35905   3
  -8  -3  -1 329.495 9.35598   4
  -8  -3  -1 350.727 14.6884   1
   8  -3   1 331.261 8.75663   4
  -8   3   1 344.880 14.8586   1
  -8   3   1 329.890 9.03051   4
   8   3  -1 315.088 9.32018   4
   8   3  -1 329.301 9.05501   3
   8   3  -1 334.177 14.7432   1
   8  -3  -1 321.790 8.92321   4
  -8   3  -1 313.805 8.71125   4
   8  -3  -1 316.106 14.6070   1
   8   3   1 324.114 9.29474   4
  -8   3  -1 324.014 9.31093   3
  -8  -3   1 312.270 8.92665   3
   8   3   1 335.864 14.8363   1
  -8   3  -1 320.847 14.3713   1
  -8  -3   1 314.552 9.35601   4
   8  -3  -1 325.412 9.33211   3
  -8  -3   1 373.503 15.2154   1
   8   3   1 326.607 9.13365   3
   9  -3   1 114.519 9.46948   1
   9   3  -1 115.354 9.34964   1
  -9  -3  -1 110.294 4.70950   4
   9  -3   1 111.586 4.78821   3
   9   3  -1 113.046 4.53740   3
  -9   3   1 113.940 9.20773   1
  -9  -3  -1 105.000 4.51711   3
  -9   3   1 117.221 4.85063   3
   9   3  -1 113.408 4.80194   4
  -9  -3  -1 132.035 9.10796   1
  -9   3   1 119.817 4.57670   4
   9  -3   1 112.737 4.29001   4
  -9   3  -1 113.400 4.34252   4
   9  -3  -1 108.551 4.44005   4
   9  -3  -1 110.309 4.82262   3
  -9   3  -1 115.857 9.12186   1
  -9   3  -1 112.991 4.83475   3
  -9  -3   1 123.451 9.21963   1
   9  -3  -1 118.163 9.64647   1
  -9  -3   1 120.395 5.02037   4
   9   3   1 118.489 4.72407   3
   9   3   1 118.441 9.58245   1
   9   3   1 119.570 4.86229   4
  -9  -3   1 114.508 4.55701   3
 -10   3   1 28.7542 3.02580   3
  10  -3   1 27.2262 2.76383   3
  10   3  -1 17.8105 5.13352   1
 -10   3   1 24.6318 2.60022   4
  10  -3   1 22.7640 5.61901   1
 -10  -3  -1 16.0842 4.70664   1
  10   3  -1 28.4314 2.75592   3
 -10  -3  -1 23.2546 2.63362   3
  10  -3   1 24.8529 2.36721   4
 -10   3   1 32.5722 5.87148   1
  10   3  -1 23.8547 2.74073   4
 -10  -3  -1 25.8552 2.74119   4
 -10  -3   1 27.6203 3.01637   4
  10  -3  -1 26.8878 2.75756   3
  10   3   1 29.6974 2.78267   3
 -10   3  -1 23.8320 2.64925   3
  10  -3  -1 28.3739 2.54958   4
 -10   3  -1 26.0034 2.47103   4
 -10  -3   1 27.7326 2.62888   3
 -10  -3   1 22.2163 5.36266   1
  10   3   1 22.2079 5.81543   1
  10   3   1 30.3690 2.88861   4
  10  -3  -1 27.7831 6.11920   1
 -10   3  -1 26.4108 5.20151   1
  11   3  -1 62.1327 8.01913   1
 -11   3   1 56.7322 3.80459   3
  11  -3   1 53.2387 3.80391   3
  11  -3   1 53.6212 3.30701   4
  11   3  -1 57.2519 3.58886   3
 -11  -3  -1 61.8384 3.79312   3
 -11   3   1 59.2869 3.57194   4
 -11  -3  -1 49.4690 7.28293   1
  11  -3   1 48.1678 7.74854   1
  11   3  -1 56.3648 3.87048   4
 -11   3   1 48.7562 7.27689   1
 -11   3  -1 51.9733 3.80090   3
  11  -3  -1 58.6316 3.83996   3
 -11   3  -1 48.7821 7.38437   1
 -11  -3   1 50.0784 3.80542   4
 -11   3  -1 57.9254 3.46629   4
  11  -3  -1 60.4332 3.54389   4
  11   3   1 56.6719 3.80082   4
  11   3   1 70.5430 8.31390   1
 -11  -3   1 56.5874 7.65217   1
  11  -3  -1 62.1818 8.29051   1
  11   3   1 60.5462 3.76170   3
 -11  -3   1 60.9064 3.62880   3
 -12   3   1 128.197 5.86101   3
 -12  -3  -1 114.517 11.0026   1
  12   3  -1 137.122 5.97720   4
  12  -3   1 137.106 5.45464   4
 -12   3   1 153.535 5.90795   4
  12  -3   1 149.543 12.5187   1
  12   3  -1 146.286 12.4845   1
  12  -3   1 136.533 6.02421   3
 -12  -3  -1 131.000 5.73446   3
 -12   3   1 127.783 11.5899   1
 -12  -3  -1 118.058 5.75689   4
  12   3  -1 139.685 5.87730   3
  12   3   1 152.333 12.7121   1
 -12   3  -1 121.307 11.2615   1
 -12   3  -1 140.932 5.53038   4
 -12  -3   1 134.881 5.98416   4
 -12  -3   1 151.918 11.4242   1
 -12   3  -1 129.399 5.87953   3
  12  -3  -1 139.025 5.68321   4
  12   3   1 132.612 5.82484   4
 -12  -3   1 139.373 5.79161   3
  12  -3  -1 131.546 5.98512   3
  12   3   1 135.017 5.73901   3
  12  -3  -1 133.380 11.9641   1
  13  -3   1 141.616 13.1246   1
 -13  -3  -1 138.623 6.19244   3
 -13  -3  -1 138.788 12.4880   1
  13   3  -1 131.781 5.94111   3
  13   3  -1 127.575 6.15314   4
  13  -3   1 134.153 5.63928   4
 -13  -3  -1 131.452 6.20562   4
  13  -3   1 125.981 6.10112   3
  13   3  -1 126.337 12.8369   1
 -13   3   1 129.232 6.09827   3
 -13   3   1 147.736 12.5748   1
 -13   3   1 131.409 5.82531   4
  13   3   1 129.839 6.04999   3
 -13  -3   1 127.680 6.15306   4
 -13   3  -1 143.277 12.5903   1
 -13  -3   1 139.081 6.04311   3
  13  -3  -1 130.137 5.75799   4
  13  -3  -1 123.516 6.03495   3
  13  -3  -1 139.788 13.1516   1
 -13   3  -1 132.541 6.26862   3
  13   3   1 108.963 11.9737   1
 -13  -3   1 134.858 12.0832   1
  13   3   1 128.192 6.05954   4
  14   3  -1 105.715 5.62705   3
 -14   3   1 118.403 12.7409   1
  14   3  -1 97.3173 11.8943   1
  14  -3   1 97.0984 5.09600   4
  14   3  -1 96.7908 6.61031   4
 -14  -3  -1 101.435 5.45338   3
 -14  -3  -1 103.905 5.69600   4
  14  -3   1 94.8323 11.4352   1
 -14   3   1 98.8033 5.33972   4
 -14  -3  -1 119.970 12.5504   1
 -14   3   1 105.196 5.70523   3
 -14  -3   1 77.6619 10.7212   1
  14   3   1 94.0544 11.9606   1
  14   3   1 108.579 5.70583   4
  14  -3  -1 105.913 12.6351   1
 -14   3  -1 95.3396 11.6262   1
 -14  -3   1 111.780 5.67733   3
 -14  -3   1 99.1223 5.80908   4
  14  -3  -1 101.505 5.27895   4
 -14   3  -1 104.901 5.67915   3
  14   3   1 99.4239 5.60347   3
 -14   3  -1 100.461 5.20908   4
 -15  -3  -1 182.941 7.81977   3
  15   3  -1 179.602 16.2664   1
  15  -3   1 190.884 16.6723   1
  15  -3   1 187.163 7.35438   4
 -15  -3  -1 194.294 15.8346   1
 -15   3   1 189.310 7.99408   3
 -15   3   1 211.882 16.5189   1
 -15   3   1 193.651 7.69888   4
 -15  -3  -1 176.430 7.73011   4
  15  -3  -1 191.331 7.57956   4
 -15  -3   1 186.465 7.80032   3
  15  -3  -1 179.231 15.4271   1
 -15   3  -1 185.609 8.04489   3
  15   3   1 191.993 16.7820   1
 -15  -3   1 198.291 16.1136   1
 -15   3  -1 157.832 15.0693   1
 -15   3  -1 188.822 7.45571   4
 -15  -3   1 192.988 8.19209   4
  16   3  -1 -0.7660 7.69449   1
 -16   3   1 14.3618 2.88575   4
 -16   3   1 17.3550 3.18553   3
  16  -3   1 14.8781 2.74809   4
 -16  -3  -1 2.27689 7.39179   1
 -16   3   1 2.01106 6.97981   1
  16  -3   1 9.79250 8.44174   1
 -16  -3  -1 13.0992 2.90190   3
 -16  -3   1 12.2562 2.87777   4
  16   3   1 17.6791 8.67173   1
 -16  -3   1 10.7250 2.72168   3
 -16   3  -1 16.8273 7.78762   1
 -16   3  -1 11.2156 2.89651   3
  16  -3  -1 2.19982 8.15278   1
 -16  -3   1 16.6232 7.65998   1
 -16   3  -1 10.9637 2.71033   4
 -17  -3  -1 102.022 13.8151   1
  17   3  -1 118.607 15.3953   1
 -17   3   1 89.8102 12.9235   1
 -17  -3  -1 108.020 6.45159   4
  17  -3   1 116.735 15.6064   1
 -17   3   1 121.086 6.89769   3
 -17  -3  -1 121.960 6.76308   3
 -17   3   1 126.025 6.60842   4
 -17  -3   1 120.101 6.54651   3
 -17   3  -1 116.153 6.22004   4
 -17   3  -1 118.167 6.70762   3
 -17   3  -1 110.981 14.4356   1
 -17  -3   1 125.794 7.07479   4
  17  -3  -1 128.044 16.1287   1
 -17  -3   1 100.538 13.5532   1
  17   3   1 123.387 16.0036   1
 -18   3   1 1.67921 2.55161   3
 -18  -3  -1 5.23154 9.02993   1
  18   3  -1 12.3662 10.6028   1
 -18  -3  -1 0.60256 2.40207   3
  18  -3   1 2.22485 10.2632   1
 -18  -3  -1 -1.6252 2.22448   4
 -18   3   1 -5.8403 9.14807   1
 -18   3   1 4.04831 2.51373   4
  18  -3  -1 -19.797 9.82607   1
 -18   3  -1 2.24803 2.62888   3
  18   3   1 -0.0748 9.49807   1
 -18   3  -1 0.51454 9.21065   1
 -18  -3   1 0.95551 2.47330   3
 -18   3  -1 1.43415 2.17469   4
 -18  -3   1 -1.2681 2.30440   4
 -18  -3   1 -1.4241 9.68795   1
 -19   3   1 44.2169 4.96946   3
  19  -3   1 21.5996 12.9363   1
 -19  -3  -1 36.8492 11.5755   1
 -19  -3  -1 43.5497 4.95750   4
 -19   3   1 44.6873 12.7614   1
 -19   3   1 40.6906 4.74702   4
 -19  -3  -1 47.6440 5.11964   3
  19   3  -1 43.4059 12.8458   1
  19   3   1 59.6199 13.8295   1
 -19   3  -1 40.1429 4.45920   4
 -19  -3   1 42.9644 5.06386   4
 -19  -3   1 37.7937 12.4323   1
  19  -3  -1 41.3815 12.8344   1
 -19   3  -1 34.6045 12.3944   1
 -19  -3   1 43.2373 4.76932   3
 -19   3  -1 40.8127 4.72084   3
 -20   3   1 34.6281 4.68016   3
 -20   3   1 40.7657 4.61643   4
  20   3  -1 41.0744 14.1557   1
 -20  -3  -1 27.4010 13.2812   1
 -20  -3  -1 32.7203 4.41346   3
 -20  -3  -1 34.8068 4.54907   4
 -20   3   1 23.9971 15.1195   1
  20  -3   1 38.8935 14.5320   1
 -20  -3   1 16.8283 13.2138   1
 -20   3  -1 29.8258 13.2759   1
  20  -3  -1 58.6111 14.9555   1
 -20   3  -1 36.9859 4.21583   4
 -20  -3   1 46.2854 5.16571   4
 -20   3  -1 36.3646 4.73452   3
 -20  -3   1 32.8603 4.31705   3
  20   3   1 35.0574 14.2000   1
 -21  -3  -1 1.81850 14.6508   1
 -21   3   1 3.43205 2.97477   3
 -21   3   1 5.98266 2.91667   4
  21   3  -1 -6.1665 15.0913   1
 -21   3   1 12.4343 14.6390   1
 -21  -3  -1 7.51734 3.19599   3
 -21  -3  -1 5.47162 3.04969   4
  21  -3   1 12.5507 15.0364   1
 -21   3  -1 4.54332 2.91837   3
 -21   3  -1 5.39734 2.49374   4
 -21  -3   1 7.41360 2.94611   4
 -21  -3   1 8.90634 3.27603   3
 -21  -3   1 -23.521 14.1125   1
 -21   3  -1 8.05527 14.2928   1
  21   3   1 -4.2705 15.2691   1
  21  -3  -1 14.3272 15.8502   1
 -22   3   1 11.2608 17.0645   1
 -22   3   1 8.45623 3.16605   4
  22   3  -1 17.9104 18.3993   1
 -22  -3  -1 14.9438 3.57779   4
 -22   3   1 9.32905 3.31582   3
 -22  -3  -1 6.40046 3.00569   3
 -22  -3  -1 14.8120 16.8821   1
  22  -3   1 27.4672 18.5324   1
 -22   3  -1 -11.527 17.3528   1
  22  -3  -1 -5.4207 18.2045   1
 -22  -3   1 20.5579 18.0782   1
 -22  -3   1 6.55839 3.09544   3
 -22   3  -1 5.54957 2.80177   4
 -22  -3   1 9.72782 3.56470   4
  22   3   1 10.8926 18.1244   1
 -22   3  -1 7.84176 3.36678   3
  23   3  -1 11.6338 21.7426   1
 -23  -3  -1 8.01891 23.4596   1
 -23   3   1 -35.527 20.1752   1
  23  -3   1 -3.0324 21.1259   1
 -23  -3  -1 5.15024 3.22926   3
 -23   3   1 0.89787 3.06031   3
 -23   3   1 1.07705 2.71571   4
 -23   3  -1 1.26130 2.63926   4
  23   3   1 -20.457 20.9192   1
 -23   3  -1 0.08452 3.04614   3
  23  -3  -1 -7.7840 21.3929   1
 -23  -3   1 7.21585 3.11598   4
 -23  -3   1 38.2158 23.1423   1
 -23   3  -1 -1.1644 20.1479   1
 -23  -3   1 4.58524 2.98503   3
 -24   3   1 -9.2467 24.6542   1
  24  -3   1 27.7487 30.8457   1
 -24   3   1 -1.3360 2.61892   4
 -24  -3  -1 2.85560 3.00759   4
 -24  -3  -1 -1.2160 3.17176   3
 -24   3   1 3.06341 3.51849   3
 -24  -3   1 1.69876 2.89336   3
  24  -3  -1 -20.448 28.4709   1
 -24   3  -1 0.45206 3.09781   3
  24   3   1 24.1734 27.4540   1
 -24   3  -1 0.75483 2.57165   4
 -24  -3   1 28.9440 24.8596   1
 -24  -3   1 -1.3623 2.73696   4
 -25  -3  -1 9.86293 3.83266   3
 -25  -3  -1 2.09834 3.18086   4
 -25   3   1 5.98722 3.92590   3
 -25   3   1 9.46782 3.31142   4
 -25   3  -1 3.46036 2.87242   4
 -25  -3   1 4.03245 3.44131   3
 -25  -3   1 8.77932 3.46687   4
 -25   3  -1 2.34446 3.40619   3
   0  -4  -1 3.92413 1.61546   1
   0  -4   1 3.16241 0.48396   4
   0  -4   1 3.86059 1.63590   1
   0   4   1 4.00750 0.65314   3
   0  -4   1 2.21949 0.35373   3
   0   4  -1 0.15499 1.46052   1
   0  -4  -1 3.44563 0.66774   4
   0   4   1 2.40328 1.56809   1
   0   4   1 3.00335 0.66877   4
   0   4  -1 3.10542 0.50731   4
   1  -4   1 912.468 19.7406   4
   1   4  -1 901.577 19.6599   3
  -1  -4  -1 895.261 20.3342   4
   1   4  -1 872.274 22.9381   1
   1  -4   1 913.790 19.9760   3
  -1   4   1 944.988 23.4391   1
  -1   4   1 927.031 20.2030   4
  -1  -4  -1 884.876 23.1493   1
  -1   4   1 923.236 20.2739   3
   1  -4   1 933.606 23.2210   1
   1   4  -1 902.350 20.1506   4
   1  -4  -1 923.138 20.2794   3
  -1   4  -1 898.698 19.7318   4
   1   4   1 919.597 23.2888   1
   1   4   1 928.697 20.3585   4
  -1   4  -1 864.874 22.9012   1
  -1  -4   1 915.091 23.1617   1
  -1   4  -1 799.021 19.9190   3
  -1  -4   1 899.631 20.1475   4
   1  -4  -1 917.130 23.2737   1
   1  -4  -1 884.091 20.1718   4
   1   4   1 925.232 20.1647   3
   2   4  -1 2032.91 47.2377   1
   2  -4   1 1966.43 47.1027   1
  -2  -4  -1 1946.49 47.1631   1
  -2   4   1 1932.95 47.2140   1
   2  -4  -1 2009.44 43.8823   3
  -2  -4   1 2017.32 47.2584   1
  -2   4  -1 2030.15 47.1843   1
  -2   4  -1 2026.38 47.1774   1
   2   4   1 1997.39 47.2733   1
   3   4  -1 493.908 11.5105   3
  -3   4   1 510.461 12.1035   3
   3  -4   1 530.335 15.5464   1
   3  -4   1 520.493 11.9949   3
  -3   4   1 477.841 15.3390   1
  -3  -4  -1 510.161 12.1902   4
   3   4  -1 504.767 15.4447   1
  -3  -4  -1 499.425 15.4071   1
   3   4  -1 491.906 12.0662   4
  -3  -4  -1 497.679 11.8473   3
   3   4   1 537.891 15.7534   1
   3   4   1 509.635 12.1650   4
  -3   4  -1 499.636 11.9627   3
   3   4   1 506.519 11.8594   3
  -3  -4   1 529.182 15.7300   1
  -3  -4   1 493.987 11.5093   3
  -3   4  -1 511.687 11.3511   4
  -3  -4   1 486.368 12.0630   4
  -3   4  -1 508.851 15.3646   1
   3  -4  -1 495.517 12.0553   3
   3  -4  -1 545.934 16.0152   1
  -4   4   1 701.463 20.9610   1
   4   4  -1 714.911 16.4670   3
   4  -4   1 733.625 16.9290   3
   4   4  -1 716.897 17.0361   4
  -4  -4  -1 713.828 17.0775   4
  -4   4   1 725.003 16.6751   4
  -4   4   1 730.802 17.0181   3
   4  -4   1 732.259 21.0809   1
  -4  -4  -1 721.630 16.7730   3
  -4  -4  -1 714.576 21.0145   1
   4  -4   1 734.018 16.2786   4
   4   4  -1 725.768 21.0237   1
  -4   4  -1 712.758 16.2521   4
  -4  -4   1 756.960 21.2741   1
   4  -4  -1 735.810 21.2074   1
  -4  -4   1 735.388 17.0916   4
   4  -4  -1 730.468 17.0134   3
   4   4   1 742.309 17.1129   4
   4   4   1 725.903 16.7545   3
  -4   4  -1 713.766 16.9118   3
   4   4   1 723.076 21.1571   1
  -4  -4   1 723.255 16.4730   3
   5  -4   1 402.242 14.5594   1
  -5  -4  -1 408.072 10.2029   3
   5   4  -1 409.708 10.5195   4
  -5   4   1 397.448 10.4271   3
   5  -4   1 405.433 9.70264   4
  -5  -4  -1 469.715 15.1852   1
   5  -4   1 405.724 10.3635   3
   5   4  -1 424.499 14.8520   1
  -5   4   1 406.949 14.7064   1
  -5  -4  -1 415.078 10.5349   4
  -5   4   1 405.856 10.0657   4
   5   4  -1 400.055 9.93488   3
   5  -4  -1 406.863 14.7462   1
  -5  -4   1 400.608 14.5324   1
   5   4   1 410.810 14.7546   1
  -5  -4   1 403.102 10.4998   4
   5   4   1 412.833 10.4993   4
  -5   4  -1 408.736 14.4955   1
  -5   4  -1 405.047 10.3976   3
  -5  -4   1 395.576 9.91897   3
   5  -4  -1 418.976 10.4726   3
  -5   4  -1 410.726 9.72113   4
   5   4   1 410.334 10.1864   3
   6  -4   1 217.423 6.41668   3
   6   4  -1 200.211 5.87567   3
  -6   4   1 212.954 6.01485   4
  -6   4   1 211.403 6.41256   3
  -6   4   1 198.620 10.3237   1
   6   4  -1 208.985 10.4955   1
  -6  -4  -1 218.422 10.5539   1
   6  -4   1 218.911 10.6651   1
  -6  -4  -1 208.596 6.11062   3
   6   4  -1 206.858 6.38909   4
  -6  -4  -1 204.825 6.37442   4
   6  -4   1 218.003 5.70774   4
   6   4   1 212.391 6.12817   3
  -6  -4   1 210.901 10.4253   1
   6   4   1 199.403 10.4578   1
  -6   4  -1 202.916 6.29063   3
  -6   4  -1 225.125 10.6096   1
  -6   4  -1 209.635 5.67803   4
   6   4   1 202.522 6.37094   4
   6  -4  -1 209.039 5.98758   4
   6  -4  -1 200.592 10.4842   1
  -6  -4   1 207.020 6.44751   4
   6  -4  -1 203.745 6.34580   3
  -6  -4   1 209.541 5.90399   3
   7  -4   1 50.6878 3.17998   3
  -7   4   1 55.2914 6.51475   1
  -7   4   1 57.1263 2.92354   4
   7   4  -1 55.7718 3.15592   4
   7  -4   1 54.9821 6.53737   1
  -7  -4  -1 55.6089 3.27191   4
  -7   4   1 58.3883 3.35791   3
  -7  -4  -1 55.5179 2.98266   3
   7   4  -1 51.7831 2.85986   3
   7  -4   1 57.5095 2.58439   4
  -7  -4  -1 53.8056 6.39758   1
   7   4  -1 44.6401 5.78946   1
  -7  -4   1 57.4893 3.36440   4
   7  -4  -1 50.3145 6.21622   1
   7  -4  -1 52.6274 2.79564   4
  -7   4  -1 54.8213 2.63015   4
   7  -4  -1 52.9310 3.25430   3
  -7   4  -1 57.2001 5.92409   1
  -7  -4   1 55.5855 6.49626   1
   7   4   1 53.2224 3.13637   4
  -7  -4   1 54.5371 2.79068   3
   7   4   1 67.7077 6.87270   1
   7   4   1 54.6321 2.84011   3
  -7   4  -1 55.3330 3.15209   3
  -8  -4  -1 4.20227 1.56894   4
   8  -4   1 3.72381 1.04938   4
  -8  -4  -1 2.21896 1.27140   3
   8   4  -1 4.28027 1.40427   3
  -8   4   1 2.41438 3.11805   1
  -8  -4  -1 2.81227 2.65409   1
  -8   4   1 2.99039 1.54726   3
   8   4  -1 2.28563 3.24118   1
  -8   4   1 3.74532 1.25833   4
   8   4  -1 0.92830 1.32346   4
   8  -4   1 1.79877 3.23949   1
   8  -4   1 5.11918 1.68763   3
   8   4   1 0.33243 2.65162   1
   8   4   1 1.60990 1.21199   3
  -8   4  -1 5.45971 3.50773   1
   8  -4  -1 3.26866 3.63280   1
   8  -4  -1 5.23430 1.61812   3
  -8  -4   1 3.13047 1.50529   4
   8  -4  -1 3.58462 1.23456   4
   8   4   1 3.58723 1.51339   4
  -8  -4   1 1.87524 1.19468   3
  -8   4  -1 6.33746 1.66326   3
  -8  -4   1 3.36557 3.30024   1
  -8   4  -1 3.54768 1.14201   4
   9  -4   1 16.3631 1.88294   4
   9   4  -1 13.7903 2.04139   4
   9  -4   1 15.9990 2.20552   3
   9  -4   1 8.12270 4.38539   1
   9   4  -1 14.5786 1.92730   3
  -9   4   1 16.7936 2.22831   3
  -9  -4  -1 15.1648 2.19406   4
  -9   4   1 16.2547 1.87671   4
  -9  -4  -1 28.9493 5.39790   1
   9   4  -1 19.7664 5.02382   1
  -9  -4  -1 14.6072 2.00690   3
  -9   4   1 18.9699 4.89688   1
  -9   4  -1 15.3675 1.72359   4
   9  -4  -1 17.9485 1.95949   4
   9   4   1 16.8920 4.86679   1
   9  -4  -1 15.7865 4.83386   1
  -9   4  -1 8.99267 4.14559   1
  -9  -4   1 15.1874 2.22240   4
   9  -4  -1 17.7200 2.19007   3
  -9   4  -1 19.5305 2.36221   3
  -9  -4   1 13.4822 1.86377   3
   9   4   1 17.0638 2.23651   4
   9   4   1 11.2491 1.83896   3
  -9  -4   1 7.95564 4.12453   1
  10   4  -1 176.800 12.0523   1
 -10   4   1 163.924 5.92090   4
  10  -4   1 172.336 6.45242   3
 -10  -4  -1 165.295 6.34188   4
 -10   4   1 158.897 11.5004   1
  10   4  -1 183.272 6.58808   4
  10  -4   1 184.842 12.3707   1
 -10  -4  -1 172.855 6.16077   3
  10  -4   1 178.463 5.78302   4
 -10   4   1 183.381 6.63363   3
  10   4  -1 171.164 6.06538   3
 -10  -4  -1 160.941 11.4545   1
  10  -4  -1 172.341 5.99820   4
 -10   4  -1 164.216 5.67136   4
  10   4   1 166.946 12.1453   1
  10  -4  -1 169.248 11.9271   1
 -10   4  -1 178.043 6.44626   3
 -10  -4   1 169.308 5.95508   3
 -10   4  -1 151.750 10.7730   1
  10   4   1 162.363 6.04883   3
  10  -4  -1 162.355 6.25841   3
 -10  -4   1 176.961 6.53709   4
 -10  -4   1 174.484 11.3020   1
  10   4   1 162.366 6.24836   4
  11  -4   1 34.5123 2.76769   4
  11   4  -1 43.0661 3.22054   3
  11   4  -1 33.7967 3.30964   4
  11   4  -1 41.9596 7.58021   1
 -11   4   1 18.9181 5.70470   1
  11  -4   1 38.1532 3.38156   3
 -11   4   1 36.9057 3.30687   3
 -11  -4  -1 35.4856 6.77570   1
 -11   4   1 31.9858 3.02703   4
 -11  -4  -1 37.1844 3.40259   4
  11  -4   1 34.8024 7.03444   1
 -11  -4  -1 35.9599 3.01499   3
 -11   4  -1 46.3092 3.56048   3
  11   4   1 39.2227 3.43235   4
  11  -4  -1 37.0796 2.97204   4
 -11  -4   1 30.1101 3.19847   4
  11  -4  -1 17.3940 5.93527   1
  11   4   1 30.8293 2.88452   3
 -11   4  -1 36.4537 2.85253   4
  11  -4  -1 34.0717 3.15991   3
 -11  -4   1 29.1042 2.92622   3
  11   4   1 48.4723 7.68052   1
 -11   4  -1 37.1257 6.52995   1
 -11  -4   1 33.4415 6.34385   1
 -12  -4  -1 69.2325 9.03536   1
 -12   4   1 73.7597 9.46911   1
  12  -4   1 73.6603 4.62396   3
  12   4  -1 72.9487 9.50161   1
 -12   4   1 78.3891 4.31502   4
  12  -4   1 61.9483 9.06893   1
 -12   4   1 81.6882 4.76452   3
  12   4  -1 74.2088 4.50136   4
  12  -4   1 72.8143 3.97149   4
  12   4  -1 68.9630 4.22966   3
 -12  -4  -1 72.4640 4.62892   4
 -12  -4  -1 77.7170 4.28309   3
 -12  -4   1 84.7625 10.1740   1
 -12  -4   1 81.0996 4.43346   3
  12   4   1 75.2931 4.46137   3
 -12   4  -1 79.6840 4.11737   4
  12  -4  -1 74.0162 4.47749   3
  12   4   1 83.6841 4.61994   4
  12  -4  -1 74.5262 4.15445   4
  12  -4  -1 65.9671 9.30019   1
 -12   4  -1 66.9547 4.52336   3
 -12  -4   1 77.3493 4.64542   4
 -12   4  -1 69.6381 9.04376   1
  12   4   1 73.5820 9.32440   1
 -13  -4  -1 2.42678 1.98865   3
  13   4  -1 2.28487 1.99077   4
 -13  -4  -1 3.95128 2.13818   4
  13  -4   1 5.81435 2.24700   3
  13   4  -1 6.57375 6.05619   1
 -13   4   1 -5.6508 4.86030   1
  13  -4   1 0.18577 5.65315   1
  13   4  -1 1.87011 1.97037   3
 -13   4   1 1.14004 1.74930   4
 -13   4   1 2.14842 2.15906   3
 -13  -4  -1 0.52075 5.16560   1
  13  -4   1 0.52925 1.64546   4
  13   4   1 4.39315 2.05094   3
 -13   4  -1 4.29112 1.78449   4
  13   4   1 3.97172 2.10366   4
 -13   4  -1 0.57445 2.00108   3
  13  -4  -1 -3.1216 5.63354   1
 -13  -4   1 0.39341 1.76805   3
 -13  -4   1 1.07770 5.00859   1
 -13   4  -1 -3.5595 5.31424   1
  13   4   1 0.99744 5.44343   1
  13  -4  -1 1.02424 2.00637   3
 -13  -4   1 0.68063 2.00183   4
  13  -4  -1 -1.1212 1.57305   4
  14   4  -1 36.8039 8.75588   1
 -14   4   1 27.5368 3.52205   3
 -14   4   1 37.1345 7.64856   1
  14  -4   1 15.7219 7.67019   1
 -14   4   1 34.4623 3.81970   4
 -14  -4  -1 37.6157 4.09710   4
  14   4  -1 47.4885 3.94421   3
  14  -4   1 36.9820 3.50026   4
 -14  -4  -1 34.8127 3.88702   3
 -14  -4   1 39.5622 4.22416   4
 -14  -4   1 35.4592 3.67659   3
  14  -4  -1 31.3682 3.51680   4
 -14  -4   1 32.0349 7.97101   1
  14   4   1 40.6962 9.36749   1
  14  -4  -1 34.2192 8.69645   1
 -14   4  -1 33.7378 3.51459   4
 -14   4  -1 38.4669 4.08642   3
  14   4   1 29.7483 3.36745   3
  14   4   1 35.7575 5.65964   4
 -14   4  -1 21.3383 7.32192   1
  15   4  -1 23.3627 8.29398   1
 -15  -4  -1 20.4281 7.49257   1
 -15   4   1 33.4962 8.11878   1
 -15   4   1 22.5662 3.00772   4
  15  -4   1 22.6074 8.83252   1
 -15  -4  -1 26.3228 3.55202   4
 -15   4   1 25.4980 3.58029   3
 -15  -4  -1 26.7109 3.31079   3
  15  -4   1 27.0563 3.16944   4
 -15   4  -1 21.3412 2.89255   4
  15  -4  -1 28.2059 3.25110   4
 -15  -4   1 26.8275 3.30071   3
 -15   4  -1 7.52255 7.05587   1
 -15  -4   1 31.5888 3.94984   4
 -15   4  -1 22.8285 3.40709   3
 -15  -4   1 20.8220 6.54928   1
  15  -4  -1 14.6311 8.08120   1
  16  -4   1 91.5561 13.2400   1
 -16   4   1 92.1688 5.52504   4
 -16  -4  -1 92.3924 5.90303   4
 -16   4   1 82.8469 5.83866   3
 -16  -4  -1 79.2518 12.0336   1
 -16  -4  -1 91.1179 5.59847   3
  16   4  -1 92.5425 12.9611   1
 -16   4   1 92.2490 12.7179   1
  16  -4   1 77.9841 4.96274   4
 -16   4  -1 89.2514 5.29154   4
 -16  -4   1 89.8804 5.57509   3
  16   4   1 86.7316 12.6544   1
 -16   4  -1 83.4550 12.1084   1
 -16  -4   1 93.4686 12.7229   1
  16  -4  -1 72.8292 12.3010   1
 -16  -4   1 98.5761 6.19206   4
 -16   4  -1 86.6670 5.87529   3
 -17   4   1 22.3129 9.80078   1
 -17  -4  -1 42.1532 4.68017   3
  17  -4   1 23.4791 10.3651   1
 -17   4   1 39.2784 4.43698   4
 -17  -4  -1 31.7951 4.09426   4
 -17  -4  -1 39.3144 10.1379   1
 -17   4   1 35.7053 4.30855   3
 -17   4  -1 42.4574 4.28607   4
  17   4   1 42.6436 10.8257   1
 -17  -4   1 33.7429 4.29272   4
 -17  -4   1 50.9270 4.78552   3
  17  -4  -1 46.4142 11.4222   1
 -17  -4   1 33.8267 9.84371   1
 -17   4  -1 36.5108 4.41806   3
 -17   4  -1 22.1664 9.58966   1
  18   4  -1 17.9904 10.6651   1
 -18  -4  -1 13.8128 3.28427   4
 -18  -4  -1 6.55035 2.85475   3
 -18   4   1 6.47253 2.74402   4
 -18  -4  -1 14.4689 10.2962   1
  18  -4   1 8.64162 10.4681   1
 -18   4   1 5.40814 9.80011   1
 -18   4   1 12.0025 3.22499   3
  18   4   1 6.55228 9.87437   1
 -18   4  -1 -3.0337 9.46163   1
  18  -4  -1 -4.8969 9.82705   1
 -18  -4   1 0.59746 9.68899   1
 -18  -4   1 9.16203 2.98147   4
 -18   4  -1 13.1571 3.27148   3
 -18  -4   1 7.33517 2.92555   3
 -18   4  -1 7.31234 2.45628   4
 -19   4   1 35.5310 4.33448   4
 -19   4   1 40.7751 4.82274   3
 -19   4   1 37.5324 12.3390   1
  19   4  -1 37.0450 13.3063   1
  19  -4   1 25.2693 12.6208   1
 -19  -4  -1 35.9146 4.48381   3
 -19  -4  -1 44.9587 5.18966   4
 -19  -4  -1 44.2268 12.7812   1
 -19   4  -1 32.5703 4.49884   3
  19  -4  -1 43.0679 13.5310   1
 -19   4  -1 39.2509 4.41283   4
 -19  -4   1 36.9986 4.66797   4
  19   4   1 36.2489 13.3410   1
 -19   4  -1 21.4582 12.3768   1
 -19  -4   1 36.1626 12.2878   1
 -19  -4   1 34.3168 4.35322   3
  20   4  -1 12.1832 13.1161   1
 -20   4   1 15.2787 3.35274   4
 -20   4   1 21.4956 3.97675   3
  20  -4   1 21.1104 13.8292   1
 -20  -4  -1 20.7154 3.77603   3
 -20   4   1 22.4657 13.5921   1
 -20  -4  -1 31.2207 13.3331   1
 -20  -4  -1 17.3074 3.75402   4
 -20  -4   1 7.24849 12.9817   1
 -20  -4   1 15.0762 3.65565   4
 -20   4  -1 23.2864 13.1466   1
 -20   4  -1 19.2938 3.73812   3
  20  -4  -1 26.4333 13.5493   1
 -20   4  -1 21.4426 3.55949   4
 -20  -4   1 18.0382 3.45979   3
  20   4   1 14.3224 13.7114   1
 -21  -4  -1 10.6199 3.45507   3
 -21  -4  -1 9.84885 16.2974   1
 -21  -4  -1 7.35057 3.16365   4
 -21   4   1 2.42886 14.9777   1
  21   4  -1 -14.060 14.8474   1
 -21   4   1 20.5521 4.03557   3
 -21   4   1 11.5757 3.14849   4
  21  -4   1 15.0382 15.5440   1
  21   4   1 -1.2475 15.1022   1
 -21  -4   1 11.7684 3.25904   3
 -21  -4   1 10.8365 14.6467   1
 -21   4  -1 16.6810 14.5674   1
 -21   4  -1 7.87957 3.11546   3
 -21   4  -1 14.1877 3.23935   4
 -21  -4   1 9.64254 3.19792   4
  21  -4  -1 -0.0126 15.0978   1
 -22   4   1 24.7902 18.1813   1
 -22   4   1 8.24943 3.14177   4
  22  -4   1 1.19066 18.2412   1
  22   4  -1 15.5162 18.9682   1
 -22   4   1 3.77434 3.16448   3
 -22  -4  -1 26.2177 20.0359   1
 -22  -4  -1 10.2850 3.39966   4
 -22  -4  -1 9.12462 3.56739   3
 -22   4  -1 13.2428 3.69193   3
  22   4   1 19.6849 18.9071   1
 -22  -4   1 15.3113 3.71044   4
 -22  -4   1 11.4894 3.41938   3
 -22   4  -1 10.3086 2.87339   4
 -22  -4   1 -8.2566 17.4820   1
 -22   4  -1 -15.659 16.7155   1
  22  -4  -1 0.35741 19.0379   1
 -23   4   1 3.73288 3.29340   3
 -23  -4  -1 13.7752 20.8841   1
 -23   4   1 1.63678 2.57716   4
  23  -4   1 28.3824 22.7750   1
 -23  -4  -1 5.68133 3.20951   4
  23   4  -1 -2.0748 24.1537   1
 -23   4   1 1.47961 20.8875   1
 -23  -4  -1 0.37094 3.02100   3
 -23   4  -1 2.38295 2.49142   4
  23   4   1 34.9543 22.0737   1
 -23   4  -1 2.37722 3.27532   3
 -23  -4   1 8.59945 3.24612   3
  23  -4  -1 13.1756 22.5599   1
 -23  -4   1 -1.3775 2.55537   4
 -23   4  -1 -2.2802 24.1808   1
 -23  -4   1 13.7757 22.7862   1
 -24  -4  -1 -0.0219 2.96200   4
 -24  -4  -1 1.09150 3.09526   3
  24  -4   1 41.4180 32.5222   1
 -24   4   1 0.44186 2.60696   4
 -24   4   1 4.25526 3.33446   3
 -24   4  -1 1.69645 3.18300   3
 -24  -4   1 -13.072 25.1464   1
 -24  -4   1 1.53575 3.37778   4
 -24   4  -1 -0.5250 2.41152   4
 -24  -4   1 -2.6804 3.12138   3
  24   4   1 -15.988 26.8154   1
   0   5  -1 1350.70 32.6341   1
   0   5   1 1293.94 28.9520   3
   0   5   1 1346.00 32.8320   1
   0  -5   1 1282.56 28.5390   3
   0  -5  -1 1296.05 29.0502   4
   0   5   1 1290.44 29.0366   4
   0  -5   1 1269.29 28.7206   4
   0  -5  -1 1321.62 32.7338   1
   0   5  -1 1312.84 28.7430   4
   0  -5   1 1310.50 32.5766   1
   0   5  -1 1317.44 28.5514   3
   1  -5   1 34.6565 3.61984   1
   1   5  -1 33.9094 1.60161   4
   1   5  -1 33.9721 1.13130   3
   1   5  -1 30.6809 3.47605   1
  -1  -5  -1 34.1230 1.77179   4
  -1   5   1 36.8785 1.63416   4
  -1   5   1 34.3652 1.64847   3
   1   5  -1 34.4543 1.13457   3
   1  -5   1 34.8830 1.24603   4
  -1  -5  -1 37.0713 3.65547   1
  -1   5   1 36.9512 3.78354   1
   1  -5   1 34.2921 1.40802   3
   1   5   1 36.7949 1.59822   3
   1  -5  -1 34.0480 1.61715   4
   1  -5  -1 31.3160 1.59295   3
   1  -5  -1 34.2952 3.60055   1
   1   5   1 35.1173 3.63477   1
  -1  -5   1 35.1221 1.60392   4
  -1   5  -1 34.4615 1.24489   4
  -1   5  -1 39.3267 1.52182   3
  -1   5  -1 30.8569 3.43010   1
  -1  -5   1 39.2148 3.72705   1
   2   5  -1 365.721 12.1598   1
   2   5  -1 357.323 8.81971   4
  -2  -5  -1 359.107 8.96982   4
  -2   5   1 353.187 8.61563   4
  -2   5   1 365.836 12.3396   1
   2  -5   1 364.517 8.63763   3
  -2   5   1 357.136 8.83535   3
   2   5  -1 364.587 8.18577   3
  -2  -5  -1 349.381 12.0560   1
   2  -5   1 361.349 8.14110   4
  -2  -5  -1 353.095 8.63053   3
  -2   5   1 375.447 12.4193   1
  -2   5  -1 351.318 8.63151   3
  -2   5  -1 360.558 12.0988   1
   2   5   1 375.108 12.4279   1
  -2  -5   1 363.165 12.1419   1
  -2   5  -1 352.862 12.0729   1
   2   5   1 363.067 8.63435   3
  -2  -5   1 356.782 8.16887   3
  -2  -5   1 371.804 8.86268   4
  -2   5  -1 356.663 8.13677   4
   2  -5  -1 355.710 8.63758   4
   2  -5  -1 347.277 8.80007   3
   2   5   1 366.709 8.97248   4
   3   5  -1 1214.05 27.2673   4
  -3  -5  -1 1213.90 31.5416   1
   3  -5   1 1184.61 27.0316   3
   3  -5   1 1239.51 31.5257   1
  -3   5   1 1202.21 26.8958   4
  -3   5   1 1237.07 31.6893   1
   3   5  -1 1239.93 31.5991   1
  -3   5   1 1238.05 27.2648   3
  -3  -5  -1 1192.98 27.3462   4
  -3  -5  -1 1182.96 26.9442   3
   3   5  -1 1179.38 26.5440   3
   3   5   1 1196.64 26.9369   3
  -3   5  -1 1209.57 26.4051   4
   3   5   1 1214.05 27.3403   4
  -3  -5   1 1209.06 26.5556   3
   3  -5  -1 1153.59 31.3780   1
   3  -5  -1 1204.26 27.2239   3
  -3   5  -1 1176.09 27.0515   3
   3   5   1 1184.16 31.4729   1
  -3   5  -1 1208.77 26.3979   4
  -3  -5   1 1210.53 27.2827   4
  -3  -5   1 1247.62 31.5992   1
   4   5  -1 188.929 9.01726   1
  -4  -5  -1 166.709 8.62781   1
  -4  -5  -1 186.933 5.64612   4
  -4   5   1 194.518 5.23261   4
   4   5  -1 188.351 4.95530   3
  -4   5   1 195.453 9.17880   1
   4  -5   1 198.386 5.50178   3
   4  -5   1 199.285 9.14524   1
  -4   5   1 198.928 5.64793   3
   4   5  -1 186.703 5.58737   4
  -4  -5  -1 182.515 5.25042   3
  -4   5  -1 191.830 5.50406   3
   4   5   1 187.701 5.25220   3
   4   5   1 198.789 9.26508   1
  -4  -5   1 186.153 5.61737   4
  -4  -5   1 186.824 4.95425   3
   4  -5  -1 197.761 9.23186   1
   4   5   1 196.339 5.70869   4
   4  -5  -1 189.552 5.54304   3
  -4   5  -1 194.914 4.77448   4
  -4  -5   1 188.635 8.97731   1
  -4   5  -1 175.952 8.74393   1
   5   5  -1 1101.22 26.1123   4
   5   5  -1 1126.83 25.4469   3
   5  -5   1 1160.11 31.4841   1
   5  -5   1 1145.12 26.0002   3
  -5   5   1 1127.48 31.4286   1
  -5  -5  -1 1114.67 26.1837   4
  -5  -5  -1 1140.46 31.4131   1
  -5  -5  -1 1098.08 25.7165   3
  -5   5   1 1108.53 26.0546   3
   5   5  -1 1161.62 31.4430   1
  -5   5   1 1134.10 25.6147   4
  -5  -5   1 1200.83 31.9795   1
  -5  -5   1 1133.09 26.1871   4
  -5   5  -1 1048.88 30.7985   1
  -5   5  -1 1130.48 26.0204   3
   5  -5  -1 1186.43 31.7399   1
   5   5   1 1090.43 26.1060   4
   5   5   1 1164.44 25.7819   3
  -5   5  -1 1112.65 25.1747   4
  -5  -5   1 1124.82 25.4446   3
   5  -5  -1 1161.25 26.1184   3
   5   5   1 1131.12 31.4446   1
   6  -5   1 809.355 18.3461   4
  -6  -5  -1 797.689 18.8813   3
   6   5  -1 811.893 25.0065   1
  -6   5   1 796.616 18.7035   4
  -6  -5  -1 779.104 19.2749   4
   6   5  -1 804.436 18.6301   3
   6  -5   1 788.251 19.1260   3
  -6   5   1 840.469 25.1508   1
  -6  -5  -1 751.330 24.4440   1
   6  -5   1 804.566 24.8880   1
   6   5  -1 792.378 19.2873   4
  -6   5   1 793.738 19.2204   3
  -6   5  -1 799.130 18.3259   4
   6   5   1 799.434 24.9111   1
   6   5   1 821.633 19.3569   4
   6   5   1 787.827 18.8410   3
  -6  -5   1 804.765 24.7956   1
  -6   5  -1 830.910 24.8879   1
  -6  -5   1 787.863 19.2917   4
  -6  -5   1 790.417 18.6050   3
  -6   5  -1 797.940 19.1877   3
   6  -5  -1 838.593 25.2352   1
   6  -5  -1 801.931 19.2221   3
  -7  -5  -1 28.2281 2.33534   3
   7  -5   1 26.9864 1.89390   4
   7   5  -1 35.4492 5.50623   1
   7  -5   1 29.7386 5.23030   1
  -7  -5  -1 30.1737 4.94057   1
  -7   5   1 26.8418 4.91433   1
   7   5  -1 30.2916 2.26807   3
  -7   5   1 31.8949 2.79801   3
   7   5  -1 26.9574 2.69990   4
  -7  -5  -1 26.2064 2.62345   4
   7  -5   1 35.1645 2.88113   3
  -7   5   1 34.4363 2.30514   4
  -7   5  -1 31.0954 2.01453   4
  -7  -5   1 28.8104 2.63333   4
   7  -5  -1 40.8180 5.84008   1
   7   5   1 17.5461 4.48674   1
   7  -5  -1 36.2345 2.76305   3
  -7  -5   1 28.7301 2.11924   3
  -7  -5   1 19.8643 4.48329   1
   7   5   1 29.6211 2.57299   4
  -7   5  -1 22.4487 2.65239   3
  -7   5  -1 25.8732 4.77840   1
   7   5   1 28.2120 2.20380   3
  -8  -5  -1 192.184 11.4412   1
   8  -5   1 210.235 11.9876   1
   8   5  -1 213.388 11.9718   1
  -8   5   1 201.208 6.20577   4
  -8   5   1 225.495 11.8710   1
  -8   5   1 199.263 6.70744   3
  -8  -5  -1 191.773 6.30124   3
   8  -5   1 211.789 6.77992   3
   8   5  -1 196.722 6.71708   4
   8  -5   1 197.091 5.84405   4
  -8  -5  -1 191.262 6.67603   4
   8   5  -1 193.961 6.13884   3
  -8  -5   1 188.588 6.66551   4
   8  -5  -1 203.559 6.72508   3
  -8  -5   1 210.443 11.6785   1
  -8  -5   1 193.270 6.10921   3
  -8   5  -1 199.796 11.3950   1
   8   5   1 204.578 6.79079   4
   8  -5  -1 199.154 6.16144   4
   8  -5  -1 212.941 11.9788   1
  -8   5  -1 202.335 6.70817   3
   8   5   1 202.706 6.36877   3
   8   5   1 194.995 11.6982   1
  -8   5  -1 201.105 5.88880   4
  -9  -5  -1 283.808 14.5021   1
   9   5  -1 288.898 14.9280   1
  -9   5   1 274.232 8.68019   3
   9  -5   1 283.562 14.7747   1
  -9  -5  -1 272.975 8.73201   4
   9  -5   1 268.538 8.62805   3
  -9   5   1 281.408 14.4352   1
   9   5  -1 290.720 8.87177   4
   9  -5   1 286.412 7.89122   4
  -9  -5  -1 284.510 8.42303   3
  -9   5   1 264.797 8.05960   4
   9   5  -1 297.109 8.33296   3
  -9  -5   1 275.938 8.14984   3
   9  -5  -1 290.319 8.79006   3
   9   5   1 267.178 8.24697   3
  -9   5  -1 296.075 8.83583   3
   9   5   1 309.600 15.2519   1
  -9  -5   1 274.911 14.4414   1
   9  -5  -1 279.253 8.15787   4
   9   5   1 285.149 8.78084   4
  -9   5  -1 285.344 7.89892   4
  -9   5  -1 273.978 14.2759   1
   9  -5  -1 323.110 15.3732   1
  -9  -5   1 273.993 8.77887   4
 -10   5   1 133.224 10.9144   1
 -10  -5  -1 158.469 6.07214   4
 -10  -5  -1 152.144 11.1881   1
  10  -5   1 143.144 11.3784   1
  10   5  -1 137.624 11.0203   1
 -10  -5  -1 142.546 5.50534   3
  10  -5   1 139.062 4.98996   4
  10  -5   1 135.923 5.71364   3
 -10   5   1 137.649 5.26658   4
  10   5  -1 151.744 5.99596   4
  10   5  -1 142.002 5.39712   3
  10   5   1 145.378 10.8929   1
 -10  -5   1 137.020 5.25921   3
  10   5   1 145.439 5.53678   3
  10  -5  -1 135.922 11.2942   1
 -10  -5   1 155.734 11.5936   1
  10  -5  -1 140.640 5.77477   3
 -10   5  -1 143.490 5.09634   4
  10  -5  -1 141.649 5.27558   4
 -10   5  -1 134.723 10.8211   1
  10   5   1 132.098 5.70116   4
  11  -5   1 109.730 4.56586   4
 -11   5   1 117.392 10.9478   1
  11  -5   1 109.702 5.39452   3
 -11  -5  -1 124.705 5.22445   3
 -11  -5  -1 128.950 5.66443   4
  11   5  -1 110.195 5.43724   4
  11  -5   1 115.634 11.1533   1
 -11  -5  -1 112.587 10.7436   1
 -11   5   1 112.298 5.49543   3
  11   5  -1 117.245 5.05761   3
 -11   5   1 122.129 5.02555   4
  11   5  -1 128.880 10.9417   1
  11  -5  -1 124.156 11.3734   1
 -11   5  -1 108.512 5.27802   3
  11  -5  -1 111.333 5.33847   3
 -11  -5   1 108.313 5.50380   4
 -11   5  -1 108.943 10.7414   1
  11   5   1 123.055 10.5683   1
 -11  -5   1 112.782 4.94690   3
 -11   5  -1 115.280 4.70408   4
 -11  -5   1 136.449 11.3799   1
  11  -5  -1 116.756 4.89903   4
  11   5   1 118.843 5.39422   4
  11   5   1 112.330 5.07536   3
  12   5  -1 15.1249 6.44803   1
  12  -5   1 5.12565 5.55479   1
  12  -5   1 17.8220 2.23360   4
 -12   5   1 15.6071 5.81578   1
 -12  -5  -1 15.4424 2.41093   3
 -12   5   1 17.7580 2.49862   4
 -12  -5  -1 8.84333 5.70719   1
 -12   5   1 15.8426 2.75513   3
  12  -5   1 18.8841 2.89932   3
  12   5  -1 12.5130 2.44008   4
  12   5  -1 15.8635 2.58673   3
 -12  -5  -1 18.9548 2.93480   4
  12  -5  -1 28.6631 7.30741   1
 -12  -5   1 12.4428 2.24982   3
 -12   5  -1 5.00688 5.17459   1
  12   5   1 21.8023 6.55303   1
  12  -5  -1 17.6299 2.70390   3
  12   5   1 14.9399 2.62549   4
 -12   5  -1 19.1887 2.36974   4
  12   5   1 15.3847 2.44268   3
 -12   5  -1 18.4820 2.81083   3
 -12  -5   1 17.0915 5.96645   1
 -12  -5   1 17.2362 2.79330   4
  12  -5  -1 18.2661 2.40170   4
  13   5  -1 107.491 5.75134   4
 -13  -5  -1 116.180 5.97068   4
  13   5  -1 114.503 5.54566   3
  13  -5   1 116.835 5.15947   4
  13   5  -1 108.530 12.5577   1
 -13  -5  -1 127.326 12.6525   1
 -13   5   1 116.478 12.5575   1
 -13  -5  -1 115.333 5.65204   3
 -13   5   1 116.979 5.94300   3
  13  -5   1 111.598 12.2953   1
  13  -5   1 110.807 5.81339   3
 -13   5   1 117.841 5.45718   4
  13   5   1 118.437 5.71435   3
  13  -5  -1 107.725 5.89425   3
  13   5   1 109.071 5.87340   4
 -13  -5   1 116.927 5.56017   3
 -13   5  -1 119.882 6.08130   3
  13  -5  -1 103.866 12.3395   1
 -13  -5   1 113.889 12.2517   1
  13  -5  -1 118.670 5.42816   4
 -13   5  -1 118.925 5.27083   4
  13   5   1 117.260 12.6537   1
 -13  -5   1 119.449 6.02377   4
 -13   5  -1 89.2482 11.0747   1
 -14  -5  -1 65.8143 4.76170   3
 -14   5   1 70.9247 4.95983   3
  14   5  -1 84.8359 11.5157   1
  14   5  -1 74.8204 4.74965   3
  14  -5   1 75.2540 4.33788   4
 -14  -5  -1 73.3579 5.19779   4
  14  -5   1 59.9260 10.1882   1
 -14   5   1 58.4745 9.97743   1
 -14  -5  -1 54.4613 9.64548   1
 -14   5   1 80.3846 4.71219   4
  14  -5  -1 80.4654 4.64103   4
 -14  -5   1 71.4666 4.66274   3
 -14  -5   1 77.8169 5.14644   4
  14  -5  -1 70.3689 10.3167   1
  14   5   1 81.4462 11.6521   1
 -14   5  -1 83.4691 11.1219   1
  14   5   1 78.4848 4.92854   3
 -14   5  -1 67.0506 4.89105   3
 -14  -5   1 75.1735 10.8214   1
 -14   5  -1 77.4348 4.46796   4
 -15   5   1 63.5575 4.90843   3
 -15  -5  -1 65.9749 4.85025   4
 -15   5   1 68.1270 10.8713   1
  15   5  -1 87.6586 12.1654   1
  15  -5   1 61.4459 11.2452   1
 -15  -5  -1 36.5817 9.06920   1
  15  -5   1 54.5947 4.06601   4
 -15  -5  -1 63.9626 4.74358   3
 -15   5   1 62.8719 4.55903   4
 -15  -5   1 50.9500 4.36836   3
 -15   5  -1 61.7763 9.92402   1
 -15  -5   1 55.9868 4.86532   4
 -15   5  -1 59.3698 4.98545   3
  15   5   1 63.0137 11.2327   1
 -15   5  -1 57.0982 4.14706   4
  15  -5  -1 58.6042 10.8413   1
  15  -5  -1 59.8656 4.35980   4
 -15  -5   1 33.0058 9.16996   1
 -16  -5  -1 7.82506 2.60891   3
 -16   5   1 7.77249 2.40336   4
 -16  -5  -1 9.13442 2.78383   4
 -16  -5  -1 14.1248 7.98377   1
 -16   5   1 6.33116 2.73582   3
  16  -5   1 9.51732 2.25419   4
 -16   5   1 0.66357 7.21482   1
  16  -5   1 7.74978 8.49610   1
  16   5  -1 15.1968 8.43470   1
 -16   5  -1 10.5791 2.52089   4
 -16   5  -1 12.7024 7.92487   1
 -16  -5   1 9.56611 2.88645   4
 -16  -5   1 18.1600 8.78710   1
 -16  -5   1 11.4243 2.73982   3
  16  -5  -1 2.76731 8.13436   1
 -16   5  -1 8.24519 2.79450   3
  16   5   1 23.1933 9.32473   1
 -17   5   1 20.5642 3.20130   4
  17   5  -1 9.21333 9.57170   1
 -17  -5  -1 26.2917 3.97091   4
  17  -5   1 33.2802 10.7583   1
 -17   5   1 24.5719 3.82596   3
 -17   5   1 15.8596 9.18206   1
 -17  -5  -1 18.9066 3.29811   3
 -17  -5  -1 26.6898 10.0925   1
 -17  -5   1 20.9622 3.37047   3
 -17   5  -1 29.0980 3.57840   4
 -17  -5   1 24.2564 3.77613   4
 -17   5  -1 19.1960 3.62493   3
  17   5   1 25.4885 10.5481   1
  17  -5  -1 26.5093 10.3237   1
 -17  -5   1 33.4637 10.6553   1
 -17   5  -1 18.2298 9.22751   1
 -18   5   1 67.1906 5.72548   3
  18   5  -1 76.6803 13.5461   1
 -18   5   1 31.2390 11.4119   1
 -18   5   1 62.3455 5.05799   4
 -18  -5  -1 50.7951 5.17395   3
 -18  -5  -1 61.5678 12.7331   1
  18  -5   1 43.2784 12.2685   1
 -18  -5  -1 50.8764 5.46025   4
 -18   5  -1 24.9555 10.9770   1
 -18   5  -1 55.1900 4.64286   4
 -18  -5   1 51.6587 12.3750   1
 -18   5  -1 57.1801 5.32330   3
 -18  -5   1 54.3582 4.99519   3
  18   5   1 40.2090 12.5413   1
  18  -5  -1 40.8207 12.5590   1
 -18  -5   1 59.6192 5.72828   4
 -19   5   1 54.0111 5.57034   3
 -19  -5  -1 35.9281 12.3972   1
 -19  -5  -1 47.1821 5.21251   3
  19  -5   1 45.2613 14.0502   1
 -19  -5  -1 52.8839 5.46436   4
  19   5  -1 34.4438 13.4281   1
 -19   5   1 57.0075 14.8401   1
 -19   5   1 52.4733 4.82470   4
 -19   5  -1 44.0595 5.10053   3
  19  -5  -1 59.1760 14.3503   1
  19   5   1 33.5889 13.7208   1
 -19   5  -1 42.6559 4.50282   4
 -19  -5   1 46.0025 5.44233   4
 -19  -5   1 52.1151 13.6441   1
 -19   5  -1 20.8167 12.6239   1
 -20  -5  -1 14.2819 3.41752   3
 -20  -5  -1 6.40067 3.15478   4
 -20   5   1 10.8914 2.83734   4
 -20   5   1 -7.9348 12.5904   1
 -20  -5  -1 14.1001 13.1449   1
  20  -5   1 6.38548 13.4979   1
 -20   5   1 9.97632 3.47883   3
  20   5  -1 14.8530 13.7596   1
 -20  -5   1 8.61340 3.31446   4
 -20  -5   1 23.9942 13.6285   1
 -20  -5   1 7.86809 2.87902   3
 -20   5  -1 -14.725 12.1360   1
 -20   5  -1 7.40864 3.12193   3
  20   5   1 12.7166 14.1257   1
 -20   5  -1 9.34126 2.70252   4
  20  -5  -1 14.9058 14.1442   1
 -21   5   1 14.4975 3.10829   4
  21   5  -1 14.1659 16.1726   1
 -21  -5  -1 26.8073 4.28449   3
 -21   5   1 21.8162 4.12973   3
 -21   5   1 15.0206 15.4318   1
 -21  -5  -1 22.9194 4.15381   4
 -21  -5  -1 14.9902 15.5815   1
  21  -5   1 48.6315 19.0240   1
 -21  -5   1 14.5346 3.42041   3
 -21   5  -1 17.6487 3.21879   4
 -21  -5   1 13.4659 15.3887   1
  21   5   1 22.8472 16.9107   1
 -21  -5   1 14.3887 3.74348   4
 -21   5  -1 22.3384 4.37761   3
  21  -5  -1 22.6000 16.2530   1
 -21   5  -1 -7.5870 17.1067   1
 -22  -5  -1 30.9626 18.4353   1
 -22   5   1 20.9373 18.4108   1
  22   5  -1 3.29492 18.4597   1
 -22   5   1 13.3866 3.17598   4
  22  -5   1 43.2491 19.6385   1
 -22  -5  -1 9.54439 3.62790   3
 -22   5   1 12.6322 3.75221   3
 -22  -5  -1 15.0507 3.73805   4
 -22   5  -1 18.3872 3.43297   4
  22   5   1 40.8749 20.4616   1
 -22  -5   1 7.26993 17.7789   1
 -22   5  -1 12.6983 17.7594   1
 -22   5  -1 13.9846 4.01539   3
  22  -5  -1 3.73326 18.8487   1
 -22  -5   1 16.2976 4.07158   4
 -22  -5   1 16.4264 3.76005   3
  23   5  -1 -5.0801 23.4595   1
 -23  -5  -1 14.7419 3.85872   4
 -23  -5  -1 8.36000 21.0924   1
 -23   5   1 12.7799 3.32180   4
 -23   5   1 6.79602 3.45825   3
  23  -5   1 28.2811 26.6557   1
 -23   5   1 -6.1071 21.1744   1
 -23  -5  -1 8.85811 3.74057   3
 -23   5  -1 6.36548 2.87808   4
 -23  -5   1 36.3965 21.2289   1
 -23  -5   1 14.0485 3.75477   3
  23   5   1 -14.928 22.9495   1
  23  -5  -1 15.9254 23.6897   1
 -23   5  -1 -0.7596 2.99681   3
 -23  -5   1 4.99745 3.31535   4
 -24   5   1 2.00401 3.50772   3
 -24  -5  -1 4.11728 3.38013   3
  24  -5   1 28.1278 37.7755   1
 -24  -5  -1 2.19685 3.32235   4
 -24   5   1 1.69140 2.80306   4
 -24   5  -1 4.16075 3.57068   3
 -24  -5   1 5.46116 3.39493   3
 -24   5  -1 3.31843 2.85339   4
 -24  -5   1 -20.602 29.5987   1
 -24  -5   1 7.03097 3.65481   4
  24   5   1 -3.4798 27.7719   1
   0   6  -1 0.84260 0.43875   3
   0  -6  -1 0.89970 0.69024   4
   0  -6   1 0.99104 0.43706   3
   0   6   1 1.61910 0.68337   4
   0  -6   1 0.54609 1.82963   1
   0  -6   1 0.59281 0.51746   4
   0   6   1 2.33849 2.00872   1
   0   6  -1 1.08746 1.74296   1
   0   6   1 0.84133 0.61490   3
   0  -6  -1 1.06952 1.60083   1
   0   6  -1 1.04442 0.51030   4
   1   6  -1 410.789 13.6849   1
   1   6  -1 410.734 9.30088   3
   1  -6   1 412.267 9.58281   3
   1  -6   1 396.992 13.5849   1
  -1   6   1 410.097 13.8322   1
  -1  -6  -1 410.536 10.0376   4
  -1   6   1 425.716 9.88910   4
   1   6  -1 416.567 9.30516   3
   1  -6   1 412.584 9.44994   4
  -1  -6  -1 414.577 13.7714   1
  -1   6   1 401.527 9.89566   3
   1   6  -1 408.610 9.81754   4
  -1  -6   1 418.659 13.7327   1
  -1   6  -1 400.347 9.43229   4
   1   6   1 417.571 10.0516   4
  -1   6  -1 410.944 9.59235   3
   1  -6  -1 410.618 13.8110   1
  -1  -6   1 407.937 9.81444   4
   1  -6  -1 403.351 9.84295   4
   1  -6  -1 413.171 9.91076   3
  -1   6  -1 398.793 13.5845   1
   1   6   1 406.338 9.77030   3
   1   6   1 429.232 14.0337   1
   2   6  -1 399.266 13.4784   1
   2  -6   1 377.571 9.25772   3
  -2   6   1 381.852 9.52965   3
  -2  -6  -1 389.469 9.69320   4
  -2   6   1 391.780 9.33342   4
   2   6  -1 389.167 8.82534   3
   2  -6   1 373.073 8.82669   4
  -2   6   1 383.176 13.5093   1
   2   6  -1 384.639 9.51033   4
  -2  -6  -1 381.619 13.4034   1
  -2  -6  -1 385.385 9.30299   3
   2   6   1 385.315 9.29508   3
  -2  -6   1 387.825 9.52631   4
  -2  -6   1 382.162 13.3363   1
  -2   6  -1 375.822 13.2081   1
   2  -6  -1 378.024 9.31897   4
   2   6   1 386.891 9.66663   4
  -2   6  -1 390.347 8.84481   4
   2  -6  -1 406.011 9.59076   3
  -2   6  -1 387.776 9.30805   3
  -2   6  -1 373.651 13.2035   1
   2   6   1 419.067 13.9782   1
  -3   6   1 262.378 10.7718   1
   3   6  -1 249.353 6.04369   3
   3   6  -1 270.512 10.7792   1
  -3   6   1 251.568 10.6107   1
  -3  -6  -1 241.583 6.43330   3
   3  -6   1 244.279 6.54181   3
   3   6  -1 259.485 6.84865   4
  -3  -6  -1 258.795 10.6319   1
  -3  -6  -1 236.693 6.83892   4
  -3   6   1 245.468 6.73618   3
  -3   6   1 251.994 6.42957   4
   3  -6  -1 252.307 6.74590   3
  -3  -6   1 252.413 6.81767   4
   3   6   1 252.924 6.88626   4
  -3  -6   1 251.087 10.4651   1
  -3   6  -1 247.379 6.59944   3
   3   6   1 264.836 10.7362   1
  -3   6  -1 254.480 10.4808   1
  -3   6  -1 224.463 10.0846   1
   3   6   1 247.327 6.44078   3
  -3   6  -1 249.902 5.92771   4
  -3  -6   1 245.288 6.02870   3
   4  -6   1 769.086 22.8485   1
   4   6  -1 750.718 17.8493   4
  -4  -6  -1 804.237 23.1802   1
  -4   6   1 746.216 22.7909   1
  -4  -6  -1 755.129 17.9628   4
  -4   6   1 754.140 17.3222   4
   4   6  -1 761.495 22.8074   1
   4   6  -1 734.784 17.0280   3
  -4   6   1 724.595 17.7325   3
   4  -6   1 748.695 17.6225   3
  -4  -6  -1 746.200 17.4146   3
   4   6   1 765.097 22.9443   1
   4   6   1 773.135 17.9669   4
   4  -6  -1 746.243 17.7449   3
  -4  -6   1 728.755 22.5346   1
   4  -6  -1 751.941 22.9025   1
  -4   6  -1 746.779 22.5442   1
   4   6   1 748.907 17.4152   3
  -4   6  -1 743.538 17.6467   3
  -4  -6   1 753.093 17.0408   3
  -4   6  -1 745.541 16.8217   4
  -4   6  -1 752.567 16.8364   4
  -4  -6   1 747.529 17.8667   4
  -5   6   1 22.3411 4.28479   1
   5  -6   1 31.6548 2.37035   3
  -5  -6  -1 32.0868 4.68102   1
   5   6  -1 29.6464 2.43257   4
  -5  -6  -1 32.9893 2.11018   3
  -5   6   1 32.9469 2.00481   4
  -5   6   1 30.0264 2.54809   3
   5   6  -1 31.9072 4.44595   1
  -5  -6  -1 29.7221 2.42711   4
   5  -6   1 26.0674 4.46721   1
   5   6  -1 31.4760 1.79379   3
  -5   6  -1 24.0426 4.22532   1
   5   6   1 25.1555 4.40632   1
  -5  -6   1 38.9214 4.95275   1
  -5  -6   1 34.2666 1.82735   3
   5  -6  -1 28.3542 2.22328   3
   5  -6  -1 29.8043 4.76177   1
   5   6   1 32.9050 2.49319   4
   5   6   1 32.7923 2.03737   3
  -5   6  -1 31.9262 2.42465   3
  -5   6  -1 31.3559 1.61901   4
  -5  -6   1 31.3180 2.37480   4
  -6  -6  -1 142.797 4.80869   3
  -6   6   1 153.096 5.34279   3
   6   6  -1 151.276 9.51973   1
  -6  -6  -1 144.661 5.33616   4
   6   6  -1 152.385 5.31928   4
   6   6  -1 147.603 4.60109   3
   6  -6   1 170.755 9.84377   1
  -6   6   1 148.664 4.72916   4
   6  -6   1 148.429 5.15758   3
  -6  -6  -1 138.779 9.21585   1
   6   6   1 151.525 4.84937   3
  -6  -6   1 151.204 9.49849   1
  -6   6  -1 154.005 9.50081   1
   6  -6  -1 137.496 9.30017   1
   6  -6  -1 157.495 5.24538   3
  -6   6  -1 149.051 4.32346   4
   6   6   1 144.749 9.18585   1
   6   6   1 151.597 5.34521   4
  -6  -6   1 150.189 5.37892   4
  -6   6  -1 144.754 5.15489   3
  -6  -6   1 153.391 4.60041   3
  -7   6   1 488.752 12.3701   4
  -7  -6  -1 491.199 13.1102   4
   7   6  -1 503.669 13.1535   4
   7   6  -1 495.891 19.0573   1
   7  -6   1 491.822 18.8575   1
  -7  -6  -1 500.879 12.6091   3
  -7   6   1 496.222 13.0274   3
   7  -6   1 499.008 12.9312   3
  -7  -6  -1 488.312 18.8342   1
   7   6  -1 498.188 12.3386   3
  -7   6   1 479.777 18.7814   1
  -7  -6   1 491.679 12.2927   3
   7   6   1 490.415 13.1071   4
  -7   6  -1 499.711 18.9265   1
   7   6   1 512.413 12.6299   3
  -7  -6   1 472.630 18.6569   1
  -7  -6   1 506.130 13.1731   4
  -7   6  -1 484.921 11.9662   4
  -7   6  -1 508.431 13.0489   3
   7  -6  -1 507.668 13.0509   3
   7   6   1 527.299 19.4293   1
   7  -6  -1 477.422 18.7479   1
  -8   6   1 114.276 4.30516   4
   8   6  -1 112.832 4.27455   3
  -8   6   1 113.956 4.94073   3
   8  -6   1 114.308 4.83030   3
   8   6  -1 114.337 4.93801   4
  -8  -6  -1 110.432 4.43884   3
   8  -6   1 110.104 9.43137   1
  -8   6   1 118.269 9.44182   1
   8  -6   1 119.478 3.99893   4
   8   6  -1 120.728 9.55534   1
  -8  -6  -1 121.888 9.45643   1
  -8  -6  -1 121.471 5.03720   4
   8   6   1 117.267 4.88422   4
  -8   6  -1 109.354 4.82129   3
   8   6   1 119.017 4.46641   3
   8  -6  -1 114.596 4.73538   3
  -8  -6   1 116.126 4.92791   4
   8  -6  -1 101.972 9.07552   1
  -8   6  -1 116.231 4.00943   4
  -8  -6   1 131.267 9.57179   1
  -8   6  -1 137.306 9.70599   1
  -8  -6   1 115.551 4.27037   3
   8   6   1 129.754 9.83173   1
  -9  -6  -1 67.6706 3.86925   4
   9   6  -1 76.5158 8.47190   1
   9  -6   1 64.9210 3.03062   4
  -9  -6  -1 72.2819 7.64061   1
   9  -6   1 66.7259 3.90248   3
  -9  -6  -1 63.3942 3.43092   3
  -9   6   1 66.2509 3.33672   4
  -9   6   1 63.3944 3.96112   3
   9   6  -1 69.4664 3.96220   4
   9   6  -1 63.9881 3.36084   3
   9  -6   1 70.3419 8.25017   1
  -9   6   1 60.9705 7.77908   1
  -9  -6   1 62.6580 3.83914   4
  -9   6  -1 63.8069 3.86849   3
   9   6   1 64.4161 7.54303   1
  -9  -6   1 71.3877 8.32378   1
  -9   6  -1 46.7900 6.85779   1
   9  -6  -1 63.0285 8.02251   1
   9   6   1 72.4330 3.51011   3
  -9   6  -1 62.1574 3.05653   4
  -9  -6   1 67.8454 3.35652   3
   9  -6  -1 61.8739 3.68350   3
   9   6   1 65.7796 3.78756   4
  10  -6   1 43.5359 3.48687   3
  10  -6   1 37.3806 7.05211   1
  10  -6   1 40.7229 2.69378   4
 -10  -6  -1 44.0928 3.22887   3
 -10   6   1 37.1160 6.72309   1
 -10  -6  -1 40.5495 3.54869   4
  10   6  -1 33.6291 6.72799   1
 -10  -6  -1 38.9361 6.82047   1
  10   6  -1 42.5079 3.01429   3
  10   6  -1 38.0867 3.47510   4
 -10   6   1 44.0137 3.03367   4
 -10   6   1 41.8131 3.66764   3
  10   6   1 43.5123 3.47793   4
 -10   6  -1 53.9411 7.51926   1
 -10  -6   1 46.3405 3.01984   3
 -10   6  -1 41.0658 3.56287   3
  10  -6  -1 37.7131 3.41039   3
 -10  -6   1 40.2703 6.81747   1
 -10   6  -1 39.5567 2.73809   4
  10   6   1 43.1395 3.12888   3
 -10  -6   1 45.4679 3.68300   4
  10   6   1 47.4749 7.38231   1
 -11  -6  -1 108.443 4.89275   3
  11  -6   1 104.278 10.9556   1
 -11  -6  -1 102.752 5.24677   4
  11   6  -1 83.7691 10.0714   1
 -11   6   1 101.233 5.16161   3
 -11   6   1 95.4979 4.51329   4
 -11  -6  -1 81.5077 9.82753   1
  11  -6   1 97.1134 4.22325   4
 -11   6   1 92.5772 10.5398   1
  11  -6   1 98.9740 5.02839   3
  11   6  -1 94.4460 5.11943   4
  11   6  -1 95.5440 4.56207   3
  11  -6  -1 103.237 4.52956   4
  11  -6  -1 90.8637 10.3499   1
  11  -6  -1 91.0140 4.97674   3
 -11  -6   1 92.1030 5.18279   4
 -11   6  -1 85.8162 9.96233   1
  11   6   1 104.479 10.8561   1
  11   6   1 104.159 5.26107   4
 -11  -6   1 99.5698 4.59737   3
 -11   6  -1 86.7679 4.14984   4
  11   6   1 102.509 4.81434   3
 -11  -6   1 92.9936 10.2003   1
 -11   6  -1 94.7851 5.15423   3
 -12   6   1 18.7549 2.91668   3
  12   6  -1 6.33480 5.91166   1
 -12   6   1 12.2044 5.77130   1
  12  -6   1 16.7881 2.76575   3
  12  -6   1 14.6654 1.97809   4
  12  -6   1 16.6882 6.54305   1
 -12   6   1 16.7175 2.41654   4
 -12  -6  -1 18.7103 2.96915   4
 -12  -6  -1 13.5174 5.86644   1
 -12  -6  -1 16.8015 2.56751   3
  12   6  -1 14.0149 2.32195   3
  12   6  -1 16.6747 2.84446   4
  12  -6  -1 11.3880 2.10870   4
 -12   6  -1 12.3914 2.06120   4
  12  -6  -1 14.9330 2.62406   3
  12   6   1 16.5258 2.70308   4
 -12  -6   1 16.4833 2.95244   4
  12   6   1 14.4699 6.21473   1
 -12  -6   1 7.30163 5.54183   1
 -12  -6   1 12.1507 2.13621   3
 -12   6  -1 13.6127 6.08813   1
  12   6   1 15.2855 2.49738   3
  12  -6  -1 7.02601 5.75398   1
 -12   6  -1 16.4848 2.76809   3
 -13  -6  -1 83.6225 4.93863   3
 -13   6   1 104.714 11.0610   1
  13  -6   1 99.8995 11.8904   1
  13   6  -1 80.2552 11.4297   1
  13   6  -1 75.7394 4.70932   3
  13  -6   1 88.7026 4.44341   4
  13   6  -1 80.9110 6.82792   4
 -13  -6  -1 88.0118 5.47449   4
 -13   6   1 100.129 4.94952   4
 -13   6   1 83.0334 5.36793   3
 -13  -6  -1 86.2597 10.8210   1
 -13   6  -1 93.0214 5.33014   3
 -13  -6   1 94.4387 5.47718   4
 -13   6  -1 74.6924 10.1604   1
 -13   6  -1 83.1753 4.47445   4
  13   6   1 83.0819 5.29248   4
 -13  -6   1 64.2500 9.83695   1
  13   6   1 80.4596 4.79805   3
  13   6   1 88.9153 11.5101   1
  13  -6  -1 83.6626 11.1361   1
 -13  -6   1 88.9423 4.91296   3
  13  -6  -1 80.0036 4.52434   4
 -14   6   1 40.4387 3.72834   4
 -14  -6  -1 39.5722 8.48113   1
 -14   6   1 41.4250 4.11579   3
 -14  -6  -1 44.3789 4.01188   3
  14  -6   1 45.4763 8.70524   1
 -14  -6  -1 35.8810 4.01305   4
 -14   6   1 20.1182 7.41825   1
  14   6  -1 43.6283 3.95628   3
  14   6  -1 31.6157 9.04014   1
  14  -6   1 38.5207 3.37650   4
 -14  -6   1 37.1696 3.74597   3
  14   6   1 47.5747 9.72861   1
  14  -6  -1 39.7010 3.51631   4
 -14  -6   1 31.8458 3.89533   4
 -14   6  -1 62.1249 9.98424   1
 -14   6  -1 40.3956 4.34972   3
  14   6   1 36.2962 3.85738   3
 -14  -6   1 37.1917 8.59158   1
 -14   6  -1 48.3570 3.62064   4
  15  -6   1 12.0630 8.28381   1
 -15   6   1 14.8256 2.70587   4
 -15  -6  -1 19.4642 3.14220   3
 -15   6   1 21.5031 7.87009   1
 -15  -6  -1 20.0500 3.44743   4
  15   6  -1 19.2891 8.58397   1
 -15   6   1 20.1958 3.23890   3
  15  -6   1 19.3342 2.52367   4
 -15  -6  -1 13.0013 7.80244   1
 -15   6  -1 21.1376 2.86775   4
  15   6   1 11.3273 7.96504   1
 -15   6  -1 6.28647 7.01097   1
  15  -6  -1 9.55518 7.72214   1
  15  -6  -1 16.1165 2.49147   4
 -15  -6   1 22.3599 3.44799   4
 -15   6  -1 16.3992 3.23323   3
 -15  -6   1 17.5751 2.90431   3
 -15  -6   1 -2.4551 6.67184   1
 -16   6   1 -2.8542 7.87194   1
 -16  -6  -1 9.73623 2.75962   3
 -16  -6  -1 8.97126 2.79473   4
  16   6  -1 -7.0664 8.00355   1
 -16  -6  -1 -0.5528 7.15825   1
  16  -6   1 2.07660 8.50620   1
 -16   6   1 4.48917 2.56825   3
  16  -6   1 7.07670 2.25208   4
 -16   6   1 6.72012 2.31549   4
  16  -6  -1 -4.9202 8.12297   1
 -16  -6   1 3.80771 2.69898   4
 -16   6  -1 6.77926 2.67517   3
 -16  -6   1 -2.0062 7.80380   1
 -16   6  -1 10.4953 8.15570   1
 -16  -6   1 9.40168 2.61484   3
 -16   6  -1 5.90756 2.21329   4
  16   6   1 5.87467 8.30820   1
 -17  -6  -1 4.63511 8.46558   1
  17  -6   1 10.2479 9.98336   1
 -17   6   1 7.20053 2.84543   3
 -17  -6  -1 6.67157 2.76061   3
 -17  -6  -1 6.43923 2.85962   4
 -17   6   1 10.2552 2.70143   4
 -17   6   1 25.6153 9.95136   1
  17   6  -1 0.19761 9.16872   1
 -17  -6   1 9.26759 2.69455   3
 -17   6  -1 10.1850 3.18399   3
 -17   6  -1 10.2937 2.59979   4
 -17  -6   1 10.1898 3.12859   4
  17   6   1 -1.5647 9.41554   1
 -17  -6   1 20.8937 9.68026   1
  17  -6  -1 -2.7307 8.80180   1
 -17   6  -1 11.6609 8.91518   1
  18  -6   1 17.9770 11.2657   1
 -18   6   1 -4.1207 9.47707   1
 -18  -6  -1 16.4505 10.3006   1
 -18  -6  -1 7.53630 3.05195   4
  18   6  -1 14.4305 10.9686   1
 -18   6   1 10.5494 2.76939   4
 -18  -6  -1 10.7463 3.06121   3
 -18   6   1 10.4383 3.38455   3
  18  -6  -1 7.23533 10.7308   1
  18   6   1 9.14068 11.0365   1
 -18  -6   1 15.5910 3.10800   3
 -18   6  -1 6.70811 10.4003   1
 -18   6  -1 3.79581 2.81609   3
 -18   6  -1 10.3597 2.57359   4
 -18  -6   1 14.1463 3.39551   4
 -18  -6   1 13.6512 10.1145   1
  19   6  -1 27.6368 13.0009   1
  19  -6   1 58.3787 14.0280   1
 -19   6   1 45.0908 5.25071   3
 -19  -6  -1 41.7216 4.68732   3
 -19  -6  -1 49.9598 13.9858   1
 -19   6   1 43.3259 4.51538   4
 -19   6   1 47.1980 13.8100   1
 -19  -6  -1 44.5344 5.14002   4
 -19  -6   1 34.3471 13.8121   1
 -19  -6   1 47.9576 4.94085   3
 -19   6  -1 39.3195 4.29237   4
 -19  -6   1 52.5281 5.29753   4
  19  -6  -1 42.8744 13.7994   1
 -19   6  -1 48.3219 13.5006   1
 -19   6  -1 48.2750 5.42749   3
  19   6   1 27.8612 13.4756   1
 -20  -6  -1 61.6549 15.3137   1
 -20   6   1 42.1407 14.6158   1
 -20  -6  -1 46.7417 5.40965   4
  20  -6   1 48.8124 16.0401   1
  20   6  -1 25.7985 14.5029   1
 -20   6   1 45.8179 4.87292   4
 -20  -6  -1 49.9432 5.30235   3
 -20   6   1 46.0683 5.34199   3
 -20  -6   1 50.9047 5.12936   3
 -20  -6   1 26.7686 14.1670   1
 -20   6  -1 11.7551 14.1563   1
 -20   6  -1 53.1505 5.84456   3
  20  -6  -1 50.2318 15.7833   1
 -20   6  -1 44.8938 4.52122   4
  20   6   1 17.9879 14.7005   1
 -20  -6   1 49.3646 5.68345   4
 -21  -6  -1 -14.122 15.3536   1
 -21   6   1 5.83962 3.30581   3
  21   6  -1 -8.5973 16.0567   1
  21  -6   1 21.5255 17.4968   1
 -21   6   1 -3.3222 15.1514   1
 -21  -6  -1 -0.8982 2.71612   4
 -21   6   1 8.79968 2.91938   4
 -21  -6  -1 2.97888 3.04022   3
 -21   6  -1 3.40229 3.06104   3
  21  -6  -1 -14.594 15.9351   1
 -21   6  -1 1.01587 2.34566   4
 -21  -6   1 -8.9468 15.6669   1
 -21  -6   1 2.93641 2.90066   3
  21   6   1 -8.9312 16.3294   1
 -21  -6   1 4.63366 3.08409   4
 -21   6  -1 -2.6064 15.1294   1
  22   6  -1 32.8539 19.6683   1
  22  -6   1 34.0240 20.3883   1
 -22   6   1 44.4803 5.07605   4
 -22   6   1 53.5125 22.4137   1
 -22   6   1 32.9853 5.00723   3
 -22  -6  -1 35.4682 4.85942   3
 -22  -6  -1 27.4747 4.60298   4
 -22  -6  -1 11.0192 19.0007   1
  22  -6  -1 6.65834 22.5820   1
 -22  -6   1 29.3030 19.6845   1
 -22   6  -1 34.2319 4.34950   4
 -22  -6   1 37.7894 5.16833   4
 -22   6  -1 53.0520 19.1037   1
 -22   6  -1 31.3558 5.02039   3
 -22  -6   1 38.9141 5.07009   3
  22   6   1 27.5053 20.2282   1
  23  -6   1 14.8516 24.7509   1
 -23   6   1 39.9284 25.3218   1
 -23   6   1 17.6014 3.43945   4
 -23  -6  -1 6.91534 3.47145   4
 -23   6   1 9.79627 3.70103   3
  23   6  -1 28.7231 24.4000   1
 -23  -6  -1 -1.2371 25.1921   1
 -23  -6  -1 10.4411 3.39072   3
 -23  -6   1 13.2004 3.53596   3
 -23  -6   1 14.2160 3.93677   4
 -23   6  -1 12.0666 3.01376   4
 -23  -6   1 47.2865 23.1878   1
 -23   6  -1 11.7143 3.92662   3
  23  -6  -1 3.01898 23.4823   1
  23   6   1 28.5678 24.3776   1
 -24   6   1 13.1002 3.24112   4
 -24  -6  -1 22.0842 4.43417   3
 -24   6   1 12.1451 4.20328   3
 -24  -6  -1 10.7815 3.84751   4
 -24   6  -1 18.0330 4.54023   3
 -24   6  -1 9.77905 3.11450   4
 -24  -6   1 9.72416 3.57728   3
 -24  -6   1 13.0941 4.09434   4
  24   6   1 6.46101 35.5017   1
   0   7  -1 455.884 15.4053   1
   0   7   1 478.264 15.8191   1
   0   7  -1 448.550 10.8877   4
   0  -7  -1 456.504 11.2242   4
   0   7   1 473.313 11.2529   4
   0  -7   1 451.790 10.9011   4
   0  -7  -1 532.747 16.2975   1
   0   7  -1 456.756 10.6771   3
   0  -7   1 450.792 15.3419   1
   0   7   1 463.413 11.1083   3
  -1  -7  -1 39.6444 4.59891   1
  -1   7   1 29.2963 4.19879   1
   1  -7   1 36.3712 1.66240   3
  -1   7   1 40.2865 1.94165   4
   1   7  -1 40.4697 1.48329   3
   1  -7   1 39.5733 4.57897   1
   1   7  -1 40.4867 1.48803   3
   1   7  -1 38.1311 1.89304   4
   1  -7   1 38.5926 1.61246   4
  -1   7   1 40.2256 2.03473   3
   1   7  -1 42.9082 4.57206   1
  -1  -7  -1 41.7747 2.15826   4
  -1   7  -1 37.9189 1.59219   4
  -1  -7   1 36.7440 1.86621   4
   1  -7  -1 43.6847 2.02436   4
   1   7   1 35.1633 4.40037   1
   1   7   1 40.0812 2.11077   4
   1  -7  -1 49.1103 4.56136   1
   1  -7  -1 42.6742 2.02984   3
  -1   7  -1 43.8508 4.70859   1
  -1   7  -1 39.2821 1.72197   3
  -1  -7   1 44.7616 4.72922   1
   1   7   1 36.6425 1.85815   3
   2  -7   1 73.3167 5.81458   1
  -2  -7  -1 61.4971 5.38976   1
   2   7  -1 78.2580 5.96947   1
  -2   7   1 72.6132 2.65837   4
   2  -7   1 72.6451 2.26477   4
  -2   7   1 71.8745 5.96507   1
  -2  -7  -1 79.7823 3.08831   4
  -2   7   1 74.3982 2.87884   3
   2  -7   1 69.8259 2.58826   3
   2   7  -1 75.4727 2.88043   4
   2   7  -1 73.4642 2.19409   3
  -2   7  -1 73.4256 2.25133   4
   2   7   1 71.5229 2.61171   3
   2   7   1 72.6924 2.98696   4
  -2   7  -1 80.3761 6.03944   1
  -2  -7   1 81.3549 5.84130   1
   2   7   1 80.2289 6.02612   1
  -2  -7   1 70.6631 2.81004   4
  -2   7  -1 70.9610 2.63554   3
   2  -7  -1 69.6385 2.68103   4
   2  -7  -1 74.4247 2.88469   3
  -3   7   1 672.040 21.1511   1
  -3  -7  -1 671.207 16.2053   4
   3   7  -1 665.122 15.2030   3
   3   7  -1 667.917 21.0119   1
   3   7  -1 686.170 16.1056   4
  -3   7   1 681.354 15.6633   4
  -3   7   1 681.420 16.0507   3
  -3  -7  -1 657.609 15.6537   3
  -3  -7  -1 760.643 21.9088   1
  -3   7   1 649.952 20.9977   1
   3  -7   1 679.708 15.8121   3
   3   7   1 656.492 16.1284   4
  -3  -7   1 689.606 21.1400   1
  -3  -7   1 656.349 16.0403   4
  -3   7  -1 681.980 21.0789   1
  -3   7  -1 676.075 15.1440   4
   3  -7  -1 687.410 16.0551   3
  -3   7  -1 660.445 15.8018   3
  -3  -7   1 662.407 15.1979   3
   3   7   1 684.856 21.1967   1
   3   7   1 673.453 15.6751   3
  -3   7  -1 642.671 20.6983   1
  -4  -7  -1 216.607 6.57375   4
  -4  -7  -1 213.344 5.99035   3
  -4  -7  -1 221.129 10.6839   1
  -4   7   1 214.134 5.90930   4
  -4   7   1 217.555 6.42694   3
  -4   7   1 215.678 10.6083   1
   4   7  -1 212.394 6.42388   4
   4  -7   1 209.586 6.14470   3
   4   7  -1 216.363 5.59412   3
   4   7  -1 222.911 10.7117   1
   4   7   1 215.099 5.97128   3
  -4   7  -1 215.353 5.43336   4
  -4  -7   1 212.302 5.58276   3
   4   7   1 214.660 10.7343   1
  -4   7  -1 245.972 11.0362   1
  -4  -7   1 247.855 11.1086   1
  -4   7  -1 225.139 10.6786   1
  -4   7  -1 220.005 6.32646   3
   4  -7  -1 228.400 6.44586   3
   4   7   1 214.195 6.52385   4
  -4   7  -1 217.519 5.42336   4
  -4  -7   1 213.325 6.43193   4
  -5   7   1 171.439 5.65854   3
   5   7  -1 163.315 9.79918   1
   5  -7   1 186.237 10.1625   1
   5   7  -1 180.740 5.78725   4
   5  -7   1 175.313 5.49094   3
  -5  -7  -1 166.941 5.14786   3
  -5  -7  -1 171.134 5.70814   4
  -5   7   1 173.915 5.04483   4
  -5   7   1 195.797 10.2582   1
  -5  -7  -1 163.142 9.67153   1
   5   7  -1 165.984 4.78172   3
  -5   7   1 170.945 5.06884   4
  -5  -7   1 168.566 5.68966   4
  -5   7  -1 176.310 9.74969   1
  -5   7  -1 175.821 4.60063   4
  -5   7  -1 170.468 4.56581   4
  -5   7  -1 165.607 5.48191   3
   5  -7  -1 162.227 9.77651   1
   5   7   1 166.515 5.10725   3
  -5  -7   1 158.483 9.64606   1
   5  -7  -1 169.418 5.49129   3
   5   7   1 168.765 5.71005   4
   5   7   1 168.209 9.94967   1
  -5  -7   1 168.794 4.79693   3
   6   7  -1 50.7183 6.34814   1
   6   7  -1 64.0617 2.74042   3
   6   7  -1 66.6539 3.45223   4
  -6   7   1 62.9899 7.13649   1
  -6   7   1 63.3657 2.90745   4
  -6  -7  -1 75.6045 7.33957   1
  -6  -7  -1 65.0732 3.05003   3
   6  -7   1 68.2151 7.18467   1
  -6  -7  -1 67.0063 3.56297   4
  -6   7   1 71.4466 3.70210   3
   6  -7   1 62.7493 3.35407   3
   6  -7  -1 72.3463 7.27580   1
   6   7   1 71.2373 7.43317   1
   6  -7  -1 66.3913 3.32209   3
  -6   7  -1 65.3832 7.06954   1
  -6   7  -1 62.4434 3.34842   3
  -6  -7   1 61.8335 2.70028   3
  -6  -7   1 66.7623 3.56978   4
   6   7   1 65.0371 2.97125   3
  -6   7  -1 65.0172 2.51976   4
   6   7   1 64.4734 3.52702   4
  -7  -7  -1 101.022 4.60748   4
   7   7  -1 96.3645 8.63244   1
  -7   7   1 114.109 4.03636   4
   7  -7   1 111.177 4.55034   3
  -7   7   1 107.897 8.93166   1
  -7  -7  -1 104.094 4.09530   3
   7  -7   1 115.915 9.09899   1
  -7   7   1 102.351 4.60972   3
   7   7  -1 110.726 4.67921   4
   7   7  -1 96.8556 3.77571   3
  -7  -7  -1 112.474 8.72827   1
   7   7   1 106.400 4.06257   3
  -7   7  -1 107.560 4.55337   3
  -7  -7   1 105.255 3.83408   3
  -7  -7   1 92.9142 8.45414   1
  -7  -7   1 101.298 4.61588   4
  -7   7  -1 105.487 3.54174   4
   7  -7  -1 102.348 8.80510   1
   7   7   1 103.231 4.58187   4
   7   7   1 102.936 8.87272   1
   7  -7  -1 106.071 4.53737   3
  -7   7  -1 101.195 8.74579   1
  -8   7   1 17.7556 4.94794   1
  -8  -7  -1 29.6706 2.79463   4
  -8   7   1 24.2559 2.83944   3
  -8  -7  -1 27.1240 2.38674   3
   8   7  -1 24.9364 2.18018   3
  -8  -7  -1 30.0683 5.74795   1
   8   7  -1 29.6471 2.73711   4
   8   7  -1 23.2587 5.43769   1
   8  -7   1 28.3624 2.60752   3
  -8   7   1 26.9754 2.25726   4
   8  -7   1 21.6674 5.26675   1
  -8   7  -1 25.1347 1.94478   4
  -8   7  -1 29.7127 2.72281   3
   8  -7  -1 30.7603 2.65692   3
   8   7   1 35.7576 5.91225   1
  -8  -7   1 16.4210 4.71641   1
  -8  -7   1 26.5568 2.19384   3
   8  -7  -1 34.1729 5.61086   1
   8   7   1 25.7468 2.79086   4
   8   7   1 26.2031 2.27218   3
  -8   7  -1 16.2081 4.94245   1
  -8  -7   1 30.1464 2.92206   4
  -9   7   1 6.73527 3.60062   1
   9   7  -1 5.18100 1.49683   3
  -9   7   1 6.60071 1.54359   4
   9  -7   1 11.0032 4.92685   1
   9  -7   1 7.25305 1.87093   3
   9   7  -1 14.4322 5.23847   1
  -9  -7  -1 4.47117 1.78806   4
   9   7  -1 5.44222 1.85593   4
  -9  -7  -1 9.64998 4.86585   1
  -9   7   1 8.09028 2.09722   3
  -9  -7  -1 8.72495 1.73262   3
   9   7   1 5.85503 1.83917   4
  -9  -7   1 7.28765 4.48750   1
  -9   7  -1 1.04261 3.14518   1
  -9  -7   1 8.11241 1.97971   4
   9  -7  -1 4.29027 4.27925   1
  -9  -7   1 9.03707 1.62891   3
   9   7   1 7.01020 4.66329   1
  -9   7  -1 3.94631 1.75565   3
   9   7   1 7.55544 1.59390   3
   9  -7  -1 6.45731 1.79445   3
  -9   7  -1 4.95527 1.29601   4
  10   7  -1 5.97530 1.59416   3
 -10   7   1 5.31842 2.00990   3
 -10  -7  -1 3.88108 2.03638   4
 -10  -7  -1 2.92462 4.33343   1
  10   7  -1 5.35053 1.90876   4
  10  -7   1 4.23424 4.78895   1
  10   7  -1 -2.0586 4.52527   1
  10  -7   1 4.37307 1.29559   4
  10  -7   1 4.77449 2.02165   3
 -10   7   1 6.18542 1.57992   4
 -10   7   1 3.15675 4.49412   1
 -10  -7  -1 5.70637 1.79156   3
  10   7   1 7.53849 2.10146   4
 -10   7  -1 4.36874 4.56028   1
 -10   7  -1 3.98318 1.89008   3
  10   7   1 4.80786 1.62161   3
  10  -7  -1 4.93900 1.88855   3
 -10  -7   1 -1.8532 3.87142   1
 -10  -7   1 5.90238 1.92451   4
  10  -7  -1 11.3059 5.32321   1
  10   7   1 12.3778 5.66639   1
 -10   7  -1 4.91711 1.34719   4
 -10  -7   1 6.92397 1.63070   3
 -11   7   1 11.8263 2.09686   4
 -11   7   1 12.6677 2.51799   3
  11   7  -1 11.6529 2.36923   4
 -11  -7  -1 8.48516 2.41965   4
 -11  -7  -1 9.66377 2.16887   3
  11  -7   1 10.6499 5.70691   1
  11   7  -1 11.0334 2.10750   3
  11  -7   1 13.6521 2.60099   3
 -11   7   1 9.06304 5.34784   1
  11   7  -1 19.8252 6.34003   1
 -11  -7  -1 4.36245 5.32167   1
  11  -7   1 7.53553 1.55022   4
 -11  -7   1 13.0932 2.54267   4
 -11   7  -1 11.9795 5.56376   1
 -11  -7   1 11.0998 1.98912   3
  11   7   1 10.5067 2.31624   4
 -11  -7   1 11.0126 5.50718   1
  11   7   1 15.2749 5.61296   1
  11  -7  -1 17.2673 6.05617   1
  11  -7  -1 11.8910 2.43251   3
  11   7   1 8.36000 1.95648   3
 -11   7  -1 12.4242 1.84734   4
 -11   7  -1 12.4226 2.40875   3
 -12  -7  -1 34.8703 7.61358   1
  12  -7   1 42.3858 3.04297   4
  12   7  -1 44.0455 3.92251   4
  12   7  -1 33.4471 3.37900   3
  12  -7   1 39.7923 8.32041   1
  12   7  -1 29.9536 7.67601   1
 -12   7   1 39.2870 3.42729   4
 -12  -7  -1 49.1545 3.87486   3
  12  -7   1 40.6649 3.85733   3
 -12  -7  -1 47.4689 4.19029   4
 -12   7   1 43.1548 8.19704   1
 -12   7   1 38.1075 4.06809   3
 -12  -7   1 43.3815 4.30330   4
  12   7   1 40.1477 3.59905   3
  12   7   1 47.4338 8.85647   1
 -12   7  -1 42.7737 3.18199   4
 -12   7  -1 33.4223 7.63693   1
  12  -7  -1 43.0054 3.94719   3
 -12   7  -1 42.6549 3.96061   3
  12   7   1 41.3595 4.07074   4
 -12  -7   1 35.2831 7.13296   1
  12  -7  -1 33.5963 8.10478   1
 -13   7   1 10.8988 6.20576   1
 -13   7   1 15.8892 3.02662   3
  13  -7   1 11.2766 7.03856   1
  13  -7   1 9.68312 1.89736   4
 -13  -7  -1 9.15690 2.35643   3
  13   7  -1 10.3695 6.98220   1
  13   7  -1 7.35307 2.17120   3
 -13  -7  -1 8.42168 2.64154   4
 -13  -7  -1 8.89323 6.27068   1
 -13   7   1 12.4527 2.32443   4
  13   7   1 10.7183 2.32089   3
 -13  -7   1 14.0293 6.92654   1
 -13  -7   1 10.5938 2.26510   3
 -13  -7   1 7.35931 2.57407   4
  13  -7  -1 17.9294 7.17919   1
 -13   7  -1 8.56173 2.53620   3
 -13   7  -1 6.61132 5.08480   1
  13   7   1 5.17679 6.41365   1
 -13   7  -1 8.76414 1.94064   4
 -14   7   1 7.98893 2.62135   3
 -14   7   1 9.06078 2.23706   4
  14  -7   1 3.84393 6.98585   1
 -14  -7  -1 12.3054 2.82762   4
  14  -7   1 8.20149 1.86246   4
 -14  -7  -1 5.74287 2.22391   3
 -14  -7  -1 10.9800 6.58533   1
  14   7  -1 6.29007 2.09415   3
  14   7  -1 1.10181 7.32913   1
 -14   7   1 -4.1094 6.29595   1
  14   7   1 7.09600 7.52870   1
 -14  -7   1 8.12937 2.16945   3
 -14   7  -1 1.08598 6.37202   1
  14   7   1 6.66717 2.16829   3
 -14  -7   1 7.94207 2.72209   4
 -14   7  -1 8.76738 2.67924   3
  14  -7  -1 -2.7406 7.00725   1
 -14   7  -1 3.96065 1.78790   4
 -14  -7   1 13.3699 6.79004   1
  15  -7   1 3.86290 7.99681   1
  15  -7   1 2.34312 1.58751   4
 -15  -7  -1 -1.6014 6.62502   1
 -15   7   1 3.52841 2.43058   3
 -15   7   1 -7.0833 7.25440   1
 -15   7   1 1.63749 1.90203   4
  15   7  -1 -1.1842 2.27429   3
 -15  -7  -1 1.13356 2.28666   4
  15   7  -1 2.28335 7.41145   1
 -15  -7  -1 3.09228 2.06340   3
 -15  -7   1 4.57514 2.21166   3
 -15   7  -1 5.70350 2.54522   3
 -15  -7   1 4.64602 2.62948   4
 -15  -7   1 3.59188 7.09940   1
 -15   7  -1 -2.2789 6.93990   1
  15  -7  -1 -0.6679 7.30807   1
 -15   7  -1 3.23288 1.87235   4
  15   7   1 -6.6422 7.45152   1
  16  -7   1 -0.6775 8.46788   1
 -16   7   1 19.3739 9.43334   1
 -16   7   1 25.8057 3.28896   4
 -16  -7  -1 13.8049 8.95535   1
 -16  -7  -1 24.1657 3.86529   4
 -16  -7  -1 28.9874 3.76238   3
 -16   7   1 19.4554 3.52054   3
  16  -7   1 22.7110 2.91129   4
  16   7  -1 20.1161 9.28585   1
 -16  -7   1 23.5435 3.26114   3
 -16   7  -1 32.4423 9.34795   1
 -16   7  -1 23.9377 3.65329   3
  16   7   1 24.6370 9.84451   1
 -16  -7   1 25.6422 9.47759   1
 -16  -7   1 25.4642 3.88490   4
  16  -7  -1 15.1459 9.29262   1
 -16   7  -1 27.1289 3.01699   4
 -17  -7  -1 116.443 6.47104   3
 -17   7   1 125.094 15.4294   1
  17  -7   1 89.6391 14.4618   1
 -17  -7  -1 98.0167 13.9259   1
 -17   7   1 110.575 6.77292   3
  17   7  -1 88.1554 14.8937   1
  17  -7   1 103.010 6.43636   4
 -17  -7  -1 112.120 6.92130   4
 -17   7   1 111.943 6.03942   4
  17   7   1 86.4167 14.5711   1
 -17  -7   1 108.853 6.24782   3
 -17   7  -1 118.150 5.94633   4
 -17  -7   1 84.6991 13.5232   1
 -17   7  -1 117.851 15.4784   1
 -17   7  -1 123.349 7.21776   3
 -17  -7   1 108.372 6.95472   4
  17  -7  -1 110.797 15.4959   1
  18  -7   1 -3.2760 10.5239   1
 -18  -7  -1 7.45924 2.83236   3
 -18   7   1 6.73015 2.41792   4
  18   7  -1 -0.0145 11.1563   1
 -18   7   1 22.1189 10.5854   1
 -18  -7  -1 3.97777 2.87999   4
 -18  -7  -1 -5.5253 9.75667   1
 -18   7   1 7.91888 3.04137   3
 -18  -7   1 4.65541 2.54824   3
  18   7   1 -7.7786 11.2162   1
 -18  -7   1 5.08941 2.88866   4
  18  -7  -1 20.9847 11.4968   1
 -18   7  -1 18.8097 10.4007   1
 -18  -7   1 -0.0343 9.37102   1
 -18   7  -1 5.17951 2.23948   4
 -18   7  -1 3.94888 2.86085   3
 -19  -7  -1 2.33225 2.72454   4
 -19   7   1 4.49622 2.95508   3
 -19   7   1 7.29824 2.57101   4
 -19  -7  -1 2.13870 11.8398   1
 -19  -7  -1 6.33209 2.80668   3
  19  -7   1 9.30720 13.0795   1
  19   7  -1 17.9972 12.7349   1
 -19   7   1 9.37468 11.5995   1
 -19  -7   1 9.64617 3.20353   4
 -19  -7   1 11.3369 3.13045   3
 -19   7  -1 5.84736 2.32346   4
 -19   7  -1 10.8163 3.32614   3
 -19   7  -1 18.7383 12.3047   1
 -19  -7   1 -4.7678 11.3970   1
  19   7   1 14.2208 12.6967   1
  19  -7  -1 13.5055 13.1245   1
 -20   7   1 4.32608 3.14456   3
 -20  -7  -1 -6.8115 13.2841   1
 -20   7   1 4.54514 2.58487   4
  20  -7   1 19.7166 17.3115   1
 -20   7   1 8.18329 13.6112   1
 -20  -7  -1 13.4993 3.37961   3
  20   7  -1 4.22664 15.6306   1
 -20  -7  -1 9.50584 3.27703   4
 -20   7  -1 1.47939 2.86312   3
 -20   7  -1 8.39072 2.45032   4
 -20  -7   1 4.92649 13.1903   1
 -20   7  -1 0.12356 13.6594   1
 -20  -7   1 10.1240 3.25446   3
 -20  -7   1 3.00923 3.02195   4
  20   7   1 6.25688 14.0285   1
  20  -7  -1 36.4239 15.3627   1
  21   7  -1 12.7794 16.4649   1
 -21  -7  -1 13.1648 3.69031   4
 -21   7   1 15.8463 16.5575   1
 -21  -7  -1 14.4960 3.63628   3
 -21  -7  -1 6.67537 16.4223   1
 -21   7   1 7.07732 3.63447   3
 -21   7   1 11.3419 2.95485   4
  21  -7   1 -12.328 16.7909   1
 -21  -7   1 15.6963 16.2691   1
 -21   7  -1 10.8260 2.77602   4
  21  -7  -1 9.95300 17.1234   1
 -21  -7   1 9.73061 3.70243   4
  21   7   1 -8.5823 18.8379   1
 -21   7  -1 12.5123 16.3296   1
 -21  -7   1 11.7576 3.40021   3
 -21   7  -1 12.5916 3.69157   3
  22  -7   1 -4.3232 20.7421   1
 -22  -7  -1 5.27145 3.24340   3
 -22  -7  -1 12.1750 18.9502   1
 -22   7   1 9.00150 3.60132   3
 -22  -7  -1 5.51533 3.32913   4
 -22   7   1 30.8342 19.6808   1
 -22   7   1 9.17451 3.04403   4
  22   7  -1 -1.2326 19.9350   1
  22   7   1 -5.0733 22.5873   1
 -22  -7   1 7.63104 3.20699   3
 -22   7  -1 -16.196 19.4138   1
 -22   7  -1 5.22896 2.55591   4
 -22  -7   1 6.22715 3.61772   4
 -22   7  -1 13.0195 3.94066   3
 -22  -7   1 9.58957 20.5503   1
  22  -7  -1 41.9402 20.6440   1
 -23  -7  -1 26.5831 4.65154   3
 -23   7   1 24.2807 4.35223   3
 -23   7   1 5.04682 23.8303   1
 -23  -7  -1 16.1130 4.10605   4
  23   7  -1 58.3801 28.4668   1
 -23   7   1 24.4416 3.99867   4
  23  -7   1 -19.572 24.3477   1
  23   7   1 43.6396 28.2911   1
 -23  -7   1 22.6612 4.16155   3
 -23   7  -1 22.9520 3.71297   4
 -23  -7   1 7.21844 24.3525   1
  23  -7  -1 68.9010 29.4754   1
 -23   7  -1 25.2674 4.83648   3
 -23  -7   1 25.4188 4.75420   4
 -24   7   1 12.3201 3.25827   4
 -24   7   1 1.74880 3.22631   3
 -24  -7  -1 5.81195 3.63232   3
 -24  -7  -1 10.0993 3.71529   4
 -24   7  -1 5.88638 2.79969   4
 -24  -7   1 8.29941 3.86980   4
 -24   7  -1 5.66115 3.60654   3
 -24  -7   1 5.32717 3.20704   3
   0   8   1 1.07992 0.79263   4
   0   8  -1 0.35018 2.14280   1
   0  -8  -1 1.50497 0.85221   4
   0  -8   1 0.10569 2.26856   1
   0   8  -1 1.00613 0.57926   3
   0  -8   1 0.64404 0.68956   4
   0   8   1 0.28667 0.72440   3
   0  -8  -1 0.84769 2.35597   1
   0   8  -1 0.62984 0.65914   4
   0   8   1 -0.6971 2.37050   1
   1   8  -1 56.0441 5.55767   1
   1   8  -1 56.1626 2.01072   3
   1  -8   1 56.4489 5.63868   1
   1  -8   1 60.9466 2.27444   3
  -1   8   1 57.9970 2.51136   4
  -1  -8  -1 63.7069 2.78736   4
  -1  -8  -1 64.3239 5.96351   1
  -1   8   1 64.0560 5.94502   1
   1   8  -1 60.4381 2.04470   3
  -1   8   1 60.0042 2.60868   3
   1  -8   1 62.3495 2.25106   4
   1   8  -1 61.9328 2.53107   4
  -1   8  -1 59.7550 2.29612   3
   1   8   1 62.6391 2.72289   4
  -1   8  -1 61.1969 5.82886   1
  -1  -8   1 61.1496 2.51191   4
  -1  -8   1 56.5602 5.72351   1
   1   8   1 64.3262 6.05235   1
   1   8   1 60.8627 2.46801   3
   1  -8  -1 60.3566 2.55650   3
   1  -8  -1 69.6215 6.14786   1
   1   8   1 58.8447 2.44181   3
   1  -8  -1 59.4442 2.56897   4
  -1   8  -1 62.1842 2.22905   4
   2   8  -1 1358.98 36.0628   1
   2  -8   1 1314.81 29.4086   4
   2  -8   1 1326.18 35.9194   1
   2   8  -1 1331.15 30.1186   4
  -2   8   1 1316.36 29.8653   4
  -2   8   1 1328.60 30.0975   3
  -2  -8  -1 1451.76 36.9155   1
   2   8  -1 1316.26 29.2927   3
   2  -8   1 1313.50 29.7759   3
  -2  -8  -1 1327.08 30.3172   4
  -2   8   1 1307.68 35.9927   1
   2   8   1 1312.71 29.7948   3
  -2   8  -1 1319.53 29.4072   4
  -2   8  -1 1313.63 29.7826   3
  -2  -8   1 1323.24 30.1052   4
   2   8   1 1386.66 36.4811   1
   2  -8  -1 1326.76 29.8939   4
  -2  -8   1 1289.51 35.7360   1
   2  -8  -1 1340.88 30.1126   3
   2   8   1 1302.42 30.2516   4
  -2   8  -1 1362.39 36.1828   1
  -3  -8  -1 88.0642 7.01073   1
  -3  -8  -1 83.6245 3.01907   3
  -3   8   1 86.5138 7.14896   1
  -3   8   1 90.4557 7.12600   1
  -3  -8  -1 80.5783 3.50704   4
   3   8  -1 79.2757 2.50774   3
  -3   8   1 74.5457 2.90663   4
   3   8  -1 78.8815 3.31007   4
  -3   8   1 70.0635 3.19427   3
   3   8  -1 74.3784 6.67402   1
   3  -8   1 79.0827 3.05762   3
   3   8   1 81.8437 6.91156   1
  -3   8  -1 82.7446 3.21424   3
   3  -8  -1 80.8922 3.00741   4
   3   8   1 84.2373 3.44110   4
  -3   8  -1 77.2327 2.48480   4
  -3   8  -1 74.6958 6.60103   1
  -3   8  -1 75.8363 6.73391   1
   3   8   1 74.1552 2.87132   3
  -3  -8   1 78.7205 6.66013   1
  -3  -8   1 82.5365 3.35880   4
   3  -8  -1 80.6179 3.29596   3
   4   8  -1 176.873 5.73780   4
  -4   8   1 211.841 10.6904   1
  -4   8   1 171.229 10.0398   1
  -4  -8  -1 179.522 5.24054   3
   4   8  -1 179.298 10.1092   1
  -4   8   1 182.331 5.17665   4
  -4   8   1 180.211 5.66327   3
  -4  -8  -1 167.618 9.89975   1
   4  -8   1 180.401 5.47523   3
   4   8  -1 175.375 4.77955   3
  -4  -8  -1 174.436 5.77198   4
   4  -8  -1 172.265 5.58551   3
  -4   8  -1 179.693 4.66623   4
  -4  -8   1 180.154 4.80795   3
   4   8   1 174.333 5.18321   3
  -4   8  -1 167.915 9.80424   1
   4   8   1 183.966 5.81085   4
  -4   8  -1 181.096 9.80078   1
  -4  -8   1 184.253 5.79930   4
   4   8   1 172.533 10.0545   1
  -4   8  -1 172.254 5.49963   3
  -4  -8   1 195.292 10.2937   1
  -5  -8  -1 29.1065 2.10330   3
  -5  -8  -1 25.2225 4.73977   1
  -5   8   1 36.8981 2.78067   3
   5   8  -1 23.4255 4.63337   1
  -5  -8  -1 32.5575 2.75582   4
   5  -8   1 32.5362 2.38467   3
   5   8  -1 32.3903 1.81171   3
  -5   8   1 27.5262 1.97438   4
   5   8  -1 33.6591 2.64793   4
  -5   8   1 17.9731 4.48895   1
  -5  -8   1 29.6058 4.95973   1
   5  -8  -1 30.9989 2.45919   3
   5   8   1 31.2608 2.08639   3
  -5   8  -1 31.0688 1.63916   4
   5   8   1 27.7425 5.19433   1
  -5   8  -1 28.7075 2.60218   3
  -5  -8   1 31.2033 1.81679   3
   5   8   1 29.1785 2.63886   4
  -5  -8   1 29.1191 2.55792   4
  -5   8  -1 28.1033 4.81861   1
  -5   8  -1 32.0042 1.63342   4
  -6   8   1 27.8109 2.08292   4
  -6  -8  -1 28.0708 2.16519   3
  -6   8   1 20.1566 4.83138   1
   6   8  -1 24.9527 4.94699   1
   6   8  -1 22.9813 2.40340   4
  -6   8   1 23.5455 1.97070   4
  -6  -8  -1 29.3539 2.75825   4
  -6  -8  -1 27.3631 5.10743   1
   6   8  -1 28.1974 1.89608   3
   6  -8   1 20.2915 4.78643   1
   6  -8   1 30.0638 2.52583   3
  -6   8   1 31.7119 2.87796   3
  -6   8  -1 19.0994 4.43977   1
  -6  -8   1 16.5987 4.51565   1
  -6   8  -1 27.5608 1.64315   4
   6  -8  -1 26.8624 2.38886   3
   6   8   1 25.2098 2.06253   3
  -6  -8   1 27.7053 1.91645   3
  -6   8  -1 23.2260 2.63373   3
  -6  -8   1 29.1487 2.76282   4
   6   8   1 25.2803 2.62020   4
   6  -8  -1 19.2488 4.83842   1
   6   8   1 20.6804 4.95458   1
  -6   8  -1 24.9076 1.67089   4
   7  -8   1 210.150 6.80060   3
  -7   8   1 212.202 7.04571   3
  -7   8   1 209.241 6.26686   4
  -7  -8  -1 216.428 12.3978   1
  -7   8   1 222.906 12.6661   1
   7   8  -1 213.172 7.07844   4
   7  -8   1 202.344 12.2637   1
  -7  -8  -1 202.477 7.08183   4
   7   8  -1 210.413 6.13518   3
   7   8  -1 219.998 12.4617   1
  -7  -8  -1 203.469 6.40538   3
  -7   8  -1 213.305 6.94850   3
  -7  -8   1 213.576 6.14977   3
   7   8   1 213.189 6.42026   3
  -7   8  -1 216.197 12.4120   1
   7   8   1 210.371 7.08292   4
   7   8   1 204.158 12.4099   1
  -7   8  -1 208.406 5.79818   4
   7  -8  -1 209.081 6.91631   3
  -7  -8   1 202.811 7.06533   4
  -7  -8   1 205.147 12.1278   1
   7  -8  -1 242.558 12.9412   1
   8  -8   1 53.9919 7.37930   1
  -8  -8  -1 49.6776 7.16674   1
   8   8  -1 61.0869 2.98823   3
   8   8  -1 62.6799 7.89277   1
  -8  -8  -1 59.6928 3.21492   3
  -8   8   1 59.6911 3.04518   4
   8   8  -1 54.0115 3.65102   4
  -8   8   1 56.4846 7.44117   1
   8  -8   1 56.5493 3.46728   3
  -8  -8  -1 49.9436 3.64359   4
  -8   8   1 61.6954 3.68172   3
   8  -8  -1 63.3364 7.87398   1
   8   8   1 54.5952 7.50829   1
  -8  -8   1 61.6744 3.00380   3
   8   8   1 61.2982 3.77600   4
  -8  -8   1 64.3699 3.92546   4
  -8   8  -1 63.0141 7.98891   1
  -8   8  -1 54.8897 3.61447   3
  -8   8  -1 57.6104 2.66534   4
  -8  -8   1 50.0803 7.37155   1
   8   8   1 58.6017 3.11633   3
   8  -8  -1 55.0203 3.54968   3
  -9   8   1 464.419 12.1052   4
  -9   8   1 465.889 20.3009   1
   9   8  -1 464.479 12.1072   3
  -9  -8  -1 453.531 20.1018   1
  -9  -8  -1 454.719 12.3396   3
   9   8  -1 478.078 13.2202   4
   9   8  -1 503.806 21.0265   1
   9  -8   1 473.198 12.9904   3
   9  -8   1 438.467 20.0918   1
  -9   8   1 427.286 12.8478   3
  -9  -8  -1 478.787 13.2496   4
   9  -8  -1 487.079 13.0848   3
   9   8   1 454.419 20.4337   1
   9  -8  -1 438.831 20.2663   1
  -9  -8   1 451.917 13.0968   4
  -9  -8   1 453.606 12.0533   3
  -9   8  -1 459.881 11.6465   4
   9   8   1 467.645 12.3608   3
  -9  -8   1 465.477 20.3392   1
  -9   8  -1 478.024 20.4095   1
   9   8   1 454.831 13.0839   4
 -10  -8  -1 68.5804 3.88358   3
  10  -8   1 60.9881 8.72290   1
 -10   8   1 57.4321 8.09828   1
  10  -8   1 72.2844 4.23212   3
 -10   8   1 61.7491 4.24365   3
  10   8  -1 60.6950 3.49225   3
  10   8  -1 56.6566 8.40044   1
 -10  -8  -1 66.7739 8.94797   1
  10   8  -1 64.1218 4.20994   4
 -10  -8  -1 68.9470 4.49388   4
 -10   8   1 64.8886 3.62282   4
  10   8   1 68.1257 4.45985   4
  10  -8  -1 61.5822 4.17860   3
 -10   8  -1 62.4466 4.11844   3
 -10  -8   1 66.0336 3.60349   3
 -10   8  -1 67.9374 3.31568   4
 -10  -8   1 65.1537 4.28089   4
  10   8   1 64.6772 3.68601   3
 -10  -8   1 60.1283 8.35405   1
 -10   8  -1 81.0245 9.42407   1
  10  -8  -1 59.2078 8.49683   1
  10   8   1 59.9464 8.81088   1
  11   8  -1 280.015 17.3148   1
 -11   8   1 287.122 8.72414   4
 -11  -8  -1 312.224 9.22020   3
 -11  -8  -1 289.359 9.83573   4
 -11  -8  -1 283.052 17.0066   1
  11  -8   1 292.447 9.61636   3
  11   8  -1 289.672 9.72547   4
 -11   8   1 266.683 16.6611   1
 -11   8   1 288.967 9.73642   3
  11   8  -1 281.748 8.81327   3
  11  -8   1 289.599 17.3792   1
  11  -8  -1 291.313 9.67603   3
 -11  -8   1 295.098 17.3235   1
 -11   8  -1 286.789 8.37028   4
  11   8   1 284.373 9.02195   3
 -11  -8   1 292.876 8.87608   3
  11  -8  -1 275.003 17.0760   1
 -11   8  -1 299.419 9.68103   3
  11   8   1 273.053 9.56559   4
  11   8   1 285.361 17.2665   1
 -11  -8   1 277.467 9.75540   4
 -11   8  -1 268.537 16.6017   1
  12   8  -1 99.9452 4.92353   3
  12   8  -1 117.050 12.6278   1
 -12   8   1 109.663 12.0995   1
  12  -8   1 93.5729 5.41858   3
 -12   8   1 104.748 4.88949   4
 -12  -8  -1 108.147 5.19247   3
 -12  -8  -1 84.9601 10.8146   1
  12   8  -1 98.8994 5.54864   4
 -12  -8  -1 108.166 5.74871   4
  12  -8   1 103.106 11.8611   1
 -12   8   1 96.8873 5.66016   3
  12  -8  -1 118.777 13.0423   1
 -12   8  -1 90.9410 11.0490   1
 -12   8  -1 109.180 5.65043   3
 -12  -8   1 87.2329 10.7253   1
  12   8   1 98.6299 5.65529   4
  12   8   1 119.106 12.7805   1
 -12   8  -1 104.754 4.54691   4
  12  -8  -1 101.233 5.53158   3
 -12  -8   1 104.779 5.89550   4
  12   8   1 101.600 5.06714   3
 -12  -8   1 84.1126 4.66939   3
  13   8  -1 166.486 15.1403   1
 -13   8   1 168.478 6.64311   4
 -13  -8  -1 174.698 15.0393   1
 -13  -8  -1 167.415 6.97590   3
 -13  -8  -1 181.738 7.70807   4
 -13   8   1 184.731 15.1785   1
  13   8  -1 176.584 6.90938   3
  13  -8   1 178.651 15.4452   1
 -13   8   1 177.153 7.77776   3
  13   8   1 178.855 7.05399   3
 -13  -8   1 181.792 7.72184   4
 -13   8  -1 190.844 15.0901   1
 -13  -8   1 186.482 15.1895   1
 -13  -8   1 162.142 6.75859   3
 -13   8  -1 170.177 6.32866   4
  13   8   1 214.113 16.5591   1
 -13   8  -1 193.194 7.83290   3
  13  -8  -1 174.080 15.5262   1
 -14   8   1 12.0725 2.28834   4
 -14  -8  -1 14.1234 7.08705   1
 -14   8   1 10.8042 2.82984   3
 -14  -8  -1 17.2772 2.75580   3
 -14  -8  -1 12.5728 2.95328   4
  14   8  -1 17.3461 8.01264   1
  14  -8   1 14.0235 7.97376   1
 -14   8   1 16.2571 6.99009   1
  14   8  -1 15.4950 2.60274   3
 -14   8  -1 10.2381 2.86255   3
  14  -8  -1 13.7180 8.05410   1
 -14   8  -1 17.2932 2.46857   4
 -14  -8   1 16.1840 2.67617   3
 -14  -8   1 31.4884 8.35894   1
  14   8   1 12.7268 7.39148   1
  14   8   1 20.2441 2.95628   3
 -14   8  -1 18.5012 7.40956   1
 -14  -8   1 13.9601 3.12014   4
  15  -8   1 0.92529 7.54795   1
 -15   8   1 7.27224 2.20960   4
  15   8  -1 13.9970 8.82275   1
 -15  -8  -1 10.8222 3.05097   4
 -15  -8  -1 14.3559 2.72415   3
 -15   8   1 9.34649 2.84720   3
 -15  -8  -1 3.88751 7.67667   1
  15   8  -1 13.0254 2.92564   3
 -15   8   1 4.76764 7.15443   1
  15  -8  -1 -0.8245 7.77558   1
 -15   8  -1 9.32594 2.10805   4
 -15   8  -1 3.92254 7.75202   1
 -15  -8   1 6.34541 2.77244   4
  15   8   1 3.81884 8.15348   1
 -15   8  -1 6.25370 2.68208   3
 -15  -8   1 18.5566 8.44780   1
 -15  -8   1 7.47306 2.32159   3
 -16   8   1 44.0581 4.67049   3
  16   8  -1 48.0258 11.3877   1
  16  -8   1 47.4474 11.3888   1
 -16   8   1 43.5841 10.2767   1
 -16  -8  -1 52.3959 11.2108   1
 -16  -8  -1 42.5331 4.31267   3
 -16  -8  -1 45.0193 4.67899   4
 -16   8   1 46.5720 4.20892   4
 -16  -8   1 40.9247 4.71359   4
 -16   8  -1 36.1999 4.33444   3
 -16   8  -1 39.1791 3.71447   4
 -16   8  -1 35.2952 10.4137   1
  16  -8  -1 45.9937 11.2317   1
 -16  -8   1 30.4555 10.3813   1
 -16  -8   1 45.1459 4.23941   3
  16   8   1 47.3045 10.8941   1
 -17   8   1 9.12488 2.57943   4
 -17   8   1 25.2863 10.6105   1
 -17  -8  -1 -18.445 8.91667   1
  17   8  -1 15.1860 10.2050   1
 -17  -8  -1 5.71829 2.60596   3
 -17   8   1 4.55084 2.67093   3
  17  -8   1 6.73915 10.1894   1
 -17  -8  -1 -0.4534 2.47788   4
 -17   8  -1 -2.6008 8.73459   1
 -17  -8   1 3.98296 9.37271   1
 -17   8  -1 5.29951 2.21824   4
 -17  -8   1 2.91031 2.36022   3
 -17  -8   1 4.09413 2.79106   4
 -17   8  -1 6.70890 3.00081   3
  17   8   1 -9.0297 9.20766   1
  17  -8  -1 -8.6117 9.81435   1
 -18   8   1 10.1019 3.20805   3
 -18   8   1 9.88683 2.53276   4
  18  -8   1 5.80666 12.0898   1
 -18  -8  -1 7.07136 10.8554   1
 -18  -8  -1 12.3874 2.99341   3
 -18   8   1 13.7855 11.0339   1
 -18  -8  -1 9.70273 3.30805   4
  18   8  -1 6.98241 11.2141   1
 -18  -8   1 9.64184 3.26009   4
 -18   8  -1 5.92019 2.99402   3
 -18  -8   1 5.03567 10.7111   1
  18   8   1 17.6181 12.2669   1
  18  -8  -1 13.3494 11.7307   1
 -18   8  -1 -1.3101 10.2459   1
 -18   8  -1 10.7861 2.49567   4
 -18  -8   1 6.00746 2.67454   3
 -19  -8  -1 4.55711 2.80728   3
  19   8  -1 -6.6119 12.0265   1
 -19   8   1 5.48634 11.8853   1
  19  -8   1 -1.1376 12.5315   1
 -19   8   1 6.06979 3.10204   3
 -19  -8  -1 5.30965 11.9416   1
 -19   8   1 9.67502 2.60549   4
 -19  -8  -1 6.10283 3.11768   4
 -19  -8   1 11.9479 3.42675   4
 -19   8  -1 28.4350 12.9866   1
  19  -8  -1 16.2771 12.7773   1
 -19   8  -1 3.07353 2.85720   3
  19   8   1 -2.4864 12.8928   1
 -19  -8   1 1.62473 2.33570   3
 -19  -8   1 13.0566 12.5873   1
 -19   8  -1 5.55212 2.32276   4
 -20   8   1 3.33708 3.01907   3
  20  -8   1 -2.2014 15.0577   1
 -20  -8  -1 20.9162 15.1899   1
 -20  -8  -1 4.86850 3.18327   4
 -20   8   1 4.23850 2.29607   4
  20   8  -1 3.16282 14.5393   1
 -20  -8  -1 6.37767 2.75124   3
 -20   8   1 -1.2106 14.5463   1
 -20   8  -1 3.98037 3.14827   3
  20   8   1 -0.1244 14.2377   1
 -20  -8   1 12.6387 14.9022   1
 -20   8  -1 9.31753 14.8738   1
 -20  -8   1 2.68237 2.42811   3
 -20   8  -1 -1.0580 1.87642   4
  20  -8  -1 -10.023 14.4386   1
 -20  -8   1 3.66436 3.06482   4
  21  -8   1 34.9781 21.6841   1
 -21   8   1 42.5114 5.48185   3
 -21   8   1 40.5394 4.55369   4
 -21  -8  -1 37.7094 4.68463   3
 -21  -8  -1 34.1497 4.94393   4
 -21  -8  -1 32.2460 17.6893   1
 -21   8   1 35.9154 17.5928   1
  21   8  -1 31.9656 18.1849   1
 -21   8  -1 32.2634 5.03048   3
  21   8   1 15.9210 17.2618   1
  21  -8  -1 54.4132 19.0855   1
 -21  -8   1 34.7002 4.45860   3
 -21  -8   1 56.4636 18.0073   1
 -21  -8   1 35.3348 5.08681   4
 -21   8  -1 42.3574 4.56130   4
 -21   8  -1 33.1783 17.2953   1
  22  -8   1 24.4911 21.6592   1
 -22   8   1 1.54868 3.25829   3
 -22  -8  -1 2.13272 2.76984   3
 -22   8   1 9.55469 2.88662   4
 -22  -8  -1 25.9532 20.3301   1
 -22  -8  -1 6.21150 3.39873   4
  22   8  -1 -48.622 20.9825   1
 -22   8   1 5.79878 19.8429   1
 -22   8  -1 4.35338 2.39383   4
 -22   8  -1 4.04390 3.26628   3
  22   8   1 15.0033 21.3751   1
 -22  -8   1 2.17488 2.69955   3
 -22  -8   1 11.3751 3.76874   4
 -22  -8   1 -23.570 19.2066   1
  22  -8  -1 -3.6516 21.3514   1
 -22   8  -1 0.90727 19.5516   1
 -23  -8  -1 6.68665 3.37156   3
  23  -8   1 -15.377 25.6528   1
  23   8  -1 9.81156 27.1767   1
 -23   8   1 5.09746 3.55047   3
 -23   8   1 45.5460 24.4404   1
 -23  -8  -1 2.41555 3.25897   4
 -23   8   1 0.77918 2.50955   4
  23   8   1 -5.4229 26.2006   1
 -23   8  -1 1.83418 2.39201   4
 -23  -8   1 -53.632 24.0885   1
 -23   8  -1 -5.5568 2.95476   3
 -23  -8   1 -0.9374 3.15063   4
  23  -8  -1 -43.316 24.9579   1
 -23  -8   1 3.68555 2.84591   3
 -24   8   1 -1.8514 2.54987   4
 -24  -8  -1 -1.8969 2.96951   3
 -24   8   1 -1.1839 3.04686   3
 -24  -8  -1 2.05054 3.16106   4
 -24  -8   1 2.94599 3.22398   3
 -24   8  -1 1.56264 3.12788   3
 -24  -8   1 -4.4593 2.78010   4
 -24   8  -1 2.75560 2.54868   4
   0   9   1 314.880 13.3707   1
   0   9  -1 305.555 13.1144   1
   0   9   1 314.810 8.14950   4
   0  -9   1 316.177 7.84135   4
   0  -9  -1 298.036 13.0072   1
   0   9   1 306.513 7.94557   3
   0   9  -1 303.646 7.51655   3
   0  -9  -1 301.118 8.10623   4
   0  -9   1 306.279 13.0600   1
   0   9  -1 293.220 7.75718   4
  -1   9   1 174.613 5.20909   4
  -1  -9  -1 174.828 5.44317   4
   1   9  -1 191.654 10.0271   1
   1  -9   1 195.970 10.1513   1
   1   9  -1 170.954 4.59733   3
  -1   9   1 174.348 5.22110   3
  -1   9   1 171.210 9.59470   1
  -1  -9  -1 189.297 10.0830   1
   1   9  -1 169.194 5.15441   4
   1  -9   1 176.203 4.85418   4
   1  -9   1 172.997 4.85821   3
   1   9  -1 170.144 4.59522   3
   1  -9  -1 190.562 10.1915   1
   1  -9  -1 161.725 5.16014   4
  -1   9  -1 178.367 9.82756   1
  -1   9  -1 176.279 4.89354   3
   1   9   1 177.700 5.41229   4
  -1  -9   1 182.217 9.93673   1
   1   9   1 178.314 5.09576   3
   1   9   1 161.600 9.79836   1
  -1  -9   1 169.263 5.14891   4
  -1   9  -1 173.099 4.83036   4
   1   9   1 182.140 5.10988   3
   2  -9   1 52.2869 2.38942   3
   2   9  -1 51.6772 1.99540   3
   2   9  -1 47.6888 5.78871   1
   2  -9   1 55.6974 2.14429   4
   2   9  -1 51.3653 1.96901   3
  -2  -9  -1 49.9950 5.96128   1
   2  -9   1 44.8854 5.69186   1
  -2   9   1 55.4192 2.51960   4
   2   9  -1 51.1131 2.67749   4
  -2  -9  -1 53.1245 2.89581   4
  -2   9   1 55.2566 2.75918   3
  -2   9   1 57.9780 6.45826   1
  -2   9  -1 64.2447 6.41343   1
  -2   9  -1 59.7655 2.59118   3
  -2  -9   1 52.9312 2.69073   4
  -2   9  -1 54.6572 2.12609   4
   2   9   1 52.4366 2.40500   3
   2  -9  -1 52.5275 2.56102   4
   2  -9  -1 50.4968 2.60142   3
   2   9   1 56.7880 6.29181   1
   2   9   1 52.7461 2.84281   4
  -2  -9   1 62.0193 6.54381   1
   2  -9  -1 52.1463 6.19427   1
  -3   9   1 163.149 5.40161   3
   3   9  -1 171.129 5.48322   4
  -3   9   1 182.738 10.1737   1
   3   9  -1 151.235 9.56508   1
   3   9  -1 172.260 4.56193   3
   3  -9   1 171.326 4.59986   4
   3  -9   1 175.489 5.18240   3
  -3  -9  -1 170.067 5.64224   4
  -3  -9  -1 198.115 10.4294   1
  -3   9   1 174.774 5.07432   4
  -3   9   1 164.583 9.99682   1
  -3  -9   1 171.433 5.49366   4
   3  -9  -1 166.769 5.07343   4
   3   9   1 173.338 10.1301   1
  -3   9  -1 170.762 5.27971   3
  -3   9  -1 164.412 9.85834   1
  -3  -9   1 162.325 9.80537   1
  -3   9  -1 181.766 10.0052   1
   3   9   1 174.283 5.03539   3
   3   9   1 170.873 5.53298   4
  -3   9  -1 175.697 4.60360   4
   3  -9  -1 168.331 5.40155   3
  -4   9   1 36.1590 2.09652   4
  -4  -9  -1 37.3479 2.73684   4
  -4  -9  -1 27.7752 5.05339   1
  -4   9   1 41.0455 2.78672   3
  -4   9   1 30.6756 5.22687   1
  -4   9   1 29.5213 4.91785   1
   4  -9   1 29.0028 2.21142   3
  -4  -9  -1 29.3765 2.06170   3
   4   9  -1 31.5784 1.66724   3
   4   9  -1 33.4558 2.59742   4
   4   9  -1 28.1276 5.13955   1
  -4   9  -1 28.8431 4.84141   1
  -4   9  -1 24.4457 4.71149   1
  -4   9  -1 33.6852 1.63361   4
   4   9   1 29.4266 2.49366   4
  -4  -9   1 30.5567 5.13884   1
  -4  -9   1 31.0101 1.71341   3
   4  -9  -1 34.2552 2.43532   3
   4   9   1 33.0594 2.07576   3
   4   9   1 36.9119 5.62131   1
  -4  -9   1 36.1196 2.58565   4
  -4   9  -1 30.7756 2.49683   3
   5   9  -1 74.9618 7.66626   1
  -5   9   1 64.2812 2.81470   4
  -5   9   1 65.1448 3.58441   3
  -5   9   1 61.5916 7.44330   1
  -5  -9  -1 70.1254 3.00557   3
  -5  -9  -1 65.3687 7.13668   1
   5   9  -1 63.8324 3.51669   4
  -5   9   1 51.3400 6.60096   1
  -5  -9  -1 62.1374 3.50370   4
   5   9  -1 67.4305 2.55014   3
   5  -9   1 62.1187 3.15359   3
  -5   9  -1 66.2185 3.38649   3
   5  -9  -1 66.3886 3.38738   3
   5   9   1 65.9914 7.34959   1
  -5   9  -1 64.6329 2.37958   4
  -5   9  -1 77.4417 7.71948   1
   5   9   1 66.7236 3.54197   4
  -5  -9   1 61.0294 2.54122   3
  -5  -9   1 56.2029 3.41888   4
   5   9   1 67.2702 2.94827   3
  -5   9  -1 48.7904 6.50182   1
  -5  -9   1 49.3815 6.34698   1
  -5   9  -1 66.1896 2.41218   4
  -6   9   1 79.2255 3.28918   4
   6   9  -1 74.4270 2.95716   3
  -6  -9  -1 77.9732 4.00797   4
  -6  -9  -1 85.2304 8.32915   1
  -6   9   1 71.1990 3.77868   3
   6  -9   1 79.3526 3.74010   3
   6   9  -1 73.9020 3.94720   4
  -6   9   1 78.9679 3.23329   4
  -6   9   1 71.4019 8.02996   1
  -6  -9  -1 76.4818 3.38250   3
   6   9  -1 66.6359 7.94342   1
  -6  -9   1 78.2373 3.02725   3
   6  -9  -1 78.4226 3.75032   3
   6   9   1 77.0483 3.89347   4
  -6   9  -1 74.7012 2.76934   4
   6   9   1 82.8614 7.81748   1
  -6   9  -1 79.3321 2.77511   4
  -6   9  -1 80.7713 3.88141   3
  -6  -9   1 77.3671 8.05224   1
  -6   9  -1 76.1414 8.04231   1
  -6  -9   1 78.7798 4.01762   4
   6   9   1 80.4735 3.32864   3
   7   9  -1 121.079 4.15629   3
  -7  -9  -1 118.262 4.47369   3
   7   9  -1 121.291 5.05134   4
   7  -9   1 123.595 4.92093   3
  -7   9   1 115.254 5.04804   3
   7  -9   1 117.190 9.87523   1
  -7   9   1 125.321 10.3474   1
   7   9  -1 106.828 9.65735   1
  -7  -9  -1 137.029 10.4438   1
  -7   9   1 121.402 4.33850   4
  -7   9   1 119.071 4.25525   4
  -7  -9  -1 124.654 5.19572   4
  -7  -9   1 121.994 4.18860   3
   7   9   1 132.583 10.3773   1
   7  -9  -1 122.825 9.68409   1
  -7   9  -1 124.434 4.92620   3
   7  -9  -1 120.141 4.96488   3
  -7   9  -1 117.959 3.85576   4
  -7   9  -1 121.135 3.84330   4
  -7  -9   1 118.844 5.12668   4
   7   9   1 121.470 5.16040   4
  -7   9  -1 109.477 9.80103   1
   7   9   1 121.269 4.46959   3
  -7  -9   1 120.315 10.0984   1
  -8   9   1 1.74858 1.14030   4
  -8  -9  -1 -0.2881 1.65441   4
   8   9  -1 1.93555 1.63755   4
  -8  -9  -1 -0.8562 3.81624   1
   8  -9   1 2.35783 4.20006   1
  -8   9   1 1.83351 1.08408   4
  -8   9   1 3.80604 4.27156   1
   8   9  -1 0.79970 1.08904   3
   8   9  -1 -1.6713 3.91210   1
  -8   9   1 1.47632 1.70161   3
  -8  -9  -1 0.77702 1.19725   3
   8  -9   1 0.61352 1.41919   3
  -8  -9   1 1.54102 1.67952   4
  -8  -9   1 1.75826 3.89287   1
  -8   9  -1 5.59316 4.36450   1
  -8  -9   1 2.06346 1.10862   3
   8   9   1 1.43005 1.09470   3
   8  -9  -1 -6.4457 3.77731   1
   8   9   1 1.19317 1.59139   4
  -8   9  -1 -0.3954 1.46833   3
   8  -9  -1 3.21119 1.58223   3
   8   9   1 -0.6179 3.19979   1
   9   9  -1 193.515 7.37296   4
   9   9  -1 200.014 6.34597   3
  -9  -9  -1 211.956 13.3231   1
  -9   9   1 195.821 7.35564   3
  -9  -9  -1 203.787 6.69661   3
   9  -9   1 194.344 13.6397   1
   9   9  -1 212.998 13.9691   1
   9  -9   1 193.928 7.13981   3
  -9   9   1 210.353 13.6941   1
  -9  -9  -1 205.015 7.56062   4
  -9   9   1 201.982 6.40388   4
  -9   9  -1 194.735 5.91413   4
  -9  -9   1 196.251 6.33338   3
  -9  -9   1 193.576 13.1858   1
   9   9   1 194.721 7.35176   4
  -9  -9   1 193.035 7.34887   4
   9  -9  -1 193.646 7.15707   3
  -9   9  -1 183.394 13.0089   1
   9   9   1 202.357 13.9123   1
  -9   9  -1 196.773 7.19302   3
   9   9   1 197.283 6.56056   3
   9  -9  -1 197.296 13.6388   1
  10  -9   1 213.421 14.4726   1
 -10  -9  -1 191.582 13.8015   1
 -10  -9  -1 174.169 6.42992   3
 -10   9   1 179.796 7.21585   3
 -10   9   1 173.164 13.5931   1
  10   9  -1 178.405 7.20814   4
  10   9  -1 193.457 14.2908   1
  10  -9   1 180.213 6.98864   3
 -10   9   1 179.091 6.21787   4
 -10  -9  -1 184.923 7.39344   4
  10   9  -1 182.621 6.23719   3
  10   9   1 187.145 13.9671   1
 -10   9  -1 182.369 7.05827   3
  10  -9  -1 186.350 7.15159   3
  10  -9  -1 180.140 13.9013   1
 -10  -9   1 179.004 7.33340   4
 -10  -9   1 183.704 6.26369   3
  10   9   1 183.204 6.46585   3
 -10   9  -1 186.173 5.85661   4
 -10   9  -1 162.480 13.0931   1
 -10  -9   1 196.952 13.8991   1
  10   9   1 176.810 7.22625   4
 -11   9   1 29.1861 2.98838   4
 -11  -9  -1 27.9432 3.19967   3
 -11   9   1 31.5930 7.41532   1
  11   9  -1 14.4728 6.60589   1
  11   9  -1 27.7361 2.92341   3
  11   9  -1 27.1808 3.30683   4
 -11   9   1 24.5632 3.26907   3
 -11  -9  -1 36.1901 7.39307   1
  11  -9   1 33.5686 8.03969   1
 -11  -9  -1 25.2772 3.27670   4
  11  -9   1 31.0022 3.44268   3
  11  -9  -1 34.6071 8.04483   1
  11   9   1 24.7926 7.41281   1
  11  -9  -1 19.3755 2.86935   3
 -11   9  -1 35.6661 3.61622   3
  11   9   1 22.5088 3.09757   4
 -11   9  -1 24.6427 2.60610   4
 -11   9  -1 26.9328 7.28080   1
  11   9   1 27.4327 3.04513   3
 -11  -9   1 30.3725 7.03791   1
 -11  -9   1 26.4169 3.51831   4
 -11  -9   1 26.2905 2.95437   3
 -12  -9  -1 151.957 6.34634   3
 -12   9   1 162.197 6.12544   4
  12  -9   1 176.940 14.7719   1
 -12  -9  -1 155.511 7.12141   4
 -12  -9  -1 162.401 14.0910   1
  12  -9   1 158.649 7.10758   3
 -12   9   1 169.635 14.3701   1
  12   9  -1 163.450 6.28935   3
  12   9  -1 167.587 14.7683   1
 -12   9   1 171.511 7.36096   3
 -12   9  -1 148.813 13.5177   1
  12   9   1 160.859 6.42955   3
 -12  -9   1 142.766 13.8469   1
 -12   9  -1 156.742 6.92467   3
  12  -9  -1 156.382 14.6063   1
  12   9   1 147.523 14.1648   1
 -12  -9   1 156.711 7.23302   4
 -12   9  -1 151.668 5.63964   4
 -12  -9   1 142.883 6.00653   3
  13   9  -1 -2.3405 5.47879   1
 -13  -9  -1 4.74042 2.50128   4
 -13  -9  -1 3.32850 1.89252   3
 -13  -9  -1 12.5973 6.90289   1
 -13   9   1 5.96095 6.55280   1
 -13   9   1 1.59863 1.70539   4
 -13   9   1 3.94866 2.46643   3
  13   9  -1 2.44176 1.74852   3
  13  -9   1 1.85221 6.60161   1
 -13  -9   1 2.58406 6.44569   1
 -13   9  -1 3.99727 1.64084   4
  13   9   1 -0.9413 1.68589   3
 -13   9  -1 -6.0404 5.62104   1
 -13   9  -1 3.55402 2.36407   3
 -13  -9   1 5.44666 1.97426   3
 -13  -9   1 4.09987 2.37663   4
  13   9   1 10.4827 7.15357   1
  13  -9  -1 -6.3304 6.47672   1
 -14  -9  -1 10.6814 2.76065   4
  14   9  -1 11.8452 2.41081   3
 -14   9   1 9.37210 2.85338   3
 -14  -9  -1 5.79352 6.11887   1
 -14   9   1 8.40964 2.10273   4
 -14   9   1 7.62994 7.18882   1
  14   9  -1 0.34158 7.21268   1
 -14  -9  -1 6.12830 2.31351   3
  14  -9   1 10.1136 8.53340   1
 -14  -9   1 8.68935 2.17962   3
 -14   9  -1 10.1843 2.85421   3
  14  -9  -1 11.4776 8.10064   1
  14   9   1 3.47828 7.55415   1
 -14   9  -1 9.31539 6.74279   1
 -14  -9   1 6.33727 2.73314   4
 -14  -9   1 9.69482 8.01762   1
 -14   9  -1 9.53351 2.09328   4
  14   9   1 14.9781 2.67672   3
  15   9  -1 64.9359 4.99168   3
 -15  -9  -1 72.0448 11.9605   1
  15  -9   1 82.3093 13.0525   1
 -15   9   1 76.2464 4.68893   4
  15   9  -1 74.3319 12.5056   1
 -15   9   1 67.1779 11.9324   1
 -15   9   1 68.8658 5.48422   3
 -15  -9  -1 73.6441 5.54994   4
 -15  -9  -1 67.4792 4.85994   3
 -15  -9   1 76.3333 4.81900   3
 -15  -9   1 68.5182 5.36890   4
 -15  -9   1 100.241 13.1272   1
 -15   9  -1 94.4854 12.9085   1
  15  -9  -1 53.1844 11.6508   1
 -15   9  -1 74.6657 4.33846   4
  15   9   1 85.3144 13.2463   1
 -15   9  -1 73.4321 5.63376   3
  16   9  -1 51.0738 11.9041   1
 -16  -9  -1 37.0104 4.05645   3
 -16   9   1 39.8313 3.96021   4
 -16  -9  -1 36.5280 4.49434   4
  16  -9   1 18.2199 10.2376   1
 -16   9   1 36.1983 4.28984   3
 -16  -9  -1 46.3301 10.7020   1
 -16   9   1 45.2181 10.7219   1
  16   9   1 34.4913 11.3387   1
 -16  -9   1 36.6623 3.99012   3
 -16   9  -1 28.6496 3.19725   4
  16  -9  -1 24.6649 10.3541   1
 -16  -9   1 31.5695 10.1963   1
 -16   9  -1 34.9808 4.29418   3
 -16   9  -1 30.7329 10.2254   1
 -16  -9   1 35.2017 4.49367   4
 -17  -9  -1 19.5380 3.55142   4
  17   9  -1 15.5887 10.7163   1
 -17  -9  -1 3.12341 9.58231   1
 -17   9   1 14.3927 10.7363   1
 -17   9   1 18.6429 3.62998   3
  17  -9   1 15.6778 10.6225   1
 -17  -9  -1 15.7202 2.98431   3
 -17   9   1 9.56476 2.50042   4
 -17   9  -1 9.18482 2.24653   4
 -17   9  -1 7.30362 11.6473   1
 -17  -9   1 12.7645 3.37444   4
  17   9   1 22.5417 10.7864   1
 -17  -9   1 7.82042 2.60042   3
 -17  -9   1 5.37323 9.54279   1
 -17   9  -1 15.6838 3.35886   3
  17  -9  -1 -5.5389 10.1932   1
 -18  -9  -1 32.9469 12.8558   1
 -18  -9  -1 29.2353 4.31677   4
 -18  -9  -1 28.5925 3.89303   3
 -18   9   1 31.5856 3.74381   4
 -18   9   1 30.2539 4.32188   3
  18   9  -1 40.2944 13.0851   1
  18  -9   1 16.2734 11.9087   1
 -18   9   1 33.5935 12.2404   1
  18  -9  -1 32.8000 13.2955   1
 -18   9  -1 35.5119 4.77317   3
 -18  -9   1 27.8928 4.29655   4
 -18   9  -1 -2.2311 11.5058   1
  18   9   1 29.6794 12.4178   1
 -18   9  -1 27.2573 3.27291   4
 -18  -9   1 29.2121 3.66204   3
 -18  -9   1 21.4660 12.2614   1
 -19   9   1 17.4031 2.95527   4
  19  -9   1 28.8475 14.6585   1
 -19   9   1 -4.6385 13.0707   1
 -19   9   1 14.8552 3.72662   3
 -19  -9  -1 10.5231 13.1321   1
 -19  -9  -1 17.4394 3.86631   4
  19   9  -1 8.94062 13.5835   1
 -19  -9  -1 20.8385 3.49578   3
  19   9   1 9.39311 13.2173   1
  19  -9  -1 6.03655 14.1119   1
 -19   9  -1 11.9675 3.45833   3
 -19   9  -1 5.55331 13.0136   1
 -19  -9   1 11.9823 3.13653   3
 -19  -9   1 29.4256 13.8654   1
 -19   9  -1 13.4776 2.76530   4
 -19  -9   1 17.7462 3.92804   4
 -20  -9  -1 8.62169 16.9744   1
 -20   9   1 -3.5660 14.6676   1
  20  -9   1 10.9575 15.3718   1
 -20   9   1 1.69217 2.95402   3
 -20  -9  -1 3.79794 3.08865   4
 -20   9   1 5.23246 2.56848   4
  20   9  -1 5.97476 15.6893   1
 -20  -9  -1 5.34985 2.75830   3
 -20  -9   1 2.79371 2.69682   3
 -20  -9   1 5.92261 3.20268   4
  20  -9  -1 -10.725 15.2676   1
 -20  -9   1 7.83302 14.9467   1
 -20   9  -1 1.17573 2.00735   4
  20   9   1 2.05566 15.5033   1
 -20   9  -1 4.07121 3.21768   3
 -20   9  -1 23.9626 17.1603   1
 -21  -9  -1 -7.5973 17.1977   1
  21   9  -1 9.94065 18.0565   1
 -21   9   1 2.63532 2.44244   4
 -21  -9  -1 9.32080 3.60382   4
  21  -9   1 -3.0725 17.7664   1
 -21   9   1 -0.3687 2.96112   3
 -21  -9  -1 7.56613 3.00156   3
 -21   9   1 9.44595 20.0949   1
  21   9   1 2.05747 18.1037   1
 -21   9  -1 2.32408 2.25287   4
 -21  -9   1 -0.6575 2.48514   3
 -21   9  -1 11.7364 17.6641   1
  21  -9  -1 20.8219 18.6103   1
 -21   9  -1 2.89551 3.38960   3
 -21  -9   1 2.49133 3.18779   4
 -21  -9   1 -13.619 17.6222   1
  22   9  -1 22.1431 21.5878   1
 -22  -9  -1 6.84594 3.55736   4
 -22  -9  -1 7.07444 3.18626   3
 -22   9   1 9.11709 2.94514   4
 -22   9   1 4.82773 3.40686   3
 -22  -9  -1 -4.8210 22.7806   1
 -22   9   1 -0.1597 20.1492   1
  22  -9   1 36.1509 21.4387   1
  22   9   1 -2.3664 21.4965   1
 -22  -9   1 4.00054 3.47146   4
  22  -9  -1 23.9453 22.2680   1
 -22  -9   1 30.1716 24.0114   1
 -22   9  -1 4.59076 2.41708   4
 -22   9  -1 6.83189 3.42351   3
 -22  -9   1 7.88759 3.18661   3
 -23   9   1 -0.3346 3.09730   3
 -23  -9  -1 4.06896 3.39214   4
 -23   9   1 0.94986 2.28197   4
  23  -9   1 4.96813 27.2732   1
 -23  -9  -1 2.84758 2.97190   3
 -23  -9   1 -12.765 24.9907   1
 -23  -9   1 -1.5130 2.77326   3
  23  -9  -1 -10.164 26.4638   1
  23   9   1 9.32908 30.9144   1
 -23   9  -1 1.88017 3.37018   3
 -23   9  -1 0.20197 2.15649   4
 -23  -9   1 1.45304 3.37426   4
 -24  -9  -1 20.1565 4.59029   4
 -24  -9  -1 23.9653 4.38876   3
 -24   9   1 24.3907 3.88382   4
 -24   9   1 25.7570 4.96225   3
 -24  -9   1 18.3960 4.51475   4
 -24   9  -1 22.5871 3.76522   4
 -24   9  -1 23.9176 5.08549   3
 -24  -9   1 22.0703 4.46084   3
   0  10  -1 1.54115 0.71995   3
   0 -10   1 0.11266 0.83085   4
   0  10   1 0.38906 0.96580   4
   0 -10   1 0.37675 2.79208   1
   0 -10  -1 -0.7741 2.81446   1
   0  10   1 1.53775 3.16230   1
   0  10  -1 1.17299 0.88769   4
   0 -10  -1 1.86766 1.08789   4
   0  10   1 0.76358 0.87297   3
   0  10  -1 3.26542 3.16926   1
   1 -10   1 21.6260 1.67959   4
  -1 -10  -1 26.0591 2.18819   4
  -1  10   1 21.8076 4.59397   1
   1  10  -1 23.3662 1.48337   3
   1  10  -1 20.2128 4.43125   1
   1 -10   1 24.1824 1.68521   3
  -1 -10  -1 16.6033 4.30492   1
  -1  10   1 20.7965 1.91805   4
   1  10  -1 23.3429 1.99406   4
  -1  10   1 22.1994 1.98679   3
   1 -10   1 27.0720 4.58920   1
   1  10  -1 19.9567 1.45678   3
   1  10   1 21.1688 1.82229   3
   1  10   1 24.4248 4.82887   1
  -1 -10   1 20.2303 4.47000   1
   1  10   1 20.6627 1.83535   3
   1 -10  -1 24.5105 2.03846   4
  -1  10  -1 23.2683 1.66030   4
  -1 -10   1 22.8209 1.96538   4
  -1  10  -1 27.1342 1.84805   3
  -1  10  -1 22.4565 4.56633   1
   1 -10  -1 18.6395 4.34443   1
   1  10   1 20.7994 2.06920   4
  -2  10   1 249.171 6.78163   4
   2  10  -1 239.786 12.2496   1
   2 -10   1 247.792 12.3742   1
   2  10  -1 240.807 6.98634   4
   2 -10   1 242.951 6.34875   4
  -2 -10  -1 245.870 7.22646   4
  -2  10   1 219.522 12.0880   1
   2 -10   1 242.825 6.64003   3
  -2  10   1 245.117 6.96873   3
   2  10  -1 249.780 6.18314   3
   2  10  -1 240.835 6.15423   3
  -2 -10  -1 236.955 12.2365   1
  -2  10  -1 251.831 6.74322   3
  -2 -10   1 253.633 7.04988   4
   2 -10  -1 247.671 12.4527   1
   2  10   1 247.426 7.19568   4
   2  10   1 236.914 6.62261   3
  -2 -10   1 228.218 11.9631   1
   2 -10  -1 240.459 6.78784   4
   2  10   1 247.994 12.3015   1
  -2  10  -1 245.641 12.3007   1
  -2  10  -1 240.452 6.32502   4
   2 -10  -1 248.965 6.97617   3
   3 -10   1 61.7538 2.37409   4
  -3  10   1 70.0505 3.23882   3
   3  10  -1 63.6087 6.98887   1
   3 -10   1 59.9836 2.78824   3
   3  10  -1 56.9613 2.23937   3
  -3  10   1 54.7686 6.31699   1
  -3  10   1 64.3798 7.30232   1
   3  10  -1 57.8664 3.11747   4
  -3 -10  -1 62.6516 3.26112   4
  -3  10   1 67.2022 2.81121   4
  -3 -10  -1 47.5662 6.37900   1
   3  10   1 64.4817 3.29780   4
  -3 -10   1 58.6346 6.80366   1
  -3  10  -1 57.1128 2.96934   3
   3  10   1 59.5394 2.68562   3
   3  10   1 72.9693 7.32772   1
   3 -10  -1 61.0640 2.83144   4
  -3 -10   1 64.4447 3.22736   4
  -3  10  -1 61.7146 7.00806   1
  -3  10  -1 61.2806 2.33483   4
  -3  10  -1 64.4186 7.01787   1
   3 -10  -1 63.6713 3.09733   3
  -4  10   1 71.6274 3.51745   3
   4  10  -1 64.8613 3.38759   4
  -4 -10  -1 73.8656 7.69473   1
   4 -10   1 66.4228 3.09982   3
  -4 -10  -1 63.9811 3.54216   4
   4  10  -1 65.3725 2.46914   3
  -4  10   1 75.3784 7.72952   1
  -4  10   1 66.2016 7.27272   1
   4  10  -1 72.7716 7.67223   1
  -4  10   1 66.4479 2.88298   4
  -4  10  -1 65.8952 7.34233   1
  -4 -10   1 62.2235 7.27979   1
   4  10   1 63.0443 3.43728   4
  -4 -10   1 69.7588 3.52040   4
  -4  10  -1 68.2895 2.45731   4
   4  10   1 71.3406 2.93299   3
  -4  10  -1 66.4308 3.28764   3
   4  10   1 76.8112 7.89845   1
  -4  10  -1 66.7256 7.37118   1
   4 -10  -1 69.4701 3.32302   3
  -5  10   1 187.317 11.7607   1
  -5  10   1 168.432 5.31254   4
   5 -10   1 165.884 5.69809   3
  -5  10   1 170.642 5.99299   3
  -5 -10  -1 170.919 6.19065   4
  -5 -10  -1 183.607 5.53909   3
   5  10  -1 177.225 5.01247   3
   5  10  -1 181.050 6.15409   4
   5  10  -1 202.326 11.8662   1
  -5  10   1 185.060 11.6416   1
  -5 -10  -1 183.247 11.3965   1
  -5  10  -1 190.246 11.6797   1
  -5 -10   1 169.429 4.99477   3
  -5  10  -1 173.596 5.87695   3
   5  10   1 187.642 11.7231   1
  -5 -10   1 171.326 6.10734   4
  -5 -10   1 191.298 11.5509   1
  -5  10  -1 177.161 4.87236   4
  -5  10  -1 187.424 11.5138   1
   5  10   1 171.522 6.11494   4
   5  10   1 182.645 5.47411   3
  -5  10  -1 176.476 4.85489   4
   5 -10  -1 173.811 5.96248   3
   6  10  -1 26.7041 1.87298   3
   6 -10   1 25.8829 2.42143   3
  -6  10   1 27.7190 2.09202   4
  -6  10   1 27.2410 2.67156   3
   6  10  -1 24.3064 5.53319   1
  -6 -10  -1 24.8204 2.90732   4
  -6  10   1 29.0365 2.21026   4
   6  10  -1 28.6624 2.83204   4
  -6  10   1 29.4171 5.98911   1
  -6  10   1 24.2108 5.54207   1
  -6 -10  -1 29.7112 2.29400   3
  -6 -10  -1 25.9373 5.28982   1
  -6 -10   1 19.1201 5.24120   1
  -6  10  -1 33.9444 2.81029   3
   6  10   1 31.0312 2.22155   3
  -6  10  -1 19.9381 5.10254   1
   6 -10  -1 31.0696 2.70220   3
  -6  10  -1 28.0148 1.77417   4
  -6  10  -1 34.5689 5.64232   1
  -6 -10   1 31.4016 2.02459   3
  -6 -10   1 27.5250 2.88941   4
  -6  10  -1 27.4728 1.71627   4
   6  10   1 28.1936 5.95313   1
   6  10   1 30.1127 2.85355   4
  -7 -10  -1 296.385 8.47449   3
  -7 -10  -1 291.282 15.4488   1
  -7  10   1 302.994 15.7250   1
   7  10  -1 314.840 8.14919   3
  -7 -10  -1 297.064 9.40757   4
   7 -10   1 306.555 8.99985   3
   7  10  -1 297.515 9.22367   4
  -7  10   1 308.178 8.32994   4
  -7  10   1 307.397 8.27163   4
  -7  10   1 304.249 9.21732   3
   7  10  -1 311.625 15.9423   1
  -7  10  -1 299.662 7.76200   4
   7  10   1 297.059 15.6259   1
  -7  10  -1 328.766 16.0321   1
   7  10   1 282.506 9.16797   4
  -7 -10   1 299.338 15.6523   1
  -7 -10   1 291.391 8.04890   3
  -7  10  -1 305.534 9.03186   3
  -7  10  -1 293.491 7.70980   4
  -7 -10   1 292.222 9.25696   4
   7 -10  -1 302.648 9.09279   3
   7  10   1 297.314 8.42352   3
   8  10  -1 203.057 6.16783   3
  -8 -10  -1 194.122 7.38962   4
   8  10  -1 205.046 7.37564   4
  -8 -10  -1 200.332 6.50879   3
  -8  10   1 182.448 7.15445   3
  -8  10   1 205.991 6.31111   4
  -8  10   1 202.641 6.25050   4
  -8  10   1 225.645 13.7695   1
   8 -10   1 197.043 7.01173   3
   8 -10   1 205.107 13.5180   1
  -8 -10  -1 230.584 13.8629   1
   8  10  -1 209.098 13.6272   1
   8 -10  -1 237.314 14.3448   1
   8  10   1 198.509 7.30363   4
  -8  10  -1 191.490 13.1416   1
  -8 -10   1 194.402 6.11669   3
   8 -10  -1 190.622 6.97341   3
  -8  10  -1 195.565 7.13885   3
   8  10   1 201.054 6.45248   3
   8  10   1 195.696 13.4996   1
  -8  10  -1 204.906 5.78006   4
  -8 -10   1 210.098 13.7001   1
  -8 -10   1 203.779 7.31475   4
  -8  10  -1 196.998 5.77115   4
  -9 -10  -1 160.946 5.72187   3
  -9 -10  -1 147.290 12.1805   1
  -9  10   1 150.315 5.35973   4
   9 -10   1 139.176 11.6143   1
  -9 -10  -1 150.124 6.57643   4
  -9  10   1 158.196 6.46164   3
   9  10  -1 152.593 6.43125   4
   9 -10   1 148.983 6.16552   3
  -9  10   1 149.206 5.30568   4
  -9  10   1 140.758 12.2293   1
   9  10  -1 148.898 12.5618   1
   9  10  -1 149.649 5.29390   3
  -9  10  -1 146.473 4.87444   4
   9  10   1 146.474 6.30445   4
  -9 -10   1 147.111 5.28308   3
   9  10   1 150.366 5.52569   3
   9  10   1 144.192 12.4862   1
  -9  10  -1 154.070 4.89667   4
  -9 -10   1 159.165 6.58442   4
  -9  10  -1 153.875 6.20230   3
  -9 -10   1 152.742 12.2743   1
  -9  10  -1 156.396 11.8278   1
   9 -10  -1 147.303 6.22109   3
   9 -10  -1 148.997 12.4705   1
 -10 -10  -1 88.2748 5.30029   4
  10  10  -1 81.9939 4.04799   3
 -10  10   1 90.0453 5.27263   3
 -10  10   1 102.233 11.3197   1
 -10 -10  -1 79.5886 10.0946   1
 -10  10   1 86.5515 4.02176   4
  10 -10   1 80.3724 10.1518   1
  10  10  -1 92.8022 5.20968   4
  10  10  -1 97.9191 11.4955   1
 -10 -10  -1 89.2896 4.41797   3
 -10  10   1 89.0806 4.18421   4
  10 -10   1 90.5805 5.01039   3
 -10 -10   1 83.2031 4.05696   3
  10 -10  -1 62.3768 9.45502   1
  10  10   1 85.3989 4.26064   3
 -10 -10   1 79.6963 4.96695   4
  10  10   1 81.3480 9.71303   1
  10 -10  -1 82.1998 4.71694   3
  10  10   1 82.3933 5.02459   4
 -10  10  -1 83.0207 3.66523   4
 -10  10  -1 82.3889 4.82399   3
 -10  10  -1 101.314 11.2293   1
 -10 -10   1 94.5040 10.7532   1
 -11  10   1 45.6248 7.63072   1
  11  10  -1 44.3341 4.00889   4
 -11 -10  -1 46.1193 8.52478   1
 -11  10   1 42.1010 3.31000   4
  11  10  -1 48.1623 3.38227   3
 -11 -10  -1 45.4728 4.18857   4
  11  10  -1 26.3282 7.55014   1
  11 -10   1 45.4649 3.95918   3
 -11  10   1 54.1633 4.57988   3
  11 -10   1 54.7928 9.06658   1
 -11  10  -1 44.8449 2.98458   4
  11 -10  -1 46.8318 4.05363   3
  11  10   1 55.8385 9.59815   1
  11 -10  -1 40.1493 8.25362   1
  11  10   1 46.9246 3.53170   3
 -11 -10   1 49.3072 3.36865   3
 -11 -10   1 49.6525 4.36234   4
 -11  10  -1 43.1869 8.70197   1
  11  10   1 49.6900 4.37835   4
 -11  10  -1 47.8462 4.20377   3
 -11 -10   1 59.9276 9.02144   1
 -12  10   1 77.3665 11.1106   1
 -12  10   1 70.4835 5.17165   3
  12  10  -1 58.7226 3.89217   3
 -12 -10  -1 60.1795 9.86305   1
 -12  10   1 70.7276 4.07263   4
[truncated: 4,126,920 more chars]
