# Supplementary material for: Property-Driven Design of Thermally Robust Organophosphorus Ionic Liquids for High-Temperature Applications
Source: ACS Appl Eng Mater. 2025 May 5;3(5):1468–82. doi: 10.1021/acsaenm.5c00221 (PMC12117501; doi:10.1021/acsaenm.5c00221)
Supplement: Supplementary file 2 [file em5c00221_si_002.zip › IL14_NTf2.cif]

 
data_MMIL13_NTf2_0m

_publ_section_references
;
Bruker (2023). Apex5 v2023.9-2, SAINT V8.40B, Bruker AXS 
Inc.: Madison (WI), USA, 2023.

H\"ubschle, C. B., Sheldrick, G. M. and Dittrich, B. (2011). J. Appl. Cryst. 
44, 1281--1284.

Krause, L., Herbst-Irmer, R., Sheldrick G.M. & Stalke D. (2015). J. Appl. 
Cryst. 48, 3--10.

Sheldrick, G.M. (2008). Acta Cryst. A64, 112--122.

Sheldrick, G. M. (2019). SHELXL2019. University of G\"ottingen, Germany.

Sheldrick, G. M. (2015a). Crystal structure refinement with SHELXL, Acta Cryst. 
C71, 3--8.

Sheldrick, G. M. (2015b). SHELXT--Integrated space-group and
crystal-structure determination, Acta Cryst. A71 3--8.
;

_publ_section_acknowledgements
;
This material is based upon work supported by the National Science Foundation 
through the Major Research Instrumentation Program under Grant No. CHE 1625543.
(Funding for the single crystal X-ray diffractometer).

We thank the College of Science, Purdue University, for support for X-ray 
detector upgrades through the 2020 Laboratory and University Core Facility 
Research Equipment Program.
;
 
_audit_creation_method            'SHELXL-2019/3'
_shelx_SHELXL_version_number      '2019/3'
_chemical_name_systematic         ?
_chemical_name_common             ?
_chemical_melting_point           ?
_chemical_formula_moiety         
 'C48 H36 O P2, 2(C2 F6 N O4 S2)' 
_chemical_formula_sum
 'C52 H36 F12 N2 O9 P2 S4' 
_chemical_formula_weight          1251.01

loop_
 _atom_type_symbol
 _atom_type_description
 _atom_type_scat_dispersion_real
 _atom_type_scat_dispersion_imag
 _atom_type_scat_source
 'C'  'C'   0.0033   0.0016
 'International Tables Vol C Tables 4.2.6.8 and 6.1.1.4'
 'H'  'H'   0.0000   0.0000
 'International Tables Vol C Tables 4.2.6.8 and 6.1.1.4'
 'N'  'N'   0.0061   0.0033
 'International Tables Vol C Tables 4.2.6.8 and 6.1.1.4'
 'O'  'O'   0.0106   0.0060
 'International Tables Vol C Tables 4.2.6.8 and 6.1.1.4'
 'F'  'F'   0.0171   0.0103
 'International Tables Vol C Tables 4.2.6.8 and 6.1.1.4'
 'S'  'S'   0.1246   0.1234
 'International Tables Vol C Tables 4.2.6.8 and 6.1.1.4'
 'P'  'P'   0.1023   0.0942
 'International Tables Vol C Tables 4.2.6.8 and 6.1.1.4'
 
_space_group_crystal_system       triclinic
_space_group_IT_number            2
_space_group_name_H-M_alt         'P -1'
_space_group_name_Hall            '-P 1'
 
_shelx_space_group_comment
;
The symmetry employed for this shelxl refinement is uniquely defined
by the following loop, which should always be used as a source of
symmetry information in preference to the above space-group names.
They are only intended as comments.
;
 
loop_
 _space_group_symop_operation_xyz
 'x, y, z'
 '-x, -y, -z'
 
_cell_length_a                    14.2651(4)
_cell_length_b                    14.3862(5)
_cell_length_c                    14.6944(6)
_cell_angle_alpha                 66.8770(10)
_cell_angle_beta                  83.0150(10)
_cell_angle_gamma                 89.4630(10)
_cell_volume                      2750.31(17)
_cell_formula_units_Z             2
_cell_measurement_temperature     150(2)
_cell_measurement_reflns_used     9609    
_cell_measurement_theta_min       2.5577   
_cell_measurement_theta_max       32.5773
 
_exptl_crystal_description        plate
_exptl_crystal_colour             colourless
_exptl_crystal_density_meas       ?
_exptl_crystal_density_method     ?
_exptl_crystal_density_diffrn     1.511          
_exptl_crystal_F_000              1272
_exptl_transmission_factor_min    ?
_exptl_transmission_factor_max    ?
_exptl_crystal_size_max           0.270
_exptl_crystal_size_mid           0.240
_exptl_crystal_size_min           0.170
_exptl_absorpt_coefficient_mu     0.329
_shelx_estimated_absorpt_T_min    0.917
_shelx_estimated_absorpt_T_max    0.946
_exptl_absorpt_correction_type    multi-scan
_exptl_absorpt_correction_T_min   0.6897
_exptl_absorpt_correction_T_max   0.7465
_exptl_absorpt_process_details
;
 SADABS 2016/2: Krause, L., Herbst-Irmer, R., Sheldrick G.M. & Stalke D.,
 J. Appl. Cryst. 48 (2015) 3-10
;
_exptl_absorpt_special_details    ?
_diffrn_ambient_temperature       150(2)
_diffrn_radiation_wavelength      0.71073
_diffrn_radiation_type            MoK\a
_diffrn_source                    'fine focus sealed tube X-ray source'
_diffrn_source_current            '30 mA'
_diffrn_source_voltage            '50 kV'
_diffrn_radiation_monochromator   'Triumph curved graphite crystal'
_diffrn_measurement_device        'three circle diffractometer'
_diffrn_measurement_device_type   'Bruker AXS D8 Quest'
_diffrn_detector_type             'PhotonII charge-integrating pixel array (CPAD)'
_diffrn_measurement_method        'omega and phi scans'
_diffrn_detector_area_resol_mean  7.4074
_diffrn_reflns_number             97814
_diffrn_reflns_av_unetI/netI      0.0388
_diffrn_reflns_av_R_equivalents   0.0451
_diffrn_reflns_limit_h_min        -21
_diffrn_reflns_limit_h_max        21
_diffrn_reflns_limit_k_min        -22
_diffrn_reflns_limit_k_max        22
_diffrn_reflns_limit_l_min        -22
_diffrn_reflns_limit_l_max        22
_diffrn_reflns_theta_min          2.152
_diffrn_reflns_theta_max          33.172
_diffrn_reflns_theta_full         25.242
_diffrn_measured_fraction_theta_max   0.998
_diffrn_measured_fraction_theta_full  0.999
_diffrn_reflns_Laue_measured_fraction_max    0.998
_diffrn_reflns_Laue_measured_fraction_full   0.999
_diffrn_reflns_point_group_measured_fraction_max   0.998
_diffrn_reflns_point_group_measured_fraction_full  0.999
_reflns_number_total              20980
_reflns_number_gt                 15332
_reflns_threshold_expression      'I > 2\s(I)'
_reflns_Friedel_coverage          0.000
_reflns_Friedel_fraction_max      .
_reflns_Friedel_fraction_full     .
 
_reflns_special_details
;
 Reflections were merged by SHELXL according to the crystal
 class for the calculation of statistics and refinement.
 
 _reflns_Friedel_fraction is defined as the number of unique
 Friedel pairs measured divided by the number that would be
 possible theoretically, ignoring centric projections and
 systematic absences.
;
 
_computing_data_collection        'Apex5 v2023.9-2 (Bruker, 2023)' 
_computing_cell_refinement        'SAINT V8.40B (Bruker, 2020)' 
_computing_data_reduction         'SAINT V8.40B (Bruker, 2020)'
_computing_structure_solution     'SHELXT (Sheldrick, 2015b)' 
_computing_structure_refinement   
;  
SHELXL-2019/2 (Sheldrick, 2015a, 2019), 
SHELXLE Rev1613 (H\"ubschle et al., 2011)
;  
_computing_molecular_graphics     ?
_computing_publication_material   ?
_refine_special_details           
;
One triflimide anion was refined as disordered. The two disordered 
moieties were restrained to have similar geometries as the other 
not disordered triflimide. Uij components of ADPs for disordered atoms 
closer to each other than 2.0 Angstrom were restrained to be similar. 
Subject to these conditions the occupancy ratio refined to 0.8474(15) 
to 0.1526(15). 
;
_refine_ls_structure_factor_coef  Fsqd
_refine_ls_matrix_type            full
_refine_ls_weighting_scheme       calc
_refine_ls_weighting_details
'w=1/[\s^2^(Fo^2^)+(0.0509P)^2^+1.0677P] where P=(Fo^2^+2Fc^2^)/3'
_atom_sites_solution_primary      dual 
_atom_sites_solution_secondary    difmap
_atom_sites_solution_hydrogens    geom
_refine_ls_hydrogen_treatment     constr
_refine_ls_extinction_method      none
_refine_ls_extinction_coef        .
_refine_ls_number_reflns          20980
_refine_ls_number_parameters      860
_refine_ls_number_restraints      573
_refine_ls_R_factor_all           0.0661
_refine_ls_R_factor_gt            0.0422
_refine_ls_wR_factor_ref          0.1154
_refine_ls_wR_factor_gt           0.1038
_refine_ls_goodness_of_fit_ref    1.027
_refine_ls_restrained_S_all       1.032
_refine_ls_shift/su_max           0.001
_refine_ls_shift/su_mean          0.000
 
loop_
 _atom_site_label
 _atom_site_type_symbol
 _atom_site_fract_x
 _atom_site_fract_y
 _atom_site_fract_z
 _atom_site_U_iso_or_equiv
 _atom_site_adp_type
 _atom_site_occupancy
 _atom_site_site_symmetry_order  
 _atom_site_calc_flag
 _atom_site_refinement_flags_posn
 _atom_site_refinement_flags_adp
 _atom_site_refinement_flags_occupancy
 _atom_site_disorder_assembly
 _atom_site_disorder_group
P1 P 0.38889(2) 0.69020(2) 0.69625(2) 0.01686(6) Uani 1 1 d . . . . .
P2 P 0.09953(2) 0.81493(2) 0.17403(2) 0.01658(6) Uani 1 1 d . . . . .
O1 O 0.33376(7) 0.49739(7) 0.41927(7) 0.02203(18) Uani 1 1 d . . . . .
C1 C 0.36369(8) 0.62523(9) 0.61978(9) 0.0177(2) Uani 1 1 d . . . . .
C2 C 0.40706(9) 0.53245(10) 0.63404(9) 0.0209(2) Uani 1 1 d . . . . .
H2 H 0.443276 0.503302 0.687831 0.025 Uiso 1 1 calc R U . . .
C3 C 0.39767(9) 0.48341(10) 0.57107(10) 0.0219(2) Uani 1 1 d . . . . .
H3 H 0.425319 0.420403 0.580880 0.026 Uiso 1 1 calc R U . . .
C4 C 0.34559(9) 0.53146(9) 0.49281(9) 0.0185(2) Uani 1 1 d . . . . .
C5 C 0.30118(8) 0.62237(9) 0.47745(9) 0.0162(2) Uani 1 1 d . . . . .
C6 C 0.31011(8) 0.67071(9) 0.54162(9) 0.0173(2) Uani 1 1 d . . . . .
H6 H 0.280662 0.732702 0.532509 0.021 Uiso 1 1 calc R U . . .
C7 C 0.17306(8) 0.72007(9) 0.24698(9) 0.0168(2) Uani 1 1 d . . . . .
C8 C 0.19782(9) 0.64041(10) 0.21660(9) 0.0199(2) Uani 1 1 d . . . . .
H8 H 0.176627 0.639869 0.157966 0.024 Uiso 1 1 calc R U . . .
C9 C 0.25249(10) 0.56300(10) 0.27077(10) 0.0215(2) Uani 1 1 d . . . . .
H9 H 0.269701 0.509241 0.250754 0.026 Uiso 1 1 calc R U . . .
C10 C 0.28065(9) 0.56817(9) 0.35548(9) 0.0182(2) Uani 1 1 d . . . . .
C11 C 0.25754(8) 0.64632(9) 0.38725(9) 0.0163(2) Uani 1 1 d . . . . .
C12 C 0.20304(8) 0.72403(9) 0.33243(9) 0.0167(2) Uani 1 1 d . . . . .
H12 H 0.186731 0.778004 0.352419 0.020 Uiso 1 1 calc R U . . .
C13 C 0.33511(9) 0.81040(9) 0.65397(9) 0.0191(2) Uani 1 1 d . . . . .
C14 C 0.23637(9) 0.81135(11) 0.66554(11) 0.0245(2) Uani 1 1 d . . . . .
H14 H 0.199695 0.750023 0.700217 0.029 Uiso 1 1 calc R U . . .
C15 C 0.19245(11) 0.90224(12) 0.62613(12) 0.0304(3) Uani 1 1 d . . . . .
H15 H 0.125397 0.903155 0.633042 0.037 Uiso 1 1 calc R U . . .
C16 C 0.24583(12) 0.99187(12) 0.57665(12) 0.0330(3) Uani 1 1 d . . . . .
H16 H 0.215295 1.053917 0.548950 0.040 Uiso 1 1 calc R U . . .
C17 C 0.34365(12) 0.99129(11) 0.56743(12) 0.0337(3) Uani 1 1 d . . . . .
H17 H 0.379962 1.053136 0.535051 0.040 Uiso 1 1 calc R U . . .
C18 C 0.38877(10) 0.90055(11) 0.60540(11) 0.0263(3) Uani 1 1 d . . . . .
H18 H 0.455840 0.900043 0.598249 0.032 Uiso 1 1 calc R U . . .
C19 C 0.51500(9) 0.70812(10) 0.68122(10) 0.0207(2) Uani 1 1 d . . . . .
C20 C 0.56568(9) 0.72408(10) 0.58842(10) 0.0239(2) Uani 1 1 d . . . . .
H20 H 0.533659 0.723144 0.535738 0.029 Uiso 1 1 calc R U . . .
C21 C 0.66263(10) 0.74125(11) 0.57358(12) 0.0292(3) Uani 1 1 d . . . . .
H21 H 0.697255 0.751967 0.510594 0.035 Uiso 1 1 calc R U . . .
C22 C 0.70927(10) 0.74287(13) 0.64995(14) 0.0368(4) Uani 1 1 d . . . . .
H22 H 0.775786 0.755504 0.639156 0.044 Uiso 1 1 calc R U . . .
C23 C 0.65940(12) 0.72615(17) 0.74212(14) 0.0448(4) Uani 1 1 d . . . . .
H23 H 0.692038 0.726966 0.794443 0.054 Uiso 1 1 calc R U . . .
C24 C 0.56189(11) 0.70814(15) 0.75903(12) 0.0364(4) Uani 1 1 d . . . . .
H24 H 0.527841 0.696045 0.822602 0.044 Uiso 1 1 calc R U . . .
C25 C 0.34528(9) 0.62196(10) 0.82531(9) 0.0209(2) Uani 1 1 d . . . . .
C26 C 0.34263(11) 0.67388(12) 0.88870(11) 0.0305(3) Uani 1 1 d . . . . .
H26 H 0.359314 0.744133 0.862224 0.037 Uiso 1 1 calc R U . . .
C27 C 0.31555(14) 0.62221(15) 0.99020(12) 0.0401(4) Uani 1 1 d . . . . .
H27 H 0.315889 0.656251 1.034006 0.048 Uiso 1 1 calc R U . . .
C28 C 0.28788(14) 0.52028(15) 1.02757(12) 0.0428(4) Uani 1 1 d . . . . .
H28 H 0.267833 0.485253 1.096914 0.051 Uiso 1 1 calc R U . . .
C29 C 0.28922(15) 0.46971(14) 0.96523(13) 0.0426(4) Uani 1 1 d . . . . .
H29 H 0.269837 0.400150 0.991690 0.051 Uiso 1 1 calc R U . . .
C30 C 0.31880(12) 0.51976(12) 0.86364(11) 0.0319(3) Uani 1 1 d . . . . .
H30 H 0.320878 0.484387 0.820819 0.038 Uiso 1 1 calc R U . . .
C31 C -0.01898(9) 0.76579(10) 0.18926(10) 0.0209(2) Uani 1 1 d . . . . .
C32 C -0.03980(11) 0.66251(11) 0.22499(14) 0.0330(3) Uani 1 1 d . . . . .
H32 H 0.009139 0.615865 0.242171 0.040 Uiso 1 1 calc R U . . .
C33 C -0.13291(12) 0.62780(13) 0.23547(17) 0.0455(5) Uani 1 1 d . . . . .
H33 H -0.147319 0.557251 0.259222 0.055 Uiso 1 1 calc R U . . .
C34 C -0.20442(11) 0.69524(14) 0.21156(16) 0.0430(4) Uani 1 1 d . . . . .
H34 H -0.267825 0.670900 0.219497 0.052 Uiso 1 1 calc R U . . .
C35 C -0.18404(11) 0.79800(14) 0.17614(17) 0.0423(4) Uani 1 1 d . . . . .
H35 H -0.233362 0.844230 0.159480 0.051 Uiso 1 1 calc R U . . .
C36 C -0.09169(10) 0.83365(12) 0.16490(14) 0.0340(3) Uani 1 1 d . . . . .
H36 H -0.077757 0.904335 0.140589 0.041 Uiso 1 1 calc R U . . .
C37 C 0.15145(9) 0.85885(9) 0.04629(9) 0.0195(2) Uani 1 1 d . . . . .
C38 C 0.09737(10) 0.87253(10) -0.03089(10) 0.0240(2) Uani 1 1 d . . . . .
H38 H 0.031609 0.855015 -0.016472 0.029 Uiso 1 1 calc R U . . .
C39 C 0.14089(12) 0.91202(11) -0.12884(11) 0.0308(3) Uani 1 1 d . . . . .
H39 H 0.104744 0.921075 -0.181689 0.037 Uiso 1 1 calc R U . . .
C40 C 0.23656(12) 0.93830(11) -0.15012(11) 0.0317(3) Uani 1 1 d . . . . .
H40 H 0.265420 0.966462 -0.217479 0.038 Uiso 1 1 calc R U . . .
C41 C 0.29062(11) 0.92367(12) -0.07336(11) 0.0309(3) Uani 1 1 d . . . . .
H41 H 0.356341 0.941370 -0.088299 0.037 Uiso 1 1 calc R U . . .
C42 C 0.24857(10) 0.88324(11) 0.02502(10) 0.0251(3) Uani 1 1 d . . . . .
H42 H 0.285500 0.872156 0.077681 0.030 Uiso 1 1 calc R U . . .
C43 C 0.09549(9) 0.91889(9) 0.21311(10) 0.0203(2) Uani 1 1 d . . . . .
C44 C 0.14386(12) 1.01082(12) 0.15550(13) 0.0345(3) Uani 1 1 d . . . . .
H44 H 0.177378 1.021554 0.092011 0.041 Uiso 1 1 calc R U . . .
C45 C 0.14266(15) 1.08671(14) 0.19172(17) 0.0477(5) Uani 1 1 d . . . . .
H45 H 0.174284 1.150152 0.152015 0.057 Uiso 1 1 calc R U . . .
C46 C 0.09596(14) 1.07080(14) 0.28482(16) 0.0431(4) Uani 1 1 d . . . . .
H46 H 0.097160 1.122556 0.309628 0.052 Uiso 1 1 calc R U . . .
C47 C 0.04744(12) 0.97983(12) 0.34214(12) 0.0336(3) Uani 1 1 d . . . . .
H47 H 0.015522 0.969081 0.406302 0.040 Uiso 1 1 calc R U . . .
C48 C 0.04534(11) 0.90434(11) 0.30602(11) 0.0264(3) Uani 1 1 d . . . . .
H48 H 0.009946 0.842817 0.344210 0.032 Uiso 1 1 calc R U . . .
S1 S 0.54093(3) 0.82534(3) 0.29293(3) 0.02890(8) Uani 1 1 d D . . . .
O2 O 0.49261(9) 0.73239(9) 0.35934(9) 0.0402(3) Uani 1 1 d D . . . .
O3 O 0.62043(10) 0.85944(12) 0.32371(10) 0.0466(3) Uani 1 1 d D . . . .
C49 C 0.45392(14) 0.92070(14) 0.28834(13) 0.0406(4) Uani 1 1 d D . . . .
F1 F 0.42879(12) 0.91676(11) 0.38029(9) 0.0692(4) Uani 1 1 d D . . . .
F2 F 0.37771(9) 0.90727(10) 0.25144(12) 0.0610(3) Uani 1 1 d D . . . .
F3 F 0.48981(11) 1.01353(8) 0.23305(9) 0.0565(3) Uani 1 1 d D . . . .
N1 N 0.56454(9) 0.83732(10) 0.18208(9) 0.0290(2) Uani 1 1 d D . . . .
S2 S 0.51880(3) 0.76458(3) 0.14050(3) 0.02835(8) Uani 1 1 d D . . . .
O4 O 0.41966(9) 0.77147(12) 0.13702(14) 0.0557(4) Uani 1 1 d D . . . .
O5 O 0.55645(10) 0.66639(9) 0.17311(11) 0.0448(3) Uani 1 1 d D . . . .
C50 C 0.57287(18) 0.82904(16) 0.01158(14) 0.0492(5) Uani 1 1 d D . . . .
F4 F 0.66598(11) 0.82466(14) 0.00345(11) 0.0770(5) Uani 1 1 d D . . . .
F5 F 0.55124(15) 0.92489(10) -0.02673(10) 0.0804(5) Uani 1 1 d D . . . .
F6 F 0.54151(14) 0.78362(13) -0.04272(11) 0.0830(5) Uani 1 1 d D . . . .
S3 S -0.01704(5) 0.28632(5) 0.41123(5) 0.02347(11) Uani 0.8474(15) 1 d D U P A 1
O6 O 0.05835(11) 0.21717(13) 0.42799(13) 0.0371(3) Uani 0.8474(15) 1 d D U P A 1
O7 O -0.10663(11) 0.24737(15) 0.46904(12) 0.0356(3) Uani 0.8474(15) 1 d D U P A 1
C51 C 0.0175(2) 0.3811(2) 0.45533(19) 0.0438(6) Uani 0.8474(15) 1 d D U P A 1
F7 F 0.0288(3) 0.3400(3) 0.5507(2) 0.0677(10) Uani 0.8474(15) 1 d D U P A 1
F8 F -0.05063(19) 0.44892(13) 0.44431(15) 0.0787(6) Uani 0.8474(15) 1 d D U P A 1
F9 F 0.09575(17) 0.43044(17) 0.40370(13) 0.0843(8) Uani 0.8474(15) 1 d D U P A 1
N2 N -0.03060(11) 0.34951(15) 0.30043(11) 0.0355(4) Uani 0.8474(15) 1 d D U P A 1
S4 S 0.04870(4) 0.38352(4) 0.20649(3) 0.02389(10) Uani 0.8474(15) 1 d D U P A 1
O8 O 0.12892(9) 0.32244(12) 0.21471(10) 0.0373(3) Uani 0.8474(15) 1 d D U P A 1
O9 O 0.0675(4) 0.4891(3) 0.1645(3) 0.0482(11) Uani 0.8474(15) 1 d D U P A 1
C52 C -0.01807(15) 0.35579(17) 0.12160(15) 0.0322(4) Uani 0.8474(15) 1 d D U P A 1
F10 F -0.0428(3) 0.2583(2) 0.1573(2) 0.0608(8) Uani 0.8474(15) 1 d D U P A 1
F11 F -0.09544(10) 0.40683(14) 0.10621(11) 0.0608(4) Uani 0.8474(15) 1 d D U P A 1
F12 F 0.03579(13) 0.37898(15) 0.03479(11) 0.0544(4) Uani 0.8474(15) 1 d D U P A 1
S3B S 0.0163(3) 0.2731(3) 0.4218(3) 0.0303(7) Uani 0.1526(15) 1 d D U P A 2
O6B O 0.0728(7) 0.1875(7) 0.4730(7) 0.044(2) Uani 0.1526(15) 1 d D U P A 2
O7B O -0.0841(6) 0.2588(10) 0.4435(8) 0.0356(3) Uani 0.1526(15) 1 d D U P A 2
C51B C 0.0512(8) 0.3685(9) 0.4634(10) 0.036(2) Uani 0.1526(15) 1 d D U P A 2
F7B F 0.0134(11) 0.3400(10) 0.5591(9) 0.032(3) Uani 0.1526(15) 1 d D U P A 2
F8B F 0.1395(5) 0.3820(6) 0.4520(8) 0.059(2) Uani 0.1526(15) 1 d D U P A 2
F9B F 0.0127(5) 0.4594(5) 0.4201(6) 0.0378(16) Uani 0.1526(15) 1 d D U P A 2
N2B N 0.0564(6) 0.3201(7) 0.3093(5) 0.0332(15) Uani 0.1526(15) 1 d D U P A 2
S4B S 0.0082(3) 0.3977(2) 0.2221(3) 0.0360(7) Uani 0.1526(15) 1 d D U P A 2
O8B O -0.0921(6) 0.4066(7) 0.2430(8) 0.050(2) Uani 0.1526(15) 1 d D U P A 2
O9B O 0.0514(18) 0.4936(12) 0.1608(12) 0.031(3) Uani 0.1526(15) 1 d D U P A 2
C52B C 0.0187(9) 0.3319(9) 0.1393(8) 0.049(2) Uani 0.1526(15) 1 d D U P A 2
F10B F -0.0291(15) 0.2444(11) 0.1861(11) 0.051(3) Uani 0.1526(15) 1 d D U P A 2
F11B F 0.1068(7) 0.3150(7) 0.1129(7) 0.071(3) Uani 0.1526(15) 1 d D U P A 2
F12B F -0.0174(10) 0.3839(9) 0.0548(8) 0.073(3) Uani 0.1526(15) 1 d D U P A 2
 
loop_
 _atom_site_aniso_label
 _atom_site_aniso_U_11
 _atom_site_aniso_U_22
 _atom_site_aniso_U_33
 _atom_site_aniso_U_23
 _atom_site_aniso_U_13
 _atom_site_aniso_U_12
P1 0.01653(13) 0.01930(14) 0.01512(13) -0.00701(11) -0.00262(10) 0.00106(10)
P2 0.01634(13) 0.01671(13) 0.01681(13) -0.00638(11) -0.00341(10) 0.00124(10)
O1 0.0306(5) 0.0181(4) 0.0211(4) -0.0103(3) -0.0083(4) 0.0084(3)
C1 0.0189(5) 0.0192(5) 0.0153(5) -0.0068(4) -0.0030(4) 0.0020(4)
C2 0.0235(6) 0.0202(5) 0.0182(5) -0.0058(4) -0.0058(4) 0.0050(4)
C3 0.0261(6) 0.0181(5) 0.0212(6) -0.0067(4) -0.0055(5) 0.0063(4)
C4 0.0217(5) 0.0171(5) 0.0176(5) -0.0077(4) -0.0030(4) 0.0033(4)
C5 0.0168(5) 0.0166(5) 0.0156(5) -0.0066(4) -0.0025(4) 0.0026(4)
C6 0.0180(5) 0.0177(5) 0.0171(5) -0.0075(4) -0.0035(4) 0.0030(4)
C7 0.0166(5) 0.0180(5) 0.0155(5) -0.0064(4) -0.0021(4) 0.0010(4)
C8 0.0235(6) 0.0209(5) 0.0175(5) -0.0099(4) -0.0033(4) 0.0019(4)
C9 0.0286(6) 0.0200(5) 0.0196(5) -0.0115(4) -0.0045(5) 0.0047(5)
C10 0.0207(5) 0.0166(5) 0.0178(5) -0.0072(4) -0.0029(4) 0.0031(4)
C11 0.0171(5) 0.0169(5) 0.0159(5) -0.0073(4) -0.0024(4) 0.0015(4)
C12 0.0178(5) 0.0168(5) 0.0164(5) -0.0075(4) -0.0026(4) 0.0018(4)
C13 0.0211(5) 0.0192(5) 0.0185(5) -0.0091(4) -0.0029(4) 0.0014(4)
C14 0.0199(6) 0.0251(6) 0.0311(7) -0.0138(5) -0.0030(5) 0.0023(5)
C15 0.0265(7) 0.0326(7) 0.0380(8) -0.0190(6) -0.0087(6) 0.0101(5)
C16 0.0435(9) 0.0251(7) 0.0310(7) -0.0113(6) -0.0065(6) 0.0115(6)
C17 0.0414(8) 0.0201(6) 0.0344(8) -0.0071(6) 0.0023(6) 0.0008(6)
C18 0.0266(6) 0.0228(6) 0.0275(6) -0.0089(5) 0.0005(5) -0.0007(5)
C19 0.0167(5) 0.0242(6) 0.0206(5) -0.0081(5) -0.0030(4) 0.0016(4)
C20 0.0219(6) 0.0245(6) 0.0230(6) -0.0078(5) 0.0001(5) -0.0001(5)
C21 0.0231(6) 0.0260(6) 0.0319(7) -0.0063(5) 0.0037(5) 0.0015(5)
C22 0.0169(6) 0.0411(9) 0.0455(9) -0.0098(7) -0.0037(6) 0.0010(6)
C23 0.0234(7) 0.0715(13) 0.0415(9) -0.0221(9) -0.0119(6) -0.0028(8)
C24 0.0232(7) 0.0608(11) 0.0281(7) -0.0196(7) -0.0060(5) -0.0016(7)
C25 0.0208(5) 0.0249(6) 0.0161(5) -0.0076(4) -0.0010(4) 0.0008(4)
C26 0.0370(8) 0.0321(7) 0.0239(6) -0.0146(6) 0.0034(5) -0.0029(6)
C27 0.0504(10) 0.0487(10) 0.0239(7) -0.0203(7) 0.0071(7) -0.0054(8)
C28 0.0536(11) 0.0473(10) 0.0196(7) -0.0079(7) 0.0067(7) -0.0040(8)
C29 0.0620(12) 0.0312(8) 0.0259(7) -0.0052(6) 0.0064(7) -0.0071(8)
C30 0.0434(8) 0.0283(7) 0.0222(6) -0.0095(5) 0.0018(6) -0.0033(6)
C31 0.0174(5) 0.0216(6) 0.0243(6) -0.0093(5) -0.0038(4) 0.0011(4)
C32 0.0237(6) 0.0237(7) 0.0517(10) -0.0133(6) -0.0109(6) 0.0012(5)
C33 0.0279(8) 0.0282(8) 0.0773(14) -0.0157(8) -0.0123(8) -0.0064(6)
C34 0.0202(7) 0.0424(9) 0.0669(12) -0.0214(9) -0.0076(7) -0.0049(6)
C35 0.0195(7) 0.0386(9) 0.0706(13) -0.0218(9) -0.0120(7) 0.0055(6)
C36 0.0215(6) 0.0243(7) 0.0546(10) -0.0130(7) -0.0082(6) 0.0038(5)
C37 0.0216(5) 0.0189(5) 0.0172(5) -0.0062(4) -0.0034(4) 0.0012(4)
C38 0.0283(6) 0.0231(6) 0.0214(6) -0.0084(5) -0.0077(5) 0.0006(5)
C39 0.0455(9) 0.0273(7) 0.0195(6) -0.0077(5) -0.0093(6) 0.0014(6)
C40 0.0456(9) 0.0262(7) 0.0195(6) -0.0068(5) 0.0026(6) -0.0014(6)
C41 0.0299(7) 0.0328(7) 0.0263(7) -0.0101(6) 0.0045(5) -0.0018(6)
C42 0.0222(6) 0.0288(6) 0.0224(6) -0.0083(5) -0.0026(5) 0.0014(5)
C43 0.0212(5) 0.0184(5) 0.0232(6) -0.0095(4) -0.0060(4) 0.0041(4)
C44 0.0388(8) 0.0255(7) 0.0399(8) -0.0167(6) 0.0065(6) -0.0065(6)
C45 0.0561(12) 0.0293(8) 0.0611(12) -0.0258(8) 0.0090(9) -0.0112(8)
C46 0.0536(11) 0.0351(9) 0.0548(11) -0.0319(8) -0.0110(9) 0.0078(8)
C47 0.0443(9) 0.0323(8) 0.0309(7) -0.0186(6) -0.0091(6) 0.0154(6)
C48 0.0331(7) 0.0223(6) 0.0240(6) -0.0094(5) -0.0041(5) 0.0070(5)
S1 0.02942(17) 0.03072(17) 0.02017(15) -0.00447(13) 0.00111(12) 0.00190(13)
O2 0.0412(6) 0.0305(6) 0.0309(6) 0.0035(5) 0.0075(5) 0.0044(5)
O3 0.0426(7) 0.0669(9) 0.0370(7) -0.0264(7) -0.0084(5) -0.0014(6)
C49 0.0506(10) 0.0350(8) 0.0286(8) -0.0067(6) 0.0020(7) 0.0087(7)
F1 0.0972(11) 0.0642(8) 0.0357(6) -0.0157(6) 0.0141(6) 0.0318(8)
F2 0.0395(6) 0.0595(8) 0.0836(10) -0.0274(7) -0.0105(6) 0.0211(6)
F3 0.0909(10) 0.0287(5) 0.0419(6) -0.0071(5) -0.0027(6) 0.0065(6)
N1 0.0299(6) 0.0321(6) 0.0228(5) -0.0095(5) 0.0011(4) -0.0064(5)
S2 0.02609(16) 0.02549(16) 0.03269(18) -0.00865(13) -0.01093(13) 0.00353(12)
O4 0.0285(6) 0.0583(9) 0.0862(12) -0.0299(8) -0.0240(7) 0.0049(6)
O5 0.0541(8) 0.0273(6) 0.0516(8) -0.0107(5) -0.0185(6) 0.0112(5)
C50 0.0743(15) 0.0461(10) 0.0298(8) -0.0157(8) -0.0139(9) 0.0012(10)
F4 0.0687(9) 0.1104(13) 0.0493(8) -0.0367(8) 0.0212(7) -0.0144(9)
F5 0.1536(16) 0.0432(7) 0.0334(6) 0.0007(5) -0.0265(8) 0.0043(8)
F6 0.1391(16) 0.0798(11) 0.0463(8) -0.0369(8) -0.0294(9) -0.0062(10)
S3 0.0198(2) 0.0317(2) 0.0208(2) -0.01300(18) -0.00047(19) -0.0018(2)
O6 0.0317(7) 0.0373(8) 0.0328(8) -0.0060(7) 0.0032(6) 0.0120(6)
O7 0.0242(8) 0.0546(9) 0.0273(8) -0.0172(7) 0.0047(5) -0.0069(7)
C51 0.0654(17) 0.0375(12) 0.0265(10) -0.0125(9) 0.0036(11) -0.0208(12)
F7 0.115(2) 0.0611(15) 0.0263(10) -0.0147(9) -0.0118(12) -0.0422(14)
F8 0.132(2) 0.0402(9) 0.0706(12) -0.0304(8) -0.0107(12) 0.0155(11)
F9 0.1087(17) 0.0916(14) 0.0451(9) -0.0238(9) 0.0139(9) -0.0789(13)
N2 0.0256(7) 0.0580(10) 0.0209(7) -0.0133(7) -0.0036(5) 0.0097(7)
S4 0.0242(2) 0.0286(2) 0.01958(19) -0.01012(15) -0.00315(16) -0.00144(17)
O8 0.0228(6) 0.0522(8) 0.0281(6) -0.0070(6) -0.0018(5) 0.0092(6)
O9 0.0506(18) 0.0319(13) 0.065(2) -0.0245(12) 0.0009(12) -0.0111(12)
C52 0.0319(9) 0.0406(10) 0.0241(9) -0.0124(8) -0.0050(7) -0.0064(8)
F10 0.0740(16) 0.0546(14) 0.0616(16) -0.0320(12) -0.0035(12) -0.0294(12)
F11 0.0370(7) 0.0883(12) 0.0498(8) -0.0145(8) -0.0234(6) 0.0108(7)
F12 0.0542(9) 0.0861(12) 0.0242(6) -0.0243(7) 0.0000(6) -0.0104(9)
S3B 0.0300(17) 0.0348(16) 0.0250(13) -0.0120(11) 0.0025(13) -0.0077(15)
O6B 0.047(5) 0.035(4) 0.035(4) 0.000(4) 0.004(4) 0.008(4)
O7B 0.0242(8) 0.0546(9) 0.0273(8) -0.0172(7) 0.0047(5) -0.0069(7)
C51B 0.048(4) 0.034(4) 0.031(4) -0.019(3) -0.007(4) -0.011(4)
F7B 0.046(4) 0.020(4) 0.030(5) -0.015(3) 0.010(3) 0.004(3)
F8B 0.042(4) 0.040(4) 0.079(5) 0.000(4) -0.022(4) -0.022(3)
F9B 0.037(3) 0.021(3) 0.047(4) -0.010(2) 0.018(3) 0.004(2)
N2B 0.035(3) 0.044(3) 0.021(3) -0.013(3) -0.004(2) 0.008(3)
S4B 0.0447(19) 0.0326(13) 0.0331(14) -0.0139(11) -0.0113(14) -0.0015(13)
O8B 0.039(4) 0.046(5) 0.065(6) -0.017(4) -0.020(4) 0.008(4)
O9B 0.050(7) 0.026(5) 0.017(4) -0.008(4) -0.009(4) 0.001(4)
C52B 0.051(4) 0.050(4) 0.039(4) -0.010(4) -0.009(4) -0.006(4)
F10B 0.069(6) 0.030(4) 0.062(7) -0.025(5) -0.012(6) -0.017(4)
F11B 0.087(6) 0.060(5) 0.062(5) -0.028(4) 0.027(4) -0.008(4)
F12B 0.097(7) 0.082(6) 0.043(5) -0.021(4) -0.027(5) -0.004(6)
 
_geom_special_details
;
 All esds (except the esd in the dihedral angle between two l.s. planes)
 are estimated using the full covariance matrix.  The cell esds are taken
 into account individually in the estimation of esds in distances, angles
 and torsion angles; correlations between esds in cell parameters are only
 used when they are defined by crystal symmetry.  An approximate (isotropic)
 treatment of cell esds is used for estimating esds involving l.s. planes.
;
 
loop_
 _geom_bond_atom_site_label_1
 _geom_bond_atom_site_label_2
 _geom_bond_distance
 _geom_bond_site_symmetry_2
 _geom_bond_publ_flag
P1 C1 1.7874(13) . ?
P1 C25 1.7916(13) . ?
P1 C13 1.7923(13) . ?
P1 C19 1.7942(13) . ?
P2 C7 1.7915(12) . ?
P2 C37 1.7917(13) . ?
P2 C31 1.7927(13) . ?
P2 C43 1.7986(13) . ?
O1 C10 1.3777(15) . ?
O1 C4 1.3777(15) . ?
C1 C6 1.3948(16) . ?
C1 C2 1.4158(17) . ?
C2 C3 1.3844(18) . ?
C2 H2 0.9500 . ?
C3 C4 1.3878(17) . ?
C3 H3 0.9500 . ?
C4 C5 1.3965(16) . ?
C5 C6 1.3911(16) . ?
C5 C11 1.4494(16) . ?
C6 H6 0.9500 . ?
C7 C12 1.3965(16) . ?
C7 C8 1.4117(17) . ?
C8 C9 1.3858(18) . ?
C8 H8 0.9500 . ?
C9 C10 1.3825(17) . ?
C9 H9 0.9500 . ?
C10 C11 1.3995(17) . ?
C11 C12 1.3899(16) . ?
C12 H12 0.9500 . ?
C13 C18 1.3914(19) . ?
C13 C14 1.3986(18) . ?
C14 C15 1.384(2) . ?
C14 H14 0.9500 . ?
C15 C16 1.385(2) . ?
C15 H15 0.9500 . ?
C16 C17 1.386(2) . ?
C16 H16 0.9500 . ?
C17 C18 1.389(2) . ?
C17 H17 0.9500 . ?
C18 H18 0.9500 . ?
C19 C24 1.3931(19) . ?
C19 C20 1.3972(18) . ?
C20 C21 1.3827(19) . ?
C20 H20 0.9500 . ?
C21 C22 1.380(2) . ?
C21 H21 0.9500 . ?
C22 C23 1.382(3) . ?
C22 H22 0.9500 . ?
C23 C24 1.391(2) . ?
C23 H23 0.9500 . ?
C24 H24 0.9500 . ?
C25 C30 1.389(2) . ?
C25 C26 1.401(2) . ?
C26 C27 1.386(2) . ?
C26 H26 0.9500 . ?
C27 C28 1.390(3) . ?
C27 H27 0.9500 . ?
C28 C29 1.374(3) . ?
C28 H28 0.9500 . ?
C29 C30 1.390(2) . ?
C29 H29 0.9500 . ?
C30 H30 0.9500 . ?
C31 C32 1.389(2) . ?
C31 C36 1.3978(19) . ?
C32 C33 1.393(2) . ?
C32 H32 0.9500 . ?
C33 C34 1.381(3) . ?
C33 H33 0.9500 . ?
C34 C35 1.381(3) . ?
C34 H34 0.9500 . ?
C35 C36 1.385(2) . ?
C35 H35 0.9500 . ?
C36 H36 0.9500 . ?
C37 C38 1.3982(18) . ?
C37 C42 1.3992(18) . ?
C38 C39 1.388(2) . ?
C38 H38 0.9500 . ?
C39 C40 1.384(2) . ?
C39 H39 0.9500 . ?
C40 C41 1.390(2) . ?
C40 H40 0.9500 . ?
C41 C42 1.387(2) . ?
C41 H41 0.9500 . ?
C42 H42 0.9500 . ?
C43 C44 1.392(2) . ?
C43 C48 1.4000(19) . ?
C44 C45 1.389(2) . ?
C44 H44 0.9500 . ?
C45 C46 1.379(3) . ?
C45 H45 0.9500 . ?
C46 C47 1.382(3) . ?
C46 H46 0.9500 . ?
C47 C48 1.385(2) . ?
C47 H47 0.9500 . ?
C48 H48 0.9500 . ?
S1 O3 1.4284(14) . ?
S1 O2 1.4298(12) . ?
S1 N1 1.5632(13) . ?
S1 C49 1.8284(18) . ?
C49 F2 1.320(2) . ?
C49 F3 1.329(2) . ?
C49 F1 1.334(2) . ?
N1 S2 1.5831(13) . ?
S2 O4 1.4225(13) . ?
S2 O5 1.4248(12) . ?
S2 C50 1.823(2) . ?
C50 F5 1.318(2) . ?
C50 F4 1.322(3) . ?
C50 F6 1.329(2) . ?
S3 O7 1.4299(15) . ?
S3 O6 1.4349(16) . ?
S3 N2 1.5574(16) . ?
S3 C51 1.819(3) . ?
C51 F9 1.308(3) . ?
C51 F7 1.320(3) . ?
C51 F8 1.349(4) . ?
N2 S4 1.5889(16) . ?
S4 O9 1.410(3) . ?
S4 O8 1.4240(15) . ?
S4 C52 1.819(2) . ?
C52 F11 1.313(3) . ?
C52 F10 1.324(3) . ?
C52 F12 1.327(2) . ?
S3B O7B 1.428(9) . ?
S3B O6B 1.460(9) . ?
S3B N2B 1.554(8) . ?
S3B C51B 1.803(10) . ?
C51B F8B 1.257(12) . ?
C51B F7B 1.342(13) . ?
C51B F9B 1.355(12) . ?
N2B S4B 1.562(8) . ?
S4B O9B 1.414(12) . ?
S4B O8B 1.441(9) . ?
S4B C52B 1.805(11) . ?
C52B F11B 1.318(12) . ?
C52B F10B 1.321(13) . ?
C52B F12B 1.336(12) . ?
 
loop_
 _geom_angle_atom_site_label_1
 _geom_angle_atom_site_label_2
 _geom_angle_atom_site_label_3
 _geom_angle
 _geom_angle_site_symmetry_1
 _geom_angle_site_symmetry_3
 _geom_angle_publ_flag
C1 P1 C25 112.82(6) . . ?
C1 P1 C13 109.03(6) . . ?
C25 P1 C13 108.22(6) . . ?
C1 P1 C19 106.76(6) . . ?
C25 P1 C19 110.02(6) . . ?
C13 P1 C19 109.97(6) . . ?
C7 P2 C37 107.62(6) . . ?
C7 P2 C31 111.23(6) . . ?
C37 P2 C31 111.00(6) . . ?
C7 P2 C43 109.64(6) . . ?
C37 P2 C43 109.22(6) . . ?
C31 P2 C43 108.11(6) . . ?
C10 O1 C4 105.61(9) . . ?
C6 C1 C2 121.23(11) . . ?
C6 C1 P1 119.97(9) . . ?
C2 C1 P1 118.49(9) . . ?
C3 C2 C1 121.24(11) . . ?
C3 C2 H2 119.4 . . ?
C1 C2 H2 119.4 . . ?
C2 C3 C4 116.25(11) . . ?
C2 C3 H3 121.9 . . ?
C4 C3 H3 121.9 . . ?
O1 C4 C3 124.42(11) . . ?
O1 C4 C5 111.75(10) . . ?
C3 C4 C5 123.80(12) . . ?
C6 C5 C4 119.62(11) . . ?
C6 C5 C11 134.75(11) . . ?
C4 C5 C11 105.54(10) . . ?
C5 C6 C1 117.84(11) . . ?
C5 C6 H6 121.1 . . ?
C1 C6 H6 121.1 . . ?
C12 C7 C8 121.27(11) . . ?
C12 C7 P2 120.74(9) . . ?
C8 C7 P2 117.97(9) . . ?
C9 C8 C7 121.19(11) . . ?
C9 C8 H8 119.4 . . ?
C7 C8 H8 119.4 . . ?
C10 C9 C8 116.46(11) . . ?
C10 C9 H9 121.8 . . ?
C8 C9 H9 121.8 . . ?
O1 C10 C9 124.63(11) . . ?
O1 C10 C11 111.71(10) . . ?
C9 C10 C11 123.66(11) . . ?
C12 C11 C10 119.67(11) . . ?
C12 C11 C5 134.95(11) . . ?
C10 C11 C5 105.38(10) . . ?
C11 C12 C7 117.75(11) . . ?
C11 C12 H12 121.1 . . ?
C7 C12 H12 121.1 . . ?
C18 C13 C14 120.17(12) . . ?
C18 C13 P1 121.68(10) . . ?
C14 C13 P1 118.04(10) . . ?
C15 C14 C13 119.56(13) . . ?
C15 C14 H14 120.2 . . ?
C13 C14 H14 120.2 . . ?
C14 C15 C16 120.29(14) . . ?
C14 C15 H15 119.9 . . ?
C16 C15 H15 119.9 . . ?
C15 C16 C17 120.18(14) . . ?
C15 C16 H16 119.9 . . ?
C17 C16 H16 119.9 . . ?
C16 C17 C18 120.20(14) . . ?
C16 C17 H17 119.9 . . ?
C18 C17 H17 119.9 . . ?
C17 C18 C13 119.58(14) . . ?
C17 C18 H18 120.2 . . ?
C13 C18 H18 120.2 . . ?
C24 C19 C20 120.28(13) . . ?
C24 C19 P1 121.35(11) . . ?
C20 C19 P1 118.36(10) . . ?
C21 C20 C19 119.73(13) . . ?
C21 C20 H20 120.1 . . ?
C19 C20 H20 120.1 . . ?
C22 C21 C20 120.23(14) . . ?
C22 C21 H21 119.9 . . ?
C20 C21 H21 119.9 . . ?
C21 C22 C23 120.14(14) . . ?
C21 C22 H22 119.9 . . ?
C23 C22 H22 119.9 . . ?
C22 C23 C24 120.68(16) . . ?
C22 C23 H23 119.7 . . ?
C24 C23 H23 119.7 . . ?
C23 C24 C19 118.93(15) . . ?
C23 C24 H24 120.5 . . ?
C19 C24 H24 120.5 . . ?
C30 C25 C26 120.21(13) . . ?
C30 C25 P1 121.94(11) . . ?
C26 C25 P1 117.79(11) . . ?
C27 C26 C25 119.66(15) . . ?
C27 C26 H26 120.2 . . ?
C25 C26 H26 120.2 . . ?
C26 C27 C28 119.64(15) . . ?
C26 C27 H27 120.2 . . ?
C28 C27 H27 120.2 . . ?
C29 C28 C27 120.67(15) . . ?
C29 C28 H28 119.7 . . ?
C27 C28 H28 119.7 . . ?
C28 C29 C30 120.37(16) . . ?
C28 C29 H29 119.8 . . ?
C30 C29 H29 119.8 . . ?
C25 C30 C29 119.41(15) . . ?
C25 C30 H30 120.3 . . ?
C29 C30 H30 120.3 . . ?
C32 C31 C36 119.69(13) . . ?
C32 C31 P2 121.56(10) . . ?
C36 C31 P2 118.75(10) . . ?
C31 C32 C33 119.55(14) . . ?
C31 C32 H32 120.2 . . ?
C33 C32 H32 120.2 . . ?
C34 C33 C32 120.44(16) . . ?
C34 C33 H33 119.8 . . ?
C32 C33 H33 119.8 . . ?
C33 C34 C35 120.19(15) . . ?
C33 C34 H34 119.9 . . ?
C35 C34 H34 119.9 . . ?
C34 C35 C36 120.00(15) . . ?
C34 C35 H35 120.0 . . ?
C36 C35 H35 120.0 . . ?
C35 C36 C31 120.12(14) . . ?
C35 C36 H36 119.9 . . ?
C31 C36 H36 119.9 . . ?
C38 C37 C42 120.31(12) . . ?
C38 C37 P2 121.96(10) . . ?
C42 C37 P2 117.68(10) . . ?
C39 C38 C37 119.22(13) . . ?
C39 C38 H38 120.4 . . ?
C37 C38 H38 120.4 . . ?
C40 C39 C38 120.51(14) . . ?
C40 C39 H39 119.7 . . ?
C38 C39 H39 119.7 . . ?
C39 C40 C41 120.32(14) . . ?
C39 C40 H40 119.8 . . ?
C41 C40 H40 119.8 . . ?
C42 C41 C40 119.98(14) . . ?
C42 C41 H41 120.0 . . ?
C40 C41 H41 120.0 . . ?
C41 C42 C37 119.64(13) . . ?
C41 C42 H42 120.2 . . ?
C37 C42 H42 120.2 . . ?
C44 C43 C48 119.84(13) . . ?
C44 C43 P2 121.71(11) . . ?
C48 C43 P2 118.39(10) . . ?
C45 C44 C43 119.36(16) . . ?
C45 C44 H44 120.3 . . ?
C43 C44 H44 120.3 . . ?
C46 C45 C44 120.61(17) . . ?
C46 C45 H45 119.7 . . ?
C44 C45 H45 119.7 . . ?
C45 C46 C47 120.24(15) . . ?
C45 C46 H46 119.9 . . ?
C47 C46 H46 119.9 . . ?
C46 C47 C48 120.00(15) . . ?
C46 C47 H47 120.0 . . ?
C48 C47 H47 120.0 . . ?
C47 C48 C43 119.87(14) . . ?
C47 C48 H48 120.1 . . ?
C43 C48 H48 120.1 . . ?
O3 S1 O2 118.25(9) . . ?
O3 S1 N1 109.80(8) . . ?
O2 S1 N1 115.42(8) . . ?
O3 S1 C49 103.35(9) . . ?
O2 S1 C49 103.68(8) . . ?
N1 S1 C49 104.35(8) . . ?
F2 C49 F3 107.85(15) . . ?
F2 C49 F1 109.09(17) . . ?
F3 C49 F1 106.91(16) . . ?
F2 C49 S1 112.23(13) . . ?
F3 C49 S1 111.44(13) . . ?
F1 C49 S1 109.16(12) . . ?
S1 N1 S2 122.32(8) . . ?
O4 S2 O5 117.75(9) . . ?
O4 S2 N1 115.51(9) . . ?
O5 S2 N1 113.58(8) . . ?
O4 S2 C50 105.32(11) . . ?
O5 S2 C50 104.78(10) . . ?
N1 S2 C50 96.36(8) . . ?
F5 C50 F4 108.4(2) . . ?
F5 C50 F6 108.12(17) . . ?
F4 C50 F6 107.82(19) . . ?
F5 C50 S2 112.04(16) . . ?
F4 C50 S2 111.67(14) . . ?
F6 C50 S2 108.68(16) . . ?
O7 S3 O6 116.48(11) . . ?
O7 S3 N2 109.98(10) . . ?
O6 S3 N2 116.50(10) . . ?
O7 S3 C51 103.35(12) . . ?
O6 S3 C51 105.09(13) . . ?
N2 S3 C51 103.53(11) . . ?
F9 C51 F7 109.2(3) . . ?
F9 C51 F8 107.6(2) . . ?
F7 C51 F8 107.9(3) . . ?
F9 C51 S3 111.20(19) . . ?
F7 C51 S3 111.4(2) . . ?
F8 C51 S3 109.35(19) . . ?
S3 N2 S4 126.89(10) . . ?
O9 S4 O8 116.2(2) . . ?
O9 S4 N2 112.1(2) . . ?
O8 S4 N2 116.73(9) . . ?
O9 S4 C52 106.4(2) . . ?
O8 S4 C52 104.82(10) . . ?
N2 S4 C52 98.07(9) . . ?
F11 C52 F10 107.8(2) . . ?
F11 C52 F12 108.75(19) . . ?
F10 C52 F12 108.0(2) . . ?
F11 C52 S4 112.33(15) . . ?
F10 C52 S4 110.72(18) . . ?
F12 C52 S4 109.06(14) . . ?
O7B S3B O6B 117.5(7) . . ?
O7B S3B N2B 115.9(6) . . ?
O6B S3B N2B 108.7(5) . . ?
O7B S3B C51B 107.7(7) . . ?
O6B S3B C51B 103.3(6) . . ?
N2B S3B C51B 101.8(6) . . ?
F8B C51B F7B 112.2(12) . . ?
F8B C51B F9B 108.4(10) . . ?
F7B C51B F9B 101.6(10) . . ?
F8B C51B S3B 112.0(9) . . ?
F7B C51B S3B 107.4(10) . . ?
F9B C51B S3B 114.8(8) . . ?
S3B N2B S4B 127.1(6) . . ?
O9B S4B O8B 110.0(12) . . ?
O9B S4B N2B 121.7(10) . . ?
O8B S4B N2B 116.0(5) . . ?
O9B S4B C52B 102.5(9) . . ?
O8B S4B C52B 104.5(6) . . ?
N2B S4B C52B 98.7(5) . . ?
F11B C52B F10B 109.0(13) . . ?
F11B C52B F12B 106.4(11) . . ?
F10B C52B F12B 108.7(12) . . ?
F11B C52B S4B 113.4(9) . . ?
F10B C52B S4B 107.5(10) . . ?
F12B C52B S4B 111.6(9) . . ?
 
loop_
 _geom_torsion_atom_site_label_1
 _geom_torsion_atom_site_label_2
 _geom_torsion_atom_site_label_3
 _geom_torsion_atom_site_label_4
 _geom_torsion
 _geom_torsion_site_symmetry_1
 _geom_torsion_site_symmetry_2
 _geom_torsion_site_symmetry_3
 _geom_torsion_site_symmetry_4
 _geom_torsion_publ_flag
C25 P1 C1 C6 120.64(10) . . . . ?
C13 P1 C1 C6 0.37(12) . . . . ?
C19 P1 C1 C6 -118.39(10) . . . . ?
C25 P1 C1 C2 -65.68(12) . . . . ?
C13 P1 C1 C2 174.05(10) . . . . ?
C19 P1 C1 C2 55.29(11) . . . . ?
C6 C1 C2 C3 -0.1(2) . . . . ?
P1 C1 C2 C3 -173.75(10) . . . . ?
C1 C2 C3 C4 1.41(19) . . . . ?
C10 O1 C4 C3 -178.07(12) . . . . ?
C10 O1 C4 C5 0.03(14) . . . . ?
C2 C3 C4 O1 175.72(12) . . . . ?
C2 C3 C4 C5 -2.2(2) . . . . ?
O1 C4 C5 C6 -176.54(11) . . . . ?
C3 C4 C5 C6 1.57(19) . . . . ?
O1 C4 C5 C11 0.46(14) . . . . ?
C3 C4 C5 C11 178.57(12) . . . . ?
C4 C5 C6 C1 -0.17(18) . . . . ?
C11 C5 C6 C1 -176.10(13) . . . . ?
C2 C1 C6 C5 -0.50(18) . . . . ?
P1 C1 C6 C5 173.00(9) . . . . ?
C37 P2 C7 C12 130.43(10) . . . . ?
C31 P2 C7 C12 -107.78(11) . . . . ?
C43 P2 C7 C12 11.74(12) . . . . ?
C37 P2 C7 C8 -50.94(11) . . . . ?
C31 P2 C7 C8 70.86(11) . . . . ?
C43 P2 C7 C8 -169.62(10) . . . . ?
C12 C7 C8 C9 0.27(19) . . . . ?
P2 C7 C8 C9 -178.36(10) . . . . ?
C7 C8 C9 C10 0.25(19) . . . . ?
C4 O1 C10 C9 179.99(12) . . . . ?
C4 O1 C10 C11 -0.55(14) . . . . ?
C8 C9 C10 O1 178.89(12) . . . . ?
C8 C9 C10 C11 -0.5(2) . . . . ?
O1 C10 C11 C12 -179.22(11) . . . . ?
C9 C10 C11 C12 0.24(19) . . . . ?
O1 C10 C11 C5 0.83(14) . . . . ?
C9 C10 C11 C5 -179.71(12) . . . . ?
C6 C5 C11 C12 -4.4(2) . . . . ?
C4 C5 C11 C12 179.30(13) . . . . ?
C6 C5 C11 C10 175.58(13) . . . . ?
C4 C5 C11 C10 -0.76(13) . . . . ?
C10 C11 C12 C7 0.29(17) . . . . ?
C5 C11 C12 C7 -179.78(13) . . . . ?
C8 C7 C12 C11 -0.54(18) . . . . ?
P2 C7 C12 C11 178.06(9) . . . . ?
C1 P1 C13 C18 -109.08(12) . . . . ?
C25 P1 C13 C18 127.86(11) . . . . ?
C19 P1 C13 C18 7.66(13) . . . . ?
C1 P1 C13 C14 67.01(12) . . . . ?
C25 P1 C13 C14 -56.05(12) . . . . ?
C19 P1 C13 C14 -176.25(10) . . . . ?
C18 C13 C14 C15 1.6(2) . . . . ?
P1 C13 C14 C15 -174.51(11) . . . . ?
C13 C14 C15 C16 -0.8(2) . . . . ?
C14 C15 C16 C17 -0.9(2) . . . . ?
C15 C16 C17 C18 1.7(3) . . . . ?
C16 C17 C18 C13 -0.9(2) . . . . ?
C14 C13 C18 C17 -0.8(2) . . . . ?
P1 C13 C18 C17 175.23(12) . . . . ?
C1 P1 C19 C24 -147.58(13) . . . . ?
C25 P1 C19 C24 -24.83(15) . . . . ?
C13 P1 C19 C24 94.27(14) . . . . ?
C1 P1 C19 C20 33.59(12) . . . . ?
C25 P1 C19 C20 156.34(11) . . . . ?
C13 P1 C19 C20 -84.56(12) . . . . ?
C24 C19 C20 C21 -0.8(2) . . . . ?
P1 C19 C20 C21 178.01(11) . . . . ?
C19 C20 C21 C22 -0.1(2) . . . . ?
C20 C21 C22 C23 0.8(3) . . . . ?
C21 C22 C23 C24 -0.4(3) . . . . ?
C22 C23 C24 C19 -0.6(3) . . . . ?
C20 C19 C24 C23 1.2(3) . . . . ?
P1 C19 C24 C23 -177.62(15) . . . . ?
C1 P1 C25 C30 16.33(14) . . . . ?
C13 P1 C25 C30 137.06(12) . . . . ?
C19 P1 C25 C30 -102.77(13) . . . . ?
C1 P1 C25 C26 -166.64(11) . . . . ?
C13 P1 C25 C26 -45.91(13) . . . . ?
C19 P1 C25 C26 74.25(13) . . . . ?
C30 C25 C26 C27 1.5(2) . . . . ?
P1 C25 C26 C27 -175.59(13) . . . . ?
C25 C26 C27 C28 -2.4(3) . . . . ?
C26 C27 C28 C29 1.5(3) . . . . ?
C27 C28 C29 C30 0.3(3) . . . . ?
C26 C25 C30 C29 0.3(2) . . . . ?
P1 C25 C30 C29 177.29(14) . . . . ?
C28 C29 C30 C25 -1.2(3) . . . . ?
C7 P2 C31 C32 -19.65(15) . . . . ?
C37 P2 C31 C32 100.16(13) . . . . ?
C43 P2 C31 C32 -140.07(13) . . . . ?
C7 P2 C31 C36 159.99(12) . . . . ?
C37 P2 C31 C36 -80.20(13) . . . . ?
C43 P2 C31 C36 39.57(14) . . . . ?
C36 C31 C32 C33 0.5(3) . . . . ?
P2 C31 C32 C33 -179.91(15) . . . . ?
C31 C32 C33 C34 -0.7(3) . . . . ?
C32 C33 C34 C35 0.6(3) . . . . ?
C33 C34 C35 C36 -0.3(3) . . . . ?
C34 C35 C36 C31 0.1(3) . . . . ?
C32 C31 C36 C35 -0.2(3) . . . . ?
P2 C31 C36 C35 -179.80(15) . . . . ?
C7 P2 C37 C38 135.11(11) . . . . ?
C31 P2 C37 C38 13.18(13) . . . . ?
C43 P2 C37 C38 -105.93(12) . . . . ?
C7 P2 C37 C42 -47.35(12) . . . . ?
C31 P2 C37 C42 -169.29(10) . . . . ?
C43 P2 C37 C42 71.61(12) . . . . ?
C42 C37 C38 C39 -1.0(2) . . . . ?
P2 C37 C38 C39 176.49(11) . . . . ?
C37 C38 C39 C40 -0.5(2) . . . . ?
C38 C39 C40 C41 1.2(2) . . . . ?
C39 C40 C41 C42 -0.5(2) . . . . ?
C40 C41 C42 C37 -1.0(2) . . . . ?
C38 C37 C42 C41 1.7(2) . . . . ?
P2 C37 C42 C41 -175.86(11) . . . . ?
C7 P2 C43 C44 106.03(13) . . . . ?
C37 P2 C43 C44 -11.67(14) . . . . ?
C31 P2 C43 C44 -132.55(13) . . . . ?
C7 P2 C43 C48 -71.26(12) . . . . ?
C37 P2 C43 C48 171.05(10) . . . . ?
C31 P2 C43 C48 50.16(12) . . . . ?
C48 C43 C44 C45 0.8(2) . . . . ?
P2 C43 C44 C45 -176.44(15) . . . . ?
C43 C44 C45 C46 1.5(3) . . . . ?
C44 C45 C46 C47 -1.8(3) . . . . ?
C45 C46 C47 C48 -0.2(3) . . . . ?
C46 C47 C48 C43 2.5(2) . . . . ?
C44 C43 C48 C47 -2.8(2) . . . . ?
P2 C43 C48 C47 174.53(11) . . . . ?
O3 S1 C49 F2 173.77(13) . . . . ?
O2 S1 C49 F2 -62.28(14) . . . . ?
N1 S1 C49 F2 58.94(14) . . . . ?
O3 S1 C49 F3 52.69(15) . . . . ?
O2 S1 C49 F3 176.64(13) . . . . ?
N1 S1 C49 F3 -62.14(15) . . . . ?
O3 S1 C49 F1 -65.16(16) . . . . ?
O2 S1 C49 F1 58.79(16) . . . . ?
N1 S1 C49 F1 -179.99(14) . . . . ?
O3 S1 N1 S2 150.05(10) . . . . ?
O2 S1 N1 S2 13.33(13) . . . . ?
C49 S1 N1 S2 -99.75(11) . . . . ?
S1 N1 S2 O4 66.41(13) . . . . ?
S1 N1 S2 O5 -74.05(12) . . . . ?
S1 N1 S2 C50 176.76(11) . . . . ?
O4 S2 C50 F5 60.77(18) . . . . ?
O5 S2 C50 F5 -174.37(15) . . . . ?
N1 S2 C50 F5 -57.90(17) . . . . ?
O4 S2 C50 F4 -177.44(15) . . . . ?
O5 S2 C50 F4 -52.58(17) . . . . ?
N1 S2 C50 F4 63.89(16) . . . . ?
O4 S2 C50 F6 -58.63(18) . . . . ?
O5 S2 C50 F6 66.23(18) . . . . ?
N1 S2 C50 F6 -177.30(16) . . . . ?
O7 S3 C51 F9 -174.9(2) . . . . ?
O6 S3 C51 F9 62.5(2) . . . . ?
N2 S3 C51 F9 -60.2(2) . . . . ?
O7 S3 C51 F7 63.0(3) . . . . ?
O6 S3 C51 F7 -59.5(3) . . . . ?
N2 S3 C51 F7 177.8(3) . . . . ?
O7 S3 C51 F8 -56.2(2) . . . . ?
O6 S3 C51 F8 -178.78(17) . . . . ?
N2 S3 C51 F8 58.52(19) . . . . ?
O7 S3 N2 S4 -163.80(15) . . . . ?
O6 S3 N2 S4 -28.5(2) . . . . ?
C51 S3 N2 S4 86.31(18) . . . . ?
S3 N2 S4 O9 -111.9(3) . . . . ?
S3 N2 S4 O8 25.6(2) . . . . ?
S3 N2 S4 C52 136.75(16) . . . . ?
O9 S4 C52 F11 -56.5(3) . . . . ?
O8 S4 C52 F11 179.88(15) . . . . ?
N2 S4 C52 F11 59.39(16) . . . . ?
O9 S4 C52 F10 -177.2(3) . . . . ?
O8 S4 C52 F10 59.3(3) . . . . ?
N2 S4 C52 F10 -61.2(3) . . . . ?
O9 S4 C52 F12 64.1(3) . . . . ?
O8 S4 C52 F12 -59.48(18) . . . . ?
N2 S4 C52 F12 -179.98(17) . . . . ?
O7B S3B C51B F8B 176.4(9) . . . . ?
O6B S3B C51B F8B 51.4(11) . . . . ?
N2B S3B C51B F8B -61.3(10) . . . . ?
O7B S3B C51B F7B 52.7(11) . . . . ?
O6B S3B C51B F7B -72.3(10) . . . . ?
N2B S3B C51B F7B 175.1(9) . . . . ?
O7B S3B C51B F9B -59.4(11) . . . . ?
O6B S3B C51B F9B 175.6(8) . . . . ?
N2B S3B C51B F9B 62.9(10) . . . . ?
O7B S3B N2B S4B 31.7(11) . . . . ?
O6B S3B N2B S4B 166.6(8) . . . . ?
C51B S3B N2B S4B -84.8(8) . . . . ?
S3B N2B S4B O9B 121.0(13) . . . . ?
S3B N2B S4B O8B -17.4(10) . . . . ?
S3B N2B S4B C52B -128.4(8) . . . . ?
O9B S4B C52B F11B 66.2(14) . . . . ?
O8B S4B C52B F11B -178.9(9) . . . . ?
N2B S4B C52B F11B -59.1(10) . . . . ?
O9B S4B C52B F10B -173.2(15) . . . . ?
O8B S4B C52B F10B -58.3(12) . . . . ?
N2B S4B C52B F10B 61.5(12) . . . . ?
O9B S4B C52B F12B -54.0(15) . . . . ?
O8B S4B C52B F12B 60.9(11) . . . . ?
N2B S4B C52B F12B -179.3(10) . . . . ?
 
_refine_diff_density_max    0.506
_refine_diff_density_min   -0.579
_refine_diff_density_rms    0.061

_shelx_res_file
;
TITL MMIL13_NTf2_0m_a.res in P-1
    MMIL13_NTf2_0m.res
    created by SHELXL-2019/3 at 18:18:30 on 21-Jun-2024
REM Old TITL MMIL13_NTf2_0m in P-1
REM SHELXT solution in P-1: R1 0.148, Rweak 0.008, Alpha 0.057
REM <I/s>   0.000 for    0 systematic absences,  Orientation as input
REM Formula found by SHELXT:  C54 O9 F12 S6
CELL  0.71073  14.2651  14.3862  14.6944   66.877   83.015   89.463
ZERR    2.000   0.0004   0.0005   0.0006    0.001    0.001    0.001
LATT  1
SFAC C H N O F S P
UNIT 104 72 4 18 24 8 4
OMIT 6 5 4
OMIT -1 1 1
OMIT -1 0 1
OMIT -1 1 0
OMIT 1 0 1
TEMP -123.150
SIZE 0.27 0.24 0.17
L.S. 10
BOND $H
ACTA
CONF
LIST 4
FMAP 2
PLAN 20
SIMU 0.01 S3 > F12B
EADP O7 O7B
WGHT    0.050900    1.067700
FVAR       0.39669   0.84737
P1    7    0.388888    0.690196    0.696250    11.00000    0.01653    0.01930 =
         0.01512   -0.00701   -0.00262    0.00106
P2    7    0.099529    0.814931    0.174025    11.00000    0.01634    0.01671 =
         0.01681   -0.00638   -0.00341    0.00124
O1    4    0.333764    0.497391    0.419273    11.00000    0.03057    0.01808 =
         0.02109   -0.01034   -0.00829    0.00839
C1    1    0.363692    0.625227    0.619778    11.00000    0.01890    0.01916 =
         0.01532   -0.00678   -0.00295    0.00198
C2    1    0.407056    0.532450    0.634041    11.00000    0.02350    0.02020 =
         0.01819   -0.00584   -0.00578    0.00498
AFIX  43
H2    2    0.443276    0.503302    0.687831    11.00000   -1.20000
AFIX   0
C3    1    0.397666    0.483409    0.571070    11.00000    0.02606    0.01806 =
         0.02115   -0.00669   -0.00555    0.00628
AFIX  43
H3    2    0.425319    0.420403    0.580880    11.00000   -1.20000
AFIX   0
C4    1    0.345588    0.531459    0.492806    11.00000    0.02167    0.01709 =
         0.01760   -0.00769   -0.00301    0.00332
C5    1    0.301179    0.622369    0.477445    11.00000    0.01678    0.01660 =
         0.01564   -0.00663   -0.00250    0.00265
C6    1    0.310108    0.670714    0.541622    11.00000    0.01800    0.01771 =
         0.01714   -0.00753   -0.00354    0.00304
AFIX  43
H6    2    0.280662    0.732702    0.532509    11.00000   -1.20000
AFIX   0
C7    1    0.173059    0.720068    0.246975    11.00000    0.01664    0.01802 =
         0.01553   -0.00635   -0.00214    0.00101
C8    1    0.197822    0.640414    0.216599    11.00000    0.02351    0.02089 =
         0.01751   -0.00986   -0.00328    0.00186
AFIX  43
H8    2    0.176627    0.639869    0.157966    11.00000   -1.20000
AFIX   0
C9    1    0.252490    0.563002    0.270769    11.00000    0.02857    0.02004 =
         0.01957   -0.01149   -0.00446    0.00475
AFIX  43
H9    2    0.269701    0.509241    0.250754    11.00000   -1.20000
AFIX   0
C10   1    0.280653    0.568167    0.355484    11.00000    0.02070    0.01657 =
         0.01784   -0.00724   -0.00291    0.00310
C11   1    0.257539    0.646318    0.387253    11.00000    0.01709    0.01693 =
         0.01585   -0.00732   -0.00241    0.00151
C12   1    0.203037    0.724026    0.332432    11.00000    0.01777    0.01685 =
         0.01637   -0.00750   -0.00261    0.00183
AFIX  43
H12   2    0.186731    0.778004    0.352419    11.00000   -1.20000
AFIX   0
C13   1    0.335107    0.810405    0.653971    11.00000    0.02109    0.01918 =
         0.01852   -0.00907   -0.00286    0.00143
C14   1    0.236370    0.811352    0.665540    11.00000    0.01987    0.02509 =
         0.03106   -0.01382   -0.00304    0.00228
AFIX  43
H14   2    0.199695    0.750023    0.700217    11.00000   -1.20000
AFIX   0
C15   1    0.192447    0.902243    0.626126    11.00000    0.02647    0.03265 =
         0.03801   -0.01901   -0.00872    0.01013
AFIX  43
H15   2    0.125397    0.903155    0.633042    11.00000   -1.20000
AFIX   0
C16   1    0.245826    0.991875    0.576645    11.00000    0.04345    0.02511 =
         0.03101   -0.01129   -0.00654    0.01148
AFIX  43
H16   2    0.215295    1.053917    0.548950    11.00000   -1.20000
AFIX   0
C17   1    0.343654    0.991289    0.567432    11.00000    0.04135    0.02012 =
         0.03444   -0.00710    0.00226    0.00075
AFIX  43
H17   2    0.379962    1.053136    0.535051    11.00000   -1.20000
AFIX   0
C18   1    0.388770    0.900554    0.605398    11.00000    0.02661    0.02284 =
         0.02753   -0.00887    0.00050   -0.00071
AFIX  43
H18   2    0.455840    0.900043    0.598249    11.00000   -1.20000
AFIX   0
C19   1    0.515001    0.708116    0.681222    11.00000    0.01670    0.02416 =
         0.02061   -0.00813   -0.00305    0.00162
C20   1    0.565680    0.724081    0.588423    11.00000    0.02187    0.02454 =
         0.02296   -0.00778    0.00007   -0.00008
AFIX  43
H20   2    0.533659    0.723144    0.535738    11.00000   -1.20000
AFIX   0
C21   1    0.662628    0.741249    0.573578    11.00000    0.02306    0.02596 =
         0.03187   -0.00627    0.00371    0.00152
AFIX  43
H21   2    0.697255    0.751967    0.510594    11.00000   -1.20000
AFIX   0
C22   1    0.709270    0.742871    0.649949    11.00000    0.01685    0.04106 =
         0.04549   -0.00976   -0.00366    0.00099
AFIX  43
H22   2    0.775786    0.755504    0.639156    11.00000   -1.20000
AFIX   0
C23   1    0.659395    0.726149    0.742116    11.00000    0.02340    0.07150 =
         0.04152   -0.02206   -0.01193   -0.00283
AFIX  43
H23   2    0.692038    0.726966    0.794443    11.00000   -1.20000
AFIX   0
C24   1    0.561892    0.708136    0.759027    11.00000    0.02321    0.06075 =
         0.02807   -0.01959   -0.00605   -0.00155
AFIX  43
H24   2    0.527841    0.696045    0.822602    11.00000   -1.20000
AFIX   0
C25   1    0.345275    0.621962    0.825314    11.00000    0.02080    0.02493 =
         0.01612   -0.00757   -0.00103    0.00079
C26   1    0.342630    0.673885    0.888697    11.00000    0.03703    0.03207 =
         0.02386   -0.01458    0.00345   -0.00290
AFIX  43
H26   2    0.359314    0.744133    0.862224    11.00000   -1.20000
AFIX   0
C27   1    0.315547    0.622212    0.990203    11.00000    0.05037    0.04869 =
         0.02392   -0.02027    0.00706   -0.00542
AFIX  43
H27   2    0.315889    0.656251    1.034006    11.00000   -1.20000
AFIX   0
C28   1    0.287875    0.520284    1.027571    11.00000    0.05358    0.04734 =
         0.01959   -0.00789    0.00669   -0.00397
AFIX  43
H28   2    0.267833    0.485253    1.096914    11.00000   -1.20000
AFIX   0
C29   1    0.289222    0.469710    0.965232    11.00000    0.06196    0.03119 =
         0.02592   -0.00516    0.00644   -0.00710
AFIX  43
H29   2    0.269837    0.400150    0.991690    11.00000   -1.20000
AFIX   0
C30   1    0.318797    0.519763    0.863640    11.00000    0.04339    0.02833 =
         0.02217   -0.00955    0.00176   -0.00329
AFIX  43
H30   2    0.320878    0.484387    0.820819    11.00000   -1.20000
AFIX   0
C31   1   -0.018978    0.765793    0.189256    11.00000    0.01738    0.02159 =
         0.02429   -0.00928   -0.00383    0.00107
C32   1   -0.039800    0.662514    0.224991    11.00000    0.02367    0.02365 =
         0.05170   -0.01326   -0.01090    0.00115
AFIX  43
H32   2    0.009139    0.615865    0.242171    11.00000   -1.20000
AFIX   0
C33   1   -0.132912    0.627805    0.235467    11.00000    0.02788    0.02818 =
         0.07734   -0.01565   -0.01234   -0.00639
AFIX  43
H33   2   -0.147319    0.557251    0.259222    11.00000   -1.20000
AFIX   0
C34   1   -0.204421    0.695244    0.211559    11.00000    0.02024    0.04238 =
         0.06689   -0.02142   -0.00760   -0.00486
AFIX  43
H34   2   -0.267825    0.670900    0.219497    11.00000   -1.20000
AFIX   0
C35   1   -0.184044    0.797997    0.176137    11.00000    0.01947    0.03864 =
         0.07057   -0.02182   -0.01197    0.00551
AFIX  43
H35   2   -0.233362    0.844230    0.159480    11.00000   -1.20000
AFIX   0
C36   1   -0.091694    0.833647    0.164896    11.00000    0.02154    0.02432 =
         0.05458   -0.01296   -0.00815    0.00380
AFIX  43
H36   2   -0.077757    0.904335    0.140589    11.00000   -1.20000
AFIX   0
C37   1    0.151452    0.858848    0.046292    11.00000    0.02158    0.01895 =
         0.01722   -0.00617   -0.00344    0.00123
C38   1    0.097368    0.872533   -0.030894    11.00000    0.02834    0.02311 =
         0.02136   -0.00843   -0.00766    0.00062
AFIX  43
H38   2    0.031609    0.855015   -0.016472    11.00000   -1.20000
AFIX   0
C39   1    0.140891    0.912018   -0.128845    11.00000    0.04548    0.02728 =
         0.01953   -0.00772   -0.00933    0.00135
AFIX  43
H39   2    0.104744    0.921075   -0.181689    11.00000   -1.20000
AFIX   0
C40   1    0.236562    0.938298   -0.150115    11.00000    0.04557    0.02615 =
         0.01947   -0.00675    0.00256   -0.00137
AFIX  43
H40   2    0.265420    0.966462   -0.217479    11.00000   -1.20000
AFIX   0
C41   1    0.290619    0.923670   -0.073357    11.00000    0.02993    0.03284 =
         0.02629   -0.01006    0.00454   -0.00180
AFIX  43
H41   2    0.356341    0.941370   -0.088299    11.00000   -1.20000
AFIX   0
C42   1    0.248569    0.883236    0.025018    11.00000    0.02218    0.02881 =
         0.02243   -0.00828   -0.00263    0.00139
AFIX  43
H42   2    0.285500    0.872156    0.077681    11.00000   -1.20000
AFIX   0
C43   1    0.095494    0.918889    0.213114    11.00000    0.02125    0.01844 =
         0.02324   -0.00946   -0.00600    0.00410
C44   1    0.143863    1.010818    0.155499    11.00000    0.03878    0.02554 =
         0.03990   -0.01673    0.00647   -0.00647
AFIX  43
H44   2    0.177378    1.021554    0.092011    11.00000   -1.20000
AFIX   0
C45   1    0.142657    1.086707    0.191723    11.00000    0.05615    0.02926 =
         0.06105   -0.02577    0.00901   -0.01117
AFIX  43
H45   2    0.174284    1.150152    0.152015    11.00000   -1.20000
AFIX   0
C46   1    0.095963    1.070802    0.284818    11.00000    0.05362    0.03514 =
         0.05477   -0.03187   -0.01096    0.00779
AFIX  43
H46   2    0.097160    1.122556    0.309628    11.00000   -1.20000
AFIX   0
C47   1    0.047436    0.979833    0.342139    11.00000    0.04427    0.03230 =
         0.03087   -0.01858   -0.00908    0.01537
AFIX  43
H47   2    0.015522    0.969081    0.406302    11.00000   -1.20000
AFIX   0
C48   1    0.045342    0.904335    0.306017    11.00000    0.03310    0.02234 =
         0.02403   -0.00939   -0.00407    0.00698
AFIX  43
H48   2    0.009946    0.842817    0.344210    11.00000   -1.20000
AFIX   0

S1    6    0.540935    0.825337    0.292929    11.00000    0.02942    0.03072 =
         0.02017   -0.00447    0.00111    0.00190
O2    4    0.492609    0.732386    0.359336    11.00000    0.04122    0.03050 =
         0.03092    0.00353    0.00750    0.00445
O3    4    0.620426    0.859437    0.323707    11.00000    0.04262    0.06688 =
         0.03696   -0.02643   -0.00845   -0.00140
C49   1    0.453920    0.920696    0.288340    11.00000    0.05060    0.03499 =
         0.02861   -0.00666    0.00199    0.00868
F1    5    0.428788    0.916758    0.380295    11.00000    0.09724    0.06421 =
         0.03575   -0.01567    0.01412    0.03180
F2    5    0.377707    0.907270    0.251440    11.00000    0.03948    0.05949 =
         0.08365   -0.02739   -0.01050    0.02113
F3    5    0.489812    1.013534    0.233049    11.00000    0.09088    0.02868 =
         0.04188   -0.00707   -0.00274    0.00646
N1    3    0.564536    0.837321    0.182079    11.00000    0.02987    0.03213 =
         0.02278   -0.00950    0.00113   -0.00638
S2    6    0.518798    0.764577    0.140498    11.00000    0.02609    0.02549 =
         0.03269   -0.00865   -0.01093    0.00353
O4    4    0.419656    0.771471    0.137017    11.00000    0.02849    0.05828 =
         0.08617   -0.02993   -0.02401    0.00490
O5    4    0.556450    0.666391    0.173108    11.00000    0.05409    0.02729 =
         0.05156   -0.01073   -0.01850    0.01123
C50   1    0.572874    0.829036    0.011583    11.00000    0.07429    0.04608 =
         0.02978   -0.01574   -0.01389    0.00123
F4    5    0.665982    0.824660    0.003449    11.00000    0.06865    0.11045 =
         0.04933   -0.03671    0.02122   -0.01442
F5    5    0.551236    0.924892   -0.026728    11.00000    0.15362    0.04318 =
         0.03343    0.00067   -0.02648    0.00433
F6    5    0.541515    0.783616   -0.042716    11.00000    0.13912    0.07984 =
         0.04628   -0.03686   -0.02940   -0.00621
PART 1 21
SAME S1 > F6
S3    6   -0.017043    0.286322    0.411231    21.00000    0.01982    0.03172 =
         0.02082   -0.01300   -0.00047   -0.00179
O6    4    0.058351    0.217168    0.427994    21.00000    0.03170    0.03733 =
         0.03276   -0.00598    0.00317    0.01200
O7    4   -0.106633    0.247365    0.469045    21.00000    0.02416    0.05456 =
         0.02725   -0.01724    0.00467   -0.00685
C51   1    0.017525    0.381118    0.455335    21.00000    0.06537    0.03747 =
         0.02651   -0.01249    0.00356   -0.02076
F7    5    0.028799    0.339983    0.550747    21.00000    0.11503    0.06112 =
         0.02630   -0.01472   -0.01183   -0.04216
F8    5   -0.050627    0.448917    0.444305    21.00000    0.13244    0.04015 =
         0.07060   -0.03043   -0.01067    0.01549
F9    5    0.095751    0.430435    0.403699    21.00000    0.10869    0.09159 =
         0.04505   -0.02378    0.01392   -0.07895
N2    3   -0.030596    0.349511    0.300428    21.00000    0.02558    0.05796 =
         0.02090   -0.01334   -0.00358    0.00967
S4    6    0.048699    0.383521    0.206486    21.00000    0.02422    0.02860 =
         0.01958   -0.01012   -0.00315   -0.00144
O8    4    0.128920    0.322439    0.214709    21.00000    0.02279    0.05217 =
         0.02811   -0.00703   -0.00184    0.00915
O9    4    0.067455    0.489064    0.164544    21.00000    0.05064    0.03190 =
         0.06503   -0.02446    0.00095   -0.01107
C52   1   -0.018069    0.355789    0.121602    21.00000    0.03194    0.04061 =
         0.02414   -0.01238   -0.00504   -0.00643
F10   5   -0.042776    0.258318    0.157300    21.00000    0.07402    0.05458 =
         0.06159   -0.03202   -0.00345   -0.02937
F11   5   -0.095437    0.406825    0.106214    21.00000    0.03701    0.08825 =
         0.04985   -0.01447   -0.02338    0.01080
F12   5    0.035790    0.378978    0.034787    21.00000    0.05416    0.08610 =
         0.02418   -0.02435   -0.00002   -0.01036
PART 2 -21
SAME S1 > F6
S3B   6    0.016278    0.273059    0.421794   -21.00000    0.03003    0.03477 =
         0.02499   -0.01203    0.00249   -0.00768
O6B   4    0.072774    0.187531    0.473010   -21.00000    0.04661    0.03470 =
         0.03460    0.00030    0.00365    0.00798
O7B   4   -0.084138    0.258810    0.443538   -21.00000    0.02416    0.05456 =
         0.02725   -0.01724    0.00467   -0.00685
C51B  1    0.051205    0.368492    0.463373   -21.00000    0.04849    0.03398 =
         0.03125   -0.01873   -0.00746   -0.01125
F7B   5    0.013450    0.340041    0.559050   -21.00000    0.04606    0.02015 =
         0.03049   -0.01537    0.00956    0.00370
F8B   5    0.139536    0.381974    0.452026   -21.00000    0.04228    0.04007 =
         0.07857   -0.00005   -0.02249   -0.02164
F9B   5    0.012694    0.459433    0.420094   -21.00000    0.03657    0.02125 =
         0.04656   -0.01038    0.01759    0.00352
N2B   3    0.056439    0.320070    0.309327   -21.00000    0.03450    0.04443 =
         0.02095   -0.01306   -0.00427    0.00801
S4B   6    0.008186    0.397742    0.222126   -21.00000    0.04472    0.03264 =
         0.03312   -0.01389   -0.01127   -0.00152
O8B   4   -0.092065    0.406618    0.242976   -21.00000    0.03911    0.04574 =
         0.06496   -0.01749   -0.02049    0.00844
O9B   4    0.051367    0.493616    0.160812   -21.00000    0.05008    0.02625 =
         0.01729   -0.00757   -0.00921    0.00135
C52B  1    0.018683    0.331928    0.139276   -21.00000    0.05087    0.05015 =
         0.03889   -0.01019   -0.00867   -0.00609
F10B  5   -0.029144    0.244428    0.186060   -21.00000    0.06941    0.03050 =
         0.06153   -0.02515   -0.01227   -0.01651
F11B  5    0.106750    0.315050    0.112892   -21.00000    0.08673    0.06011 =
         0.06184   -0.02813    0.02709   -0.00809
F12B  5   -0.017386    0.383909    0.054786   -21.00000    0.09711    0.08182 =
         0.04258   -0.02086   -0.02711   -0.00386
PART 0
HKLF 4


REM  MMIL13_NTf2_0m_a.res in P-1
REM wR2 = 0.1154, GooF = S = 1.027, Restrained GooF = 1.032 for all data
REM R1 = 0.0422 for 15332 Fo > 4sig(Fo) and 0.0661 for all 20980 data
REM 860 parameters refined using 573 restraints

END

WGHT      0.0509      1.0667

REM Highest difference peak  0.506,  deepest hole -0.579,  1-sigma level  0.061
Q1    1   0.5008  0.8596  0.2906  11.00000  0.05    0.51
Q2    1   0.1465  0.3888  0.4021  11.00000  0.05    0.49
Q3    1  -0.0979  0.3028  0.4576  11.00000  0.05    0.49
Q4    1   0.2641  0.6034  0.3755  11.00000  0.05    0.47
Q5    1  -0.0369  0.3373  0.3876  11.00000  0.05    0.44
Q6    1   0.3249  0.5779  0.4899  11.00000  0.05    0.44
Q7    1   0.3008  0.6466  0.5083  11.00000  0.05    0.44
Q8    1   0.1043  0.8699  0.1993  11.00000  0.05    0.41
Q9    1   0.1880  0.7179  0.2903  11.00000  0.05    0.41
Q10   1   0.3401  0.6485  0.5789  11.00000  0.05    0.40
Q11   1   0.2725  0.5667  0.3083  11.00000  0.05    0.40
Q12   1   0.2359  0.6888  0.3584  11.00000  0.05    0.39
Q13   1   0.5396  0.7907  0.0778  11.00000  0.05    0.39
Q14   1   0.3582  0.9405  0.5956  11.00000  0.05    0.39
Q15   1   0.3618  0.6491  0.7720  11.00000  0.05    0.37
Q16   1   0.2755  0.6413  0.4293  11.00000  0.05    0.37
Q17   1   0.4027  0.5138  0.5976  11.00000  0.05    0.37
Q18   1   0.1805  1.0610  0.2301  11.00000  0.05    0.37
Q19   1   0.3577  0.7575  0.6752  11.00000  0.05    0.36
Q20   1   0.2642  0.9010 -0.0264  11.00000  0.05    0.36
;
_shelx_res_checksum   77636

_shelx_hkl_file
;
  -2   0   0 5171.31 196.001   1
   2   0   0 5463.06 198.002   2
   2   0   0 5667.99 197.388   1
  -3   0   0 1559.64 74.6647   2
  -3   0   0 1672.04 74.6089   1
   3   0   0 1634.07 74.6797   1
   3   0   0 1675.50 76.2707   2
  -4   0   0 3.51533 1.13474   6
  -4   0   0 6.36595 1.32042   4
  -4   0   0 6.55685 1.01933   3
  -4   0   0 7.26488 1.47124   7
   4   0   0 5.36428 0.95984   3
  -5   0   0 264.823 9.84783   7
  -5   0   0 276.840 9.85379   4
  -5   0   0 271.181 9.70720   6
  -5   0   0 276.445 9.51070   3
  -5   0   0 273.667 9.86750   8
   5   0   0 275.117 9.89046   5
   5   0   0 260.046 9.85111   7
   5   0   0 262.036 9.49706   3
  -6   0   0 9.89754 1.73198   4
  -6   0   0 11.3926 1.77806   7
  -6   0   0 10.4401 1.22783   3
  -6   0   0 8.96385 1.53243   6
  -6   0   0 7.44253 1.68941   8
   6   0   0 8.79624 1.20586   3
   6   0   0 10.6752 1.81091   7
   6   0   0 10.3139 1.91129   5
  -7   0   0 13.4211 1.45181   3
  -7   0   0 17.3510 2.07043   4
  -7   0   0 23.7992 2.19315   8
  -7   0   0 17.0898 1.86636   6
  -7   0   0 15.2261 2.05209   7
   7   0   0 17.7807 1.73271   3
  -8   0   0 4.01398 1.66069   8
  -8   0   0 8.07436 1.93802   4
  -8   0   0 8.90696 1.69283   6
  -8   0   0 7.40491 1.83575   7
  -8   0   0 5.04158 1.19362   3
   8   0   0 7.97385 2.00189   7
   8   0   0 5.86425 1.25109   3
   8   0   0 6.68104 2.11078   5
  -9   0   0 83.8650 4.16485   6
  -9   0   0 79.6472 4.35337   4
  -9   0   0 79.0690 4.38829   7
  -9   0   0 82.5485 4.28027   8
  -9   0   0 79.0741 3.61315   3
   9   0   0 83.1125 4.45288   7
   9   0   0 75.0601 4.49766   5
   9   0   0 81.4905 3.61869   3
 -10   0   0 -1.5290 1.10361   3
 -10   0   0 1.49085 1.73315   8
 -10   0   0 -0.2136 1.85370   7
 -10   0   0 -1.7281 1.55426   6
 -10   0   0 1.73449 1.98416   4
  10   0   0 0.33159 1.19983   3
  10   0   0 1.51529 2.19778   7
  10   0   0 3.20133 2.43443   5
 -11   0   0 6.21883 2.30499   7
 -11   0   0 8.62059 2.20642   8
 -11   0   0 8.94330 2.13382   6
 -11   0   0 4.07119 2.24857   4
 -11   0   0 7.89066 1.46590   3
  11   0   0 8.62226 1.53864   3
  11   0   0 6.12159 2.69750   5
  11   0   0 4.66848 2.57483   7
 -12   0   0 18.2521 2.73849   8
 -12   0   0 19.0227 1.91171   3
 -12   0   0 19.7060 2.96681   4
 -12   0   0 17.3446 2.58113   6
 -12   0   0 16.9573 2.89896   7
  12   0   0 19.6176 1.96784   3
  12   0   0 20.8384 3.12892   7
  12   0   0 18.1936 3.37850   5
 -13   0   0 19.5326 3.26145   4
 -13   0   0 28.1953 3.14491   6
 -13   0   0 28.7632 3.47724   7
 -13   0   0 24.7412 2.44131   3
  13   0   0 22.8491 3.88182   5
  13   0   0 24.1827 2.24418   3
  13   0   0 22.4645 3.90569   7
 -14   0   0 160.828 7.32129   6
 -14   0   0 152.820 6.28124   3
 -14   0   0 148.167 7.73528   4
 -14   0   0 158.849 7.78525   7
  14   0   0 147.519 6.32250   3
  14   0   0 141.557 7.98198   5
 -15   0   0 7.31261 2.79707   6
 -15   0   0 4.77756 1.59647   3
 -15   0   0 1.90397 2.89370   7
 -15   0   0 5.96062 3.14839   4
  15   0   0 4.48215 1.68973   3
  15   0   0 6.96280 3.62173   5
 -16   0   0 27.8131 2.67691   3
 -16   0   0 31.6976 3.89063   6
 -16   0   0 36.5363 4.32023   7
 -16   0   0 43.4417 4.64096   4
  16   0   0 33.9902 2.95585   3
  16   0   0 32.5545 4.61562   5
 -17   0   0 26.9369 3.97255   6
 -17   0   0 27.3471 2.48613   3
 -17   0   0 23.6257 4.16273   7
 -17   0   0 27.4469 4.33917   4
  17   0   0 25.1529 2.41014   3
  17   0   0 27.8760 4.55814   5
 -18   0   0 3.86788 3.54443   7
 -18   0   0 -0.9079 1.24576   3
 -18   0   0 -0.6433 3.34985   4
 -18   0   0 4.23486 3.26749   6
  18   0   0 -0.1976 3.62979   5
  18   0   0 0.61687 1.55587   3
 -19   0   0 10.9014 3.95927   7
 -19   0   0 8.92513 3.81446   6
 -19   0   0 9.95946 4.05708   4
  19   0   0 9.75919 1.77833   3
  19   0   0 8.68045 4.24675   5
 -20   0   0 50.2876 6.16215   4
 -20   0   0 56.4861 5.59490   6
 -20   0   0 52.0233 5.81940   7
  20   0   0 47.3460 3.56497   3
  20   0   0 51.8585 6.41785   5
 -21   0   0 71.9038 6.95355   7
 -21   0   0 76.1756 7.42355   4
  21   0   0 68.1743 7.32169   5
  21  -1   0 -1.7025 4.59697   5
 -21   1   0 -1.4444 3.57512   7
 -21   1   0 0.01975 4.12343   4
 -21   1   0 -6.4851 3.44387   6
  20  -1   0 5.16446 1.90291   3
  20  -1   0 5.23838 4.58124   5
 -20   1   0 10.7258 4.45347   4
 -20   1   0 10.7779 4.04299   6
 -20   1   0 4.89397 3.85139   7
  19  -1   0 17.8195 2.42758   3
  19  -1   0 9.55401 4.52374   5
 -19   1   0 20.5258 4.22779   7
 -19   1   0 14.4480 4.31453   4
 -19   1   0 20.3928 4.02676   6
  18  -1   0 1.35238 3.66724   5
  18  -1   0 -1.5302 1.80368   3
 -18   1   0 -3.0855 3.13082   7
 -18   1   0 0.32691 3.08255   6
 -18   1   0 -4.2398 1.40534   3
 -18   1   0 -0.4370 3.33973   4
  17  -1   0 1.11743 1.85777   3
  17  -1   0 -0.7936 3.62774   5
 -17   1   0 4.07509 2.98938   6
 -17   1   0 -0.2319 3.08624   7
 -17   1   0 -0.6558 1.57882   3
 -17   1   0 -1.1730 3.08655   4
  16  -1   0 12.3273 2.19876   3
  16  -1   0 6.09672 3.70661   5
 -16   1   0 12.0807 2.04908   3
 -16   1   0 8.44408 2.99515   6
 -16   1   0 11.0204 3.55519   4
 -16   1   0 9.10827 3.24842   7
  15  -1   0 16.6143 2.35362   3
  15  -1   0 14.7228 3.81708   5
 -15   1   0 15.4659 2.12482   3
 -15   1   0 16.9397 3.30864   7
 -15   1   0 16.4766 3.05004   6
 -15   1   0 15.7480 3.49911   4
  14  -1   0 170.033 8.51813   5
  14  -1   0 164.768 7.02409   3
 -14   1   0 167.715 8.10931   4
 -14   1   0 158.554 6.85480   3
 -14   1   0 160.550 8.13633   7
 -14   1   0 164.810 7.72817   6
  13  -1   0 46.4995 3.48546   3
  13  -1   0 54.8840 4.55624   7
  13  -1   0 42.9365 4.58978   5
 -13   1   0 46.3714 3.24656   3
 -13   1   0 52.9807 4.46392   7
 -13   1   0 51.7583 3.91728   6
 -13   1   0 56.5426 4.60872   4
  12  -1   0 55.6261 4.69111   7
  12  -1   0 54.2016 4.78451   5
  12  -1   0 51.8523 3.41907   3
 -12   1   0 56.1783 4.25021   4
 -12   1   0 55.7053 4.02297   6
 -12   1   0 46.9558 4.13971   8
 -12   1   0 54.1417 4.23267   7
 -12   1   0 61.5252 3.40179   3
  11  -1   0 -0.6885 1.42747   3
  11  -1   0 2.87808 2.43003   7
  11  -1   0 1.54479 2.42285   5
 -11   1   0 0.79695 1.41883   3
 -11   1   0 3.55670 2.22331   4
 -11   1   0 -0.1644 2.05731   7
 -11   1   0 -1.9811 1.67135   6
 -11   1   0 0.91430 1.92828   8
  10  -1   0 34.7881 3.46963   7
  10  -1   0 32.4404 2.66578   3
  10  -1   0 42.6276 3.27517   5
 -10   1   0 34.1187 3.28989   7
 -10   1   0 39.9301 2.94054   6
 -10   1   0 41.2649 3.30513   8
 -10   1   0 32.4364 2.60854   3
 -10   1   0 32.7151 3.31766   4
   9  -1   0 403.833 14.0425   3
   9  -1   0 377.159 14.3793   7
   9  -1   0 387.121 14.5526   5
  -9   1   0 378.489 14.4690   4
  -9   1   0 409.255 14.0284   3
  -9   1   0 389.799 14.2628   6
  -9   1   0 392.096 14.4755   8
  -9   1   0 389.720 14.4689   7
   8  -1   0 0.84135 1.95937   5
   8  -1   0 0.58167 1.75729   7
   8  -1   0 0.07998 1.25643   3
  -8   1   0 5.30008 1.78153   7
  -8   1   0 -0.5315 1.22620   3
  -8   1   0 1.57587 1.47223   6
  -8   1   0 1.07952 1.70971   8
  -8   1   0 -0.2824 1.64946   4
   7  -1   0 1155.79 39.3819   5
   7  -1   0 1155.12 39.3026   7
   7  -1   0 1134.30 39.0452   3
  -7   1   0 1175.26 39.3864   4
  -7   1   0 1148.61 39.0347   3
  -7   1   0 1145.07 39.3649   8
  -7   1   0 1134.30 39.2875   7
  -7   1   0 1095.09 39.1533   6
   6  -1   0 1471.71 48.1437   5
   6  -1   0 1374.41 48.0123   7
  -6   1   0 1364.98 48.0667   4
  -6   1   0 1420.55 48.1234   8
   5  -1   0 851.938 30.7826   3
   5  -1   0 892.217 30.9082   7
   5  -1   0 911.515 30.9801   5
  -5   1   0 902.108 30.9744   4
  -5   1   0 919.922 30.8012   3
  -5   1   0 903.588 31.0031   8
  -5   1   0 892.459 30.9179   7
  -5   1   0 941.623 30.8784   6
   4  -1   0 1365.83 71.5896   1
   4  -1   0 1354.27 72.8772   2
  -4   1   0 1348.25 72.1807   2
  -4   1   0 1298.32 70.4678   1
   3  -1   0 1543.57 72.7906   1
   3  -1   0 1562.45 74.3222   2
  -3   1   0 1507.88 73.8852   2
  -3   1   0 1572.44 73.5080   1
   2  -1   0 14.9222 1.29899   8
   2  -1   0 14.4871 1.21987   7
   2  -1   0 14.2039 1.28676   3
  -2   1   0 15.1574 1.17898   7
  -2   1   0 15.7633 1.28279   3
  -2   1   0 13.8316 1.14614   6
  -2   1   0 14.5184 1.29033   8
  -2   1   0 13.6743 1.23970   4
   1  -1   0 -0.6034 0.42951   3
   1  -1   0 -0.3800 0.35880   8
  -1   1   0 -0.3878 0.37298   6
  -1   1   0 -0.0083 0.29207   7
  -1   1   0 0.22714 0.35000   4
   1   1   0 3.49543 0.63120   7
   1   1   0 5.83510 0.51825   5
  -2  -1   0 226.332 7.82928   7
  -2  -1   0 209.701 7.73890   4
  -2  -1   0 223.074 7.74282   6
   2   1   0 219.224 7.82889   7
   2   1   0 226.116 7.76063   5
  -3  -1   0 9044.33 319.355   1
  -3  -1   0 8556.38 319.234   2
   3   1   0 8961.64 320.748   2
   3   1   0 8734.53 319.042   1
  -4  -1   0 91.4454 3.73251   6
  -4  -1   0 89.3229 3.28894   3
  -4  -1   0 89.3975 3.98896   7
  -4  -1   0 89.0037 3.88436   8
  -4  -1   0 85.1743 3.75696   4
   4   1   0 96.0299 4.08042   7
   4   1   0 86.0960 3.26767   3
   4   1   0 92.5784 4.01583   5
  -5  -1   0 741.593 25.4678   8
  -5  -1   0 706.636 25.4767   4
  -5  -1   0 743.494 25.0771   3
  -5  -1   0 756.872 25.4460   6
  -5  -1   0 728.254 25.5824   7
   5   1   0 753.521 25.5979   7
   5   1   0 741.155 25.0760   3
   5   1   0 740.235 25.5426   5
  -6  -1   0 166.827 6.77614   8
  -6  -1   0 168.668 6.91348   7
  -6  -1   0 174.809 6.80089   4
  -6  -1   0 175.911 6.21583   3
  -6  -1   0 171.918 6.70766   6
   6   1   0 174.579 6.20674   3
   6   1   0 172.522 6.90893   7
   6   1   0 178.762 6.93005   5
  -7  -1   0 1729.92 58.3202   8
  -7  -1   0 1657.66 58.3247   4
   7   1   0 1741.26 58.4261   7
  -8  -1   0 318.713 12.6519   7
  -8  -1   0 346.643 12.4667   6
  -8  -1   0 331.267 12.5362   8
  -8  -1   0 359.673 12.6552   4
  -8  -1   0 341.955 11.9080   3
   8   1   0 333.304 12.6743   7
   8   1   0 334.569 11.9054   3
   8   1   0 354.497 12.7053   5
  -9  -1   0 49.4501 3.27109   6
  -9  -1   0 53.3626 3.51815   8
  -9  -1   0 49.6297 2.46192   3
  -9  -1   0 48.6613 3.55063   7
  -9  -1   0 48.9408 3.43788   4
   9   1   0 47.6575 2.46089   3
   9   1   0 53.8258 3.82958   5
   9   1   0 45.8957 3.60543   7
 -10  -1   0 4.76874 1.82406   6
 -10  -1   0 3.76607 2.00468   7
 -10  -1   0 -1.0950 1.75484   8
 -10  -1   0 3.59087 1.88211   4
 -10  -1   0 3.88904 1.06101   3
  10   1   0 4.34672 1.10157   3
  10   1   0 1.39897 2.06808   7
  10   1   0 8.12799 2.52846   5
 -11  -1   0 207.568 7.70502   3
 -11  -1   0 200.299 8.64957   8
 -11  -1   0 212.139 8.88851   4
 -11  -1   0 218.836 8.98673   7
 -11  -1   0 211.225 8.57034   6
  11   1   0 209.871 9.09269   5
  11   1   0 196.107 8.90817   7
  11   1   0 208.140 7.72402   3
 -12  -1   0 86.6053 5.26596   4
 -12  -1   0 87.9224 5.33393   7
 -12  -1   0 86.5644 4.84739   6
 -12  -1   0 74.7213 4.85492   8
 -12  -1   0 87.6453 3.79094   3
  12   1   0 73.3337 5.29750   7
  12   1   0 82.2075 3.78406   3
  12   1   0 88.9183 5.57781   5
 -13  -1   0 366.040 14.4574   6
 -13  -1   0 371.600 14.9053   7
 -13  -1   0 374.356 13.4445   3
 -13  -1   0 394.387 14.9501   4
  13   1   0 380.351 15.0996   5
  13   1   0 378.674 13.4789   3
 -14  -1   0 98.5472 5.64961   6
 -14  -1   0 106.195 6.24757   4
 -14  -1   0 97.3348 6.23208   7
 -14  -1   0 94.1803 4.28545   3
  14   1   0 92.9812 4.29941   3
  14   1   0 102.382 6.37963   5
 -15  -1   0 38.6501 4.36162   7
 -15  -1   0 39.2303 2.60007   3
 -15  -1   0 38.5293 4.39396   4
 -15  -1   0 44.3293 4.21871   6
  15   1   0 40.2783 4.36926   5
  15   1   0 39.4017 2.70948   3
 -16  -1   0 3.02986 1.23872   3
 -16  -1   0 2.09721 2.84110   6
 -16  -1   0 7.47558 3.30983   7
 -16  -1   0 7.45542 3.29305   4
  16   1   0 5.01787 1.41116   3
  16   1   0 3.59911 3.24035   5
 -17  -1   0 15.0369 3.91219   7
 -17  -1   0 15.2234 1.51236   3
 -17  -1   0 15.4360 3.80056   4
 -17  -1   0 12.4327 3.49032   6
  17   1   0 18.2484 3.93754   5
  17   1   0 16.4144 1.63840   3
 -18  -1   0 3.74391 3.53260   7
 -18  -1   0 3.30198 3.39891   6
 -18  -1   0 8.27315 3.88095   4
 -18  -1   0 3.09121 1.04306   3
  18   1   0 4.20370 1.18493   3
  18   1   0 5.36666 3.74040   5
 -19  -1   0 4.44007 3.92583   4
 -19  -1   0 3.12981 3.65032   7
 -19  -1   0 -0.9233 3.41506   6
  19   1   0 2.31859 4.17437   5
 -20  -1   0 18.5598 4.83066   4
 -20  -1   0 18.2248 4.47026   7
  20   1   0 16.8623 4.67337   5
 -21  -1   0 47.8726 5.78037   7
 -21  -1   0 51.8214 6.31794   4
  21   1   0 33.1018 5.88904   5
  21  -2   0 -1.9521 4.64403   5
  21  -2   0 2.66925 2.34754   3
 -21   2   0 3.11708 4.28414   4
 -21   2   0 -1.2271 3.52346   6
 -21   2   0 0.72737 3.68786   7
  20  -2   0 32.3438 5.70436   5
 -20   2   0 49.3373 5.44931   7
 -20   2   0 41.0332 5.11622   6
 -20   2   0 44.3050 5.61546   4
  19  -2   0 -0.2212 2.09776   3
  19  -2   0 -2.1438 4.17960   5
 -19   2   0 -1.9033 3.19239   7
 -19   2   0 5.67917 3.47539   6
 -19   2   0 0.85672 3.87924   4
  18  -2   0 12.4212 4.49679   5
  18  -2   0 20.4227 2.81062   3
 -18   2   0 21.7713 2.56076   3
 -18   2   0 25.5973 3.94124   6
 -18   2   0 31.9954 4.48819   7
 -18   2   0 23.7671 4.49765   4
  17  -2   0 56.6308 5.56878   5
  17  -2   0 51.4888 4.15211   3
 -17   2   0 47.8387 3.80702   3
 -17   2   0 51.3726 4.76498   6
 -17   2   0 48.7319 5.15495   4
 -17   2   0 51.3787 5.26355   7
  16  -2   0 64.4781 6.11921   5
  16  -2   0 72.5176 4.58538   3
 -16   2   0 72.0386 5.72411   7
 -16   2   0 61.3177 5.19550   6
 -16   2   0 74.6975 5.82646   4
 -16   2   0 62.9660 4.16579   3
  15  -2   0 25.7094 4.32758   5
  15  -2   0 35.8046 3.15981   3
 -15   2   0 24.5079 3.36838   6
 -15   2   0 25.5322 3.87205   4
 -15   2   0 33.1853 3.82519   7
 -15   2   0 28.6272 2.81350   3
  14  -2   0 90.2566 6.08888   5
  14  -2   0 68.9205 4.53867   3
 -14   2   0 81.4771 5.54821   7
 -14   2   0 80.3128 5.59628   4
 -14   2   0 76.8394 4.44334   3
 -14   2   0 77.1514 5.08457   6
  13  -2   0 66.6939 4.96876   7
  13  -2   0 61.7673 4.00498   3
  13  -2   0 49.5883 5.03528   5
 -13   2   0 53.3118 4.30946   6
 -13   2   0 63.1563 3.84307   3
 -13   2   0 61.4070 4.79889   4
 -13   2   0 56.6536 4.54107   7
  12  -2   0 5.37425 2.60904   5
  12  -2   0 2.44705 1.88324   3
  12  -2   0 0.36183 2.42658   7
 -12   2   0 4.83455 2.44654   7
 -12   2   0 7.20769 1.83720   3
 -12   2   0 2.63520 2.45977   4
 -12   2   0 4.63196 2.17484   6
  11  -2   0 8.83939 1.95712   3
  11  -2   0 8.75808 2.57224   7
  11  -2   0 10.3758 2.79358   5
 -11   2   0 10.0820 1.88164   3
 -11   2   0 13.2603 2.46688   7
 -11   2   0 9.65317 2.32179   4
 -11   2   0 9.58198 2.15527   6
 -11   2   0 10.2651 2.34951   8
  10  -2   0 457.985 17.0720   7
  10  -2   0 481.429 16.8380   3
  10  -2   0 473.457 17.3256   5
 -10   2   0 454.064 17.1915   4
 -10   2   0 455.501 17.1847   8
 -10   2   0 466.599 16.9493   6
 -10   2   0 467.918 16.7641   3
 -10   2   0 480.355 17.1288   7
   9  -2   0 285.120 10.9098   5
   9  -2   0 261.783 10.6697   7
   9  -2   0 277.223 10.4499   3
  -9   2   0 291.354 10.4657   3
  -9   2   0 275.239 10.7918   8
  -9   2   0 268.140 10.7571   4
  -9   2   0 283.805 10.6835   7
  -9   2   0 291.900 10.5956   6
   8  -2   0 84.8189 4.38368   7
   8  -2   0 83.9684 4.04939   3
   8  -2   0 84.4046 4.45609   5
  -8   2   0 88.1071 4.36687   4
  -8   2   0 88.2400 4.28253   7
  -8   2   0 86.9159 4.32969   8
  -8   2   0 82.0320 3.95339   3
  -8   2   0 84.5363 4.04977   6
   7  -2   0 103.550 4.78382   7
   7  -2   0 98.8674 4.52213   3
   7  -2   0 103.838 4.96313   5
  -7   2   0 99.5667 4.49714   3
  -7   2   0 97.2213 4.70909   7
  -7   2   0 106.170 4.76178   4
  -7   2   0 96.5081 4.76280   8
  -7   2   0 103.809 4.44882   6
   6  -2   0 530.248 18.3401   5
   6  -2   0 503.874 18.2000   7
   6  -2   0 521.000 18.2261   3
  -6   2   0 505.424 18.2113   7
  -6   2   0 522.679 18.3957   8
  -6   2   0 521.120 18.1931   6
  -6   2   0 530.395 18.3605   4
  -6   2   0 523.587 18.2138   3
   5  -2   0 633.552 21.9139   5
   5  -2   0 622.092 22.0018   8
   5  -2   0 623.433 21.8307   7
   5  -2   0 625.989 21.8810   3
  -5   2   0 633.194 21.8600   3
  -5   2   0 625.047 21.9412   4
  -5   2   0 641.906 21.9911   8
  -5   2   0 644.782 21.8570   7
  -5   2   0 634.117 21.8274   6
   4  -2   0 423.461 15.1808   8
   4  -2   0 443.668 15.1369   3
   4  -2   0 416.915 15.0164   7
  -4   2   0 435.441 15.1807   8
  -4   2   0 431.908 15.0315   7
  -4   2   0 435.867 15.1328   4
  -4   2   0 423.829 15.0118   6
  -4   2   0 443.126 15.1263   3
   3  -2   0 6.89623 1.43248   3
   3  -2   0 8.70882 1.42391   8
  -3   2   0 12.9830 1.45556   3
  -3   2   0 10.9918 1.38331   8
  -3   2   0 11.5754 1.26476   6
   2  -2   0 9125.50 333.835   1
   2  -2   0 9200.13 334.840   2
  -2   2   0 9510.50 334.352   1
  -2   2   0 9223.27 334.704   2
   1  -2   0 237.325 7.91968   8
   1  -2   0 226.978 8.04925   3
  -1   2   0 221.779 7.97250   6
  -1   2   0 225.281 7.91389   8
  -1   2   0 223.940 7.95173   4
  -1   2   0 225.571 7.83909   5
  -1   2   0 235.146 8.05922   3
   0  -2   0 2483.88 102.496   2
   0  -2   0 2741.42 103.949   1
   0   2   0 2679.10 103.856   1
   0   2   0 2521.25 103.137   2
  -1  -2   0 51.0382 2.34010   7
  -1  -2   0 54.5737 2.06153   3
  -1  -2   0 49.5270 2.17591   4
   1   2   0 48.5613 2.33950   7
   1   2   0 51.8745 2.16319   6
   1   2   0 51.2029 2.04662   5
   1   2   0 51.0073 2.06817   3
  -2  -2   0 12.9788 0.79401   3
  -2  -2   0 11.6982 1.37663   7
  -2  -2   0 11.3354 1.19829   4
   2   2   0 11.4147 1.10350   5
   2   2   0 9.93790 0.81216   3
   2   2   0 10.0880 1.38216   7
  -3  -2   0 1314.64 68.8998   2
  -3  -2   0 1431.29 69.8856   1
   3   2   0 1322.86 69.2302   2
   3   2   0 1398.65 69.0929   1
  -4  -2   0 163.854 6.12968   4
  -4  -2   0 159.025 6.29228   7
  -4  -2   0 159.552 6.05351   6
  -4  -2   0 158.670 5.46667   3
   4   2   0 162.068 6.12860   5
   4   2   0 154.086 6.26036   7
  -5  -2   0 2.34780 1.57718   7
  -5  -2   0 1.09360 1.32687   4
  -5  -2   0 1.50203 1.27337   6
  -5  -2   0 1.41566 0.49118   3
  -5  -2   0 1.65748 1.33675   8
   5   2   0 5.39568 1.67373   5
   5   2   0 9.67979 1.78470   7
  -6  -2   0 187.789 7.61117   6
  -6  -2   0 198.441 6.96530   3
  -6  -2   0 199.397 7.93035   7
  -6  -2   0 207.595 7.78380   4
  -6  -2   0 199.032 7.62944   8
   6   2   0 191.367 6.94391   3
   6   2   0 216.624 7.89555   5
   6   2   0 208.917 7.91469   7
  -7  -2   0 70.3562 3.60736   6
  -7  -2   0 63.3012 3.90326   7
  -7  -2   0 67.5590 3.70188   4
  -7  -2   0 68.8131 2.64739   3
  -7  -2   0 67.8286 3.60434   8
   7   2   0 66.0543 2.60854   3
   7   2   0 70.2661 4.13188   7
   7   2   0 63.3809 3.96989   5
  -8  -2   0 123.675 5.68453   7
  -8  -2   0 124.069 5.32078   6
  -8  -2   0 116.106 5.36421   8
  -8  -2   0 126.415 5.55593   4
  -8  -2   0 117.883 4.43048   3
   8   2   0 113.096 4.41959   3
   8   2   0 121.276 5.64892   5
   8   2   0 131.416 5.71536   7
  -9  -2   0 54.2277 3.31520   6
  -9  -2   0 48.2117 2.21673   3
  -9  -2   0 47.5289 3.69441   7
  -9  -2   0 55.3576 3.38646   8
  -9  -2   0 50.6114 3.54474   4
   9   2   0 47.6372 2.21258   3
   9   2   0 49.5079 3.37615   5
   9   2   0 52.7901 3.80177   7
 -10  -2   0 2.08790 1.87098   8
 -10  -2   0 1.70970 1.72541   6
 -10  -2   0 0.17473 2.10454   7
 -10  -2   0 0.12296 0.74911   3
 -10  -2   0 4.75417 2.20399   4
  10   2   0 5.46506 2.33549   7
  10   2   0 1.60711 0.79812   3
  10   2   0 1.47486 2.31333   5
 -11  -2   0 69.6594 4.42500   4
 -11  -2   0 59.2843 4.08568   8
 -11  -2   0 67.6896 4.13099   6
 -11  -2   0 61.9311 2.75508   3
 -11  -2   0 65.7182 4.58749   7
  11   2   0 66.0266 4.66312   7
  11   2   0 64.7621 4.69821   5
  11   2   0 58.9226 2.75701   3
 -12  -2   0 6.49493 2.26952   8
 -12  -2   0 1.44343 2.25366   6
 -12  -2   0 4.24762 2.56976   7
 -12  -2   0 10.1771 2.80785   4
 -12  -2   0 4.46148 0.99243   3
  12   2   0 4.52402 2.38959   5
  12   2   0 3.75435 0.98364   3
  12   2   0 3.34417 2.65572   7
 -13  -2   0 4.50260 2.71257   4
 -13  -2   0 9.17742 2.94051   7
 -13  -2   0 7.83182 2.56245   6
 -13  -2   0 6.98742 1.09249   3
  13   2   0 7.78597 1.14590   3
  13   2   0 6.95569 3.20277   5
 -14  -2   0 1.43915 0.93500   3
 -14  -2   0 0.94120 2.91820   7
 -14  -2   0 -0.7962 2.74383   4
 -14  -2   0 5.32825 2.68524   6
  14   2   0 1.23800 3.18583   5
  14   2   0 1.82760 0.95674   3
 -15  -2   0 -0.5563 2.67069   6
 -15  -2   0 3.10096 3.16655   7
 -15  -2   0 -0.6300 0.82932   3
 -15  -2   0 3.05626 3.08675   4
  15   2   0 -3.4661 3.35163   5
 -16  -2   0 48.2001 4.89617   7
 -16  -2   0 47.8145 4.51658   6
 -16  -2   0 42.5728 1.99082   3
 -16  -2   0 38.2564 4.66746   4
  16   2   0 42.7364 4.98970   5
 -17  -2   0 0.13926 3.17312   4
 -17  -2   0 -0.4307 2.87663   6
 -17  -2   0 1.93780 3.34085   7
  17   2   0 -1.7774 3.55341   5
 -18  -2   0 41.2542 5.20693   7
 -18  -2   0 41.6497 5.19133   4
  18   2   0 44.9126 5.59984   5
 -19  -2   0 -0.8276 3.87528   4
 -19  -2   0 3.12526 3.71794   7
  19   2   0 -4.0874 3.63780   5
 -20  -2   0 1.89987 4.14232   4
 -20  -2   0 5.93838 4.17232   7
  20   2   0 3.60143 4.17616   5
 -21  -2   0 3.39952 4.50364   4
 -21  -2   0 1.98380 3.88667   7
  21   2   0 7.28840 4.65355   5
  21  -3   0 23.8714 5.65991   5
  21  -3   0 25.7050 3.19515   3
 -21   3   0 29.6397 4.64978   6
 -21   3   0 38.8527 4.91984   7
 -21   3   0 23.0397 5.15239   4
  20  -3   0 13.3802 4.62187   5
  20  -3   0 12.2578 2.80227   3
 -20   3   0 8.93818 3.82999   6
 -20   3   0 10.1081 3.97147   7
 -20   3   0 9.59814 4.49458   4
  19  -3   0 4.57164 4.34379   5
  19  -3   0 4.96286 2.51227   3
 -19   3   0 2.54768 3.19641   7
 -19   3   0 -0.3384 3.24686   6
 -19   3   0 4.34630 3.86768   4
  18  -3   0 3.92682 4.20080   5
  18  -3   0 2.83524 2.33548   3
 -18   3   0 -1.6744 3.47369   4
 -18   3   0 1.80490 3.06899   6
 -18   3   0 2.36863 3.23602   7
  17  -3   0 50.9778 4.45340   3
  17  -3   0 46.6748 5.53675   5
 -17   3   0 50.7462 4.80491   6
 -17   3   0 52.6645 5.33650   4
 -17   3   0 53.7809 5.38993   7
  16  -3   0 99.9018 5.70488   3
  16  -3   0 99.2363 7.01523   5
 -16   3   0 104.929 6.13136   6
 -16   3   0 109.233 7.04281   4
 -16   3   0 104.295 6.51670   7
 -16   3   0 89.9545 5.34820   3
  15  -3   0 15.5901 3.79854   5
  15  -3   0 11.5899 2.59251   3
 -15   3   0 12.0111 2.91865   6
 -15   3   0 11.0154 2.33825   3
 -15   3   0 15.2297 3.72914   4
 -15   3   0 16.1414 3.26426   7
  14  -3   0 39.0585 3.86442   3
  14  -3   0 38.5834 4.56097   5
 -14   3   0 41.7558 3.64122   3
 -14   3   0 43.2222 4.22491   4
 -14   3   0 40.4951 3.86304   6
 -14   3   0 47.9111 4.24629   7
  13  -3   0 19.9059 2.76253   3
  13  -3   0 18.0975 3.01598   7
  13  -3   0 17.1512 3.57437   5
 -13   3   0 20.6315 3.02829   7
 -13   3   0 22.0580 2.59135   3
 -13   3   0 17.9979 2.83900   6
 -13   3   0 19.0601 3.40520   4
  12  -3   0 74.4231 4.88448   7
  12  -3   0 88.6348 4.78079   3
  12  -3   0 86.7712 5.38683   5
 -12   3   0 79.8119 5.08467   7
 -12   3   0 79.9308 5.24111   4
 -12   3   0 81.5166 4.65289   6
 -12   3   0 82.8923 4.56908   3
  11  -3   0 94.9930 5.89156   5
  11  -3   0 108.786 5.37301   3
  11  -3   0 109.748 5.69918   7
 -11   3   0 117.875 5.34514   3
 -11   3   0 125.558 5.79682   7
 -11   3   0 95.0800 5.55745   8
 -11   3   0 101.789 5.68032   4
 -11   3   0 110.440 5.41488   6
  10  -3   0 70.2760 4.35760   7
  10  -3   0 72.3572 4.14812   3
  10  -3   0 69.6847 4.58643   5
 -10   3   0 69.2887 3.94994   6
 -10   3   0 72.5165 4.43802   4
 -10   3   0 65.2183 3.86086   3
 -10   3   0 80.7962 4.43518   7
 -10   3   0 77.8907 4.39216   8
   9  -3   0 155.459 6.93040   5
   9  -3   0 154.538 6.63299   3
   9  -3   0 159.253 6.67056   7
  -9   3   0 158.971 6.90877   4
  -9   3   0 148.591 6.63949   7
  -9   3   0 163.533 6.92447   8
  -9   3   0 167.077 6.65825   6
  -9   3   0 157.847 6.61514   3
   8  -3   0 661.473 23.3784   7
   8  -3   0 662.685 23.4254   3
   8  -3   0 688.573 23.5908   5
  -8   3   0 664.937 23.4039   3
  -8   3   0 677.353 23.4191   7
  -8   3   0 658.753 23.5739   4
  -8   3   0 660.330 23.3597   6
  -8   3   0 656.481 23.5955   8
   7  -3   0 14.1105 1.95972   7
   7  -3   0 8.65987 1.91706   3
  -7   3   0 7.83297 1.90553   8
  -7   3   0 7.79118 1.60832   6
  -7   3   0 8.79057 1.71725   3
  -7   3   0 6.77100 1.76477   4
  -7   3   0 12.8527 1.93628   7
   6  -3   0 1635.01 55.9176   5
  -6   3   0 1636.10 55.8444   6
  -6   3   0 1613.54 55.9898   8
  -6   3   0 1678.59 56.0082   4
   5  -3   0 213.100 8.42240   3
   5  -3   0 219.403 8.18828   7
   5  -3   0 226.292 8.48534   8
  -5   3   0 213.660 8.39641   8
  -5   3   0 244.081 8.30597   7
  -5   3   0 219.561 8.42605   4
  -5   3   0 226.521 8.43773   3
  -5   3   0 220.725 8.24072   6
   4  -3   0 674.267 22.8029   7
   4  -3   0 672.461 22.9905   8
   4  -3   0 654.090 23.0065   3
  -4   3   0 678.643 23.0076   3
  -4   3   0 649.402 22.9512   8
  -4   3   0 675.765 22.9742   4
  -4   3   0 667.195 22.8679   6
  -4   3   0 637.914 22.7784   7
   3  -3   0 450.781 15.9632   8
   3  -3   0 449.153 15.8200   7
   3  -3   0 455.998 16.0860   3
  -3   3   0 449.345 15.9503   8
  -3   3   0 485.837 16.0250   4
  -3   3   0 449.605 15.8280   7
  -3   3   0 455.628 15.9366   6
  -3   3   0 471.134 16.0761   3
   2  -3   0 2604.47 115.331   1
   2  -3   0 2603.75 116.420   2
  -2   3   0 2725.88 118.352   2
  -2   3   0 2685.82 116.326   1
   1  -3   0 194.902 6.91907   8
   1  -3   0 195.772 7.19465   3
  -1   3   0 191.430 7.08118   6
  -1   3   0 193.992 6.98602   7
  -1   3   0 201.349 7.17843   3
  -1   3   0 194.673 6.81598   5
  -1   3   0 199.498 6.91535   8
   0  -3   0 161.276 5.88720   7
   0  -3   0 163.204 5.81427   4
   0  -3   0 156.905 5.58299   8
   0  -3   0 157.631 5.88652   3
   0   3   0 162.309 5.87874   7
   0   3   0 158.339 5.59190   5
   0   3   0 160.185 5.91365   6
   0   3   0 161.509 5.90494   3
  -1  -3   0 4720.42 186.213   1
  -1  -3   0 4800.61 186.938   2
   1   3   0 4877.93 186.415   1
   1   3   0 4910.56 188.086   2
  -2  -3   0 691.259 23.5998   4
  -2  -3   0 707.947 23.7461   7
   2   3   0 692.636 23.4983   5
   2   3   0 675.707 23.3903   3
   2   3   0 686.897 23.6544   6
   2   3   0 680.636 23.7156   7
  -3  -3   0 2.75615 0.58938   3
  -3  -3   0 1.42970 1.22883   4
  -3  -3   0 1.44548 1.41324   7
   3   3   0 1.76885 0.57528   3
   3   3   0 1.86651 1.35288   7
   3   3   0 1.78822 1.13285   5
  -4  -3   0 682.030 23.1163   4
  -4  -3   0 666.783 22.5448   3
  -4  -3   0 666.588 23.2620   7
  -4  -3   0 665.271 22.5458   3
   4   3   0 653.219 23.0286   5
   4   3   0 671.551 23.2400   7
  -5  -3   0 869.140 30.2995   7
  -5  -3   0 899.197 30.1585   4
  -5  -3   0 840.706 29.4443   3
   5   3   0 856.911 30.0787   5
   5   3   0 905.544 30.3133   7
  -6  -3   0 100.768 4.49771   8
  -6  -3   0 102.021 4.70660   4
  -6  -3   0 103.376 4.96257   7
   6   3   0 109.719 4.78871   5
   6   3   0 104.874 4.92388   7
  -7  -3   0 170.272 7.33400   7
  -7  -3   0 168.379 7.00896   6
  -7  -3   0 182.391 7.17212   4
  -7  -3   0 172.575 6.89134   8
   7   3   0 169.688 7.13822   5
   7   3   0 191.220 7.36588   7
  -8  -3   0 0.10714 1.49795   8
  -8  -3   0 1.00338 1.73027   4
  -8  -3   0 1.80283 0.37099   3
  -8  -3   0 1.68018 1.70794   7
  -8  -3   0 -1.9238 1.59253   6
   8   3   0 3.16472 1.90150   7
   8   3   0 0.00224 1.86794   5
  -9  -3   0 56.5028 3.41081   8
  -9  -3   0 52.3651 3.46991   6
  -9  -3   0 56.0333 4.00447   7
  -9  -3   0 52.4900 1.99538   3
  -9  -3   0 54.6994 3.68827   4
   9   3   0 53.7256 3.95549   7
   9   3   0 54.5908 3.89097   5
 -10  -3   0 142.977 6.60162   7
 -10  -3   0 131.863 6.08640   8
 -10  -3   0 127.821 6.07656   6
 -10  -3   0 124.492 6.28601   4
 -10  -3   0 130.154 4.59712   3
  10   3   0 126.972 6.38962   5
  10   3   0 139.601 6.55958   7
 -11  -3   0 191.705 6.79314   3
 -11  -3   0 200.084 8.68480   4
 -11  -3   0 209.286 8.93309   7
 -11  -3   0 192.819 8.35409   6
 -11  -3   0 198.018 8.30554   8
  11   3   0 198.707 8.85627   7
  11   3   0 196.938 8.75327   5
 -12  -3   0 117.119 6.23370   4
 -12  -3   0 97.0163 6.19004   7
 -12  -3   0 112.319 5.69053   8
 -12  -3   0 109.909 5.77635   6
  12   3   0 110.095 6.33903   5
 -13  -3   0 28.2381 3.74378   7
 -13  -3   0 32.4312 3.85445   4
 -13  -3   0 27.4733 3.36387   6
  13   3   0 22.4717 3.92323   5
 -14  -3   0 -0.3402 2.52293   6
 -14  -3   0 -2.2640 2.69453   4
 -14  -3   0 -2.6269 2.89877   7
  14   3   0 -3.2832 2.76940   5
 -15  -3   0 17.6224 3.71243   7
 -15  -3   0 10.9943 3.47869   4
  15   3   0 12.6062 3.54659   5
 -16  -3   0 27.6917 4.28920   4
 -16  -3   0 28.2763 4.30352   7
  16   3   0 31.8413 4.78606   5
 -17  -3   0 1.90722 3.35628   4
 -17  -3   0 -1.6892 3.29372   7
  17   3   0 -2.9709 3.57398   5
 -18  -3   0 -1.6950 3.52754   4
 -18  -3   0 1.16587 3.63690   7
  18   3   0 2.61384 4.04913   5
 -19  -3   0 18.5630 4.44120   7
 -19  -3   0 16.1100 4.56613   4
  19   3   0 11.7769 4.67066   5
 -20  -3   0 14.9784 4.86251   4
 -20  -3   0 19.3614 4.60581   7
  20   3   0 7.49756 4.67251   5
 -21  -3   0 -3.2605 4.22576   4
 -21  -3   0 3.57509 4.12099   7
  21   3   0 -3.0629 4.36201   5
  21  -4   0 -5.7017 4.45509   5
  21  -4   0 0.81339 2.58530   3
 -21   4   0 7.24226 3.84901   6
 -21   4   0 -3.3383 4.07767   4
 -21   4   0 -3.2041 3.25082   7
  20  -4   0 32.9226 5.78271   5
  20  -4   0 31.6215 3.82830   3
 -20   4   0 43.9963 5.12802   7
 -20   4   0 28.0523 5.27348   4
 -20   4   0 33.9851 4.69298   6
  19  -4   0 19.1643 3.32051   3
  19  -4   0 25.1544 5.16266   5
 -19   4   0 20.5232 3.95185   7
 -19   4   0 28.5867 4.24208   6
 -19   4   0 21.8993 4.63394   4
  18  -4   0 0.27952 3.72041   5
  18  -4   0 -1.3639 2.59580   3
 -18   4   0 5.86533 3.23245   6
 -18   4   0 5.46696 3.61118   4
 -18   4   0 4.29359 3.15511   7
  17  -4   0 4.85231 2.64134   3
  17  -4   0 0.90447 3.87784   5
 -17   4   0 6.10954 3.15245   7
 -17   4   0 3.95797 3.66254   4
 -17   4   0 2.03118 2.98986   6
  16  -4   0 137.140 6.97328   3
  16  -4   0 129.615 8.07769   5
 -16   4   0 126.191 7.73460   4
 -16   4   0 132.015 7.33656   7
 -16   4   0 128.451 7.18729   6
  15  -4   0 122.845 6.73023   3
  15  -4   0 138.998 7.86664   5
 -15   4   0 126.691 7.23177   3
 -15   4   0 130.030 6.94687   6
 -15   4   0 148.853 7.15894   7
 -15   4   0 128.992 7.50257   4
  14  -4   0 0.39094 2.27026   3
  14  -4   0 -1.9461 3.08359   5
  14  -4   0 -1.6189 2.33398   7
 -14   4   0 -1.9674 2.33504   7
 -14   4   0 1.45464 2.34952   6
 -14   4   0 -3.1645 1.79378   3
 -14   4   0 -1.9112 2.51868   4
  13  -4   0 29.0204 3.12624   3
  13  -4   0 18.1321 3.69004   5
  13  -4   0 20.8142 2.96476   7
 -13   4   0 25.4821 3.01107   6
 -13   4   0 21.1738 3.50616   4
 -13   4   0 24.0920 2.83670   3
 -13   4   0 22.8550 3.15604   7
  12  -4   0 348.552 14.2948   3
  12  -4   0 378.691 14.4022   7
  12  -4   0 387.735 14.8462   5
 -12   4   0 381.050 14.8308   4
 -12   4   0 373.912 14.3892   6
 -12   4   0 397.922 14.5426   7
 -12   4   0 384.737 14.3248   3
  11  -4   0 272.685 11.2007   5
  11  -4   0 287.013 10.8762   3
  11  -4   0 269.019 10.8101   7
 -11   4   0 274.405 10.7084   6
 -11   4   0 253.243 10.9496   8
 -11   4   0 276.461 10.7917   3
 -11   4   0 282.058 10.8463   7
 -11   4   0 274.516 11.1306   4
  10  -4   0 384.567 14.4225   5
  10  -4   0 368.123 14.0818   7
  10  -4   0 376.930 14.1770   3
 -10   4   0 378.057 14.3676   8
 -10   4   0 376.980 14.3937   4
 -10   4   0 378.266 14.0635   6
 -10   4   0 381.719 14.1794   7
 -10   4   0 388.031 14.1719   3
   9  -4   0 69.1806 4.29069   3
   9  -4   0 74.1734 4.34338   5
   9  -4   0 73.9547 4.09850   7
  -9   4   0 71.1260 4.31626   4
  -9   4   0 73.2950 3.90863   6
  -9   4   0 77.5756 4.19137   3
  -9   4   0 71.8353 4.23931   8
  -9   4   0 70.0891 4.16234   7
   8  -4   0 106.768 4.95756   5
   8  -4   0 108.318 4.76555   7
   8  -4   0 105.053 5.17278   3
  -8   4   0 101.124 4.80280   6
  -8   4   0 109.094 5.03004   3
  -8   4   0 95.5314 4.82794   7
  -8   4   0 104.736 5.03292   8
  -8   4   0 97.6920 5.00892   4
   7  -4   0 562.773 19.4937   7
   7  -4   0 549.428 19.6172   5
   7  -4   0 562.432 19.7758   3
  -7   4   0 533.266 19.4881   7
  -7   4   0 550.198 19.7357   4
  -7   4   0 561.532 19.7084   3
  -7   4   0 563.461 19.5723   6
  -7   4   0 550.443 19.7430   8
   6  -4   0 -3.7950 1.82443   8
   6  -4   0 1.22538 1.29460   7
   6  -4   0 -1.8178 1.82755   3
  -6   4   0 0.25258 1.52875   8
  -6   4   0 1.03235 1.38282   6
  -6   4   0 1.64842 1.71703   7
  -6   4   0 0.44280 1.62341   3
   5  -4   0 437.063 15.2673   8
   5  -4   0 409.478 14.9274   7
   5  -4   0 416.472 15.2775   3
  -5   4   0 415.785 15.2248   3
  -5   4   0 407.383 15.1343   8
  -5   4   0 410.661 15.0396   6
  -5   4   0 456.049 15.0420   7
  -5   4   0 449.470 15.2729   4
   4  -4   0 1007.47 35.3804   7
   4  -4   0 1045.49 35.5878   8
   4  -4   0 1037.96 35.7037   3
  -4   4   0 1048.69 35.5610   8
  -4   4   0 1007.07 35.5536   4
  -4   4   0 1080.06 35.6979   3
  -4   4   0 1040.08 35.5290   6
   3  -4   0 475.144 16.6405   8
   3  -4   0 480.437 16.8584   3
  -3   4   0 474.970 16.6877   6
  -3   4   0 484.398 16.8298   3
  -3   4   0 493.001 16.6623   8
  -3   4   0 462.820 16.6683   4
  -3   4   0 471.098 16.5407   7
   2  -4   0 841.441 28.3712   8
   2  -4   0 837.555 28.6075   3
  -2   4   0 839.649 28.3604   8
  -2   4   0 834.746 28.2401   5
  -2   4   0 801.867 28.4192   4
  -2   4   0 829.052 28.5794   3
  -2   4   0 832.364 28.4914   6
   1  -4   0 2414.05 113.729   2
   1  -4   0 2544.66 115.341   2
  -1   4   0 2631.84 115.241   1
  -1   4   0 2353.67 112.244   1
   0  -4   0 0.26818 1.11492   4
   0  -4   0 -0.0767 1.10465   7
   0  -4   0 0.17525 1.30508   3
   0  -4   0 0.25371 0.63774   8
   0   4   0 -0.5433 1.15237   7
   0   4   0 0.36739 0.63869   5
   0   4   0 1.68351 1.18799   3
   0   4   0 3.11997 1.43556   6
  -1  -4   0 388.570 13.5866   3
  -1  -4   0 388.851 13.6077   4
  -1  -4   0 387.645 13.7299   7
   1   4   0 391.346 13.7199   7
   1   4   0 382.331 13.3908   5
   1   4   0 389.242 13.5731   3
   1   4   0 400.259 13.7588   6
  -2  -4   0 310.570 11.0447   4
  -2  -4   0 315.182 10.8674   3
  -2  -4   0 318.776 11.2308   7
   2   4   0 310.526 11.1938   7
   2   4   0 306.577 10.8456   5
   2   4   0 313.897 11.1466   6
   2   4   0 300.447 10.8409   3
  -3  -4   0 2.73242 1.47546   7
  -3  -4   0 6.39936 0.87406   3
  -3  -4   0 4.03282 1.32427   4
   3   4   0 3.13889 0.78490   3
   3   4   0 3.31446 1.55676   7
   3   4   0 3.02658 1.45740   6
   3   4   0 4.83230 1.17865   5
  -4  -4   0 159.109 6.13288   4
  -4  -4   0 164.062 6.40606   7
  -4  -4   0 138.513 5.45839   3
   4   4   0 154.649 6.30377   7
   4   4   0 160.439 6.01187   5
  -5  -4   0 47.6580 3.31992   7
  -5  -4   0 47.5708 1.87730   3
  -5  -4   0 51.2396 3.00703   4
  -5  -4   0 49.6886 1.90836   3
   5   4   0 42.1319 2.84811   5
   5   4   0 54.3129 3.28257   7
  -6  -4   0 932.727 32.5517   7
  -6  -4   0 927.821 32.0348   8
  -6  -4   0 955.859 32.3581   4
   6   4   0 934.782 32.2728   5
   6   4   0 916.431 32.4854   7
  -7  -4   0 9.35250 2.15084   7
  -7  -4   0 8.84233 1.90434   4
  -7  -4   0 8.30402 1.58354   8
   7   4   0 8.83941 2.02408   7
   7   4   0 9.64151 1.98797   5
  -8  -4   0 19.8179 2.05473   8
  -8  -4   0 17.6824 2.40794   7
  -8  -4   0 16.5300 2.35052   4
   8   4   0 19.7350 2.34923   5
  -9  -4   0 16.2450 2.09327   8
  -9  -4   0 12.1317 2.25837   4
  -9  -4   0 12.6037 2.48421   7
   9   4   0 17.5452 2.43548   5
   9   4   0 13.5486 2.48268   7
 -10  -4   0 4.07193 2.32872   4
 -10  -4   0 1.13395 2.27338   7
 -10  -4   0 2.61715 1.81180   8
  10   4   0 0.97011 2.17137   5
  10   4   0 -1.3921 2.04932   7
 -11  -4   0 31.0492 3.48723   4
 -11  -4   0 28.6298 2.94312   8
 -11  -4   0 32.9792 3.54918   7
  11   4   0 31.2313 3.60523   5
  11   4   0 28.1686 3.50751   7
 -12  -4   0 37.2869 3.49634   8
 -12  -4   0 28.0840 3.66875   4
 -12  -4   0 39.9878 4.12036   7
  12   4   0 33.8036 3.91448   5
 -13  -4   0 0.11294 2.80723   7
 -13  -4   0 6.08106 2.69667   8
 -13  -4   0 3.35943 2.92811   4
  13   4   0 5.21303 3.22318   5
 -14  -4   0 90.2470 6.21651   7
 -14  -4   0 81.9630 6.04662   4
  14   4   0 81.0292 5.97345   5
 -15  -4   0 4.26747 3.22957   4
 -15  -4   0 -0.4632 3.05381   7
  15   4   0 8.13776 3.52277   5
 -16  -4   0 19.2871 3.94834   4
 -16  -4   0 12.9515 3.91266   7
  16   4   0 16.1687 4.06899   5
 -17  -4   0 43.3866 5.29033   7
 -17  -4   0 40.4517 5.07998   4
  17   4   0 34.5020 4.78448   5
 -18  -4   0 73.7694 6.77457   7
 -18  -4   0 55.8144 5.91535   4
  18   4   0 75.1517 6.86130   5
 -19  -4   0 -4.7819 3.68898   4
 -19  -4   0 -1.4793 3.78349   7
  19   4   0 -2.3398 4.10530   5
 -20  -4   0 13.5398 4.84318   4
 -20  -4   0 23.6910 4.85759   7
  20   4   0 20.2463 5.17210   5
 -21  -4   0 0.85134 4.37575   4
 -21  -4   0 -4.9515 3.94575   7
  21   4   0 0.68549 4.84635   5
  21  -5   0 53.8963 6.58491   5
  21  -5   0 41.9605 4.50229   3
 -21   5   0 43.2194 6.23419   4
 -21   5   0 41.1561 5.15699   7
 -21   5   0 54.1497 5.47902   6
  20  -5   0 -3.0697 2.70902   3
  20  -5   0 7.03002 4.57756   5
 -20   5   0 0.79939 3.18306   7
 -20   5   0 -8.1348 3.47044   4
 -20   5   0 -0.0864 3.45204   6
  19  -5   0 57.4918 6.26320   5
  19  -5   0 52.3270 5.22212   3
 -19   5   0 49.7566 5.09758   7
 -19   5   0 70.7433 6.58774   4
 -19   5   0 55.4598 5.37281   6
  18  -5   0 27.5555 3.88223   3
  18  -5   0 30.5289 5.15851   5
 -18   5   0 26.1848 4.00788   6
 -18   5   0 18.3159 4.46532   4
 -18   5   0 36.4555 4.29421   7
  17  -5   0 122.743 6.96171   3
  17  -5   0 115.878 7.97304   5
 -17   5   0 124.579 6.95554   6
 -17   5   0 111.389 7.70521   4
 -17   5   0 116.929 7.14187   7
  16  -5   0 20.1850 3.40927   3
  16  -5   0 21.4499 4.26296   5
 -16   5   0 15.7382 3.42280   7
 -16   5   0 20.0998 3.44686   6
 -16   5   0 21.0229 4.14181   4
  15  -5   0 -3.0288 3.30774   5
  15  -5   0 2.39031 2.69701   3
 -15   5   0 2.07408 2.95943   4
 -15   5   0 1.61511 2.70630   7
 -15   5   0 1.09225 2.64766   6
  14  -5   0 -1.9740 3.02629   5
  14  -5   0 -0.1000 2.56722   3
  14  -5   0 1.19703 2.30989   7
 -14   5   0 -5.5470 2.18511   6
 -14   5   0 -0.9330 2.46965   7
 -14   5   0 0.01767 2.89369   4
  13  -5   0 11.3984 2.86676   3
  13  -5   0 16.1669 2.68554   7
  13  -5   0 20.0228 3.52914   5
 -13   5   0 16.7558 2.93627   7
 -13   5   0 12.2220 3.19169   4
 -13   5   0 11.7577 2.68749   6
 -13   5   0 14.2437 2.62564   3
  12  -5   0 0.90249 2.07438   7
  12  -5   0 -0.6517 2.33328   3
  12  -5   0 1.57205 2.83428   5
 -12   5   0 2.26718 2.51328   4
 -12   5   0 1.93778 2.26207   7
 -12   5   0 2.95480 2.20149   6
 -12   5   0 0.50588 2.03233   3
  11  -5   0 45.4597 3.57889   7
  11  -5   0 44.5975 3.99120   3
  11  -5   0 47.5722 4.25334   5
 -11   5   0 50.3703 4.04481   7
 -11   5   0 48.5294 3.72018   3
 -11   5   0 47.9246 4.15850   4
 -11   5   0 45.1345 3.71354   6
  10  -5   0 265.838 10.5416   3
  10  -5   0 267.047 10.1650   7
  10  -5   0 253.362 10.5066   5
 -10   5   0 264.228 10.3215   7
 -10   5   0 265.470 10.5842   8
 -10   5   0 259.320 10.6108   4
 -10   5   0 260.787 10.3912   3
 -10   5   0 259.022 10.2788   6
   9  -5   0 24.2153 2.94590   5
   9  -5   0 28.4371 2.74881   7
   9  -5   0 30.4942 3.02474   3
  -9   5   0 27.4161 3.00150   4
  -9   5   0 31.2385 3.11605   8
  -9   5   0 28.7564 2.75155   6
  -9   5   0 30.2815 2.83954   3
  -9   5   0 23.7464 2.60933   7
   8  -5   0 201.162 8.26779   3
   8  -5   0 192.610 7.76388   7
   8  -5   0 198.317 8.00821   5
  -8   5   0 191.935 8.16868   4
  -8   5   0 198.100 7.90993   7
  -8   5   0 193.390 8.11328   8
  -8   5   0 202.058 7.98587   6
  -8   5   0 211.609 8.24548   3
   7  -5   0 100.505 5.14382   3
   7  -5   0 100.558 4.54143   7
  -7   5   0 103.724 4.97326   3
  -7   5   0 104.202 4.79064   6
  -7   5   0 100.128 5.01542   4
  -7   5   0 100.761 4.68853   7
  -7   5   0 104.639 4.92710   8
   6  -5   0 64.5643 3.99859   8
   6  -5   0 65.9061 4.16928   3
   6  -5   0 69.1080 3.39168   7
  -6   5   0 66.2353 3.55367   6
  -6   5   0 74.3124 3.64396   7
  -6   5   0 72.8148 4.02343   4
  -6   5   0 65.7278 3.84666   3
  -6   5   0 65.5068 3.70106   8
  -5   5   0 1986.28 67.7047   3
   4  -5   0 503.366 17.8182   8
   4  -5   0 524.073 18.1016   3
  -4   5   0 506.309 17.6673   7
  -4   5   0 507.213 17.8016   8
  -4   5   0 500.456 18.0034   3
  -4   5   0 497.633 17.8359   6
   3  -5   0 816.064 27.5044   8
   3  -5   0 785.070 27.7615   3
  -3   5   0 825.325 27.7726   3
  -3   5   0 788.329 27.5881   6
  -3   5   0 811.213 27.3236   5
  -3   5   0 788.031 27.4249   7
  -3   5   0 804.700 27.4703   8
  -3   5   0 777.509 27.5597   4
   2  -5   0 1.10160 1.63985   3
   2  -5   0 4.97228 1.20256   8
  -2   5   0 2.74235 1.41620   3
  -2   5   0 1.18165 0.85990   5
  -2   5   0 4.10744 1.56399   6
  -2   5   0 2.97923 1.06359   8
  -2   5   0 2.78532 1.20132   7
   1  -5   0 253.359 9.15593   3
   1  -5   0 244.279 8.68663   8
   1  -5   0 229.535 8.86664   7
  -1   5   0 231.981 8.56856   5
  -1   5   0 241.097 8.92344   7
  -1   5   0 290.549 9.18074   6
  -1   5   0 234.446 9.05870   3
   0  -5   0 363.520 12.8114   3
   0  -5   0 363.869 12.7015   4
   0  -5   0 359.084 12.3697   8
   0  -5   0 354.940 12.7680   7
   0   5   0 354.252 12.3801   5
   0   5   0 357.223 12.7549   7
   0   5   0 354.105 12.7699   3
   0   5   0 370.212 12.8714   6
  -1  -5   0 514.984 17.7748   3
  -1  -5   0 517.755 17.9135   7
  -1  -5   0 517.665 17.7716   4
   1   5   0 514.143 17.9182   6
   1   5   0 507.827 17.8818   7
   1   5   0 502.431 17.4840   5
   1   5   0 498.514 17.7201   3
  -2  -5   0 233.977 8.31880   3
  -2  -5   0 218.041 8.63221   7
  -2  -5   0 239.259 8.51142   4
   2   5   0 237.733 8.65853   7
   2   5   0 217.960 8.58865   6
   2   5   0 229.288 8.19805   5
   2   5   0 230.617 8.29245   3
  -3  -5   0 93.3139 4.51039   7
  -3  -5   0 100.759 3.90703   3
  -3  -5   0 96.9212 4.27678   4
   3   5   0 95.5502 3.94841   5
   3   5   0 90.9807 4.35777   6
   3   5   0 99.6504 3.84410   3
   3   5   0 98.8458 4.46503   7
  -4  -5   0 104.934 3.92078   3
  -4  -5   0 100.691 4.53161   4
  -4  -5   0 102.661 4.84139   7
   4   5   0 102.359 4.56405   6
   4   5   0 97.8195 3.84280   3
   4   5   0 92.3387 4.68851   7
   4   5   0 103.915 4.29194   5
  -5  -5   0 6.93159 1.73139   4
  -5  -5   0 6.50510 1.91213   7
  -5  -5   0 9.15239 0.88518   3
   5   5   0 8.59921 1.58113   5
   5   5   0 6.05593 1.83875   7
  -6  -5   0 81.6265 4.49292   7
  -6  -5   0 83.0180 3.70074   8
  -6  -5   0 80.6423 2.95135   3
  -6  -5   0 79.3326 4.18158   4
  -6  -5   0 83.4663 2.97421   3
   6   5   0 81.7523 4.38779   7
   6   5   0 81.1341 4.04607   5
  -7  -5   0 28.3110 2.89423   7
  -7  -5   0 32.2790 2.81687   4
  -7  -5   0 32.7396 2.46374   8
   7   5   0 33.1066 3.05197   7
   7   5   0 30.8090 2.70387   5
  -8  -5   0 49.1986 3.62404   4
  -8  -5   0 51.8873 3.97294   7
  -8  -5   0 52.3561 3.21903   8
   8   5   0 58.3335 3.61944   5
   8   5   0 52.3269 3.96887   7
  -9  -5   0 116.798 6.16990   7
  -9  -5   0 118.123 5.37088   8
  -9  -5   0 115.224 5.83496   4
   9   5   0 123.200 6.12230   7
   9   5   0 121.059 5.80518   5
 -10  -5   0 2.06805 2.49064   7
 -10  -5   0 4.43284 1.88205   8
 -10  -5   0 5.12699 2.30491   4
  10   5   0 7.72336 2.56316   7
  10   5   0 2.83954 2.42440   5
 -11  -5   0 2.63442 2.73929   7
 -11  -5   0 4.94154 2.66464   4
 -11  -5   0 4.21446 1.99887   8
  11   5   0 3.75153 2.70020   5
 -12  -5   0 37.8152 4.02587   4
 -12  -5   0 38.1677 3.65233   8
 -12  -5   0 42.4936 4.34314   7
  12   5   0 47.8577 4.61475   5
 -13  -5   0 169.738 8.47198   4
 -13  -5   0 174.543 8.74779   7
 -13  -5   0 168.963 7.81681   8
  13   5   0 172.888 8.47252   5
 -14  -5   0 9.36282 3.31359   4
 -14  -5   0 5.66132 3.28425   7
  14   5   0 3.77476 3.15596   5
 -15  -5   0 89.3792 6.82379   7
 -15  -5   0 100.511 6.69360   4
  15   5   0 98.2360 6.70380   5
 -16  -5   0 13.3612 3.89539   7
 -16  -5   0 7.26292 3.63289   4
  16   5   0 9.78957 3.72257   5
 -17  -5   0 10.3756 3.98351   4
 -17  -5   0 7.58973 3.83106   7
  17   5   0 5.18893 4.01371   5
 -18  -5   0 -1.5739 3.69140   7
 -18  -5   0 0.40256 3.79770   4
  18   5   0 -2.2681 3.74642   5
 -19  -5   0 8.91038 4.46085   7
 -19  -5   0 11.6500 4.53546   4
  19   5   0 14.5610 4.69703   5
 -20  -5   0 10.3793 4.91480   4
 -20  -5   0 12.7689 4.81930   7
  20   5   0 8.37993 4.74487   5
  21  -6   0 -3.9035 2.85287   3
  21  -6   0 7.43428 4.80840   5
 -21   6   0 0.03616 3.83229   6
 -21   6   0 5.72233 4.43725   4
 -21   6   0 1.94772 3.28648   7
  20  -6   0 13.7296 4.91177   5
  20  -6   0 10.6307 3.44250   3
 -20   6   0 12.1227 3.98472   6
 -20   6   0 2.29170 4.24339   4
 -20   6   0 6.43305 3.42772   7
  19  -6   0 5.84309 4.50397   5
  19  -6   0 -1.5989 2.90375   3
 -19   6   0 -2.0071 2.90077   7
 -19   6   0 -1.1520 3.74341   4
 -19   6   0 -0.1376 3.20892   6
  18  -6   0 13.6459 3.47878   3
  18  -6   0 24.3374 4.79703   5
 -18   6   0 18.5483 4.56465   4
 -18   6   0 18.5415 3.62738   7
 -18   6   0 13.8999 3.60739   6
  17  -6   0 8.85684 4.05506   5
  17  -6   0 8.41389 3.12282   3
 -17   6   0 9.73698 3.90139   4
 -17   6   0 15.9944 3.32065   7
 -17   6   0 10.2318 3.31257   6
  16  -6   0 14.3514 3.26482   3
  16  -6   0 6.58761 3.95883   5
 -16   6   0 11.7781 3.74659   4
 -16   6   0 8.44837 3.09815   7
 -16   6   0 7.29708 3.11138   6
  15  -6   0 2.35239 2.79658   3
  15  -6   0 -2.6329 3.18500   5
 -15   6   0 1.43696 2.56460   7
 -15   6   0 -0.0383 3.12646   4
 -15   6   0 -0.9376 2.56958   6
  14  -6   0 104.226 6.70702   5
  14  -6   0 108.001 6.46239   3
  14  -6   0 108.413 5.95877   7
 -14   6   0 121.476 6.25737   7
 -14   6   0 102.650 6.71091   4
 -14   6   0 100.748 6.11524   6
  13  -6   0 54.0111 4.19774   7
  13  -6   0 48.7170 4.98898   5
  13  -6   0 57.8188 5.03067   3
 -13   6   0 59.2899 5.17210   4
 -13   6   0 63.1713 4.67897   7
 -13   6   0 59.7004 4.34172   6
  12  -6   0 60.4268 4.61115   3
  12  -6   0 49.8700 4.73311   5
  12  -6   0 59.7244 4.07416   7
 -12   6   0 53.6683 4.82815   4
 -12   6   0 50.9885 4.25038   7
 -12   6   0 60.5203 4.70617   3
 -12   6   0 52.7328 4.04491   6
  11  -6   0 39.3782 3.76256   5
  11  -6   0 41.6041 4.04820   3
  11  -6   0 38.6559 3.35808   7
 -11   6   0 39.9253 3.80982   7
 -11   6   0 41.0613 3.60747   3
 -11   6   0 37.0874 3.40961   6
 -11   6   0 37.0094 3.72711   4
  10  -6   0 200.990 8.52923   3
  10  -6   0 188.652 8.16765   5
  10  -6   0 182.855 7.75677   7
 -10   6   0 192.000 7.94002   7
 -10   6   0 197.273 8.40993   4
 -10   6   0 188.653 7.93438   6
 -10   6   0 174.196 8.09776   8
 -10   6   0 180.197 8.07763   3
   9  -6   0 427.920 17.1402   3
   9  -6   0 465.471 16.7398   7
   9  -6   0 471.144 17.0309   5
  -9   6   0 486.770 17.2799   4
  -9   6   0 458.667 17.1224   3
  -9   6   0 472.614 16.9826   6
  -9   6   0 466.704 17.1459   8
  -9   6   0 457.693 16.7962   7
   8  -6   0 132.352 6.11038   5
   8  -6   0 140.598 6.56182   3
   8  -6   0 143.302 5.87045   7
  -8   6   0 136.932 6.39150   4
  -8   6   0 134.133 6.02432   7
  -8   6   0 146.182 6.36529   3
  -8   6   0 133.148 6.19447   8
  -8   6   0 130.896 6.01240   6
   7  -6   0 171.443 7.23203   3
   7  -6   0 160.119 6.51375   7
   7  -6   0 156.197 7.01912   8
  -7   6   0 162.459 7.03491   3
  -7   6   0 171.874 7.10265   4
  -7   6   0 152.432 6.87253   8
  -7   6   0 169.365 6.68981   7
  -7   6   0 159.327 6.75810   6
   6  -6   0 257.520 9.60183   8
   6  -6   0 248.987 9.82070   3
  -6   6   0 243.109 9.65839   3
  -6   6   0 242.222 9.61220   4
  -6   6   0 247.195 9.47366   6
  -6   6   0 240.423 9.46939   8
  -6   6   0 247.379 9.25108   7
   5  -6   0 171.794 7.31709   3
   5  -6   0 172.693 6.97692   8
  -5   6   0 167.912 6.88206   8
  -5   6   0 170.464 6.70862   7
  -5   6   0 176.177 7.13778   3
  -5   6   0 165.508 7.12310   4
  -5   6   0 179.013 6.99374   6
   4  -6   0 146.659 6.20691   8
   4  -6   0 146.232 6.66088   3
  -4   6   0 147.250 6.02876   7
  -4   6   0 155.718 6.47979   6
  -4   6   0 153.684 6.18136   8
  -4   6   0 152.284 6.52891   3
  -4   6   0 183.867 6.79662   4
   3  -6   0 870.058 29.6545   8
   3  -6   0 878.924 30.0550   3
  -3   6   0 861.594 29.6348   7
  -3   6   0 846.130 29.7912   4
  -3   6   0 833.461 29.8384   6
  -3   6   0 877.129 29.6514   7
  -3   6   0 859.699 29.9636   3
  -3   6   0 874.057 29.6405   8
  -3   6   0 859.637 29.4520   5
   2  -6   0 22.9271 2.48928   3
   2  -6   0 23.5401 2.04843   8
  -2   6   0 43.2191 2.92458   6
  -2   6   0 25.3203 2.38532   3
  -2   6   0 27.0674 2.14111   7
  -2   6   0 26.0182 1.92016   8
  -2   6   0 25.5512 1.65237   5
   1  -6   0 38.5746 2.11160   8
   1  -6   0 37.3160 2.45748   7
   1  -6   0 46.2764 3.06733   3
  -1   6   0 35.9028 2.53822   7
  -1   6   0 37.6103 1.90015   5
  -1   6   0 42.9895 2.76371   3
   0  -6   0 23.9367 2.38011   7
   0  -6   0 38.2822 2.80479   3
   0  -6   0 29.8777 1.60844   8
   0  -6   0 28.1838 2.18081   4
   0   6   0 33.1752 2.64668   6
   0   6   0 24.7344 1.57430   5
   0   6   0 28.2148 2.33680   7
   0   6   0 24.8950 2.32200   3
  -1  -6   0 117.535 4.96645   7
  -1  -6   0 118.106 4.80128   4
  -1  -6   0 114.812 4.86858   3
  -1  -6   0 120.005 4.19020   8
   1   6   0 111.488 4.78401   3
   1   6   0 108.312 4.33556   5
   1   6   0 124.226 5.11540   6
   1   6   0 105.944 4.93946   7
  -2  -6   0 470.994 16.8129   7
  -2  -6   0 477.822 16.5466   3
  -2  -6   0 483.094 16.6405   4
   2   6   0 479.939 16.5016   3
   2   6   0 459.470 16.7884   6
   2   6   0 459.021 16.7790   7
   2   6   0 468.186 16.3188   5
  -3  -6   0 5.83584 1.52366   4
  -3  -6   0 3.02410 1.22689   3
  -3  -6   0 7.11096 1.85548   7
   3   6   0 5.22257 1.13991   3
   3   6   0 5.01809 1.74237   6
   3   6   0 3.75955 1.67799   7
   3   6   0 3.43953 1.13693   5
  -4  -6   0 29.0013 1.97397   3
  -4  -6   0 28.1538 2.78348   7
  -4  -6   0 27.7065 2.45362   4
   4   6   0 28.7487 2.03438   5
   4   6   0 27.7389 1.80348   3
   4   6   0 30.4197 2.69239   6
   4   6   0 31.5786 2.77644   7
  -5  -6   0 78.5236 4.05224   4
  -5  -6   0 80.7484 4.40601   7
  -5  -6   0 82.9607 3.23202   3
   5   6   0 78.4894 3.89757   6
   5   6   0 74.8198 3.12328   3
   5   6   0 76.6844 3.74468   5
   5   6   0 73.1062 4.18947   7
  -6  -6   0 81.8122 4.68020   7
  -6  -6   0 85.8125 3.26146   3
  -6  -6   0 86.8943 3.73805   8
  -6  -6   0 82.8449 4.28462   4
   6   6   0 82.8666 4.57322   7
   6   6   0 84.1670 4.03666   5
  -7  -6   0 193.505 6.52211   3
  -7  -6   0 181.185 7.28320   8
  -7  -6   0 186.113 6.51939   3
  -7  -6   0 196.814 8.23298   7
  -7  -6   0 197.700 7.93943   4
   7   6   0 187.653 7.64403   5
   7   6   0 193.293 8.12761   7
  -8  -6   0 447.004 16.3155   4
  -8  -6   0 442.336 16.6209   7
  -8  -6   0 440.134 15.7611   8
   8   6   0 433.183 16.1165   5
   8   6   0 441.452 16.5360   7
  -9  -6   0 31.4680 3.42904   7
  -9  -6   0 28.3743 2.75914   8
  -9  -6   0 33.8167 3.26327   4
   9   6   0 26.9367 3.12199   7
   9   6   0 29.9080 3.07625   5
 -10  -6   0 0.15258 2.35810   4
 -10  -6   0 4.88835 2.89282   7
 -10  -6   0 2.15668 1.80936   8
  10   6   0 1.77786 2.30120   5
 -11  -6   0 56.6711 5.08124   7
 -11  -6   0 58.4883 4.69351   4
 -11  -6   0 59.9845 3.95462   8
  11   6   0 66.0495 4.69637   5
 -12  -6   0 54.7261 4.03412   8
 -12  -6   0 57.4060 4.87047   4
 -12  -6   0 56.6286 5.25434   7
  12   6   0 58.1643 4.72246   5
 -13  -6   0 -2.9051 2.86368   7
 -13  -6   0 3.62299 3.00867   4
 -13  -6   0 0.79043 1.95118   8
  13   6   0 1.36646 2.93824   5
 -14  -6   0 9.54832 3.50802   4
 -14  -6   0 6.59291 3.20673   7
  14   6   0 14.9194 3.47414   5
 -15  -6   0 40.1417 4.78728   4
 -15  -6   0 33.5433 4.69169   7
  15   6   0 33.9464 4.41001   5
 -16  -6   0 23.4433 4.38422   4
 -16  -6   0 23.9187 4.38227   7
  16   6   0 29.4107 4.47444   5
 -17  -6   0 9.93890 4.02516   4
 -17  -6   0 17.4032 4.38399   7
  17   6   0 14.2749 4.21511   5
 -18  -6   0 -0.1612 3.80946   4
 -18  -6   0 -4.1908 3.69304   7
  18   6   0 -0.2680 3.82500   5
 -19  -6   0 6.97965 4.41272   4
 -19  -6   0 10.0572 4.51285   7
  19   6   0 4.86914 4.24511   5
 -20  -6   0 -3.5798 4.19923   7
 -20  -6   0 -0.6163 4.42828   4
  20   6   0 1.49935 4.63637   5
  20  -7   0 1.54639 3.19357   3
  20  -7   0 8.17429 4.79163   5
 -20   7   0 -1.5442 3.60272   6
 -20   7   0 3.67363 3.24297   7
 -20   7   0 5.55766 4.32812   4
  19  -7   0 37.1828 5.55380   5
  19  -7   0 23.7221 4.18878   3
 -19   7   0 25.1010 4.31071   6
 -19   7   0 35.6757 4.41171   7
 -19   7   0 28.4443 5.17962   4
  18  -7   0 11.6108 4.57630   5
  18  -7   0 20.5128 3.81304   3
 -18   7   0 19.7754 3.61731   7
 -18   7   0 16.7859 3.74435   6
 -18   7   0 16.4274 4.35439   4
  17  -7   0 -0.5675 3.88597   5
  17  -7   0 -1.8811 3.00626   3
 -17   7   0 2.70590 3.12713   6
 -17   7   0 -3.7905 3.44375   4
 -17   7   0 4.98779 2.98218   7
  16  -7   0 11.1925 3.97762   5
  16  -7   0 12.5300 3.44940   3
 -16   7   0 9.43255 3.20081   6
 -16   7   0 13.2663 3.10640   7
 -16   7   0 20.4459 4.09950   4
  15  -7   0 13.7641 3.41880   3
  15  -7   0 5.44155 3.62100   5
 -15   7   0 15.3119 3.06843   7
 -15   7   0 15.5305 3.25118   6
 -15   7   0 6.66439 3.43439   4
  14  -7   0 52.4852 5.34914   3
  14  -7   0 54.7223 5.30038   5
  14  -7   0 52.0284 4.17813   7
 -14   7   0 52.2994 4.51376   6
 -14   7   0 59.5657 4.78933   7
 -14   7   0 53.3724 5.27795   4
  13  -7   0 42.7704 4.25562   3
  13  -7   0 36.0835 3.66872   7
  13  -7   0 39.5102 4.23947   5
 -13   7   0 31.6964 4.21148   4
 -13   7   0 35.9446 3.78314   6
 -13   7   0 45.4867 4.27023   7
  12  -7   0 125.614 6.79672   5
  12  -7   0 127.901 6.86875   3
  12  -7   0 121.006 6.04197   7
 -12   7   0 123.757 6.88537   4
 -12   7   0 124.851 6.48724   6
 -12   7   0 133.698 6.47921   7
  11  -7   0 6.16351 2.82394   3
  11  -7   0 6.11868 2.78450   5
  11  -7   0 4.75234 1.95593   7
 -11   7   0 4.11601 2.64441   4
 -11   7   0 5.07842 2.31547   7
 -11   7   0 6.87223 2.46550   6
  10  -7   0 -0.4275 1.57213   7
  10  -7   0 -2.8259 2.09824   5
  10  -7   0 2.52559 2.60021   3
 -10   7   0 0.00946 2.00720   3
 -10   7   0 -0.2137 2.02719   6
 -10   7   0 -1.2663 2.33971   4
 -10   7   0 3.07865 2.05686   7
 -10   7   0 4.59651 2.19711   8
   9  -7   0 42.2205 4.23507   3
   9  -7   0 56.4998 3.91500   5
  -9   7   0 44.9838 3.89156   3
  -9   7   0 72.8593 4.09206   7
  -9   7   0 52.1912 3.69959   6
  -9   7   0 48.3571 4.18504   4
  -9   7   0 49.5674 3.81197   8
   8  -7   0 54.5370 3.50078   5
   8  -7   0 49.4013 4.25536   3
  -8   7   0 47.1506 3.72776   8
  -8   7   0 50.9178 3.79658   3
  -8   7   0 49.6719 3.57227   6
  -8   7   0 49.3891 4.11044   4
  -8   7   0 52.6272 3.62251   7
   7  -7   0 7.28238 2.45707   3
   7  -7   0 8.94867 2.30016   8
  -7   7   0 6.84535 2.14643   3
  -7   7   0 9.42200 1.87956   7
  -7   7   0 11.3643 2.07737   6
  -7   7   0 3.76497 2.43099   4
  -7   7   0 6.23768 1.92554   8
   6  -7   0 45.2254 3.76563   3
   6  -7   0 56.5793 3.66344   8
  -6   7   0 57.6700 3.81141   3
  -6   7   0 51.7610 3.94139   4
  -6   7   0 54.0848 3.46112   6
  -6   7   0 58.2980 3.36634   8
  -6   7   0 58.1716 3.31320   7
   5  -7   0 73.8375 4.37867   3
   5  -7   0 72.5548 3.96417   8
  -5   7   0 72.0803 3.80607   8
  -5   7   0 73.9929 3.62873   7
  -5   7   0 60.8217 4.11378   4
  -5   7   0 76.4945 4.06303   6
  -5   7   0 72.7546 4.14396   3
   4  -7   0 283.321 11.0530   3
   4  -7   0 299.739 10.6370   8
  -4   7   0 292.777 10.5057   7
  -4   7   0 286.179 10.8224   4
  -4   7   0 273.336 10.8951   3
  -4   7   0 278.980 10.5033   8
  -4   7   0 295.390 10.5016   7
  -4   7   0 276.004 10.7569   6
   3  -7   0 0.14170 1.29613   8
   3  -7   0 0.47037 1.90948   3
  -3   7   0 0.48785 1.68559   4
  -3   7   0 -0.0551 1.17270   7
  -3   7   0 -1.1610 1.11162   8
  -3   7   0 3.88663 1.88886   6
  -3   7   0 -0.4037 0.92370   5
  -3   7   0 -0.5094 1.46219   3
   2  -7   0 1.40581 1.94611   3
   2  -7   0 0.15626 1.09814   8
  -2   7   0 0.11659 1.54461   3
  -2   7   0 -0.7605 1.25379   7
  -2   7   0 2.05371 0.86550   5
   1  -7   0 22.2648 2.35276   3
   1  -7   0 19.4153 1.66995   8
  -1   7   0 21.0255 1.95081   7
  -1   7   0 19.4505 1.43491   5
  -1   7   0 20.2944 2.11931   3
  -1   7   0 21.2978 2.18688   6
   0  -7   0 479.057 16.6363   3
   0  -7   0 456.596 15.9737   8
   0  -7   0 450.976 16.5062   7
   0   7   0 459.555 16.7002   6
   0   7   0 470.981 16.5748   3
   0   7   0 476.959 16.5614   7
   0   7   0 458.074 16.0042   5
  -1  -7   0 46.2421 2.02664   8
  -1  -7   0 45.3815 3.01115   7
  -1  -7   0 43.7822 2.84224   4
  -1  -7   0 50.2332 3.22553   3
   1   7   0 50.9946 3.28840   6
   1   7   0 46.3441 2.25033   5
   1   7   0 45.7107 2.98429   7
   1   7   0 46.3485 2.89198   3
  -2  -7   0 50.9788 3.39038   7
  -2  -7   0 53.0738 3.13216   4
  -2  -7   0 48.5996 3.08468   3
   2   7   0 51.2249 3.24442   7
   2   7   0 49.7692 2.85835   3
   2   7   0 52.8543 2.51129   5
   2   7   0 56.0211 3.38008   6
  -3  -7   0 396.909 14.3963   4
  -3  -7   0 407.668 14.1592   3
  -3  -7   0 400.962 14.6190   7
   3   7   0 401.555 14.6178   7
   3   7   0 398.443 14.0330   5
   3   7   0 384.669 14.5477   6
   3   7   0 397.302 14.0951   3
  -4  -7   0 355.538 13.5348   7
  -4  -7   0 360.037 13.2518   4
  -4  -7   0 375.387 12.8714   3
   4   7   0 373.166 12.9705   5
   4   7   0 373.021 13.5532   7
   4   7   0 337.412 13.3753   6
   4   7   0 360.167 12.8053   3
  -5  -7   0 -0.3888 0.99955   3
  -5  -7   0 -0.3545 1.90285   7
  -5  -7   0 0.91178 1.61561   4
   5   7   0 0.02440 1.25998   5
   5   7   0 2.63905 1.63501   6
   5   7   0 -1.0782 0.84869   3
   5   7   0 0.82769 1.70232   7
  -6  -7   0 86.3245 4.84461   7
  -6  -7   0 88.6097 3.72450   8
  -6  -7   0 84.4834 3.44934   3
  -6  -7   0 81.7109 4.50177   4
   6   7   0 82.4980 4.07021   5
   6   7   0 81.0949 4.50121   6
   6   7   0 84.6275 4.73276   7
  -7  -7   0 11.6022 1.59747   8
  -7  -7   0 11.1093 2.57714   7
  -7  -7   0 11.6203 2.30679   4
  -7  -7   0 13.9010 1.09637   3
   7   7   0 10.9969 2.40170   6
   7   7   0 12.5390 2.42931   7
   7   7   0 12.2365 2.01891   5
  -8  -7   0 183.827 8.08337   7
  -8  -7   0 168.639 7.58702   4
  -8  -7   0 175.355 6.84931   8
   8   7   0 164.858 7.57296   6
   8   7   0 170.188 7.88081   7
   8   7   0 168.015 7.27667   5
  -9  -7   0 24.0239 2.28829   8
  -9  -7   0 15.7712 2.83209   4
  -9  -7   0 24.5159 3.32686   7
   9   7   0 20.5050 4.27379   7
   9   7   0 18.2791 2.65642   5
 -10  -7   0 55.6572 4.34512   4
 -10  -7   0 45.8597 3.38952   8
 -10  -7   0 46.6074 4.66496   7
  10   7   0 54.0036 4.26374   5
 -11  -7   0 68.9052 4.11264   8
 -11  -7   0 62.3910 5.04387   4
 -11  -7   0 63.2413 5.34488   7
  11   7   0 63.9844 4.67158   5
 -12  -7   0 2.66902 2.85224   4
 -12  -7   0 0.93213 3.03210   7
 -12  -7   0 0.76917 1.87358   8
  12   7   0 2.27248 2.75068   5
 -13  -7   0 98.5674 6.35134   4
 -13  -7   0 103.393 6.82544   7
 -13  -7   0 88.5925 5.19571   8
  13   7   0 103.152 6.17318   5
 -14  -7   0 0.36917 3.03566   4
 -14  -7   0 -2.8568 2.99184   7
  14   7   0 -0.3910 2.91833   5
 -15  -7   0 2.91512 3.28418   4
 -15  -7   0 3.02686 3.51713   7
  15   7   0 4.25681 3.35170   5
 -16  -7   0 11.4732 4.01690   7
 -16  -7   0 6.73597 3.82914   4
  16   7   0 0.41576 3.70332   5
 -17  -7   0 43.6629 5.69490   7
 -17  -7   0 50.0501 5.68320   4
  17   7   0 43.8553 5.39189   5
 -18  -7   0 8.91857 4.38061   7
 -18  -7   0 10.6817 4.40538   4
  18   7   0 5.59461 4.41395   5
 -19  -7   0 5.34097 4.43207   7
 -19  -7   0 10.1956 4.60221   4
  19   7   0 8.37323 4.63844   5
 -20  -7   0 7.79053 4.63288   7
 -20  -7   0 15.6461 5.07552   4
  20   7   0 14.1657 5.09547   5
  20  -8   0 -7.1297 2.99287   3
  20  -8   0 4.40659 4.66721   5
 -20   8   0 5.00903 3.62571   6
 -20   8   0 4.13481 2.96676   7
 -20   8   0 4.47662 4.50550   4
  19  -8   0 2.22767 3.49433   3
  19  -8   0 11.5248 4.66735   5
 -19   8   0 -1.0458 3.62247   6
 -19   8   0 -0.4175 4.18643   4
 -19   8   0 5.11352 3.02696   7
  18  -8   0 33.3954 4.53598   3
  18  -8   0 31.6199 5.34682   5
 -18   8   0 24.7382 3.73147   7
 -18   8   0 30.0782 4.39530   6
 -18   8   0 31.4739 5.13637   4
  17  -8   0 5.70419 3.37983   3
  17  -8   0 9.89619 4.11168   5
 -17   8   0 3.91531 3.82978   4
 -17   8   0 4.20099 2.83197   7
 -17   8   0 -0.6211 3.08143   6
  16  -8   0 9.81796 3.59828   3
  16  -8   0 7.26338 3.69982   5
 -16   8   0 4.86694 3.11581   6
 -16   8   0 9.57193 3.76719   4
 -16   8   0 0.37141 2.61954   7
  15  -8   0 9.61642 3.43301   3
  15  -8   0 4.46870 3.69763   5
 -15   8   0 11.6786 2.89605   7
 -15   8   0 15.4644 3.90456   4
 -15   8   0 11.2157 3.26519   6
  14  -8   0 33.8954 4.22346   3
  14  -8   0 30.3364 4.25941   5
  14  -8   0 24.9171 3.03986   7
 -14   8   0 29.9859 4.26789   4
 -14   8   0 29.8271 3.52948   7
 -14   8   0 30.8617 3.71937   6
  13  -8   0 169.624 8.66502   3
  13  -8   0 170.057 8.51608   5
  13  -8   0 167.208 7.61026   7
 -13   8   0 166.720 7.87918   7
 -13   8   0 171.039 8.58871   4
 -13   8   0 168.925 8.00504   6
  12  -8   0 20.1821 3.52161   3
  12  -8   0 15.1558 3.28065   5
 -12   8   0 14.0725 2.91690   6
 -12   8   0 21.7155 3.52493   4
 -12   8   0 17.5956 2.94302   7
  11  -8   0 306.983 12.6487   3
  11  -8   0 307.720 12.2485   5
 -11   8   0 308.869 11.9146   7
 -11   8   0 301.428 12.1139   6
 -11   8   0 292.575 12.4572   4
  10  -8   0 4.83289 2.57462   5
  10  -8   0 1.93970 2.86216   3
 -10   8   0 10.6305 2.51194   6
 -10   8   0 12.1707 2.94690   4
 -10   8   0 4.08279 2.21192   7
   9  -8   0 220.166 8.97878   5
   9  -8   0 218.936 9.57630   3
  -9   8   0 224.778 9.16494   6
  -9   8   0 220.929 9.40524   4
  -9   8   0 211.123 9.34655   3
  -9   8   0 209.952 9.04485   8
  -9   8   0 217.169 8.85428   7
   8  -8   0 -1.8537 2.49543   3
  -8   8   0 -0.6961 1.92825   6
  -8   8   0 2.88847 2.00753   7
  -8   8   0 2.49012 1.90830   8
  -8   8   0 0.81935 2.56194   4
  -8   8   0 0.27593 1.92097   3
   7  -8   0 98.0917 5.73040   3
  -7   8   0 105.470 5.08825   8
  -7   8   0 94.8188 5.26433   3
  -7   8   0 101.708 5.06980   6
  -7   8   0 94.5541 4.80246   7
  -7   8   0 94.7786 5.49255   4
   6  -8   0 405.184 14.9705   3
   6  -8   0 387.952 14.5033   8
  -6   8   0 388.172 14.4147   8
  -6   8   0 393.734 14.7034   4
  -6   8   0 394.955 14.7926   3
  -6   8   0 386.192 14.5650   6
  -6   8   0 391.038 14.2320   7
   5  -8   0 28.4601 3.15093   3
   5  -8   0 25.4037 2.51271   8
  -5   8   0 25.7309 2.48835   7
  -5   8   0 27.5786 2.82874   3
  -5   8   0 27.0643 2.40737   7
  -5   8   0 32.5739 3.08877   6
  -5   8   0 28.9064 2.64032   8
   4  -8   0 20.4858 2.11033   8
   4  -8   0 20.2595 2.75223   3
  -4   8   0 23.3396 2.26997   7
  -4   8   0 25.7883 2.59331   6
  -4   8   0 23.7699 2.52785   3
  -4   8   0 23.0580 2.33906   7
  -4   8   0 25.5778 2.71758   4
  -4   8   0 21.1793 1.98853   8
   3  -8   0 340.449 12.7125   3
   3  -8   0 343.927 12.0812   8
  -3   8   0 328.885 12.5109   6
  -3   8   0 335.223 11.8065   5
  -3   8   0 325.660 12.3208   4
  -3   8   0 327.883 12.5647   3
  -3   8   0 334.075 12.1831   7
   2  -8   0 445.039 16.4452   3
   2  -8   0 444.178 15.7865   8
  -2   8   0 441.614 16.3706   6
  -2   8   0 460.416 15.6390   5
  -2   8   0 448.291 16.3643   3
  -2   8   0 460.235 16.1027   7
   1  -8   0 345.049 12.8709   3
   1  -8   0 344.781 12.1157   8
  -1   8   0 339.152 12.7321   3
  -1   8   0 351.047 12.6075   7
  -1   8   0 343.891 12.0201   5
  -1   8   0 339.337 12.8181   6
   0  -8   0 40.8387 2.08990   8
   0  -8   0 47.0862 3.22289   3
   0  -8   0 39.1490 3.04293   7
   0   8   0 45.9494 2.91700   7
   0   8   0 37.2671 3.19229   6
   0   8   0 45.6271 3.10576   3
   0   8   0 43.5860 2.12664   5
  -1  -8   0 20.2828 2.26670   7
  -1  -8   0 26.4508 2.51423   4
  -1  -8   0 20.5576 1.35158   8
  -1  -8   0 18.3350 2.20647   3
   1   8   0 23.0052 2.13967   3
   1   8   0 24.3993 2.47057   6
   1   8   0 21.0255 1.58096   5
   1   8   0 23.7424 2.28161   7
  -2  -8   0 529.047 18.6189   3
  -2  -8   0 521.142 18.8778   7
  -2  -8   0 523.928 17.9103   8
  -2  -8   0 533.250 18.6888   4
   2   8   0 517.734 18.5623   3
   2   8   0 541.987 18.8967   7
   2   8   0 530.910 18.2294   5
   2   8   0 503.856 18.8955   6
  -3  -8   0 89.8058 4.17359   3
  -3  -8   0 85.0003 4.36918   4
  -3  -8   0 84.6082 4.70717   7
   3   8   0 86.5145 4.61490   7
   3   8   0 84.7818 3.75395   5
   3   8   0 91.9629 4.01908   3
   3   8   0 85.7993 4.57831   6
  -4  -8   0 231.726 9.31604   7
  -4  -8   0 232.642 9.03969   4
  -4  -8   0 237.411 8.62182   3
   4   8   0 214.589 8.52571   5
   4   8   0 237.882 9.17848   6
   4   8   0 227.943 9.24529   7
   4   8   0 225.918 8.51550   3
  -5  -8   0 1.96697 2.09931   7
  -5  -8   0 -1.6771 1.15232   3
  -5  -8   0 -0.9861 1.69497   4
   5   8   0 1.40601 1.05530   3
   5   8   0 0.78913 1.35348   5
   5   8   0 0.12179 1.91579   7
   5   8   0 -2.8813 1.78479   6
  -6  -8   0 578.028 21.1632   7
  -6  -8   0 574.201 20.7890   4
  -6  -8   0 565.416 19.9752   8
  -6  -8   0 580.148 19.9924   3
   6   8   0 571.517 20.4436   5
   6   8   0 592.618 21.0314   6
   6   8   0 584.175 21.1002   7
  -7  -8   0 0.07608 2.28384   7
  -7  -8   0 2.76874 0.91923   3
  -7  -8   0 0.73256 1.20238   8
  -7  -8   0 4.02222 2.13763   4
   7   8   0 2.23440 1.78579   5
   7   8   0 1.98985 2.24112   6
   7   8   0 1.25627 2.11768   7
  -8  -8   0 12.5323 2.64390   4
  -8  -8   0 15.4517 3.03267   7
  -8  -8   0 16.8555 0.86546   3
  -8  -8   0 16.0282 1.78468   8
  -8  -8   0 15.2088 0.88561   3
   8   8   0 23.7109 3.01636   6
   8   8   0 10.0055 2.74446   7
   8   8   0 14.4113 2.30166   5
  -9  -8   0 21.4758 2.19982   8
  -9  -8   0 29.3112 3.35047   4
  -9  -8   0 25.4339 3.59582   7
   9   8   0 27.7628 3.29853   6
   9   8   0 27.0252 2.93703   5
 -10  -8   0 105.957 6.18405   4
 -10  -8   0 112.842 6.58026   7
 -10  -8   0 100.171 5.00082   8
  10   8   0 104.855 6.13304   6
  10   8   0 114.260 5.90141   5
 -11  -8   0 44.5989 4.16801   4
 -11  -8   0 32.4297 3.16724   8
 -11  -8   0 36.3535 4.28630   7
  11   8   0 36.0562 4.01332   6
  11   8   0 36.1163 3.76792   5
 -12  -8   0 0.64186 1.83269   8
 -12  -8   0 3.05585 2.87111   4
 -12  -8   0 -0.2541 3.05651   7
  12   8   0 2.86542 2.75453   5
  12   8   0 3.85084 2.89613   6
 -13  -8   0 9.48452 2.19175   8
 -13  -8   0 9.36546 3.62717   7
 -13  -8   0 6.30690 3.23711   4
  13   8   0 11.8842 3.21600   5
 -14  -8   0 49.5419 5.07936   4
 -14  -8   0 39.5580 5.05697   7
  14   8   0 55.7755 5.49058   5
 -15  -8   0 26.1673 4.57239   7
 -15  -8   0 33.4633 4.58365   4
  15   8   0 18.9252 4.07348   5
 -16  -8   0 1.04788 3.81568   7
 -16  -8   0 0.79028 3.75144   4
  16   8   0 2.37309 3.28504   6
  16   8   0 4.00310 3.80311   5
 -17  -8   0 29.8278 5.14203   7
 -17  -8   0 24.7248 4.89601   4
  17   8   0 34.3737 5.04701   5
  17   8   0 28.1109 4.75380   6
 -18  -8   0 3.31520 4.12058   4
 -18  -8   0 6.74393 4.33068   7
  18   8   0 -1.3965 4.04259   5
  18   8   0 -0.2741 3.68721   6
 -19  -8   0 25.6627 5.38663   4
 -19  -8   0 31.4097 5.55977   7
  19   8   0 20.1189 5.12081   5
  19   8   0 31.8426 5.30623   6
  19  -9   0 12.4092 4.15832   3
  19  -9   0 20.7413 5.13364   5
 -19   9   0 13.6317 4.85889   4
 -19   9   0 18.8670 3.62709   7
 -19   9   0 27.7635 4.45527   6
  18  -9   0 18.9349 5.00673   5
  18  -9   0 14.9155 4.14390   3
 -18   9   0 24.7835 4.91963   4
 -18   9   0 15.8785 4.17344   6
 -18   9   0 21.9708 3.53342   7
  17  -9   0 3.48238 3.95577   5
  17  -9   0 11.0025 3.99287   3
 -17   9   0 17.8284 3.88697   6
 -17   9   0 8.91593 2.95321   7
 -17   9   0 9.52559 4.14618   4
  16  -9   0 33.9055 4.80883   5
  16  -9   0 21.6811 4.22441   3
 -16   9   0 34.9500 4.34359   6
 -16   9   0 27.8685 3.64879   7
 -16   9   0 23.1728 4.52313   4
  15  -9   0 5.71511 3.73414   5
  15  -9   0 7.19671 3.54990   3
 -15   9   0 7.18509 2.71616   7
 -15   9   0 9.16847 3.73125   4
 -15   9   0 0.78454 3.09956   6
  14  -9   0 15.8844 3.80144   3
  14  -9   0 18.7661 3.89081   5
 -14   9   0 16.0346 3.31572   6
 -14   9   0 21.7295 3.98018   4
 -14   9   0 12.6313 2.90817   7
  13  -9   0 16.2047 3.63885   5
  13  -9   0 18.0994 3.77052   3
 -13   9   0 12.1809 3.11935   6
 -13   9   0 16.0869 2.91938   7
 -13   9   0 17.1074 3.68284   4
  12  -9   0 16.5217 3.53128   3
  12  -9   0 17.8774 3.30501   5
 -12   9   0 12.7536 3.37091   4
 -12   9   0 15.8278 2.78253   7
 -12   9   0 17.7587 3.09472   6
  11  -9   0 10.2900 3.31543   3
  11  -9   0 13.4018 3.06919   5
 -11   9   0 15.7985 2.69521   7
 -11   9   0 20.8678 3.57375   4
 -11   9   0 14.4979 2.93311   6
  10  -9   0 37.6892 3.52960   5
  10  -9   0 36.7298 4.13088   3
 -10   9   0 27.8803 3.05798   7
 -10   9   0 25.8435 3.27250   6
 -10   9   0 27.9874 3.73976   4
   9  -9   0 146.969 6.78899   5
   9  -9   0 160.751 7.73505   3
  -9   9   0 148.096 6.75335   7
  -9   9   0 145.115 7.40000   4
  -9   9   0 142.699 6.97719   8
  -9   9   0 148.740 7.11520   6
   8  -9   0 134.106 7.11621   3
  -8   9   0 142.201 6.43619   6
  -8   9   0 133.886 6.24693   8
  -8   9   0 124.108 6.80489   4
  -8   9   0 124.899 6.02172   7
   7  -9   0 128.662 6.70568   3
  -7   9   0 124.251 6.18624   6
  -7   9   0 128.901 5.77608   7
  -7   9   0 121.168 5.79896   8
  -7   9   0 128.888 5.57063   7
  -7   9   0 125.824 6.27944   3
  -7   9   0 116.918 6.47034   4
   6  -9   0 -0.1951 1.99756   8
   6  -9   0 0.25756 2.43739   3
  -6   9   0 1.46347 1.99182   3
  -6   9   0 1.62321 1.69582   8
  -6   9   0 0.33454 1.37299   7
  -6   9   0 -2.0176 1.93031   6
  -6   9   0 -0.9235 1.56243   7
   5  -9   0 6.03292 2.54745   3
   5  -9   0 5.94664 2.00746   8
  -5   9   0 3.70266 2.26627   6
  -5   9   0 5.79221 1.72227   7
  -5   9   0 10.1062 1.79695   8
  -5   9   0 7.35627 1.60848   7
  -5   9   0 2.09147 1.86303   3
  -5   9   0 19.4614 2.83306   4
   4  -9   0 44.9645 3.90675   3
   4  -9   0 44.8966 3.16509   8
  -4   9   0 47.9220 3.67708   3
  -4   9   0 41.6083 3.71611   4
  -4   9   0 50.2865 3.07476   7
  -4   9   0 43.5506 3.02953   7
  -4   9   0 47.6563 3.84966   6
   3  -9   0 19.0091 2.84371   3
   3  -9   0 21.2024 2.02163   8
  -3   9   0 22.2753 2.62277   4
  -3   9   0 21.0480 2.54403   3
  -3   9   0 20.3781 2.09825   7
  -3   9   0 23.2814 2.94386   6
  -3   9   0 18.9433 1.59877   5
   2  -9   0 89.4150 4.90122   3
   2  -9   0 86.1997 3.78972   8
  -2   9   0 83.5264 4.80273   6
  -2   9   0 81.2733 4.50099   3
  -2   9   0 81.3533 3.48926   5
  -2   9   0 79.8739 4.12944   7
   1  -9   0 8.53634 2.28150   3
   1  -9   0 6.08723 1.17348   8
  -1   9   0 5.20088 1.61880   7
  -1   9   0 5.95711 1.85864   3
  -1   9   0 3.59236 0.95760   5
  -1   9   0 5.55001 2.19780   6
   0  -9   0 120.654 5.42716   7
   0  -9   0 115.585 4.49810   8
   0  -9   0 113.223 5.61939   3
   0   9   0 116.415 5.38377   7
   0   9   0 118.632 5.38419   3
   0   9   0 117.510 5.71336   6
   0   9   0 119.643 4.55606   5
  -1  -9   0 58.7566 3.77609   7
  -1  -9   0 54.8116 2.43793   8
  -1  -9   0 63.5738 3.58567   4
  -1  -9   0 61.9973 3.81159   3
   1   9   0 56.6260 2.68431   5
   1   9   0 62.0999 3.44737   3
   1   9   0 57.1316 3.95443   6
   1   9   0 55.5835 3.64364   7
  -2  -9   0 -0.2091 0.56504   8
  -2  -9   0 -0.1355 1.75588   3
  -2  -9   0 0.49364 1.61085   4
  -2  -9   0 -0.6686 1.69825   7
   2   9   0 0.14188 0.97690   5
   2   9   0 -1.3247 1.57318   7
   2   9   0 -0.6996 1.42013   3
   2   9   0 1.29586 2.06847   6
  -3  -9   0 212.501 8.56330   4
  -3  -9   0 230.775 8.91060   7
  -3  -9   0 214.242 8.36723   3
  -3  -9   0 219.032 7.45574   8
   3   9   0 206.949 7.94885   5
   3   9   0 210.733 8.76299   7
   3   9   0 205.732 8.81283   6
   3   9   0 210.510 8.24775   3
  -4  -9   0 11.3044 2.45922   7
  -4  -9   0 14.2786 2.25223   4
  -4  -9   0 17.5814 1.94400   3
   4   9   0 13.3360 1.70578   3
   4   9   0 16.0589 2.57186   6
   4   9   0 16.2412 1.77821   5
   4   9   0 14.9220 2.35791   7
  -5  -9   0 0.85645 2.23182   7
  -5  -9   0 -1.9119 1.86008   4
  -5  -9   0 -0.0353 1.36534   3
   5   9   0 -0.4853 1.32505   5
   5   9   0 -0.6916 2.02788   6
   5   9   0 -2.5389 1.81016   7
   5   9   0 0.28075 1.15108   3
  -6  -9   0 35.7508 3.67907   4
  -6  -9   0 46.4080 4.18820   7
  -6  -9   0 47.5363 2.42080   8
  -6  -9   0 47.4663 2.77980   3
   6   9   0 46.6479 3.12836   5
   6   9   0 46.2700 3.94376   6
   6   9   0 50.6428 3.99670   7
   6   9   0 44.3485 2.54877   3
  -7  -9   0 53.9645 4.76465   7
  -7  -9   0 59.3326 2.98205   8
  -7  -9   0 67.4667 4.30187   4
  -7  -9   0 61.8952 2.92402   3
   7   9   0 51.7619 4.42420   7
   7   9   0 65.8221 4.53657   6
   7   9   0 61.6873 3.80980   5
  -8  -9   0 25.0204 2.23512   8
  -8  -9   0 21.9732 1.47496   3
  -8  -9   0 23.1957 1.44928   3
  -8  -9   0 29.3951 3.28534   4
  -8  -9   0 26.8219 3.62186   7
   8   9   0 23.7395 3.31904   6
   8   9   0 23.4634 2.75235   5
  -9  -9   0 160.361 8.09614   7
  -9  -9   0 156.610 6.33128   8
  -9  -9   0 147.047 7.42694   4
   9   9   0 157.751 7.65383   6
   9   9   0 155.662 7.11297   5
 -10  -9   0 18.4686 2.06265   8
 -10  -9   0 19.5115 3.57254   7
 -10  -9   0 12.7329 3.11294   4
  10   9   0 18.1242 3.35333   6
  10   9   0 20.6261 2.96099   5
 -11  -9   0 155.001 8.00181   4
 -11  -9   0 155.225 8.43166   7
 -11  -9   0 155.652 6.60439   8
  11   9   0 154.122 7.98128   6
  11   9   0 151.658 7.55005   5
 -12  -9   0 13.3390 2.20786   8
 -12  -9   0 19.9124 3.63229   4
 -12  -9   0 15.5048 3.96614   7
  12   9   0 18.5748 3.30407   5
  12   9   0 16.4772 3.57701   6
 -13  -9   0 22.0964 3.94996   4
 -13  -9   0 23.2954 2.58971   8
 -13  -9   0 24.3085 4.38449   7
  13   9   0 26.2582 4.15573   6
  13   9   0 26.7139 3.79368   5
 -14  -9   0 26.4965 4.32250   4
 -14  -9   0 26.7065 4.51768   7
  14   9   0 27.6471 4.12901   5
  14   9   0 21.8670 4.03489   6
 -15  -9   0 3.40319 3.74854   7
 -15  -9   0 5.37796 3.78016   4
  15   9   0 2.53104 3.47925   5
  15   9   0 6.34484 3.63998   6
 -16  -9   0 -3.7941 3.54325   4
 -16  -9   0 0.39644 3.56090   7
  16   9   0 -3.6817 3.43765   5
  16   9   0 -1.4121 3.49527   6
 -17  -9   0 9.03950 4.47380   7
 -17  -9   0 11.8177 4.28294   4
  17   9   0 9.21349 4.27891   5
  17   9   0 5.60603 3.93941   6
 -18  -9   0 12.0194 4.71262   4
 -18  -9   0 3.25169 4.33624   7
  18   9   0 18.1418 4.84860   5
  18   9   0 8.08029 4.28755   6
 -19  -9   0 5.58859 4.66319   4
 -19  -9   0 11.0242 4.86247   7
  19   9   0 13.2577 5.00734   5
  19   9   0 17.1325 4.75129   6
  19 -10   0 2.22263 4.34529   5
  19 -10   0 -2.5399 3.71983   3
 -19  10   0 0.97366 4.18776   4
 -19  10   0 7.04433 3.89644   6
 -19  10   0 -0.0560 2.86006   7
  18 -10   0 20.2001 4.85917   5
  18 -10   0 15.4713 4.35118   3
 -18  10   0 17.9359 3.30755   7
 -18  10   0 15.3079 4.87964   4
 -18  10   0 20.3769 4.27299   6
  17 -10   0 14.3422 4.54569   5
  17 -10   0 21.9608 4.41882   3
 -17  10   0 14.8431 4.47750   4
 -17  10   0 7.81587 3.05265   7
 -17  10   0 16.7128 4.03403   6
  16 -10   0 2.74142 3.75165   5
  16 -10   0 2.33768 3.68646   3
 -16  10   0 -1.7350 3.04727   6
 -16  10   0 -3.4459 3.61614   4
 -16  10   0 3.44423 2.68950   7
  15 -10   0 61.7994 6.21530   3
  15 -10   0 61.8688 6.11351   5
 -15  10   0 58.9520 5.38739   6
 -15  10   0 64.8711 6.42761   4
 -15  10   0 62.8108 5.05245   7
  14 -10   0 19.3722 3.98270   5
  14 -10   0 25.1511 4.37846   3
 -14  10   0 20.8502 3.19691   7
 -14  10   0 26.8173 4.42319   4
 -14  10   0 27.2664 3.87739   6
  13 -10   0 39.6327 4.82984   3
  13 -10   0 44.9020 4.55517   5
 -13  10   0 55.6367 5.17195   4
 -13  10   0 50.5716 4.51034   7
 -13  10   0 48.3922 4.66943   6
  12 -10   0 11.9660 3.16728   5
  12 -10   0 11.9726 3.56919   3
 -12  10   0 15.8156 3.22412   6
 -12  10   0 10.7038 3.51026   4
 -12  10   0 10.8692 2.60345   7
  11 -10   0 45.2110 4.51617   5
  11 -10   0 56.8076 5.49232   3
 -11  10   0 40.5710 4.21802   6
 -11  10   0 51.2323 4.96902   4
 -11  10   0 49.2968 4.27549   7
  10 -10   0 16.4490 3.51137   3
  10 -10   0 5.05094 2.47497   5
 -10  10   0 16.6257 3.02600   6
 -10  10   0 11.0356 2.50488   7
 -10  10   0 8.13401 3.22306   4
   9 -10   0 1.72622 3.07841   3
   9 -10   0 -3.2652 1.98517   5
  -9  10   0 3.66758 2.99104   4
  -9  10   0 2.96730 2.17606   7
  -9  10   0 -0.2594 2.35003   6
   8 -10   0 22.3708 3.73748   3
  -8  10   0 24.8244 2.91807   8
  -8  10   0 25.1113 2.79248   7
  -8  10   0 22.7239 3.09403   6
  -8  10   0 25.3362 3.68789   4
  -8  10   0 26.1411 2.50848   7
   7 -10   0 7.41666 3.05987   3
  -7  10   0 3.54328 1.93958   8
  -7  10   0 5.99167 2.43850   6
  -7  10   0 2.72906 1.95747   7
  -7  10   0 7.86539 3.06734   4
  -7  10   0 3.49750 1.63287   7
   6 -10   0 6.54199 2.99446   3
  -6  10   0 1.65511 1.68923   8
  -6  10   0 1.20130 2.34182   6
  -6  10   0 -1.1326 1.58027   7
  -6  10   0 -0.3430 2.81759   4
  -6  10   0 -0.6528 1.54336   7
   5 -10   0 1.10761 2.01526   8
   5 -10   0 1.68305 2.71753   3
  -5  10   0 3.42757 2.19231   3
  -5  10   0 1.84335 1.69406   7
  -5  10   0 4.99164 2.83287   4
  -5  10   0 1.77333 1.56569   7
  -5  10   0 8.49104 2.65750   6
   4 -10   0 140.914 6.14098   8
   4 -10   0 144.518 7.09574   3
  -4  10   0 141.568 6.82683   6
  -4  10   0 142.309 6.14177   7
  -4  10   0 138.745 6.16798   7
  -4  10   0 150.172 6.88558   4
  -4  10   0 132.415 6.68047   3
   3 -10   0 4.51603 1.65408   8
   3 -10   0 6.16228 2.57168   3
  -3  10   0 0.19712 2.21146   4
  -3  10   0 4.00491 1.16319   5
  -3  10   0 3.29304 2.05101   3
  -3  10   0 4.06325 1.70315   7
  -3  10   0 3.60765 2.64487   6
   2 -10   0 43.1473 4.08142   3
   2 -10   0 45.1654 2.88172   8
  -2  10   0 52.7601 4.34963   6
  -2  10   0 52.5880 2.50967   5
  -2  10   0 51.1873 3.87145   3
  -2  10   0 49.3843 3.36837   7
   1 -10   0 2.86680 2.27677   3
   1 -10   0 5.08593 1.24592   8
  -1  10   0 4.87920 1.07039   5
  -1  10   0 5.54664 1.96068   3
  -1  10   0 5.23643 1.85978   7
   0 -10   0 161.816 6.19774   8
   0 -10   0 197.715 7.66364   3
   0 -10   0 161.719 7.20215   7
   0  10   0 165.459 7.55364   6
   0  10   0 165.546 6.26000   5
   0  10   0 168.221 7.18232   3
   0  10   0 162.933 7.14386   7
  -1 -10   0 2.73427 2.13262   3
  -1 -10   0 4.65717 1.94215   4
  -1 -10   0 4.80872 0.85564   8
  -1 -10   0 7.95518 2.07903   7
   1  10   0 8.93868 2.07526   7
   1  10   0 8.48808 1.20392   5
   1  10   0 6.49144 1.89376   3
  -2 -10   0 39.2040 1.73311   8
  -2 -10   0 39.1290 3.49910   7
  -2 -10   0 38.4959 3.38199   3
  -2 -10   0 37.8488 3.15891   4
   2  10   0 39.4594 3.10935   3
   2  10   0 36.8613 3.58118   6
   2  10   0 40.0877 2.34191   5
   2  10   0 44.7592 3.55502   7
  -3 -10   0 25.3362 1.20966   8
  -3 -10   0 26.3635 3.04306   7
  -3 -10   0 29.8129 2.81267   4
  -3 -10   0 25.8006 2.61955   3
   3  10   0 26.0958 2.39811   3
   3  10   0 25.7428 2.09201   5
   3  10   0 32.0355 3.20398   7
   3  10   0 23.9726 3.13032   6
  -4 -10   0 163.534 7.42777   7
  -4 -10   0 155.130 5.45635   8
  -4 -10   0 164.670 6.62899   3
  -4 -10   0 156.038 6.98117   4
   4  10   0 154.845 7.22826   7
   4  10   0 148.004 7.24860   6
   4  10   0 154.628 6.42128   3
   4  10   0 150.210 6.23888   5
  -5 -10   0 83.7900 4.88796   4
  -5 -10   0 89.3976 4.28792   3
  -5 -10   0 82.8566 3.23067   8
  -5 -10   0 92.2831 5.37309   7
   5  10   0 85.8846 5.04697   7
   5  10   0 86.8816 4.04730   3
   5  10   0 79.5201 4.08883   5
   5  10   0 74.3667 5.06542   6
  -6 -10   0 3.90303 2.54112   7
  -6 -10   0 3.37372 0.89958   8
  -6 -10   0 3.14578 1.51855   3
  -6 -10   0 3.33955 2.27385   4
   6  10   0 6.64695 2.63950   6
   6  10   0 2.21451 1.67460   5
   6  10   0 5.23605 1.33224   3
   6  10   0 4.35019 2.63988   7
  -7 -10   0 33.3614 3.45529   4
  -7 -10   0 31.0399 2.09804   8
  -7 -10   0 38.7844 4.00319   7
  -7 -10   0 35.4128 2.42984   3
   7  10   0 35.0824 3.74902   6
   7  10   0 36.1173 3.07963   5
  -8 -10   0 43.3475 4.38577   4
  -8 -10   0 44.4346 4.49079   7
  -8 -10   0 48.4530 2.70480   8
  -8 -10   0 47.4818 2.39971   3
   8  10   0 52.7249 3.57862   5
   8  10   0 50.1402 4.32055   6
  -9 -10   0 2.93155 3.00922   7
  -9 -10   0 -1.5711 1.22872   8
  -9 -10   0 -3.0298 2.40242   4
   9  10   0 -2.1895 2.31917   6
   9  10   0 1.55886 2.34238   5
 -10 -10   0 12.3588 3.53490   7
 -10 -10   0 7.82286 1.58344   8
 -10 -10   0 9.52903 3.06200   4
  10  10   0 6.35300 2.57104   5
  10  10   0 7.89991 3.11010   6
 -11 -10   0 83.8073 6.43067   7
 -11 -10   0 77.8453 4.16325   8
 -11 -10   0 78.4864 5.99150   4
  11  10   0 86.8192 5.99621   6
  11  10   0 79.2048 5.44298   5
 -12 -10   0 18.1404 4.16880   7
 -12 -10   0 13.8686 2.09310   8
 -12 -10   0 20.3581 3.84149   4
  12  10   0 18.1193 3.33884   5
  12  10   0 21.7918 3.78647   6
 -13 -10   0 1.36849 3.61720   7
 -13 -10   0 3.05495 1.77190   8
 -13 -10   0 8.35353 3.57282   4
  13  10   0 7.85474 3.51370   6
  13  10   0 7.43809 3.30431   5
 -14 -10   0 26.6113 2.76439   8
 -14 -10   0 29.7947 4.60051   4
 -14 -10   0 23.0397 4.68003   7
  14  10   0 28.3166 4.52751   6
  14  10   0 25.7485 4.20194   5
 -15 -10   0 8.55070 3.99607   4
 -15 -10   0 5.34998 3.98199   7
  15  10   0 13.1470 4.22054   6
  15  10   0 13.9748 3.94234   5
 -16 -10   0 14.1685 4.46425   4
 -16 -10   0 16.5498 4.51772   7
  16  10   0 15.2589 4.31628   5
  16  10   0 24.5840 4.73058   6
 -17 -10   0 21.8184 4.94917   7
 -17 -10   0 12.9176 4.64851   4
  17  10   0 20.9020 4.83703   6
  17  10   0 18.5582 4.65024   5
 -18 -10   0 8.21364 4.69510   7
 -18 -10   0 19.7028 5.06853   4
  18  10   0 17.7871 4.84669   5
  18  10   0 7.94485 4.46910   6
  18 -11   0 9.22247 4.61067   5
  18 -11   0 18.1525 4.57855   3
 -18  11   0 11.7603 4.41268   6
 -18  11   0 13.9674 4.93319   4
 -18  11   0 16.5002 3.12326   7
  17 -11   0 -7.3414 3.52705   3
  17 -11   0 6.72248 4.13038   5
 -17  11   0 2.28937 3.90698   4
 -17  11   0 -6.3116 3.24873   6
 -17  11   0 -1.1205 2.50705   7
  16 -11   0 14.1760 4.31028   5
  16 -11   0 4.13551 4.08946   3
 -16  11   0 7.67060 2.82560   7
 -16  11   0 9.20642 4.16355   4
 -16  11   0 8.63155 3.60037   6
  15 -11   0 30.7000 4.49417   5
  15 -11   0 35.4669 4.98586   3
 -15  11   0 35.3254 4.53855   6
 -15  11   0 34.3489 3.69775   7
 -15  11   0 24.5136 4.71849   4
  14 -11   0 24.4109 4.14601   5
  14 -11   0 28.4380 4.70289   3
 -14  11   0 37.9263 4.40825   6
 -14  11   0 36.8976 3.65525   7
 -14  11   0 28.1919 4.64568   4
  13 -11   0 107.521 7.30150   3
  13 -11   0 107.720 6.62382   5
 -13  11   0 95.0652 5.90425   7
 -13  11   0 106.159 6.52160   6
 -13  11   0 97.8316 6.89232   4
  12 -11   0 10.0033 3.20521   5
  12 -11   0 11.3603 3.76919   3
 -12  11   0 10.6188 3.50360   4
 -12  11   0 8.82318 3.17802   6
 -12  11   0 6.53601 2.55616   7
  11 -11   0 25.4225 4.08841   3
  11 -11   0 19.0350 3.18167   5
 -11  11   0 13.5738 2.76882   7
 -11  11   0 16.6789 3.32766   6
 -11  11   0 21.7862 3.81158   4
  10 -11   0 16.0647 3.55760   3
  10 -11   0 17.2155 2.99413   5
 -10  11   0 14.1674 2.26466   7
 -10  11   0 11.2148 3.54411   4
 -10  11   0 17.2560 3.28229   6
 -10  11   0 18.0420 2.78205   7
   9 -11   0 45.7980 4.62733   3
   9 -11   0 40.0223 3.75888   5
  -9  11   0 48.6490 4.02353   7
  -9  11   0 42.1582 4.06713   6
  -9  11   0 42.9217 4.47405   4
  -9  11   0 41.7084 3.40092   7
   8 -11   0 8.53169 2.18140   5
   8 -11   0 7.98917 3.03244   3
  -8  11   0 5.70634 1.87718   7
  -8  11   0 6.32656 3.32133   4
  -8  11   0 4.93622 2.12105   8
  -8  11   0 7.57504 2.68886   6
  -8  11   0 7.28957 2.27710   7
   7 -11   0 4.90052 2.94831   3
  -7  11   0 0.67847 2.48023   6
  -7  11   0 -3.7396 3.00468   4
  -7  11   0 1.51383 1.95499   7
  -7  11   0 1.73213 1.70469   7
   6 -11   0 2.97480 2.85602   3
  -6  11   0 3.78436 1.75860   7
  -6  11   0 1.82914 1.82922   7
  -6  11   0 -3.8082 2.95273   4
  -6  11   0 -0.3274 2.53613   6
   5 -11   0 3.76264 2.92629   3
  -5  11   0 6.79603 1.90039   7
  -5  11   0 3.96751 2.90685   4
  -5  11   0 4.44674 1.95917   7
  -5  11   0 4.64476 2.78184   6
   4 -11   0 21.5997 3.39331   3
  -4  11   0 22.3325 2.48175   7
  -4  11   0 22.3180 2.53605   7
  -4  11   0 27.0945 3.37517   4
  -4  11   0 20.6151 3.17350   6
   3 -11   0 68.6749 5.07054   3
   3 -11   0 67.3712 3.80257   8
  -3  11   0 62.4534 4.53704   3
  -3  11   0 72.1163 5.07230   6
  -3  11   0 73.9329 4.17807   7
  -3  11   0 64.1567 4.64578   4
   2 -11   0 167.381 7.81461   3
   2 -11   0 165.728 6.57205   8
  -2  11   0 162.183 7.27979   4
  -2  11   0 159.220 6.25351   5
  -2  11   0 169.873 7.57353   3
  -2  11   0 168.501 7.20946   7
  -2  11   0 173.090 7.96227   6
   1 -11   0 -1.7366 2.45035   3
   1 -11   0 -0.4569 1.22072   8
  -1  11   0 -1.7141 2.73985   6
  -1  11   0 1.54475 1.05177   5
  -1  11   0 2.26042 1.90912   7
  -1  11   0 1.11860 2.04881   3
   0 -11   0 560.150 19.6130   7
   0 -11   0 525.910 18.4869   8
   0 -11   0 524.135 19.6266   3
   0  11   0 540.473 19.5953   3
   0  11   0 530.988 18.5725   5
   0  11   0 538.020 19.5254   7
   0  11   0 531.163 19.8953   6
  -1 -11   0 100.973 5.46916   7
  -1 -11   0 99.0565 5.48391   3
  -1 -11   0 104.420 3.94886   8
   1  11   0 100.204 5.32213   7
   1  11   0 108.001 5.93256   6
   1  11   0 105.380 4.27898   5
   1  11   0 106.474 5.37923   3
  -2 -11   0 97.1808 5.11813   4
  -2 -11   0 98.2030 5.56311   7
  -2 -11   0 116.487 5.48408   3
   2  11   0 97.0456 4.17945   5
   2  11   0 93.9755 5.38312   7
   2  11   0 94.2280 5.67788   6
   2  11   0 93.5604 5.03368   3
  -3 -11   0 28.3401 3.00571   4
  -3 -11   0 21.8703 2.63935   3
  -3 -11   0 20.5672 3.02771   7
   3  11   0 22.4773 2.85368   7
   3  11   0 25.3634 2.50482   3
   3  11   0 26.2263 2.19433   5
   3  11   0 20.1117 3.25484   6
  -4 -11   0 0.08676 2.33839   7
  -4 -11   0 -0.5365 1.83318   3
  -4 -11   0 2.48762 2.16546   4
   4  11   0 0.92529 2.54847   6
   4  11   0 1.11450 1.57609   3
   4  11   0 -0.2255 1.35206   5
   4  11   0 -1.1802 2.03902   7
  -5 -11   0 46.3673 3.90128   4
  -5 -11   0 38.7371 3.21343   3
  -5 -11   0 43.3400 4.03840   7
   5  11   0 36.8565 3.94413   6
   5  11   0 39.1356 2.88503   5
   5  11   0 33.6112 2.85803   3
  -6 -11   0 0.35638 0.58131   8
  -6 -11   0 -0.4773 2.25340   4
  -6 -11   0 0.41075 1.55982   3
  -6 -11   0 -3.2020 2.51016   7
   6  11   0 -2.9808 2.38269   6
   6  11   0 1.00518 1.30645   3
   6  11   0 0.70657 1.62418   5
  -7 -11   0 2.44172 0.84095   8
  -7 -11   0 4.15579 2.50981   4
  -7 -11   0 -0.1213 2.62815   7
  -7 -11   0 0.22567 1.33597   3
   7  11   0 -0.1655 2.73847   6
   7  11   0 2.69781 1.85027   5
  -8 -11   0 83.3532 5.67032   4
  -8 -11   0 89.3766 3.67882   8
  -8 -11   0 86.9067 3.80877   3
  -8 -11   0 93.1387 6.33758   7
   8  11   0 86.1591 4.90852   5
   8  11   0 85.2123 5.87825   6
  -9 -11   0 59.1198 2.22851   3
  -9 -11   0 54.2011 2.20246   3
  -9 -11   0 61.9869 4.83621   4
  -9 -11   0 59.2379 2.96855   8
  -9 -11   0 60.1921 5.64718   7
   9  11   0 52.2779 5.06934   6
   9  11   0 56.0686 4.26228   5
 -10 -11   0 3.20576 1.32841   8
 -10 -11   0 11.9530 3.74622   7
 -10 -11   0 9.20033 3.23411   4
  10  11   0 0.73529 2.50434   5
  10  11   0 3.19076 3.24663   6
 -11 -11   0 69.7279 5.87755   4
 -11 -11   0 81.0942 6.43818   7
 -11 -11   0 65.6305 3.64640   8
  11  11   0 76.4954 5.87353   6
  11  11   0 77.9859 5.38028   5
 -12 -11   0 13.8288 1.86757   8
 -12 -11   0 10.2167 4.03556   7
 -12 -11   0 9.70245 3.59300   4
  12  11   0 11.8948 3.76835   6
  12  11   0 17.9236 3.36301   5
 -13 -11   0 5.29931 1.74437   8
 -13 -11   0 0.57762 3.76117   7
 -13 -11   0 3.36684 3.50479   4
  13  11   0 7.24019 3.69978   6
  13  11   0 9.41376 3.32439   5
 -14 -11   0 26.8825 4.66719   4
 -14 -11   0 25.5914 4.92645   7
  14  11   0 27.7596 4.62630   6
  14  11   0 30.6462 4.33315   5
 -15 -11   0 -5.9691 3.42481   4
 -15 -11   0 -0.6832 3.95690   7
  15  11   0 -0.6429 3.46132   5
  15  11   0 4.32296 3.92365   6
 -16 -11   0 0.56843 4.12319   7
 -16 -11   0 2.60667 3.99494   4
  16  11   0 1.18051 3.60061   5
  16  11   0 -4.3569 3.57288   6
 -17 -11   0 3.25742 4.30698   4
 -17 -11   0 -1.5857 3.98726   7
  17  11   0 1.81812 3.96002   5
  17  11   0 -0.6447 3.98617   6
  18 -12   0 21.8117 4.79574   5
  18 -12   0 14.8448 4.74999   3
 -18  12   0 18.5405 5.07934   4
 -18  12   0 11.1269 3.03728   7
 -18  12   0 18.9241 4.40727   6
  17 -12   0 31.1048 5.24763   5
  17 -12   0 37.5606 5.43657   3
 -17  12   0 36.2179 5.62177   4
 -17  12   0 30.6559 4.87151   6
 -17  12   0 26.7103 3.46694   7
  16 -12   0 -5.3984 3.70273   3
  16 -12   0 -1.4225 3.62966   5
 -16  12   0 0.76340 3.46152   6
 -16  12   0 -0.0031 3.84036   4
 -16  12   0 0.72963 2.43633   7
  15 -12   0 -1.4470 3.71536   3
  15 -12   0 2.74066 3.48825   5
 -15  12   0 1.55766 2.47217   7
 -15  12   0 0.48248 3.38132   6
 -15  12   0 0.74201 3.84809   4
  14 -12   0 5.23037 3.50023   5
  14 -12   0 -4.4951 3.52382   3
 -14  12   0 10.0909 3.59420   6
 -14  12   0 2.86140 3.75210   4
 -14  12   0 3.41677 2.58689   7
  13 -12   0 12.8391 4.09422   3
  13 -12   0 12.7049 3.38383   5
 -13  12   0 10.8649 2.29111   7
 -13  12   0 13.1242 3.48932   6
 -13  12   0 16.0098 2.93113   7
 -13  12   0 10.0069 3.87950   4
  12 -12   0 19.7042 4.21411   3
  12 -12   0 24.8118 3.68922   5
 -12  12   0 15.3215 2.88022   7
 -12  12   0 20.8349 2.58448   7
 -12  12   0 17.2349 3.57146   6
 -12  12   0 9.09062 3.68162   4
  11 -12   0 5.06981 2.77853   5
  11 -12   0 3.18448 3.54231   3
 -11  12   0 1.34594 1.87346   7
 -11  12   0 2.41748 2.94973   6
 -11  12   0 5.06655 2.54087   7
 -11  12   0 0.20527 3.15732   4
  10 -12   0 0.08423 2.36666   5
  10 -12   0 -0.4684 3.30457   3
 -10  12   0 9.28649 3.57986   4
 -10  12   0 3.35468 2.40423   7
 -10  12   0 1.58313 1.84734   7
 -10  12   0 3.20089 2.85016   6
   9 -12   0 2.63632 3.39315   3
   9 -12   0 3.97000 2.28090   5
  -9  12   0 4.49853 3.31131   4
  -9  12   0 2.84019 2.83369   6
  -9  12   0 1.07657 2.27712   7
  -9  12   0 5.43768 2.00384   7
   8 -12   0 3.87585 3.34678   3
   8 -12   0 -0.1402 1.92247   5
  -8  12   0 0.91317 2.16351   7
  -8  12   0 -1.0660 1.69384   7
  -8  12   0 0.89578 2.72027   6
  -8  12   0 1.17912 3.27195   4
   7 -12   0 2.70187 3.16739   3
  -7  12   0 1.75709 1.83954   7
  -7  12   0 1.04037 3.29591   4
  -7  12   0 -2.7572 1.97764   7
  -7  12   0 2.76064 2.82296   6
   6 -12   0 98.1893 6.38493   3
  -6  12   0 93.4109 6.05327   6
  -6  12   0 102.242 5.26823   7
  -6  12   0 96.6679 5.11607   7
  -6  12   0 105.911 6.68387   4
   5 -12   0 458.095 17.9001   3
  -5  12   0 462.956 16.9394   7
  -5  12   0 450.376 17.4272   4
  -5  12   0 445.466 17.6082   6
  -5  12   0 480.254 17.0095   7
   4 -12   0 71.3439 5.76907   3
  -4  12   0 81.2747 4.66681   7
  -4  12   0 85.5740 5.67296   4
  -4  12   0 94.6887 4.88749   7
  -4  12   0 88.3434 5.82780   6
   3 -12   0 60.3563 5.02192   3
  -3  12   0 59.5130 3.87227   7
  -3  12   0 54.1799 4.93468   6
  -3  12   0 52.6693 4.37033   4
   2 -12   0 72.8319 5.43514   3
  -2  12   0 64.9774 5.34612   6
  -2  12   0 68.3870 3.19288   5
  -2  12   0 71.1151 4.87113   4
  -2  12   0 74.8432 4.50208   7
   1 -12   0 265.336 11.1194   3
  -1  12   0 265.041 10.7045   7
  -1  12   0 267.985 11.3821   6
  -1  12   0 271.987 11.0096   3
  -1  12   0 269.940 9.65518   5
   0 -12   0 107.935 5.85613   3
   0  12   0 99.0841 6.09605   6
   0  12   0 103.420 4.18905   5
   0  12   0 99.6437 5.50632   7
   0  12   0 97.3217 5.44427   3
  -1 -12   0 2.92274 2.42765   7
  -1 -12   0 3.41275 2.51152   3
   1  12   0 3.60573 1.19139   5
   1  12   0 2.02108 2.15862   7
   1  12   0 6.54617 2.23131   3
   1  12   0 0.51007 2.87816   6
  -2 -12   0 285.478 10.9777   3
  -2 -12   0 282.496 10.8881   4
  -2 -12   0 265.227 11.1817   7
   2  12   0 260.141 9.84546   5
   2  12   0 258.078 10.7083   3
   2  12   0 257.719 11.0334   7
   2  12   0 286.624 11.5024   6
  -3 -12   0 38.8528 3.83953   3
  -3 -12   0 39.9793 3.88021   7
  -3 -12   0 37.1178 3.56926   4
   3  12   0 38.1317 4.00343   7
   3  12   0 39.5133 2.63933   5
   3  12   0 45.6266 3.43958   3
   3  12   0 36.5223 3.81239   6
  -4 -12   0 10.1507 2.39191   3
  -4 -12   0 10.1723 2.62238   4
  -4 -12   0 7.77163 2.82577   7
   4  12   0 10.4595 1.77358   5
   4  12   0 11.6180 2.08258   3
   4  12   0 14.7628 3.08618   6
  -5 -12   0 -2.5378 1.80278   3
  -5 -12   0 3.58139 2.45830   4
  -5 -12   0 -0.4475 2.53536   7
   5  12   0 2.79544 1.64266   5
   5  12   0 0.05543 1.53393   3
   5  12   0 -2.9456 2.69390   6
  -6 -12   0 1.25035 1.75362   3
  -6 -12   0 8.39998 2.77950   4
  -6 -12   0 1.25321 2.83521   7
   6  12   0 4.28413 1.54448   3
   6  12   0 4.20329 1.82291   5
   6  12   0 -0.8033 2.70716   6
  -7 -12   0 16.4079 3.12648   4
  -7 -12   0 13.5341 3.33786   7
  -7 -12   0 12.9787 1.88905   3
   7  12   0 13.1421 3.57171   6
   7  12   0 12.6788 2.27316   5
  -8 -12   0 19.8650 1.24579   8
  -8 -12   0 22.7886 3.56325   4
  -8 -12   0 24.4477 3.95955   7
  -8 -12   0 22.0148 2.15836   3
   8  12   0 25.9381 2.92149   5
   8  12   0 22.6625 3.93556   6
  -9 -12   0 63.4200 2.68402   3
  -9 -12   0 68.5304 5.50818   4
  -9 -12   0 63.5760 2.71272   3
  -9 -12   0 75.3997 6.07936   7
  -9 -12   0 61.9166 2.80571   8
   9  12   0 67.5633 4.56239   5
   9  12   0 72.2653 5.76549   6
 -10 -12   0 8.30715 3.77297   7
 -10 -12   0 12.1524 1.32607   8
 -10 -12   0 10.9614 3.34727   4
  10  12   0 6.03927 2.67085   5
  10  12   0 6.44701 3.49667   6
 -11 -12   0 29.3346 2.19024   8
 -11 -12   0 34.2744 4.71428   7
 -11 -12   0 28.2438 4.22824   4
  11  12   0 22.4742 4.05336   6
  11  12   0 29.3364 3.79195   5
 -12 -12   0 16.9776 3.92938   4
 -12 -12   0 10.5022 1.54434   8
 -12 -12   0 7.50365 3.99726   7
  12  12   0 6.50402 3.85214   6
  12  12   0 12.0805 3.33462   5
 -13 -12   0 27.4367 4.86350   7
 -13 -12   0 24.4526 4.59681   4
  13  12   0 33.5686 4.14489   5
  13  12   0 27.1915 4.70043   6
 -14 -12   0 26.9670 4.78715   4
 -14 -12   0 27.4220 5.07690   7
  14  12   0 35.4995 5.05128   6
  14  12   0 24.3210 4.27476   5
 -15 -12   0 -2.3836 3.83897   4
 -15 -12   0 -3.0981 3.69961   7
  15  12   0 8.04269 4.13289   6
  15  12   0 0.42452 3.58731   5
 -16 -12   0 21.8488 5.11482   4
 -16 -12   0 33.4979 5.53863   7
  16  12   0 21.8957 4.93577   6
  16  12   0 20.9923 4.57781   5
 -17 -12   0 -9.3487 3.86398   7
 -17 -12   0 -4.5703 4.00670   4
  17  12   0 -7.0245 3.96597   6
  17 -13   0 5.85715 4.41219   3
  17 -13   0 10.6049 4.39561   5
 -17  13   0 14.3558 4.79295   4
 -17  13   0 15.7196 4.45952   6
 -17  13   0 13.4129 2.86442   7
  16 -13   0 9.08318 4.50569   3
  16 -13   0 14.6966 4.20223   5
 -16  13   0 20.3532 4.41241   6
 -16  13   0 10.3261 2.83566   7
 -16  13   0 11.8907 4.45914   4
  15 -13   0 27.5797 5.06641   3
  15 -13   0 32.1406 4.53194   5
 -15  13   0 34.0698 5.12725   4
 -15  13   0 21.2185 3.16792   7
 -15  13   0 28.2956 4.60083   6
  14 -13   0 12.7818 4.49305   3
  14 -13   0 20.1617 3.92283   5
 -14  13   0 27.4375 4.50834   6
 -14  13   0 27.4156 4.71774   4
 -14  13   0 22.0715 3.15574   7
  13 -13   0 13.7707 4.43272   3
  13 -13   0 21.2386 3.67528   5
 -13  13   0 16.7086 3.91803   6
 -13  13   0 16.5532 2.92231   7
 -13  13   0 14.8083 4.13175   4
  12 -13   0 10.6637 3.19631   5
  12 -13   0 12.1512 4.14580   3
 -12  13   0 7.91857 3.48491   6
 -12  13   0 12.3811 2.28267   7
 -12  13   0 10.5312 2.74976   7
 -12  13   0 14.3716 3.90755   4
  11 -13   0 22.6412 4.39502   3
  11 -13   0 15.9791 3.11724   5
 -11  13   0 26.4160 4.29656   4
 -11  13   0 19.4262 3.09449   7
 -11  13   0 20.9199 3.77451   6
 -11  13   0 21.5613 2.58877   7
  10 -13   0 2.33113 3.43144   3
  10 -13   0 -3.2644 2.32340   5
 -10  13   0 4.13269 3.12124   6
 -10  13   0 -1.5219 1.70094   7
 -10  13   0 2.07445 3.47932   4
 -10  13   0 -1.4500 2.42689   7
   9 -13   0 3.10326 3.44868   3
   9 -13   0 5.25837 2.31329   5
  -9  13   0 0.70783 2.35584   7
  -9  13   0 1.41612 2.99242   6
  -9  13   0 -0.2804 3.47640   4
  -9  13   0 5.56684 2.04530   7
   8 -13   0 25.4288 2.73811   5
   8 -13   0 26.9673 4.30102   3
  -8  13   0 27.4205 2.83615   7
  -8  13   0 27.2733 3.10826   7
  -8  13   0 25.6749 4.19082   4
  -8  13   0 24.0563 3.87590   6
   7 -13   0 39.7092 4.76206   3
   7 -13   0 44.5784 3.32699   5
  -7  13   0 40.8315 3.90406   7
  -7  13   0 43.2498 4.52521   6
  -7  13   0 59.1586 5.43655   4
  -7  13   0 41.2121 3.59510   7
   6 -13   0 15.7885 3.71059   3
  -6  13   0 16.7608 2.44348   7
  -6  13   0 2.75989 3.48135   4
  -6  13   0 14.4276 2.48630   7
  -6  13   0 8.40909 3.29078   6
   5 -13   0 70.8689 5.95421   3
  -5  13   0 72.4260 5.73684   4
  -5  13   0 84.0177 5.84043   6
  -5  13   0 69.5388 4.47489   7
  -5  13   0 69.1085 4.58578   7
   4 -13   0 81.9920 6.08477   3
  -4  13   0 80.8309 5.99414   6
  -4  13   0 80.5633 4.74983   7
  -4  13   0 85.5633 4.93720   7
  -4  13   0 79.9608 5.57091   4
   3 -13   0 8.27280 3.27240   3
  -3  13   0 12.3176 3.54982   6
  -3  13   0 13.2663 2.38276   7
  -3  13   0 13.7311 3.16083   4
   2 -13   0 66.8925 5.57420   3
  -2  13   0 61.6882 4.97117   4
  -2  13   0 65.4115 5.70275   6
  -2  13   0 61.6692 4.38844   7
   1 -13   0 47.2060 4.33489   3
  -1  13   0 39.4523 2.25702   5
  -1  13   0 40.4147 4.51864   6
  -1  13   0 40.7600 3.78130   7
   0 -13   0 86.4683 5.87195   3
   0  13   0 86.4262 3.62254   5
   0  13   0 86.7123 6.10631   6
   0  13   0 76.8157 4.91846   7
  -1 -13   0 89.3309 5.55204   7
  -1 -13   0 84.7764 5.67833   3
   1  13   0 84.8719 5.30138   7
   1  13   0 88.8590 3.85302   5
   1  13   0 92.7389 5.29962   3
   1  13   0 92.9368 6.12630   6
  -2 -13   0 75.7616 5.04015   3
  -2 -13   0 69.1586 5.23090   7
   2  13   0 68.9346 4.52029   3
   2  13   0 62.5507 5.48197   6
   2  13   0 69.3382 3.35038   5
  -3 -13   0 11.9775 2.77644   4
  -3 -13   0 6.65560 2.58598   3
  -3 -13   0 12.6028 3.06662   7
   3  13   0 11.7289 2.31991   3
   3  13   0 10.3743 3.44098   6
   3  13   0 11.9357 1.65723   5
  -4 -13   0 3.87292 2.83707   7
  -4 -13   0 4.24533 2.26293   3
  -4 -13   0 2.74039 2.41771   4
   4  13   0 1.68863 1.82832   3
   4  13   0 3.11490 2.96932   6
   4  13   0 2.60931 1.47562   5
  -5 -13   0 13.6558 3.04765   4
  -5 -13   0 14.5587 2.44337   3
  -5 -13   0 14.3238 3.25732   7
   5  13   0 9.47776 3.37064   6
   5  13   0 11.4582 2.09406   3
   5  13   0 11.3849 1.93154   5
  -6 -13   0 31.1631 3.72118   4
  -6 -13   0 29.6120 4.09956   7
  -6 -13   0 31.7116 2.87080   3
   6  13   0 28.7498 2.84267   3
   6  13   0 31.7072 3.04666   5
   6  13   0 35.1424 4.39714   6
  -7 -13   0 11.6517 3.58507   7
  -7 -13   0 15.0473 2.12635   3
  -7 -13   0 20.7010 3.38109   4
   7  13   0 19.5577 2.52424   5
   7  13   0 12.8500 3.81062   6
  -8 -13   0 -1.6694 1.31301   3
  -8 -13   0 -4.0936 2.99397   7
  -8 -13   0 -3.7938 2.66805   4
   8  13   0 -0.5248 2.05469   5
   8  13   0 -2.0482 3.17550   6
  -9 -13   0 140.660 5.44813   3
  -9 -13   0 136.148 5.40025   3
  -9 -13   0 144.111 8.03130   4
  -9 -13   0 156.678 8.68891   7
   9  13   0 159.867 7.11817   5
   9  13   0 145.872 8.37671   6
 -10 -13   0 -4.6971 3.36748   7
 -10 -13   0 -1.7118 3.07537   4
  10  13   0 4.40292 3.65130   6
  10  13   0 -2.4177 2.22928   5
 -11 -13   0 27.0582 4.31165   4
 -11 -13   0 30.0127 4.78451   7
  11  13   0 25.2197 3.44919   5
  11  13   0 25.0130 4.39182   6
 -12 -13   0 37.0627 2.16373   8
 -12 -13   0 43.3424 5.55103   7
 -12 -13   0 39.0866 4.97725   4
  12  13   0 38.0223 4.21857   5
  12  13   0 34.9516 5.21152   6
 -13 -13   0 11.2791 4.15528   4
 -13 -13   0 10.4074 4.26481   7
  13  13   0 13.6698 4.17530   6
  13  13   0 6.77782 3.26191   5
 -14 -13   0 1.80160 3.92338   7
 -14 -13   0 -1.0586 3.83021   4
  14  13   0 1.24206 3.44704   5
  14  13   0 -3.3415 3.68824   6
 -15 -13   0 2.59150 4.18057   7
 -15 -13   0 2.04338 4.11289   4
  15  13   0 2.14573 3.50956   5
  15  13   0 5.58919 4.32110   6
 -16 -13   0 13.5643 4.52647   4
 -16 -13   0 1.99956 4.28615   7
  16  13   0 4.72479 4.47874   6
  16  13   0 15.1614 4.21585   5
  16 -14   0 -6.5455 4.02319   3
  16 -14   0 -0.8683 3.42976   5
 -16  14   0 1.27150 2.61440   7
 -16  14   0 -0.7749 4.17690   4
 -16  14   0 1.61749 3.69390   6
  15 -14   0 27.4286 4.21604   5
  15 -14   0 18.4739 4.94780   3
 -15  14   0 31.1825 4.94266   6
 -15  14   0 30.0305 5.32098   4
 -15  14   0 21.3082 3.07953   7
  14 -14   0 8.67031 4.32500   3
  14 -14   0 5.01935 3.47326   5
 -14  14   0 11.0786 4.01178   6
 -14  14   0 7.18332 4.12930   4
 -14  14   0 3.74759 2.50182   7
  13 -14   0 11.1432 3.28125   5
  13 -14   0 1.03198 3.98278   3
 -13  14   0 9.49704 2.66649   7
 -13  14   0 1.75756 3.54850   6
 -13  14   0 7.56333 4.04876   4
  12 -14   0 8.99868 3.02382   5
  12 -14   0 6.47448 4.04010   3
 -12  14   0 6.94512 3.66538   6
 -12  14   0 7.24978 3.98796   4
 -12  14   0 7.72247 2.69389   7
  11 -14   0 7.07830 2.80373   5
  11 -14   0 7.31917 4.00450   3
 -11  14   0 6.88526 3.66405   6
 -11  14   0 3.75055 2.60077   7
 -11  14   0 7.69137 3.80943   4
 -11  14   0 5.09881 2.09668   7
  10 -14   0 3.30089 3.78631   3
  10 -14   0 -0.0618 2.36417   5
 -10  14   0 1.64635 3.51654   4
 -10  14   0 1.50489 1.81523   7
 -10  14   0 -3.6445 2.34696   7
 -10  14   0 2.88952 3.28153   6
   9 -14   0 0.97787 3.43123   3
   9 -14   0 3.54043 2.30930   5
  -9  14   0 2.68333 2.47925   7
  -9  14   0 0.29498 1.91823   7
  -9  14   0 1.58954 3.74631   4
  -9  14   0 -0.4237 3.25300   6
   8 -14   0 63.3378 6.15891   3
   8 -14   0 64.3572 4.01422   5
  -8  14   0 61.5955 6.01500   4
  -8  14   0 59.7787 4.64868   7
  -8  14   0 58.3831 5.51587   6
  -8  14   0 51.1251 4.08230   7
   7 -14   0 46.0601 5.24324   3
   7 -14   0 53.2395 3.46659   5
  -7  14   0 47.8973 3.90565   7
  -7  14   0 48.6749 5.12613   4
  -7  14   0 44.3148 4.19670   7
  -7  14   0 51.0208 5.02824   6
   6 -14   0 25.5961 4.26998   3
   6 -14   0 22.8600 2.19762   5
  -6  14   0 20.3768 4.01812   6
  -6  14   0 27.2726 4.46920   4
  -6  14   0 26.2174 2.87266   7
  -6  14   0 20.0002 2.89805   7
   5 -14   0 50.3487 5.06214   3
  -5  14   0 48.6659 3.85503   7
  -5  14   0 47.8723 4.82667   4
  -5  14   0 52.5413 4.19256   7
  -5  14   0 43.4921 4.96181   6
   4 -14   0 26.9882 4.17878   3
  -4  14   0 27.4846 3.09814   7
  -4  14   0 27.8087 4.24648   6
  -4  14   0 36.4661 4.29552   4
  -4  14   0 34.4089 3.30968   7
   3 -14   0 21.5798 3.91816   3
  -3  14   0 22.5917 3.68944   4
  -3  14   0 22.2479 4.14736   6
  -3  14   0 23.1671 2.95831   7
   2 -14   0 32.7141 4.12996   3
  -2  14   0 29.6589 3.31365   7
  -2  14   0 33.8799 3.83683   4
  -2  14   0 32.0526 4.40857   6
   1 -14   0 1.35423 2.93349   3
  -1  14   0 3.61204 1.03081   5
  -1  14   0 4.46608 2.37020   7
  -1  14   0 2.69078 3.59419   6
   0 -14   0 7.68581 3.12612   3
   0  14   0 7.17786 3.43331   6
   0  14   0 8.52781 1.20249   5
  -1 -14   0 14.4222 3.20487   3
   1  14   0 13.5055 3.75414   6
   1  14   0 16.3843 1.52119   5
  -2 -14   0 201.846 8.96640   3
  -2 -14   0 190.231 8.98715   7
   2  14   0 194.756 7.30407   5
   2  14   0 184.293 9.51954   6
  -3 -14   0 11.5130 2.93395   3
  -3 -14   0 7.14275 3.08682   7
   3  14   0 12.6255 3.52990   6
   3  14   0 9.35104 1.58619   5
   3  14   0 12.5446 2.46151   3
  -4 -14   0 47.9591 4.39139   4
  -4 -14   0 49.0155 4.74851   7
  -4 -14   0 48.5523 4.31674   3
   4  14   0 50.7592 5.14228   6
   4  14   0 49.6245 3.10172   5
   4  14   0 49.2530 3.93525   3
  -5 -14   0 3.18293 2.76484   4
  -5 -14   0 3.34866 2.94736   7
  -5 -14   0 0.50465 2.17475   3
   5  14   0 5.13105 1.91902   3
   5  14   0 1.18797 3.10797   6
   5  14   0 1.25687 1.62365   5
  -6 -14   0 112.576 7.17752   7
  -6 -14   0 116.679 5.75687   3
  -6 -14   0 117.988 6.87642   4
   6  14   0 116.417 7.44247   6
   6  14   0 119.360 5.48971   5
   6  14   0 109.961 5.45588   3
  -7 -14   0 -1.6032 1.66062   3
  -7 -14   0 -2.3706 2.93809   4
  -7 -14   0 4.45582 3.34495   7
   7  14   0 -0.2552 1.89563   5
   7  14   0 -1.4690 3.49918   6
  -8 -14   0 67.0224 5.73997   4
  -8 -14   0 61.7128 3.55434   3
  -8 -14   0 60.9553 6.34070   7
   8  14   0 68.6925 6.20124   6
   8  14   0 67.5302 4.41516   5
  -9 -14   0 11.8174 3.59202   4
  -9 -14   0 10.2009 3.95967   7
  -9 -14   0 11.2550 1.29928   3
   9  14   0 12.4151 2.70514   5
   9  14   0 2.72943 3.77400   6
 -10 -14   0 8.16824 4.04829   7
 -10 -14   0 8.83260 3.65965   4
  10  14   0 5.30723 3.87139   6
  10  14   0 12.6936 2.85842   5
 -11 -14   0 2.57265 3.58929   4
 -11 -14   0 -2.1005 3.63732   7
  11  14   0 0.79250 2.61897   5
  11  14   0 4.24461 3.91449   6
 -12 -14   0 19.2019 4.49107   4
 -12 -14   0 7.30078 4.41040   7
  12  14   0 20.4056 3.56848   5
  12  14   0 9.76252 4.44648   6
 -13 -14   0 18.2492 4.76187   7
 -13 -14   0 15.8952 4.42659   4
  13  14   0 11.4243 3.51269   5
  13  14   0 6.38543 4.30525   6
 -14 -14   0 29.9433 5.20272   4
 -14 -14   0 36.4668 5.60155   7
  14  14   0 31.2764 4.56725   5
  14  14   0 23.1383 5.12153   6
 -15 -14   0 11.5694 4.64839   7
 -15 -14   0 12.1296 4.79105   4
  15  14   0 2.52016 3.54182   5
  15  14   0 2.36926 4.37105   6
  15 -15   0 16.1966 4.97577   3
  15 -15   0 17.3398 3.75480   5
 -15  15   0 12.4223 4.32525   6
 -15  15   0 17.3805 5.08379   4
  14 -15   0 9.62280 4.66433   3
  14 -15   0 16.0432 3.53956   5
 -14  15   0 8.73898 2.65408   7
 -14  15   0 14.8430 4.60205   4
 -14  15   0 15.4608 4.35904   6
  13 -15   0 0.72223 4.08779   3
  13 -15   0 5.04257 2.94996   5
 -13  15   0 1.92596 2.36506   7
 -13  15   0 5.39080 4.18193   4
 -13  15   0 9.59972 4.12128   6
  12 -15   0 -5.1654 2.49669   5
  12 -15   0 -0.1010 3.96432   3
 -12  15   0 3.59021 2.50078   7
 -12  15   0 -1.2423 3.68596   4
 -12  15   0 -1.0673 3.52749   6
  11 -15   0 3.81070 4.13216   3
  11 -15   0 0.41920 2.47990   5
 -11  15   0 4.27868 2.64327   7
 -11  15   0 3.37318 3.85300   4
 -11  15   0 2.58034 3.57558   6
  10 -15   0 19.6331 4.62474   3
  10 -15   0 6.66306 2.51357   5
 -10  15   0 6.67513 2.73411   7
 -10  15   0 2.55678 3.54498   6
 -10  15   0 0.70463 2.86693   7
 -10  15   0 7.23474 3.98300   4
   9 -15   0 2.03971 2.20255   5
   9 -15   0 -1.0870 3.80385   3
  -9  15   0 3.48311 2.50974   7
  -9  15   0 -0.1850 3.46709   6
  -9  15   0 -0.7272 3.94010   4
  -9  15   0 -2.3212 1.84253   7
   8 -15   0 49.5845 3.61522   5
   8 -15   0 56.5874 5.59005   3
  -8  15   0 50.0307 5.44653   4
  -8  15   0 45.9357 5.22052   6
  -8  15   0 48.0862 3.91144   7
  -8  15   0 45.9354 4.51066   7
   7 -15   0 72.7710 6.66240   3
   7 -15   0 73.0188 4.05470   5
  -7  15   0 74.8217 5.09834   7
  -7  15   0 75.0073 6.58718   6
  -7  15   0 72.7104 4.62668   7
  -7  15   0 80.5041 7.09538   4
   6 -15   0 0.21487 1.54420   5
   6 -15   0 0.24713 3.52409   3
  -6  15   0 1.56489 2.37586   7
  -6  15   0 1.74196 1.96261   7
  -6  15   0 2.43268 3.92018   4
  -6  15   0 2.51909 3.64340   6
   5 -15   0 38.2362 4.74863   3
   5 -15   0 30.2852 2.44000   5
  -5  15   0 44.7996 4.95604   6
  -5  15   0 29.5700 4.52593   4
  -5  15   0 31.2753 3.21203   7
  -5  15   0 35.9382 3.49170   7
   4 -15   0 -2.9269 3.28525   3
  -4  15   0 -0.0989 3.71737   6
  -4  15   0 1.33123 2.13653   7
  -4  15   0 1.54005 2.33026   7
  -4  15   0 3.02481 3.51636   4
   3 -15   0 33.0757 4.54592   3
  -3  15   0 29.8860 4.26061   4
  -3  15   0 33.3856 4.77196   6
   2 -15   0 74.2679 5.95954   3
  -2  15   0 76.7823 5.87369   4
  -2  15   0 72.4113 6.45049   6
   1 -15   0 35.5158 4.35471   3
  -1  15   0 40.3195 4.24921   4
  -1  15   0 42.2914 5.10146   6
   0 -15   0 14.2419 3.38516   3
   0  15   0 11.6453 1.12788   5
   0  15   0 11.1250 4.08794   6
  -1 -15   0 8.06422 3.17232   3
   1  15   0 7.41045 1.12810   5
   1  15   0 8.11370 3.91019   6
  -2 -15   0 4.06491 2.79463   7
  -2 -15   0 4.76244 2.81702   3
   2  15   0 -2.3975 3.48124   6
   2  15   0 0.82306 1.07268   5
  -3 -15   0 5.87785 2.71008   3
  -3 -15   0 9.70909 3.31210   7
   3  15   0 3.96838 3.77487   6
   3  15   0 5.30814 1.37449   5
  -4 -15   0 5.86678 2.62107   3
  -4 -15   0 6.85538 3.41033   7
   4  15   0 10.7209 3.90857   6
   4  15   0 7.28076 1.63930   5
  -5 -15   0 2.90655 2.35044   3
  -5 -15   0 7.47175 3.52011   7
  -5 -15   0 6.98258 3.14653   4
   5  15   0 1.85732 3.74487   6
   5  15   0 8.16410 1.77800   5
   5  15   0 2.25274 2.00530   3
  -6 -15   0 3.16478 3.09602   4
  -6 -15   0 2.22107 3.32046   7
  -6 -15   0 4.22331 2.24353   3
   6  15   0 6.08288 3.90925   6
   6  15   0 3.26733 1.83236   5
   6  15   0 3.36924 1.91160   3
  -7 -15   0 88.8569 6.61102   4
  -7 -15   0 104.088 5.30105   3
  -7 -15   0 105.890 7.37944   7
   7  15   0 111.761 7.58727   6
   7  15   0 105.244 5.28108   5
  -8 -15   0 0.89200 3.29219   4
  -8 -15   0 3.98075 3.78043   7
  -8 -15   0 2.85391 1.62973   3
   8  15   0 4.07083 3.94148   6
   8  15   0 1.88213 2.12612   5
  -9 -15   0 41.3350 5.23922   7
  -9 -15   0 35.3338 4.64293   4
  -9 -15   0 31.8016 2.22990   3
   9  15   0 32.8058 3.42285   5
   9  15   0 38.5619 5.31660   6
 -10 -15   0 -2.2964 3.33973   4
 -10 -15   0 1.99447 3.94999   7
  10  15   0 0.08565 4.14183   6
  10  15   0 -1.3019 2.46883   5
 -11 -15   0 -5.0899 3.39318   4
 -11 -15   0 -2.4290 3.83288   7
  11  15   0 -2.8898 3.81212   6
  11  15   0 -0.4755 2.65460   5
 -12 -15   0 11.8303 4.60505   7
 -12 -15   0 17.2648 4.46430   4
  12  15   0 17.6637 4.92411   6
  12  15   0 20.7615 3.72926   5
 -13 -15   0 18.0992 4.50952   4
 -13 -15   0 14.1561 4.81199   7
  13  15   0 17.4506 4.86081   6
  13  15   0 9.92291 3.62973   5
 -14 -15   0 -2.4784 4.24107   4
 -14 -15   0 -5.6522 4.09009   7
  14  15   0 0.48395 4.22455   6
  14 -16   0 1.87059 4.41042   3
  14 -16   0 7.36042 3.14816   5
 -14  16   0 8.83360 4.57081   4
 -14  16   0 12.5786 4.51970   6
  13 -16   0 0.73263 4.13149   3
  13 -16   0 0.61527 2.71945   5
 -13  16   0 2.20733 4.17287   4
 -13  16   0 1.83436 3.85629   6
 -13  16   0 1.79251 2.41377   7
  12 -16   0 19.4624 3.16537   5
  12 -16   0 20.2250 4.87468   3
 -12  16   0 12.2816 2.83585   7
 -12  16   0 17.8208 4.60492   6
 -12  16   0 23.3896 4.90313   4
  11 -16   0 -2.1622 2.20555   5
  11 -16   0 -1.7763 3.80839   3
 -11  16   0 0.66887 3.86393   6
 -11  16   0 1.14451 2.54811   7
 -11  16   0 -1.2068 3.86014   4
  10 -16   0 5.64357 2.27116   5
  10 -16   0 0.84118 4.03825   3
 -10  16   0 3.11692 3.83731   4
 -10  16   0 4.60904 3.83165   6
 -10  16   0 1.10925 2.57723   7
   9 -16   0 -0.2607 1.96123   5
   9 -16   0 5.23351 4.25838   3
  -9  16   0 1.86694 2.56987   7
  -9  16   0 4.98133 3.85478   6
  -9  16   0 1.08923 3.97904   4
   8 -16   0 101.613 7.65958   3
   8 -16   0 87.6853 4.63272   5
  -8  16   0 105.523 5.96445   7
  -8  16   0 103.609 7.32617   6
  -8  16   0 86.0454 7.52039   4
   7 -16   0 62.4876 6.19911   3
   7 -16   0 68.9764 3.72940   5
  -7  16   0 74.0920 6.59213   6
  -7  16   0 72.9575 5.13126   7
  -7  16   0 70.4044 6.78636   4
   6 -16   0 0.31884 1.30024   5
   6 -16   0 -1.6814 3.58868   3
  -6  16   0 5.01084 4.17090   4
  -6  16   0 1.17124 2.36175   7
  -6  16   0 0.07038 3.66794   6
   5 -16   0 82.5467 6.80703   3
   5 -16   0 72.7588 3.43276   5
  -5  16   0 87.4404 5.44828   7
  -5  16   0 89.1878 7.00300   6
  -5  16   0 81.2518 7.04772   4
   4 -16   0 2.60555 3.56104   3
  -4  16   0 8.39430 2.69437   7
  -4  16   0 8.53502 3.95066   4
  -4  16   0 1.25740 3.82616   6
   3 -16   0 4.00491 3.65872   3
  -3  16   0 3.08565 2.54701   7
  -3  16   0 1.08861 3.54753   4
  -3  16   0 -2.8638 3.80854   6
   2 -16   0 3.14393 3.36915   3
  -2  16   0 10.2520 3.67128   4
  -2  16   0 4.36985 4.16147   6
   1 -16   0 -0.4963 3.11663   3
  -1  16   0 6.23036 3.16552   4
  -1  16   0 -1.9262 3.84825   6
   0 -16   0 35.2685 4.38690   3
   0  16   0 32.0069 5.30700   6
  -1 -16   0 1.76628 2.88601   3
   1  16   0 2.85436 4.11802   6
  -2 -16   0 52.0664 5.07571   3
   2  16   0 58.3010 5.87513   6
   2  16   0 45.4252 2.42858   5
  -3 -16   0 13.9032 3.33306   3
  -3 -16   0 21.6049 3.88684   7
   3  16   0 16.0204 4.49551   6
   3  16   0 20.8487 1.85067   5
  -4 -16   0 44.5617 4.20601   3
  -4 -16   0 53.4450 5.37157   7
   4  16   0 50.8964 5.66861   6
   4  16   0 48.3418 2.84919   5
  -5 -16   0 33.1604 3.58610   3
  -5 -16   0 34.7756 4.74775   7
   5  16   0 38.0880 2.85414   5
   5  16   0 43.8701 5.47382   6
  -6 -16   0 76.7244 5.06651   3
  -6 -16   0 80.3610 6.42853   4
  -6 -16   0 83.9216 6.80528   7
   6  16   0 80.1393 4.27053   5
   6  16   0 94.0893 7.39936   6
  -7 -16   0 8.67477 3.68860   4
  -7 -16   0 8.12664 2.16042   3
  -7 -16   0 1.48283 3.52121   7
   7  16   0 1.65122 3.78828   6
   7  16   0 9.29540 2.13441   5
  -8 -16   0 13.8685 3.81378   4
  -8 -16   0 15.0542 2.04502   3
  -8 -16   0 13.8884 4.27954   7
   8  16   0 15.0685 4.48597   6
   8  16   0 7.34781 2.32416   5
  -9 -16   0 -2.0495 3.42312   4
  -9 -16   0 1.91013 1.12439   3
  -9 -16   0 -0.8969 3.72230   7
   9  16   0 2.06258 3.93279   6
   9  16   0 6.38169 2.41350   5
 -10 -16   0 8.40145 4.24876   7
 -10 -16   0 2.72402 3.56987   4
  10  16   0 5.76809 2.56604   5
  10  16   0 1.05519 4.29273   6
 -11 -16   0 -1.5480 3.99333   7
 -11 -16   0 -1.1107 3.82552   4
  11  16   0 4.18540 4.47058   6
  11  16   0 0.44347 2.61282   5
 -12 -16   0 4.52733 4.38731   7
 -12 -16   0 14.5981 4.39255   4
  12  16   0 3.55597 3.02761   5
  12  16   0 13.3470 5.01775   6
  12 -17   0 6.80237 2.38426   5
  12 -17   0 -2.3462 4.09522   3
 -12  17   0 0.95369 3.99903   4
 -12  17   0 3.20571 4.33473   6
  11 -17   0 15.3095 2.54813   5
  11 -17   0 26.6175 5.22166   3
 -11  17   0 17.8398 3.02443   7
 -11  17   0 14.3668 4.74651   4
 -11  17   0 24.5037 4.92755   6
  10 -17   0 13.4073 4.73367   3
  10 -17   0 9.88819 2.25896   5
 -10  17   0 11.5248 4.62563   4
 -10  17   0 9.74192 2.90132   7
 -10  17   0 21.9424 4.86675   6
   9 -17   0 4.24609 4.35839   3
  -9  17   0 11.1584 4.41780   6
  -9  17   0 15.7800 3.01654   7
  -9  17   0 15.8475 4.64482   4
   8 -17   0 59.6484 6.41333   3
  -8  17   0 54.8417 6.08294   4
  -8  17   0 67.4613 5.09857   7
  -8  17   0 60.2495 6.29049   6
   7 -17   0 8.58922 4.23076   3
  -7  17   0 15.3920 2.98042   7
  -7  17   0 3.97112 4.23770   6
  -7  17   0 12.6169 4.66662   4
   6 -17   0 -2.3082 3.72873   3
  -6  17   0 -1.1831 2.36267   7
  -6  17   0 6.22859 4.09372   6
  -6  17   0 6.16177 4.19934   4
   5 -17   0 9.99633 4.27401   3
  -5  17   0 9.99011 4.41699   6
  -5  17   0 10.9004 2.87282   7
  -5  17   0 5.99993 4.44691   4
   4 -17   0 -0.0965 3.60991   3
  -4  17   0 2.31578 4.14670   6
  -4  17   0 1.91134 2.54358   7
  -4  17   0 -0.1947 3.82202   4
   3 -17   0 69.4802 6.68788   3
  -3  17   0 85.9387 7.40397   6
  -3  17   0 77.7340 6.77999   4
  -3  17   0 70.1628 5.44450   7
   2 -17   0 28.5390 4.53651   3
  -2  17   0 28.4242 4.39607   4
  -2  17   0 38.6621 5.61947   6
   1 -17   0 68.9535 6.20715   3
  -1  17   0 71.2898 6.02574   4
  -1  17   0 65.4964 6.55145   6
   0 -17   0 4.06181 3.34469   3
   0  17   0 -1.3104 3.22873   4
   0  17   0 0.65559 4.37130   6
  -1 -17   0 3.56045 3.32352   3
   1  17   0 1.21432 4.14382   6
  -2 -17   0 -1.3341 2.81554   3
   2  17   0 0.10598 4.20094   6
  -3 -17   0 2.58448 2.87100   3
   3  17   0 4.09139 4.43541   6
  -4 -17   0 69.0096 5.44673   3
  -4 -17   0 70.4775 6.59326   7
   4  17   0 72.3598 7.15144   6
  -5 -17   0 7.95645 2.73600   3
  -5 -17   0 -2.1551 3.42331   7
   5  17   0 8.32611 4.27996   6
  -6 -17   0 18.2860 4.43389   7
  -6 -17   0 19.1230 2.88083   3
   6  17   0 16.8371 2.12997   5
   6  17   0 14.4410 4.75420   6
  -7 -17   0 9.24522 2.31265   3
  -7 -17   0 6.80006 4.05550   7
  -7 -17   0 2.54569 3.46688   4
   7  17   0 6.88711 1.93804   5
   7  17   0 6.73842 4.67276   6
  -8 -17   0 0.61887 1.74296   3
  -8 -17   0 0.74893 3.90229   7
  -8 -17   0 9.37269 3.91139   4
   8  17   0 3.62667 2.07609   5
   8  17   0 10.6267 4.58863   6
  -9 -17   0 16.6214 4.31305   4
  -9 -17   0 8.36678 4.43566   7
   9  17   0 11.0066 2.55014   5
   9  17   0 10.6872 4.74792   6
 -10 -17   0 11.0665 4.51532   7
 -10 -17   0 10.5142 4.36746   4
  10  17   0 18.0203 5.17921   6
  10  17   0 11.8203 2.70559   5
 -11 -17   0 20.3368 4.76992   4
 -11 -17   0 13.6629 4.80499   7
  11  17   0 14.7320 5.11060   6
  11  17   0 19.7029 3.22993   5
  10 -18   0 81.8967 8.19106   3
 -10  18   0 61.2492 6.87860   6
 -10  18   0 78.8567 7.52054   4
 -10  18   0 79.4523 5.63907   7
   9 -18   0 9.38318 4.85536   3
  -9  18   0 17.5569 3.14128   7
  -9  18   0 21.0852 5.04860   6
  -9  18   0 9.62710 4.62465   4
   8 -18   0 15.1953 4.89995   3
  -8  18   0 10.0765 4.66534   6
  -8  18   0 8.66492 4.74217   4
  -8  18   0 12.4275 3.06656   7
   7 -18   0 41.6543 5.62538   3
  -7  18   0 23.7397 3.38031   7
  -7  18   0 19.1637 4.93082   4
  -7  18   0 27.3360 5.32874   6
   6 -18   0 -0.6309 3.84853   3
  -6  18   0 3.65294 4.30061   4
  -6  18   0 0.24744 2.54044   7
  -6  18   0 7.60943 4.34564   6
   5 -18   0 4.54905 3.98012   3
  -5  18   0 0.81424 4.38165   6
  -5  18   0 -1.6151 2.44750   7
  -5  18   0 -1.0317 4.17490   4
   4 -18   0 6.35083 4.04262   3
  -4  18   0 5.32861 4.58100   6
  -4  18   0 13.0503 3.02972   7
  -4  18   0 8.79811 4.31056   4
   3 -18   0 1.34346 3.82694   3
  -3  18   0 -3.0871 4.37755   6
  -3  18   0 -1.2444 4.08280   4
  -3  18   0 0.09522 2.73393   7
   2 -18   0 5.84661 3.80455   3
  -2  18   0 9.88972 4.00779   4
  -2  18   0 3.10597 4.76144   6
   1 -18   0 -0.9473 3.42248   3
  -1  18   0 0.24046 3.58594   4
  -1  18   0 -0.6508 4.54961   6
   0 -18   0 4.12610 3.52555   3
   0  18   0 6.88569 3.64312   4
   0  18   0 -9.7810 3.95127   6
  -1 -18   0 -2.7332 3.01280   3
   1  18   0 10.1732 4.62946   6
  -2 -18   0 101.232 6.78273   3
   2  18   0 90.1891 8.34751   6
  -3 -18   0 5.18010 3.21697   3
   3  18   0 13.5362 5.05023   6
  -4 -18   0 109.880 6.75363   3
   4  18   0 105.760 8.67411   6
  -5 -18   0 4.15045 2.73350   3
  -5 -18   0 -0.5887 3.75776   7
   5  18   0 0.40168 4.56215   6
  -6 -18   0 11.4735 2.72449   3
  -6 -18   0 13.7355 4.40182   7
   6  18   0 12.4066 5.28227   6
  -7 -18   0 11.0726 2.46937   3
  -7 -18   0 20.0716 4.69120   7
   7  18   0 17.3898 5.28814   6
  -8 -18   0 17.6949 4.29335   4
  -8 -18   0 10.1881 4.57962   7
   8  18   0 15.3728 5.39322   6
  -9 -18   0 0.25822 3.85093   4
  -9 -18   0 0.17594 4.11970   7
   9  18   0 -5.6307 4.47732   6
   8 -19   0 5.62010 4.45771   3
  -8  19   0 6.91785 4.93788   6
  -8  19   0 0.23872 2.73155   7
  -8  19   0 2.39166 4.39256   4
   7 -19   0 -1.6835 4.06195   3
  -7  19   0 -1.4140 4.54738   6
  -7  19   0 -7.9548 4.12241   4
  -7  19   0 2.13480 2.80579   7
   6 -19   0 -2.2380 3.90722   3
  -6  19   0 -2.0196 2.57493   7
  -6  19   0 6.31024 4.63911   4
  -6  19   0 -1.0774 4.66633   6
   5 -19   0 67.7117 6.73238   3
  -5  19   0 52.3588 6.28224   4
  -5  19   0 66.6325 5.35811   7
  -5  19   0 57.1301 6.78342   6
   4 -19   0 45.6696 5.71787   3
  -4  19   0 43.6750 5.75872   4
  -4  19   0 33.4468 4.11521   7
  -4  19   0 38.6103 6.23279   6
   3 -19   0 148.145 9.52533   3
  -3  19   0 163.585 10.3695   6
  -3  19   0 147.941 9.52682   4
  -3  19   0 162.234 8.44576   7
   2 -19   0 35.5451 5.08099   3
  -2  19   0 39.6750 6.16037   6
  -2  19   0 29.3144 5.31473   4
  -2  19   0 32.3206 4.15284   7
   1 -19   0 21.8054 4.46612   3
  -1  19   0 16.0520 5.45549   6
  -1  19   0 20.7041 4.50017   4
   0 -19   0 13.6239 4.00795   3
   0  19   0 12.0172 4.07278   4
   0  19   0 13.7086 5.10663   6
  -1 -19   0 28.3151 4.52109   3
   1  19   0 28.1952 4.59371   4
   1  19   0 25.6598 5.98880   6
  -2 -19   0 63.2436 6.03627   3
   2  19   0 50.2601 6.67903   6
  -3 -19   0 41.1657 4.67572   3
   3  19   0 44.2714 6.64394   6
  -4 -19   0 0.40825 2.85027   3
   4  19   0 4.56444 5.08263   6
  -5 -19   0 2.65879 2.59255   3
   5  19   0 -3.8856 4.57776   6
  -6 -19   0 1.36990 3.79769   7
  -6 -19   0 0.96180 2.36414   3
   6  19   0 -0.2276 4.81087   6
   4 -20   0 7.14548 4.31775   3
  -4  20   0 6.55064 5.04907   6
  -4  20   0 4.35662 4.71331   4
  -4  20   0 6.03263 2.96800   7
   3 -20   0 2.94201 3.99140   3
  -3  20   0 0.43227 5.15073   6
  -3  20   0 -1.0103 3.00684   7
  -3  20   0 -7.8479 4.05899   4
   2 -20   0 3.36013 3.85577   3
  -2  20   0 12.1508 5.61149   6
  -2  20   0 5.54397 3.16488   7
  -2  20   0 2.48107 4.37728   4
   1 -20   0 4.45988 3.85783   3
  -1  20   0 13.9101 5.56282   6
  -1  20   0 2.84139 4.29861   4
  -1  20   0 2.07953 3.26952   7
   0 -20   0 41.5699 5.20949   3
   0  20   0 32.2160 6.35154   6
   0  20   0 38.2341 5.49933   4
  -1 -20   0 -1.1945 3.24831   3
   1  20   0 -0.9132 3.95363   4
   1  20   0 -2.5486 5.06449   6
  -2 -20   0 38.0793 4.66042   3
   2  20   0 28.3881 6.25818   6
   2  20   0 33.2788 4.89183   4
  -3 -20   0 1.72167 3.13143   3
   3  20   0 1.68914 5.00215   6
   5  19  -1 3.08556 5.18832   6
  -5 -19   1 3.01309 2.83094   3
   4  19  -1 -5.7464 4.85043   6
   3  19  -1 0.22924 4.73679   6
  -3 -19   1 -0.7338 3.07203   3
   2  19  -1 9.87896 3.79596   4
   2  19  -1 4.70010 5.25873   6
  -2 -19   1 3.75243 3.38655   3
   1  19  -1 7.05938 5.31151   6
   1  19  -1 0.62321 3.46959   4
  -1 -19   1 6.45038 3.65372   3
   0  19  -1 12.9003 5.33749   6
   0  19  -1 21.2138 4.40683   4
   0 -19   1 10.3820 4.24094   3
  -1  19  -1 54.1466 5.67427   4
  -1  19  -1 52.1894 6.82442   6
   1 -19   1 48.3992 5.46115   3
  -2  19  -1 -0.4594 5.12238   6
  -2  19  -1 2.38465 4.11843   4
  -2  19  -1 -0.9312 2.67631   7
   2 -19   1 -5.0779 3.54241   3
  -3  19  -1 47.5744 6.61676   6
  -3  19  -1 38.4427 5.43646   4
  -3  19  -1 36.9687 4.21249   7
   3 -19   1 39.2708 5.39983   3
  -4  19  -1 12.3664 3.05176   7
  -4  19  -1 14.8006 5.44440   6
  -4  19  -1 6.76542 4.38556   4
   4 -19   1 18.1793 4.75956   3
  -5  19  -1 2.41057 4.21223   4
  -5  19  -1 8.66869 5.05494   6
  -5  19  -1 5.63671 2.69721   7
   5 -19   1 5.56156 4.44735   3
  -6  19  -1 0.75662 4.63392   6
  -6  19  -1 -2.5778 4.27829   4
  -6  19  -1 0.78777 2.54307   7
   6 -19   1 1.35225 4.33689   3
  -7  19  -1 19.8916 5.41709   6
  -7  19  -1 9.80748 4.67074   4
   7 -19   1 13.0425 4.72330   3
   8  18  -1 22.8798 5.65539   6
  -8 -18   1 22.6716 4.90091   7
   7  18  -1 6.90129 4.94915   6
  -7 -18   1 5.90297 2.33878   3
  -7 -18   1 6.88819 4.25082   7
   6  18  -1 -0.0880 4.38736   6
  -6 -18   1 1.79143 3.97254   7
  -6 -18   1 5.38278 2.62076   3
   5  18  -1 -0.0839 4.57767   6
  -5 -18   1 2.05430 3.69086   7
  -5 -18   1 -0.6785 2.58654   3
   4  18  -1 -4.7101 4.70009   6
  -4 -18   1 5.71966 3.06439   3
   3  18  -1 -0.0630 4.94586   6
  -3 -18   1 2.82531 2.99638   3
   2  18  -1 0.65493 4.55078   6
  -2 -18   1 5.45938 3.37177   3
   1  18  -1 0.69511 4.83531   6
   1  18  -1 0.94005 3.32548   4
  -1 -18   1 1.53640 3.41704   3
   0  18  -1 38.9762 5.84768   6
   0  18  -1 33.6825 4.61950   4
   0 -18   1 36.7024 4.77808   3
  -1  18  -1 3.09292 4.73579   6
  -1  18  -1 13.3777 3.92914   4
   1 -18   1 9.12072 4.05028   3
  -2  18  -1 6.05248 3.98242   4
  -2  18  -1 4.27612 4.75266   6
  -2  18  -1 11.2353 3.04319   7
   2 -18   1 7.66368 4.03564   3
  -3  18  -1 -0.6734 2.53171   7
  -3  18  -1 3.80671 3.89882   4
  -3  18  -1 2.83467 4.70983   6
   3 -18   1 2.20222 3.83265   3
  -4  18  -1 0.67792 2.52358   7
  -4  18  -1 4.52832 4.25874   4
  -4  18  -1 9.97671 4.81502   6
   4 -18   1 -0.6317 3.76809   3
  -5  18  -1 21.8978 4.75356   4
  -5  18  -1 23.6934 5.40437   6
  -5  18  -1 30.9176 3.52323   7
   5 -18   1 26.7356 4.96556   3
  -6  18  -1 37.9413 5.27756   4
  -6  18  -1 32.6201 3.51525   7
  -6  18  -1 21.6547 5.21187   6
   6 -18   1 31.6887 5.34752   3
  -7  18  -1 9.44160 2.62807   7
  -7  18  -1 18.7620 5.03786   6
  -7  18  -1 17.0378 4.61680   4
   7 -18   1 7.11244 4.47084   3
  -8  18  -1 3.67405 4.01810   4
  -8  18  -1 1.12768 2.40779   7
  -8  18  -1 6.02393 4.50770   6
   8 -18   1 -1.1459 4.31290   3
  -9  18  -1 5.40678 4.61747   6
  -9  18  -1 7.11140 4.16852   4
   9 -18   1 4.27575 4.49825   3
 -10  18  -1 1.03279 4.10211   4
 -10  18  -1 -3.4438 4.09263   6
  10 -18   1 -2.0016 4.28483   3
  10  17  -1 -1.3223 2.52656   5
  10  17  -1 9.80925 4.87124   6
 -10 -17   1 -5.9423 3.88388   7
 -10 -17   1 -2.2206 3.69426   4
   9  17  -1 46.5361 6.46183   6
   9  17  -1 54.0014 4.36774   5
  -9 -17   1 50.3299 6.05611   7
  -9 -17   1 56.2568 5.62570   4
   8  17  -1 3.28999 4.65690   6
   8  17  -1 2.38816 2.20494   5
  -8 -17   1 3.07402 3.69989   4
  -8 -17   1 7.04806 4.16293   7
  -8 -17   1 1.88823 1.87643   3
   7  17  -1 39.3678 6.05817   6
   7  17  -1 34.9355 3.16036   5
  -7 -17   1 32.1162 3.19034   3
  -7 -17   1 40.7488 5.29837   7
   6  17  -1 6.47363 4.66930   6
   6  17  -1 2.75825 1.85658   5
  -6 -17   1 -1.2817 3.65153   7
  -6 -17   1 -2.6876 2.24453   3
   5  17  -1 54.2029 3.42522   5
   5  17  -1 52.1836 6.43287   6
  -5 -17   1 51.2723 4.84437   3
  -5 -17   1 48.7867 5.37579   7
   4  17  -1 0.71738 4.61557   6
   4  17  -1 0.94133 1.90837   5
  -4 -17   1 -0.8916 2.77102   3
  -4 -17   1 -2.9541 3.16857   7
   3  17  -1 1.92353 4.07860   6
  -3 -17   1 2.30847 2.99918   3
   2  17  -1 3.24630 4.59013   6
  -2 -17   1 -3.7504 2.87798   3
   1  17  -1 41.3244 5.88646   6
  -1 -17   1 32.8207 4.51577   3
   0  17  -1 41.6929 5.73100   6
   0  17  -1 42.5157 4.55024   4
   0 -17   1 38.5989 4.80211   3
  -1  17  -1 25.3462 4.12722   4
  -1  17  -1 16.1116 4.94359   6
   1 -17   1 19.5271 4.19601   3
  -2  17  -1 3.14986 3.61360   4
  -2  17  -1 7.20663 4.56032   6
   2 -17   1 5.95790 3.72891   3
  -3  17  -1 2.17870 3.66512   4
  -3  17  -1 -1.8958 2.40069   7
  -3  17  -1 2.88630 4.50660   6
   3 -17   1 3.64013 3.73850   3
  -4  17  -1 -0.8554 2.37638   7
  -4  17  -1 -1.9425 4.19508   6
  -4  17  -1 -3.5692 3.85948   4
   4 -17   1 -1.6435 3.66781   3
  -5  17  -1 23.4805 5.06458   6
  -5  17  -1 20.3271 3.06480   7
  -5  17  -1 26.6136 4.62329   4
   5 -17   1 25.2338 4.61248   3
  -6  17  -1 1.88628 2.31647   7
  -6  17  -1 -2.2836 3.78976   6
  -6  17  -1 -0.0455 4.01794   4
   6 -17   1 1.28026 3.89643   3
  -7  17  -1 1.16738 4.03792   6
  -7  17  -1 2.56528 2.41161   7
  -7  17  -1 -2.7436 3.71320   4
   7 -17   1 -4.5020 3.74611   3
  -8  17  -1 1.46538 4.03727   6
  -8  17  -1 -4.9526 3.68125   4
  -8  17  -1 0.62334 2.31023   7
   8 -17   1 1.55664 4.14211   3
   8 -17   1 -1.3231 2.05434   5
  -9  17  -1 14.2941 2.71768   7
  -9  17  -1 14.2320 4.31688   4
  -9  17  -1 17.7469 4.60616   6
   9 -17   1 16.0178 2.36164   5
   9 -17   1 10.7026 4.60317   3
 -10  17  -1 0.57547 4.19127   6
 -10  17  -1 1.23639 2.29757   7
 -10  17  -1 -2.8379 3.73462   4
  10 -17   1 3.31282 2.21064   5
  10 -17   1 2.79284 4.30484   3
 -11  17  -1 9.93081 4.10966   4
 -11  17  -1 6.77739 4.51265   6
  11 -17   1 5.34320 2.51814   5
  11 -17   1 14.1671 5.08288   3
 -12  17  -1 11.7123 4.31626   4
 -12  17  -1 9.08485 4.66643   6
  12 -17   1 17.3816 5.19851   3
  12 -17   1 11.1486 2.85724   5
  12  16  -1 11.1221 4.93645   6
 -12 -16   1 9.55567 4.32784   4
 -12 -16   1 12.4319 4.79866   7
  11  16  -1 7.56783 4.78780   6
  11  16  -1 -4.5027 2.57450   5
 -11 -16   1 4.80454 4.15696   7
 -11 -16   1 -4.6592 3.53690   4
  10  16  -1 3.04722 2.70132   5
  10  16  -1 5.40233 4.59268   6
 -10 -16   1 3.79464 4.19584   7
 -10 -16   1 -0.7016 3.52443   4
   9  16  -1 4.32310 4.17958   6
   9  16  -1 -1.0629 2.48460   5
  -9 -16   1 -3.7613 3.35987   4
  -9 -16   1 -2.3700 3.75143   7
  -9 -16   1 1.85322 1.63405   3
   8  16  -1 4.75438 2.41026   5
   8  16  -1 8.16408 4.64382   6
  -8 -16   1 4.95040 1.90525   3
  -8 -16   1 3.36979 3.92200   7
  -8 -16   1 2.90213 3.40418   4
   7  16  -1 4.70945 2.16632   5
   7  16  -1 -1.1106 4.13520   6
  -7 -16   1 2.48983 3.71769   7
  -7 -16   1 0.01085 3.15640   4
  -7 -16   1 1.93808 2.06326   3
   6  16  -1 4.29561 2.02563   5
   6  16  -1 11.4889 4.54204   6
  -6 -16   1 9.67817 3.53703   4
  -6 -16   1 8.27666 3.89026   7
  -6 -16   1 6.52731 2.50379   3
   5  16  -1 5.65397 4.01849   6
   5  16  -1 5.17340 1.93736   5
  -5 -16   1 4.36871 3.51439   7
  -5 -16   1 6.70305 2.70974   3
   4  16  -1 84.1953 4.31049   5
   4  16  -1 79.0374 7.25250   6
  -4 -16   1 96.9992 6.51869   7
  -4 -16   1 76.2773 5.68425   3
   3  16  -1 -4.6958 3.95041   6
   3  16  -1 -1.5099 1.44869   5
  -3 -16   1 0.22342 2.82857   3
  -3 -16   1 -1.2232 3.08729   7
   2  16  -1 155.407 9.20939   6
   2  16  -1 143.434 5.93724   5
  -2 -16   1 148.564 8.06434   3
   1  16  -1 0.33735 3.83620   6
   1  16  -1 1.81260 1.25644   5
  -1 -16   1 0.59657 3.13324   3
   0  16  -1 76.4993 3.48572   5
   0  16  -1 86.1227 6.05489   4
   0  16  -1 76.4003 7.12029   6
   0 -16   1 76.0467 6.39390   3
  -1  16  -1 34.9998 5.24801   6
  -1  16  -1 31.9600 4.14678   4
   1 -16   1 29.0182 4.41874   3
  -2  16  -1 0.99179 4.13867   6
  -2  16  -1 -0.3650 3.09574   4
   2 -16   1 3.24775 3.56578   3
  -3  16  -1 20.2503 4.06751   4
  -3  16  -1 22.4828 4.83173   6
  -3  16  -1 20.2873 3.08144   7
   3 -16   1 21.8883 4.27800   3
  -4  16  -1 -2.2041 2.08937   7
  -4  16  -1 5.04688 3.85906   4
  -4  16  -1 0.80680 3.90940   6
   4 -16   1 -0.4449 3.48529   3
  -5  16  -1 7.82937 2.52741   7
  -5  16  -1 14.7821 4.18162   4
  -5  16  -1 10.5067 4.06000   6
   5 -16   1 7.18829 3.98099   3
  -6  16  -1 14.8524 4.37486   6
  -6  16  -1 17.8730 2.86474   7
  -6  16  -1 24.8762 4.42124   4
  -6  16  -1 16.8811 2.52568   7
   6 -16   1 14.8975 1.99013   5
   6 -16   1 10.0448 4.26544   3
  -7  16  -1 1.80181 3.94091   4
  -7  16  -1 3.95303 3.88153   6
  -7  16  -1 0.09775 2.26075   7
   7 -16   1 1.95118 3.85026   3
   7 -16   1 0.95373 1.80286   5
  -8  16  -1 0.79487 3.97562   6
  -8  16  -1 0.66431 3.72186   4
  -8  16  -1 -1.7491 2.16939   7
   8 -16   1 -1.5640 1.92794   5
   8 -16   1 -4.0798 3.76712   3
  -9  16  -1 2.29423 2.38990   7
  -9  16  -1 1.30207 3.87309   6
  -9  16  -1 5.22167 3.88013   4
   9 -16   1 1.30080 3.99935   3
   9 -16   1 4.53551 2.25223   5
 -10  16  -1 -1.6333 3.72792   4
 -10  16  -1 2.87342 2.32481   7
 -10  16  -1 -5.7582 3.60812   6
  10 -16   1 1.39570 2.35161   5
  10 -16   1 -3.9683 3.82869   3
 -11  16  -1 0.55122 4.08529   6
 -11  16  -1 1.71875 2.16944   7
 -11  16  -1 1.59336 3.77906   4
  11 -16   1 -5.8677 3.85591   3
  11 -16   1 0.97811 2.49722   5
 -12  16  -1 16.2512 4.79204   6
 -12  16  -1 20.4451 3.61827   7
 -12  16  -1 10.5882 4.33258   4
  12 -16   1 13.7578 3.23416   5
  12 -16   1 9.14686 4.87542   3
 -13  16  -1 24.2285 5.02254   6
 -13  16  -1 24.3663 4.84888   4
  13 -16   1 23.4319 3.62850   5
  13 -16   1 14.2603 5.08013   3
  13  15  -1 0.32804 3.33344   5
  13  15  -1 -4.3177 4.20141   6
 -13 -15   1 -2.0848 4.27376   7
 -13 -15   1 0.72682 3.82417   4
  12  15  -1 15.8092 3.63504   5
  12  15  -1 10.0189 4.77612   6
 -12 -15   1 9.52814 4.62153   7
 -12 -15   1 18.6685 4.48714   4
  11  15  -1 91.7376 7.92149   6
  11  15  -1 90.3987 6.22710   5
 -11 -15   1 98.9509 7.02695   4
 -11 -15   1 98.2699 8.08306   7
  10  15  -1 6.96847 4.41884   6
  10  15  -1 0.34193 2.70157   5
 -10 -15   1 2.51374 4.04750   7
 -10 -15   1 -0.0420 3.32629   4
   9  15  -1 6.23097 2.67992   5
   9  15  -1 6.77874 4.09065   6
  -9 -15   1 8.58945 4.07784   7
  -9 -15   1 9.55558 3.59608   4
  -9 -15   1 8.27937 1.53502   3
   8  15  -1 2.42555 2.31869   5
   8  15  -1 8.81878 4.06743   6
  -8 -15   1 2.98177 3.24364   4
  -8 -15   1 5.70947 3.72933   7
  -8 -15   1 5.01002 1.83633   3
   7  15  -1 29.9928 3.14757   5
   7  15  -1 32.9027 4.90808   6
  -7 -15   1 23.3157 2.79733   3
  -7 -15   1 30.1261 4.05150   4
  -7 -15   1 29.0620 4.61094   7
   6  15  -1 5.29469 4.01662   6
   6  15  -1 12.9824 2.35685   5
  -6 -15   1 9.18332 3.24906   4
  -6 -15   1 5.92443 3.68372   7
  -6 -15   1 12.8852 2.60338   3
   5  15  -1 113.859 7.76735   6
   5  15  -1 111.840 5.36392   5
  -5 -15   1 114.183 6.22460   3
  -5 -15   1 110.654 7.23724   7
  -5 -15   1 106.321 6.69981   4
   4  15  -1 20.2513 4.49436   6
   4  15  -1 23.8796 2.43941   5
  -4 -15   1 21.9747 3.82946   7
  -4 -15   1 25.2772 3.50121   3
   3  15  -1 -2.6059 3.68129   6
   3  15  -1 1.06023 1.47765   5
  -3 -15   1 1.66217 2.80984   3
  -3 -15   1 -2.6431 2.68380   7
   2  15  -1 -0.2509 3.39755   6
   2  15  -1 0.44370 1.40986   5
  -2 -15   1 0.47654 2.78163   3
  -2 -15   1 3.27719 2.89600   7
   1  15  -1 5.67370 3.93716   6
   1  15  -1 2.65053 1.38692   5
  -1 -15   1 1.24759 3.03173   3
   0  15  -1 3.60997 1.33286   5
   0  15  -1 1.33697 3.93693   6
   0 -15   1 -0.7669 3.01915   3
  -1  15  -1 11.4038 3.10632   4
  -1  15  -1 8.17578 1.40747   5
  -1  15  -1 5.73932 3.96365   6
   1 -15   1 14.1561 3.68038   3
  -2  15  -1 10.4628 4.12844   6
   2 -15   1 8.84552 3.68782   3
  -3  15  -1 118.861 8.17814   6
  -3  15  -1 124.168 6.50784   7
  -3  15  -1 152.711 7.65648   4
   3 -15   1 122.764 7.79483   3
  -4  15  -1 20.3883 2.66930   7
  -4  15  -1 18.8702 3.96548   4
  -4  15  -1 22.2686 4.45747   6
  -4  15  -1 17.7886 2.83430   7
   4 -15   1 23.2919 4.31804   3
  -5  15  -1 14.7151 2.66834   7
  -5  15  -1 8.86318 4.06875   6
  -5  15  -1 13.1592 2.39535   7
  -5  15  -1 10.2911 4.01967   4
   5 -15   1 15.7981 4.15884   3
  -6  15  -1 1.31762 3.69879   4
  -6  15  -1 1.49338 1.82006   7
  -6  15  -1 5.35495 2.30574   7
  -6  15  -1 -0.9623 3.41339   6
   6 -15   1 1.47466 3.65259   3
  -7  15  -1 11.8575 2.52455   7
  -7  15  -1 10.3933 4.06288   6
  -7  15  -1 11.6486 3.96627   4
   7 -15   1 6.13037 4.06427   3
  -8  15  -1 0.47741 2.28970   7
  -8  15  -1 0.73883 1.73829   7
  -8  15  -1 3.01093 3.71733   6
  -8  15  -1 2.36377 3.86390   4
   8 -15   1 7.20329 4.02569   3
   8 -15   1 3.92373 2.16413   5
  -9  15  -1 13.0560 4.11554   4
  -9  15  -1 16.7406 2.76738   7
  -9  15  -1 19.9186 4.40731   6
   9 -15   1 14.5149 2.75112   5
   9 -15   1 18.9091 4.56018   3
 -10  15  -1 43.5781 5.30124   6
 -10  15  -1 34.8844 3.35125   7
 -10  15  -1 35.3934 4.81972   4
  10 -15   1 33.3602 3.45254   5
  10 -15   1 39.6635 5.28994   3
 -11  15  -1 5.92532 3.92712   4
 -11  15  -1 1.78103 3.80386   6
 -11  15  -1 2.67472 2.24360   7
  11 -15   1 5.07627 2.71953   5
  11 -15   1 6.86634 4.27889   3
 -12  15  -1 20.9021 4.39897   4
 -12  15  -1 19.5475 2.65454   7
 -12  15  -1 22.9800 4.71445   6
  12 -15   1 16.4264 4.74347   3
  12 -15   1 23.1580 3.56005   5
 -13  15  -1 3.15606 2.08880   7
 -13  15  -1 5.22347 3.85510   4
 -13  15  -1 4.42519 4.05076   6
  13 -15   1 10.3433 4.69006   3
  13 -15   1 9.96000 3.37136   5
 -14  15  -1 6.74821 4.15823   4
 -14  15  -1 -2.0062 3.99624   6
  14 -15   1 0.91468 3.16369   5
  14 -15   1 0.19521 4.35915   3
 -15  15  -1 12.5027 4.43679   4
  15 -15   1 7.91530 4.63730   3
  14  14  -1 16.5988 4.84433   6
  14  14  -1 3.50280 3.65539   5
 -14 -14   1 -0.1173 3.97836   4
 -14 -14   1 18.7345 4.93019   7
  13  14  -1 -0.0616 4.08389   6
  13  14  -1 3.63891 3.44200   5
 -13 -14   1 1.89716 4.00743   4
 -13 -14   1 -4.6758 4.02618   7
  12  14  -1 29.1980 5.34538   6
  12  14  -1 37.5345 4.37372   5
 -12 -14   1 25.7621 4.63955   4
 -12 -14   1 33.3293 5.27209   7
  11  14  -1 30.6967 4.03019   5
  11  14  -1 25.9355 4.93411   6
 -11 -14   1 25.1788 4.45660   4
 -11 -14   1 31.0841 5.12190   7
  10  14  -1 5.57028 4.16541   6
  10  14  -1 4.38574 2.83079   5
 -10 -14   1 2.52083 3.78776   7
 -10 -14   1 5.65760 3.69977   4
   9  14  -1 77.9272 5.23738   5
   9  14  -1 93.3196 7.06374   6
  -9 -14   1 76.7080 3.74152   3
  -9 -14   1 92.8811 6.12461   4
  -9 -14   1 77.0437 3.61123   3
  -9 -14   1 79.0307 6.90544   7
   8  14  -1 -2.4418 3.60605   6
   8  14  -1 2.88945 2.33798   5
  -8 -14   1 2.42032 3.15695   4
  -8 -14   1 4.06935 1.73908   3
  -8 -14   1 0.03854 3.46633   7
   7  14  -1 4.94076 3.81868   6
   7  14  -1 6.55629 2.31501   5
  -7 -14   1 7.78675 3.32352   4
  -7 -14   1 4.65401 3.55307   7
  -7 -14   1 5.55279 2.08848   3
   6  14  -1 5.02875 2.14013   5
   6  14  -1 5.94638 3.89668   6
  -6 -14   1 2.02109 2.19216   3
  -6 -14   1 4.62677 3.36028   7
  -6 -14   1 2.26016 2.89406   4
   5  14  -1 16.9125 2.41844   3
   5  14  -1 23.8946 4.32425   6
   5  14  -1 16.8076 2.40535   5
  -5 -14   1 19.7390 2.91940   3
  -5 -14   1 24.0897 3.49240   4
  -5 -14   1 17.1547 3.68004   7
   4  14  -1 313.843 13.9868   6
   4  14  -1 315.581 12.7976   3
   4  14  -1 331.751 12.2513   5
  -4 -14   1 340.125 13.8347   7
  -4 -14   1 337.383 13.0748   3
  -4 -14   1 326.378 13.2697   4
   3  14  -1 47.4963 3.24423   5
   3  14  -1 52.5055 5.10505   6
  -3 -14   1 48.3031 4.65348   3
  -3 -14   1 45.5878 4.80729   7
   2  14  -1 44.9927 2.98681   5
   2  14  -1 49.6249 5.32344   6
  -2 -14   1 49.0167 4.84656   7
  -2 -14   1 55.8942 4.82631   3
   1  14  -1 3.16220 1.43046   5
   1  14  -1 6.82117 3.83327   6
  -1 -14   1 0.60029 2.75125   3
   0  14  -1 -1.2419 3.49007   6
   0  14  -1 0.65288 1.33709   5
   0 -14   1 -0.5396 2.81358   3
  -1  14  -1 6.76936 1.47923   5
  -1  14  -1 1.39127 3.60503   6
  -1  14  -1 7.92750 2.40599   7
  -1  14  -1 6.43297 2.79152   4
   1 -14   1 5.20983 3.14788   3
  -2  14  -1 13.2124 1.67689   5
  -2  14  -1 9.02625 2.99595   4
  -2  14  -1 15.7557 3.82360   6
  -2  14  -1 13.3927 2.54051   7
   2 -14   1 16.3265 3.61034   3
  -3  14  -1 -0.7728 3.52789   6
  -3  14  -1 -0.7564 1.86901   7
  -3  14  -1 0.49174 2.88681   4
   3 -14   1 1.57749 3.23983   3
  -4  14  -1 -0.5808 3.06658   4
  -4  14  -1 0.32840 3.39912   6
  -4  14  -1 0.46115 2.02628   7
  -4  14  -1 0.63704 1.90612   7
   4 -14   1 3.51217 3.38589   3
  -5  14  -1 24.6514 2.84738   7
  -5  14  -1 22.0557 3.95421   4
  -5  14  -1 21.6823 2.58520   7
  -5  14  -1 27.3173 4.39343   6
   5 -14   1 25.8286 4.32899   3
  -6  14  -1 28.9129 3.01621   7
  -6  14  -1 24.8921 2.70064   7
  -6  14  -1 31.9631 4.28134   4
  -6  14  -1 22.6499 4.20865   6
   6 -14   1 35.6889 4.74640   3
  -7  14  -1 26.4486 4.37648   6
  -7  14  -1 22.7920 2.53799   7
  -7  14  -1 24.0402 2.87374   7
  -7  14  -1 22.0443 4.18971   4
   7 -14   1 19.6213 4.42112   3
  -8  14  -1 9.04293 3.56269   6
  -8  14  -1 6.48242 1.89691   7
  -8  14  -1 2.12020 2.22647   7
   8 -14   1 5.95751 3.88645   3
  -9  14  -1 29.7868 3.06495   7
  -9  14  -1 29.0993 3.09524   7
  -9  14  -1 27.4142 4.38192   6
  -9  14  -1 28.1930 4.40882   4
   9 -14   1 27.8181 4.65591   3
   9 -14   1 24.6249 3.09840   5
 -10  14  -1 23.2250 2.89679   7
 -10  14  -1 21.9512 4.28755   4
 -10  14  -1 22.7135 2.50592   7
 -10  14  -1 25.7909 4.41065   6
  10 -14   1 18.3372 4.32485   3
  10 -14   1 22.1422 3.20321   5
 -11  14  -1 -0.6155 3.45792   6
 -11  14  -1 4.22135 2.25925   7
 -11  14  -1 6.56739 3.74254   4
 -11  14  -1 -0.8482 1.92244   7
  11 -14   1 5.42947 2.81043   5
  11 -14   1 4.74678 3.94707   3
 -12  14  -1 11.6881 3.81495   4
 -12  14  -1 7.31399 2.28800   7
 -12  14  -1 6.12951 3.86192   6
  12 -14   1 5.00630 3.09962   5
  12 -14   1 8.46643 4.21537   3
 -13  14  -1 13.2461 4.13220   6
 -13  14  -1 5.55607 2.23938   7
 -13  14  -1 5.21813 3.75380   4
  13 -14   1 6.43510 3.22209   5
  13 -14   1 8.63340 4.31340   3
 -14  14  -1 2.16932 3.78768   4
 -14  14  -1 -0.0170 1.95093   7
 -14  14  -1 4.32511 3.93149   6
  14 -14   1 5.34880 4.26929   3
  14 -14   1 3.38823 3.36476   5
 -15  14  -1 -0.5265 3.94331   4
 -15  14  -1 6.36102 4.10459   6
 -15  14  -1 2.03796 3.01748   7
  15 -14   1 -4.2432 3.41194   5
  15 -14   1 13.6838 4.79657   3
 -16  14  -1 7.55776 4.36840   6
 -16  14  -1 9.89872 4.46400   4
  16 -14   1 11.5804 4.00015   5
  16 -14   1 10.4346 4.86666   3
  15  13  -1 9.31155 4.20749   5
  15  13  -1 15.5601 4.69808   6
 -15 -13   1 5.37337 4.44490   4
 -15 -13   1 11.0383 4.87490   7
  14  13  -1 13.4496 4.63049   6
  14  13  -1 16.4892 4.02820   5
 -14 -13   1 16.0911 4.45886   4
 -14 -13   1 16.5766 4.95610   7
  13  13  -1 15.0547 4.48654   6
  13  13  -1 20.5064 3.99271   5
 -13 -13   1 10.8920 4.60011   7
 -13 -13   1 17.8962 4.43621   4
  12  13  -1 1.60388 3.92674   6
  12  13  -1 0.96641 3.05766   5
 -12 -13   1 5.20330 3.90232   4
 -12 -13   1 6.50431 4.15248   7
  11  13  -1 66.8776 5.35859   5
  11  13  -1 55.3919 5.89508   6
 -11 -13   1 71.9768 6.21407   4
 -11 -13   1 63.0911 2.95671   8
 -11 -13   1 58.7074 5.99196   7
  10  13  -1 17.8408 3.33578   5
  10  13  -1 20.3020 4.44623   6
 -10 -13   1 21.0515 3.92861   4
 -10 -13   1 22.5507 1.57022   8
 -10 -13   1 25.0325 4.55730   7
   9  13  -1 2.62398 2.56266   5
   9  13  -1 -3.0937 3.39760   6
  -9 -13   1 0.76218 1.04268   3
  -9 -13   1 0.52726 2.96035   4
  -9 -13   1 0.23315 1.08712   3
  -9 -13   1 -0.8300 3.40926   7
  -9 -13   1 0.97696 0.68514   8
   8  13  -1 26.1266 4.50322   6
   8  13  -1 24.6723 3.10070   5
  -8 -13   1 25.3030 3.77648   4
  -8 -13   1 32.8358 4.50986   7
  -8 -13   1 24.4665 2.27512   3
   7  13  -1 126.633 6.18964   5
   7  13  -1 127.146 7.74198   6
  -7 -13   1 123.816 6.97391   4
  -7 -13   1 124.919 5.84517   3
  -7 -13   1 126.977 7.60971   7
   6  13  -1 92.6191 4.96380   5
   6  13  -1 86.3893 6.47030   6
  -6 -13   1 94.0950 6.47893   7
  -6 -13   1 98.7962 5.17707   3
  -6 -13   1 91.4923 5.62370   4
   5  13  -1 14.3326 3.68368   6
   5  13  -1 15.3401 2.27655   3
   5  13  -1 18.5939 2.41282   5
  -5 -13   1 13.7355 2.58935   3
  -5 -13   1 23.1947 3.30809   4
  -5 -13   1 15.5059 3.41566   7
   4  13  -1 32.4038 2.90782   5
   4  13  -1 31.5806 4.34944   6
   4  13  -1 32.9473 3.36526   3
  -4 -13   1 32.6309 3.47983   4
  -4 -13   1 33.9878 3.92368   7
  -4 -13   1 33.9625 3.38221   3
   3  13  -1 19.1332 3.97369   6
   3  13  -1 21.1373 2.25005   5
   3  13  -1 21.9819 2.78611   3
  -3 -13   1 26.1826 3.12214   3
  -3 -13   1 20.3275 3.35671   7
   2  13  -1 62.2708 3.30655   5
   2  13  -1 52.9205 5.30354   6
   2  13  -1 48.9956 4.21279   3
  -2 -13   1 56.7501 4.81398   3
  -2 -13   1 51.6613 4.82858   7
   1  13  -1 101.499 6.54991   6
   1  13  -1 100.298 4.42281   5
   1  13  -1 93.2440 5.42911   7
  -1 -13   1 105.528 5.90625   3
  -1 -13   1 84.9049 5.68678   7
  -1 -13   1 94.9349 3.86327   8
   0  13  -1 11.9118 3.69775   6
   0  13  -1 9.32047 1.59086   5
   0  13  -1 9.26604 2.40707   7
   0 -13   1 6.68641 1.33185   8
   0 -13   1 14.1733 3.15684   3
  -1  13  -1 58.2742 5.58035   6
  -1  13  -1 60.1402 4.16555   7
  -1  13  -1 54.4076 3.11333   5
   1 -13   1 55.3860 3.16672   8
   1 -13   1 60.1313 5.09763   3
  -2  13  -1 247.963 11.1402   6
  -2  13  -1 260.542 10.4448   4
  -2  13  -1 246.700 9.24704   5
  -2  13  -1 251.641 10.1123   7
   2 -13   1 238.100 10.8739   3
   2 -13   1 244.649 9.40905   8
  -3  13  -1 2.89772 1.43741   5
  -3  13  -1 0.28018 2.71988   4
  -3  13  -1 -2.7523 3.17656   6
  -3  13  -1 1.41186 1.92101   7
   3 -13   1 2.67810 3.10224   3
   3 -13   1 0.94069 1.79089   8
  -4  13  -1 3.78140 2.08162   7
  -4  13  -1 5.56217 3.41380   6
  -4  13  -1 0.60209 1.84460   7
  -4  13  -1 7.37753 3.30350   4
   4 -13   1 2.33752 3.26036   3
  -5  13  -1 17.8456 3.82558   6
  -5  13  -1 24.4438 2.76028   7
  -5  13  -1 20.7983 2.58122   7
  -5  13  -1 27.7726 3.92609   4
   5 -13   1 19.7889 3.86487   3
  -6  13  -1 86.5838 6.40323   4
  -6  13  -1 95.8788 4.98993   7
  -6  13  -1 86.2922 4.76244   7
  -6  13  -1 89.6871 6.29032   6
   6 -13   1 88.8859 6.64365   3
  -7  13  -1 8.19358 3.54990   6
  -7  13  -1 9.44266 2.28688   7
  -7  13  -1 11.3586 2.08336   7
  -7  13  -1 7.74413 3.56523   4
   7 -13   1 6.43693 3.73144   3
  -8  13  -1 12.3747 3.56999   6
  -8  13  -1 10.7332 2.07636   7
  -8  13  -1 12.1624 3.71431   4
  -8  13  -1 18.2446 2.63579   7
   8 -13   1 9.10438 3.94275   3
  -9  13  -1 30.3824 3.19098   7
  -9  13  -1 43.9466 4.66415   4
  -9  13  -1 37.3181 3.26365   7
  -9  13  -1 49.2972 4.90543   6
   9 -13   1 43.4731 3.96694   5
   9 -13   1 45.5266 5.14322   3
 -10  13  -1 14.0575 3.62674   6
 -10  13  -1 18.0373 3.94627   4
 -10  13  -1 17.4359 2.65145   7
 -10  13  -1 11.6337 2.09410   7
  10 -13   1 7.50413 2.71658   5
  10 -13   1 12.4516 3.98556   3
 -11  13  -1 7.55488 3.65238   6
 -11  13  -1 9.36877 1.95103   7
 -11  13  -1 10.8821 2.45415   7
 -11  13  -1 9.81866 3.57437   4
  11 -13   1 9.32703 2.93189   5
  11 -13   1 10.3828 4.02915   3
 -12  13  -1 0.72134 2.07330   7
 -12  13  -1 0.30275 3.28904   4
 -12  13  -1 -2.5309 3.19008   6
 -12  13  -1 2.55520 1.75201   7
  12 -13   1 -5.6742 3.52029   3
  12 -13   1 -3.0136 2.85813   5
 -13  13  -1 3.33107 3.59882   6
 -13  13  -1 5.49713 3.67727   4
 -13  13  -1 -0.1804 2.10212   7
  13 -13   1 3.49845 3.20368   5
  13 -13   1 5.98258 4.23284   3
 -14  13  -1 1.64608 3.58581   6
 -14  13  -1 1.34453 2.06771   7
 -14  13  -1 0.66639 3.73978   4
  14 -13   1 0.59523 3.35478   5
  14 -13   1 -1.0956 3.93555   3
 -15  13  -1 57.6590 6.11581   4
 -15  13  -1 59.4365 4.35119   7
 -15  13  -1 61.4276 6.15346   6
  15 -13   1 63.2634 6.64410   3
  15 -13   1 66.1301 6.24029   5
 -16  13  -1 8.08957 4.24069   4
 -16  13  -1 4.42344 2.24449   7
 -16  13  -1 3.73118 3.95240   6
  16 -13   1 12.5259 4.59619   3
  16 -13   1 0.24867 3.78658   5
 -17  13  -1 1.31397 4.19764   4
 -17  13  -1 0.36156 3.92910   6
  17 -13   1 0.79879 3.84272   5
  17 -13   1 -2.9267 4.19534   3
  16  12  -1 -0.6944 4.06636   6
  16  12  -1 1.29814 3.85593   5
 -16 -12   1 -1.8132 4.08862   7
 -16 -12   1 1.33121 4.29340   4
  15  12  -1 0.00848 3.99228   6
  15  12  -1 -0.4736 3.61130   5
 -15 -12   1 2.66312 4.34074   7
 -15 -12   1 4.30213 4.12101   4
  14  12  -1 128.096 7.57127   5
  14  12  -1 119.248 8.51541   6
 -14 -12   1 118.207 8.35847   4
 -14 -12   1 126.688 8.90453   7
  13  12  -1 -0.8067 3.64494   6
  13  12  -1 4.52439 3.36442   5
 -13 -12   1 -2.1848 3.75587   7
 -13 -12   1 5.71077 3.67965   4
  12  12  -1 26.7008 3.82545   5
  12  12  -1 23.2097 4.45057   6
 -12 -12   1 20.3340 2.04046   8
 -12 -12   1 17.6585 4.40619   7
 -12 -12   1 26.0163 4.19634   4
  11  12  -1 -0.6622 3.19200   6
  11  12  -1 2.54839 2.75089   5
 -11 -12   1 -0.7192 1.20976   8
 -11 -12   1 -3.6084 3.17437   7
 -11 -12   1 6.61341 3.35414   4
  10  12  -1 5.17810 2.73552   5
  10  12  -1 1.95369 3.36271   6
 -10 -12   1 3.22557 1.21366   8
 -10 -12   1 -0.8629 3.36974   7
 -10 -12   1 -0.2923 2.88313   4
   9  12  -1 2.75414 2.38199   5
   9  12  -1 0.80466 3.34805   6
  -9 -12   1 -2.1325 2.74419   4
  -9 -12   1 -0.4160 1.03015   8
  -9 -12   1 -1.1608 0.93410   3
  -9 -12   1 2.61782 1.06635   3
  -9 -12   1 -4.4815 2.98480   7
   8  12  -1 -1.6463 2.05675   5
   8  12  -1 -1.1613 3.14630   6
  -8 -12   1 0.34058 0.95169   8
  -8 -12   1 0.11126 1.39336   3
  -8 -12   1 0.29949 3.10252   7
  -8 -12   1 1.11535 2.62724   4
   7  12  -1 16.2632 3.62677   6
   7  12  -1 11.6328 2.42877   5
  -7 -12   1 16.4322 2.16056   3
  -7 -12   1 8.13574 3.24926   7
  -7 -12   1 13.6436 1.18075   8
  -7 -12   1 11.3715 2.95273   4
   6  12  -1 58.0989 3.84863   5
   6  12  -1 52.1214 4.95936   6
  -6 -12   1 54.6403 5.15343   7
  -6 -12   1 58.9811 2.37549   8
  -6 -12   1 58.1923 4.57212   4
  -6 -12   1 49.8277 3.80735   3
   5  12  -1 14.8270 2.17837   5
   5  12  -1 11.0468 3.39121   6
   5  12  -1 11.6055 1.97802   3
  -5 -12   1 12.1003 2.34214   3
  -5 -12   1 12.3423 0.97124   8
  -5 -12   1 17.8371 3.30455   7
  -5 -12   1 9.01303 2.62517   4
   4  12  -1 74.4205 5.38674   6
   4  12  -1 66.0326 3.79699   5
   4  12  -1 68.2742 4.11363   3
  -4 -12   1 68.9114 4.65686   4
  -4 -12   1 71.9937 4.50912   3
  -4 -12   1 72.5277 5.33634   7
  -4 -12   1 61.2055 2.53130   8
   3  12  -1 10.7217 2.95768   6
   3  12  -1 12.3022 2.23146   3
   3  12  -1 9.15143 2.82395   7
   3  12  -1 8.99206 1.73795   5
  -3 -12   1 9.23251 2.75477   7
  -3 -12   1 6.96142 2.49621   3
  -3 -12   1 11.3852 2.48159   4
  -3 -12   1 9.85733 0.89475   8
   2  12  -1 66.8104 4.82982   6
   2  12  -1 69.0140 4.57748   7
   2  12  -1 74.0135 4.61278   3
   2  12  -1 71.8648 3.72007   5
  -2 -12   1 71.7494 2.99422   8
  -2 -12   1 78.1871 5.01546   3
  -2 -12   1 78.1835 5.08677   7
   1  12  -1 34.2969 2.51112   5
   1  12  -1 34.1683 3.56479   7
   1  12  -1 33.4638 3.20944   3
   1  12  -1 39.7595 4.19323   6
  -1 -12   1 34.1039 2.08183   8
  -1 -12   1 38.8624 3.73517   3
  -1 -12   1 29.2312 3.38956   7
   0  12  -1 53.5028 2.98813   5
   0  12  -1 52.6393 4.22535   3
   0  12  -1 52.4124 4.02970   7
   0  12  -1 52.1199 4.87964   6
   0 -12   1 53.8035 4.78688   3
   0 -12   1 52.4127 4.14477   7
   0 -12   1 49.6726 2.76324   8
  -1  12  -1 4.29815 2.82345   6
  -1  12  -1 0.92804 1.32905   5
  -1  12  -1 3.77579 2.09557   7
   1 -12   1 2.72106 2.85422   3
   1 -12   1 5.38687 1.41681   8
  -2  12  -1 85.3952 4.99686   4
  -2  12  -1 66.9644 5.72110   6
  -2  12  -1 83.4572 3.83666   5
  -2  12  -1 79.8377 4.63757   7
   2 -12   1 82.4268 4.08859   8
   2 -12   1 84.3616 5.63876   3
  -3  12  -1 34.6858 3.55251   4
  -3  12  -1 30.8578 2.88698   7
  -3  12  -1 28.0535 2.41700   5
  -3  12  -1 21.9425 3.80526   6
   3 -12   1 25.4295 3.77184   3
   3 -12   1 27.6241 2.55092   8
  -4  12  -1 29.6020 3.81831   6
  -4  12  -1 23.5327 2.51877   7
  -4  12  -1 19.1616 2.45296   7
  -4  12  -1 24.2202 3.48213   4
   4 -12   1 24.5729 2.68554   8
   4 -12   1 24.3063 3.82407   3
  -5  12  -1 122.215 6.82119   6
  -5  12  -1 110.233 5.57272   7
  -5  12  -1 105.515 5.39102   7
  -5  12  -1 125.137 6.93123   4
   5 -12   1 119.152 5.85635   8
   5 -12   1 121.736 7.06696   3
  -6  12  -1 149.058 6.86024   7
  -6  12  -1 163.653 8.19106   6
  -6  12  -1 157.683 8.17899   4
  -6  12  -1 162.458 7.02030   7
   6 -12   1 171.439 8.54051   3
   6 -12   1 160.688 7.37348   8
  -7  12  -1 163.414 7.88849   6
  -7  12  -1 143.178 6.63116   7
  -7  12  -1 149.687 7.88218   4
  -7  12  -1 149.369 6.54168   7
   7 -12   1 142.740 8.21322   3
  -8  12  -1 45.3267 3.74932   7
  -8  12  -1 42.3125 4.44226   6
  -8  12  -1 43.1625 3.35063   7
  -8  12  -1 44.4823 4.64219   4
   8 -12   1 39.0525 4.82113   3
  -9  12  -1 11.3578 2.43474   7
  -9  12  -1 10.9242 3.50352   4
  -9  12  -1 13.7724 3.41695   6
  -9  12  -1 15.1333 2.13699   7
   9 -12   1 8.66041 3.78247   3
 -10  12  -1 -1.4787 1.52996   7
 -10  12  -1 -2.1839 2.90800   6
 -10  12  -1 -2.3952 2.04270   7
 -10  12  -1 1.13708 3.12721   4
  10 -12   1 1.67978 2.43582   5
  10 -12   1 4.18850 3.67647   3
 -11  12  -1 46.4433 3.29540   7
 -11  12  -1 35.5145 3.76116   7
 -11  12  -1 39.3248 4.59635   6
 -11  12  -1 46.6604 4.74166   4
  11 -12   1 40.2066 4.00325   5
  11 -12   1 30.5521 4.77919   3
 -12  12  -1 3.88318 3.22128   6
 -12  12  -1 0.91533 3.31704   4
 -12  12  -1 -1.5974 1.60189   7
 -12  12  -1 -3.6914 1.99463   7
  12 -12   1 1.71124 3.08082   5
  12 -12   1 5.21410 3.72801   3
 -13  12  -1 0.01234 3.27047   6
 -13  12  -1 1.82612 1.75614   7
 -13  12  -1 2.58766 3.54440   4
 -13  12  -1 0.50056 2.15402   7
  13 -12   1 7.88473 3.28067   5
  13 -12   1 3.82720 3.75003   3
 -14  12  -1 64.3373 4.56479   7
 -14  12  -1 69.4427 5.98414   6
 -14  12  -1 70.1210 6.69893   4
  14 -12   1 64.6985 6.00198   5
  14 -12   1 74.6542 6.91296   3
 -15  12  -1 17.2015 2.71635   7
 -15  12  -1 9.28443 4.31052   4
 -15  12  -1 12.3841 4.21594   6
  15 -12   1 9.56270 4.35998   3
  15 -12   1 9.91780 3.96856   5
 -16  12  -1 2.05358 2.22434   7
 -16  12  -1 -1.1428 3.57498   6
 -16  12  -1 1.40216 3.98391   4
  16 -12   1 1.23044 4.07648   3
  16 -12   1 7.69415 4.07164   5
 -17  12  -1 0.13677 2.20476   7
 -17  12  -1 -4.1086 3.79720   6
 -17  12  -1 6.68340 4.16660   4
  17 -12   1 1.05457 4.12813   3
  17 -12   1 5.72715 4.31166   5
  17  11  -1 8.45739 4.38966   5
  17  11  -1 6.35589 4.34844   6
 -17 -11   1 11.4786 4.71026   7
 -17 -11   1 6.28991 4.43235   4
  16  11  -1 3.98224 3.99209   6
  16  11  -1 -1.3770 3.54812   5
 -16 -11   1 0.52084 4.08999   7
 -16 -11   1 -0.0850 3.96669   4
  15  11  -1 7.16845 4.07168   6
  15  11  -1 0.98142 3.67411   5
 -15 -11   1 -1.6876 3.77299   4
 -15 -11   1 2.98550 4.09218   7
  14  11  -1 19.4318 4.37839   6
  14  11  -1 20.7809 4.22312   5
 -14 -11   1 13.3852 4.08725   4
 -14 -11   1 15.2872 4.59379   7
  13  11  -1 56.3825 5.55275   6
  13  11  -1 51.0697 5.04830   5
 -13 -11   1 43.7153 3.38019   8
 -13 -11   1 41.6818 5.40463   7
 -13 -11   1 51.5985 5.26885   4
  12  11  -1 5.17275 3.17580   5
  12  11  -1 9.02724 3.87988   6
 -12 -11   1 11.1970 1.87275   8
 -12 -11   1 11.6767 4.06458   7
 -12 -11   1 11.5347 3.49459   4
  11  11  -1 6.90675 2.89824   5
  11  11  -1 7.01858 3.31828   6
 -11 -11   1 12.7238 3.50720   4
 -11 -11   1 4.40947 3.56670   7
 -11 -11   1 5.44694 1.60614   8
  10  11  -1 49.7408 4.47974   5
  10  11  -1 44.2963 4.80745   6
 -10 -11   1 45.4751 5.16592   7
 -10 -11   1 54.2021 4.88659   4
 -10 -11   1 51.1361 3.11229   8
   9  11  -1 84.5728 5.91985   6
   9  11  -1 82.4972 5.10507   5
  -9 -11   1 77.2989 3.31192   3
  -9 -11   1 79.8038 6.41385   7
  -9 -11   1 76.5743 3.27525   3
  -9 -11   1 75.8727 3.78462   8
  -9 -11   1 83.8136 5.66007   4
   8  11  -1 43.0465 3.82828   5
   8  11  -1 33.9785 4.25558   6
  -8 -11   1 33.7523 4.27512   7
  -8 -11   1 36.1667 2.59177   3
  -8 -11   1 36.0919 3.78663   4
  -8 -11   1 39.3036 2.48392   8
   7  11  -1 62.7763 5.07022   6
   7  11  -1 56.4307 3.95845   5
  -7 -11   1 57.4066 5.38700   7
  -7 -11   1 55.6422 4.41361   4
  -7 -11   1 55.8025 2.86409   8
  -7 -11   1 62.4564 3.56850   3
   6  11  -1 66.9378 5.15101   6
   6  11  -1 70.3350 4.16415   5
  -6 -11   1 69.9657 4.00081   3
  -6 -11   1 64.8576 4.66124   4
  -6 -11   1 69.8187 5.27101   7
   5  11  -1 -0.2807 2.67069   6
   5  11  -1 0.70984 1.62778   5
   5  11  -1 1.75567 1.49825   3
  -5 -11   1 -2.4144 1.99291   4
  -5 -11   1 0.54971 1.85037   3
  -5 -11   1 -1.8191 2.35462   7
   4  11  -1 55.2014 3.55431   3
   4  11  -1 55.5465 4.69172   6
   4  11  -1 53.2391 3.33299   5
   4  11  -1 47.4297 4.00187   7
  -4 -11   1 52.0618 3.91312   3
  -4 -11   1 52.7694 4.40054   7
  -4 -11   1 59.0572 3.94074   4
  -4 -11   1 52.7595 2.35470   8
   3  11  -1 60.9865 3.89799   3
   3  11  -1 61.4062 3.40605   5
   3  11  -1 50.6918 4.07420   7
   3  11  -1 69.1729 4.91332   6
  -3 -11   1 59.3814 4.63636   7
  -3 -11   1 52.8934 4.19450   3
  -3 -11   1 60.0217 2.56748   8
  -3 -11   1 60.1895 4.15579   4
   2  11  -1 85.5508 4.62127   3
   2  11  -1 78.8952 4.68323   7
   2  11  -1 84.5176 5.34568   6
   2  11  -1 83.6023 3.93009   5
  -2 -11   1 84.1010 4.54790   4
  -2 -11   1 73.2642 4.94452   7
  -2 -11   1 81.9678 4.75790   3
  -2 -11   1 77.0987 3.31536   8
   1  11  -1 1.08916 1.97753   3
   1  11  -1 0.79815 1.90899   7
   1  11  -1 0.54267 2.17421   6
   1  11  -1 3.18894 1.33923   5
  -1 -11   1 5.46574 2.42808   3
  -1 -11   1 1.41656 2.17447   7
  -1 -11   1 2.50754 1.02315   8
   0  11  -1 57.4147 4.73741   6
   0  11  -1 55.2568 3.90516   7
   0  11  -1 49.8683 4.03077   3
   0  11  -1 51.8919 2.89493   5
   0 -11   1 57.8525 4.32787   3
   0 -11   1 53.2514 2.77785   8
   0 -11   1 44.5696 3.87038   7
  -1  11  -1 110.366 5.36252   7
  -1  11  -1 103.149 6.27234   6
  -1  11  -1 108.767 4.63576   5
  -1  11  -1 106.597 5.70437   3
   1 -11   1 111.261 4.68895   8
   1 -11   1 112.415 6.06296   3
  -2  11  -1 61.1060 4.74540   6
  -2  11  -1 53.0317 2.96450   5
  -2  11  -1 55.5925 3.99322   4
  -2  11  -1 47.1567 4.08748   3
  -2  11  -1 50.5090 3.59063   7
   2 -11   1 52.6303 4.77770   3
   2 -11   1 52.1064 3.18864   8
  -3  11  -1 24.8773 3.37410   6
  -3  11  -1 22.5306 2.00838   5
  -3  11  -1 19.3508 2.39079   7
  -3  11  -1 23.9308 3.04322   4
   3 -11   1 24.1566 3.52933   3
   3 -11   1 20.0646 2.21666   8
  -4  11  -1 1.42583 2.67444   6
  -4  11  -1 4.17377 1.75853   7
  -4  11  -1 0.79494 2.55196   4
  -4  11  -1 2.24537 1.72776   7
  -4  11  -1 1.96031 1.45158   5
   4 -11   1 1.80658 2.81448   3
   4 -11   1 2.93360 1.93263   8
  -5  11  -1 40.0197 4.04542   6
  -5  11  -1 41.0059 3.20413   7
  -5  11  -1 41.2682 4.04244   4
  -5  11  -1 40.0926 3.09439   7
   5 -11   1 37.6478 4.15831   3
   5 -11   1 39.0046 3.65047   8
  -6  11  -1 -1.6819 2.84577   4
  -6  11  -1 2.36268 1.82436   7
  -6  11  -1 5.24085 1.74986   7
  -6  11  -1 2.09496 2.58300   6
   6 -11   1 -0.6941 2.29818   8
   6 -11   1 7.81309 3.27813   3
  -7  11  -1 74.6944 5.16822   6
  -7  11  -1 63.5155 3.83835   7
  -7  11  -1 63.6418 5.24990   4
  -7  11  -1 65.8182 4.11317   7
   7 -11   1 65.3434 4.90879   8
   7 -11   1 82.7038 5.77778   3
  -8  11  -1 22.1299 3.45999   6
  -8  11  -1 30.2178 2.78701   7
  -8  11  -1 27.9886 3.81667   4
  -8  11  -1 28.9755 2.80946   7
   8 -11   1 28.0247 4.20694   3
  -9  11  -1 11.7527 1.89391   7
  -9  11  -1 7.36529 3.22398   4
  -9  11  -1 8.96589 2.21908   7
  -9  11  -1 12.4424 3.09855   6
   9 -11   1 6.02361 3.49877   3
 -10  11  -1 49.1453 4.92274   4
 -10  11  -1 47.5920 4.58701   6
 -10  11  -1 55.8894 3.99977   7
 -10  11  -1 48.2714 3.55476   7
  10 -11   1 56.9343 5.31423   3
  10 -11   1 58.9348 4.32833   5
 -11  11  -1 56.4918 3.77523   7
 -11  11  -1 58.8184 4.25741   7
 -11  11  -1 66.4057 5.44935   6
 -11  11  -1 57.7992 5.48161   4
  11 -11   1 65.0354 4.82039   5
  11 -11   1 54.7701 5.41245   3
 -12  11  -1 0.04904 3.02486   6
 -12  11  -1 4.65307 3.21957   4
 -12  11  -1 0.53817 2.14714   7
 -12  11  -1 0.79047 1.69472   7
  12 -11   1 2.96440 3.01688   5
  12 -11   1 3.42308 3.49680   3
 -13  11  -1 19.8009 3.79669   6
 -13  11  -1 23.1738 2.88430   7
 -13  11  -1 23.0198 4.02701   4
  13 -11   1 17.8882 4.26158   3
  13 -11   1 25.9050 4.05854   5
 -14  11  -1 13.9831 2.64306   7
 -14  11  -1 15.4027 4.03238   4
 -14  11  -1 9.37445 3.50374   6
  14 -11   1 11.1938 3.66426   5
  14 -11   1 6.84649 3.94550   3
 -15  11  -1 6.37619 3.71813   6
 -15  11  -1 4.41165 3.82895   4
 -15  11  -1 7.73697 2.46930   7
  15 -11   1 2.72027 3.89755   3
  15 -11   1 10.6026 3.96616   5
 -16  11  -1 7.42483 4.06048   4
 -16  11  -1 12.5981 3.95263   6
 -16  11  -1 10.1680 2.59755   7
  16 -11   1 10.8419 4.38831   3
  16 -11   1 7.43226 4.00382   5
 -17  11  -1 9.82970 3.93806   6
 -17  11  -1 3.78757 2.43637   7
 -17  11  -1 3.05685 4.12517   4
  17 -11   1 3.42178 4.04811   3
  17 -11   1 3.33284 4.12182   5
 -18  11  -1 220.730 11.1326   6
 -18  11  -1 209.324 11.6667   4
  18 -11   1 215.473 11.2657   5
  18 -11   1 187.988 11.2525   3
  18  10  -1 4.14042 4.11070   6
  18  10  -1 6.04010 4.53325   5
 -18 -10   1 10.9955 4.69826   7
 -18 -10   1 0.35066 4.43120   4
  17  10  -1 4.65924 4.13667   5
  17  10  -1 4.19764 4.07502   6
 -17 -10   1 0.48284 4.20854   4
 -17 -10   1 5.19797 4.39122   7
  16  10  -1 39.2847 5.29785   6
  16  10  -1 45.9991 5.47802   5
 -16 -10   1 42.2623 5.60859   4
 -16 -10   1 37.9671 5.56352   7
  15  10  -1 3.50889 3.60378   5
  15  10  -1 6.38720 3.71507   6
 -15 -10   1 2.47602 3.73990   7
 -15 -10   1 9.74777 4.06472   4
  14  10  -1 14.1883 3.81755   5
  14  10  -1 17.0056 4.11021   6
 -14 -10   1 8.40634 3.79320   4
 -14 -10   1 11.6207 4.10892   7
  13  10  -1 4.82239 3.39422   6
  13  10  -1 0.92050 2.99993   5
 -13 -10   1 -0.2400 1.67074   8
 -13 -10   1 -1.6142 3.30058   4
 -13 -10   1 -5.2026 3.24672   7
  12  10  -1 4.42671 3.00838   5
  12  10  -1 2.26853 3.23369   6
 -12 -10   1 1.92137 3.45592   7
 -12 -10   1 1.48967 1.65065   8
 -12 -10   1 -1.9271 3.01794   4
  11  10  -1 25.4332 3.57072   5
  11  10  -1 24.6380 3.90560   6
 -11 -10   1 25.8310 3.81369   4
 -11 -10   1 23.4868 2.42413   8
 -11 -10   1 20.5147 4.03213   7
  10  10  -1 120.927 6.64608   5
  10  10  -1 126.050 7.18120   6
 -10 -10   1 134.772 7.76804   7
 -10 -10   1 123.564 6.86521   4
 -10 -10   1 124.985 5.57512   8
   9  10  -1 76.2909 5.67103   6
   9  10  -1 90.3495 5.23601   5
  -9 -10   1 78.3439 5.45442   4
  -9 -10   1 77.0557 3.20897   3
  -9 -10   1 82.9897 6.17296   7
  -9 -10   1 85.8414 3.28641   3
  -9 -10   1 82.2302 4.05952   8
   8  10  -1 0.89859 2.10635   5
   8  10  -1 -0.3782 2.75144   6
  -8 -10   1 1.93495 2.42097   4
  -8 -10   1 -0.3438 1.29983   8
  -8 -10   1 -0.4379 1.15889   3
  -8 -10   1 -0.4321 2.78651   7
   7  10  -1 27.3824 3.63264   6
   7  10  -1 30.8061 2.92390   5
  -7 -10   1 31.8924 3.82368   7
  -7 -10   1 24.9445 2.29488   8
  -7 -10   1 33.6271 3.32746   4
  -7 -10   1 25.9745 2.49549   3
   6  10  -1 36.1747 3.00966   5
   6  10  -1 29.7891 3.55491   6
  -6 -10   1 27.9036 3.47752   7
  -6 -10   1 35.2891 3.29416   4
  -6 -10   1 28.8926 2.79062   3
   5  10  -1 2.43455 2.47129   6
   5  10  -1 5.16066 1.48998   3
   5  10  -1 2.55408 1.66654   5
   5  10  -1 6.30225 2.34500   7
  -5 -10   1 0.72530 2.37986   7
  -5 -10   1 2.09572 1.70594   3
  -5 -10   1 3.90017 2.06862   4
   4  10  -1 23.0952 2.81757   7
   4  10  -1 24.8807 2.32822   3
   4  10  -1 24.9983 2.27627   5
   4  10  -1 30.1954 3.47624   6
  -4 -10   1 19.6988 2.40146   3
  -4 -10   1 21.7309 2.97818   7
  -4 -10   1 20.4987 2.56832   4
   3  10  -1 -1.6155 2.15513   6
   3  10  -1 1.17091 1.85786   7
   3  10  -1 0.48081 1.32116   5
   3  10  -1 2.25557 1.58977   3
  -3 -10   1 0.19953 0.77137   8
  -3 -10   1 -0.2896 2.03753   7
  -3 -10   1 -1.8886 1.73273   4
  -3 -10   1 0.46864 1.89950   3
   2  10  -1 28.7466 2.33972   5
   2  10  -1 32.6985 3.51071   6
   2  10  -1 33.9793 2.84679   3
   2  10  -1 31.7938 3.25680   7
  -2 -10   1 33.2682 3.35105   7
  -2 -10   1 33.8312 3.23333   3
  -2 -10   1 31.6963 1.86484   8
  -2 -10   1 29.8727 2.80717   4
   1  10  -1 -0.9436 2.33786   6
   1  10  -1 -0.3393 1.15998   5
   1  10  -1 1.41003 1.76503   3
   1  10  -1 1.07743 1.75189   7
  -1 -10   1 0.54151 1.96451   7
  -1 -10   1 1.00340 0.95312   8
  -1 -10   1 2.07434 2.13698   3
   0  10  -1 7.05286 2.80276   6
   0  10  -1 10.9440 2.20625   3
   0  10  -1 7.26508 1.37644   5
   0  10  -1 9.00244 1.98708   7
   0 -10   1 11.0447 2.23976   7
   0 -10   1 7.26843 1.26585   8
   0 -10   1 6.37531 2.39320   3
  -1  10  -1 10.4802 2.29554   3
  -1  10  -1 12.0661 1.51865   5
  -1  10  -1 7.61607 2.96061   6
  -1  10  -1 11.2160 2.04896   7
   1 -10   1 7.59551 2.53629   3
   1 -10   1 9.77202 1.48058   8
  -2  10  -1 88.8008 4.95239   4
  -2  10  -1 106.960 5.75438   6
  -2  10  -1 87.0998 4.64064   7
  -2  10  -1 97.1419 4.16783   5
  -2  10  -1 93.1626 5.15559   3
   2 -10   1 91.1117 4.35107   8
   2 -10   1 104.785 5.62828   3
  -3  10  -1 1063.75 37.8270   6
  -3  10  -1 1085.49 37.2262   7
  -3  10  -1 1067.30 37.3896   4
  -3  10  -1 1022.05 36.8675   5
  -3  10  -1 1096.47 37.8303   3
   3 -10   1 1110.42 37.9501   3
   3 -10   1 1085.74 37.0935   8
  -4  10  -1 367.170 13.7427   4
  -4  10  -1 358.267 13.0826   5
  -4  10  -1 346.993 13.9698   3
  -4  10  -1 378.328 13.3751   7
  -4  10  -1 351.897 13.3051   7
  -4  10  -1 358.679 14.0576   6
   4 -10   1 371.918 14.2930   3
   4 -10   1 364.880 13.3916   8
  -5  10  -1 477.186 18.4533   6
  -5  10  -1 482.164 18.2369   4
  -5  10  -1 506.180 17.7693   7
  -5  10  -1 500.409 17.7367   7
  -5  10  -1 484.405 19.2295   3
   5 -10   1 496.935 17.9810   8
   5 -10   1 515.992 18.7552   3
  -6  10  -1 181.822 8.35578   4
  -6  10  -1 192.329 7.41572   7
  -6  10  -1 169.608 8.17062   6
  -6  10  -1 179.179 7.32300   7
   6 -10   1 189.889 7.81670   8
   6 -10   1 170.274 8.52763   3
  -7  10  -1 48.4309 4.28299   6
  -7  10  -1 52.9630 4.87788   4
  -7  10  -1 48.3691 3.45255   7
  -7  10  -1 49.7839 3.22679   7
   7 -10   1 50.8674 4.43518   8
   7 -10   1 50.7579 4.93022   3
  -8  10  -1 -1.3433 1.39941   7
  -8  10  -1 1.71147 2.79308   4
  -8  10  -1 0.18975 1.81055   7
  -8  10  -1 -0.4532 2.31548   6
   8 -10   1 -3.0201 2.44910   8
   8 -10   1 1.06362 2.83454   3
  -9  10  -1 0.24302 1.49884   7
  -9  10  -1 1.79974 2.84200   4
  -9  10  -1 -0.3590 1.94522   7
  -9  10  -1 -0.7479 2.43740   6
   9 -10   1 -6.1097 2.64163   3
 -10  10  -1 10.1439 2.97393   6
 -10  10  -1 4.05548 2.97460   4
 -10  10  -1 14.8097 2.37110   7
 -10  10  -1 10.6425 1.93370   7
  10 -10   1 11.1346 2.76765   5
  10 -10   1 15.0023 3.57804   3
 -11  10  -1 218.486 9.03441   7
 -11  10  -1 220.919 10.1070   4
 -11  10  -1 224.265 9.90283   6
  11 -10   1 223.794 10.5335   3
  11 -10   1 217.769 9.62665   5
 -12  10  -1 44.9724 4.03047   7
 -12  10  -1 55.0191 5.11591   6
 -12  10  -1 52.5515 4.95987   4
  12 -10   1 54.3079 5.26925   3
  12 -10   1 55.3276 4.97435   5
 -13  10  -1 22.2845 2.93881   7
 -13  10  -1 34.2178 4.22201   6
 -13  10  -1 30.9545 4.28214   4
  13 -10   1 29.5802 4.05939   5
  13 -10   1 25.0210 4.34108   3
 -14  10  -1 22.4870 4.28945   4
 -14  10  -1 29.2832 4.10082   6
 -14  10  -1 21.9978 2.91052   7
  14 -10   1 30.9009 4.39186   5
  14 -10   1 25.3371 4.37410   3
 -15  10  -1 12.8788 3.64577   6
 -15  10  -1 17.7821 2.83283   7
 -15  10  -1 18.0964 4.20900   4
  15 -10   1 17.9993 4.09070   5
  15 -10   1 18.5954 4.29101   3
 -16  10  -1 43.9847 5.19912   6
 -16  10  -1 44.7480 5.42940   4
 -16  10  -1 43.4954 4.25308   7
  16 -10   1 46.1494 5.39526   5
  16 -10   1 33.7150 5.18768   3
 -17  10  -1 11.8270 4.00852   6
 -17  10  -1 11.6522 4.23787   4
 -17  10  -1 11.3059 2.82831   7
  17 -10   1 12.8181 4.28885   3
  17 -10   1 8.30832 4.29855   5
 -18  10  -1 18.3821 4.63983   6
 -18  10  -1 17.3276 4.99684   4
 -18  10  -1 18.1271 3.10425   7
  18 -10   1 13.9287 4.85954   5
  18 -10   1 16.6494 4.49275   3
 -19  10  -1 3.82251 4.02846   6
 -19  10  -1 9.26746 2.99297   7
 -19  10  -1 7.98561 4.56903   4
  19 -10   1 1.12020 4.06393   3
  19 -10   1 4.19018 4.48186   5
  18   9  -1 9.26271 4.21833   6
  18   9  -1 12.7236 4.72695   5
 -18  -9   1 9.93251 4.62419   7
 -18  -9   1 4.15108 4.35564   4
  17   9  -1 7.15283 4.05599   6
  17   9  -1 9.80925 4.37063   5
 -17  -9   1 11.6281 4.59230   7
 -17  -9   1 10.4039 4.40706   4
  16   9  -1 24.0579 4.65796   5
  16   9  -1 28.4459 4.74683   6
 -16  -9   1 30.2923 5.15207   7
 -16  -9   1 30.6374 4.95325   4
  15   9  -1 11.7621 3.91941   5
  15   9  -1 13.4654 3.93132   6
 -15  -9   1 11.2414 4.20414   7
 -15  -9   1 15.0642 4.11442   4
  14   9  -1 45.8500 4.93132   5
  14   9  -1 49.4814 5.24113   6
 -14  -9   1 60.2378 5.71417   4
 -14  -9   1 42.1210 5.31102   7
  13   9  -1 30.8731 4.34101   6
  13   9  -1 29.6246 4.06340   5
 -13  -9   1 39.3476 4.58417   4
 -13  -9   1 30.4526 4.67444   7
 -13  -9   1 40.5208 3.47463   8
  12   9  -1 6.13039 3.16726   6
  12   9  -1 -0.2816 2.71237   5
 -12  -9   1 1.13547 1.84484   8
 -12  -9   1 -3.2425 3.15442   7
 -12  -9   1 -0.6514 2.90281   4
  11   9  -1 13.7577 3.12212   5
  11   9  -1 15.4132 3.35561   6
 -11  -9   1 7.38789 2.07664   8
 -11  -9   1 10.3496 3.50011   7
 -11  -9   1 16.5480 3.23276   4
  10   9  -1 21.8521 3.48268   6
  10   9  -1 15.1595 2.98763   5
 -10  -9   1 22.1756 2.33217   8
 -10  -9   1 25.0794 3.78124   7
 -10  -9   1 11.5246 2.97605   4
   9   9  -1 150.635 7.35757   6
   9   9  -1 138.430 6.81519   5
  -9  -9   1 138.933 4.96631   3
  -9  -9   1 146.127 7.03225   4
  -9  -9   1 146.387 7.74423   7
  -9  -9   1 138.148 5.97084   8
  -9  -9   1 133.727 4.97382   3
   8   9  -1 10.1454 2.82123   6
   8   9  -1 9.53728 2.37940   5
  -8  -9   1 8.32351 1.23903   3
  -8  -9   1 8.79189 2.59986   4
  -8  -9   1 6.65477 1.65719   8
  -8  -9   1 7.95316 1.14491   3
  -8  -9   1 9.14947 3.01845   7
   7   9  -1 1.71491 1.86468   5
   7   9  -1 5.77344 2.67962   6
  -7  -9   1 2.41938 1.29004   3
  -7  -9   1 5.61888 2.63044   7
  -7  -9   1 5.27776 2.26315   4
   6   9  -1 19.1412 2.82539   6
   6   9  -1 17.5124 2.80456   7
   6   9  -1 15.8852 2.24245   5
  -6  -9   1 13.9675 2.39784   4
  -6  -9   1 15.5902 2.91111   7
  -6  -9   1 15.9394 1.85293   3
   5   9  -1 27.5922 3.16501   6
   5   9  -1 24.6921 2.29988   3
   5   9  -1 26.9451 3.04015   7
   5   9  -1 28.8017 2.54262   5
  -5  -9   1 29.1535 3.19740   7
  -5  -9   1 28.3953 2.65272   3
  -5  -9   1 26.9081 2.71797   4
   4   9  -1 14.9882 1.82172   3
   4   9  -1 14.9489 2.40462   7
   4   9  -1 16.8513 1.96869   5
   4   9  -1 15.4706 2.61886   6
  -4  -9   1 15.8200 2.01108   3
  -4  -9   1 12.4689 2.52903   7
  -4  -9   1 15.8443 2.27174   4
   3   9  -1 87.8796 4.95042   6
   3   9  -1 85.0444 4.70140   7
   3   9  -1 89.8872 3.97936   5
   3   9  -1 86.4189 4.17872   3
  -3  -9   1 84.3318 4.37341   3
  -3  -9   1 88.0206 4.32976   4
  -3  -9   1 66.6694 4.55441   7
   2   9  -1 20.2975 2.23318   3
   2   9  -1 21.1921 2.83581   6
   2   9  -1 21.0292 1.98468   5
   2   9  -1 23.7656 2.47698   7
  -2  -9   1 26.3923 2.46567   4
  -2  -9   1 17.3247 2.27543   3
  -2  -9   1 18.7892 1.52899   8
  -2  -9   1 19.1994 2.42712   7
   1   9  -1 17.6070 2.16246   3
   1   9  -1 19.1691 2.81282   6
   1   9  -1 19.5837 2.26860   7
   1   9  -1 17.7691 1.66567   5
  -1  -9   1 18.5570 2.33384   7
  -1  -9   1 15.6133 2.34753   3
  -1  -9   1 15.6495 1.56234   8
  -1  -9   1 15.7914 2.08240   4
   0   9  -1 0.48006 2.25388   6
   0   9  -1 1.79648 1.68164   3
   0   9  -1 1.69184 1.53282   7
   0   9  -1 0.45877 1.05066   5
   0  -9   1 -3.9325 1.46205   7
   0  -9   1 -0.2843 1.96418   3
   0  -9   1 0.90984 0.98647   8
  -1   9  -1 41.2826 2.44448   5
  -1   9  -1 37.8849 3.29061   3
  -1   9  -1 45.5935 3.82519   6
  -1   9  -1 40.4872 2.93232   7
   1  -9   1 45.0694 3.09438   7
   1  -9   1 44.0489 2.55457   8
   1  -9   1 52.4599 3.80219   3
  -2   9  -1 385.397 14.0760   7
  -2   9  -1 378.383 14.6336   6
  -2   9  -1 384.903 13.7195   5
  -2   9  -1 398.687 14.5271   3
  -2   9  -1 381.991 14.1530   4
   2  -9   1 390.844 14.6690   3
   2  -9   1 388.081 13.8291   8
  -3   9  -1 -0.4400 1.81048   4
  -3   9  -1 -0.0896 2.33801   6
  -3   9  -1 -0.3928 1.72218   3
  -3   9  -1 -0.3591 1.35589   7
  -3   9  -1 -0.5933 1.16047   5
   3  -9   1 1.38838 1.45986   8
   3  -9   1 1.46741 2.31542   3
  -4   9  -1 286.243 10.9819   4
  -4   9  -1 283.647 10.4354   7
  -4   9  -1 279.917 10.2973   5
  -4   9  -1 274.932 10.4170   7
  -4   9  -1 283.757 11.1441   3
  -4   9  -1 265.221 11.0879   6
   4  -9   1 285.166 11.3360   3
   4  -9   1 280.504 10.5620   8
  -5   9  -1 0.09019 1.37166   7
  -5   9  -1 -1.9310 2.43497   4
  -5   9  -1 -0.8453 1.31877   7
  -5   9  -1 0.63465 1.96283   3
  -5   9  -1 0.27230 2.21313   6
   5  -9   1 3.28215 1.84439   8
   5  -9   1 0.88885 2.43589   3
  -6   9  -1 58.2360 3.28229   7
  -6   9  -1 52.4698 3.39946   7
  -6   9  -1 57.4461 4.31256   6
  -6   9  -1 60.6248 4.60339   4
  -6   9  -1 59.2087 4.23959   3
   6  -9   1 55.7795 4.68785   3
   6  -9   1 62.3625 3.93643   8
  -7   9  -1 37.5277 3.70762   6
  -7   9  -1 40.2269 3.83359   4
  -7   9  -1 35.8118 2.72322   7
  -7   9  -1 39.8676 3.13135   7
  -7   9  -1 38.8744 3.37177   8
   7  -9   1 41.6451 4.05273   8
   7  -9   1 43.1540 3.97231   3
  -8   9  -1 94.9466 5.47021   6
  -8   9  -1 100.980 5.93408   4
  -8   9  -1 94.1530 4.60334   7
  -8   9  -1 98.9099 4.88220   7
  -8   9  -1 95.7992 5.19780   8
   8  -9   1 105.382 6.17627   3
   8  -9   1 103.573 5.65206   8
  -9   9  -1 66.8866 4.42540   8
  -9   9  -1 72.2894 4.79613   6
  -9   9  -1 73.1538 5.19642   4
  -9   9  -1 69.4886 4.17443   7
   9  -9   1 59.3741 5.39800   3
 -10   9  -1 35.4854 3.52462   7
 -10   9  -1 36.7009 3.76972   6
 -10   9  -1 38.5049 3.95172   4
  10  -9   1 39.0401 4.31418   3
  10  -9   1 38.1503 3.70605   5
 -11   9  -1 135.081 6.38030   7
 -11   9  -1 134.655 7.06639   6
 -11   9  -1 136.767 7.26097   4
  11  -9   1 146.404 6.95843   5
  11  -9   1 139.728 7.75291   3
 -12   9  -1 2.41053 2.13790   7
 -12   9  -1 2.28440 2.71616   6
 -12   9  -1 4.45657 3.04440   4
  12  -9   1 2.63449 2.82469   5
  12  -9   1 2.86864 3.22655   3
 -13   9  -1 -2.1047 2.91252   4
 -13   9  -1 -0.7509 2.10800   7
 -13   9  -1 -2.6450 2.64873   6
  13  -9   1 0.69908 3.15038   5
  13  -9   1 4.13814 3.29702   3
 -14   9  -1 28.3506 3.14716   7
 -14   9  -1 24.0247 4.13604   4
 -14   9  -1 20.1444 3.76626   6
  14  -9   1 19.7813 3.96782   5
  14  -9   1 24.8853 4.16258   3
 -15   9  -1 2.92660 3.22704   6
 -15   9  -1 0.41778 2.31095   7
 -15   9  -1 0.09074 3.46138   4
  15  -9   1 1.40013 3.65795   5
  15  -9   1 4.05338 3.48313   3
 -16   9  -1 192.583 9.75358   6
 -16   9  -1 197.806 8.96942   7
 -16   9  -1 197.410 10.3404   4
  16  -9   1 201.929 10.4315   5
  16  -9   1 204.867 10.5965   3
 -17   9  -1 -0.1383 2.39359   7
 -17   9  -1 -1.3354 3.49157   6
 -17   9  -1 -1.9607 3.55785   4
  17  -9   1 3.70540 4.03979   5
  17  -9   1 0.31742 3.50198   3
 -18   9  -1 65.7803 6.35030   6
 -18   9  -1 56.1595 5.00199   7
 -18   9  -1 57.3272 6.22319   4
  18  -9   1 56.9621 6.24133   5
  18  -9   1 57.2814 5.81914   3
 -19   9  -1 -1.7238 4.21802   4
 -19   9  -1 -2.7021 2.43036   7
 -19   9  -1 4.49266 3.79205   6
  19  -9   1 -0.3019 3.61347   3
  19  -9   1 5.85917 4.49854   5
  19   8  -1 3.31407 4.36375   5
  19   8  -1 5.81828 4.17637   6
 -19  -8   1 2.10477 4.42759   4
 -19  -8   1 3.45760 4.32102   7
  18   8  -1 0.46633 4.13563   5
  18   8  -1 0.37869 3.59899   6
 -18  -8   1 8.35382 4.38630   4
 -18  -8   1 0.32384 4.16593   7
  17   8  -1 30.7084 4.85350   6
  17   8  -1 25.2680 4.87888   5
 -17  -8   1 26.4127 5.06406   7
 -17  -8   1 23.0944 4.83768   4
  16   8  -1 1.32427 3.64749   5
  16   8  -1 5.83873 3.71090   6
 -16  -8   1 9.69602 4.04969   4
 -16  -8   1 7.15374 4.11956   7
  15   8  -1 44.0580 4.98503   5
  15   8  -1 40.8334 4.95628   6
 -15  -8   1 44.7537 5.10640   4
 -15  -8   1 46.2179 5.48127   7
  14   8  -1 30.4368 4.29360   6
  14   8  -1 20.8882 3.92988   5
 -14  -8   1 22.5793 4.13025   4
 -14  -8   1 19.6559 4.25067   7
  13   8  -1 34.7152 4.20991   5
  13   8  -1 35.0014 4.25443   6
 -13  -8   1 30.2784 4.53144   7
 -13  -8   1 35.8911 4.30986   4
 -13  -8   1 30.3013 3.17011   8
  12   8  -1 100.562 6.05683   5
  12   8  -1 87.9217 5.90097   6
 -12  -8   1 87.5118 5.91085   4
 -12  -8   1 82.6925 4.92426   8
 -12  -8   1 83.1790 6.53007   7
  11   8  -1 46.2026 4.50115   6
  11   8  -1 57.4975 4.54197   5
 -11  -8   1 53.6116 3.79070   8
 -11  -8   1 49.0699 4.94885   7
 -11  -8   1 54.9511 4.65039   4
  10   8  -1 49.3209 4.73876   6
  10   8  -1 51.8250 4.40692   5
 -10  -8   1 59.3664 5.26624   7
 -10  -8   1 60.7534 4.76495   4
 -10  -8   1 55.7036 3.66644   8
   9   8  -1 57.6441 4.36556   5
   9   8  -1 57.4665 4.58716   6
  -9  -8   1 65.4203 4.53265   4
  -9  -8   1 64.7023 3.73408   8
  -9  -8   1 70.1110 5.28433   7
   8   8  -1 18.2798 2.87858   6
   8   8  -1 18.1280 2.60022   5
  -8  -8   1 19.9658 2.08213   8
  -8  -8   1 18.0814 1.55230   3
  -8  -8   1 17.8028 2.69601   4
  -8  -8   1 21.8863 3.26999   7
  -8  -8   1 15.8999 1.39906   3
   7   8  -1 80.4298 5.27482   7
   7   8  -1 97.9269 5.24199   6
   7   8  -1 87.8749 4.72556   5
  -7  -8   1 89.8914 4.89669   4
  -7  -8   1 87.8848 3.82200   3
  -7  -8   1 95.9368 5.57265   7
   6   8  -1 18.2701 2.73065   6
   6   8  -1 13.6180 2.09945   5
   6   8  -1 16.8743 2.57467   7
  -6  -8   1 16.8952 2.42491   4
  -6  -8   1 16.7063 2.74236   7
  -6  -8   1 17.7909 1.72896   3
   5   8  -1 90.3344 5.08078   6
   5   8  -1 95.7122 4.14330   3
   5   8  -1 92.1156 5.08576   7
   5   8  -1 100.807 4.51241   5
  -5  -8   1 97.2411 4.28885   3
  -5  -8   1 93.3272 5.21523   7
  -5  -8   1 94.8559 4.80563   4
   4   8  -1 8.89982 2.10097   6
   4   8  -1 9.38468 1.49726   3
   4   8  -1 8.20035 1.58867   5
   4   8  -1 6.06292 1.99505   7
  -4  -8   1 7.41755 1.61751   3
  -4  -8   1 10.7266 1.88410   4
  -4  -8   1 8.51203 2.18557   7
   3   8  -1 75.3046 4.37719   6
   3   8  -1 74.8213 3.68837   3
   3   8  -1 76.3828 3.54655   5
   3   8  -1 71.6163 4.22483   7
  -3  -8   1 73.9142 3.83681   3
  -3  -8   1 71.3198 4.20287   7
  -3  -8   1 76.4825 3.83971   4
   2   8  -1 36.8563 2.66829   3
   2   8  -1 35.5106 2.29452   5
   2   8  -1 38.7694 3.02050   7
   2   8  -1 33.8146 3.19936   6
  -2  -8   1 33.9681 3.09078   7
  -2  -8   1 33.7114 2.72148   3
  -2  -8   1 34.6133 2.73693   4
   1   8  -1 198.497 7.80363   3
   1   8  -1 201.699 7.34012   5
   1   8  -1 190.054 7.83000   7
   1   8  -1 191.171 8.08529   6
  -1  -8   1 198.178 7.13929   8
  -1  -8   1 199.742 7.88529   3
  -1  -8   1 192.680 7.86093   7
  -1  -8   1 197.987 7.64134   4
   0   8  -1 74.0584 4.39082   6
   0   8  -1 79.8338 4.10453   3
   0   8  -1 77.5008 3.98508   7
   0   8  -1 78.2607 3.45590   5
   0  -8   1 84.9822 4.24294   3
   0  -8   1 79.8341 4.01734   7
   0  -8   1 76.5758 3.35579   8
  -1   8  -1 17.6850 1.99536   7
  -1   8  -1 18.7018 2.24819   3
  -1   8  -1 17.5044 2.58448   6
  -1   8  -1 16.1222 1.62007   5
   1  -8   1 17.9135 2.01156   7
   1  -8   1 14.1322 1.49062   8
   1  -8   1 13.2158 2.27167   3
  -2   8  -1 1122.51 38.4663   7
  -2   8  -1 1144.00 38.8846   3
  -2   8  -1 1094.88 38.5085   4
  -2   8  -1 1120.55 38.9124   6
  -2   8  -1 1121.72 38.2252   5
   2  -8   1 1134.31 38.3305   8
   2  -8   1 1097.98 38.8871   3
  -3   8  -1 -0.1317 1.60316   3
  -3   8  -1 3.35767 1.74425   4
  -3   8  -1 7.25047 2.09343   6
  -3   8  -1 4.28015 1.26205   5
  -3   8  -1 2.10260 1.28088   7
   3  -8   1 2.17943 1.47747   8
   3  -8   1 2.75874 2.20973   3
  -4   8  -1 937.655 33.2271   3
  -4   8  -1 968.531 32.6499   7
  -4   8  -1 923.007 32.8903   4
  -4   8  -1 955.597 33.1786   6
  -4   8  -1 931.250 32.6229   7
  -4   8  -1 954.484 32.5885   5
   4  -8   1 950.440 32.8013   8
   4  -8   1 957.667 33.3300   3
  -5   8  -1 5.73836 1.41115   7
  -5   8  -1 6.58802 1.39053   7
  -5   8  -1 6.67508 1.52788   5
  -5   8  -1 5.53269 2.07303   3
  -5   8  -1 8.38699 2.30000   6
  -5   8  -1 7.70873 2.46932   4
   5  -8   1 6.30352 1.86641   8
   5  -8   1 5.70981 2.39778   3
  -6   8  -1 6.70171 2.24626   3
  -6   8  -1 6.55645 1.46383   7
  -6   8  -1 12.3568 2.45422   6
  -6   8  -1 6.19111 1.55152   7
  -6   8  -1 8.30224 1.89576   8
  -6   8  -1 15.7654 2.66876   4
   6  -8   1 9.72344 2.40169   3
   6  -8   1 10.4851 2.17924   8
  -7   8  -1 157.922 6.51944   7
  -7   8  -1 156.229 7.10866   6
  -7   8  -1 152.354 6.86921   8
  -7   8  -1 156.692 7.36526   4
  -7   8  -1 160.548 7.26848   3
   7  -8   1 169.680 7.65135   3
   7  -8   1 162.285 7.11169   8
  -8   8  -1 7.16656 1.94950   7
  -8   8  -1 7.73582 2.38691   3
  -8   8  -1 9.27857 2.16873   8
  -8   8  -1 10.3446 2.66823   4
  -8   8  -1 10.6357 2.43904   6
   8  -8   1 6.74882 2.87511   3
   8  -8   1 11.7399 2.70751   8
  -9   8  -1 63.9165 4.28995   8
  -9   8  -1 68.5526 4.85440   4
  -9   8  -1 58.8624 4.31787   6
  -9   8  -1 65.2091 3.98995   7
   9  -8   1 62.7406 4.85773   8
   9  -8   1 64.4485 5.16666   3
 -10   8  -1 4.94062 1.99703   7
 -10   8  -1 2.86991 2.46001   6
 -10   8  -1 3.49188 2.69736   4
  10  -8   1 6.05047 3.09569   3
  10  -8   1 6.65546 2.44807   5
 -11   8  -1 3.45308 2.75179   4
 -11   8  -1 11.4808 2.27173   7
 -11   8  -1 2.18726 2.48598   6
  11  -8   1 3.79942 2.70536   5
  11  -8   1 -0.0517 2.89449   3
 -12   8  -1 82.0701 5.43613   6
 -12   8  -1 94.7141 5.06247   7
 -12   8  -1 83.5990 5.89604   4
  12  -8   1 81.5449 5.57078   5
  12  -8   1 87.8956 6.06925   3
 -13   8  -1 37.0576 4.01991   6
 -13   8  -1 37.9802 4.25337   4
 -13   8  -1 34.0504 3.27127   7
  13  -8   1 25.7209 4.02527   5
  13  -8   1 33.1995 4.28276   3
 -14   8  -1 10.5197 3.19699   6
 -14   8  -1 12.1383 2.62836   7
 -14   8  -1 6.45093 3.33529   4
  14  -8   1 9.81849 3.67595   5
  14  -8   1 3.76935 3.30638   3
 -15   8  -1 65.2877 4.77720   7
 -15   8  -1 68.6707 6.22272   4
 -15   8  -1 55.1804 5.23713   6
  15  -8   1 66.0607 5.92160   5
  15  -8   1 63.5097 5.77623   3
 -16   8  -1 -0.1241 2.36007   7
 -16   8  -1 0.50535 3.20142   6
 -16   8  -1 1.49075 3.49735   4
  16  -8   1 -1.5679 3.26720   3
  16  -8   1 5.29652 3.82420   5
 -17   8  -1 2.66964 3.80950   4
 -17   8  -1 4.93750 2.61789   7
 -17   8  -1 10.5833 3.69053   6
  17  -8   1 19.3915 4.09044   3
  17  -8   1 6.20371 4.13040   5
 -18   8  -1 7.82418 4.20075   4
 -18   8  -1 0.45365 3.49088   6
 -18   8  -1 -2.7363 2.56221   7
  18  -8   1 4.34268 4.41497   5
  18  -8   1 5.68690 3.78867   3
 -19   8  -1 2.27743 3.67817   6
 -19   8  -1 4.96410 2.97681   7
 -19   8  -1 -0.1822 4.13110   4
  19  -8   1 1.30956 4.35848   5
  19  -8   1 2.45026 3.64659   3
 -20   8  -1 -1.0195 4.06137   4
 -20   8  -1 -1.7713 3.62156   6
 -20   8  -1 3.81352 2.87086   7
  20  -8   1 -3.0526 3.59090   3
  20  -8   1 7.20745 4.87044   5
  19   7  -1 -3.3253 4.20508   5
  19   7  -1 3.38341 3.89719   6
 -19  -7   1 0.85959 4.28685   7
 -19  -7   1 1.97992 4.28762   4
  18   7  -1 5.23574 3.77325   6
  18   7  -1 3.14262 4.11970   5
 -18  -7   1 2.04889 4.00237   7
 -18  -7   1 0.99378 4.01193   4
  17   7  -1 1.78492 3.38285   6
  17   7  -1 0.09933 3.88908   5
 -17  -7   1 -1.8606 3.84977   7
 -17  -7   1 4.65946 3.95819   4
  16   7  -1 1.69287 3.51749   5
  16   7  -1 4.53415 3.41557   6
 -16  -7   1 -1.0406 3.48954   4
 -16  -7   1 3.12649 3.66934   7
  15   7  -1 62.9777 5.50737   6
  15   7  -1 61.1219 5.81577   5
 -15  -7   1 61.6873 6.27450   7
 -15  -7   1 59.5090 5.65524   4
  14   7  -1 2.38802 3.23195   5
 -14  -7   1 8.22235 3.49319   7
 -14  -7   1 4.63280 3.34483   4
  13   7  -1 62.4977 5.13674   5
  13   7  -1 64.4660 5.07482   6
 -13  -7   1 47.5966 4.10062   8
 -13  -7   1 53.9555 5.10861   4
 -13  -7   1 58.5594 5.69255   7
  12   7  -1 20.3392 3.46106   5
  12   7  -1 22.5997 3.44107   6
 -12  -7   1 27.9439 4.10046   7
 -12  -7   1 22.9626 3.62168   4
 -12  -7   1 18.7920 2.64834   8
  11   7  -1 19.9476 3.18399   6
  11   7  -1 17.6245 3.14223   5
 -11  -7   1 18.8728 3.62400   7
 -11  -7   1 19.1493 2.46941   8
 -11  -7   1 20.6985 3.25773   4
  10   7  -1 12.7748 2.87057   6
  10   7  -1 11.9942 2.74538   5
 -10  -7   1 7.78403 2.68850   4
 -10  -7   1 8.77561 2.03006   8
 -10  -7   1 14.1637 3.28729   7
   9   7  -1 1.22373 2.07477   5
   9   7  -1 3.67209 2.37236   6
  -9  -7   1 4.48378 2.64595   7
  -9  -7   1 1.39552 2.21225   4
  -9  -7   1 -0.3749 1.64813   8
   8   7  -1 55.2613 4.34488   7
   8   7  -1 52.1861 3.62240   5
   8   7  -1 48.2492 3.91976   6
  -8  -7   1 48.3622 2.16185   3
  -8  -7   1 49.0263 4.38790   7
  -8  -7   1 53.3125 3.28936   8
  -8  -7   1 54.3652 4.00093   4
  -8  -7   1 51.5507 2.23484   3
   7   7  -1 23.7754 2.53436   5
   7   7  -1 24.4517 2.85533   6
   7   7  -1 18.1359 2.85826   7
  -7  -7   1 20.5007 2.81694   7
  -7  -7   1 24.1375 2.65607   4
  -7  -7   1 19.7831 1.54934   3
  -7  -7   1 24.3365 1.73666   3
   6   7  -1 24.1912 2.78701   6
   6   7  -1 29.7306 2.71459   5
   6   7  -1 25.5737 2.91960   7
  -6  -7   1 29.2240 2.01264   3
  -6  -7   1 31.1451 3.05581   7
  -6  -7   1 27.1011 2.63651   4
   5   7  -1 30.9491 2.95039   6
   5   7  -1 34.2354 3.14020   7
   5   7  -1 31.5377 2.58870   5
   5   7  -1 29.7759 2.04406   3
  -5  -7   1 36.0612 3.36960   7
  -5  -7   1 31.6910 2.71938   4
  -5  -7   1 36.1933 2.26425   3
   4   7  -1 542.269 19.3693   6
   4   7  -1 528.514 19.3601   7
   4   7  -1 529.463 18.7540   3
   4   7  -1 537.668 18.9098   5
  -4  -7   1 533.766 19.0656   4
  -4  -7   1 554.029 18.8136   3
  -4  -7   1 536.065 19.4106   7
   3   7  -1 184.190 7.66559   7
   3   7  -1 193.617 7.75705   6
   3   7  -1 180.613 7.21564   3
   3   7  -1 188.325 7.19660   5
  -3  -7   1 190.915 7.46097   4
  -3  -7   1 192.182 7.30206   3
  -3  -7   1 197.037 7.82725   7
   2   7  -1 88.3830 4.52812   6
   2   7  -1 85.4310 4.31315   7
   2   7  -1 87.1221 4.07759   3
   2   7  -1 93.2357 3.85445   5
  -2  -7   1 88.5905 4.22060   3
  -2  -7   1 90.1334 4.13936   4
  -2  -7   1 90.9428 4.48910   7
   1   7  -1 444.155 15.5097   7
   1   7  -1 422.474 15.3801   3
   1   7  -1 436.663 15.0902   5
   1   7  -1 432.350 15.6764   6
  -1  -7   1 420.715 15.4242   3
  -1  -7   1 436.416 15.3204   4
  -1  -7   1 420.626 15.4734   7
   0   7  -1 600.563 21.0566   3
   0   7  -1 605.354 21.2128   6
   0   7  -1 605.962 20.9741   7
   0   7  -1 592.889 20.6158   5
   0  -7   1 586.315 21.0749   3
   0  -7   1 581.554 20.9278   7
   0  -7   1 607.429 20.5689   8
  -1   7  -1 12.9117 2.08581   6
  -1   7  -1 12.9792 1.90990   3
  -1   7  -1 14.9585 1.64846   7
  -1   7  -1 13.0517 1.33498   5
   1  -7   1 8.37723 1.28195   8
   1  -7   1 10.0829 2.00411   3
   1  -7   1 10.5383 1.59430   7
  -2   7  -1 425.079 15.8030   6
  -2   7  -1 429.027 15.4703   4
  -2   7  -1 427.509 15.3865   7
  -2   7  -1 444.784 15.8174   3
  -2   7  -1 428.216 15.2110   5
   2  -7   1 452.427 15.9102   3
   2  -7   1 439.893 15.3377   8
  -3   7  -1 141.054 6.34033   6
  -3   7  -1 151.252 6.05057   4
  -3   7  -1 154.118 6.40206   3
  -3   7  -1 145.754 5.68620   5
  -3   7  -1 147.830 5.79788   7
   3  -7   1 145.216 6.50771   3
   3  -7   1 141.892 5.85901   8
  -4   7  -1 19.1975 1.94959   7
  -4   7  -1 22.8088 2.39193   6
  -4   7  -1 20.3598 1.76709   5
  -4   7  -1 12.9950 2.08823   4
  -4   7  -1 21.0137 2.44199   3
  -4   7  -1 18.5740 1.89964   7
   4  -7   1 16.0431 1.94386   8
   4  -7   1 14.5374 2.44337   3
  -5   7  -1 52.5291 2.90830   5
  -5   7  -1 46.1309 2.76332   7
  -5   7  -1 42.2498 3.49621   4
  -5   7  -1 52.8347 3.56669   3
  -5   7  -1 49.7419 3.14380   8
  -5   7  -1 52.4550 2.77603   7
  -5   7  -1 52.7493 3.53034   6
   5  -7   1 57.7288 3.90681   3
   5  -7   1 50.5573 3.32951   8
  -6   7  -1 121.533 5.96192   3
  -6   7  -1 125.716 5.32120   7
  -6   7  -1 123.880 5.62674   8
  -6   7  -1 133.318 5.90727   6
  -6   7  -1 135.088 5.97990   4
   6  -7   1 131.370 6.26574   3
   6  -7   1 125.595 5.88354   8
  -7   7  -1 320.655 12.6661   3
  -7   7  -1 336.651 12.5088   8
  -7   7  -1 320.050 12.0132   7
  -7   7  -1 329.648 12.5546   6
  -7   7  -1 314.939 12.5103   4
   7  -7   1 315.524 12.7989   3
   7  -7   1 373.677 12.7030   8
  -8   7  -1 177.602 8.09451   3
  -8   7  -1 202.125 8.03688   8
  -8   7  -1 178.001 7.47707   7
  -8   7  -1 189.861 7.96928   6
  -8   7  -1 195.047 8.10362   4
   8  -7   1 175.501 8.11191   8
   8  -7   1 196.471 8.45244   3
  -9   7  -1 398.607 14.7930   7
  -9   7  -1 411.808 15.3157   6
  -9   7  -1 410.567 15.4891   3
  -9   7  -1 402.601 15.3614   4
  -9   7  -1 392.978 15.3057   8
   9  -7   1 403.326 15.6034   3
   9  -7   1 430.713 15.6113   8
 -10   7  -1 69.9625 4.67029   6
 -10   7  -1 78.2805 4.88617   3
 -10   7  -1 69.2854 5.19041   8
 -10   7  -1 80.7814 5.16529   4
 -10   7  -1 79.6805 4.37772   7
  10  -7   1 84.6364 5.45241   3
  10  -7   1 79.2568 4.74504   5
 -11   7  -1 475.690 17.5108   6
 -11   7  -1 457.926 17.6305   4
 -11   7  -1 463.880 17.0073   7
  11  -7   1 455.414 16.8872   7
  11  -7   1 473.199 17.8784   3
  11  -7   1 463.323 17.4828   5
 -12   7  -1 76.8490 5.15283   6
 -12   7  -1 84.8537 4.92210   7
 -12   7  -1 81.9545 5.56595   4
  12  -7   1 77.8418 4.53075   7
  12  -7   1 90.1471 5.63379   5
  12  -7   1 78.8992 5.66434   3
 -13   7  -1 11.3980 2.90965   6
 -13   7  -1 12.0727 3.31811   4
 -13   7  -1 13.9945 2.67172   7
  13  -7   1 13.9522 3.45570   5
  13  -7   1 11.6861 2.26376   7
  13  -7   1 12.7781 3.32939   3
 -14   7  -1 36.3579 4.08546   6
 -14   7  -1 34.7738 4.34510   4
 -14   7  -1 38.3026 3.98319   7
  14  -7   1 33.9699 3.48982   7
  14  -7   1 30.5261 4.29547   5
  14  -7   1 32.7968 4.19353   3
 -15   7  -1 -1.1415 2.35202   7
 -15   7  -1 -2.6982 2.65938   6
 -15   7  -1 -1.6419 3.13690   4
  15  -7   1 -1.0298 3.43797   5
  15  -7   1 -2.4401 1.99000   7
  15  -7   1 -1.5231 3.07984   3
 -16   7  -1 116.227 7.60299   4
 -16   7  -1 122.899 6.62058   7
 -16   7  -1 112.774 7.23861   6
  16  -7   1 112.844 7.54239   5
  16  -7   1 117.296 7.27973   3
 -17   7  -1 30.8021 3.60641   7
 -17   7  -1 17.2957 3.91595   6
 -17   7  -1 27.2244 4.65187   4
  17  -7   1 22.0028 4.71459   5
  17  -7   1 22.0829 4.03322   3
 -18   7  -1 -4.3626 2.47503   7
 -18   7  -1 0.92359 3.70714   4
 -18   7  -1 -1.5917 3.12249   6
  18  -7   1 2.34919 3.15731   3
  18  -7   1 1.52489 4.10471   5
 -19   7  -1 19.3649 4.39055   6
 -19   7  -1 5.46614 4.30165   4
 -19   7  -1 4.83134 2.97169   7
  19  -7   1 11.5707 3.73417   3
  19  -7   1 0.14036 4.23028   5
 -20   7  -1 4.31670 4.10418   4
 -20   7  -1 4.20411 3.80601   6
 -20   7  -1 3.72490 2.96529   7
  20  -7   1 4.61175 4.78397   5
  20  -7   1 2.71786 3.50237   3
  20   6  -1 22.2916 5.44473   5
  20   6  -1 37.5294 5.27837   6
 -20  -6   1 27.9268 5.43873   7
 -20  -6   1 27.2147 5.46544   4
  19   6  -1 25.4933 5.35037   5
 -19  -6   1 24.9076 5.26699   7
 -19  -6   1 30.9973 5.37429   4
  18   6  -1 19.1303 4.94163   5
 -18  -6   1 14.9208 4.68930   4
 -18  -6   1 15.4981 4.60263   7
  17   6  -1 29.5553 4.89722   5
 -17  -6   1 31.1698 5.01182   7
 -17  -6   1 16.8669 4.66378   4
  16   6  -1 -1.8792 3.36005   5
 -16  -6   1 6.33819 3.70770   4
 -16  -6   1 -0.8781 3.35425   7
  15   6  -1 8.16720 3.45503   5
 -15  -6   1 6.52932 3.75476   7
 -15  -6   1 7.29769 3.61362   4
  14   6  -1 30.5557 4.20458   5
 -14  -6   1 24.5801 4.17011   7
 -14  -6   1 24.0464 3.94791   4
  13   6  -1 3.19569 2.98752   5
 -13  -6   1 11.1478 3.16467   4
 -13  -6   1 8.76464 3.43265   7
  12   6  -1 4.25874 2.79420   5
 -12  -6   1 2.42410 2.78898   4
 -12  -6   1 2.30078 2.07995   8
 -12  -6   1 -1.1879 2.87396   7
  11   6  -1 68.4910 4.85184   5
 -11  -6   1 62.8360 4.26128   8
 -11  -6   1 68.6096 5.38389   7
 -11  -6   1 61.0820 4.76700   4
  10   6  -1 6.41078 2.46796   5
 -10  -6   1 9.35325 2.87990   7
 -10  -6   1 9.55498 2.66506   4
 -10  -6   1 11.7610 2.23155   8
   9   6  -1 19.5878 2.80776   5
   9   6  -1 24.7160 3.27843   7
  -9  -6   1 25.8629 2.96592   4
  -9  -6   1 24.5503 2.54065   8
  -9  -6   1 22.2834 3.22606   7
   8   6  -1 29.6336 3.03381   6
   8   6  -1 31.3812 2.97331   5
   8   6  -1 30.9843 3.30682   7
  -8  -6   1 30.9285 1.41259   3
  -8  -6   1 28.2022 2.94896   4
  -8  -6   1 32.5148 1.47437   3
  -8  -6   1 29.6271 3.38776   7
   7   6  -1 126.009 5.91828   6
   7   6  -1 127.992 5.71142   5
   7   6  -1 121.387 6.14564   7
  -7  -6   1 124.644 4.69687   3
  -7  -6   1 136.153 6.38043   7
  -7  -6   1 128.872 4.74148   3
  -7  -6   1 133.071 5.94404   4
   6   6  -1 31.8113 2.90058   6
   6   6  -1 27.2575 2.81529   7
   6   6  -1 29.6018 2.53253   5
  -6  -6   1 26.8898 1.77859   3
  -6  -6   1 31.0765 2.85491   4
  -6  -6   1 36.9099 3.28119   7
   5   6  -1 217.100 9.00673   7
   5   6  -1 230.141 8.92369   6
   5   6  -1 228.453 8.65252   5
  -5  -6   1 227.638 8.20603   3
  -5  -6   1 222.999 9.10913   7
  -5  -6   1 233.149 8.78697   4
   4   6  -1 105.069 4.80721   6
   4   6  -1 98.9543 4.79899   7
   4   6  -1 98.5457 4.10369   3
   4   6  -1 102.115 4.35865   5
  -4  -6   1 102.942 4.96059   7
  -4  -6   1 100.173 4.50316   4
  -4  -6   1 96.7458 4.14410   3
   3   6  -1 80.0304 3.57377   3
   3   6  -1 74.8704 4.04864   6
   3   6  -1 79.8844 4.06879   7
   3   6  -1 77.8777 3.55359   5
  -3  -6   1 79.8641 3.62257   3
  -3  -6   1 81.2255 4.14985   7
  -3  -6   1 85.4849 3.85438   4
   2   6  -1 315.485 11.4529   6
   2   6  -1 307.787 11.0713   3
   2   6  -1 301.331 10.9438   5
   2   6  -1 291.938 11.2660   7
  -2  -6   1 313.316 11.1027   3
  -2  -6   1 305.761 11.1095   4
  -2  -6   1 309.725 11.3729   7
   1   6  -1 57.1140 3.07046   3
   1   6  -1 53.6720 2.71891   5
   1   6  -1 69.1518 3.59738   6
   1   6  -1 58.8969 3.24834   7
  -1  -6   1 56.4396 3.02869   4
  -1  -6   1 58.3319 3.20975   7
  -1  -6   1 58.2900 3.27974   3
   0   6  -1 13.0258 1.75253   3
   0   6  -1 12.0680 1.55082   7
   0   6  -1 12.7556 1.30781   5
   0  -6   1 9.98531 1.14067   8
   0  -6   1 11.9228 1.51742   4
   0  -6   1 11.3490 1.58314   7
   0  -6   1 12.6181 1.85954   3
  -1   6  -1 1053.43 36.1016   7
  -1   6  -1 1071.15 36.3577   3
  -1   6  -1 1042.75 35.9111   5
  -1   6  -1 1084.77 36.4108   6
   1  -6   1 1027.71 36.0841   7
   1  -6   1 1053.34 36.3693   3
   1  -6   1 1052.70 35.9499   8
  -2   6  -1 2576.53 126.908   1
  -2   6  -1 2363.88 123.478   1
   2  -6   1 1948.69 118.042   2
   2  -6   1 2121.72 121.809   2
  -3   6  -1 135.875 5.70809   3
  -3   6  -1 129.502 5.08637   7
  -3   6  -1 117.351 5.70728   6
  -3   6  -1 130.535 5.08203   5
  -3   6  -1 134.935 5.59958   4
   3  -6   1 123.828 5.77518   3
   3  -6   1 128.344 5.28852   8
  -4   6  -1 296.584 10.3013   4
  -4   6  -1 273.839 9.87403   7
  -4   6  -1 272.218 10.1447   8
  -4   6  -1 281.135 10.4140   6
  -4   6  -1 267.820 10.4453   3
  -4   6  -1 274.683 9.96876   5
  -4   6  -1 267.415 9.87392   7
   4  -6   1 262.773 10.1378   8
   4  -6   1 272.048 10.5664   3
  -5   6  -1 90.7529 4.37340   8
  -5   6  -1 89.8412 4.50525   6
  -5   6  -1 97.4005 4.07505   5
  -5   6  -1 88.2974 4.53901   3
  -5   6  -1 99.2813 4.73337   4
  -5   6  -1 88.5313 3.96621   7
   5  -6   1 89.8225 4.48518   8
   5  -6   1 91.3152 4.82370   3
  -6   6  -1 54.5346 3.60449   4
  -6   6  -1 61.7720 3.53204   6
  -6   6  -1 51.7469 2.96026   7
  -6   6  -1 54.0002 3.63087   3
  -6   6  -1 58.1210 3.37385   8
   6  -6   1 56.3324 3.95842   3
   6  -6   1 52.5636 3.52010   8
  -7   6  -1 2.51970 1.69517   8
  -7   6  -1 0.83913 1.97636   4
  -7   6  -1 1.73933 1.45756   7
  -7   6  -1 1.64557 1.81445   3
  -7   6  -1 0.40976 1.74255   6
   7  -6   1 3.97492 2.06844   8
   7  -6   1 0.60257 2.14729   3
  -8   6  -1 42.9307 3.30874   6
  -8   6  -1 42.3059 3.09703   7
  -8   6  -1 39.1495 3.48825   4
  -8   6  -1 41.7735 3.33176   8
  -8   6  -1 45.0864 3.62649   3
   8  -6   1 41.9274 3.83409   8
   8  -6   1 47.8618 2.78932   7
   8  -6   1 38.8727 3.76426   3
  -9   6  -1 9.59125 2.38013   3
  -9   6  -1 11.2500 2.00831   7
  -9   6  -1 10.5943 2.52754   4
  -9   6  -1 11.2317 2.30250   6
  -9   6  -1 8.24976 2.28978   8
   9  -6   1 9.37586 1.69897   7
   9  -6   1 13.3088 2.78519   3
   9  -6   1 11.4599 2.78770   8
 -10   6  -1 78.8574 4.69419   6
 -10   6  -1 80.5412 4.81081   3
 -10   6  -1 66.2978 4.66022   4
 -10   6  -1 73.0831 4.63554   8
 -10   6  -1 77.9229 4.36491   7
  10  -6   1 76.1291 4.05358   7
  10  -6   1 77.8261 4.74424   5
  10  -6   1 73.2333 5.01466   3
 -11   6  -1 34.9369 3.39671   6
 -11   6  -1 31.8156 3.26277   3
 -11   6  -1 34.0943 3.58798   4
 -11   6  -1 31.4620 2.94213   7
  11  -6   1 33.7580 3.06762   7
  11  -6   1 28.9179 3.53810   3
  11  -6   1 29.3600 3.51204   5
 -12   6  -1 17.9246 2.71428   7
 -12   6  -1 17.7760 2.95800   6
 -12   6  -1 19.6486 3.28199   4
  12  -6   1 20.4020 3.36866   3
  12  -6   1 23.2263 2.54981   7
  12  -6   1 10.1336 3.22841   5
 -13   6  -1 134.770 6.44236   7
 -13   6  -1 126.727 6.65123   6
 -13   6  -1 139.454 7.33569   4
  13  -6   1 121.552 6.82143   3
  13  -6   1 123.680 7.11368   5
  13  -6   1 124.841 6.19484   7
 -14   6  -1 179.628 8.60849   4
 -14   6  -1 164.072 8.13231   6
 -14   6  -1 180.481 7.87918   7
  14  -6   1 153.554 7.49940   7
  14  -6   1 170.309 8.77745   5
  14  -6   1 158.621 8.14759   3
 -15   6  -1 197.170 9.71720   4
 -15   6  -1 204.985 8.96274   7
 -15   6  -1 207.941 9.26378   6
  15  -6   1 198.636 9.25109   3
  15  -6   1 179.180 8.63769   7
  15  -6   1 183.839 9.66522   5
 -16   6  -1 -0.8045 2.56984   7
 -16   6  -1 0.27890 3.03314   6
 -16   6  -1 2.80703 3.43342   4
  16  -6   1 4.41968 3.01096   3
  16  -6   1 2.59431 3.74357   5
 -17   6  -1 15.8647 4.31662   4
 -17   6  -1 16.4911 3.25436   7
 -17   6  -1 19.5966 3.65568   6
  17  -6   1 20.9927 4.77233   5
  17  -6   1 12.3577 3.45409   3
 -18   6  -1 2.56837 2.87427   7
 -18   6  -1 -1.4724 3.43267   4
 -18   6  -1 4.42975 3.48169   6
  18  -6   1 1.53163 2.97364   3
  18  -6   1 3.46057 4.15307   5
 -19   6  -1 -1.3857 3.28513   6
 -19   6  -1 -0.5030 3.90079   4
 -19   6  -1 0.77146 2.90840   7
  19  -6   1 -2.4478 2.99961   3
  19  -6   1 2.86362 4.37615   5
 -20   6  -1 5.17361 4.13812   4
 -20   6  -1 5.72437 3.91881   6
 -20   6  -1 -1.8284 2.84932   7
  20  -6   1 3.10164 4.51685   5
  20  -6   1 5.71529 3.35852   3
 -21   6  -1 5.31168 4.13218   6
 -21   6  -1 5.01366 4.40009   4
 -21   6  -1 3.78929 3.15875   7
  21  -6   1 -0.0116 3.00545   3
  21  -6   1 5.00846 5.01306   5
  20   5  -1 -5.1200 4.07626   5
 -20  -5   1 7.66497 4.44002   7
 -20  -5   1 2.19415 4.65643   4
  19   5  -1 8.36872 4.61230   5
 -19  -5   1 8.04454 4.45927   4
 -19  -5   1 11.3282 4.48230   7
  18   5  -1 6.94988 4.31247   5
 -18  -5   1 6.98381 4.09481   4
 -18  -5   1 9.49253 4.14684   7
  17   5  -1 97.3063 7.23435   5
 -17  -5   1 89.3806 7.51242   7
 -17  -5   1 77.7864 6.93607   4
  16   5  -1 -3.1435 3.28676   5
 -16  -5   1 0.77104 3.30901   4
 -16  -5   1 2.33688 3.49022   7
  15   5  -1 65.6843 5.81588   5
 -15  -5   1 74.2742 6.07655   4
 -15  -5   1 74.2707 6.49439   7
  14   5  -1 2.29753 3.19043   5
 -14  -5   1 5.78332 3.22274   4
 -14  -5   1 7.88950 3.33733   7
  13   5  -1 8.63298 3.20710   5
 -13  -5   1 5.61020 3.26908   7
 -13  -5   1 13.9732 3.24222   4
  12   5  -1 5.97577 2.86493   5
 -12  -5   1 6.84754 2.23904   8
 -12  -5   1 2.48900 2.69689   4
 -12  -5   1 2.85441 2.80927   7
  11   5  -1 83.6603 5.15260   5
 -11  -5   1 69.2104 5.46339   7
 -11  -5   1 81.5827 5.15519   4
 -11  -5   1 75.5610 4.63348   8
  10   5  -1 160.667 8.74477   7
  10   5  -1 172.208 7.78618   5
 -10  -5   1 178.978 8.25468   7
 -10  -5   1 177.045 7.84457   4
 -10  -5   1 173.679 7.41515   8
   9   5  -1 1.94749 2.08664   5
   9   5  -1 1.63887 2.26453   7
  -9  -5   1 0.56559 2.33235   7
  -9  -5   1 -0.4351 2.01952   4
  -9  -5   1 -0.3680 1.71481   8
   8   5  -1 224.066 9.34751   7
   8   5  -1 221.813 8.98997   5
  -8  -5   1 217.172 9.01370   4
  -8  -5   1 224.730 7.70524   3
  -8  -5   1 236.187 9.47162   7
  -8  -5   1 221.819 7.70268   3
   7   5  -1 101.795 4.98142   7
   7   5  -1 99.7255 4.64204   5
  -7  -5   1 97.3354 4.67503   4
  -7  -5   1 69.1088 4.82590   7
  -7  -5   1 93.9608 3.46854   3
  -7  -5   1 94.1888 3.48258   3
   6   5  -1 235.156 9.26848   7
   6   5  -1 220.316 8.97317   6
   6   5  -1 231.416 8.92532   5
  -6  -5   1 239.606 9.34992   7
  -6  -5   1 232.364 8.16576   3
  -6  -5   1 229.537 8.17175   3
  -6  -5   1 236.174 8.97236   4
   5   5  -1 88.6097 4.64712   7
   5   5  -1 95.5373 4.24934   5
   5   5  -1 94.7973 4.45492   6
  -5  -5   1 92.2663 4.74565   7
  -5  -5   1 92.3979 3.67459   3
  -5  -5   1 95.8230 4.38221   4
   4   5  -1 21.7081 1.63948   3
   4   5  -1 21.1527 2.00536   5
   4   5  -1 26.1110 2.34168   7
   4   5  -1 19.5468 2.18899   6
  -4  -5   1 24.9065 1.76083   3
  -4  -5   1 22.8392 2.04502   4
  -4  -5   1 28.2092 2.65894   7
   3   5  -1 77.4308 3.49445   5
   3   5  -1 77.5719 4.00116   7
   3   5  -1 75.9129 3.39854   3
   3   5  -1 76.2587 3.90946   6
  -3  -5   1 84.7640 4.08340   7
  -3  -5   1 80.5100 3.63196   4
  -3  -5   1 82.9440 3.45611   3
   2   5  -1 410.753 14.3253   5
   2   5  -1 405.792 14.6456   6
   2   5  -1 402.580 14.3470   3
   2   5  -1 408.160 14.6047   7
  -2  -5   1 411.859 14.6288   7
  -2  -5   1 411.530 14.4084   4
  -2  -5   1 412.280 14.3828   3
   1   5  -1 84.7936 3.86505   3
   1   5  -1 93.6786 4.15993   6
   1   5  -1 85.9211 3.89300   7
   1   5  -1 89.3666 3.59789   5
  -1  -5   1 86.6902 3.74297   4
  -1  -5   1 84.9484 3.93119   7
  -1  -5   1 86.1645 3.85971   3
   0   5  -1 1271.53 42.2451   7
   0   5  -1 1232.03 42.0427   5
   0   5  -1 1131.81 42.3346   6
   0   5  -1 1253.48 42.3254   3
   0  -5   1 1279.23 42.1667   4
   0  -5   1 1266.22 42.3526   3
  -1   5  -1 3.06238 1.50770   3
  -1   5  -1 2.53060 1.10191   7
  -1   5  -1 4.32383 1.04799   5
  -1   5  -1 1.50646 1.65689   6
   1  -5   1 3.95538 1.07905   8
   1  -5   1 2.94016 1.11600   7
   1  -5   1 -0.1465 1.56667   3
  -2   5  -1 1025.12 34.5144   3
  -2   5  -1 971.518 34.2151   4
  -2   5  -1 1000.93 34.1365   7
  -2   5  -1 1012.40 34.4637   6
  -2   5  -1 974.373 34.0996   5
   2  -5   1 1004.60 34.2138   8
   2  -5   1 1023.54 34.5422   3
  -3   5  -1 51.6679 2.89533   8
  -3   5  -1 69.1823 3.40450   4
  -3   5  -1 56.0587 2.59867   7
  -3   5  -1 50.3679 2.57914   7
  -3   5  -1 54.7673 2.68520   5
  -3   5  -1 52.5667 3.29923   3
   3  -5   1 49.2850 2.88083   8
   3  -5   1 59.3928 3.47585   3
  -4   5  -1 680.544 22.9918   4
  -4   5  -1 650.086 23.0456   6
  -4   5  -1 653.062 23.1102   3
  -4   5  -1 660.906 22.7658   5
  -4   5  -1 664.342 22.9282   8
  -4   5  -1 655.038 22.6408   7
   4  -5   1 659.044 22.9540   8
   4  -5   1 642.399 23.1684   3
  -5   5  -1 64.8335 3.74921   3
  -5   5  -1 82.9103 4.07931   4
  -5   5  -1 60.9310 3.17934   7
  -5   5  -1 59.9348 3.52421   6
  -5   5  -1 60.2819 3.41216   8
   5  -5   1 60.1513 3.96477   3
   5  -5   1 65.5315 3.62695   8
  -6   5  -1 347.967 12.9100   6
  -6   5  -1 350.247 12.5414   7
  -6   5  -1 356.630 12.9406   4
  -6   5  -1 349.765 13.0431   3
  -6   5  -1 349.411 12.9460   8
   6  -5   1 348.249 12.9930   8
   6  -5   1 362.630 13.1830   3
  -7   5  -1 290.366 11.0358   8
  -7   5  -1 298.429 11.1227   3
  -7   5  -1 288.971 10.6054   7
  -7   5  -1 294.830 11.0364   4
  -7   5  -1 279.217 10.9371   6
   7  -5   1 287.356 11.1282   8
   7  -5   1 294.814 11.2344   3
   7  -5   1 287.663 10.5564   7
  -8   5  -1 894.079 31.8599   6
  -8   5  -1 903.861 31.9887   8
  -8   5  -1 902.129 31.9632   3
  -8   5  -1 928.614 31.5575   7
  -8   5  -1 914.422 31.9527   4
   8  -5   1 909.556 31.5220   7
   8  -5   1 938.998 32.0900   3
  -9   5  -1 868.396 31.1537   3
  -9   5  -1 884.003 31.2548   8
  -9   5  -1 875.662 31.0813   6
  -9   5  -1 867.442 31.1693   4
  -9   5  -1 853.458 30.7410   7
   9  -5   1 908.010 31.3637   8
   9  -5   1 869.885 30.7306   7
   9  -5   1 965.590 31.3384   3
 -10   5  -1 9.61475 2.29866   3
 -10   5  -1 10.6850 2.41567   8
 -10   5  -1 10.1085 2.17073   7
 -10   5  -1 11.6437 2.35679   6
 -10   5  -1 9.64061 2.50679   4
  10  -5   1 8.97583 1.89891   7
  10  -5   1 10.7199 2.65759   3
  10  -5   1 10.5664 2.67885   5
 -11   5  -1 7.92478 2.39280   6
 -11   5  -1 5.56521 2.07125   7
 -11   5  -1 5.04675 2.43167   4
 -11   5  -1 2.81575 2.10421   3
  11  -5   1 1.54862 2.62588   5
  11  -5   1 3.50419 2.48508   3
  11  -5   1 5.79135 1.90197   7
 -12   5  -1 46.1756 4.41406   4
 -12   5  -1 53.3296 4.14097   6
 -12   5  -1 55.1740 4.11997   7
 -12   5  -1 49.2316 3.96287   3
  12  -5   1 54.5305 3.90418   7
  12  -5   1 50.6034 4.66374   5
  12  -5   1 51.3509 4.35749   3
 -13   5  -1 26.2891 3.23234   6
 -13   5  -1 21.8895 2.99788   3
 -13   5  -1 25.8314 3.63702   4
 -13   5  -1 25.9472 3.03506   7
  13  -5   1 26.0495 3.87326   5
  13  -5   1 21.7581 2.78054   7
  13  -5   1 23.3971 3.27055   3
 -14   5  -1 45.9825 4.19895   7
 -14   5  -1 39.8305 3.97292   6
 -14   5  -1 53.6091 4.88968   4
  14  -5   1 39.8621 3.85394   7
  14  -5   1 41.4649 4.70350   5
  14  -5   1 44.8417 4.37462   3
 -15   5  -1 64.3149 5.53178   4
 -15   5  -1 58.2496 5.24173   6
 -15   5  -1 62.8407 4.86658   7
  15  -5   1 59.4943 4.89669   3
  15  -5   1 65.9145 5.84472   5
 -16   5  -1 17.6851 4.02774   4
 -16   5  -1 18.2866 3.27614   7
 -16   5  -1 23.0004 3.67356   6
  16  -5   1 18.4045 4.25689   5
  16  -5   1 20.4161 3.45174   3
 -17   5  -1 1.53758 3.43833   4
 -17   5  -1 6.50147 3.03383   7
 -17   5  -1 2.92071 3.08352   6
  17  -5   1 4.62924 2.88336   3
  17  -5   1 9.72569 4.18135   5
 -18   5  -1 13.6315 3.73505   6
 -18   5  -1 16.7529 4.34142   4
 -18   5  -1 14.8979 3.31196   7
  18  -5   1 11.0258 3.26815   3
  18  -5   1 17.0463 4.69565   5
 -19   5  -1 3.02840 3.42303   6
 -19   5  -1 4.01179 3.80362   4
 -19   5  -1 1.30134 2.94823   7
  19  -5   1 0.15694 2.90827   3
  19  -5   1 -3.9608 4.22045   5
 -20   5  -1 7.26711 3.32420   7
 -20   5  -1 9.29176 4.30003   4
 -20   5  -1 8.64554 3.94440   6
  20  -5   1 14.1915 4.84335   5
  20  -5   1 0.22847 2.85168   3
 -21   5  -1 -0.0895 4.26253   4
 -21   5  -1 0.61935 3.21126   7
 -21   5  -1 -0.0196 3.82600   6
  21  -5   1 -4.2068 2.77027   3
  21  -5   1 -6.6629 4.56862   5
  20   4  -1 65.3301 6.97008   5
 -20  -4   1 57.4075 6.66985   4
 -20  -4   1 51.3052 6.34200   7
  19   4  -1 2.23303 4.07346   5
 -19  -4   1 0.56100 3.87638   7
 -19  -4   1 1.57898 4.04348   4
  18   4  -1 3.31310 3.87952   5
 -18  -4   1 8.12654 4.03316   4
 -18  -4   1 3.87554 3.83100   7
  17   4  -1 -1.5291 3.71177   5
 -17  -4   1 3.01712 3.80193   7
 -17  -4   1 1.83171 3.64580   4
  16   4  -1 -0.9967 3.15565   5
 -16  -4   1 9.17293 3.71268   4
 -16  -4   1 3.72269 3.54595   7
  15   4  -1 28.3905 4.36645   5
 -15  -4   1 24.9488 4.17709   7
 -15  -4   1 34.1776 4.29166   4
  14   4  -1 41.7572 4.49137   5
 -14  -4   1 42.5225 4.48137   4
 -14  -4   1 43.6631 4.55520   7
  13   4  -1 10.6432 3.40021   5
 -13  -4   1 3.76999 3.14117   7
 -13  -4   1 7.96535 2.97199   4
  12   4  -1 35.1612 3.89808   5
 -12  -4   1 37.4511 3.86287   4
 -12  -4   1 36.0467 3.53275   8
 -12  -4   1 35.7735 3.94645   7
  11   4  -1 40.0630 3.67529   5
 -11  -4   1 36.0879 3.36022   8
 -11  -4   1 35.4385 3.82496   7
 -11  -4   1 35.5677 3.59335   4
  10   4  -1 81.1375 4.88829   5
  10   4  -1 87.4677 5.41155   7
 -10  -4   1 83.9817 5.31142   7
 -10  -4   1 82.9214 4.91875   4
 -10  -4   1 88.0840 4.77812   8
   9   4  -1 90.7129 5.14320   7
   9   4  -1 80.7888 4.70145   5
  -9  -4   1 94.8279 5.04731   7
  -9  -4   1 79.5728 4.64597   4
  -9  -4   1 81.9069 4.49135   8
  -9  -4   1 82.8794 3.00522   3
  -9  -4   1 84.0429 2.99177   3
   8   4  -1 21.7740 2.54853   5
   8   4  -1 22.7427 2.76615   7
  -8  -4   1 23.2304 2.49126   4
  -8  -4   1 29.2807 2.80528   7
  -8  -4   1 22.0017 1.09970   3
  -8  -4   1 15.8331 2.10613   8
  -8  -4   1 21.8443 1.15304   3
   7   4  -1 564.442 19.6464   5
   7   4  -1 576.068 19.9009   7
  -7  -4   1 566.316 19.9591   7
  -7  -4   1 482.194 18.6739   3
  -7  -4   1 569.533 19.6842   4
  -7  -4   1 549.509 18.7035   3
   6   4  -1 59.6949 3.39426   5
   6   4  -1 56.7336 3.71203   7
  -6  -4   1 57.8100 2.37128   3
  -6  -4   1 60.2999 3.35755   4
  -6  -4   1 57.1612 2.38286   3
  -6  -4   1 60.6978 3.80131   7
   5   4  -1 287.821 10.3601   5
   5   4  -1 278.346 10.6143   7
  -5  -4   1 278.783 9.76750   3
  -5  -4   1 275.970 10.6438   7
  -5  -4   1 282.174 10.3823   4
  -5  -4   1 279.069 9.76187   3
   4   4  -1 17.7278 1.79798   5
   4   4  -1 15.5286 2.06258   7
   4   4  -1 17.6331 1.86319   6
  -4  -4   1 19.4366 1.82554   4
  -4  -4   1 19.7117 1.44114   3
  -4  -4   1 19.4618 2.10500   7
   3   4  -1 754.682 26.3183   6
   3   4  -1 751.777 25.9779   3
   3   4  -1 795.918 26.4379   7
   3   4  -1 758.346 26.1691   5
  -3  -4   1 745.036 25.9842   3
  -3  -4   1 765.348 26.4278   7
  -3  -4   1 759.038 26.1907   4
   2   4  -1 190.647 6.88818   5
   2   4  -1 189.250 6.85896   3
   2   4  -1 186.885 7.13344   6
   2   4  -1 191.595 7.16030   7
  -2  -4   1 180.447 6.83676   3
  -2  -4   1 183.491 7.14367   7
  -2  -4   1 188.882 6.92711   4
   1   4  -1 186.559 6.75652   6
   1   4  -1 178.041 6.65842   3
   1   4  -1 177.038 6.69871   7
   1   4  -1 181.300 6.50440   5
  -1  -4   1 177.214 6.65301   3
  -1  -4   1 176.771 6.55864   4
  -1  -4   1 171.060 6.69878   7
   0   4  -1 35.9844 1.81687   5
   0   4  -1 30.9508 2.22383   3
   0   4  -1 31.0987 2.05162   7
   0   4  -1 30.9383 2.34726   6
   0  -4   1 31.2156 2.34605   3
   0  -4   1 29.3461 2.13659   7
   0  -4   1 35.6787 1.94446   4
  -1   4  -1 1577.77 84.8064   1
  -1   4  -1 1550.64 84.8368   1
   1  -4   1 1506.77 84.2628   2
   1  -4   1 1653.20 85.9243   2
  -2   4  -1 706.852 24.3099   5
  -2   4  -1 716.525 24.5718   6
  -2   4  -1 718.244 24.6162   3
  -2   4  -1 708.587 24.2566   7
  -2   4  -1 697.364 24.3611   4
   2  -4   1 704.641 24.6204   3
   2  -4   1 723.661 24.4086   8
  -3   4  -1 116.102 5.02038   6
  -3   4  -1 119.014 4.58119   7
  -3   4  -1 117.285 4.69180   5
  -3   4  -1 115.605 5.06504   3
  -3   4  -1 123.618 4.93728   8
  -3   4  -1 135.538 4.94026   4
   3  -4   1 122.113 5.22132   3
   3  -4   1 120.873 4.95086   8
  -4   4  -1 0.48804 1.39662   3
  -4   4  -1 -0.3783 1.58325   4
  -4   4  -1 0.45194 1.19212   5
  -4   4  -1 -2.2749 1.32190   6
  -4   4  -1 -2.0586 0.94592   7
  -4   4  -1 1.99550 1.37661   8
   4  -4   1 -2.7747 1.58316   3
   4  -4   1 -3.0270 1.34302   8
  -5   4  -1 45.3103 3.16316   4
  -5   4  -1 49.2787 2.98313   8
  -5   4  -1 45.8961 2.92949   6
  -5   4  -1 45.5201 3.15721   3
  -5   4  -1 46.3008 2.72350   7
   5  -4   1 51.8152 3.42800   3
   5  -4   1 47.2745 3.12901   8
   5  -4   1 49.7366 2.46329   7
  -6   4  -1 66.5290 3.53580   6
  -6   4  -1 72.2057 3.83921   4
  -6   4  -1 70.2812 3.47341   7
  -6   4  -1 67.2216 3.70163   3
  -6   4  -1 62.7892 3.59083   8
   6  -4   1 66.1646 3.87704   8
   6  -4   1 61.5565 3.85112   3
   6  -4   1 61.9635 3.10894   7
  -7   4  -1 82.7902 4.29058   8
  -7   4  -1 80.2197 3.88489   7
  -7   4  -1 84.1403 4.14575   6
  -7   4  -1 82.1082 4.28760   4
  -7   4  -1 85.4890 4.27923   3
   7  -4   1 85.0054 3.83366   7
   7  -4   1 78.7140 4.47429   8
   7  -4   1 87.8095 4.57678   3
  -8   4  -1 572.662 20.5630   4
  -8   4  -1 564.379 20.6058   8
  -8   4  -1 553.746 20.2051   7
  -8   4  -1 580.416 20.5201   6
  -8   4  -1 588.402 20.5734   3
   8  -4   1 567.215 20.1921   7
   8  -4   1 589.386 20.6330   3
   8  -4   1 590.570 20.7599   8
  -9   4  -1 63.8856 3.60368   7
  -9   4  -1 49.7948 3.47359   6
  -9   4  -1 53.5817 3.67049   8
  -9   4  -1 57.9087 3.88752   4
  -9   4  -1 53.1678 3.56354   3
   9  -4   1 52.5599 3.36701   7
   9  -4   1 51.9737 4.23841   8
   9  -4   1 50.2987 3.75952   5
   9  -4   1 58.3303 3.96650   3
 -10   4  -1 93.0465 4.97914   3
 -10   4  -1 91.2851 4.95756   7
 -10   4  -1 99.3025 5.07094   6
 -10   4  -1 97.4958 5.25246   8
 -10   4  -1 106.662 5.36826   4
  10  -4   1 114.079 5.50270   3
  10  -4   1 104.317 5.48611   5
  10  -4   1 97.3284 4.94129   7
 -11   4  -1 491.513 17.6597   3
 -11   4  -1 467.178 17.8753   8
 -11   4  -1 490.390 17.9747   4
 -11   4  -1 476.883 17.7021   6
 -11   4  -1 488.146 17.5395   7
  11  -4   1 463.553 17.4290   7
  11  -4   1 475.268 17.7131   3
  11  -4   1 481.731 17.9228   5
 -12   4  -1 176.289 7.53005   6
 -12   4  -1 160.636 7.37321   3
 -12   4  -1 160.331 7.75337   4
  12  -4   1 165.864 7.57918   3
  12  -4   1 160.541 7.39070   7
  12  -4   1 165.730 7.96789   5
 -13   4  -1 249.095 10.7406   4
 -13   4  -1 263.189 10.3808   7
 -13   4  -1 242.374 10.1187   3
 -13   4  -1 240.101 10.3975   6
  13  -4   1 260.080 10.9402   5
  13  -4   1 239.747 10.2168   3
  13  -4   1 244.123 10.2221   7
 -14   4  -1 1.06456 2.42634   6
 -14   4  -1 -0.2618 2.70607   4
 -14   4  -1 0.72737 2.05156   3
 -14   4  -1 -0.2764 2.34105   7
  14  -4   1 3.26260 2.44144   3
  14  -4   1 2.67768 2.28801   7
  14  -4   1 -0.3577 3.06827   5
 -15   4  -1 35.1006 3.69982   7
 -15   4  -1 33.0944 4.27783   4
 -15   4  -1 38.3581 3.99788   6
  15  -4   1 38.3936 3.76984   3
  15  -4   1 24.0834 4.41877   5
 -16   4  -1 18.7503 3.49234   6
 -16   4  -1 20.4405 3.98999   4
 -16   4  -1 17.8912 3.20356   7
  16  -4   1 20.7288 3.33203   3
  16  -4   1 16.6603 4.23018   5
 -17   4  -1 -0.5381 3.22212   4
 -17   4  -1 -0.0573 2.80623   7
 -17   4  -1 -1.0470 2.81661   6
  17  -4   1 5.86571 4.08069   5
  17  -4   1 0.96696 2.58626   3
 -18   4  -1 50.1863 4.99638   6
 -18   4  -1 48.3643 5.39974   4
 -18   4  -1 56.4855 5.31241   7
  18  -4   1 46.3068 4.30185   3
  18  -4   1 36.9745 5.51813   5
 -19   4  -1 5.78237 3.53214   6
 -19   4  -1 8.99821 3.97283   4
 -19   4  -1 0.77811 3.10296   7
  19  -4   1 5.47401 2.93096   3
  19  -4   1 7.50676 4.42389   5
 -20   4  -1 -2.9161 3.19285   7
 -20   4  -1 1.58317 4.17555   4
 -20   4  -1 -1.5999 3.46311   6
  20  -4   1 -2.4980 4.40532   5
  20  -4   1 2.00827 2.76505   3
 -21   4  -1 12.5218 4.17101   6
 -21   4  -1 5.42174 4.42326   4
 -21   4  -1 11.7810 3.81824   7
  21  -4   1 10.2766 5.07698   5
  21  -4   1 7.06940 2.95484   3
  21   3  -1 5.54255 4.90026   5
 -21  -3   1 -0.5241 4.44589   4
 -21  -3   1 0.11158 4.16274   7
  20   3  -1 5.39298 4.60239   5
 -20  -3   1 -1.6513 4.15491   4
 -20  -3   1 1.76223 3.98751   7
  19   3  -1 5.09139 4.27707   5
 -19  -3   1 7.76951 4.31140   4
 -19  -3   1 7.55685 4.10513   7
  18   3  -1 0.12371 3.90959   5
 -18  -3   1 0.86134 3.70082   7
 -18  -3   1 -0.8075 3.59956   4
  17   3  -1 114.950 7.68582   5
 -17  -3   1 109.811 7.74063   7
 -17  -3   1 113.972 7.75907   4
  16   3  -1 2.96455 3.60706   5
 -16  -3   1 4.15965 3.42024   4
 -16  -3   1 8.97367 3.54669   7
  15   3  -1 41.2879 4.88786   5
 -15  -3   1 42.7038 4.67257   4
 -15  -3   1 38.8661 4.61405   7
  14   3  -1 0.12263 2.88695   5
 -14  -3   1 0.09499 2.72316   4
 -14  -3   1 -4.4570 2.65266   7
  13   3  -1 3.22521 3.08025   5
 -13  -3   1 2.08098 0.51006   3
 -13  -3   1 0.31454 2.77236   4
 -13  -3   1 0.15429 2.86815   7
  12   3  -1 30.1818 3.70149   5
 -12  -3   1 20.0102 1.22692   3
 -12  -3   1 16.8098 3.02868   4
 -12  -3   1 22.1613 2.89808   8
 -12  -3   1 18.0392 3.30939   7
  11   3  -1 -0.6655 2.47366   7
  11   3  -1 -1.5834 2.23046   5
 -11  -3   1 -1.5190 2.22891   7
 -11  -3   1 -0.2645 0.65507   3
 -11  -3   1 1.27877 1.99039   8
 -11  -3   1 -0.3643 2.21841   4
  10   3  -1 27.6166 3.31720   5
  10   3  -1 28.9798 3.23534   7
 -10  -3   1 31.1137 2.90951   8
 -10  -3   1 29.2389 1.53561   3
 -10  -3   1 27.4773 3.25684   7
 -10  -3   1 27.4792 3.06849   4
   9   3  -1 25.6420 2.84367   5
   9   3  -1 16.8829 2.75244   7
  -9  -3   1 16.8338 2.33247   8
  -9  -3   1 19.6520 1.29781   3
  -9  -3   1 20.1959 2.72888   7
  -9  -3   1 18.4852 2.52995   4
   8   3  -1 443.286 15.7800   5
   8   3  -1 407.885 15.8627   7
  -8  -3   1 443.282 16.0022   7
  -8  -3   1 426.173 14.7396   3
  -8  -3   1 441.598 15.7662   4
  -8  -3   1 420.061 15.5478   8
   7   3  -1 131.645 5.92004   5
   7   3  -1 133.223 6.07077   7
  -7  -3   1 135.355 5.83388   4
  -7  -3   1 140.110 6.17795   7
  -7  -3   1 134.717 4.86263   3
   6   3  -1 190.650 7.68586   7
   6   3  -1 190.601 7.48993   5
  -6  -3   1 189.893 6.61394   3
  -6  -3   1 188.457 7.65128   7
  -6  -3   1 183.259 6.60814   3
  -6  -3   1 186.833 7.39023   4
   5   3  -1 5.03324 1.70085   7
   5   3  -1 2.04826 1.52743   5
  -5  -3   1 3.46483 1.78382   7
  -5  -3   1 3.89673 0.71569   3
  -5  -3   1 2.62469 0.69048   3
  -5  -3   1 2.95076 1.45899   4
   4   3  -1 1078.98 38.3082   7
   4   3  -1 1136.05 38.1684   5
  -4  -3   1 1144.49 38.1552   4
  -4  -3   1 1105.78 38.3506   7
   3   3  -1 1453.90 81.2322   2
   3   3  -1 1375.73 79.1535   1
  -3  -3   1 1427.66 80.5792   2
  -3  -3   1 1478.49 80.4379   1
   2   3  -1 909.353 31.0959   6
   2   3  -1 918.594 30.9936   5
   2   3  -1 905.623 31.1330   7
  -2  -3   1 896.528 31.1391   7
  -2  -3   1 916.584 30.9732   4
   1   3  -1 391.683 13.4503   6
   1   3  -1 378.898 13.2908   3
   1   3  -1 380.228 13.2557   5
   1   3  -1 387.515 13.4029   7
  -1  -3   1 379.981 13.3855   7
  -1  -3   1 382.091 13.2388   4
  -1  -3   1 381.163 13.3164   3
   0   3  -1 491.856 17.1560   5
   0   3  -1 510.520 17.3373   3
   0   3  -1 507.749 17.3764   6
   0   3  -1 500.400 17.2271   7
   0  -3   1 496.866 17.3166   3
   0  -3   1 494.677 17.2270   7
   0  -3   1 506.003 17.1551   4
  -1   3  -1 47.0042 2.14359   5
  -1   3  -1 46.3922 2.10340   7
  -1   3  -1 46.1679 2.49087   3
   1  -3   1 46.7542 2.61243   3
   1  -3   1 44.8155 2.22780   8
   1  -3   1 44.3752 2.10468   7
  -2   3  -1 110.870 4.17977   7
  -2   3  -1 111.923 4.66430   6
  -2   3  -1 113.650 4.69456   3
  -2   3  -1 113.909 4.32624   5
  -2   3  -1 117.281 4.43992   8
  -2   3  -1 114.564 4.57346   4
   2  -3   1 115.697 4.45270   8
   2  -3   1 112.389 4.72868   3
  -3   3  -1 534.545 19.2343   6
  -3   3  -1 545.857 19.3061   3
  -3   3  -1 540.811 19.1253   4
  -3   3  -1 559.912 19.1221   5
  -3   3  -1 549.761 18.9419   7
  -3   3  -1 584.018 19.2551   8
   3  -3   1 569.086 19.2470   8
   3  -3   1 553.623 19.3337   3
  -4   3  -1 299.128 10.5051   8
  -4   3  -1 289.947 10.4664   6
  -4   3  -1 292.430 10.4134   4
  -4   3  -1 284.575 10.3717   5
  -4   3  -1 280.144 10.5191   3
  -4   3  -1 292.245 10.1580   7
   4  -3   1 288.663 10.5121   8
   4  -3   1 292.589 10.5841   3
   4  -3   1 282.855 10.1380   7
  -5   3  -1 34.9335 2.30407   7
  -5   3  -1 35.2598 2.64899   4
  -5   3  -1 41.4313 2.72897   3
  -5   3  -1 43.4100 2.71877   8
  -5   3  -1 40.3838 2.59120   6
   5  -3   1 40.5910 2.85521   8
   5  -3   1 37.2784 2.19684   7
   5  -3   1 34.2314 2.86954   3
  -6   3  -1 1434.04 48.4918   3
  -6   3  -1 1396.13 48.5296   8
  -6   3  -1 1397.34 48.4584   4
  -6   3  -1 1435.30 48.4736   6
   6  -3   1 1425.11 48.5233   3
   6  -3   1 1450.47 48.6108   8
   6  -3   1 1387.25 48.2089   7
  -7   3  -1 713.265 25.0090   6
  -7   3  -1 724.290 24.8275   7
  -7   3  -1 715.587 25.0112   3
  -7   3  -1 705.532 25.0604   4
  -7   3  -1 720.997 25.1555   8
   7  -3   1 708.309 24.7945   7
   7  -3   1 736.147 25.2507   8
   7  -3   1 705.164 25.0455   3
  -8   3  -1 104.108 5.14415   8
  -8   3  -1 108.854 4.94798   6
  -8   3  -1 110.641 4.95121   3
  -8   3  -1 111.961 5.16200   4
  -8   3  -1 111.399 4.87243   7
   8  -3   1 111.014 5.37760   8
   8  -3   1 106.392 4.79434   7
   8  -3   1 106.618 5.05913   3
  -9   3  -1 62.7777 3.73823   3
  -9   3  -1 64.9991 4.06797   8
  -9   3  -1 80.3289 3.96269   7
  -9   3  -1 59.9146 3.79195   6
  -9   3  -1 73.6538 4.17372   4
   9  -3   1 81.8422 4.59372   8
   9  -3   1 63.3195 4.10905   5
   9  -3   1 75.8580 4.18924   3
 -10   3  -1 10.2110 2.34518   8
 -10   3  -1 12.7973 2.16032   7
 -10   3  -1 11.8163 2.49106   4
 -10   3  -1 16.3397 2.15361   3
 -10   3  -1 14.0748 2.30022   6
  10  -3   1 16.1637 2.77158   5
  10  -3   1 14.3066 2.25269   7
  10  -3   1 16.3947 2.40493   3
 -11   3  -1 181.554 7.62545   7
 -11   3  -1 188.104 7.67215   6
 -11   3  -1 176.360 7.46989   3
 -11   3  -1 170.081 7.75206   8
 -11   3  -1 163.719 7.80972   4
  11  -3   1 183.535 7.56564   3
  11  -3   1 174.738 7.63102   7
  11  -3   1 174.490 7.95844   5
 -12   3  -1 50.3241 4.25064   4
 -12   3  -1 44.6212 3.98917   6
 -12   3  -1 58.0927 4.18873   7
 -12   3  -1 54.7882 3.72608   3
  12  -3   1 45.8863 4.39970   5
  12  -3   1 53.3137 4.11074   7
  12  -3   1 44.6171 3.86900   3
 -13   3  -1 136.347 7.10881   6
 -13   3  -1 150.417 7.17710   7
 -13   3  -1 155.011 6.81262   3
 -13   3  -1 147.650 7.49957   4
  13  -3   1 142.362 7.11567   7
  13  -3   1 160.973 7.89003   5
  13  -3   1 156.355 7.04594   3
 -14   3  -1 3.27287 2.35403   7
 -14   3  -1 2.42729 2.01385   3
 -14   3  -1 0.83968 2.34259   6
 -14   3  -1 5.09026 2.88339   4
  14  -3   1 2.03933 2.41926   7
  14  -3   1 1.91428 2.23861   3
  14  -3   1 2.61267 3.33467   5
 -15   3  -1 22.3934 2.75938   3
 -15   3  -1 24.6605 3.36617   6
 -15   3  -1 12.7991 3.39910   4
 -15   3  -1 18.9590 3.27792   7
  15  -3   1 20.2843 2.90550   3
  15  -3   1 27.5567 4.15754   5
 -16   3  -1 28.7075 3.06269   3
 -16   3  -1 26.4085 3.69256   7
 -16   3  -1 25.7307 3.75378   6
 -16   3  -1 23.7884 4.10545   4
  16  -3   1 27.3035 4.62736   5
  16  -3   1 26.0720 3.29503   3
 -17   3  -1 1.29921 2.83127   7
 -17   3  -1 -3.6900 2.81185   6
 -17   3  -1 -1.3259 2.99495   4
  17  -3   1 -0.5006 2.36838   3
  17  -3   1 -2.8587 3.64890   5
 -18   3  -1 0.88260 3.19441   6
 -18   3  -1 -0.9889 3.31348   4
 -18   3  -1 -1.1127 2.85584   7
  18  -3   1 3.17608 4.00670   5
  18  -3   1 0.62825 2.43480   3
 -19   3  -1 2.15478 3.95385   4
 -19   3  -1 0.90905 3.14137   7
 -19   3  -1 1.39379 3.43994   6
  19  -3   1 -4.3825 4.26869   5
  19  -3   1 -1.9028 2.33111   3
 -20   3  -1 -0.7382 3.91177   4
 -20   3  -1 0.27127 3.15904   7
 -20   3  -1 1.92481 3.52944   6
  20  -3   1 -0.3070 2.39409   3
  20  -3   1 1.33513 4.37403   5
 -21   3  -1 0.17302 3.62163   6
 -21   3  -1 5.36112 4.35612   4
 -21   3  -1 -0.6803 3.40574   7
  21  -3   1 2.67575 4.72834   5
  21  -3   1 0.14336 2.38803   3
  21   2  -1 12.5783 4.89028   5
 -21  -2   1 0.16477 3.98879   7
 -21  -2   1 5.38509 4.73803   4
  20   2  -1 2.41368 4.28318   5
 -20  -2   1 1.69277 3.97007   7
 -20  -2   1 -5.8926 3.82725   4
  19   2  -1 22.3391 5.17474   5
 -19  -2   1 26.2622 4.72116   7
 -19  -2   1 25.9639 5.03864   4
  18   2  -1 3.12709 4.11945   5
 -18  -2   1 7.77984 3.82112   7
 -18  -2   1 -1.8054 3.65099   4
  17   2  -1 1.78247 3.71877   5
 -17  -2   1 3.71744 3.51710   4
 -17  -2   1 -0.9493 3.42531   7
  16   2  -1 120.789 7.33829   5
 -16  -2   1 102.200 4.08834   3
 -16  -2   1 114.790 7.32182   4
 -16  -2   1 117.002 7.56006   7
  15   2  -1 1.41447 3.16937   5
 -15  -2   1 2.27305 2.95688   4
 -15  -2   1 1.99322 0.95568   3
 -15  -2   1 -1.1669 2.86020   7
  14   2  -1 248.901 11.1098   5
 -14  -2   1 253.643 10.4067   6
 -14  -2   1 251.528 10.9349   4
 -14  -2   1 241.507 8.87480   3
 -14  -2   1 243.589 11.0905   7
  13   2  -1 4.57394 2.80491   5
 -13  -2   1 5.54187 2.50817   6
 -13  -2   1 7.76524 1.14782   3
 -13  -2   1 4.57529 2.77209   4
 -13  -2   1 3.74622 2.81715   7
  12   2  -1 31.0996 1.97769   3
  12   2  -1 27.8486 3.73829   5
 -12  -2   1 31.5736 3.27139   8
 -12  -2   1 28.6738 3.40924   4
 -12  -2   1 28.9085 3.63652   7
 -12  -2   1 29.5116 1.95339   3
 -12  -2   1 32.8953 3.21190   6
  11   2  -1 60.3586 4.77029   7
  11   2  -1 62.7826 4.52465   5
  11   2  -1 60.2281 2.82162   3
 -11  -2   1 67.9904 4.18891   6
 -11  -2   1 65.4433 4.72265   7
 -11  -2   1 62.7170 4.41382   4
 -11  -2   1 61.3670 4.16801   8
 -11  -2   1 61.9611 2.84811   3
  10   2  -1 25.2072 1.75229   3
  10   2  -1 36.9371 3.71822   7
  10   2  -1 24.1662 3.09793   5
 -10  -2   1 22.3955 2.78693   4
 -10  -2   1 31.6457 2.88403   6
 -10  -2   1 27.2253 1.78280   3
 -10  -2   1 30.1543 2.89274   8
 -10  -2   1 29.9956 3.12827   7
   9   2  -1 251.162 9.96117   7
   9   2  -1 231.510 9.78750   5
   9   2  -1 247.508 8.73071   3
  -9  -2   1 238.534 9.61652   8
  -9  -2   1 245.695 8.73792   3
  -9  -2   1 243.785 9.54613   6
  -9  -2   1 235.358 9.70505   4
  -9  -2   1 274.640 10.0920   7
   8   2  -1 203.633 8.46242   7
   8   2  -1 206.466 7.36530   3
   8   2  -1 206.407 8.38638   5
  -8  -2   1 204.718 8.21086   8
  -8  -2   1 214.739 8.09922   6
  -8  -2   1 203.859 8.27317   4
  -8  -2   1 205.381 7.37625   3
  -8  -2   1 205.251 8.48857   7
   7   2  -1 319.653 11.8634   7
   7   2  -1 311.891 10.8637   3
   7   2  -1 303.536 11.6839   5
  -7  -2   1 307.613 10.8694   3
  -7  -2   1 307.958 11.8077   7
  -7  -2   1 320.056 11.5027   6
  -7  -2   1 318.285 11.6388   4
   6   2  -1 509.601 16.4485   7
   6   2  -1 432.583 16.1680   5
  -6  -2   1 455.984 16.1474   4
  -6  -2   1 434.793 15.5028   3
  -6  -2   1 433.771 16.2824   7
   5   2  -1 182.243 6.92707   5
   5   2  -1 176.012 7.05616   7
  -5  -2   1 176.776 7.03574   7
  -5  -2   1 178.735 6.24063   3
  -5  -2   1 168.530 6.78342   4
   4   2  -1 3181.27 141.564   2
   4   2  -1 2998.64 138.155   1
  -4  -2   1 3189.82 141.262   2
  -4  -2   1 3077.74 139.099   1
   3   2  -1 323.207 10.9705   7
   3   2  -1 314.066 10.8080   5
  -3  -2   1 308.926 10.9486   7
  -3  -2   1 268.242 10.4495   3
  -3  -2   1 308.664 10.7366   4
   2   2  -1 2452.48 108.389   1
   2   2  -1 2529.70 109.090   2
  -2  -2   1 2447.23 107.754   1
  -2  -2   1 2418.47 108.130   2
   1   2  -1 1378.16 67.6275   2
   1   2  -1 1374.88 67.2947   1
  -1  -2   1 1377.26 67.7357   2
  -1  -2   1 1426.13 67.6256   1
   0   2  -1 2931.25 116.932   1
   0   2  -1 2862.64 117.210   2
   0  -2   1 2829.51 116.936   2
   0  -2   1 2855.23 117.052   1
  -1   2  -1 205.517 7.28230   3
  -1   2  -1 195.620 7.02904   4
  -1   2  -1 199.961 6.97179   7
  -1   2  -1 195.281 7.22014   6
  -1   2  -1 195.949 7.07457   5
   1  -2   1 207.079 7.26197   3
   1  -2   1 209.468 7.14722   8
   1  -2   1 204.857 6.97639   7
  -2   2  -1 7935.91 283.147   2
  -2   2  -1 7736.99 281.232   1
   2  -2   1 7412.62 280.216   1
   2  -2   1 7506.74 281.521   2
  -3   2  -1 1054.20 35.8322   4
  -4   2  -1 150.281 5.51472   7
  -4   2  -1 145.999 5.71315   4
  -4   2  -1 144.540 5.75568   6
  -4   2  -1 152.721 5.86635   8
  -4   2  -1 155.489 5.82208   3
   4  -2   1 145.529 5.50198   7
   4  -2   1 151.340 5.82962   3
   4  -2   1 152.708 5.90736   8
  -5   2  -1 1423.06 48.4633   4
  -6   2  -1 1.41481 1.42762   3
  -6   2  -1 2.81276 1.56804   4
  -6   2  -1 2.92012 1.63866   8
  -6   2  -1 6.24422 1.55137   6
   6  -2   1 8.08456 1.83916   8
   6  -2   1 3.15136 1.62493   3
  -7   2  -1 177.832 7.18893   4
  -7   2  -1 175.985 7.10246   6
  -7   2  -1 175.778 7.22100   8
  -7   2  -1 182.808 7.06516   3
  -7   2  -1 175.860 6.99765   7
   7  -2   1 176.934 7.14801   3
   7  -2   1 185.484 7.14908   7
   7  -2   1 191.575 7.44956   8
  -8   2  -1 128.927 5.54490   7
  -8   2  -1 132.375 5.71720   6
  -8   2  -1 135.824 5.86459   4
  -8   2  -1 125.696 5.52277   3
  -8   2  -1 134.126 5.82819   8
   8  -2   1 137.957 6.04038   8
   8  -2   1 131.007 5.85435   5
   8  -2   1 128.344 5.57423   7
   8  -2   1 138.836 5.69967   3
  -9   2  -1 739.338 25.7197   7
  -9   2  -1 724.680 25.9358   8
  -9   2  -1 733.960 25.7776   6
  -9   2  -1 760.058 25.9765   4
  -9   2  -1 725.242 25.5835   3
   9  -2   1 735.391 25.6574   3
   9  -2   1 714.994 25.9332   5
   9  -2   1 733.157 25.6927   7
 -10   2  -1 278.465 10.4201   3
 -10   2  -1 274.408 10.8504   4
 -10   2  -1 289.061 10.7408   7
 -10   2  -1 267.940 10.8294   8
 -10   2  -1 282.624 10.7405   6
  10  -2   1 274.074 10.5050   3
  10  -2   1 271.609 10.7110   7
  10  -2   1 268.367 10.9564   5
 -11   2  -1 297.061 11.5156   6
 -11   2  -1 298.623 11.2123   3
 -11   2  -1 306.214 11.5837   7
 -11   2  -1 299.518 11.7892   4
 -11   2  -1 287.891 11.7208   8
  11  -2   1 289.095 11.8947   5
  11  -2   1 289.908 11.5038   7
  11  -2   1 308.155 11.3451   3
 -12   2  -1 36.1516 3.44326   6
 -12   2  -1 38.6606 3.75428   7
 -12   2  -1 39.0486 3.14629   3
 -12   2  -1 32.3101 3.49890   4
  12  -2   1 33.6569 3.97394   5
  12  -2   1 32.4184 3.29035   3
  12  -2   1 40.2075 3.58516   7
 -13   2  -1 4.77487 2.75610   4
 -13   2  -1 8.12284 1.87468   3
 -13   2  -1 1.68896 2.27771   7
 -13   2  -1 3.65444 2.33999   6
  13  -2   1 2.69962 2.88596   5
  13  -2   1 3.39526 2.53891   7
  13  -2   1 3.77696 2.09953   3
 -14   2  -1 10.1638 2.70731   6
 -14   2  -1 15.1287 3.19548   4
 -14   2  -1 8.89067 2.07797   3
 -14   2  -1 15.1481 2.94678   7
  14  -2   1 11.5224 2.81849   7
  14  -2   1 12.7182 3.78252   5
 -15   2  -1 38.7396 3.93551   7
 -15   2  -1 39.9286 3.94577   6
 -15   2  -1 37.9857 4.24159   4
 -15   2  -1 39.3889 3.47327   3
  15  -2   1 36.2138 3.65064   3
  15  -2   1 38.5391 4.53085   5
 -16   2  -1 6.40071 3.09336   7
 -16   2  -1 3.86996 1.97460   3
 -16   2  -1 7.82514 2.97626   6
 -16   2  -1 1.93651 3.26048   4
  16  -2   1 2.58258 3.56831   5
  16  -2   1 3.53992 2.21822   3
 -17   2  -1 6.97630 3.12510   6
 -17   2  -1 0.01296 1.75752   3
 -17   2  -1 2.73143 3.37952   4
 -17   2  -1 0.35072 2.93415   7
  17  -2   1 1.27542 3.94769   5
  17  -2   1 1.44035 2.18710   3
 -18   2  -1 -2.0579 2.89335   7
 -18   2  -1 5.50229 3.24818   6
 -18   2  -1 0.59571 1.71226   3
 -18   2  -1 2.69040 3.48614   4
  18  -2   1 3.56587 3.97640   5
  18  -2   1 1.09850 2.20590   3
 -19   2  -1 5.69479 3.66274   6
 -19   2  -1 -4.2578 3.05787   7
 -19   2  -1 -0.5751 3.61531   4
  19  -2   1 0.30862 4.05638   5
  19  -2   1 1.42806 2.19732   3
 -20   2  -1 21.3968 4.16795   7
 -20   2  -1 26.2843 4.50146   6
 -20   2  -1 12.3667 4.58789   4
  20  -2   1 7.31225 4.77166   5
  20  -2   1 12.5592 2.55298   3
 -21   2  -1 22.8418 4.43322   6
 -21   2  -1 32.4379 5.58655   4
 -21   2  -1 20.8711 4.48007   7
  21  -2   1 8.84254 4.83780   5
  21  -2   1 20.0765 2.64351   3
  21   1  -1 3.34814 4.48621   5
 -21  -1   1 -2.8796 4.05236   4
 -21  -1   1 -3.3573 3.74096   7
  20   1  -1 -1.4711 4.34776   5
 -20  -1   1 -1.2571 3.72980   7
 -20  -1   1 -0.4954 4.06964   4
  19   1  -1 112.420 8.12401   5
 -19  -1   1 98.8857 7.98653   7
 -19  -1   1 105.400 7.90350   4
  18   1  -1 -6.7225 3.52588   5
 -18  -1   1 -3.0272 3.50162   4
 -18  -1   1 0.87408 0.96204   3
 -18  -1   1 5.56716 3.67832   7
  17   1  -1 23.1119 4.76446   5
 -17  -1   1 28.7038 2.17103   3
 -17  -1   1 37.4560 4.18160   6
 -17  -1   1 34.6727 4.67179   7
 -17  -1   1 44.4942 4.99612   4
  16   1  -1 0.34753 1.27672   3
  16   1  -1 3.49534 3.53803   5
 -16  -1   1 1.65865 2.69555   6
 -16  -1   1 -2.2344 3.12985   7
 -16  -1   1 -0.3057 1.15700   3
 -16  -1   1 -3.7296 2.99864   4
  15   1  -1 28.9368 2.41972   3
  15   1  -1 25.9439 4.21088   5
 -15  -1   1 22.0480 3.90790   4
 -15  -1   1 25.2662 3.43076   6
 -15  -1   1 24.7986 2.23510   3
 -15  -1   1 28.8243 4.04670   7
  14   1  -1 93.0572 6.20780   5
  14   1  -1 90.5119 4.21859   3
 -14  -1   1 99.9522 6.24314   7
 -14  -1   1 96.0174 5.51822   6
 -14  -1   1 97.7182 6.13213   4
 -14  -1   1 92.9719 4.19075   3
  13   1  -1 13.3046 1.60636   3
  13   1  -1 11.5157 3.41117   5
 -13  -1   1 13.8109 3.03168   7
 -13  -1   1 5.62418 2.73133   4
 -13  -1   1 10.6907 2.54174   6
 -13  -1   1 11.0568 1.49845   3
  12   1  -1 53.0314 4.60060   5
  12   1  -1 50.8871 2.80730   3
  12   1  -1 52.9808 4.62668   7
 -12  -1   1 46.7680 4.29946   4
 -12  -1   1 39.3511 3.80716   6
 -12  -1   1 48.5114 3.97172   8
 -12  -1   1 47.6184 4.36569   7
 -12  -1   1 47.3294 2.75587   3
  11   1  -1 271.051 9.59949   3
  11   1  -1 260.100 10.9512   7
  11   1  -1 263.054 10.8403   5
 -11  -1   1 262.912 10.8508   7
 -11  -1   1 266.650 10.6978   4
 -11  -1   1 252.090 10.2693   6
 -11  -1   1 252.517 10.5075   8
 -11  -1   1 272.165 9.60055   3
  10   1  -1 1.85132 1.06295   3
  10   1  -1 -2.0975 2.16436   5
  10   1  -1 -1.7989 2.22157   7
 -10  -1   1 1.26621 1.68404   6
 -10  -1   1 1.14879 2.06597   7
 -10  -1   1 2.47083 1.96048   8
 -10  -1   1 1.22175 2.00680   4
 -10  -1   1 2.29828 1.09243   3
   9   1  -1 48.6889 2.51129   3
   9   1  -1 50.8091 3.77807   5
   9   1  -1 51.2970 3.87850   7
  -9  -1   1 52.3029 3.46978   4
  -9  -1   1 48.9990 3.52471   8
  -9  -1   1 50.7221 2.59360   3
  -9  -1   1 47.3489 3.12239   6
  -9  -1   1 47.5395 3.76297   7
   8   1  -1 318.372 11.9394   5
   8   1  -1 316.352 12.0342   7
   8   1  -1 303.867 11.1732   3
  -8  -1   1 320.115 11.2143   3
  -8  -1   1 345.643 11.9769   4
  -8  -1   1 297.956 11.8426   8
  -8  -1   1 323.475 11.6778   6
  -8  -1   1 316.187 12.0641   7
   7   1  -1 41.3116 2.16277   3
   7   1  -1 46.2645 3.55043   7
   7   1  -1 46.8761 3.00224   5
  -7  -1   1 41.4518 2.23862   3
  -7  -1   1 43.2551 3.32321   8
  -7  -1   1 48.5922 3.35474   7
  -7  -1   1 37.1971 2.92097   4
  -7  -1   1 43.7610 2.68968   6
   6   1  -1 74.7236 3.16848   3
   6   1  -1 92.1403 4.26837   7
   6   1  -1 91.8642 4.15305   5
  -6  -1   1 76.3712 4.11938   7
  -6  -1   1 78.6364 3.67956   6
  -6  -1   1 71.6252 3.19775   3
  -6  -1   1 75.4102 3.83124   4
   5   1  -1 459.509 15.4093   7
   5   1  -1 428.634 15.2578   5
   5   1  -1 409.542 14.7757   3
  -5  -1   1 424.642 14.7862   3
  -5  -1   1 426.846 15.0703   6
  -5  -1   1 437.245 15.3693   7
  -5  -1   1 429.315 15.2145   4
   4   1  -1 54.6825 2.26882   3
   4   1  -1 56.2588 3.12390   7
   4   1  -1 55.2151 2.89965   5
  -4  -1   1 55.9107 3.07161   7
  -4  -1   1 48.5802 2.56791   6
  -4  -1   1 51.7149 2.73132   4
  -4  -1   1 55.5108 2.28155   3
   3   1  -1 6318.11 244.119   1
   3   1  -1 6568.72 245.867   2
  -3  -1   1 6417.73 245.031   2
  -3  -1   1 6554.48 244.547   1
   2   1  -1 139.862 5.27775   7
   2   1  -1 139.450 5.16720   5
  -2  -1   1 137.058 5.09060   4
  -2  -1   1 141.044 5.28020   7
  -2  -1   1 142.256 4.96260   3
   1   1  -1 26.0940 1.41509   6
   1   1  -1 31.8168 1.51814   5
   1   1  -1 35.0450 1.67209   7
  -1  -1   1 34.0655 1.61936   7
  -1  -1   1 23.7961 1.37844   3
  -1  -1   1 31.8317 1.36816   4
   0   1  -1 413.630 14.0889   5
  -1   1  -1 869.861 43.2645   1
   1  -1   1 976.292 45.2754   2
   1  -1   1 1026.99 44.8965   1
  -2   1  -1 238.313 8.41723   4
  -2   1  -1 237.797 8.27178   7
  -2   1  -1 244.464 8.52935   3
  -2   1  -1 245.811 8.48308   5
  -2   1  -1 241.709 8.50088   6
  -2   1  -1 250.651 8.53490   8
   2  -1   1 242.729 8.51728   3
   2  -1   1 246.169 8.52396   8
   2  -1   1 231.346 8.27489   7
  -3   1  -1 133.201 5.10832   7
  -3   1  -1 140.826 5.26733   4
  -3   1  -1 143.686 5.32552   5
  -3   1  -1 141.294 5.39565   8
  -3   1  -1 142.556 5.32471   3
  -3   1  -1 150.575 5.33918   6
   3  -1   1 145.404 5.31179   3
   3  -1   1 135.738 5.12016   7
   3  -1   1 144.919 5.41500   8
  -4   1  -1 1550.27 76.3862   2
  -4   1  -1 1503.80 74.5671   1
   4  -1   1 1408.22 74.9049   2
   4  -1   1 1351.67 73.2087   1
  -5   1  -1 307.362 10.9194   7
  -5   1  -1 306.581 11.0356   4
  -5   1  -1 305.124 10.8763   3
  -5   1  -1 310.380 11.0019   6
  -5   1  -1 310.923 11.1054   8
   5  -1   1 299.518 11.1274   8
   5  -1   1 304.465 10.9068   7
   5  -1   1 307.232 10.9267   3
  -6   1  -1 94.9946 4.24193   6
  -6   1  -1 93.3925 4.16651   7
  -6   1  -1 96.9940 4.34909   4
  -6   1  -1 102.027 4.45517   8
  -6   1  -1 97.8541 4.11389   3
   6  -1   1 97.2655 4.22531   7
   6  -1   1 90.7364 4.52996   8
   6  -1   1 95.3325 4.17761   3
  -7   1  -1 519.844 18.6265   3
  -7   1  -1 510.795 18.9338   8
  -7   1  -1 530.463 18.8505   6
  -7   1  -1 518.788 18.9061   4
  -7   1  -1 545.032 18.8461   7
   7  -1   1 556.910 18.8896   7
   7  -1   1 549.308 19.0697   8
   7  -1   1 533.945 18.6873   3
   7  -1   1 544.171 19.0038   5
  -8   1  -1 124.959 5.34190   4
  -8   1  -1 108.369 5.31999   8
  -8   1  -1 117.468 4.92026   3
  -8   1  -1 120.187 5.19085   6
  -8   1  -1 119.789 5.18675   7
   8  -1   1 116.712 5.45640   5
   8  -1   1 116.558 4.99310   3
   8  -1   1 117.339 5.21783   7
  -9   1  -1 53.5618 3.48434   7
  -9   1  -1 60.7531 3.71511   8
  -9   1  -1 59.6690 3.52684   6
  -9   1  -1 54.3910 3.66230   4
  -9   1  -1 60.0239 3.17015   3
   9  -1   1 57.7089 3.27794   3
   9  -1   1 61.3468 3.88772   5
   9  -1   1 55.7607 3.60221   7
 -10   1  -1 76.3693 4.12717   6
 -10   1  -1 73.1239 3.71894   3
 -10   1  -1 74.9409 4.43282   4
 -10   1  -1 76.1323 4.36497   7
 -10   1  -1 74.6168 4.32814   8
  10  -1   1 73.9230 4.49098   7
  10  -1   1 75.8766 4.60883   5
  10  -1   1 70.1133 3.82179   3
 -11   1  -1 105.377 5.48436   8
 -11   1  -1 105.822 5.62405   4
 -11   1  -1 106.779 4.86759   3
 -11   1  -1 115.938 5.60626   7
 -11   1  -1 105.341 5.33382   6
  11  -1   1 103.492 5.70314   7
  11  -1   1 104.449 5.91959   5
  11  -1   1 111.398 4.97775   3
 -12   1  -1 8.03489 2.57930   4
 -12   1  -1 5.59371 2.27979   6
 -12   1  -1 4.02550 2.19698   7
 -12   1  -1 6.81794 2.34591   8
 -12   1  -1 10.8069 1.80569   3
  12  -1   1 8.02461 2.62761   7
  12  -1   1 4.97874 1.77288   3
  12  -1   1 8.81063 2.94684   5
 -13   1  -1 10.6304 2.56414   6
 -13   1  -1 13.0486 1.92200   3
 -13   1  -1 7.34627 2.54154   7
 -13   1  -1 6.01861 2.61598   4
  13  -1   1 5.92531 2.78676   7
  13  -1   1 7.40858 3.22189   5
  13  -1   1 8.73335 1.98252   3
 -14   1  -1 8.38994 2.68088   6
 -14   1  -1 3.22318 2.62628   4
 -14   1  -1 3.70083 2.60527   7
 -14   1  -1 6.13723 1.76848   3
  14  -1   1 3.44022 1.88056   3
  14  -1   1 4.05679 3.36822   5
 -15   1  -1 -2.5377 2.38206   6
 -15   1  -1 -0.9481 2.62314   7
 -15   1  -1 -0.1406 1.56872   3
 -15   1  -1 -2.5868 2.61461   4
  15  -1   1 3.51245 3.22717   5
  15  -1   1 0.04244 1.82612   3
 -16   1  -1 1.42695 2.77412   7
 -16   1  -1 -0.0108 2.91029   4
 -16   1  -1 2.74627 1.69196   3
 -16   1  -1 2.35393 2.82859   6
  16  -1   1 1.14769 1.93306   3
  16  -1   1 -1.0440 3.42424   5
 -17   1  -1 55.3430 5.30194   6
 -17   1  -1 69.4564 5.85969   4
 -17   1  -1 62.9396 5.32189   7
 -17   1  -1 50.1987 3.52627   3
  17  -1   1 49.9630 3.90238   3
  17  -1   1 46.0254 5.55815   5
 -18   1  -1 62.1535 5.88036   7
 -18   1  -1 54.9536 5.26852   6
 -18   1  -1 44.2327 5.34572   4
 -18   1  -1 52.4232 3.45438   3
  18  -1   1 34.3679 5.41337   5
  18  -1   1 49.7048 3.83154   3
 -19   1  -1 5.73205 3.91228   4
 -19   1  -1 7.28026 3.56086   6
 -19   1  -1 11.0999 3.85742   7
  19  -1   1 6.55935 4.18665   5
  19  -1   1 6.26148 2.07560   3
 -20   1  -1 1.59372 3.80028   4
 -20   1  -1 -1.5015 3.32135   7
 -20   1  -1 1.41455 3.69844   6
  20  -1   1 -0.0390 1.79723   3
  20  -1   1 -0.1717 4.39908   5
 -21   1  -1 0.46425 3.70034   6
 -21   1  -1 3.42985 3.78194   7
 -21   1  -1 5.37763 4.40363   4
  21  -1   1 4.42742 4.88136   5
  21   0  -1 21.2207 5.49535   5
 -21   0   1 17.0613 4.99278   4
 -21   0   1 21.9928 4.79780   7
  20   0  -1 3.53570 4.41124   5
 -20   0   1 2.70306 3.95689   7
 -20   0   1 2.91757 4.07961   4
  19   0  -1 4.37369 1.60241   3
  19   0  -1 7.22754 4.46447   5
 -19   0   1 5.43637 3.89248   7
 -19   0   1 6.82243 4.24150   4
 -19   0   1 0.12917 3.10875   6
  18   0  -1 112.585 5.15020   3
  18   0  -1 120.042 8.10640   5
 -18   0   1 123.944 7.28799   6
 -18   0   1 107.043 7.64682   7
 -18   0   1 120.107 7.91340   4
 -18   0   1 107.449 4.97065   3
  17   0  -1 7.01521 1.80367   3
  17   0  -1 5.58951 3.98725   5
 -17   0   1 9.94043 3.27568   6
 -17   0   1 11.3719 1.75416   3
 -17   0   1 9.89623 3.81988   4
 -17   0   1 12.3102 3.73173   7
  16   0  -1 166.967 8.93750   5
  16   0  -1 153.294 6.68639   3
 -16   0   1 161.454 8.62863   4
 -16   0   1 153.148 6.57753   3
 -16   0   1 172.898 8.70948   7
 -16   0   1 165.317 7.87812   6
  15   0  -1 35.4324 4.47065   5
  15   0  -1 32.4338 2.89147   3
 -15   0   1 31.2030 4.10526   4
 -15   0   1 39.2863 4.36720   7
 -15   0   1 31.4238 2.73664   3
 -15   0   1 38.9079 3.82865   6
  14   0  -1 32.4862 4.29309   5
  14   0  -1 34.2351 2.83090   3
 -14   0   1 34.9423 3.96169   7
 -14   0   1 33.0735 3.47355   6
 -14   0   1 28.9208 3.96778   4
 -14   0   1 31.0979 2.68989   3
  13   0  -1 81.1347 4.18514   3
  13   0  -1 93.3203 5.79421   5
 -13   0   1 89.7186 5.11825   6
 -13   0   1 95.2995 5.64906   4
 -13   0   1 77.7141 5.71919   7
 -13   0   1 83.3553 4.15068   3
  12   0  -1 34.8122 2.64510   3
  12   0  -1 26.7356 3.54123   5
  12   0  -1 27.2684 3.52308   7
 -12   0   1 34.9880 3.22054   6
 -12   0   1 31.3759 3.37804   4
 -12   0   1 31.0792 2.56183   3
 -12   0   1 33.1973 3.54283   7
 -12   0   1 34.1917 3.39887   8
  11   0  -1 174.444 8.09830   5
  11   0  -1 172.181 8.03656   7
  11   0  -1 180.961 6.97675   3
 -11   0   1 185.588 8.08586   7
 -11   0   1 182.980 7.92982   4
 -11   0   1 177.509 7.83446   8
 -11   0   1 179.613 6.97555   3
 -11   0   1 172.311 7.51169   6
  10   0  -1 26.4550 3.06180   7
  10   0  -1 26.4767 2.22916   3
  10   0  -1 22.7134 2.99140   5
 -10   0   1 26.6424 2.57262   6
 -10   0   1 22.7827 2.73299   4
 -10   0   1 26.8599 2.25911   3
 -10   0   1 31.0182 3.07954   8
 -10   0   1 35.2927 3.42023   7
   9   0  -1 108.092 4.62736   3
   9   0  -1 98.9943 5.44577   7
   9   0  -1 116.364 5.57739   5
  -9   0   1 117.909 5.50685   7
  -9   0   1 110.477 5.34181   8
  -9   0   1 117.623 5.34073   4
  -9   0   1 113.833 4.97217   6
  -9   0   1 110.834 4.64803   3
   8   0  -1 40.1965 3.40654   5
   8   0  -1 40.6333 2.43293   3
   8   0  -1 44.1482 3.54507   7
  -8   0   1 40.5087 2.70296   6
  -8   0   1 42.1355 2.50097   3
  -8   0   1 42.6468 3.19085   8
  -8   0   1 46.4357 3.42978   7
  -8   0   1 44.0356 3.14723   4
   7   0  -1 5.25219 2.25895   5
   7   0  -1 8.88090 1.23364   3
   7   0  -1 9.91884 2.24439   7
  -7   0   1 9.50485 1.88940   4
  -7   0   1 2.89258 1.97992   8
  -7   0   1 8.04575 1.30780   3
  -7   0   1 12.5736 1.65823   6
  -7   0   1 2.69148 1.96648   7
   6   0  -1 389.308 14.0595   5
   6   0  -1 386.723 13.5879   3
   6   0  -1 379.029 14.0688   7
  -6   0   1 400.230 14.0889   7
  -6   0   1 396.189 13.6055   3
  -6   0   1 377.302 13.9445   4
  -6   0   1 391.283 14.0129   8
  -6   0   1 393.096 13.7538   6
   5   0  -1 453.715 15.6520   7
   5   0  -1 431.980 15.2226   3
   5   0  -1 438.957 15.5863   5
  -5   0   1 447.010 15.3497   6
  -5   0   1 437.818 15.2257   3
  -5   0   1 445.175 15.5359   4
  -5   0   1 429.482 15.6232   7
   4   0  -1 158.295 6.19604   5
   4   0  -1 159.528 5.81998   3
   4   0  -1 156.267 6.32733   7
  -4   0   1 165.936 6.09602   4
  -4   0   1 158.416 5.81767   3
  -4   0   1 163.561 5.91285   6
   3   0  -1 1242.24 65.7002   2
   3   0  -1 1306.89 65.3566   1
  -3   0   1 1371.23 67.2339   1
  -3   0   1 1322.10 67.5138   2
   2   0  -1 1435.15 66.1296   2
   2   0  -1 1421.94 65.1653   1
  -2   0   1 1454.62 66.0547   1
  -2   0   1 1521.16 67.1088   2
   1   0  -1 0.32595 0.68001   7
   1   0  -1 -0.3407 0.34151   5
   1   0  -1 2.94090 0.48905   3
  -1   0   1 0.64624 0.45951   3
  -1   0   1 3.24499 0.43987   4
  -1   0   1 -0.8045 0.48258   7
  -1   0  -1 1.39899 0.26826   7
  -1   0  -1 -0.1525 0.35337   6
  -1   0  -1 -0.0473 0.36460   5
  -1   0  -1 0.12455 0.27477   4
   1   0   1 -0.2135 0.37990   3
   1   0   1 3.30806 0.51057   7
  -2   0  -1 2173.29 87.0451   1
   2   0   1 2272.82 88.4561   2
   2   0   1 2318.17 87.8983   1
  -3   0  -1 1697.38 75.3274   1
   3   0   1 1756.62 76.2064   1
   3   0   1 1738.54 76.8605   2
  -4   0  -1 259.706 9.10815   3
  -4   0  -1 264.639 9.31535   6
  -4   0  -1 254.772 9.35556   8
  -4   0  -1 251.497 9.24395   7
  -4   0  -1 256.881 9.32237   4
   4   0   1 269.151 9.13903   3
   4   0   1 255.859 9.27943   7
   4   0   1 264.919 9.40769   8
  -5   0  -1 905.597 31.6542   7
  -5   0  -1 926.334 31.6928   6
  -5   0  -1 929.808 31.4606   3
  -5   0  -1 941.886 31.7428   8
  -5   0  -1 932.125 31.7381   4
   5   0   1 933.009 31.7557   8
   5   0   1 905.740 31.6377   7
  -6   0  -1 143.830 5.94126   8
  -6   0  -1 151.974 5.90304   7
  -6   0  -1 152.984 5.91035   6
  -6   0  -1 144.234 5.53975   3
  -6   0  -1 140.303 5.93360   4
   6   0   1 149.931 6.12337   8
   6   0   1 153.330 5.93275   5
   6   0   1 142.672 5.87916   7
   6   0   1 148.298 5.59635   3
  -7   0  -1 164.428 6.69136   6
  -7   0  -1 163.446 6.32349   3
  -7   0  -1 177.374 6.84580   8
  -7   0  -1 164.479 6.81902   4
  -7   0  -1 163.872 6.74391   7
   7   0   1 164.736 6.40463   3
   7   0   1 196.139 6.97345   7
   7   0   1 162.787 6.94492   5
  -8   0  -1 110.894 5.05779   7
  -8   0  -1 107.734 4.99543   4
  -8   0  -1 107.748 4.40778   3
  -8   0  -1 111.932 4.91764   6
  -8   0  -1 107.069 4.99237   8
   8   0   1 112.439 4.98685   7
   8   0   1 102.187 4.44797   3
   8   0   1 102.243 5.22734   5
  -9   0  -1 218.026 8.85070   4
  -9   0  -1 223.013 8.22911   3
  -9   0  -1 220.378 8.78192   7
  -9   0  -1 213.097 8.79177   8
  -9   0  -1 227.216 8.71759   6
   9   0   1 220.148 8.77441   7
   9   0   1 224.170 9.00133   5
   9   0   1 229.922 8.28209   3
 -10   0  -1 12.3207 2.09772   6
 -10   0  -1 5.34308 2.15205   4
 -10   0  -1 9.05098 2.03909   8
 -10   0  -1 5.65492 1.31478   3
 -10   0  -1 8.00506 2.04259   7
  10   0   1 5.96844 2.48663   5
  10   0   1 6.63556 2.21829   7
  10   0   1 6.24196 1.42560   3
 -11   0  -1 231.541 8.48241   7
 -11   0  -1 189.573 8.23479   8
 -11   0  -1 189.150 8.07261   6
 -11   0  -1 192.617 7.44646   3
 -11   0  -1 184.042 8.25652   4
  11   0   1 196.323 8.52831   5
  11   0   1 186.467 7.49882   3
  11   0   1 190.768 8.33031   7
 -12   0  -1 11.3054 2.65177   4
 -12   0  -1 11.3528 2.48406   8
 -12   0  -1 13.8018 2.63337   7
 -12   0  -1 18.2745 2.67380   6
 -12   0  -1 11.3371 1.65960   3
  12   0   1 14.8315 3.25626   5
  12   0   1 8.87664 2.71004   7
  12   0   1 12.5650 1.79581   3
 -13   0  -1 24.1170 3.44212   4
 -13   0  -1 27.6503 2.51919   3
 -13   0  -1 25.9066 3.32817   7
 -13   0  -1 27.3282 3.26563   6
  13   0   1 29.0821 3.53055   7
  13   0   1 22.2985 3.72623   5
  13   0   1 25.0797 2.32549   3
 -14   0  -1 78.5665 5.27811   7
 -14   0  -1 76.1538 4.95346   6
 -14   0  -1 77.9506 5.42519   4
 -14   0  -1 71.6818 3.80182   3
  14   0   1 75.9413 5.85557   5
  14   0   1 66.1552 3.90406   3
 -15   0  -1 15.3280 1.92366   3
 -15   0  -1 19.2245 3.58268   4
 -15   0  -1 18.6840 3.26376   6
 -15   0  -1 15.3205 3.21151   7
  15   0   1 16.4775 2.10306   3
  15   0   1 20.1939 3.74848   5
 -16   0  -1 38.0885 2.81823   3
 -16   0  -1 35.5622 4.40996   4
 -16   0  -1 43.7505 4.50947   7
 -16   0  -1 30.4427 3.93064   6
  16   0   1 30.6527 4.52280   5
  16   0   1 34.5728 2.99157   3
 -17   0  -1 7.71407 3.47423   4
 -17   0  -1 3.46753 3.06233   6
 -17   0  -1 0.38050 3.17727   7
 -17   0  -1 5.58124 1.53851   3
  17   0   1 1.20331 4.02383   5
  17   0   1 0.80524 1.62982   3
 -18   0  -1 24.3196 4.28726   7
 -18   0  -1 20.4663 4.37932   4
 -18   0  -1 20.7817 2.08337   3
 -18   0  -1 24.8992 4.08797   6
  18   0   1 24.7624 2.37001   3
  18   0   1 31.5470 5.11393   5
 -19   0  -1 42.1089 5.06204   7
 -19   0  -1 42.0134 5.42931   4
 -19   0  -1 42.8226 4.88766   6
  19   0   1 39.8687 5.62253   5
  19   0   1 31.3110 2.95166   3
 -20   0  -1 -1.9481 3.59766   6
 -20   0  -1 0.64012 3.47600   7
 -20   0  -1 -4.7394 3.68045   4
  20   0   1 -0.2025 4.17290   5
  20   0   1 1.22866 1.36722   3
 -21   0  -1 13.6666 4.30953   7
 -21   0  -1 6.52833 4.07247   6
 -21   0  -1 4.24204 4.68432   4
  21   0   1 0.69075 4.69086   5
  21  -1  -1 7.66984 5.00457   5
 -21   1   1 0.97691 3.87592   7
 -21   1   1 -2.4298 4.19634   4
  20  -1  -1 9.16753 1.96539   3
  20  -1  -1 12.1364 4.91994   5
 -20   1   1 3.07564 3.47013   6
 -20   1   1 7.64905 4.03602   7
 -20   1   1 11.0209 4.28184   4
  19  -1  -1 49.2865 3.70781   3
  19  -1  -1 46.7609 6.04575   5
 -19   1   1 64.1340 5.85209   6
 -19   1   1 56.7224 6.09398   4
 -19   1   1 50.7164 5.53924   7
  18  -1  -1 86.6540 7.22113   5
 -18   1   1 80.5956 6.98658   7
 -18   1   1 83.7244 6.90097   4
 -18   1   1 85.7504 6.11890   6
 -18   1   1 77.0605 4.35311   3
  17  -1  -1 5.09962 3.87846   5
  17  -1  -1 3.05613 1.96643   3
 -17   1   1 1.25741 2.80777   6
 -17   1   1 3.07167 1.70007   3
 -17   1   1 8.59734 3.63316   4
 -17   1   1 4.16280 3.36422   7
  16  -1  -1 2.38462 3.61103   5
  16  -1  -1 10.9976 2.18239   3
 -16   1   1 3.65454 1.74206   3
 -16   1   1 6.38338 3.25466   7
 -16   1   1 5.38858 2.83402   6
 -16   1   1 7.89337 3.35502   4
  15  -1  -1 3.08530 3.47242   5
  15  -1  -1 -0.8714 1.70318   3
 -15   1   1 0.64706 1.62991   3
 -15   1   1 -0.2044 2.36017   6
 -15   1   1 -2.0582 2.51404   4
 -15   1   1 -0.3779 2.67838   7
  14  -1  -1 4.61649 3.32722   5
  14  -1  -1 4.27796 1.87473   3
 -14   1   1 5.60784 2.83198   7
 -14   1   1 4.01741 2.49319   6
 -14   1   1 4.45136 2.76397   4
 -14   1   1 5.26742 1.78909   3
  13  -1  -1 37.3798 4.26260   5
  13  -1  -1 43.4322 3.30375   3
 -13   1   1 44.0417 4.28683   4
 -13   1   1 45.6215 4.19055   7
 -13   1   1 44.8166 3.66841   6
 -13   1   1 43.8035 3.16480   3
  12  -1  -1 32.1966 3.68879   5
  12  -1  -1 23.9622 3.41209   7
  12  -1  -1 31.0506 2.85860   3
 -12   1   1 27.7412 3.38144   7
 -12   1   1 34.3822 3.85192   8
 -12   1   1 28.8547 3.38395   4
 -12   1   1 32.2433 2.79563   3
 -12   1   1 28.3609 2.90071   6
  11  -1  -1 805.152 29.4039   7
  11  -1  -1 829.252 29.5415   5
  11  -1  -1 829.112 28.7708   3
 -11   1   1 823.043 28.7357   3
 -11   1   1 791.565 29.3460   8
 -11   1   1 857.765 29.5175   7
 -11   1   1 835.208 29.0654   6
 -11   1   1 842.496 29.4832   4
  10  -1  -1 146.316 6.68217   5
  10  -1  -1 138.503 5.73946   3
  10  -1  -1 122.464 6.45206   7
 -10   1   1 127.730 6.28955   8
 -10   1   1 138.152 5.93246   6
 -10   1   1 151.341 6.47414   4
 -10   1   1 138.379 5.73035   3
   9  -1  -1 78.9012 3.76467   3
   9  -1  -1 66.9884 4.38159   7
   9  -1  -1 77.2642 4.57757   5
  -9   1   1 75.2678 4.35645   8
  -9   1   1 76.5397 4.30364   4
  -9   1   1 81.3449 3.77042   3
  -9   1   1 79.1142 4.54307   7
  -9   1   1 81.4275 3.97199   6
   8  -1  -1 9.42683 2.09479   7
   8  -1  -1 7.56531 1.50910   3
   8  -1  -1 8.34965 2.26439   5
  -8   1   1 9.32555 1.60445   6
  -8   1   1 11.2931 1.54881   3
  -8   1   1 10.0311 2.06436   8
  -8   1   1 9.54064 2.02569   4
  -8   1   1 11.1429 2.04370   7
   7  -1  -1 169.482 6.41077   3
   7  -1  -1 182.361 7.17021   7
   7  -1  -1 161.031 6.96787   5
  -7   1   1 165.590 6.46911   6
  -7   1   1 165.639 6.76242   4
  -7   1   1 168.731 6.93322   7
  -7   1   1 158.809 6.43830   3
  -7   1   1 159.836 6.85625   8
   6  -1  -1 31.3584 2.75522   5
   6  -1  -1 26.0360 2.11221   3
   6  -1  -1 24.3833 2.39211   7
  -6   1   1 27.5198 2.46055   4
  -6   1   1 36.8154 2.81236   8
  -6   1   1 34.5788 2.76088   7
  -6   1   1 26.4398 2.01102   6
  -6   1   1 30.9327 2.21260   3
   5  -1  -1 52.6147 3.22021   7
   5  -1  -1 55.4889 3.17469   5
   5  -1  -1 57.8390 2.85349   3
  -5   1   1 58.9310 2.86402   3
  -5   1   1 58.4631 3.23441   8
  -5   1   1 63.6703 3.09604   4
  -5   1   1 56.9546 2.67932   6
  -5   1   1 56.5299 3.23430   7
   4  -1  -1 108.233 4.21632   3
   4  -1  -1 106.748 4.65558   7
   4  -1  -1 120.767 4.52786   5
  -4   1   1 108.370 4.60341   7
  -4   1   1 104.644 4.28505   3
  -4   1   1 103.369 4.12688   6
  -4   1   1 100.173 4.35514   4
   3  -1  -1 451.588 16.0031   7
   3  -1  -1 455.629 15.9704   5
   3  -1  -1 459.267 15.9074   3
  -3   1   1 478.108 15.8084   6
  -3   1   1 469.982 16.0283   7
  -3   1   1 454.442 15.9695   4
  -3   1   1 463.385 15.9001   3
   2  -1  -1 140.966 4.87822   5
   2  -1  -1 133.903 4.88676   3
   2  -1  -1 132.066 4.94604   7
  -2   1   1 127.115 4.93363   7
  -2   1   1 131.087 4.90961   4
  -2   1   1 137.949 4.68848   6
  -2   1   1 130.624 4.87124   3
   1  -1  -1 -0.2950 0.50574   3
   1  -1  -1 0.13913 0.23970   6
   1  -1  -1 -0.1243 0.35400   5
  -1   1   1 -0.0994 0.50634   7
  -1   1   1 -0.7028 0.44526   4
  -2  -1  -1 735.751 38.8811   2
  -2  -1  -1 943.674 40.3182   1
   2   1   1 925.500 40.6097   1
   2   1   1 954.464 41.2956   2
  -3  -1  -1 9606.48 347.427   1
   3   1   1 9842.93 349.235   2
   3   1   1 9999.99 348.368   1
  -4  -1  -1 526.054 18.2543   6
  -4  -1  -1 539.062 18.2418   8
  -4  -1  -1 527.592 17.9134   3
  -4  -1  -1 523.392 18.2823   4
  -4  -1  -1 525.427 18.2907   7
   4   1   1 520.653 17.9221   3
   4   1   1 521.128 18.2782   7
   4   1   1 522.023 18.3084   5
   4   1   1 540.557 18.2782   8
  -5  -1  -1 1.54203 1.37481   4
  -5  -1  -1 2.58232 1.26057   6
  -5  -1  -1 2.61146 0.71050   3
  -5  -1  -1 3.81624 1.38927   7
  -5  -1  -1 1.18927 1.34454   8
   5   1   1 2.48030 1.48597   5
   5   1   1 0.53472 1.41451   8
   5   1   1 1.87162 1.31868   7
   5   1   1 1.40794 0.75387   3
  -6  -1  -1 5.41420 1.58666   8
  -6  -1  -1 6.34625 1.54988   6
  -6  -1  -1 5.91138 1.60466   7
  -6  -1  -1 6.58133 1.60567   4
  -6  -1  -1 8.26578 0.92943   3
   6   1   1 10.1794 1.02003   3
   6   1   1 8.68259 1.72012   5
   6   1   1 7.17231 1.62230   7
  -7  -1  -1 12.0038 1.13103   3
  -7  -1  -1 11.5152 1.86776   6
  -7  -1  -1 12.5138 1.88509   7
  -7  -1  -1 12.6154 1.89508   8
  -7  -1  -1 13.1815 1.92851   4
   7   1   1 30.0954 2.87369   7
   7   1   1 12.1529 1.19285   3
  -8  -1  -1 1.86927 1.69015   7
  -8  -1  -1 -0.9497 0.83893   3
  -8  -1  -1 0.70445 1.44587   8
  -8  -1  -1 0.32447 1.42073   4
  -8  -1  -1 -2.2658 1.46348   6
   8   1   1 -0.4493 0.88424   3
   8   1   1 1.15158 1.52395   5
   8   1   1 6.31817 1.81242   7
  -9  -1  -1 5.67560 1.90688   7
  -9  -1  -1 5.87563 1.82103   8
  -9  -1  -1 6.79955 1.07609   3
  -9  -1  -1 5.79501 1.96453   4
  -9  -1  -1 6.72379 1.78115   6
   9   1   1 2.10867 1.82381   7
   9   1   1 3.96969 1.04421   3
   9   1   1 4.36482 2.13369   5
 -10  -1  -1 39.6698 3.44905   7
 -10  -1  -1 47.8181 3.26328   6
 -10  -1  -1 42.0304 2.33764   3
 -10  -1  -1 43.1841 3.27496   8
 -10  -1  -1 45.8404 3.44408   4
  10   1   1 41.4890 3.84669   5
  10   1   1 42.5244 2.40332   3
  10   1   1 43.6620 3.61930   7
 -11  -1  -1 0.02141 1.87642   6
 -11  -1  -1 1.80551 1.07629   3
 -11  -1  -1 3.60413 1.87783   8
 -11  -1  -1 1.34490 2.22468   4
 -11  -1  -1 1.48377 2.05724   7
  11   1   1 -0.0873 2.21177   7
  11   1   1 0.66012 1.09988   3
  11   1   1 2.73029 2.60396   5
 -12  -1  -1 36.6323 3.34844   8
 -12  -1  -1 36.3506 2.36925   3
 -12  -1  -1 42.3410 3.91071   4
 -12  -1  -1 39.2611 3.70361   7
 -12  -1  -1 34.5282 3.36164   6
  12   1   1 33.1043 3.57895   7
  12   1   1 35.6441 2.45340   3
  12   1   1 35.1770 3.86523   5
 -13  -1  -1 53.9901 2.87934   3
 -13  -1  -1 45.8954 4.11181   6
 -13  -1  -1 44.6899 4.47454   7
 -13  -1  -1 57.7167 4.56036   4
  13   1   1 51.6012 2.96414   3
  13   1   1 53.0807 4.85654   5
  13   1   1 47.4934 4.86755   7
 -14  -1  -1 23.8549 3.39321   6
 -14  -1  -1 30.9235 3.87018   4
 -14  -1  -1 28.3678 3.71895   7
 -14  -1  -1 28.1825 2.25328   3
  14   1   1 27.1534 2.37519   3
  14   1   1 32.9042 4.04944   5
 -15  -1  -1 30.1621 3.66260   6
 -15  -1  -1 29.1303 3.95823   4
 -15  -1  -1 24.1270 2.22170   3
 -15  -1  -1 28.0980 3.88688   7
  15   1   1 27.3594 4.22463   5
  15   1   1 32.2773 2.45703   3
 -16  -1  -1 38.8503 4.44305   7
 -16  -1  -1 41.0113 4.67294   4
 -16  -1  -1 42.7031 4.32712   6
 -16  -1  -1 40.1444 2.56657   3
  16   1   1 39.4976 2.72293   3
  16   1   1 45.7037 5.12268   5
 -17  -1  -1 23.9573 2.05202   3
 -17  -1  -1 16.1756 3.84224   7
 -17  -1  -1 21.7622 3.73664   6
 -17  -1  -1 27.7011 4.30085   4
  17   1   1 24.7793 2.23619   3
  17   1   1 23.4214 4.53923   5
 -18  -1  -1 26.0454 1.95800   3
 -18  -1  -1 32.5846 4.67324   4
 -18  -1  -1 31.2075 4.57161   7
 -18  -1  -1 34.0731 4.53129   6
  18   1   1 25.7397 2.11307   3
  18   1   1 28.2818 5.33053   5
 -19  -1  -1 30.1411 4.66880   7
 -19  -1  -1 29.1436 4.92914   4
 -19  -1  -1 31.7223 4.66623   6
  19   1   1 29.2108 5.14390   5
 -20  -1  -1 4.11841 3.77400   6
 -20  -1  -1 6.00493 4.03099   4
 -20  -1  -1 5.97370 3.77499   7
  20   1   1 0.41591 4.06235   5
 -21  -1  -1 1.90244 3.93446   6
 -21  -1  -1 3.74881 3.89588   7
 -21  -1  -1 10.9772 4.45486   4
  21   1   1 2.54480 4.66812   5
  21  -2  -1 4.57091 4.73580   5
 -21   2   1 0.51474 4.12555   4
 -21   2   1 -5.8841 3.56411   7
 -21   2   1 1.76455 3.49506   6
  20  -2  -1 5.32099 2.12094   3
  20  -2  -1 6.61121 4.78748   5
 -20   2   1 4.99831 4.34634   4
 -20   2   1 4.93208 3.80527   7
 -20   2   1 5.38610 3.50527   6
  19  -2  -1 26.2587 5.21820   5
  19  -2  -1 24.4201 2.94108   3
 -19   2   1 30.3592 4.97818   4
 -19   2   1 28.8033 4.74571   7
 -19   2   1 31.7957 4.34584   6
  18  -2  -1 37.2281 5.50681   5
  18  -2  -1 42.8366 3.94371   3
 -18   2   1 43.4582 4.61685   6
 -18   2   1 39.7989 3.59876   3
 -18   2   1 55.2561 5.66301   7
 -18   2   1 44.3239 5.51272   4
  17  -2  -1 4.48872 2.22611   3
  17  -2  -1 2.82689 3.80577   5
 -17   2   1 9.73091 3.50323   7
 -17   2   1 2.52153 1.88046   3
 -17   2   1 1.05652 2.72577   6
 -17   2   1 0.61785 3.28956   4
  16  -2  -1 54.2557 4.11412   3
  16  -2  -1 59.4723 5.89193   5
 -16   2   1 57.4745 4.92355   6
 -16   2   1 49.4426 3.82109   3
 -16   2   1 49.6067 5.03576   4
 -16   2   1 57.0054 5.36788   7
  15  -2  -1 36.3297 4.56845   5
  15  -2  -1 40.9193 3.67579   3
 -15   2   1 53.9724 5.21130   4
 -15   2   1 34.6688 3.38262   3
 -15   2   1 40.3087 3.79437   6
 -15   2   1 42.4687 4.36016   7
  14  -2  -1 29.3496 3.07959   3
  14  -2  -1 39.9173 4.57442   5
 -14   2   1 44.8135 4.26619   7
 -14   2   1 42.3923 3.40883   3
 -14   2   1 39.5002 3.94596   6
 -14   2   1 57.1744 4.81138   4
  13  -2  -1 193.122 8.98982   5
  13  -2  -1 186.162 7.88576   3
  13  -2  -1 174.506 8.55711   7
 -13   2   1 192.508 8.80343   4
 -13   2   1 181.624 7.75698   3
 -13   2   1 194.775 8.82697   7
 -13   2   1 191.430 8.20308   6
  12  -2  -1 146.690 7.55124   7
  12  -2  -1 161.205 7.78372   5
  12  -2  -1 162.144 6.85154   3
 -12   2   1 164.765 7.51044   7
 -12   2   1 152.354 6.71778   3
 -12   2   1 159.190 6.94250   6
 -12   2   1 157.693 7.51496   4
  11  -2  -1 127.260 5.47986   3
  11  -2  -1 109.074 6.24720   5
  11  -2  -1 117.043 6.11152   7
 -11   2   1 119.464 5.47697   6
 -11   2   1 117.242 6.05935   4
 -11   2   1 122.320 6.11030   7
 -11   2   1 114.223 5.38896   3
 -11   2   1 119.505 6.01488   8
  10  -2  -1 18.8011 2.89766   5
  10  -2  -1 17.5398 2.76122   7
  10  -2  -1 18.6877 2.11192   3
 -10   2   1 19.5836 2.15722   3
 -10   2   1 20.3749 2.68816   4
 -10   2   1 17.7489 2.13783   6
 -10   2   1 19.9585 2.67977   8
 -10   2   1 14.4808 2.52107   7
   9  -2  -1 100.662 4.69169   3
   9  -2  -1 93.5155 5.14948   5
   9  -2  -1 97.1918 5.19039   7
  -9   2   1 97.8849 5.04307   8
  -9   2   1 103.859 5.12248   7
  -9   2   1 110.834 5.13814   4
  -9   2   1 101.218 4.57790   6
  -9   2   1 103.532 4.67985   3
   8  -2  -1 34.8454 3.02491   5
   8  -2  -1 31.9102 2.46015   3
   8  -2  -1 31.7487 2.76985   7
  -8   2   1 29.4658 2.71728   7
  -8   2   1 31.8862 2.59073   3
  -8   2   1 28.4328 2.81685   8
  -8   2   1 30.2107 2.33078   6
  -8   2   1 28.5420 2.74174   4
   7  -2  -1 537.441 18.5433   3
   7  -2  -1 500.685 18.6904   7
   7  -2  -1 524.831 18.7668   5
  -7   2   1 519.562 18.7315   4
  -7   2   1 535.139 18.4682   6
  -7   2   1 531.633 18.7874   7
  -7   2   1 538.720 18.7980   8
  -7   2   1 523.516 18.5209   3
   6  -2  -1 29.2382 2.51999   3
  -6   2   1 44.7649 2.88527   8
  -6   2   1 31.5726 2.24079   6
  -6   2   1 32.9755 2.50789   3
  -6   2   1 39.4537 2.76861   4
   5  -2  -1 15.0053 1.73700   3
   5  -2  -1 26.7885 2.30064   5
   5  -2  -1 24.6040 2.32129   7
  -5   2   1 22.7361 2.20550   4
  -5   2   1 25.4886 2.41580   7
  -5   2   1 18.5955 1.59567   6
  -5   2   1 17.7866 2.04078   8
  -5   2   1 27.8390 2.15252   3
   4  -2  -1 255.367 8.68204   7
   4  -2  -1 228.988 8.61306   3
   4  -2  -1 241.779 8.61432   5
  -4   2   1 235.160 8.71874   8
  -4   2   1 237.431 8.43785   6
  -4   2   1 236.204 8.69412   4
  -4   2   1 222.568 8.58654   3
  -4   2   1 238.844 8.69840   7
   3  -2  -1 4558.09 180.772   1
   3  -2  -1 4435.06 181.210   2
  -3   2   1 4665.88 181.313   1
  -3   2   1 4589.41 183.250   2
   2  -2  -1 1508.10 70.2955   1
   2  -2  -1 1527.99 71.3397   2
  -2   2   1 1477.67 71.3522   2
  -2   2   1 1512.71 70.1748   1
   1  -2  -1 144.105 4.99750   3
   1  -2  -1 131.823 4.75746   5
  -1   2   1 141.007 5.06256   3
  -1   2   1 140.307 4.99717   7
  -1   2   1 127.449 4.82349   6
  -1   2   1 139.073 4.97011   4
   0   2   1 2809.35 107.165   2
   0   2   1 2843.21 106.538   1
  -1  -2  -1 398.425 14.2825   7
  -1  -2  -1 414.583 14.2462   4
   1   2   1 430.871 14.2923   7
   1   2   1 416.357 14.0768   5
  -2  -2  -1 3488.41 133.311   1
   2   2   1 3533.01 134.287   2
   2   2   1 3564.81 134.031   1
  -3  -2  -1 1.27398 1.12182   7
  -3  -2  -1 0.76903 1.13299   4
  -3  -2  -1 -0.2296 1.11619   6
  -4  -2  -1 5.35044 1.40713   4
  -4  -2  -1 6.04884 1.19761   8
  -4  -2  -1 7.61100 1.60132   7
  -4  -2  -1 6.64509 1.33381   6
   4   2   1 6.15960 1.52802   7
   4   2   1 6.32635 1.54729   5
  -5  -2  -1 641.489 21.9672   8
  -5  -2  -1 624.423 22.1519   7
  -5  -2  -1 631.280 21.4615   3
  -5  -2  -1 669.568 22.0952   6
  -5  -2  -1 641.599 22.1113   4
   5   2   1 633.351 21.4654   3
   5   2   1 620.401 22.1291   7
   5   2   1 625.574 22.0672   5
  -6  -2  -1 314.982 11.6239   4
  -6  -2  -1 313.260 11.6759   7
  -6  -2  -1 322.765 11.4947   8
  -6  -2  -1 314.455 10.8430   3
  -6  -2  -1 325.620 11.5690   6
   6   2   1 306.260 11.6401   7
   6   2   1 334.840 11.6694   5
   6   2   1 309.954 10.8459   3
  -7  -2  -1 546.777 18.3851   6
  -7  -2  -1 528.822 18.2800   8
  -7  -2  -1 530.625 17.6085   3
  -7  -2  -1 519.903 18.4196   4
  -7  -2  -1 525.938 18.4958   7
   7   2   1 448.861 17.5832   3
   7   2   1 528.661 18.4705   7
   7   2   1 513.308 18.4644   5
  -8  -2  -1 147.212 5.96652   8
  -8  -2  -1 141.003 6.14654   4
  -8  -2  -1 137.677 5.09021   3
  -8  -2  -1 142.690 6.21603   7
  -8  -2  -1 147.356 6.04695   6
   8   2   1 138.332 6.22468   5
   8   2   1 141.060 5.11474   3
   8   2   1 138.651 6.18312   7
  -9  -2  -1 194.035 8.17599   4
  -9  -2  -1 201.297 8.29135   7
  -9  -2  -1 198.959 7.10870   3
  -9  -2  -1 197.678 8.07583   6
  -9  -2  -1 204.053 8.07645   8
   9   2   1 201.562 8.24720   7
   9   2   1 202.147 8.32122   5
   9   2   1 202.263 7.13034   3
 -10  -2  -1 40.9414 2.00436   3
 -10  -2  -1 41.2076 3.45442   4
 -10  -2  -1 35.3115 3.18346   6
 -10  -2  -1 40.1988 3.16256   8
 -10  -2  -1 47.6042 3.64653   7
  10   2   1 39.8439 3.68173   7
  10   2   1 41.0088 2.02874   3
  10   2   1 37.8554 3.81908   5
 -11  -2  -1 17.8666 2.71694   7
 -11  -2  -1 17.3501 1.44521   3
 -11  -2  -1 17.3053 2.41320   8
 -11  -2  -1 16.8837 2.58534   6
 -11  -2  -1 16.7759 2.78994   4
  11   2   1 16.3126 2.77711   7
  11   2   1 14.8587 1.47261   3
  11   2   1 8.97676 2.93808   5
 -12  -2  -1 71.6277 4.80911   7
 -12  -2  -1 67.2562 4.71643   4
 -12  -2  -1 72.3595 4.51551   6
 -12  -2  -1 52.9285 4.13250   8
 -12  -2  -1 57.2116 2.73477   3
  12   2   1 58.3622 2.78951   3
  12   2   1 58.7661 4.91687   5
  12   2   1 65.0919 4.92061   7
 -13  -2  -1 18.4461 3.26681   7
 -13  -2  -1 18.4150 3.27960   4
 -13  -2  -1 18.1300 3.01945   6
 -13  -2  -1 20.0362 1.65271   3
  13   2   1 18.2598 1.70989   3
  13   2   1 18.1973 3.86213   5
 -14  -2  -1 14.1988 3.25565   7
 -14  -2  -1 21.4888 3.22783   6
 -14  -2  -1 13.9100 1.28118   3
 -14  -2  -1 12.9150 3.19265   4
  14   2   1 14.1692 3.72500   5
  14   2   1 13.0693 1.33157   3
 -15  -2  -1 40.5417 2.15323   3
 -15  -2  -1 42.6963 4.24151   6
 -15  -2  -1 37.4551 4.43850   4
 -15  -2  -1 44.6135 4.66063   7
  15   2   1 41.5070 4.88126   5
  15   2   1 43.3765 2.22517   3
 -16  -2  -1 54.5126 5.01090   6
 -16  -2  -1 52.6795 5.28315   4
 -16  -2  -1 61.2902 5.71183   7
 -16  -2  -1 52.1789 2.38496   3
  16   2   1 55.4282 2.46677   3
  16   2   1 63.5435 5.95082   5
 -17  -2  -1 14.8623 3.89056   4
 -17  -2  -1 20.3999 3.84459   6
 -17  -2  -1 11.3029 3.63248   7
  17   2   1 11.6680 4.19981   5
 -18  -2  -1 10.0407 3.83680   4
 -18  -2  -1 6.42412 3.58124   6
 -18  -2  -1 8.24790 3.74326   7
  18   2   1 12.8713 4.26469   5
 -19  -2  -1 20.1705 4.30692   7
 -19  -2  -1 14.2920 4.23301   4
 -19  -2  -1 19.6380 4.27253   6
  19   2   1 14.5299 4.69359   5
 -20  -2  -1 22.3043 4.61897   7
 -20  -2  -1 24.8584 4.98513   4
  20   2   1 20.1198 5.15600   5
 -21  -2  -1 11.2689 4.35996   7
 -21  -2  -1 4.92898 4.50856   4
  21   2   1 6.93254 4.76726   5
  21  -3  -1 17.7548 5.29951   5
  21  -3  -1 18.1327 2.95692   3
 -21   3   1 14.0481 4.71448   4
 -21   3   1 17.0461 4.38894   7
 -21   3   1 9.97948 4.04345   6
  20  -3  -1 -4.9657 4.11648   5
  20  -3  -1 2.35012 2.36347   3
 -20   3   1 4.25439 3.64173   7
 -20   3   1 2.47109 3.30196   6
 -20   3   1 4.28472 4.20307   4
  19  -3  -1 60.1424 6.41618   5
  19  -3  -1 59.7896 4.85970   3
 -19   3   1 78.5768 6.75785   7
 -19   3   1 62.9813 5.54953   6
 -19   3   1 69.1785 6.79919   4
  18  -3  -1 76.9718 6.96056   5
  18  -3  -1 75.6436 5.16169   3
 -18   3   1 70.8268 6.50186   4
 -18   3   1 81.8232 6.30370   7
 -18   3   1 69.3899 5.72708   6
  17  -3  -1 2.24367 2.42984   3
  17  -3  -1 3.56685 3.90606   5
 -17   3   1 6.46735 3.67109   4
 -17   3   1 1.98496 3.02264   7
 -17   3   1 -0.2612 2.75018   6
  16  -3  -1 10.9314 2.62541   3
  16  -3  -1 8.43350 3.79599   5
 -16   3   1 9.05528 3.28684   7
 -16   3   1 9.55445 3.57596   4
 -16   3   1 11.4499 3.03197   6
 -16   3   1 6.79656 2.26513   3
  15  -3  -1 -1.0539 2.13786   3
  15  -3  -1 0.93029 3.37677   5
 -15   3   1 -0.2802 1.87573   3
 -15   3   1 -1.3332 2.67016   7
 -15   3   1 6.07939 3.01437   4
 -15   3   1 0.49866 2.35697   6
  14  -3  -1 74.1418 5.91772   5
  14  -3  -1 75.1887 4.81574   3
 -14   3   1 74.1506 5.61350   4
 -14   3   1 71.1565 4.54921   3
 -14   3   1 81.6480 5.45110   7
 -14   3   1 84.8623 4.84176   6
  13  -3  -1 161.693 8.19928   5
  13  -3  -1 165.078 7.37833   3
  13  -3  -1 158.823 7.90687   7
 -13   3   1 166.164 7.99158   4
 -13   3   1 161.813 7.28000   6
 -13   3   1 183.392 8.15337   7
 -13   3   1 150.809 7.15276   3
  12  -3  -1 143.079 7.24371   5
  12  -3  -1 154.518 6.58447   3
  12  -3  -1 133.594 6.79897   7
 -12   3   1 130.077 6.32898   3
 -12   3   1 138.451 7.01641   7
 -12   3   1 139.923 6.98841   4
 -12   3   1 141.646 6.37686   6
  11  -3  -1 217.780 9.20892   7
  11  -3  -1 226.608 8.92545   3
  11  -3  -1 228.144 9.53787   5
 -11   3   1 215.787 8.81419   3
 -11   3   1 228.084 9.41950   7
 -11   3   1 216.435 9.32257   4
 -11   3   1 211.247 8.79543   6
 -11   3   1 221.672 9.27680   8
  10  -3  -1 274.549 10.7822   7
  10  -3  -1 281.094 10.5926   3
  10  -3  -1 280.835 10.9731   5
 -10   3   1 274.551 10.5139   3
 -10   3   1 262.562 10.8161   8
 -10   3   1 275.220 10.9087   7
 -10   3   1 271.097 10.9143   4
 -10   3   1 279.911 10.5199   6
   9  -3  -1 4.87659 1.79216   3
   9  -3  -1 5.96895 2.00781   7
   9  -3  -1 6.46765 2.23935   5
  -9   3   1 5.33382 2.05222   4
  -9   3   1 4.59915 1.73411   3
  -9   3   1 3.26506 1.50902   6
  -9   3   1 11.4378 2.23288   7
  -9   3   1 7.70517 1.90679   8
   8  -3  -1 20.8625 2.49638   5
   8  -3  -1 17.6575 2.11716   3
   8  -3  -1 21.3595 2.34508   7
  -8   3   1 18.3578 2.32034   7
  -8   3   1 22.0648 2.32840   8
  -8   3   1 20.0691 2.13283   3
  -8   3   1 23.0336 2.11653   6
  -8   3   1 20.2278 2.41110   4
   7  -3  -1 671.538 23.7792   3
   7  -3  -1 672.490 23.8506   5
   7  -3  -1 677.467 23.8239   7
  -7   3   1 673.546 23.9220   4
  -7   3   1 681.437 23.8559   7
  -7   3   1 700.827 23.7967   3
  -7   3   1 685.509 23.6137   6
  -7   3   1 673.892 23.9157   8
   6  -3  -1 206.107 7.81371   7
   6  -3  -1 203.694 7.84299   3
   6  -3  -1 197.768 7.88406   5
  -6   3   1 204.240 7.59063   6
  -6   3   1 199.892 7.92274   8
  -6   3   1 199.860 7.96546   4
  -6   3   1 201.751 7.82273   3
  -6   3   1 206.382 8.00173   7
   5  -3  -1 1232.98 42.0400   5
   5  -3  -1 1203.98 42.0386   7
   5  -3  -1 1223.50 42.1165   3
  -5   3   1 1247.55 42.1555   8
  -5   3   1 1234.71 41.9229   6
  -5   3   1 1230.89 42.1049   3
  -5   3   1 1248.14 42.1718   4
   4  -3  -1 1770.02 92.5189   1
   4  -3  -1 1714.12 92.6788   2
  -4   3   1 1750.60 91.9490   1
  -4   3   1 1821.15 94.8311   2
   3  -3  -1 1235.92 69.4796   1
   3  -3  -1 1178.94 70.2621   2
  -3   3   1 1304.22 70.2662   1
  -3   3   1 1269.25 70.6312   2
   2  -3  -1 958.544 32.4507   5
   1  -3  -1 532.296 17.8245   3
  -1   3   1 508.026 17.5919   8
  -1   3   1 506.342 17.6579   6
  -1   3   1 517.774 17.8117   3
   0  -3  -1 1638.81 73.5470   2
   0   3   1 1631.91 73.1543   1
  -1  -3  -1 686.726 23.2056   4
   1   3   1 668.883 22.9347   5
   1   3   1 680.407 23.1942   6
  -2  -3  -1 263.436 9.20046   3
  -2  -3  -1 268.043 9.12009   8
  -2  -3  -1 262.989 9.60615   7
  -2  -3  -1 275.963 9.52085   4
   2   3   1 271.706 9.62342   7
   2   3   1 261.293 9.29456   5
   2   3   1 265.788 9.19928   3
  -3  -3  -1 276.339 9.57248   8
  -3  -3  -1 282.320 9.90442   4
  -3  -3  -1 280.203 10.0348   7
  -3  -3  -1 274.343 9.37975   3
   3   3   1 280.347 10.0177   7
   3   3   1 266.769 9.73948   5
   3   3   1 270.709 9.38257   3
  -4  -3  -1 154.995 5.92133   6
  -4  -3  -1 147.812 5.92358   4
  -4  -3  -1 148.502 5.59949   8
  -4  -3  -1 144.438 6.06332   7
   4   3   1 156.053 6.03806   7
   4   3   1 155.253 5.83981   5
  -5  -3  -1 2.05335 1.49655   4
  -5  -3  -1 -0.3644 1.54910   7
  -5  -3  -1 0.12301 1.08882   8
  -5  -3  -1 -0.3258 1.39695   6
   5   3   1 2.15087 1.38841   7
  -6  -3  -1 10.3705 1.94551   7
  -6  -3  -1 17.3283 2.02539   4
  -6  -3  -1 14.0573 1.95163   6
  -6  -3  -1 15.9111 1.71524   8
   6   3   1 14.6909 2.05420   7
   6   3   1 15.7010 2.15102   5
  -7  -3  -1 685.809 24.0706   4
  -7  -3  -1 680.740 24.1646   7
  -7  -3  -1 659.616 23.7954   8
  -7  -3  -1 704.979 24.0357   6
   7   3   1 702.022 24.1740   7
   7   3   1 673.137 24.0297   5
  -8  -3  -1 80.3076 4.19193   4
  -8  -3  -1 79.4577 3.85686   8
  -8  -3  -1 71.7389 4.31562   7
  -8  -3  -1 71.9898 4.01601   6
   8   3   1 77.6924 4.26312   7
   8   3   1 79.1290 4.29499   5
  -9  -3  -1 2.23183 1.78130   6
  -9  -3  -1 1.34631 1.84567   4
  -9  -3  -1 -0.3193 1.93857   7
  -9  -3  -1 0.69603 1.53109   8
   9   3   1 1.51047 1.73077   5
   9   3   1 1.55720 1.79163   7
 -10  -3  -1 124.431 5.84936   8
 -10  -3  -1 136.100 6.10569   6
 -10  -3  -1 137.168 6.43778   7
 -10  -3  -1 135.481 6.30754   4
  10   3   1 129.632 6.43494   7
  10   3   1 127.600 6.37185   5
 -11  -3  -1 109.001 6.16865   4
 -11  -3  -1 126.884 6.44849   7
 -11  -3  -1 125.407 5.87891   8
 -11  -3  -1 129.258 6.17361   6
  11   3   1 128.569 6.42543   7
  11   3   1 124.541 6.48709   5
 -12  -3  -1 7.87876 2.61622   7
 -12  -3  -1 3.81821 2.48487   6
 -12  -3  -1 1.36114 2.05928   8
 -12  -3  -1 -0.2381 2.31079   4
  12   3   1 -6.5549 2.67840   5
  12   3   1 4.50331 2.62826   7
 -13  -3  -1 267.114 11.3335   4
 -13  -3  -1 265.272 11.1025   6
 -13  -3  -1 276.554 11.4976   7
 -13  -3  -1 257.475 11.5087   8
  13   3   1 266.063 11.4769   5
 -14  -3  -1 103.925 6.67078   7
 -14  -3  -1 100.977 6.10233   6
 -14  -3  -1 103.078 6.45386   4
  14   3   1 100.465 6.65812   5
 -15  -3  -1 183.962 8.79101   6
 -15  -3  -1 190.928 9.29207   7
 -15  -3  -1 176.067 9.18335   4
  15   3   1 185.916 9.31566   5
 -16  -3  -1 17.0440 3.62919   6
 -16  -3  -1 23.8854 4.13776   4
 -16  -3  -1 20.2566 4.01380   7
  16   3   1 21.9103 4.20520   5
 -17  -3  -1 1.02902 3.40653   4
 -17  -3  -1 -0.9199 3.00253   6
 -17  -3  -1 -2.3609 3.11577   7
  17   3   1 -2.0360 3.18579   5
 -18  -3  -1 18.4846 4.20772   7
 -18  -3  -1 15.1848 4.10648   4
  18   3   1 11.7689 4.23046   5
 -19  -3  -1 20.4040 4.49433   7
 -19  -3  -1 27.4466 4.83379   4
  19   3   1 19.7902 4.83999   5
 -20  -3  -1 -0.1511 3.73558   7
 -20  -3  -1 2.76552 4.14165   4
  20   3   1 -0.9792 4.31768   5
 -21  -3  -1 19.5100 4.81079   7
 -21  -3  -1 17.5915 5.10947   4
  21   3   1 5.95682 4.93483   5
  21  -4  -1 14.6821 4.99275   5
  21  -4  -1 13.5215 2.98314   3
 -21   4   1 9.20702 4.05184   7
 -21   4   1 10.3426 4.72344   4
 -21   4   1 7.06147 3.89376   6
  20  -4  -1 6.18042 4.88777   5
  20  -4  -1 2.29870 2.61969   3
 -20   4   1 3.84361 3.53165   7
 -20   4   1 6.15381 3.65896   6
 -20   4   1 0.07340 4.25592   4
  19  -4  -1 21.1118 3.37056   3
  19  -4  -1 23.9764 5.16670   5
 -19   4   1 22.0838 4.60542   4
 -19   4   1 17.6762 3.81094   6
 -19   4   1 20.4350 4.16479   7
  18  -4  -1 10.4316 2.90285   3
  18  -4  -1 8.27763 4.25847   5
 -18   4   1 9.53980 4.06098   4
 -18   4   1 9.03547 3.27308   6
 -18   4   1 7.15313 3.52467   7
  17  -4  -1 4.75524 3.79073   5
  17  -4  -1 6.33394 2.74011   3
 -17   4   1 6.80277 3.02543   6
 -17   4   1 6.93924 3.51986   4
 -17   4   1 2.83756 3.04223   7
  16  -4  -1 143.009 7.32297   3
  16  -4  -1 138.149 8.49364   5
 -16   4   1 160.084 7.98215   7
 -16   4   1 143.012 8.27140   4
 -16   4   1 145.895 7.44739   6
  15  -4  -1 1.29674 3.34035   5
  15  -4  -1 2.19690 2.41678   3
 -15   4   1 8.06916 2.61826   6
 -15   4   1 3.61932 2.16063   3
 -15   4   1 4.69132 3.04832   4
 -15   4   1 9.55953 3.05059   7
  14  -4  -1 230.264 10.2270   5
  14  -4  -1 221.625 9.40699   3
 -14   4   1 221.883 9.42283   6
 -14   4   1 218.485 10.0618   4
 -14   4   1 220.999 9.92031   7
 -14   4   1 208.845 9.23688   3
  13  -4  -1 8.47698 2.39723   3
  13  -4  -1 9.03912 2.71637   7
  13  -4  -1 5.27466 3.21338   5
 -13   4   1 8.63032 2.95205   4
 -13   4   1 9.05838 2.30531   3
 -13   4   1 11.9844 2.90706   7
 -13   4   1 7.30815 2.48582   6
  12  -4  -1 -1.4034 2.14933   7
  12  -4  -1 -4.3709 2.75075   5
  12  -4  -1 0.41463 2.10495   3
 -12   4   1 1.73915 1.91513   3
 -12   4   1 -1.0978 2.27801   7
 -12   4   1 1.00868 1.92060   6
 -12   4   1 -0.5247 2.32225   4
  11  -4  -1 24.1824 2.82875   3
  11  -4  -1 26.0911 3.44115   5
  11  -4  -1 22.2652 2.90835   7
 -11   4   1 28.6747 2.74679   6
 -11   4   1 28.7086 2.85046   3
 -11   4   1 25.3506 3.01925   8
 -11   4   1 24.0999 3.07332   7
 -11   4   1 23.2415 3.07530   4
  10  -4  -1 2.27259 1.94161   3
  10  -4  -1 2.67211 2.37650   5
  10  -4  -1 0.73899 2.00531   7
 -10   4   1 2.69743 1.62494   6
 -10   4   1 0.11636 2.01077   8
 -10   4   1 1.01472 1.75159   3
 -10   4   1 0.41987 1.90182   4
 -10   4   1 0.37137 2.12245   7
   9  -4  -1 511.832 18.0553   5
   9  -4  -1 504.897 17.9636   3
   9  -4  -1 481.013 17.8542   7
  -9   4   1 491.315 17.8913   3
  -9   4   1 485.103 18.0479   8
  -9   4   1 500.928 18.1377   4
  -9   4   1 487.487 17.9069   7
  -9   4   1 497.181 17.6903   6
   8  -4  -1 396.768 14.8351   7
   8  -4  -1 405.944 14.9618   3
   8  -4  -1 411.627 14.9847   5
  -8   4   1 416.850 14.9373   7
  -8   4   1 405.453 15.0748   4
  -8   4   1 409.926 15.0542   8
  -8   4   1 414.418 14.7396   6
  -8   4   1 413.208 14.9602   3
   7  -4  -1 94.8671 4.60281   5
   7  -4  -1 94.5261 4.55614   7
   7  -4  -1 99.7447 4.82371   3
  -7   4   1 102.369 4.75886   8
  -7   4   1 99.3685 4.64391   7
  -7   4   1 97.8006 4.38197   6
  -7   4   1 94.4063 4.61002   3
  -7   4   1 97.6516 4.81370   4
   6  -4  -1 137.280 5.97305   3
   6  -4  -1 140.681 5.81410   5
   6  -4  -1 134.598 5.66088   7
  -6   4   1 143.320 5.56430   6
  -6   4   1 133.382 6.03751   4
  -6   4   1 139.353 5.89590   8
  -6   4   1 138.221 5.90442   3
   5  -4  -1 96.2492 4.69491   3
   5  -4  -1 92.4780 4.35799   7
   5  -4  -1 119.866 4.39205   5
  -5   4   1 125.509 4.89847   4
  -5   4   1 87.2898 4.12605   6
  -5   4   1 113.484 4.59387   7
  -5   4   1 80.0789 4.51866   3
  -5   4   1 88.0565 4.46170   8
   4  -4  -1 7.45480 1.34019   5
  -4   4   1 4.37014 1.49683   8
  -4   4   1 9.64880 1.51553   7
  -4   4   1 5.09319 1.57601   3
   3  -4  -1 779.747 25.5957   3
  -3   4   1 721.878 25.3897   7
  -3   4   1 735.507 25.3815   8
  -3   4   1 728.991 25.5467   3
  -3   4   1 737.466 25.3323   6
  -3   4   1 729.502 25.4839   4
   2  -4  -1 29.3122 2.42036   3
  -2   4   1 26.8633 1.90204   8
  -2   4   1 19.4944 2.05922   3
  -2   4   1 31.0711 2.07708   7
  -2   4   1 27.1579 2.16114   4
  -2   4   1 31.4570 1.99841   6
   1  -4  -1 69.2563 3.44194   3
  -1   4   1 74.9345 3.19595   6
  -1   4   1 65.6149 3.16731   7
  -1   4   1 72.2063 2.85701   8
  -1   4   1 68.8641 3.39539   3
   0  -4  -1 4642.25 169.902   2
   0  -4  -1 3489.08 163.972   2
   0   4   1 4447.46 169.284   1
  -1  -4  -1 92.0727 3.86595   7
  -1  -4  -1 89.0404 3.63967   3
  -1  -4  -1 87.7759 3.69392   4
   1   4   1 83.3328 3.16091   5
   1   4   1 83.0619 3.57771   3
   1   4   1 91.8738 3.85861   7
   1   4   1 84.6607 3.69901   6
  -2  -4  -1 16.9907 1.44956   3
  -2  -4  -1 13.6508 1.74402   7
  -2  -4  -1 16.6212 0.79089   8
  -2  -4  -1 15.7194 1.64885   4
   2   4   1 13.9227 1.38872   3
   2   4   1 14.9342 1.27133   5
   2   4   1 13.4593 1.71560   7
  -3  -4  -1 690.521 27.2781   3
  -3  -4  -1 832.807 27.7403   4
  -3  -4  -1 813.272 27.8497   7
   3   4   1 824.472 27.5090   5
   3   4   1 820.353 27.3071   3
   3   4   1 857.712 27.8844   7
  -4  -4  -1 1126.26 38.2434   4
   4   4   1 1136.79 38.3641   7
   4   4   1 1086.50 38.0410   5
  -5  -4  -1 386.591 14.2429   4
  -5  -4  -1 400.550 13.8887   8
  -5  -4  -1 393.130 14.4060   7
   5   4   1 407.603 14.1400   5
   5   4   1 397.193 14.3819   7
  -6  -4  -1 155.116 6.11586   4
  -6  -4  -1 141.630 6.19624   7
  -6  -4  -1 143.272 5.66365   8
   6   4   1 143.526 6.12342   7
   6   4   1 136.506 6.03041   5
  -7  -4  -1 0.97059 1.67238   7
  -7  -4  -1 -1.5519 1.18450   8
  -7  -4  -1 0.82005 1.65999   4
  -7  -4  -1 -3.3987 1.50888   6
   7   4   1 -1.3477 1.59317   7
   7   4   1 -0.6589 1.66275   5
  -8  -4  -1 70.8484 4.25423   7
  -8  -4  -1 69.1956 3.99671   4
  -8  -4  -1 67.6696 3.58298   8
  -8  -4  -1 69.0942 3.83755   6
   8   4   1 62.4508 4.06150   7
   8   4   1 66.2971 3.98055   5
  -9  -4  -1 45.8777 3.42048   6
  -9  -4  -1 48.4226 3.81337   7
  -9  -4  -1 47.0607 3.18143   8
  -9  -4  -1 51.0832 3.65148   4
   9   4   1 50.2292 3.72478   5
   9   4   1 43.2612 3.67562   7
 -10  -4  -1 2.83560 1.78205   8
 -10  -4  -1 2.42993 2.13727   6
 -10  -4  -1 3.37156 2.34669   7
 -10  -4  -1 6.69726 2.16772   4
  10   4   1 1.82667 2.27547   5
  10   4   1 2.06080 2.14141   7
 -11  -4  -1 40.6282 4.19118   7
 -11  -4  -1 42.0824 3.56653   8
 -11  -4  -1 45.1174 4.13789   4
 -11  -4  -1 52.2252 3.98408   6
  11   4   1 44.0545 4.26737   7
  11   4   1 44.2549 4.24697   5
 -12  -4  -1 126.201 6.72639   7
 -12  -4  -1 113.155 5.84106   8
 -12  -4  -1 112.690 6.21632   6
 -12  -4  -1 104.755 6.29950   4
  12   4   1 118.586 6.53844   5
 -13  -4  -1 -1.4412 2.80217   7
 -13  -4  -1 5.37807 2.30064   8
 -13  -4  -1 1.14535 2.69091   4
 -13  -4  -1 6.92111 2.74355   6
  13   4   1 7.01300 3.13450   5
 -14  -4  -1 4.03222 2.79555   6
 -14  -4  -1 2.91595 2.86765   4
 -14  -4  -1 1.69664 3.04733   7
  14   4   1 2.44678 2.98068   5
 -15  -4  -1 3.83801 3.23570   4
 -15  -4  -1 -0.7335 3.09192   7
  15   4   1 -1.2089 3.23624   5
 -16  -4  -1 1.96947 3.25907   4
 -16  -4  -1 2.44381 3.20903   7
  16   4   1 -0.5916 3.43383   5
 -17  -4  -1 27.7159 4.55270   4
 -17  -4  -1 16.3937 4.08782   7
  17   4   1 19.1322 4.55661   5
 -18  -4  -1 21.7528 4.51945   4
 -18  -4  -1 20.6009 4.42434   7
  18   4   1 22.8997 4.98198   5
 -19  -4  -1 43.8269 5.52340   7
 -19  -4  -1 30.1229 5.21933   4
  19   4   1 48.7828 6.13267   5
 -20  -4  -1 16.0526 4.56972   7
 -20  -4  -1 21.3781 5.04315   4
  20   4   1 14.3229 5.21810   5
 -21  -4  -1 6.62941 4.47913   7
 -21  -4  -1 3.46807 4.57126   4
  21   4   1 8.48929 5.06912   5
  21  -5  -1 20.0124 3.57614   3
  21  -5  -1 32.6735 5.81768   5
 -21   5   1 23.7309 4.34018   6
 -21   5   1 24.9307 4.52639   7
 -21   5   1 23.4202 5.23426   4
  20  -5  -1 -0.8316 2.76874   3
  20  -5  -1 7.89967 4.56734   5
 -20   5   1 -3.5120 3.20121   6
 -20   5   1 0.02398 3.89852   4
 -20   5   1 1.25484 3.39976   7
  19  -5  -1 1.66086 4.15043   5
  19  -5  -1 -0.2933 2.77358   3
 -19   5   1 2.62580 3.29554   6
 -19   5   1 -0.4745 3.23967   7
 -19   5   1 4.64622 3.99128   4
  18  -5  -1 4.92470 4.22879   5
  18  -5  -1 4.65058 2.94538   3
 -18   5   1 2.15721 3.26914   7
 -18   5   1 3.17296 3.75655   4
 -18   5   1 5.37532 3.20162   6
  17  -5  -1 28.1644 3.84287   3
  17  -5  -1 33.3190 4.84575   5
 -17   5   1 33.5697 4.26595   7
 -17   5   1 47.2147 4.45511   6
 -17   5   1 29.8224 4.75629   4
  16  -5  -1 1.85907 3.68589   5
  16  -5  -1 2.99148 2.75245   3
 -16   5   1 3.39513 2.69119   6
 -16   5   1 3.46415 2.93014   7
 -16   5   1 2.48785 3.27278   4
  15  -5  -1 3.84828 3.43696   5
  15  -5  -1 1.65124 2.58277   3
 -15   5   1 10.0232 3.53250   4
 -15   5   1 0.88233 2.42955   6
 -15   5   1 4.57145 2.85875   7
  14  -5  -1 31.6222 3.50647   3
  14  -5  -1 26.3235 4.01558   5
 -14   5   1 31.5256 4.03421   4
 -14   5   1 40.8420 3.91607   7
 -14   5   1 30.0760 3.34057   6
  13  -5  -1 -0.0963 2.28300   3
  13  -5  -1 0.83208 2.25272   7
  13  -5  -1 3.41524 3.00538   5
 -13   5   1 1.61808 2.20229   6
 -13   5   1 3.23080 2.62074   7
 -13   5   1 -3.1677 1.92337   3
 -13   5   1 -0.5095 2.58579   4
  12  -5  -1 7.97510 2.95301   5
  12  -5  -1 8.02041 2.41396   7
  12  -5  -1 8.46719 2.64703   3
 -12   5   1 7.80036 2.71505   4
 -12   5   1 12.1981 2.44992   6
 -12   5   1 7.60906 2.31743   3
 -12   5   1 12.0391 2.78736   7
  11  -5  -1 57.0035 4.10684   7
  11  -5  -1 55.7390 4.49961   5
  11  -5  -1 49.6735 4.07248   3
 -11   5   1 55.7918 3.70664   6
 -11   5   1 56.3296 4.31545   4
 -11   5   1 52.8030 4.29777   7
 -11   5   1 47.6846 4.59987   8
 -11   5   1 53.0475 4.03952   3
  10  -5  -1 110.812 5.77295   5
  10  -5  -1 112.605 5.77459   3
  10  -5  -1 109.807 5.40654   7
 -10   5   1 108.740 5.67088   8
 -10   5   1 111.110 5.29681   6
 -10   5   1 116.032 5.88537   4
 -10   5   1 115.514 5.66816   7
 -10   5   1 114.884 5.55566   3
   9  -5  -1 21.1229 2.69187   3
   9  -5  -1 19.5499 2.72661   5
   9  -5  -1 20.5048 2.36785   7
  -9   5   1 25.5417 2.91188   4
  -9   5   1 20.1827 2.60458   8
  -9   5   1 30.7704 3.12340   7
  -9   5   1 23.6620 2.59881   3
  -9   5   1 25.1705 2.46270   6
   8  -5  -1 452.549 16.4807   3
   8  -5  -1 448.718 16.2147   7
   8  -5  -1 446.760 16.2644   5
  -8   5   1 439.489 16.4605   4
  -8   5   1 450.813 16.3802   3
  -8   5   1 440.191 16.2977   7
  -8   5   1 450.832 16.4233   8
  -8   5   1 459.972 16.1556   6
   7  -5  -1 110.410 4.95586   5
   7  -5  -1 117.224 5.33998   3
   7  -5  -1 108.805 4.86595   7
  -7   5   1 110.239 5.37355   4
  -7   5   1 110.092 5.11352   8
  -7   5   1 107.376 5.15613   3
  -7   5   1 107.719 4.82605   6
  -7   5   1 109.602 5.15246   7
   6  -5  -1 1149.04 39.2514   3
   6  -5  -1 1135.45 38.9067   5
   6  -5  -1 1136.42 38.9675   7
  -6   5   1 1134.63 38.9898   7
  -6   5   1 1119.81 39.1555   3
  -6   5   1 1119.78 39.0772   8
  -6   5   1 1119.86 39.1763   4
  -6   5   1 1159.29 38.9354   6
   5  -5  -1 753.434 25.9017   3
   5  -5  -1 723.596 25.5851   7
   5  -5  -1 752.946 25.5263   5
  -5   5   1 718.738 25.5346   6
  -5   5   1 732.398 25.8254   3
  -5   5   1 736.389 25.6794   8
  -5   5   1 775.311 25.8765   4
  -5   5   1 717.522 25.6042   7
   4  -5  -1 11.0197 1.95801   3
  -4   5   1 10.1636 1.62006   8
  -4   5   1 7.35297 1.53520   7
  -4   5   1 10.4871 1.95187   3
   3  -5  -1 187.666 7.44749   3
  -3   5   1 183.219 7.28820   4
  -3   5   1 184.046 7.37563   3
  -3   5   1 189.589 7.05971   8
  -3   5   1 199.895 7.18628   7
  -3   5   1 185.969 7.14408   6
   2  -5  -1 1785.40 94.5904   1
   2  -5  -1 1828.06 96.6358   2
  -2   5   1 1713.87 95.8124   2
  -2   5   1 1905.82 96.8654   1
   1  -5  -1 619.108 22.1934   3
  -1   5   1 646.706 22.1432   7
  -1   5   1 645.441 21.6586   5
  -1   5   1 640.355 22.1947   3
  -1   5   1 646.194 22.1187   6
  -1   5   1 639.259 21.8122   8
   0  -5  -1 0.92423 1.33378   3
   0  -5  -1 3.23321 1.33065   4
   0  -5  -1 -0.5479 1.27540   7
   0   5   1 1.28014 1.34413   7
   0   5   1 0.82536 1.26755   3
   0   5   1 0.13308 0.42832   5
   0   5   1 -0.9508 1.30843   6
  -1  -5  -1 76.0862 3.53453   7
  -1  -5  -1 74.6410 3.46149   4
  -1  -5  -1 70.8266 3.26163   3
   1   5   1 70.4039 2.72438   5
   1   5   1 76.0473 3.55039   7
   1   5   1 69.5673 3.23448   3
   1   5   1 69.6864 3.42546   6
  -2  -5  -1 62.1746 3.23303   7
  -2  -5  -1 58.8208 2.77463   3
  -2  -5  -1 58.7570 3.05668   4
   2   5   1 55.6525 2.43690   5
   2   5   1 59.7703 2.71197   3
   2   5   1 58.8869 3.11546   6
   2   5   1 55.1436 3.19000   7
  -3  -5  -1 -1.5335 0.86563   3
  -3  -5  -1 -1.1695 0.54962   8
  -3  -5  -1 -0.4799 1.38077   4
  -3  -5  -1 0.00092 1.61960   7
   3   5   1 -0.1547 1.45903   7
   3   5   1 0.28653 0.99735   5
   3   5   1 -0.5649 1.08325   6
   3   5   1 0.61291 0.80443   3
  -4  -5  -1 -1.5371 1.37778   4
  -4  -5  -1 -0.9808 0.76286   8
  -4  -5  -1 1.93906 1.64095   7
  -4  -5  -1 -0.1538 0.71051   3
   4   5   1 -1.4984 1.57022   7
   4   5   1 0.65545 0.65511   3
   4   5   1 1.80520 1.20358   5
  -5  -5  -1 235.129 8.68157   8
  -5  -5  -1 243.045 8.33251   3
  -5  -5  -1 243.762 9.45311   7
  -5  -5  -1 243.490 9.20950   4
   5   5   1 240.099 8.98609   5
   5   5   1 242.864 8.32757   3
   5   5   1 253.737 9.43376   7
  -6  -5  -1 26.3739 2.00724   8
  -6  -5  -1 26.8222 2.60943   4
  -6  -5  -1 25.3564 2.52506   7
   6   5   1 24.8964 2.52702   7
   6   5   1 22.8378 2.28939   5
  -7  -5  -1 -0.8324 1.68811   4
  -7  -5  -1 -2.8181 1.73246   7
  -7  -5  -1 0.11355 1.17021   8
   7   5   1 -0.2221 1.66446   7
   7   5   1 3.29772 1.71382   5
  -8  -5  -1 46.3516 3.70112   7
  -8  -5  -1 41.5743 3.40133   4
  -8  -5  -1 42.1868 2.84824   8
   8   5   1 46.0333 3.32209   5
   8   5   1 45.7637 3.56307   7
  -9  -5  -1 114.846 5.73113   4
  -9  -5  -1 114.617 5.17961   8
  -9  -5  -1 115.808 6.00693   7
   9   5   1 124.710 5.94250   7
   9   5   1 110.375 5.60424   5
 -10  -5  -1 180.733 7.83452   4
 -10  -5  -1 167.309 7.17118   8
 -10  -5  -1 178.696 8.11073   7
  10   5   1 165.503 7.83639   7
  10   5   1 170.795 7.69844   5
 -11  -5  -1 541.403 19.7901   8
 -11  -5  -1 548.625 20.3787   4
 -11  -5  -1 559.844 20.5904   7
  11   5   1 542.090 20.2678   5
 -12  -5  -1 34.1383 3.36625   8
 -12  -5  -1 18.8026 3.40767   4
 -12  -5  -1 35.9614 3.95343   7
  12   5   1 28.5958 3.69007   5
 -13  -5  -1 120.652 7.17192   4
 -13  -5  -1 131.864 6.40369   8
 -13  -5  -1 135.873 7.48563   7
  13   5   1 141.947 7.38895   5
 -14  -5  -1 19.5304 3.85366   7
 -14  -5  -1 14.8853 3.45556   4
  14   5   1 11.7367 3.51431   5
 -15  -5  -1 -3.0002 2.88232   4
 -15  -5  -1 0.87585 3.17082   7
  15   5   1 -2.2093 3.28320   5
 -16  -5  -1 12.8100 3.96125   7
 -16  -5  -1 13.6185 3.95414   4
  16   5   1 22.5881 4.32470   5
 -17  -5  -1 8.47257 3.78690   7
 -17  -5  -1 11.5090 4.04962   4
  17   5   1 0.64598 3.64456   5
 -18  -5  -1 20.0228 4.44539   7
 -18  -5  -1 12.9916 4.36375   4
  18   5   1 18.3086 4.57573   5
 -19  -5  -1 0.67137 3.85039   7
 -19  -5  -1 5.40434 4.16227   4
  19   5   1 4.44665 4.17238   5
 -20  -5  -1 21.1235 5.34508   4
 -20  -5  -1 36.5382 5.56384   7
  20   5   1 38.2562 5.89533   5
 -21  -5  -1 24.3536 5.49984   4
 -21  -5  -1 30.6838 5.46592   7
  21   5   1 25.0347 5.71274   5
  21  -6  -1 4.86460 3.28825   3
 -21   6   1 0.48913 3.42060   7
 -21   6   1 2.26553 4.48477   4
  20  -6  -1 -5.1225 4.29430   5
  20  -6  -1 4.13636 3.11054   3
 -20   6   1 -4.5616 3.20683   6
 -20   6   1 1.78022 3.45012   7
 -20   6   1 -0.9094 4.01440   4
  19  -6  -1 0.68586 4.32335   5
  19  -6  -1 6.86373 3.24510   3
 -19   6   1 2.36801 3.38635   7
 -19   6   1 6.95651 4.43157   4
 -19   6   1 16.0490 3.90533   6
  18  -6  -1 14.1712 4.62215   5
  18  -6  -1 11.2558 3.37658   3
 -18   6   1 14.9315 4.44562   4
 -18   6   1 11.5974 3.45543   6
 -18   6   1 12.1183 3.59384   7
  17  -6  -1 6.13937 4.00567   5
  17  -6  -1 6.59226 3.03840   3
 -17   6   1 1.42084 3.04292   7
 -17   6   1 -0.0219 3.49391   4
 -17   6   1 1.44727 2.80441   6
  16  -6  -1 57.2275 5.68821   5
  16  -6  -1 64.8323 5.35388   3
 -16   6   1 67.7968 6.03691   4
 -16   6   1 58.9887 5.24744   6
 -16   6   1 80.3824 5.82791   7
  15  -6  -1 18.9017 3.39844   3
  15  -6  -1 13.4029 3.72583   5
 -15   6   1 15.7587 3.10688   6
 -15   6   1 19.6462 3.43375   7
 -15   6   1 11.2255 3.52802   4
  14  -6  -1 28.2271 4.13749   5
  14  -6  -1 37.6629 3.96176   3
 -14   6   1 34.6031 4.24499   4
 -14   6   1 33.4150 3.54746   6
 -14   6   1 33.7736 3.73910   7
  13  -6  -1 4.89354 2.64621   3
  13  -6  -1 4.81946 3.19040   5
  13  -6  -1 0.83496 2.20100   7
 -13   6   1 5.61858 2.36511   6
 -13   6   1 5.14134 2.94435   4
 -13   6   1 10.2603 2.83347   7
  12  -6  -1 17.2182 3.06924   3
  12  -6  -1 21.2877 3.39894   5
  12  -6  -1 20.4609 2.79508   7
 -12   6   1 23.5427 2.82853   6
 -12   6   1 14.0265 2.89230   7
 -12   6   1 18.9040 2.86285   3
 -12   6   1 19.3532 3.29123   4
  11  -6  -1 54.9060 3.79484   7
  11  -6  -1 49.8065 4.23231   3
  11  -6  -1 47.9438 4.54590   5
 -11   6   1 49.5845 4.00305   3
 -11   6   1 58.2012 4.45245   7
 -11   6   1 52.8664 3.79126   6
 -11   6   1 52.8913 4.53407   4
  10  -6  -1 156.032 7.30469   3
  10  -6  -1 161.426 7.21977   5
  10  -6  -1 159.230 6.90179   7
 -10   6   1 154.827 7.13977   3
 -10   6   1 159.128 7.29697   8
 -10   6   1 167.906 7.51101   4
 -10   6   1 154.045 7.24746   7
 -10   6   1 156.630 6.79128   6
   9  -6  -1 205.220 8.42643   3
   9  -6  -1 188.933 8.08715   5
   9  -6  -1 195.905 7.98648   7
  -9   6   1 198.490 7.95235   6
  -9   6   1 190.442 8.37957   4
  -9   6   1 193.415 8.22148   8
  -9   6   1 190.639 8.15424   7
  -9   6   1 190.733 8.21421   3
   8  -6  -1 147.503 7.03450   3
   8  -6  -1 151.047 6.73318   5
   8  -6  -1 155.416 6.60503   7
  -8   6   1 162.668 6.60064   6
  -8   6   1 155.670 7.07209   4
  -8   6   1 150.349 6.78542   8
  -8   6   1 148.514 6.84528   3
  -8   6   1 178.941 6.95252   7
   7  -6  -1 138.325 5.84993   7
   7  -6  -1 136.452 5.84057   5
   7  -6  -1 143.368 6.39975   3
  -7   6   1 134.112 6.05250   8
  -7   6   1 144.217 5.86240   6
  -7   6   1 130.873 5.93164   7
  -7   6   1 141.051 6.23608   3
  -7   6   1 142.018 6.39633   4
   6  -6  -1 341.461 12.8709   3
   6  -6  -1 342.879 12.3394   5
  -6   6   1 351.996 12.8217   4
  -6   6   1 340.546 12.7688   3
  -6   6   1 346.043 12.4778   6
  -6   6   1 337.060 12.5703   8
  -6   6   1 329.278 12.4580   7
   5  -6  -1 295.747 10.6882   5
   5  -6  -1 293.925 11.3231   3
  -5   6   1 296.010 10.9337   7
  -5   6   1 301.695 10.9438   6
  -5   6   1 294.418 10.9763   8
  -5   6   1 300.978 11.3185   4
  -5   6   1 296.978 11.2612   3
   4  -6  -1 138.426 6.31840   3
  -4   6   1 156.413 6.40617   4
  -4   6   1 143.583 6.20845   3
  -4   6   1 141.974 5.87476   7
  -4   6   1 154.194 5.95509   6
  -4   6   1 131.938 5.75780   8
   3  -6  -1 1039.07 35.9466   3
  -3   6   1 1049.13 35.9100   3
  -3   6   1 1038.87 35.6723   7
  -3   6   1 1055.34 35.5684   8
  -3   6   1 1021.51 35.6908   6
  -3   6   1 1035.71 35.7896   4
  -2   6   1 1696.23 57.8409   3
   1  -6  -1 152.847 5.65019   8
   1  -6  -1 156.901 6.31712   3
  -1   6   1 152.369 5.41885   5
  -1   6   1 152.744 6.14969   6
  -1   6   1 154.697 5.61398   8
  -1   6   1 151.354 6.07684   7
  -1   6   1 156.737 6.22236   3
   0  -6  -1 138.011 5.64932   3
   0  -6  -1 134.053 5.57662   7
   0  -6  -1 134.796 5.46491   4
   0   6   1 138.661 5.55088   3
   0   6   1 124.290 5.49611   6
   0   6   1 138.187 5.52608   7
   0   6   1 134.588 4.74786   5
  -1  -6  -1 379.212 13.3650   4
  -1  -6  -1 366.453 13.4633   7
  -1  -6  -1 385.673 13.3320   3
   1   6   1 348.819 13.4008   7
   1   6   1 372.162 12.8055   5
   1   6   1 376.312 13.4403   6
   1   6   1 385.245 13.2886   3
  -2  -6  -1 245.967 9.44539   7
  -2  -6  -1 248.525 9.29290   4
  -2  -6  -1 253.438 9.08811   3
   2   6   1 248.193 9.41289   7
   2   6   1 252.613 9.35919   6
   2   6   1 249.404 9.03564   3
   2   6   1 246.302 8.76562   5
  -3  -6  -1 8.85941 1.73341   4
  -3  -6  -1 9.84183 1.88393   7
  -3  -6  -1 11.3434 1.37359   3
   3   6   1 10.5955 1.79922   6
   3   6   1 9.94163 1.19224   3
   3   6   1 10.3881 1.90980   7
   3   6   1 10.8278 1.20399   5
  -4  -6  -1 643.112 22.8567   7
  -4  -6  -1 645.185 22.1211   3
  -4  -6  -1 654.262 22.6711   4
  -4  -6  -1 638.774 21.9733   8
   4   6   1 637.146 22.8054   7
   4   6   1 662.836 22.7552   6
   4   6   1 641.685 22.3052   5
   4   6   1 643.174 22.0967   3
  -5  -6  -1 3.69929 1.71941   4
  -5  -6  -1 3.52253 0.91551   8
  -5  -6  -1 3.72044 0.75959   3
  -5  -6  -1 4.16888 1.90715   7
   5   6   1 3.31030 1.39446   5
   5   6   1 5.02901 1.70808   7
   5   6   1 2.74524 0.69072   3
  -6  -6  -1 14.7298 0.80778   3
  -6  -6  -1 13.5815 2.40702   7
  -6  -6  -1 13.3109 1.36973   8
  -6  -6  -1 13.7984 2.16223   4
   6   6   1 13.0633 1.84027   5
   6   6   1 15.1904 2.18871   7
  -7  -6  -1 168.380 7.67079   7
  -7  -6  -1 175.483 7.42503   4
  -7  -6  -1 182.147 6.78149   8
   7   6   1 177.243 7.59073   7
   7   6   1 178.253 7.16271   5
  -8  -6  -1 3.94701 2.26535   7
  -8  -6  -1 4.52994 2.08612   4
  -8  -6  -1 5.15052 1.44208   8
   8   6   1 6.45947 2.06642   5
   8   6   1 3.45466 2.19151   7
  -9  -6  -1 33.2078 3.27981   4
  -9  -6  -1 32.2776 3.41090   7
  -9  -6  -1 33.6407 2.71983   8
   9   6   1 29.5821 3.05977   5
   9   6   1 29.1878 3.22219   7
 -10  -6  -1 454.220 16.5180   8
 -10  -6  -1 460.658 17.2230   4
 -10  -6  -1 470.357 17.5141   7
  10   6   1 451.070 17.0102   5
  10   6   1 445.004 17.3134   7
 -11  -6  -1 141.767 6.33140   8
 -11  -6  -1 130.759 7.01862   4
 -11  -6  -1 145.958 7.49609   7
  11   6   1 143.453 7.00385   5
 -12  -6  -1 49.4199 3.81422   8
 -12  -6  -1 54.1605 4.81100   4
 -12  -6  -1 62.5044 5.26422   7
  12   6   1 48.9532 4.79200   5
 -13  -6  -1 5.09227 3.08715   7
 -13  -6  -1 8.49076 2.28113   8
 -13  -6  -1 8.81888 3.26578   4
  13   6   1 5.51615 3.08493   5
 -14  -6  -1 34.6440 4.43790   7
 -14  -6  -1 27.5868 4.22079   4
  14   6   1 37.1185 4.37623   5
 -15  -6  -1 6.34496 3.55835   4
 -15  -6  -1 4.48920 3.47258   7
  15   6   1 4.33530 3.54840   5
 -16  -6  -1 59.2724 5.94796   4
 -16  -6  -1 55.1471 5.66704   7
  16   6   1 59.3165 5.60886   5
 -17  -6  -1 101.831 7.87962   4
 -17  -6  -1 112.018 7.93943   7
  17   6   1 118.263 7.78752   5
 -18  -6  -1 36.8193 5.48910   4
 -18  -6  -1 51.7410 5.79637   7
  18   6   1 43.1991 5.68261   5
 -19  -6  -1 -1.4442 3.80307   7
 -19  -6  -1 -1.6742 3.87581   4
  19   6   1 2.50476 4.33984   5
 -20  -6  -1 0.17619 4.08088   7
 -20  -6  -1 -5.1967 4.17088   4
  20   6   1 -7.6674 4.14774   5
  20  -7  -1 24.9782 4.19048   3
  20  -7  -1 22.1222 5.28597   5
 -20   7   1 19.8443 4.92826   4
 -20   7   1 18.3759 3.88031   7
 -20   7   1 20.1359 4.08032   6
  19  -7  -1 48.4323 5.01279   3
  19  -7  -1 53.8426 6.24615   5
 -19   7   1 44.3579 4.94878   6
 -19   7   1 55.3473 6.23865   4
 -19   7   1 43.6348 4.96050   7
  18  -7  -1 30.7515 5.01231   5
  18  -7  -1 25.0445 4.06191   3
 -18   7   1 22.3092 3.92763   7
 -18   7   1 23.6548 3.85115   6
 -18   7   1 19.8100 4.67755   4
  17  -7  -1 5.66464 3.89185   5
  17  -7  -1 8.48651 3.31867   3
 -17   7   1 6.65268 3.31602   7
 -17   7   1 12.7741 3.33106   6
 -17   7   1 12.7914 4.04867   4
  16  -7  -1 39.8001 4.33170   3
  16  -7  -1 29.4355 4.53250   5
 -16   7   1 39.0394 4.26328   7
 -16   7   1 29.5064 3.80219   6
 -16   7   1 26.7492 4.43955   4
  15  -7  -1 0.21194 3.36036   5
  15  -7  -1 0.10176 2.85622   3
 -15   7   1 7.92549 2.93595   7
 -15   7   1 6.71823 2.74297   6
 -15   7   1 2.79677 3.44196   4
  14  -7  -1 65.2947 5.44820   3
  14  -7  -1 58.6191 5.40935   5
 -14   7   1 60.7079 5.09887   7
 -14   7   1 54.2655 4.42398   6
 -14   7   1 63.3341 5.47179   4
  13  -7  -1 6.11258 2.23527   7
  13  -7  -1 5.03244 2.93557   3
  13  -7  -1 6.00145 3.20921   5
 -13   7   1 4.84313 2.66200   7
 -13   7   1 7.97179 2.58389   6
 -13   7   1 6.91146 3.19788   4
  12  -7  -1 20.7953 2.84512   7
  12  -7  -1 20.1026 3.32931   3
  12  -7  -1 20.6070 3.45967   5
 -12   7   1 20.4109 2.94359   6
 -12   7   1 20.4561 3.54777   4
 -12   7   1 21.2624 3.20075   7
  11  -7  -1 0.62658 2.57032   5
  11  -7  -1 1.12038 2.62511   3
  11  -7  -1 1.18732 2.00640   7
 -11   7   1 -0.2316 2.59739   4
 -11   7   1 -0.8794 1.98680   6
 -11   7   1 1.09578 2.35420   7
  10  -7  -1 4.53080 2.61595   3
  10  -7  -1 6.48847 2.47130   5
  10  -7  -1 6.44301 2.02922   7
 -10   7   1 6.20048 2.41963   7
 -10   7   1 10.4991 2.49437   3
 -10   7   1 8.49534 2.33003   8
 -10   7   1 8.34033 2.76287   4
 -10   7   1 5.91419 2.11992   6
   9  -7  -1 241.421 9.59643   7
   9  -7  -1 244.964 9.79165   5
   9  -7  -1 242.275 10.1504   3
  -9   7   1 233.880 9.93902   3
  -9   7   1 254.079 9.88334   7
  -9   7   1 240.527 10.1239   4
  -9   7   1 248.022 9.65764   6
  -9   7   1 239.174 9.85781   8
   8  -7  -1 153.894 6.70946   5
   8  -7  -1 154.409 6.55952   7
   8  -7  -1 163.302 7.25130   3
  -8   7   1 164.448 6.73956   6
  -8   7   1 152.663 7.07313   3
  -8   7   1 156.467 6.89000   7
  -8   7   1 143.887 7.13734   4
  -8   7   1 153.743 6.83036   8
   7  -7  -1 122.402 5.48274   5
   7  -7  -1 125.043 6.17030   3
  -7   7   1 127.538 5.69101   8
  -7   7   1 133.229 6.26232   4
  -7   7   1 122.052 5.50128   6
  -7   7   1 119.503 5.94043   3
  -7   7   1 125.669 5.60614   7
   6  -7  -1 434.636 14.7295   3
   6  -7  -1 357.496 13.8858   5
  -6   7   1 438.984 14.6139   4
  -6   7   1 383.556 14.4682   3
  -6   7   1 364.768 14.0927   7
  -6   7   1 372.452 14.1896   8
  -6   7   1 379.122 14.1681   6
   5  -7  -1 182.724 7.74171   3
  -5   7   1 184.464 7.31540   8
  -5   7   1 187.044 7.67840   3
  -5   7   1 193.515 7.42451   6
  -5   7   1 177.981 7.64417   4
  -5   7   1 180.790 7.23829   7
   4  -7  -1 153.801 6.79895   3
  -4   7   1 154.669 6.35059   7
  -4   7   1 164.906 6.73025   4
  -4   7   1 156.371 6.69053   3
  -4   7   1 154.625 6.18563   8
  -4   7   1 156.625 6.41942   6
   3  -7  -1 337.568 12.9996   3
  -3   7   1 384.000 12.9455   4
  -3   7   1 347.454 12.4720   8
  -3   7   1 340.615 12.9231   3
  -3   7   1 361.048 12.7124   7
  -3   7   1 339.089 12.6476   7
  -3   7   1 340.323 12.7691   6
   2  -7  -1 232.513 9.17821   3
  -2   7   1 238.759 8.50806   8
  -2   7   1 240.650 8.88733   7
  -2   7   1 235.671 9.07225   6
  -2   7   1 225.488 9.06195   3
   1  -7  -1 1575.56 53.7591   3
  -1   7   1 1556.82 53.6414   7
  -1   7   1 1575.38 53.0406   5
  -1   7   1 1579.60 53.7132   6
  -1   7   1 1572.30 53.7237   3
   0  -7  -1 175.750 7.05854   3
   0  -7  -1 182.580 6.89486   4
   0  -7  -1 168.121 6.90729   7
   0   7   1 175.895 6.88625   3
   0   7   1 171.229 6.10456   5
   0   7   1 170.109 6.89020   7
  -1  -7  -1 114.379 5.03839   3
  -1  -7  -1 117.776 5.00846   4
  -1  -7  -1 117.677 5.15133   7
   1   7   1 110.257 5.05957   7
   1   7   1 116.047 4.21609   5
   1   7   1 107.423 4.85620   3
   1   7   1 119.161 5.17733   6
  -2  -7  -1 -0.4719 1.58207   7
  -2  -7  -1 1.50649 1.48618   4
  -2  -7  -1 3.99868 1.47547   3
   2   7   1 0.01602 1.66835   6
   2   7   1 1.57515 1.56367   7
   2   7   1 1.39922 0.79335   5
   2   7   1 1.75434 1.24851   3
  -3  -7  -1 446.115 15.3798   3
  -3  -7  -1 421.454 14.7792   8
  -3  -7  -1 437.772 15.7119   4
  -3  -7  -1 436.820 15.8930   7
   3   7   1 438.716 15.8619   7
   3   7   1 439.479 15.3265   3
   3   7   1 449.101 15.8040   6
   3   7   1 426.391 15.1853   5
  -4  -7  -1 149.010 6.44790   7
  -4  -7  -1 144.474 6.15856   4
  -4  -7  -1 146.606 5.18356   8
  -4  -7  -1 147.164 5.62493   3
   4   7   1 142.184 5.64917   5
   4   7   1 146.606 6.37950   7
   4   7   1 144.449 6.26307   6
   4   7   1 147.907 5.56187   3
  -5  -7  -1 35.6760 2.87569   4
  -5  -7  -1 34.2133 1.81622   8
  -5  -7  -1 36.4180 3.21080   7
  -5  -7  -1 36.4231 1.98391   3
   5   7   1 34.6805 3.13788   7
   5   7   1 34.7094 2.43187   5
   5   7   1 33.9101 2.94657   6
   5   7   1 36.0033 1.91266   3
  -6  -7  -1 4.08788 0.99774   8
  -6  -7  -1 0.97471 1.88534   7
  -6  -7  -1 3.56213 0.73226   3
  -6  -7  -1 4.10750 1.88769   4
   6   7   1 2.96319 1.92130   7
   6   7   1 3.01808 1.45996   5
   6   7   1 3.32476 0.69102   3
  -7  -7  -1 69.9964 3.24942   8
  -7  -7  -1 79.0678 4.37964   4
  -7  -7  -1 63.4137 4.51234   7
   7   7   1 62.6068 4.35288   7
   7   7   1 65.0955 3.82246   5
  -8  -7  -1 360.680 12.8830   8
  -8  -7  -1 357.580 13.6630   4
  -8  -7  -1 356.599 13.9840   7
   8   7   1 359.786 13.3990   5
   8   7   1 354.239 13.8541   7
  -9  -7  -1 7.47387 2.66583   7
  -9  -7  -1 6.90004 1.61599   8
  -9  -7  -1 2.96431 2.22092   4
   9   7   1 7.75085 2.34586   5
   9   7   1 8.54333 2.52482   7
 -10  -7  -1 377.068 14.5976   7
 -10  -7  -1 341.082 14.1311   4
 -10  -7  -1 364.762 13.3739   8
  10   7   1 367.956 13.9449   5
 -11  -7  -1 294.643 11.9693   7
 -11  -7  -1 275.037 11.5589   4
 -11  -7  -1 264.077 10.6030   8
  11   7   1 270.807 11.2627   5
 -12  -7  -1 17.2089 3.48428   7
 -12  -7  -1 14.7923 2.30792   8
 -12  -7  -1 16.9563 3.46864   4
  12   7   1 15.2782 3.15441   5
 -13  -7  -1 16.3313 2.55079   8
 -13  -7  -1 23.0294 3.85655   7
 -13  -7  -1 14.6022 3.52832   4
  13   7   1 16.6115 3.44945   5
 -14  -7  -1 0.02360 2.95023   4
 -14  -7  -1 -0.0625 3.13607   7
  14   7   1 0.20463 2.97703   5
 -15  -7  -1 55.7201 5.77934   7
 -15  -7  -1 71.9668 6.17449   4
  15   7   1 68.9131 5.77823   5
 -16  -7  -1 -0.9850 3.29968   4
 -16  -7  -1 2.32783 3.60144   7
  16   7   1 1.50011 3.44712   5
 -17  -7  -1 16.5689 4.40113   7
 -17  -7  -1 3.97151 4.02578   4
  17   7   1 9.68856 4.18039   5
 -18  -7  -1 5.92133 4.26261   4
 -18  -7  -1 2.72400 3.98550   7
  18   7   1 8.15904 4.32055   5
 -19  -7  -1 9.66673 4.50598   7
 -19  -7  -1 7.03044 4.52808   4
  19   7   1 3.04784 4.32259   5
 -20  -7  -1 154.390 9.96367   4
 -20  -7  -1 137.094 9.99101   7
  20   7   1 136.927 9.82054   5
  20  -8  -1 -2.3829 4.30115   5
  20  -8  -1 3.12862 3.48538   3
 -20   8   1 1.37257 3.10408   7
 -20   8   1 1.12263 4.40431   4
 -20   8   1 -2.4193 3.29238   6
  19  -8  -1 0.13669 4.29056   5
  19  -8  -1 1.93276 3.53585   3
 -19   8   1 -2.6944 4.09866   4
 -19   8   1 4.17113 3.20226   7
 -19   8   1 -0.1901 3.40782   6
  18  -8  -1 13.5955 4.02321   3
  18  -8  -1 16.6571 4.64287   5
 -18   8   1 14.8612 3.62820   6
 -18   8   1 18.8578 3.65057   7
 -18   8   1 17.6305 4.69300   4
  17  -8  -1 14.9997 3.76599   3
  17  -8  -1 7.03656 4.15152   5
 -17   8   1 19.6702 4.51503   4
 -17   8   1 16.3373 3.55527   7
 -17   8   1 17.3753 3.58614   6
  16  -8  -1 37.0758 4.87821   5
  16  -8  -1 37.9253 4.52714   3
 -16   8   1 38.7059 4.96912   4
 -16   8   1 36.5430 4.17215   6
 -16   8   1 42.1867 4.28203   7
  15  -8  -1 3.46803 3.46389   5
  15  -8  -1 -3.6483 2.93834   3
 -15   8   1 0.13615 3.19968   4
 -15   8   1 3.24431 2.91078   6
 -15   8   1 1.05525 2.70340   7
  14  -8  -1 1.74365 2.96971   3
  14  -8  -1 0.40655 3.07060   5
 -14   8   1 -0.6522 3.03916   4
 -14   8   1 -1.9419 2.35558   6
 -14   8   1 -1.6543 2.63445   7
  13  -8  -1 2.03865 2.06038   7
  13  -8  -1 0.90460 2.77277   3
  13  -8  -1 1.00231 3.05832   5
 -13   8   1 -1.3969 2.93361   4
 -13   8   1 0.54919 2.34402   6
 -13   8   1 0.01491 2.55430   7
  12  -8  -1 89.4415 5.16518   7
  12  -8  -1 91.0675 6.04242   3
  12  -8  -1 89.1053 5.67408   5
 -12   8   1 97.3681 6.08058   4
 -12   8   1 93.7850 5.59291   7
 -12   8   1 92.2860 5.38928   6
  11  -8  -1 34.2472 3.41490   7
  11  -8  -1 30.5896 3.49614   5
  11  -8  -1 32.8266 3.81098   3
 -11   8   1 28.6079 3.79020   4
 -11   8   1 37.0959 3.47615   6
 -11   8   1 26.8541 3.26554   7
  10  -8  -1 11.2666 2.79099   5
  10  -8  -1 9.84890 3.08434   3
 -10   8   1 7.20165 2.25636   6
 -10   8   1 12.1517 3.08377   4
 -10   8   1 17.9371 2.73961   7
   9  -8  -1 41.9862 3.65472   5
   9  -8  -1 47.0960 4.46118   3
  -9   8   1 53.7258 3.87048   6
  -9   8   1 50.6949 4.52639   4
  -9   8   1 43.6257 3.71350   8
  -9   8   1 42.0605 4.05056   7
  -9   8   1 51.6847 4.17520   3
   8  -8  -1 91.7510 5.41555   3
   8  -8  -1 88.1660 4.73621   5
  -8   8   1 83.6796 4.88698   8
  -8   8   1 85.2732 5.09947   3
  -8   8   1 81.6426 4.71863   6
  -8   8   1 97.0252 5.59013   4
  -8   8   1 88.8058 4.89862   7
   7  -8  -1 177.898 6.93880   5
   7  -8  -1 164.043 7.73552   3
  -7   8   1 169.001 7.71448   4
  -7   8   1 176.557 7.24475   7
  -7   8   1 163.317 7.11716   8
  -7   8   1 171.217 7.19746   6
  -7   8   1 156.279 7.43008   3
   6  -8  -1 442.587 16.1288   5
   6  -8  -1 453.586 16.9341   3
  -6   8   1 466.542 16.4549   7
  -6   8   1 443.470 16.4933   6
  -6   8   1 455.085 16.4794   8
  -6   8   1 449.973 16.8258   3
  -6   8   1 471.114 16.8770   4
   5  -8  -1 54.0754 3.87538   3
  -5   8   1 49.1720 3.93970   4
  -5   8   1 50.8364 3.11191   8
  -5   8   1 51.7598 3.40672   6
  -5   8   1 52.5919 3.28261   7
  -5   8   1 44.6478 3.62331   3
   4  -8  -1 46.3898 3.78939   3
  -4   8   1 51.9128 3.18069   7
  -4   8   1 49.3781 2.91249   8
  -4   8   1 49.0893 2.98461   7
  -4   8   1 45.8602 3.67307   4
  -4   8   1 50.4459 3.57584   3
  -4   8   1 50.2097 3.36620   6
   3  -8  -1 291.571 11.5705   3
  -3   8   1 301.188 11.4922   3
  -3   8   1 301.330 11.2147   7
  -3   8   1 317.834 10.9512   8
  -3   8   1 298.666 11.3255   4
  -3   8   1 299.007 11.3257   6
   2  -8  -1 28.1944 2.74178   3
  -2   8   1 23.8586 1.86372   8
  -2   8   1 29.0779 2.57969   3
  -2   8   1 26.7590 2.49089   6
  -2   8   1 27.2524 2.38668   7
   1  -8  -1 282.963 10.7007   3
  -1   8   1 287.349 9.73921   5
  -1   8   1 264.935 10.5871   6
  -1   8   1 278.005 10.6240   3
  -1   8   1 288.151 10.5627   7
   0  -8  -1 95.3782 4.52970   7
   0  -8  -1 92.5328 4.55867   3
   0   8   1 93.1283 4.60818   6
   0   8   1 92.1112 3.49849   5
   0   8   1 98.7771 4.48766   7
   0   8   1 92.5686 4.42747   3
  -1  -8  -1 122.012 5.27406   3
  -1  -8  -1 119.969 5.40116   7
  -1  -8  -1 122.901 5.27423   4
   1   8   1 118.119 5.33689   7
   1   8   1 115.919 4.38540   5
   1   8   1 119.687 5.42387   6
   1   8   1 115.902 5.14821   3
  -2  -8  -1 11.6350 1.78269   3
  -2  -8  -1 16.2575 2.18391   7
  -2  -8  -1 18.3723 2.11096   4
   2   8   1 16.3671 2.25050   6
   2   8   1 14.8340 1.70779   3
   2   8   1 13.7450 1.33893   5
   2   8   1 15.5472 2.12933   7
  -3  -8  -1 19.5862 2.21785   4
  -3  -8  -1 20.0488 2.43597   7
  -3  -8  -1 14.2766 1.76199   3
   3   8   1 14.4444 2.26551   6
   3   8   1 17.6187 1.73009   3
   3   8   1 16.0114 1.41839   5
   3   8   1 17.5366 2.23286   7
  -4  -8  -1 4.13278 0.49280   8
  -4  -8  -1 6.27182 1.36660   3
  -4  -8  -1 3.66523 2.05893   7
  -4  -8  -1 3.80305 1.80735   4
   4   8   1 2.79012 1.16494   5
   4   8   1 3.31840 1.74444   6
   4   8   1 0.68641 1.76228   7
   4   8   1 3.01954 1.13289   3
  -5  -8  -1 31.2094 1.61051   8
  -5  -8  -1 32.8647 3.01906   4
  -5  -8  -1 34.5425 2.18693   3
  -5  -8  -1 28.8596 3.00912   7
   5   8   1 32.1945 3.21066   7
   5   8   1 32.4628 2.31870   5
   5   8   1 31.7814 2.02349   3
   5   8   1 35.3939 3.16815   6
  -6  -8  -1 508.042 18.1664   4
  -6  -8  -1 505.572 17.2027   3
  -6  -8  -1 471.609 18.3950   7
  -6  -8  -1 493.237 17.1708   8
   6   8   1 510.190 17.7302   5
   6   8   1 485.499 17.1565   3
   6   8   1 497.270 18.3784   7
   6   8   1 510.212 18.2949   6
  -7  -8  -1 115.383 6.40161   7
  -7  -8  -1 124.151 4.85998   8
  -7  -8  -1 119.507 5.97612   4
  -7  -8  -1 120.830 4.43095   3
   7   8   1 124.120 6.06640   6
   7   8   1 126.779 5.56323   5
   7   8   1 119.055 6.16987   7
  -8  -8  -1 359.675 13.7641   7
  -8  -8  -1 341.757 13.3466   4
  -8  -8  -1 342.351 12.3666   8
   8   8   1 343.194 13.5971   7
   8   8   1 350.288 13.4858   6
   8   8   1 331.711 12.8909   5
  -9  -8  -1 33.0144 2.61333   8
  -9  -8  -1 34.0378 3.62487   7
  -9  -8  -1 36.8106 3.58794   4
   9   8   1 32.5684 3.18932   5
 -10  -8  -1 64.5738 5.20655   7
 -10  -8  -1 60.5791 4.92874   4
 -10  -8  -1 60.9655 3.58339   8
  10   8   1 58.1224 4.24464   5
 -11  -8  -1 -3.7717 2.51333   7
 -11  -8  -1 -0.6816 1.59651   8
 -11  -8  -1 -3.8983 2.50122   4
  11   8   1 0.29904 2.48473   5
 -12  -8  -1 3.73268 1.84472   8
 -12  -8  -1 2.14015 2.96646   7
 -12  -8  -1 7.91030 3.11388   4
  12   8   1 8.14500 2.96118   5
 -13  -8  -1 172.561 8.93544   4
 -13  -8  -1 188.061 9.40891   7
 -13  -8  -1 166.183 7.59952   8
  13   8   1 178.165 8.67033   5
 -14  -8  -1 3.52716 3.24225   7
 -14  -8  -1 3.38182 3.23897   4
  14   8   1 0.52653 2.94103   5
 -15  -8  -1 52.8940 5.50494   7
 -15  -8  -1 54.3737 5.49401   4
  15   8   1 43.9302 4.95681   5
 -16  -8  -1 46.8466 5.54115   7
 -16  -8  -1 52.4364 5.53651   4
  16   8   1 37.7119 4.94446   5
 -17  -8  -1 3.81760 3.88536   7
 -17  -8  -1 0.18145 3.79719   4
  17   8   1 3.60340 3.84705   5
 -18  -8  -1 37.0687 5.57659   7
 -18  -8  -1 27.5387 5.21109   4
  18   8   1 38.9599 5.41967   5
 -19  -8  -1 1.67577 4.17305   4
 -19  -8  -1 0.34901 4.21169   7
  19   8   1 3.06589 4.51798   5
  19  -9  -1 71.9370 6.93893   3
  19  -9  -1 85.2919 7.31406   5
 -19   9   1 61.7747 6.22674   6
 -19   9   1 71.9691 6.14269   7
 -19   9   1 68.5296 7.07668   4
  18  -9  -1 4.96373 4.13815   5
  18  -9  -1 4.80268 3.61782   3
 -18   9   1 3.33169 4.16546   4
 -18   9   1 1.36077 3.25773   6
 -18   9   1 -0.7081 2.72746   7
  17  -9  -1 -2.4242 3.25953   3
  17  -9  -1 4.32641 3.98899   5
 -17   9   1 -1.1436 2.76903   7
 -17   9   1 -0.2965 3.01349   6
 -17   9   1 0.57543 3.81357   4
  16  -9  -1 0.28787 3.62400   5
  16  -9  -1 6.02794 3.52292   3
 -16   9   1 4.64796 3.00064   7
 -16   9   1 11.1565 3.28026   6
 -16   9   1 3.35801 3.64909   4
  15  -9  -1 73.6917 5.92081   3
  15  -9  -1 47.8390 5.20915   5
 -15   9   1 61.4316 6.04729   4
 -15   9   1 68.7577 5.38183   7
 -15   9   1 55.5691 5.15437   6
  14  -9  -1 19.4453 3.73281   5
  14  -9  -1 17.3088 3.74024   3
 -14   9   1 17.0394 3.28819   7
 -14   9   1 14.1142 3.77733   4
 -14   9   1 26.7275 3.52971   6
  13  -9  -1 -1.3020 2.94362   5
  13  -9  -1 -4.0471 2.85211   3
 -13   9   1 -0.5674 2.47430   6
 -13   9   1 -1.6951 2.53409   7
 -13   9   1 1.05604 3.06573   4
  12  -9  -1 11.5867 3.35480   3
  12  -9  -1 6.62334 2.96723   5
 -12   9   1 7.44145 3.23272   4
 -12   9   1 8.76291 2.71831   6
 -12   9   1 3.73799 2.60695   7
  11  -9  -1 73.0504 4.78882   5
  11  -9  -1 62.2474 5.46145   3
 -11   9   1 65.6564 4.79516   6
 -11   9   1 72.0450 4.99881   7
 -11   9   1 71.7108 5.46103   4
  10  -9  -1 2.42544 2.49904   5
  10  -9  -1 3.14456 2.97667   3
 -10   9   1 5.22709 2.40045   6
 -10   9   1 0.85475 2.92213   4
 -10   9   1 2.73783 2.54254   7
   9  -9  -1 17.2673 2.60653   5
   9  -9  -1 21.1107 3.53450   3
  -9   9   1 23.3606 3.00361   6
  -9   9   1 31.5971 3.26963   7
  -9   9   1 24.9561 2.91812   8
   8  -9  -1 66.7876 4.96151   3
   8  -9  -1 62.8278 4.07170   5
  -8   9   1 62.8174 5.13987   4
  -8   9   1 66.1048 4.14404   8
  -8   9   1 65.8851 4.28183   7
  -8   9   1 62.1759 4.27053   6
   7  -9  -1 44.8075 3.17022   5
   7  -9  -1 39.5837 4.06469   3
  -7   9   1 40.1297 3.40790   6
  -7   9   1 46.5395 4.18539   4
  -7   9   1 43.0004 3.61719   7
  -7   9   1 37.6046 3.40930   8
  -7   9   1 37.9388 3.54744   3
   6  -9  -1 3.69334 2.42932   3
   6  -9  -1 -0.0028 1.45712   5
  -6   9   1 4.01766 1.86325   7
  -6   9   1 1.62182 1.91177   3
  -6   9   1 0.88289 2.77699   4
  -6   9   1 3.50786 2.08884   6
  -6   9   1 3.24274 1.71737   8
   5  -9  -1 87.8236 5.12576   3
  -5   9   1 85.8637 4.85017   3
  -5   9   1 84.6115 4.16232   8
  -5   9   1 79.0879 4.67805   6
  -5   9   1 86.4825 4.30093   7
  -5   9   1 79.5567 4.25378   7
  -5   9   1 77.6757 5.00964   4
   4  -9  -1 32.6587 3.29915   3
  -4   9   1 35.4614 2.82629   7
  -4   9   1 34.4778 3.10812   3
  -4   9   1 36.3874 2.95856   7
  -4   9   1 37.8584 3.32900   4
  -4   9   1 38.0680 3.38384   6
  -4   9   1 32.4250 2.56881   8
   3  -9  -1 287.971 12.2940   3
  -3   9   1 324.227 12.1969   4
  -3   9   1 331.243 12.2392   6
  -3   9   1 327.244 11.9672   7
  -3   9   1 324.506 11.6178   8
  -3   9   1 331.394 12.3130   3
   2  -9  -1 49.4088 3.82416   3
  -2   9   1 50.4724 3.19857   7
  -2   9   1 49.3736 3.63244   3
  -2   9   1 51.5693 3.65612   6
   1  -9  -1 540.764 19.6722   3
  -1   9   1 550.765 19.5314   7
  -1   9   1 542.447 19.6282   3
  -1   9   1 551.860 19.6692   6
  -1   9   1 547.783 18.6889   5
   0  -9  -1 2.45621 1.85956   3
   0  -9  -1 0.57429 1.63410   7
   0   9   1 0.92485 1.58786   7
   0   9   1 -0.7143 1.93349   6
   0   9   1 1.31160 1.53350   3
   0   9   1 0.46568 0.61007   5
  -1  -9  -1 202.006 7.95831   4
  -1  -9  -1 202.372 7.90756   3
  -1  -9  -1 190.565 7.99595   7
   1   9   1 189.931 6.99241   5
   1   9   1 200.353 8.11767   6
   1   9   1 194.230 7.81597   3
   1   9   1 197.336 8.05346   7
  -2  -9  -1 8.81466 1.90831   3
  -2  -9  -1 5.86898 2.04301   7
  -2  -9  -1 8.56988 1.96558   4
   2   9   1 8.12209 1.63247   3
   2   9   1 9.76441 2.08263   6
   2   9   1 8.33913 1.96010   7
   2   9   1 8.89582 1.05432   5
  -3  -9  -1 75.1511 3.89807   3
  -3  -9  -1 72.1269 4.07397   4
  -3  -9  -1 73.2661 4.40222   7
   3   9   1 79.2658 4.32460   7
   3   9   1 75.2716 3.25888   5
   3   9   1 72.4331 3.63220   3
   3   9   1 71.6978 4.27089   6
  -4  -9  -1 2.34935 1.88722   4
  -4  -9  -1 4.73296 2.18625   7
  -4  -9  -1 7.30426 1.52748   3
   4   9   1 6.64085 1.38119   3
   4   9   1 5.76055 1.27521   5
   4   9   1 7.29073 2.16428   7
   4   9   1 5.33465 2.16546   6
  -5  -9  -1 61.1344 2.31843   8
  -5  -9  -1 64.3240 3.21326   3
  -5  -9  -1 56.4297 4.35686   7
  -5  -9  -1 63.6071 3.95627   4
   5   9   1 62.0638 3.04883   3
   5   9   1 61.6323 4.15378   7
   5   9   1 57.4694 3.20927   5
   5   9   1 58.3555 4.11299   6
  -6  -9  -1 734.434 25.3041   8
  -6  -9  -1 754.871 25.5722   3
  -6  -9  -1 746.620 26.8091   7
  -6  -9  -1 739.086 26.4790   4
   6   9   1 738.423 26.7188   7
   6   9   1 752.814 26.6375   6
   6   9   1 741.833 25.5240   3
   6   9   1 735.415 25.9248   5
  -7  -9  -1 404.243 15.7286   7
  -7  -9  -1 408.645 14.1252   8
  -7  -9  -1 403.912 14.0409   3
  -7  -9  -1 411.197 15.3379   4
   7   9   1 400.805 14.7962   5
   7   9   1 393.533 15.5200   7
   7   9   1 408.280 15.5155   6
  -8  -9  -1 707.409 25.7704   7
  -8  -9  -1 688.592 24.2451   8
  -8  -9  -1 716.562 25.4201   4
   8   9   1 679.490 24.8836   5
   8   9   1 723.242 25.5667   6
  -9  -9  -1 7.86224 3.06313   7
  -9  -9  -1 11.6635 2.90039   4
  -9  -9  -1 11.0125 1.59267   8
   9   9   1 12.4857 2.84523   6
   9   9   1 14.7452 2.55509   5
 -10  -9  -1 62.3276 5.46004   7
 -10  -9  -1 64.4466 5.10641   4
 -10  -9  -1 65.6826 3.49779   8
  10   9   1 54.3857 4.81374   6
  10   9   1 58.2298 4.29960   5
 -11  -9  -1 2.02557 2.80744   4
 -11  -9  -1 -1.6177 2.68426   7
 -11  -9  -1 -0.3473 1.51077   8
  11   9   1 0.97245 2.73357   6
  11   9   1 -1.2607 2.52014   5
 -12  -9  -1 -0.8645 3.11372   7
 -12  -9  -1 2.98401 1.74748   8
 -12  -9  -1 -0.9210 2.76601   4
  12   9   1 -0.1718 2.61233   5
  12   9   1 -1.0240 2.80104   6
 -13  -9  -1 71.9421 4.40965   8
 -13  -9  -1 76.7644 5.97262   4
 -13  -9  -1 77.4204 6.41715   7
  13   9   1 80.8899 5.61462   5
 -14  -9  -1 0.65415 1.83422   8
 -14  -9  -1 2.30284 3.48022   7
 -14  -9  -1 5.05995 3.44832   4
  14   9   1 2.31389 3.18753   5
 -15  -9  -1 8.84510 3.92289   7
 -15  -9  -1 4.41456 3.66654   4
  15   9   1 9.48697 3.64776   5
 -16  -9  -1 24.7760 4.68423   4
 -16  -9  -1 22.2463 4.54028   7
  16   9   1 25.2291 4.45344   5
  16   9   1 26.5097 4.46758   6
 -17  -9  -1 12.9446 4.36991   4
 -17  -9  -1 15.4852 4.77259   7
  17   9   1 17.0675 4.47137   6
  17   9   1 14.5470 4.54180   5
 -18  -9  -1 9.87686 4.55554   4
 -18  -9  -1 9.66025 4.51945   7
  18   9   1 12.3719 4.36495   6
  18   9   1 12.2609 4.49834   5
 -19  -9  -1 -1.3291 4.14181   7
 -19  -9  -1 -5.5649 4.30330   4
  19   9   1 -0.0297 4.05068   6
  19   9   1 -6.7798 4.04361   5
  19 -10  -1 13.6846 4.79443   5
  19 -10  -1 11.0816 4.26202   3
 -19  10   1 13.8988 4.80050   4
 -19  10   1 10.3113 3.79234   6
 -19  10   1 4.37784 3.03253   7
  18 -10  -1 51.1124 5.64088   3
  18 -10  -1 55.5066 5.99539   5
 -18  10   1 58.2145 5.43925   7
 -18  10   1 54.5017 6.36969   4
 -18  10   1 61.4709 6.06913   6
  17 -10  -1 2.63965 3.71560   3
  17 -10  -1 4.04253 3.89618   5
 -17  10   1 2.23771 3.27419   6
 -17  10   1 3.18581 2.95465   7
 -17  10   1 -1.7068 3.78305   4
  16 -10  -1 33.1082 4.75867   5
  16 -10  -1 42.9120 4.95396   3
 -16  10   1 37.5669 4.21542   7
 -16  10   1 30.7517 4.25413   6
 -16  10   1 27.5745 4.77181   4
  15 -10  -1 2.38312 3.56803   3
  15 -10  -1 0.99050 3.53270   5
 -15  10   1 1.50713 3.57411   4
 -15  10   1 5.07687 3.18140   6
 -15  10   1 3.60362 2.84882   7
  14 -10  -1 25.7441 4.34483   3
  14 -10  -1 30.0257 4.09499   5
 -14  10   1 29.0766 4.43484   4
 -14  10   1 33.3243 3.98759   6
 -14  10   1 24.7919 3.53164   7
  13 -10  -1 54.3848 5.05723   5
  13 -10  -1 37.3618 4.75244   3
 -13  10   1 47.2093 4.98435   4
 -13  10   1 48.7052 4.41898   6
 -13  10   1 44.9619 4.56455   7
  12 -10  -1 3.59405 2.87482   5
  12 -10  -1 -1.8064 2.99394   3
 -12  10   1 -0.3696 3.03327   4
 -12  10   1 3.98212 2.58473   7
 -12  10   1 0.90443 2.58329   6
  11 -10  -1 1.77517 2.56984   5
  11 -10  -1 1.60425 3.04263   3
 -11  10   1 2.21701 2.47783   6
 -11  10   1 -4.7714 2.37796   7
 -11  10   1 -0.1349 3.08616   4
  10 -10  -1 64.8671 4.62001   5
  10 -10  -1 69.1729 5.55949   3
 -10  10   1 63.1420 4.60069   6
 -10  10   1 70.8879 4.88538   7
 -10  10   1 68.8529 5.72151   4
   9 -10  -1 0.67126 2.20422   5
   9 -10  -1 1.87706 2.89491   3
  -9  10   1 -1.1265 3.01022   4
  -9  10   1 2.43727 2.28285   6
  -9  10   1 4.27586 2.37112   7
  -9  10   1 1.75313 2.03680   8
   8 -10  -1 35.6831 4.07218   3
   8 -10  -1 41.1745 3.42466   5
  -8  10   1 43.1879 3.91128   7
  -8  10   1 40.9497 4.35300   4
  -8  10   1 44.6655 3.74630   8
  -8  10   1 45.3736 3.79309   6
   7 -10  -1 95.2824 4.62887   5
   7 -10  -1 95.7547 5.88955   3
  -7  10   1 93.9435 4.99319   8
  -7  10   1 92.1046 6.01144   4
  -7  10   1 89.7667 4.79781   7
  -7  10   1 97.9621 5.06063   7
  -7  10   1 90.9926 5.22916   6
   6 -10  -1 68.6004 5.07584   3
   6 -10  -1 69.4431 3.69493   5
  -6  10   1 67.9350 4.21463   7
  -6  10   1 71.7203 4.71020   3
  -6  10   1 71.6646 5.19361   4
  -6  10   1 70.4285 4.11877   8
  -6  10   1 72.9849 4.06331   7
  -6  10   1 75.8169 4.70320   6
   5 -10  -1 28.8323 3.51563   3
  -5  10   1 28.0053 3.55503   4
  -5  10   1 29.6541 2.80693   7
  -5  10   1 30.6125 2.80214   8
  -5  10   1 30.7668 2.94622   7
  -5  10   1 27.1443 3.10571   3
  -5  10   1 31.0441 3.29503   6
   4 -10  -1 241.841 10.2036   3
  -4  10   1 242.778 9.93007   3
  -4  10   1 242.743 9.54751   7
  -4  10   1 231.740 9.79800   6
  -4  10   1 240.713 9.49217   7
  -4  10   1 239.257 9.95597   4
  -4  10   1 250.170 9.20216   8
   3 -10  -1 785.388 27.8596   3
  -3  10   1 766.812 27.4003   7
  -3  10   1 780.443 27.6461   6
  -3  10   1 799.065 27.6159   4
  -3  10   1 764.257 27.7239   3
   2 -10  -1 16.1476 2.67142   3
  -2  10   1 12.4732 2.12456   7
  -2  10   1 16.4781 2.42370   3
  -2  10   1 16.8988 2.81913   6
  -1  10   1 116.808 5.43833   7
  -1  10   1 119.549 4.33269   5
  -1  10   1 109.743 5.77768   6
  -1  10   1 117.695 5.60121   3
   0 -10  -1 4.59855 2.18065   3
   0 -10  -1 1.93070 1.87726   7
   0  10   1 3.07443 1.84315   7
   0  10   1 -0.2029 2.09558   6
   0  10   1 3.29017 1.81445   3
   0  10   1 2.96947 0.74195   5
  -1 -10  -1 211.770 8.67011   3
  -1 -10  -1 221.512 8.67514   4
  -1 -10  -1 217.087 8.75535   7
   1  10   1 208.000 7.55797   5
   1  10   1 212.875 8.67799   7
   1  10   1 207.681 8.81829   6
   1  10   1 206.770 8.42150   3
  -2 -10  -1 49.3971 3.62188   4
  -2 -10  -1 52.9381 3.80575   7
  -2 -10  -1 43.5232 3.48519   3
   2  10   1 45.7948 3.23942   3
   2  10   1 46.8736 2.33919   5
   2  10   1 51.7674 3.85050   6
   2  10   1 53.1424 3.65705   7
  -3 -10  -1 6.46858 2.19566   7
  -3 -10  -1 4.23874 2.03634   4
  -3 -10  -1 0.85853 1.74624   3
   3  10   1 4.76447 2.28593   6
   3  10   1 7.23767 2.10793   7
   3  10   1 5.52791 1.12317   5
   3  10   1 5.57754 1.58237   3
  -4 -10  -1 24.9501 3.15059   7
  -4 -10  -1 28.4824 2.48161   3
  -4 -10  -1 32.3683 3.17180   4
   4  10   1 27.7675 2.49663   3
   4  10   1 31.3284 2.19280   5
   4  10   1 28.2953 3.01390   7
   4  10   1 30.3880 3.17333   6
  -5 -10  -1 118.657 6.29538   7
  -5 -10  -1 117.056 5.09786   3
  -5 -10  -1 119.826 5.81200   4
   5  10   1 115.863 5.98366   6
   5  10   1 114.064 5.99628   7
   5  10   1 115.260 4.94808   3
   5  10   1 114.854 4.99529   5
  -6 -10  -1 117.540 4.80409   3
  -6 -10  -1 109.765 4.02942   8
  -6 -10  -1 112.942 5.93558   4
  -6 -10  -1 111.754 6.30800   7
   6  10   1 117.980 6.11506   6
   6  10   1 110.222 6.07467   7
   6  10   1 112.724 4.70057   3
   6  10   1 114.053 5.06669   5
  -7 -10  -1 69.5517 3.13882   3
  -7 -10  -1 66.6080 2.81294   8
  -7 -10  -1 72.5331 5.17055   7
  -7 -10  -1 60.1348 4.50771   4
   7  10   1 69.2701 4.80861   6
   7  10   1 64.9852 3.89289   5
  -8 -10  -1 -1.1019 0.93817   8
  -8 -10  -1 -2.4689 2.52472   7
  -8 -10  -1 -1.4486 0.61881   3
  -8 -10  -1 0.95676 2.38671   4
   8  10   1 -1.0474 2.54681   6
   8  10   1 -1.2077 1.85849   5
  -9 -10  -1 100.508 5.92191   4
  -9 -10  -1 99.4081 4.26542   8
  -9 -10  -1 98.0120 6.49248   7
   9  10   1 102.592 5.28029   5
   9  10   1 91.5017 5.99327   6
 -10 -10  -1 51.8716 5.39006   7
 -10 -10  -1 49.5462 4.69379   4
 -10 -10  -1 49.2959 2.98517   8
  10  10   1 52.5999 4.82788   6
  10  10   1 52.8628 4.02585   5
 -11 -10  -1 91.6843 6.02595   4
 -11 -10  -1 102.109 6.86399   7
 -11 -10  -1 83.3675 4.29208   8
  11  10   1 84.8845 6.09484   6
  11  10   1 94.6723 5.60655   5
 -12 -10  -1 15.5714 2.03284   8
 -12 -10  -1 24.5944 3.96196   4
 -12 -10  -1 12.4431 3.78165   7
  12  10   1 14.1204 3.15038   5
  12  10   1 16.4691 3.60055   6
 -13 -10  -1 43.5817 3.42395   8
 -13 -10  -1 46.2793 5.10247   4
 -13 -10  -1 44.9843 5.28805   7
  13  10   1 55.1461 5.42106   6
  13  10   1 55.6550 5.07946   5
 -14 -10  -1 19.3203 4.19974   4
 -14 -10  -1 17.5150 2.45131   8
 -14 -10  -1 20.4461 4.43414   7
  14  10   1 24.8152 4.00328   5
  14  10   1 17.0546 4.06223   6
 -15 -10  -1 0.51697 3.75126   7
 -15 -10  -1 4.01466 3.78065   4
  15  10   1 3.48369 3.28517   5
  15  10   1 4.11915 3.59020   6
 -16 -10  -1 38.2245 5.36470   4
 -16 -10  -1 38.3619 5.51241   7
  16  10   1 42.6043 5.17063   5
  16  10   1 43.8803 5.46331   6
 -17 -10  -1 26.2404 5.01475   7
 -17 -10  -1 26.5163 5.12125   4
  17  10   1 17.8709 4.75846   5
  17  10   1 27.7234 4.97072   6
 -18 -10  -1 12.9696 4.85436   7
 -18 -10  -1 9.02234 4.63437   4
  18  10   1 4.42088 4.33449   6
  18  10   1 19.0041 4.62289   5
  18 -11  -1 10.6449 4.62201   5
  18 -11  -1 8.33963 4.22822   3
 -18  11   1 10.3237 4.60024   4
 -18  11   1 -0.0643 3.28845   6
 -18  11   1 2.70723 2.97046   7
  17 -11  -1 1.71317 3.81179   5
  17 -11  -1 4.92715 3.87684   3
 -17  11   1 -0.4832 4.00522   4
 -17  11   1 3.07921 3.47641   6
 -17  11   1 2.64607 2.94768   7
  16 -11  -1 1.81486 3.55048   5
  16 -11  -1 -1.2120 3.60136   3
 -16  11   1 3.81304 3.30395   6
 -16  11   1 -2.2581 3.70693   4
 -16  11   1 -3.7473 2.59627   7
  15 -11  -1 5.59477 3.54868   5
  15 -11  -1 0.69036 3.55855   3
 -15  11   1 -4.7636 2.56796   7
 -15  11   1 -1.5942 3.69817   4
 -15  11   1 2.57567 3.05553   6
  14 -11  -1 -4.6335 3.20297   3
  14 -11  -1 1.82032 3.34190   5
 -14  11   1 5.82248 3.67564   4
 -14  11   1 1.38055 2.79757   6
 -14  11   1 2.65057 2.77615   7
  13 -11  -1 25.5952 4.30147   3
  13 -11  -1 22.4263 3.71324   5
 -13  11   1 14.9906 3.95414   4
 -13  11   1 22.6818 3.48153   6
 -13  11   1 15.9641 3.16510   7
  12 -11  -1 3.94060 3.38866   3
  12 -11  -1 0.09259 2.69339   5
 -12  11   1 3.78504 2.78934   6
 -12  11   1 2.16630 2.64175   7
 -12  11   1 -4.0045 2.98529   4
  11 -11  -1 66.6747 4.97779   5
  11 -11  -1 73.2637 5.99214   3
 -11  11   1 75.5736 5.09587   6
 -11  11   1 68.0530 5.13699   7
 -11  11   1 74.3889 5.86901   4
  10 -11  -1 5.82291 2.47862   5
  10 -11  -1 8.22697 3.41557   3
 -10  11   1 8.81219 3.49629   4
 -10  11   1 9.25944 2.83298   6
 -10  11   1 5.02239 2.62425   7
   9 -11  -1 -3.3797 2.92183   3
   9 -11  -1 -1.0646 2.02948   5
  -9  11   1 2.23282 2.48076   6
  -9  11   1 -2.8918 2.24717   7
  -9  11   1 3.28523 3.28542   4
  -9  11   1 -0.1665 1.80349   7
   8 -11  -1 2.44461 2.00685   5
   8 -11  -1 4.23847 3.09774   3
  -8  11   1 3.59061 3.37557   4
  -8  11   1 4.89336 1.94702   7
  -8  11   1 4.49409 2.50565   6
  -8  11   1 5.32000 2.09543   8
  -8  11   1 5.46641 2.36845   7
   7 -11  -1 1.57062 2.87122   3
   7 -11  -1 -4.7805 1.54372   5
  -7  11   1 -1.9417 2.01303   7
  -7  11   1 2.31558 2.41994   6
  -7  11   1 -0.7107 1.70213   7
  -7  11   1 0.85187 1.78113   8
  -7  11   1 -1.9670 3.12995   4
   6 -11  -1 97.6524 4.54930   5
   6 -11  -1 97.2240 6.12129   3
  -6  11   1 88.9759 6.01880   4
  -6  11   1 101.812 5.26105   7
  -6  11   1 107.676 5.06511   8
  -6  11   1 102.710 5.65571   6
  -6  11   1 98.7468 5.09063   7
   5 -11  -1 35.8979 3.93500   3
  -5  11   1 36.4693 3.92692   4
  -5  11   1 37.7046 3.22455   7
  -5  11   1 38.6935 3.42068   7
   4 -11  -1 204.567 9.15110   3
  -4  11   1 187.947 8.73853   3
  -4  11   1 201.018 8.84790   6
  -4  11   1 206.788 8.37428   7
  -4  11   1 208.146 8.42333   7
  -4  11   1 210.479 8.99329   4
   3 -11  -1 51.0505 4.54982   3
  -3  11   1 42.2158 3.52749   7
  -3  11   1 66.9533 4.55294   6
  -3  11   1 46.6306 4.25940   4
  -3  11   1 51.3669 4.06607   3
   2 -11  -1 365.623 13.7635   3
  -2  11   1 349.819 13.2704   7
  -2  11   1 340.816 13.6294   6
  -2  11   1 345.326 13.4869   3
   1 -11  -1 551.513 19.8451   3
  -1  11   1 556.056 19.9134   6
  -1  11   1 530.943 19.5662   7
  -1  11   1 526.346 18.4334   5
  -1  11   1 530.887 19.6597   3
   0 -11  -1 1040.33 35.9130   3
   0  11   1 1015.97 35.8246   7
   0  11   1 995.552 35.7417   3
   0  11   1 1011.11 34.6877   5
   0  11   1 1050.55 36.0659   6
  -1 -11  -1 15.0323 2.69439   7
  -1 -11  -1 7.07077 2.48973   3
   1  11   1 16.6303 2.93857   6
   1  11   1 13.2020 2.30515   3
   1  11   1 15.4467 1.34649   5
   1  11   1 14.3296 2.44779   7
  -2 -11  -1 418.321 15.8420   7
  -2 -11  -1 419.953 15.6902   4
  -2 -11  -1 430.022 15.5865   3
   2  11   1 435.073 16.0220   6
   2  11   1 406.633 15.3858   3
   2  11   1 413.554 14.6048   5
   2  11   1 413.756 15.7877   7
  -3 -11  -1 29.0242 3.29288   7
  -3 -11  -1 27.8173 2.77602   3
  -3 -11  -1 27.5777 3.03426   4
   3  11   1 25.9592 2.60526   3
   3  11   1 23.1658 3.24928   6
   3  11   1 28.2257 3.09142   7
   3  11   1 25.5421 1.93962   5
  -4 -11  -1 338.482 13.3257   4
  -4 -11  -1 349.271 13.6495   7
  -4 -11  -1 353.716 12.8716   3
   4  11   1 338.773 13.5215   7
   4  11   1 348.678 12.3890   5
   4  11   1 333.020 12.7331   3
   4  11   1 353.089 13.6158   6
  -5 -11  -1 1.00131 2.25205   4
  -5 -11  -1 -0.5639 2.51685   7
  -5 -11  -1 2.49433 1.69204   3
   5  11   1 -4.8662 2.23596   6
   5  11   1 3.42586 1.43710   5
   5  11   1 3.10525 1.46766   3
  -6 -11  -1 199.730 9.04892   7
  -6 -11  -1 191.571 8.50864   4
  -6 -11  -1 196.005 7.58347   3
   6  11   1 201.718 7.73949   5
   6  11   1 186.073 7.44799   3
   6  11   1 185.678 8.80761   6
  -7 -11  -1 7.61492 2.98627   7
  -7 -11  -1 10.3394 1.48931   3
  -7 -11  -1 7.75484 2.70526   4
   7  11   1 6.11630 1.95203   5
   7  11   1 9.69858 1.33232   3
   7  11   1 10.0165 2.88449   6
  -8 -11  -1 25.4818 1.74065   3
  -8 -11  -1 23.9020 3.74992   7
  -8 -11  -1 26.5018 3.48563   4
  -8 -11  -1 25.1909 1.55069   8
   8  11   1 22.5661 2.68986   5
   8  11   1 20.6466 3.28366   6
  -9 -11  -1 1.73913 1.01025   8
  -9 -11  -1 2.03752 2.75958   4
  -9 -11  -1 0.49336 3.00514   7
   9  11   1 0.19933 2.50425   6
   9  11   1 1.29931 2.13992   5
 -10 -11  -1 110.729 6.58462   4
 -10 -11  -1 101.536 4.52225   8
 -10 -11  -1 115.543 7.19629   7
  10  11   1 112.165 5.98348   5
  10  11   1 114.882 6.86345   6
 -11 -11  -1 75.1389 5.82685   4
 -11 -11  -1 74.4734 3.71109   8
 -11 -11  -1 87.2724 6.65880   7
  11  11   1 82.7728 6.10480   6
  11  11   1 74.4646 5.24166   5
 -12 -11  -1 14.2182 3.81745   4
 -12 -11  -1 18.6939 2.01273   8
 -12 -11  -1 28.2113 4.53464   7
  12  11   1 18.1807 3.31560   5
  12  11   1 18.3707 3.77228   6
 -13 -11  -1 6.96811 1.65341   8
 -13 -11  -1 11.6041 3.96070   7
 -13 -11  -1 7.65858 3.76159   4
  13  11   1 3.10310 3.39368   6
  13  11   1 10.0400 3.33279   5
 -14 -11  -1 7.96601 3.74538   4
 -14 -11  -1 6.82285 1.74881   8
 -14 -11  -1 3.42010 3.75832   7
  14  11   1 5.59084 3.73913   6
  14  11   1 7.33569 3.38589   5
 -15 -11  -1 14.1750 4.29828   4
 -15 -11  -1 7.89530 4.12472   7
  15  11   1 8.60429 3.70815   5
  15  11   1 5.55022 3.94925   6
 -16 -11  -1 2.23857 3.95974   7
 -16 -11  -1 2.10942 4.06273   4
  16  11   1 4.17413 3.85861   5
  16  11   1 -1.6214 3.78094   6
 -17 -11  -1 10.3816 4.70410   7
 -17 -11  -1 8.26066 4.52552   4
  17  11   1 6.85829 4.10454   5
  17  11   1 6.54683 4.30290   6
 -18 -11  -1 5.83658 4.53738   7
 -18 -11  -1 4.28250 4.52925   4
  18  11   1 9.83553 4.41874   5
  18  11   1 4.98005 4.45734   6
  18 -12  -1 23.8832 4.96585   3
  18 -12  -1 18.8704 4.66613   5
 -18  12   1 11.4939 4.75899   4
 -18  12   1 15.8660 3.37439   7
 -18  12   1 14.3105 4.13666   6
  17 -12  -1 7.03924 4.21624   3
  17 -12  -1 -9.0001 3.49076   5
 -17  12   1 0.62209 3.35565   6
 -17  12   1 -3.6284 2.57209   7
 -17  12   1 -1.5804 4.06732   4
  16 -12  -1 27.5160 4.55698   5
  16 -12  -1 21.9027 4.65443   3
 -16  12   1 17.6269 3.98565   6
 -16  12   1 19.9673 3.48234   7
 -16  12   1 17.1565 4.75601   4
  15 -12  -1 -2.3297 3.67552   3
  15 -12  -1 4.08165 3.57845   5
 -15  12   1 -1.9383 3.82852   4
 -15  12   1 -1.4219 3.06885   6
 -15  12   1 2.53514 2.81414   7
  14 -12  -1 1.41402 3.15984   5
  14 -12  -1 4.02597 3.76164   3
 -14  12   1 4.79828 3.27171   6
 -14  12   1 8.22224 4.03939   4
 -14  12   1 4.64301 2.84304   7
  13 -12  -1 -1.5659 3.49377   3
  13 -12  -1 1.35642 2.99541   5
 -13  12   1 3.08035 3.53826   4
 -13  12   1 0.12782 2.59244   7
 -13  12   1 4.08328 2.99514   6
  12 -12  -1 20.2558 4.16425   3
  12 -12  -1 17.5957 3.34983   5
 -12  12   1 12.4903 3.89781   4
 -12  12   1 12.0422 3.05483   7
 -12  12   1 13.5391 3.41599   6
  11 -12  -1 4.88561 3.38515   3
  11 -12  -1 -0.7958 2.58585   5
 -11  12   1 0.47350 2.68271   7
 -11  12   1 2.80870 3.36086   4
 -11  12   1 0.30773 2.71092   6
 -11  12   1 4.19989 2.01634   7
  10 -12  -1 39.7813 3.53285   5
  10 -12  -1 42.0308 4.72180   3
 -10  12   1 43.2038 4.77157   4
 -10  12   1 37.1470 3.73392   7
 -10  12   1 36.9644 4.01750   6
 -10  12   1 37.9750 3.66480   7
   9 -12  -1 36.5752 3.58915   5
   9 -12  -1 41.2533 4.55619   3
  -9  12   1 37.3666 3.59921   7
  -9  12   1 39.7834 4.00393   6
  -9  12   1 35.8116 3.53401   7
  -9  12   1 37.2601 4.63599   4
   8 -12  -1 51.3323 3.71253   5
   8 -12  -1 54.7199 5.46761   3
  -8  12   1 48.3098 4.29573   7
  -8  12   1 59.7594 3.98501   7
  -8  12   1 42.0216 4.20165   6
  -8  12   1 78.5227 5.79079   4
  -8  12   1 48.7137 3.95716   8
   7 -12  -1 117.497 5.33812   5
   7 -12  -1 127.444 7.12405   3
  -7  12   1 115.882 5.79082   7
  -7  12   1 117.357 5.76959   8
  -7  12   1 115.272 6.01482   7
  -7  12   1 120.342 6.42008   6
  -7  12   1 107.676 7.00002   4
   6 -12  -1 9.27205 3.38085   3
   6 -12  -1 9.12331 1.77821   5
  -6  12   1 10.7841 2.40809   7
  -6  12   1 14.1711 3.13502   6
  -6  12   1 7.49139 2.15934   7
  -6  12   1 10.9953 3.56665   4
   5 -12  -1 105.563 4.48359   5
   5 -12  -1 105.489 6.47231   3
  -5  12   1 104.720 5.35830   7
  -5  12   1 102.820 5.51028   7
  -5  12   1 98.8904 6.06092   6
  -5  12   1 103.939 6.28947   4
   4 -12  -1 -1.6320 2.77831   3
  -4  12   1 -5.3251 2.59938   4
  -4  12   1 -0.6343 2.79024   6
  -4  12   1 0.42208 1.80247   7
  -4  12   1 1.07179 1.89553   7
   3 -12  -1 33.0201 3.80558   3
  -3  12   1 33.0654 3.37227   7
  -3  12   1 40.1236 3.74504   4
  -3  12   1 29.2519 3.70807   6
   2 -12  -1 47.5363 4.57970   3
  -2  12   1 53.2585 4.26947   3
  -2  12   1 50.6450 3.99147   7
  -2  12   1 46.5355 4.55361   6
   1 -12  -1 203.950 9.00801   3
  -1  12   1 201.897 8.82230   3
  -1  12   1 194.117 8.60083   7
  -1  12   1 209.987 9.12811   6
   0 -12  -1 195.945 8.40940   3
   0  12   1 187.516 8.05937   3
   0  12   1 178.154 7.98685   7
   0  12   1 178.234 8.46043   6
   0  12   1 180.503 6.55467   5
  -1 -12  -1 11.0050 2.64750   7
  -1 -12  -1 10.0101 2.68466   3
   1  12   1 10.9748 1.07129   5
   1  12   1 7.62018 2.97866   6
   1  12   1 7.03409 2.42162   7
   1  12   1 10.1809 2.29299   3
  -2 -12  -1 38.5164 3.85709   3
  -2 -12  -1 33.9516 3.58797   7
  -2 -12  -1 32.2788 3.39422   4
   2  12   1 37.0902 3.72944   7
   2  12   1 42.1827 4.09445   6
   2  12   1 35.1950 2.05576   5
   2  12   1 37.3261 3.52883   3
  -3 -12  -1 90.8008 4.92872   3
  -3 -12  -1 94.6238 5.17090   4
  -3 -12  -1 84.0219 5.40953   7
   3  12   1 73.5590 5.35454   6
   3  12   1 81.0872 5.18846   7
   3  12   1 82.5290 3.69808   5
   3  12   1 88.7566 4.62737   3
  -4 -12  -1 77.7644 4.77856   4
  -4 -12  -1 66.1035 5.14546   7
  -4 -12  -1 69.3520 4.33416   3
   4  12   1 72.6495 4.10954   3
   4  12   1 69.1868 5.06480   6
   4  12   1 69.5386 3.47775   5
  -5 -12  -1 260.549 10.9110   4
  -5 -12  -1 270.220 11.3122   7
  -5 -12  -1 271.669 10.2056   3
   5  12   1 257.587 9.80778   5
   5  12   1 262.204 11.2488   6
   5  12   1 254.529 10.0336   3
  -6 -12  -1 121.303 5.45164   3
  -6 -12  -1 136.359 6.54536   4
  -6 -12  -1 116.338 6.91828   7
   6  12   1 113.622 5.37814   5
   6  12   1 128.764 6.91231   6
   6  12   1 118.529 5.30266   3
  -7 -12  -1 91.8397 4.32419   3
  -7 -12  -1 93.2235 5.68918   4
  -7 -12  -1 100.686 6.37800   7
   7  12   1 91.1750 4.72483   5
   7  12   1 98.7043 6.11352   6
   7  12   1 91.3223 4.18897   3
  -8 -12  -1 15.9996 3.52061   7
  -8 -12  -1 15.0768 1.47211   3
  -8 -12  -1 11.1316 3.13264   4
   8  12   1 14.1946 2.43023   5
   8  12   1 13.5450 3.37394   6
  -9 -12  -1 7.85051 3.41795   7
  -9 -12  -1 5.85828 2.99693   4
   9  12   1 4.16125 3.16244   6
   9  12   1 5.46567 2.33005   5
 -10 -12  -1 -0.8222 2.87413   4
 -10 -12  -1 0.48648 3.34725   7
 -10 -12  -1 0.51972 0.86993   8
  10  12   1 -0.0454 3.35139   6
  10  12   1 0.64699 2.25507   5
 -11 -12  -1 32.1666 2.12948   8
 -11 -12  -1 43.1909 4.50174   4
 -11 -12  -1 29.2037 4.53340   7
  11  12   1 34.1565 3.68730   5
  11  12   1 31.0743 4.46532   6
 -12 -12  -1 10.5092 3.63680   4
 -12 -12  -1 5.53097 3.85580   7
 -12 -12  -1 6.89860 1.30024   8
  12  12   1 5.32749 2.84242   5
  12  12   1 6.78187 3.63649   6
 -13 -12  -1 1.07834 3.51945   7
 -13 -12  -1 3.29020 1.33240   8
 -13 -12  -1 0.30706 3.55998   4
  13  12   1 0.43916 3.09029   5
  13  12   1 7.20975 3.74447   6
 -14 -12  -1 3.70057 3.86029   7
 -14 -12  -1 2.27189 3.85669   4
  14  12   1 -4.0870 3.33832   6
  14  12   1 2.74575 3.09632   5
 -15 -12  -1 9.41072 4.34381   4
 -15 -12  -1 16.1596 4.51656   7
  15  12   1 14.1251 3.84745   5
  15  12   1 4.64324 4.03234   6
 -16 -12  -1 10.9842 4.58475   4
 -16 -12  -1 16.3584 4.44154   7
  16  12   1 11.1990 4.38089   6
  16  12   1 17.0656 4.16194   5
 -17 -12  -1 6.28202 4.56371   4
 -17 -12  -1 4.85031 4.42722   7
  17  12   1 9.15024 4.55478   6
  17  12   1 8.00226 4.14770   5
  17 -13  -1 4.88840 4.02686   5
  17 -13  -1 6.22780 4.45969   3
 -17  13   1 4.37302 2.91799   7
 -17  13   1 -2.3065 3.43939   6
 -17  13   1 6.79233 4.44439   4
  16 -13  -1 65.5200 6.54348   3
  16 -13  -1 69.4070 6.47585   5
 -16  13   1 68.7610 6.91251   4
 -16  13   1 60.4681 5.49487   7
 -16  13   1 73.5582 6.37815   6
  15 -13  -1 36.2851 4.49577   5
  15 -13  -1 44.4949 5.57581   3
 -15  13   1 33.6523 3.98426   7
 -15  13   1 34.7965 4.78513   6
 -15  13   1 45.7774 5.69564   4
  14 -13  -1 3.27251 4.01317   3
  14 -13  -1 -2.6000 3.01557   5
 -14  13   1 2.08892 3.82742   4
 -14  13   1 -4.3918 2.58246   7
 -14  13   1 0.84284 3.36482   6
  13 -13  -1 30.1164 3.76690   5
  13 -13  -1 32.4653 4.91837   3
 -13  13   1 26.9698 4.66222   4
 -13  13   1 22.4665 3.39267   7
 -13  13   1 25.7702 4.24892   6
  12 -13  -1 36.8195 4.96447   3
  12 -13  -1 27.3941 3.57997   5
 -12  13   1 24.2791 3.94464   6
 -12  13   1 32.9952 4.74042   4
 -12  13   1 26.6886 3.60721   7
  11 -13  -1 48.8038 4.45171   5
  11 -13  -1 65.5107 6.13550   3
 -11  13   1 48.2050 4.88106   7
 -11  13   1 63.4051 5.76086   4
 -11  13   1 47.5281 4.46116   7
 -11  13   1 52.5896 4.90677   6
  10 -13  -1 2.49863 2.35700   5
  10 -13  -1 6.57467 3.53029   3
 -10  13   1 5.44615 2.12325   7
 -10  13   1 -1.1859 2.47509   7
 -10  13   1 -3.1006 3.37847   4
 -10  13   1 2.04703 2.95013   6
   9 -13  -1 18.7451 2.62828   5
   9 -13  -1 22.3842 4.21648   3
  -9  13   1 17.9760 3.00745   7
  -9  13   1 19.8016 3.62255   6
  -9  13   1 18.4366 2.62492   7
  -9  13   1 20.4861 4.27778   4
   8 -13  -1 -1.5045 1.81113   5
   8 -13  -1 -4.4987 3.21631   3
  -8  13   1 4.47842 2.94823   6
  -8  13   1 -4.7427 3.24816   4
  -8  13   1 -0.1064 2.33559   7
  -8  13   1 -1.7143 1.90133   7
   7 -13  -1 42.1059 4.66229   3
   7 -13  -1 39.8673 3.10926   5
  -7  13   1 37.5220 4.74294   4
  -7  13   1 38.6021 3.61772   7
  -7  13   1 35.5537 3.65413   7
  -7  13   1 47.4265 4.44065   6
   6 -13  -1 3.47181 1.56495   5
   6 -13  -1 5.45168 3.22927   3
  -6  13   1 3.55583 2.25041   7
  -6  13   1 11.4220 3.65612   4
  -6  13   1 2.44152 2.00581   7
  -6  13   1 0.03902 2.83554   6
   5 -13  -1 -2.9076 2.99690   3
   5 -13  -1 -1.5637 1.22945   5
  -5  13   1 3.16762 3.05594   6
  -5  13   1 1.74892 3.22230   4
  -5  13   1 -1.1625 2.18081   7
  -5  13   1 0.67437 1.97206   7
   4 -13  -1 85.6076 5.85070   3
   4 -13  -1 73.3022 3.35798   5
  -4  13   1 83.9823 5.66570   4
  -4  13   1 77.7403 4.83783   7
  -4  13   1 81.7456 5.72312   6
  -4  13   1 70.2775 4.68069   7
   3 -13  -1 17.7078 3.41573   3
  -3  13   1 14.2066 3.50813   6
  -3  13   1 11.9641 2.48179   7
  -3  13   1 18.1002 3.24124   4
   2 -13  -1 498.302 18.8058   3
  -2  13   1 511.788 18.9464   6
  -2  13   1 476.858 18.3145   7
  -2  13   1 487.933 18.5439   4
   1 -13  -1 100.621 6.12536   3
  -1  13   1 106.996 6.41397   6
  -1  13   1 101.423 5.54403   7
   0 -13  -1 84.5139 5.54051   3
   0  13   1 77.0862 3.04328   5
   0  13   1 79.8578 5.75491   6
   0  13   1 78.8035 5.03783   3
   0  13   1 84.4499 5.17228   7
  -1 -13  -1 0.69839 2.52094   3
   1  13   1 1.39132 0.77538   5
   1  13   1 -0.5336 2.15312   7
   1  13   1 1.23759 2.75548   6
   1  13   1 4.62384 2.16498   3
  -2 -13  -1 98.8427 6.10350   7
  -2 -13  -1 108.158 5.81346   3
   2  13   1 97.8629 3.98721   5
   2  13   1 99.9016 5.36422   3
   2  13   1 98.5234 6.22909   6
  -3 -13  -1 11.1450 2.74684   4
  -3 -13  -1 2.73465 2.73808   7
  -3 -13  -1 10.6752 2.57740   3
   3  13   1 9.65266 2.19782   3
   3  13   1 10.3836 1.34066   5
   3  13   1 6.46783 3.08997   6
  -4 -13  -1 93.8478 5.85870   4
  -4 -13  -1 103.172 6.14262   7
  -4 -13  -1 96.9737 5.29798   3
   4  13   1 96.6690 5.03635   3
   4  13   1 100.866 6.23675   6
   4  13   1 94.4291 4.25633   5
  -5 -13  -1 63.5748 4.01481   3
  -5 -13  -1 58.4335 5.17690   7
  -5 -13  -1 48.6465 4.55485   4
   5  13   1 56.2152 3.73531   3
   5  13   1 57.8499 5.21392   6
   5  13   1 65.7873 3.38200   5
  -6 -13  -1 4.32022 2.86265   4
  -6 -13  -1 -0.4496 2.89666   7
  -6 -13  -1 2.33788 1.75582   3
   6  13   1 1.50955 1.53064   3
   6  13   1 3.00705 2.99876   6
   6  13   1 -0.6793 1.52203   5
  -7 -13  -1 16.5327 3.60548   7
  -7 -13  -1 16.4357 3.33931   4
  -7 -13  -1 18.7728 2.08758   3
   7  13   1 18.9571 2.40858   5
   7  13   1 17.3797 3.78748   6
   7  13   1 18.8177 1.93677   3
  -8 -13  -1 23.0812 4.08760   7
  -8 -13  -1 32.3699 4.02490   4
  -8 -13  -1 28.7655 2.27945   3
   8  13   1 30.5068 2.97265   5
   8  13   1 24.7126 4.08363   6
  -9 -13  -1 18.5366 1.24705   3
  -9 -13  -1 27.7954 4.37241   7
  -9 -13  -1 19.1523 3.72407   4
   9  13   1 18.8966 2.77407   5
   9  13   1 18.1975 3.99705   6
 -10 -13  -1 37.1936 4.50815   4
 -10 -13  -1 32.3626 4.78380   7
  10  13   1 41.5302 3.79629   5
  10  13   1 27.0600 4.61905   6
 -11 -13  -1 87.2788 7.18553   7
 -11 -13  -1 95.8233 6.86575   4
  11  13   1 95.5345 6.97354   6
  11  13   1 78.9719 5.47866   5
 -12 -13  -1 12.9285 4.21538   7
 -12 -13  -1 15.9429 4.12659   4
[truncated: 2,888,364 more chars]
