# Supplementary material for: Property-Driven Design of Thermally Robust Organophosphorus Ionic Liquids for High-Temperature Applications
Source: ACS Appl Eng Mater. 2025 May 5;3(5):1468–82. doi: 10.1021/acsaenm.5c00221 (PMC12117501; doi:10.1021/acsaenm.5c00221)
Supplement: Supplementary file 2 [file em5c00221_si_002.zip › IL15_NTf2.cif]

 
data_MM_IL14_NTf2_0m

_publ_section_references
;
Bruker (2023). Apex5 v2023.9-2, SAINT V8.40B, Bruker AXS 
Inc.: Madison (WI), USA, 2023.

H\"ubschle, C. B., Sheldrick, G. M. and Dittrich, B. (2011). J. Appl. Cryst. 
44, 1281--1284.

Krause, L., Herbst-Irmer, R., Sheldrick G.M. & Stalke D. (2015). J. Appl. 
Cryst. 48, 3--10.

Sheldrick, G.M. (2008). Acta Cryst. A64, 112--122.

Sheldrick, G. M. (2019). SHELXL2019. University of G\"ottingen, Germany.

Sheldrick, G. M. (2015a). Crystal structure refinement with SHELXL, Acta Cryst. 
C71, 3--8.

Sheldrick, G. M. (2015b). SHELXT--Integrated space-group and
crystal-structure determination, Acta Cryst. A71 3--8.
;

_publ_section_acknowledgements
;
This material is based upon work supported by the National Science Foundation 
through the Major Research Instrumentation Program under Grant No. CHE 1625543.
(Funding for the single crystal X-ray diffractometer).

We thank the College of Science, Purdue University, for support for X-ray 
source and detector upgrades through the 2020 and 2023 Laboratory and 
University Core Facility Research Equipment Program.
;

# start Validation Reply Form
_vrf_PLAT088_MM_IL14_NTf2_0m
;
PROBLEM: Poor Data / Parameter Ratio ....................       6.60 Note  
RESPONSE: Extensive (up to five-fold) disorder. 
;
# end Validation Reply Form
 
_audit_creation_method            'SHELXL-2019/3'
_shelx_SHELXL_version_number      '2019/3'
_chemical_name_systematic         ?
_chemical_name_common             ?
_chemical_melting_point           ?
_chemical_formula_moiety          
 'C48 H38 O2 P2 S, 2(C2 F6 N O4 S2)'
_chemical_formula_sum
 'C52 H38 F12 N2 O10 P2 S5' 
_chemical_formula_weight          1301.08

loop_
 _atom_type_symbol
 _atom_type_description
 _atom_type_scat_dispersion_real
 _atom_type_scat_dispersion_imag
 _atom_type_scat_source
 'C'  'C'   0.0181   0.0091
 'International Tables Vol C Tables 4.2.6.8 and 6.1.1.4'
 'H'  'H'   0.0000   0.0000
 'International Tables Vol C Tables 4.2.6.8 and 6.1.1.4'
 'N'  'N'   0.0311   0.0180
 'International Tables Vol C Tables 4.2.6.8 and 6.1.1.4'
 'O'  'O'   0.0492   0.0322
 'International Tables Vol C Tables 4.2.6.8 and 6.1.1.4'
 'F'  'F'   0.0727   0.0534
 'International Tables Vol C Tables 4.2.6.8 and 6.1.1.4'
 'S'  'S'   0.3331   0.5567
 'International Tables Vol C Tables 4.2.6.8 and 6.1.1.4'
 'P'  'P'   0.2955   0.4335
 'International Tables Vol C Tables 4.2.6.8 and 6.1.1.4'
 
_space_group_crystal_system       triclinic
_space_group_IT_number            2
_space_group_name_H-M_alt         'P -1'
_space_group_name_Hall            '-P 1'
 
_shelx_space_group_comment
;
The symmetry employed for this shelxl refinement is uniquely defined
by the following loop, which should always be used as a source of
symmetry information in preference to the above space-group names.
They are only intended as comments.
;
 
loop_
 _space_group_symop_operation_xyz
 'x, y, z'
 '-x, -y, -z'
 
_cell_length_a                    11.9087(6)
_cell_length_b                    12.4092(3)
_cell_length_c                    19.8049(6)
_cell_angle_alpha                 100.474(2)
_cell_angle_beta                  95.149(2)
_cell_angle_gamma                 105.326(2)
_cell_volume                      2746.15(18)
_cell_formula_units_Z             2
_cell_measurement_temperature     150(2)
_cell_measurement_reflns_used     9771    
_cell_measurement_theta_min       3.7832  
_cell_measurement_theta_max       79.3635
 
_exptl_crystal_description        plate
_exptl_crystal_colour             'light yellow'
_exptl_crystal_density_meas       ?
_exptl_crystal_density_method     ?
_exptl_crystal_density_diffrn     1.573          
_exptl_crystal_F_000              1324
_exptl_transmission_factor_min    ?
_exptl_transmission_factor_max    ?
_exptl_crystal_size_max           0.210
_exptl_crystal_size_mid           0.200
_exptl_crystal_size_min           0.090
_exptl_absorpt_coefficient_mu     3.399
_shelx_estimated_absorpt_T_min    0.535
_shelx_estimated_absorpt_T_max    0.750
_exptl_absorpt_correction_type    multi-scan
_exptl_absorpt_correction_T_min   0.5476
_exptl_absorpt_correction_T_max   0.7543
_exptl_absorpt_process_details
;
 SADABS 2016/2: Krause, L., Herbst-Irmer, R., Sheldrick G.M. & Stalke D.,
 J. Appl. Cryst. 48 (2015) 3-10
;
_exptl_absorpt_special_details    ?
_diffrn_ambient_temperature       150(2)
_diffrn_radiation_wavelength      1.54178
_diffrn_radiation_type            CuK\a
_diffrn_source                    'I-mu-S 3.0 microsource X-ray tube'
_diffrn_source_current            '1.1 mA'
_diffrn_source_voltage            '50 kV'
_diffrn_radiation_monochromator   'HELIOS multilayer Montel optics'
_diffrn_measurement_device        'four circle diffractometer'
_diffrn_measurement_device_type   'Bruker AXS D8 Quest' 
_diffrn_detector_type             'PhotonIII_C14 charge-integrating and photon counting pixel array'
_diffrn_measurement_method        'omega and phi scans'
_diffrn_detector_area_resol_mean  7.4074
_diffrn_reflns_number             135338
_diffrn_reflns_av_unetI/netI      0.0318
_diffrn_reflns_av_R_equivalents   0.0596
_diffrn_reflns_limit_h_min        -12
_diffrn_reflns_limit_h_max        14
_diffrn_reflns_limit_k_min        -15
_diffrn_reflns_limit_k_max        15
_diffrn_reflns_limit_l_min        -25
_diffrn_reflns_limit_l_max        25
_diffrn_reflns_theta_min          2.293
_diffrn_reflns_theta_max          80.353
_diffrn_reflns_theta_full         67.679
_diffrn_measured_fraction_theta_max   0.989
_diffrn_measured_fraction_theta_full  0.999
_diffrn_reflns_Laue_measured_fraction_max    0.989
_diffrn_reflns_Laue_measured_fraction_full   0.999
_diffrn_reflns_point_group_measured_fraction_max   0.989
_diffrn_reflns_point_group_measured_fraction_full  0.999
_reflns_number_total              11896
_reflns_number_gt                 10730
_reflns_threshold_expression      'I > 2\s(I)'
_reflns_Friedel_coverage          0.000
_reflns_Friedel_fraction_max      .
_reflns_Friedel_fraction_full     .
 
_reflns_special_details
;
 Reflections were merged by SHELXL according to the crystal
 class for the calculation of statistics and refinement.
 
 _reflns_Friedel_fraction is defined as the number of unique
 Friedel pairs measured divided by the number that would be
 possible theoretically, ignoring centric projections and
 systematic absences.
;
 
_computing_data_collection        'Apex5 v2023.9-2 (Bruker, 2023)' 
_computing_cell_refinement        'SAINT V8.40B (Bruker, 2020)' 
_computing_data_reduction         'SAINT V8.40B (Bruker, 2020)'
_computing_structure_solution     'SHELXT (Sheldrick, 2015b)' 
_computing_structure_refinement   
;  
SHELXL-2019/2 (Sheldrick, 2015a, 2019), 
SHELXLE Rev1613 (H\"ubschle et al., 2011)
; 
_computing_molecular_graphics     ?
_computing_publication_material   ?
_refine_special_details           
;
The structure is extensively disordered. The two NTf2 anions were refined 
at five- and three-fold disordered, respectively. All disordered moieties 
were restrained to have similar geometries. Uij components of ADPs for 
disordered atoms closer to each other than 2.0 Angstrom were restrained 
to be similar. Subject to these conditions the occupancy ratio refined to 
0.658(3) to 0.153(2) to 0.0498(12) to 0.0908(18) to 0.048(2) for the 
triflimide of S2/S3, and to 0.8137(15) to 0.1285(16) to 0.0577(15) for the 
triflimide of S4/S5. 

The middle section of the cation (the sulfonyl group and the two 
adjacent phenylene rings) are disordered by a wiggle motion. Three 
moieties were refined, which were restrained to have similar geometries. 
Uij components of ADPs for disordered atoms closer to each other than 
2.0 Angstrom were restrained to be similar. Subject to these conditions 
the occupancy ratio refined to 0.411(3) to 0.485(3) to 0.104(3). 
;
_refine_ls_structure_factor_coef  Fsqd
_refine_ls_matrix_type            full
_refine_ls_weighting_scheme       calc
_refine_ls_weighting_details
'w=1/[\s^2^(Fo^2^)+(0.0925P)^2^+1.8654P] where P=(Fo^2^+2Fc^2^)/3'
_atom_sites_solution_primary      dual 
_atom_sites_solution_secondary    difmap
_atom_sites_solution_hydrogens    geom
_refine_ls_hydrogen_treatment     constr
_refine_ls_extinction_method      none
_refine_ls_extinction_coef        .
_refine_ls_number_reflns          11896
_refine_ls_number_parameters      1803
_refine_ls_number_restraints      6516
_refine_ls_R_factor_all           0.0528
_refine_ls_R_factor_gt            0.0494
_refine_ls_wR_factor_ref          0.1483
_refine_ls_wR_factor_gt           0.1451
_refine_ls_goodness_of_fit_ref    1.038
_refine_ls_restrained_S_all       0.937
_refine_ls_shift/su_max           0.003
_refine_ls_shift/su_mean          0.000
 
loop_
 _atom_site_label
 _atom_site_type_symbol
 _atom_site_fract_x
 _atom_site_fract_y
 _atom_site_fract_z
 _atom_site_U_iso_or_equiv
 _atom_site_adp_type
 _atom_site_occupancy
 _atom_site_site_symmetry_order  
 _atom_site_calc_flag
 _atom_site_refinement_flags_posn
 _atom_site_refinement_flags_adp
 _atom_site_refinement_flags_occupancy
 _atom_site_disorder_assembly
 _atom_site_disorder_group
P1 P 0.26413(5) 0.50030(5) 0.13955(3) 0.03431(13) Uani 0.411(3) 1 d D U P A 1
P2 P 0.86617(4) 0.17462(4) 0.36844(3) 0.02668(12) Uani 0.411(3) 1 d D U P A 1
S1 S 0.3258(8) 0.0785(7) 0.2689(5) 0.0242(10) Uani 0.411(3) 1 d D U P A 1
O1 O 0.2655(15) 0.0807(11) 0.3282(7) 0.030(2) Uani 0.411(3) 1 d D U P A 1
O2 O 0.2930(14) -0.0226(13) 0.2140(9) 0.030(2) Uani 0.411(3) 1 d D U P A 1
C1 C 0.3138(18) 0.1960(11) 0.2318(7) 0.0266(18) Uani 0.411(3) 1 d D U P A 1
C2 C 0.3095(16) 0.2965(12) 0.2750(8) 0.0264(19) Uani 0.411(3) 1 d D U P A 1
H2 H 0.313685 0.302102 0.323671 0.032 Uiso 0.411(3) 1 calc R U P A 1
C3 C 0.2990(15) 0.3885(13) 0.2467(8) 0.031(2) Uani 0.411(3) 1 d D U P A 1
H3 H 0.299911 0.458214 0.276265 0.037 Uiso 0.411(3) 1 calc R U P A 1
C4 C 0.287(3) 0.3787(13) 0.1742(7) 0.0298(17) Uani 0.411(3) 1 d D U P A 1
C5 C 0.2881(19) 0.2770(11) 0.1324(8) 0.0308(18) Uani 0.411(3) 1 d D U P A 1
H5 H 0.271096 0.266086 0.083395 0.037 Uiso 0.411(3) 1 calc R U P A 1
C6 C 0.3142(17) 0.1897(13) 0.1614(7) 0.0272(17) Uani 0.411(3) 1 d D U P A 1
H6 H 0.331694 0.127386 0.133156 0.033 Uiso 0.411(3) 1 calc R U P A 1
C7 C 0.4806(11) 0.1126(18) 0.2964(9) 0.0257(19) Uani 0.411(3) 1 d D U P A 1
C8 C 0.5238(13) 0.175(2) 0.3647(9) 0.028(2) Uani 0.411(3) 1 d D U P A 1
H8 H 0.475650 0.208713 0.392062 0.033 Uiso 0.411(3) 1 calc R U P A 1
C9 C 0.6400(12) 0.185(2) 0.3911(10) 0.0273(19) Uani 0.411(3) 1 d D U P A 1
H9 H 0.667207 0.205509 0.439519 0.033 Uiso 0.411(3) 1 calc R U P A 1
C10 C 0.7143(11) 0.163(3) 0.3426(11) 0.027(2) Uani 0.411(3) 1 d D U P A 1
P1B P 0.26413(5) 0.50030(5) 0.13955(3) 0.03431(13) Uani 0.485(3) 1 d D U P A 2
P2B P 0.86617(4) 0.17462(4) 0.36844(3) 0.02668(12) Uani 0.485(3) 1 d D U P A 2
S1B S 0.3183(6) 0.0935(6) 0.2772(4) 0.0248(12) Uani 0.485(3) 1 d D U P A 2
O1B O 0.2662(12) 0.1061(9) 0.3403(5) 0.029(2) Uani 0.485(3) 1 d D U P A 2
O2B O 0.2784(12) -0.0097(11) 0.2247(7) 0.031(2) Uani 0.485(3) 1 d D U P A 2
C1B C 0.3083(17) 0.2089(9) 0.2385(6) 0.0233(14) Uani 0.485(3) 1 d D U P A 2
C2B C 0.2947(13) 0.3060(10) 0.2806(7) 0.0255(16) Uani 0.485(3) 1 d D U P A 2
H2B H 0.295824 0.311487 0.329183 0.031 Uiso 0.485(3) 1 calc R U P A 2
C3B C 0.2795(10) 0.3940(11) 0.2507(6) 0.0261(15) Uani 0.485(3) 1 d D U P A 2
H3B H 0.264800 0.458856 0.277971 0.031 Uiso 0.485(3) 1 calc R U P A 2
C4B C 0.286(3) 0.3872(12) 0.1800(6) 0.0316(15) Uani 0.485(3) 1 d D U P A 2
C5B C 0.2974(19) 0.2887(10) 0.1379(7) 0.0338(19) Uani 0.485(3) 1 d D U P A 2
H5B H 0.303547 0.285229 0.090103 0.041 Uiso 0.485(3) 1 calc R U P A 2
C6B C 0.2998(14) 0.1948(12) 0.1677(7) 0.0328(19) Uani 0.485(3) 1 d D U P A 2
H6B H 0.295572 0.122925 0.139355 0.039 Uiso 0.485(3) 1 calc R U P A 2
C7B C 0.4721(9) 0.1210(16) 0.3014(8) 0.0263(17) Uani 0.485(3) 1 d D U P A 2
C8B C 0.5228(11) 0.1661(17) 0.3705(8) 0.0281(18) Uani 0.485(3) 1 d D U P A 2
H8B H 0.475868 0.178643 0.405811 0.034 Uiso 0.485(3) 1 calc R U P A 2
C9B C 0.6446(11) 0.192(2) 0.3860(8) 0.030(2) Uani 0.485(3) 1 d D U P A 2
H9B H 0.682731 0.236397 0.430390 0.036 Uiso 0.485(3) 1 calc R U P A 2
C10B C 0.7127(9) 0.154(2) 0.3373(9) 0.0250(17) Uani 0.485(3) 1 d D U P A 2
P1C P 0.26413(5) 0.50030(5) 0.13955(3) 0.03431(13) Uani 0.104(3) 1 d D U P A 3
P2C P 0.86617(4) 0.17462(4) 0.36844(3) 0.02668(12) Uani 0.104(3) 1 d D U P A 3
S1C S 0.3206(13) 0.1211(10) 0.2913(7) 0.0288(18) Uani 0.104(3) 1 d D U P A 3
O1C O 0.272(2) 0.1451(19) 0.3539(11) 0.030(4) Uani 0.104(3) 1 d D U P A 3
O2C O 0.273(3) 0.0112(18) 0.2434(13) 0.031(5) Uani 0.104(3) 1 d D U P A 3
C1C C 0.313(4) 0.227(2) 0.2441(12) 0.025(2) Uani 0.104(3) 1 d D U P A 3
C2C C 0.325(3) 0.3352(18) 0.2838(13) 0.029(3) Uani 0.104(3) 1 d D U P A 3
H2C H 0.345364 0.350901 0.332761 0.034 Uiso 0.104(3) 1 calc R U P A 3
C3C C 0.307(4) 0.418(2) 0.2513(14) 0.030(3) Uani 0.104(3) 1 d D U P A 3
H3C H 0.310441 0.492880 0.275721 0.035 Uiso 0.104(3) 1 calc R U P A 3
C4C C 0.282(9) 0.384(4) 0.1783(14) 0.031(2) Uani 0.104(3) 1 d D U P A 3
C5C C 0.315(4) 0.295(3) 0.1402(16) 0.031(3) Uani 0.104(3) 1 d D U P A 3
H5C H 0.329611 0.293339 0.093584 0.037 Uiso 0.104(3) 1 calc R U P A 3
C6C C 0.327(4) 0.209(2) 0.1749(13) 0.030(3) Uani 0.104(3) 1 d D U P A 3
H6C H 0.343821 0.141437 0.152103 0.036 Uiso 0.104(3) 1 calc R U P A 3
C7C C 0.4752(18) 0.142(3) 0.3120(16) 0.025(2) Uani 0.104(3) 1 d D U P A 3
C8C C 0.532(2) 0.196(3) 0.3788(17) 0.027(3) Uani 0.104(3) 1 d D U P A 3
H8C H 0.489012 0.226051 0.412209 0.032 Uiso 0.104(3) 1 calc R U P A 3
C9C C 0.651(2) 0.207(5) 0.397(2) 0.027(3) Uani 0.104(3) 1 d D U P A 3
H9C H 0.690642 0.248088 0.441603 0.033 Uiso 0.104(3) 1 calc R U P A 3
C10C C 0.710(2) 0.156(7) 0.348(2) 0.027(3) Uani 0.104(3) 1 d D U P A 3
C11 C 0.66419(18) 0.10817(18) 0.27146(11) 0.0328(4) Uani 1 1 d . . . . .
H11 H 0.712483 0.086487 0.238972 0.039 Uiso 1 1 calc R U . A 1
C12 C 0.54423(19) 0.08746(19) 0.25137(11) 0.0348(4) Uani 1 1 d . . . . .
H12 H 0.510190 0.054793 0.204393 0.042 Uiso 1 1 calc R U . A 1
C13 C 0.1620(2) 0.55751(19) 0.18566(11) 0.0350(4) Uani 1 1 d . . . . .
C14 C 0.0586(2) 0.4823(2) 0.19755(12) 0.0395(5) Uani 1 1 d . . . . .
H14 H 0.041210 0.402329 0.179669 0.047 Uiso 1 1 calc R U . . .
C15 C -0.0179(2) 0.5253(2) 0.23547(13) 0.0452(5) Uani 1 1 d . . . . .
H15 H -0.088785 0.474927 0.243010 0.054 Uiso 1 1 calc R U . . .
C16 C 0.0086(2) 0.6412(2) 0.26237(13) 0.0463(5) Uani 1 1 d . . . . .
H16 H -0.043330 0.669940 0.289390 0.056 Uiso 1 1 calc R U . . .
C17 C 0.1099(2) 0.7161(2) 0.25045(14) 0.0462(5) Uani 1 1 d . . . . .
H17 H 0.126601 0.795875 0.268681 0.055 Uiso 1 1 calc R U . . .
C18 C 0.1874(2) 0.6747(2) 0.21176(13) 0.0409(5) Uani 1 1 d . . . . .
H18 H 0.256858 0.725904 0.203235 0.049 Uiso 1 1 calc R U . . .
C19 C 0.2074(2) 0.4439(2) 0.04972(12) 0.0424(5) Uani 1 1 d . . . . .
C20 C 0.0866(3) 0.4098(2) 0.02700(14) 0.0511(6) Uani 1 1 d . . . . .
H20 H 0.033355 0.420674 0.058795 0.061 Uiso 1 1 calc R U . . .
C21 C 0.0446(4) 0.3598(3) -0.04236(16) 0.0687(9) Uani 1 1 d . . . . .
H21 H -0.037597 0.335768 -0.058192 0.082 Uiso 1 1 calc R U . . .
C22 C 0.1215(5) 0.3454(3) -0.08769(16) 0.0798(12) Uani 1 1 d . . . . .
H22 H 0.092113 0.311918 -0.135201 0.096 Uiso 1 1 calc R U . . .
C23 C 0.2423(5) 0.3786(3) -0.06590(17) 0.0790(12) Uani 1 1 d . . . . .
H23 H 0.294150 0.367382 -0.098510 0.095 Uiso 1 1 calc R U . . .
C24 C 0.2878(3) 0.4284(3) 0.00367(15) 0.0597(8) Uani 1 1 d . . . . .
H24 H 0.370028 0.450920 0.019273 0.072 Uiso 1 1 calc R U . . .
C25 C 0.3991(2) 0.6112(2) 0.14768(13) 0.0411(5) Uani 1 1 d . . . . .
C26 C 0.4046(3) 0.6896(2) 0.10430(16) 0.0548(6) Uani 1 1 d . . . . .
H26 H 0.341058 0.679061 0.068832 0.066 Uiso 1 1 calc R U . . .
C27 C 0.5036(3) 0.7823(3) 0.11372(19) 0.0623(8) Uani 1 1 d . . . . .
H27 H 0.507891 0.836019 0.084748 0.075 Uiso 1 1 calc R U . . .
C28 C 0.5961(3) 0.7970(2) 0.16512(18) 0.0593(7) Uani 1 1 d . . . . .
H28 H 0.664004 0.860571 0.170882 0.071 Uiso 1 1 calc R U . . .
C29 C 0.5911(3) 0.7202(3) 0.20846(17) 0.0558(7) Uani 1 1 d . . . . .
H29 H 0.655073 0.731531 0.243851 0.067 Uiso 1 1 calc R U . . .
C30 C 0.4919(2) 0.6260(2) 0.19992(14) 0.0465(5) Uani 1 1 d . . . . .
H30 H 0.487710 0.572924 0.229291 0.056 Uiso 1 1 calc R U . . .
C31 C 0.87560(16) 0.12284(16) 0.44694(10) 0.0278(4) Uani 1 1 d . . . . .
C32 C 0.78603(18) 0.02938(19) 0.45567(12) 0.0360(4) Uani 1 1 d . . . . .
H32 H 0.720565 -0.005968 0.420201 0.043 Uiso 1 1 calc R U . . .
C33 C 0.79309(19) -0.0113(2) 0.51603(13) 0.0390(5) Uani 1 1 d . . . . .
H33 H 0.732487 -0.074679 0.522012 0.047 Uiso 1 1 calc R U . . .
C34 C 0.88886(19) 0.0405(2) 0.56788(12) 0.0363(4) Uani 1 1 d . . . . .
H34 H 0.892896 0.013423 0.609655 0.044 Uiso 1 1 calc R U . . .
C35 C 0.97844(19) 0.13159(19) 0.55882(11) 0.0357(4) Uani 1 1 d . . . . .
H35 H 1.044406 0.165714 0.594087 0.043 Uiso 1 1 calc R U . . .
C36 C 0.97250(17) 0.17320(17) 0.49875(11) 0.0311(4) Uani 1 1 d . . . . .
H36 H 1.034105 0.235757 0.492797 0.037 Uiso 1 1 calc R U . . .
C37 C 0.95206(18) 0.32135(17) 0.38420(11) 0.0318(4) Uani 1 1 d . . . . .
C38 C 0.8972(2) 0.40787(19) 0.39157(12) 0.0373(4) Uani 1 1 d . . . . .
H38 H 0.813734 0.389513 0.385033 0.045 Uiso 1 1 calc R U . . .
C39 C 0.9654(3) 0.5216(2) 0.40862(13) 0.0460(5) Uani 1 1 d . . . . .
H39 H 0.928440 0.581157 0.413992 0.055 Uiso 1 1 calc R U . . .
C40 C 1.0867(3) 0.5482(2) 0.41773(13) 0.0478(6) Uani 1 1 d . . . . .
H40 H 1.132664 0.626002 0.429355 0.057 Uiso 1 1 calc R U . . .
C41 C 1.1418(2) 0.4624(2) 0.41009(13) 0.0457(5) Uani 1 1 d . . . . .
H41 H 1.225265 0.481564 0.416159 0.055 Uiso 1 1 calc R U . . .
C42 C 1.0753(2) 0.3482(2) 0.39355(13) 0.0394(5) Uani 1 1 d . . . . .
H42 H 1.112872 0.289123 0.388631 0.047 Uiso 1 1 calc R U . . .
C43 C 0.91822(17) 0.09136(18) 0.30133(11) 0.0315(4) Uani 1 1 d . . . . .
C44 C 0.9729(2) 0.1417(2) 0.25088(13) 0.0421(5) Uani 1 1 d . . . . .
H44 H 0.987684 0.221525 0.253465 0.051 Uiso 1 1 calc R U . . .
C45 C 1.0057(2) 0.0737(3) 0.19663(14) 0.0517(6) Uani 1 1 d . . . . .
H45 H 1.043690 0.107414 0.162268 0.062 Uiso 1 1 calc R U . . .
C46 C 0.9834(2) -0.0416(3) 0.19248(14) 0.0536(7) Uani 1 1 d . . . . .
H46 H 1.006836 -0.087159 0.155539 0.064 Uiso 1 1 calc R U . . .
C47 C 0.9266(3) -0.0924(2) 0.24214(15) 0.0509(6) Uani 1 1 d . . . . .
H47 H 0.909864 -0.172614 0.238388 0.061 Uiso 1 1 calc R U . . .
C48 C 0.8947(2) -0.0261(2) 0.29686(12) 0.0393(5) Uani 1 1 d . . . . .
H48 H 0.856965 -0.060379 0.331152 0.047 Uiso 1 1 calc R U . . .
N1 N 0.4395(3) 0.2941(3) 0.6176(2) 0.0441(8) Uani 0.658(3) 1 d D U P B 1
S2 S 0.3478(2) 0.33048(17) 0.57203(15) 0.0473(5) Uani 0.658(3) 1 d D U P B 1
O3 O 0.2389(3) 0.3060(4) 0.5963(3) 0.0657(11) Uani 0.658(3) 1 d D U P B 1
O4 O 0.3481(4) 0.3009(3) 0.49837(19) 0.0622(9) Uani 0.658(3) 1 d D U P B 1
C49 C 0.4049(5) 0.4888(4) 0.5934(3) 0.0500(9) Uani 0.658(3) 1 d D U P B 1
F1 F 0.3995(4) 0.5287(4) 0.6592(2) 0.0675(11) Uani 0.658(3) 1 d D U P B 1
F2 F 0.5156(5) 0.5223(6) 0.5833(4) 0.0570(12) Uani 0.658(3) 1 d D U P B 1
F3 F 0.3415(5) 0.5324(5) 0.5544(3) 0.0634(13) Uani 0.658(3) 1 d D U P B 1
S3 S 0.5661(3) 0.2903(2) 0.60264(14) 0.0305(4) Uani 0.658(3) 1 d D U P B 1
O5 O 0.5955(3) 0.2972(3) 0.53558(17) 0.0517(8) Uani 0.658(3) 1 d D U P B 1
O6 O 0.6519(4) 0.3600(4) 0.6600(3) 0.0462(10) Uani 0.658(3) 1 d D U P B 1
C50 C 0.5592(5) 0.1453(5) 0.6121(3) 0.0470(10) Uani 0.658(3) 1 d D U P B 1
F4 F 0.5100(5) 0.1209(3) 0.6668(2) 0.0744(12) Uani 0.658(3) 1 d D U P B 1
F5 F 0.4928(6) 0.0699(5) 0.5566(3) 0.0779(19) Uani 0.658(3) 1 d D U P B 1
F6 F 0.6671(4) 0.1336(4) 0.6182(3) 0.0730(15) Uani 0.658(3) 1 d D U P B 1
N1B N 0.4578(10) 0.2680(12) 0.5463(8) 0.0497(18) Uani 0.153(2) 1 d D U P C 2
S2B S 0.3542(10) 0.3122(9) 0.5639(6) 0.0503(15) Uani 0.153(2) 1 d D U P C 2
O3B O 0.2715(14) 0.2920(13) 0.5051(8) 0.069(3) Uani 0.153(2) 1 d D U P C 2
O4B O 0.3034(13) 0.2662(14) 0.6215(8) 0.070(3) Uani 0.153(2) 1 d D U P C 2
C49B C 0.403(2) 0.4692(13) 0.5943(11) 0.057(2) Uani 0.153(2) 1 d D U P C 2
F1B F 0.4275(18) 0.5030(17) 0.6628(10) 0.070(4) Uani 0.153(2) 1 d D U P C 2
F2B F 0.328(2) 0.520(2) 0.5732(12) 0.064(4) Uani 0.153(2) 1 d D U P C 2
F3B F 0.502(2) 0.519(3) 0.5725(18) 0.064(4) Uani 0.153(2) 1 d D U P C 2
S3B S 0.5734(12) 0.2807(12) 0.5945(7) 0.0456(17) Uani 0.153(2) 1 d D U P C 2
O5B O 0.6679(11) 0.2835(13) 0.5544(7) 0.053(3) Uani 0.153(2) 1 d D U P C 2
O6B O 0.5939(13) 0.3568(13) 0.6602(7) 0.048(3) Uani 0.153(2) 1 d D U P C 2
C50B C 0.5622(18) 0.1426(15) 0.6173(9) 0.047(2) Uani 0.153(2) 1 d D U P C 2
F4B F 0.5592(11) 0.1434(12) 0.6824(7) 0.037(2) Uani 0.153(2) 1 d D U P C 2
F5B F 0.4827(16) 0.0588(16) 0.5753(10) 0.042(3) Uani 0.153(2) 1 d D U P C 2
F6B F 0.6579(14) 0.1241(16) 0.5910(8) 0.049(3) Uani 0.153(2) 1 d D U P C 2
N1C N 0.410(2) 0.285(3) 0.6306(16) 0.049(2) Uani 0.0498(12) 1 d D U P D 3
S2C S 0.3019(14) 0.3300(12) 0.6279(8) 0.054(2) Uani 0.0498(12) 1 d D U P D 3
O3C O 0.227(2) 0.281(3) 0.6738(16) 0.055(6) Uani 0.0498(12) 1 d D U P D 3
O4C O 0.243(3) 0.320(3) 0.5586(13) 0.058(4) Uani 0.0498(12) 1 d D U P D 3
C49C C 0.352(2) 0.4832(16) 0.6688(14) 0.060(3) Uani 0.0498(12) 1 d D U P D 3
F1C F 0.423(3) 0.499(3) 0.7274(16) 0.073(6) Uani 0.0498(12) 1 d D U P D 3
F2C F 0.400(3) 0.545(3) 0.627(2) 0.066(4) Uani 0.0498(12) 1 d D U P D 3
F3C F 0.261(3) 0.517(3) 0.6869(19) 0.075(7) Uani 0.0498(12) 1 d D U P D 3
S3C S 0.5093(13) 0.2988(11) 0.5837(8) 0.0507(18) Uani 0.0498(12) 1 d D U P D 3
O5C O 0.466(3) 0.257(3) 0.5121(10) 0.052(4) Uani 0.0498(12) 1 d D U P D 3
O6C O 0.595(2) 0.4080(18) 0.6037(18) 0.054(4) Uani 0.0498(12) 1 d D U P D 3
C50C C 0.580(2) 0.196(2) 0.6083(13) 0.048(2) Uani 0.0498(12) 1 d D U P D 3
F4C F 0.616(3) 0.211(3) 0.6748(12) 0.056(3) Uani 0.0498(12) 1 d D U P D 3
F5C F 0.514(3) 0.090(2) 0.584(2) 0.053(4) Uani 0.0498(12) 1 d D U P D 3
F6C F 0.672(2) 0.205(3) 0.5726(15) 0.055(3) Uani 0.0498(12) 1 d D U P D 3
N1D N 0.4218(18) 0.2637(17) 0.6100(17) 0.048(2) Uani 0.0908(18) 1 d D U P E 4
S2D S 0.3655(8) 0.3582(8) 0.6202(6) 0.0585(15) Uani 0.0908(18) 1 d D U P E 4
O3D O 0.425(2) 0.4537(19) 0.6744(11) 0.068(4) Uani 0.0908(18) 1 d D U P E 4
O4D O 0.2420(15) 0.314(3) 0.6262(15) 0.054(4) Uani 0.0908(18) 1 d D U P E 4
C49D C 0.3705(17) 0.4247(16) 0.5437(9) 0.060(2) Uani 0.0908(18) 1 d D U P E 4
F1D F 0.330(2) 0.3426(19) 0.4872(11) 0.074(4) Uani 0.0908(18) 1 d D U P E 4
F2D F 0.4767(17) 0.485(2) 0.5409(14) 0.078(4) Uani 0.0908(18) 1 d D U P E 4
F3D F 0.302(2) 0.4928(19) 0.5474(15) 0.063(4) Uani 0.0908(18) 1 d D U P E 4
S3D S 0.5510(15) 0.2720(14) 0.5960(10) 0.0466(17) Uani 0.0908(18) 1 d D U P E 4
O5D O 0.559(2) 0.257(2) 0.5253(10) 0.051(4) Uani 0.0908(18) 1 d D U P E 4
O6D O 0.638(3) 0.361(3) 0.6437(16) 0.046(4) Uani 0.0908(18) 1 d D U P E 4
C50D C 0.5468(17) 0.1367(18) 0.6217(11) 0.047(2) Uani 0.0908(18) 1 d D U P E 4
F4D F 0.6369(14) 0.1358(14) 0.6618(9) 0.040(3) Uani 0.0908(18) 1 d D U P E 4
F5D F 0.523(3) 0.053(2) 0.5667(14) 0.051(4) Uani 0.0908(18) 1 d D U P E 4
F6D F 0.4500(12) 0.1221(14) 0.6541(9) 0.036(3) Uani 0.0908(18) 1 d D U P E 4
N1E N 0.438(3) 0.263(2) 0.579(2) 0.049(2) Uani 0.048(2) 1 d D U P F 5
S2E S 0.3677(19) 0.3490(19) 0.5872(14) 0.0539(18) Uani 0.048(2) 1 d D U P F 5
O3E O 0.249(2) 0.298(3) 0.553(3) 0.057(4) Uani 0.048(2) 1 d D U P F 5
O4E O 0.379(4) 0.407(3) 0.6593(15) 0.062(3) Uani 0.048(2) 1 d D U P F 5
C49E C 0.423(3) 0.464(2) 0.5414(15) 0.058(2) Uani 0.048(2) 1 d D U P F 5
F1E F 0.538(3) 0.510(3) 0.563(2) 0.058(3) Uani 0.048(2) 1 d D U P F 5
F2E F 0.376(4) 0.547(3) 0.555(3) 0.067(4) Uani 0.048(2) 1 d D U P F 5
F3E F 0.409(3) 0.425(3) 0.4743(14) 0.065(4) Uani 0.048(2) 1 d D U P F 5
S3E S 0.572(2) 0.278(2) 0.6004(17) 0.0464(19) Uani 0.048(2) 1 d D U P F 5
O5E O 0.639(4) 0.260(4) 0.546(2) 0.048(4) Uani 0.048(2) 1 d D U P F 5
O6E O 0.624(5) 0.378(3) 0.654(3) 0.046(5) Uani 0.048(2) 1 d D U P F 5
C50E C 0.566(3) 0.157(2) 0.6419(16) 0.047(2) Uani 0.048(2) 1 d D U P F 5
F4E F 0.545(3) 0.170(3) 0.7057(15) 0.051(4) Uani 0.048(2) 1 d D U P F 5
F5E F 0.493(3) 0.061(2) 0.607(2) 0.053(4) Uani 0.048(2) 1 d D U P F 5
F6E F 0.674(3) 0.144(4) 0.645(2) 0.053(4) Uani 0.048(2) 1 d D U P F 5
N2 N 0.7047(3) 0.1703(3) 0.02614(16) 0.0555(7) Uani 0.8137(15) 1 d D U P G 1
S4 S 0.75941(7) 0.27915(7) 0.08633(5) 0.0466(2) Uani 0.8137(15) 1 d D U P G 1
O7 O 0.8204(2) 0.2633(2) 0.14724(15) 0.0595(6) Uani 0.8137(15) 1 d D U P G 1
O8 O 0.8130(2) 0.3728(2) 0.05646(18) 0.0683(8) Uani 0.8137(15) 1 d D U P G 1
C51 C 0.6271(5) 0.3151(5) 0.1162(3) 0.0636(12) Uani 0.8137(15) 1 d D U P G 1
F7 F 0.5645(2) 0.2283(3) 0.13959(16) 0.0793(7) Uani 0.8137(15) 1 d D U P G 1
F8 F 0.6610(3) 0.4064(3) 0.16444(18) 0.0905(9) Uani 0.8137(15) 1 d D U P G 1
F9 F 0.5622(4) 0.3325(5) 0.0644(3) 0.0816(10) Uani 0.8137(15) 1 d D U P G 1
S5 S 0.70144(8) 0.04495(7) 0.03184(4) 0.0530(2) Uani 0.8137(15) 1 d D U P G 1
O9 O 0.7026(4) 0.0220(3) 0.0993(2) 0.0697(10) Uani 0.8137(15) 1 d D U P G 1
O10 O 0.6195(3) -0.0332(3) -0.02377(19) 0.0811(11) Uani 0.8137(15) 1 d D U P G 1
C52 C 0.8474(4) 0.0373(4) 0.0084(2) 0.0648(11) Uani 0.8137(15) 1 d D U P G 1
F10 F 0.9338(2) 0.1187(2) 0.04816(13) 0.0762(7) Uani 0.8137(15) 1 d D U P G 1
F11 F 0.8597(3) -0.0632(3) 0.0134(2) 0.1059(10) Uani 0.8137(15) 1 d D U P G 1
F12 F 0.8537(2) 0.0473(3) -0.05659(13) 0.0881(9) Uani 0.8137(15) 1 d D U P G 1
N2B N 0.7081(15) 0.2745(16) 0.0663(11) 0.072(3) Uani 0.1285(16) 1 d D U P H 2
S4B S 0.5989(8) 0.2772(9) 0.0994(5) 0.0717(19) Uani 0.1285(16) 1 d D U P H 2
O7B O 0.530(3) 0.333(3) 0.0635(17) 0.084(6) Uani 0.1285(16) 1 d D U P H 2
O8B O 0.532(2) 0.1643(16) 0.1066(13) 0.092(5) Uani 0.1285(16) 1 d D U P H 2
C51B C 0.6418(16) 0.3653(16) 0.1879(8) 0.072(3) Uani 0.1285(16) 1 d D U P H 2
F7B F 0.7153(15) 0.3285(17) 0.2246(10) 0.083(4) Uani 0.1285(16) 1 d D U P H 2
F8B F 0.5512(15) 0.3706(17) 0.2181(10) 0.086(4) Uani 0.1285(16) 1 d D U P H 2
F9B F 0.7021(16) 0.4712(15) 0.1852(10) 0.074(4) Uani 0.1285(16) 1 d D U P H 2
S5B S 0.7849(6) 0.1913(7) 0.0771(4) 0.0784(17) Uani 0.1285(16) 1 d D U P H 2
O9B O 0.9093(12) 0.2419(18) 0.0889(11) 0.086(5) Uani 0.1285(16) 1 d D U P H 2
O10B O 0.7386(19) 0.1141(17) 0.1201(10) 0.087(4) Uani 0.1285(16) 1 d D U P H 2
C52B C 0.7570(16) 0.1088(15) -0.0117(8) 0.078(3) Uani 0.1285(16) 1 d D U P H 2
F10B F 0.7954(19) 0.1709(18) -0.0550(9) 0.110(5) Uani 0.1285(16) 1 d D U P H 2
F11B F 0.6454(14) 0.052(2) -0.0332(10) 0.101(4) Uani 0.1285(16) 1 d D U P H 2
F12B F 0.8018(19) 0.0213(17) -0.0053(12) 0.096(4) Uani 0.1285(16) 1 d D U P H 2
N2C N 0.638(2) 0.1827(18) 0.0857(18) 0.071(3) Uani 0.0577(15) 1 d D U P I 3
S4C S 0.6602(17) 0.3127(16) 0.1000(10) 0.076(2) Uani 0.0577(15) 1 d D U P I 3
O7C O 0.765(3) 0.368(3) 0.0768(19) 0.070(6) Uani 0.0577(15) 1 d D U P I 3
O8C O 0.559(4) 0.345(5) 0.073(3) 0.076(6) Uani 0.0577(15) 1 d D U P I 3
C51C C 0.678(3) 0.366(3) 0.1943(12) 0.075(3) Uani 0.0577(15) 1 d D U P I 3
F7C F 0.761(3) 0.330(4) 0.2240(18) 0.089(7) Uani 0.0577(15) 1 d D U P I 3
F8C F 0.580(3) 0.334(4) 0.2186(18) 0.084(6) Uani 0.0577(15) 1 d D U P I 3
F9C F 0.715(4) 0.479(2) 0.212(2) 0.089(6) Uani 0.0577(15) 1 d D U P I 3
S5C S 0.7386(15) 0.1239(14) 0.0831(8) 0.076(2) Uani 0.0577(15) 1 d D U P I 3
O9C O 0.853(2) 0.201(3) 0.107(2) 0.081(5) Uani 0.0577(15) 1 d D U P I 3
O10C O 0.711(5) 0.023(3) 0.111(3) 0.072(7) Uani 0.0577(15) 1 d D U P I 3
C52C C 0.737(2) 0.075(2) -0.0093(10) 0.075(3) Uani 0.0577(15) 1 d D U P I 3
F10C F 0.841(3) 0.085(4) -0.0299(19) 0.089(5) Uani 0.0577(15) 1 d D U P I 3
F11C F 0.680(3) 0.121(3) -0.0493(15) 0.094(6) Uani 0.0577(15) 1 d D U P I 3
F12C F 0.676(4) -0.036(2) -0.0197(18) 0.085(5) Uani 0.0577(15) 1 d D U P I 3
 
loop_
 _atom_site_aniso_label
 _atom_site_aniso_U_11
 _atom_site_aniso_U_22
 _atom_site_aniso_U_33
 _atom_site_aniso_U_23
 _atom_site_aniso_U_13
 _atom_site_aniso_U_12
P1 0.0410(3) 0.0315(3) 0.0319(3) 0.0085(2) 0.0070(2) 0.0111(2)
P2 0.0237(2) 0.0256(2) 0.0318(2) 0.00845(18) 0.00484(17) 0.00689(17)
S1 0.0219(11) 0.021(2) 0.035(2) 0.0113(17) 0.0104(11) 0.0106(12)
O1 0.029(2) 0.028(5) 0.035(4) 0.009(3) 0.013(3) 0.010(3)
O2 0.024(4) 0.021(3) 0.045(5) 0.001(3) 0.005(3) 0.010(3)
C1 0.022(2) 0.024(3) 0.033(3) -0.001(2) 0.006(2) 0.011(2)
C2 0.026(4) 0.029(3) 0.027(3) 0.007(3) 0.005(3) 0.011(3)
C3 0.029(4) 0.028(3) 0.036(3) -0.003(2) 0.009(2) 0.013(3)
C4 0.033(3) 0.030(3) 0.029(3) 0.013(2) 0.003(3) 0.009(2)
C5 0.035(3) 0.029(3) 0.027(3) 0.003(2) 0.004(3) 0.009(3)
C6 0.028(3) 0.032(3) 0.025(3) 0.005(2) 0.009(2) 0.014(2)
C7 0.024(3) 0.022(3) 0.034(3) 0.010(3) 0.001(3) 0.010(2)
C8 0.029(3) 0.028(4) 0.032(3) 0.011(3) 0.010(2) 0.013(2)
C9 0.028(3) 0.028(3) 0.029(3) 0.008(3) 0.008(2) 0.010(2)
C10 0.027(3) 0.027(4) 0.029(3) 0.010(3) 0.002(3) 0.007(3)
P1B 0.0410(3) 0.0315(3) 0.0319(3) 0.0085(2) 0.0070(2) 0.0111(2)
P2B 0.0237(2) 0.0256(2) 0.0318(2) 0.00845(18) 0.00484(17) 0.00689(17)
S1B 0.0238(13) 0.0204(19) 0.0313(19) 0.0018(14) 0.0052(13) 0.0104(13)
O1B 0.032(2) 0.021(5) 0.033(4) 0.003(3) 0.011(3) 0.008(4)
O2B 0.030(4) 0.023(3) 0.040(5) -0.003(3) 0.009(3) 0.014(3)
C1B 0.022(2) 0.025(3) 0.027(2) 0.009(2) 0.005(2) 0.010(2)
C2B 0.022(3) 0.029(3) 0.027(2) 0.003(2) 0.0076(19) 0.0102(19)
C3B 0.024(3) 0.029(2) 0.029(2) 0.0061(19) 0.008(2) 0.013(2)
C4B 0.031(2) 0.032(2) 0.032(3) 0.003(2) 0.006(2) 0.010(2)
C5B 0.036(4) 0.036(3) 0.026(3) 0.006(2) 0.001(2) 0.006(3)
C6B 0.031(4) 0.033(3) 0.034(3) 0.003(2) 0.005(2) 0.012(2)
C7B 0.027(2) 0.025(3) 0.033(3) 0.010(2) 0.011(2) 0.013(2)
C8B 0.029(2) 0.027(3) 0.032(3) 0.014(2) 0.007(2) 0.010(2)
C9B 0.031(3) 0.031(3) 0.028(3) 0.008(3) 0.002(2) 0.007(2)
C10B 0.024(2) 0.024(3) 0.031(3) 0.008(3) 0.009(2) 0.011(2)
P1C 0.0410(3) 0.0315(3) 0.0319(3) 0.0085(2) 0.0070(2) 0.0111(2)
P2C 0.0237(2) 0.0256(2) 0.0318(2) 0.00845(18) 0.00484(17) 0.00689(17)
S1C 0.023(2) 0.030(3) 0.036(3) 0.005(3) 0.001(2) 0.013(3)
O1C 0.028(6) 0.028(9) 0.033(7) 0.005(6) 0.009(6) 0.009(7)
O2C 0.029(7) 0.027(8) 0.035(8) -0.005(6) 0.008(7) 0.009(7)
C1C 0.024(3) 0.027(4) 0.028(4) 0.007(3) 0.004(3) 0.012(3)
C2C 0.025(4) 0.030(4) 0.030(4) 0.002(4) 0.005(4) 0.010(4)
C3C 0.028(4) 0.031(4) 0.031(4) 0.005(4) 0.005(4) 0.010(4)
C4C 0.033(3) 0.031(3) 0.030(3) 0.006(3) 0.006(3) 0.010(3)
C5C 0.030(4) 0.034(4) 0.028(4) 0.005(4) 0.004(4) 0.010(4)
C6C 0.028(4) 0.031(4) 0.030(4) 0.001(4) 0.004(4) 0.010(4)
C7C 0.025(4) 0.023(4) 0.033(4) 0.010(4) 0.008(4) 0.014(4)
C8C 0.029(4) 0.025(4) 0.031(4) 0.010(4) 0.004(4) 0.013(4)
C9C 0.026(4) 0.027(4) 0.031(4) 0.009(4) 0.006(4) 0.010(4)
C10C 0.027(4) 0.026(4) 0.030(4) 0.010(4) 0.002(4) 0.009(4)
C11 0.0314(10) 0.0347(10) 0.0344(10) 0.0094(8) 0.0047(8) 0.0118(8)
C12 0.0339(10) 0.0358(10) 0.0347(10) 0.0095(8) 0.0007(8) 0.0101(8)
C13 0.0387(11) 0.0346(10) 0.0325(10) 0.0081(8) 0.0022(8) 0.0119(8)
C14 0.0451(12) 0.0361(11) 0.0376(11) 0.0089(9) 0.0066(9) 0.0113(9)
C15 0.0460(13) 0.0514(14) 0.0433(12) 0.0167(11) 0.0121(10) 0.0166(11)
C16 0.0529(14) 0.0514(14) 0.0415(12) 0.0096(10) 0.0085(10) 0.0262(11)
C17 0.0509(14) 0.0400(12) 0.0483(13) 0.0028(10) 0.0016(10) 0.0207(10)
C18 0.0409(12) 0.0362(11) 0.0449(12) 0.0067(9) 0.0015(9) 0.0126(9)
C19 0.0653(15) 0.0349(11) 0.0323(11) 0.0106(9) 0.0074(10) 0.0208(10)
C20 0.0676(17) 0.0419(13) 0.0406(13) 0.0070(10) -0.0055(11) 0.0159(12)
C21 0.102(3) 0.0492(16) 0.0463(16) 0.0026(12) -0.0183(16) 0.0208(16)
C22 0.149(4) 0.0564(18) 0.0348(14) 0.0016(12) -0.0081(18) 0.042(2)
C23 0.150(4) 0.066(2) 0.0430(16) 0.0160(14) 0.035(2) 0.060(2)
C24 0.098(2) 0.0554(16) 0.0421(14) 0.0178(12) 0.0257(14) 0.0389(16)
C25 0.0432(12) 0.0362(11) 0.0452(12) 0.0098(9) 0.0154(10) 0.0095(9)
C26 0.0624(17) 0.0467(14) 0.0580(16) 0.0204(12) 0.0158(13) 0.0115(12)
C27 0.0701(19) 0.0476(15) 0.075(2) 0.0254(14) 0.0272(16) 0.0122(13)
C28 0.0545(16) 0.0431(14) 0.076(2) 0.0083(13) 0.0280(14) 0.0046(12)
C29 0.0448(14) 0.0545(16) 0.0627(17) 0.0070(13) 0.0147(12) 0.0063(12)
C30 0.0422(12) 0.0467(13) 0.0506(14) 0.0113(11) 0.0147(10) 0.0096(10)
C31 0.0246(8) 0.0264(9) 0.0336(9) 0.0084(7) 0.0048(7) 0.0079(7)
C32 0.0266(9) 0.0378(11) 0.0412(11) 0.0133(9) 0.0006(8) 0.0029(8)
C33 0.0314(10) 0.0387(11) 0.0475(12) 0.0196(10) 0.0073(9) 0.0036(8)
C34 0.0366(10) 0.0409(11) 0.0365(11) 0.0161(9) 0.0075(8) 0.0136(9)
C35 0.0333(10) 0.0357(11) 0.0355(10) 0.0068(8) -0.0003(8) 0.0080(8)
C36 0.0287(9) 0.0267(9) 0.0356(10) 0.0065(8) 0.0036(7) 0.0048(7)
C37 0.0340(10) 0.0275(9) 0.0331(10) 0.0100(8) 0.0083(8) 0.0043(8)
C38 0.0408(11) 0.0315(10) 0.0404(11) 0.0113(8) 0.0076(9) 0.0089(9)
C39 0.0622(15) 0.0290(11) 0.0466(13) 0.0103(9) 0.0100(11) 0.0104(10)
C40 0.0617(15) 0.0301(11) 0.0417(12) 0.0077(9) 0.0097(11) -0.0042(10)
C41 0.0395(12) 0.0428(13) 0.0464(13) 0.0105(10) 0.0098(10) -0.0044(10)
C42 0.0343(11) 0.0360(11) 0.0460(12) 0.0114(9) 0.0107(9) 0.0037(8)
C43 0.0247(9) 0.0361(10) 0.0349(10) 0.0062(8) 0.0021(7) 0.0125(8)
C44 0.0363(11) 0.0472(13) 0.0417(12) 0.0099(10) 0.0098(9) 0.0083(9)
C45 0.0376(12) 0.0726(18) 0.0409(12) 0.0056(12) 0.0128(10) 0.0112(12)
C46 0.0424(13) 0.0714(18) 0.0466(14) -0.0051(12) 0.0075(10) 0.0270(12)
C47 0.0568(15) 0.0468(14) 0.0526(14) 0.0006(11) 0.0030(11) 0.0291(12)
C48 0.0425(12) 0.0386(11) 0.0402(11) 0.0075(9) 0.0039(9) 0.0189(9)
N1 0.0387(15) 0.0470(16) 0.0549(17) 0.0180(15) 0.0161(13) 0.0185(13)
S2 0.0321(7) 0.0327(8) 0.0704(11) 0.0011(6) -0.0067(6) 0.0093(5)
O3 0.0330(16) 0.0549(19) 0.105(3) 0.011(2) 0.009(2) 0.0095(13)
O4 0.068(2) 0.0410(16) 0.066(2) 0.0015(14) -0.0221(16) 0.0137(15)
C49 0.0426(18) 0.0361(18) 0.067(2) 0.0023(17) -0.0020(16) 0.0124(16)
F1 0.076(2) 0.054(2) 0.0680(19) -0.0043(16) 0.0078(18) 0.0236(15)
F2 0.0442(19) 0.0411(17) 0.079(3) 0.0102(19) 0.0012(18) 0.0055(14)
F3 0.058(3) 0.0442(19) 0.088(3) 0.0174(19) -0.003(2) 0.0173(18)
S3 0.0297(7) 0.0274(7) 0.0351(7) 0.0074(5) 0.0081(5) 0.0076(5)
O5 0.053(2) 0.065(2) 0.0419(16) 0.0151(14) 0.0201(14) 0.0169(16)
O6 0.042(2) 0.0351(15) 0.052(2) -0.0028(14) -0.0029(16) 0.0060(14)
C50 0.0431(18) 0.0311(16) 0.065(2) 0.0034(17) 0.0100(17) 0.0116(15)
F4 0.103(4) 0.0481(19) 0.084(3) 0.0338(18) 0.031(3) 0.023(2)
F5 0.067(3) 0.044(2) 0.093(3) -0.020(2) 0.020(3) -0.0137(18)
F6 0.0574(18) 0.056(2) 0.105(4) -0.001(3) -0.003(2) 0.0333(15)
N1B 0.042(3) 0.046(3) 0.058(3) 0.014(3) 0.004(3) 0.007(3)
S2B 0.038(2) 0.048(3) 0.065(3) 0.017(2) 0.006(2) 0.011(2)
O3B 0.051(5) 0.055(5) 0.087(6) 0.003(5) -0.011(6) 0.008(5)
O4B 0.053(5) 0.065(5) 0.086(5) 0.007(5) 0.005(4) 0.015(4)
C49B 0.047(3) 0.047(3) 0.070(3) 0.007(3) -0.002(3) 0.012(3)
F1B 0.071(6) 0.054(6) 0.078(6) 0.010(6) -0.001(5) 0.014(6)
F2B 0.063(6) 0.046(6) 0.083(7) 0.008(6) -0.001(6) 0.022(5)
F3B 0.055(6) 0.051(6) 0.070(6) -0.004(6) -0.004(6) 0.003(6)
S3B 0.039(2) 0.042(3) 0.054(3) 0.013(2) 0.009(2) 0.006(2)
O5B 0.035(5) 0.055(5) 0.054(5) 0.011(4) 0.005(4) -0.011(5)
O6B 0.038(5) 0.045(5) 0.057(5) 0.006(4) 0.011(5) 0.009(5)
C50B 0.044(3) 0.036(3) 0.061(3) 0.009(3) 0.008(3) 0.012(3)
F4B 0.037(5) 0.028(4) 0.051(5) 0.015(4) 0.001(4) 0.015(3)
F5B 0.036(5) 0.026(4) 0.060(6) 0.011(5) 0.011(5) 0.001(4)
F6B 0.043(4) 0.042(4) 0.065(5) -0.005(5) 0.017(4) 0.024(4)
N1C 0.040(3) 0.044(3) 0.061(3) 0.010(3) 0.005(3) 0.010(3)
S2C 0.045(3) 0.044(3) 0.070(3) 0.013(3) 0.002(3) 0.007(3)
O3C 0.030(9) 0.049(10) 0.084(10) 0.014(9) 0.006(9) 0.010(8)
O4C 0.042(6) 0.053(6) 0.075(6) 0.008(6) -0.001(6) 0.011(6)
C49C 0.052(5) 0.049(5) 0.072(5) 0.007(5) -0.001(5) 0.010(5)
F1C 0.070(9) 0.059(9) 0.078(9) -0.001(9) -0.003(9) 0.013(9)
F2C 0.060(6) 0.052(6) 0.077(6) 0.007(6) -0.001(6) 0.009(5)
F3C 0.065(12) 0.066(13) 0.084(13) 0.012(12) -0.009(12) 0.012(11)
S3C 0.042(3) 0.047(3) 0.058(3) 0.009(3) 0.010(3) 0.004(3)
O5C 0.045(6) 0.052(6) 0.054(6) 0.006(6) 0.010(6) 0.008(6)
O6C 0.045(6) 0.047(6) 0.060(6) 0.004(6) 0.007(6) 0.005(6)
C50C 0.043(3) 0.039(3) 0.059(3) 0.009(3) 0.009(3) 0.009(3)
F4C 0.050(5) 0.047(5) 0.068(5) 0.008(5) 0.007(5) 0.013(5)
F5C 0.049(6) 0.041(6) 0.068(6) 0.009(6) 0.008(6) 0.014(5)
F6C 0.046(5) 0.051(5) 0.064(6) 0.004(5) 0.012(5) 0.010(5)
N1D 0.039(3) 0.043(3) 0.060(3) 0.010(3) 0.007(3) 0.010(3)
S2D 0.047(3) 0.054(3) 0.071(3) 0.005(3) -0.001(3) 0.016(2)
O3D 0.064(6) 0.056(6) 0.077(6) 0.008(6) -0.003(6) 0.012(6)
O4D 0.034(6) 0.052(6) 0.073(7) 0.004(6) 0.008(6) 0.014(5)
C49D 0.051(3) 0.049(3) 0.075(3) 0.006(3) -0.002(3) 0.011(3)
F1D 0.060(6) 0.065(6) 0.083(7) 0.001(6) -0.005(6) 0.009(6)
F2D 0.069(6) 0.064(6) 0.089(7) 0.009(6) -0.005(6) 0.008(6)
F3D 0.055(7) 0.053(7) 0.079(7) 0.010(7) -0.011(7) 0.022(6)
S3D 0.042(3) 0.041(3) 0.057(3) 0.014(2) 0.010(3) 0.009(2)
O5D 0.046(6) 0.045(6) 0.055(6) 0.006(5) 0.006(5) 0.007(5)
O6D 0.038(6) 0.041(6) 0.054(6) 0.001(6) 0.005(6) 0.007(6)
C50D 0.044(3) 0.037(3) 0.060(3) 0.009(3) 0.008(3) 0.013(3)
F4D 0.037(5) 0.035(5) 0.053(5) 0.009(4) 0.008(4) 0.019(4)
F5D 0.049(6) 0.032(6) 0.070(6) 0.004(5) 0.004(6) 0.016(5)
F6D 0.021(5) 0.040(5) 0.048(5) 0.019(4) -0.002(5) 0.009(4)
N1E 0.040(3) 0.044(3) 0.060(3) 0.009(3) 0.006(3) 0.009(3)
S2E 0.044(3) 0.047(3) 0.066(3) 0.009(3) 0.004(3) 0.011(3)
O3E 0.040(6) 0.051(6) 0.075(6) 0.006(6) -0.002(6) 0.011(6)
O4E 0.052(5) 0.053(5) 0.073(5) 0.007(5) 0.000(5) 0.009(5)
C49E 0.047(4) 0.047(4) 0.073(4) 0.008(4) -0.001(4) 0.009(4)
F1E 0.047(5) 0.046(5) 0.073(5) 0.006(5) -0.002(5) 0.010(5)
F2E 0.057(7) 0.052(7) 0.081(7) 0.007(6) -0.002(7) 0.007(6)
F3E 0.057(6) 0.054(6) 0.076(7) 0.007(6) -0.002(6) 0.012(6)
S3E 0.041(3) 0.041(3) 0.055(3) 0.011(3) 0.008(3) 0.008(3)
O5E 0.042(7) 0.045(7) 0.052(7) 0.012(7) 0.013(7) 0.000(7)
O6E 0.039(7) 0.040(7) 0.055(7) 0.005(7) 0.006(7) 0.008(7)
C50E 0.043(3) 0.038(3) 0.059(3) 0.009(3) 0.009(3) 0.011(3)
F4E 0.048(7) 0.041(7) 0.065(7) 0.016(7) 0.009(7) 0.013(7)
F5E 0.049(6) 0.039(5) 0.070(6) 0.011(6) 0.008(6) 0.013(5)
F6E 0.050(6) 0.044(6) 0.065(6) 0.009(6) 0.000(6) 0.018(6)
N2 0.0494(14) 0.0602(16) 0.0532(15) 0.0172(12) 0.0029(12) 0.0075(12)
S4 0.0389(4) 0.0381(4) 0.0628(5) 0.0206(3) 0.0059(3) 0.0052(3)
O7 0.0592(14) 0.0395(12) 0.0707(16) 0.0075(11) -0.0111(12) 0.0083(10)
O8 0.0532(15) 0.0559(15) 0.109(2) 0.0450(15) 0.0307(15) 0.0142(12)
C51 0.053(3) 0.076(3) 0.074(3) 0.030(2) 0.025(2) 0.024(2)
F7 0.0651(15) 0.101(2) 0.0866(18) 0.0546(16) 0.0348(13) 0.0186(14)
F8 0.092(2) 0.085(2) 0.095(2) -0.0009(17) 0.0176(17) 0.0378(18)
F9 0.0613(19) 0.124(3) 0.085(2) 0.0537(19) 0.0215(15) 0.0464(18)
S5 0.0518(4) 0.0445(4) 0.0530(5) 0.0035(3) 0.0166(3) -0.0006(3)
O9 0.103(2) 0.0406(13) 0.063(2) 0.0149(13) 0.0351(18) 0.0059(14)
O10 0.0518(16) 0.078(2) 0.083(2) -0.0225(17) 0.0171(15) -0.0090(15)
C52 0.051(2) 0.077(3) 0.061(2) 0.0027(19) 0.0089(18) 0.0172(19)
F10 0.0508(12) 0.0995(19) 0.0694(14) 0.0061(13) 0.0021(10) 0.0168(12)
F11 0.114(2) 0.092(2) 0.123(3) 0.0074(19) 0.031(2) 0.0545(19)
F12 0.0648(14) 0.131(3) 0.0538(14) 0.0012(14) 0.0209(11) 0.0111(15)
N2B 0.058(4) 0.076(4) 0.077(4) 0.013(4) 0.016(4) 0.012(4)
S4B 0.059(3) 0.082(4) 0.075(3) 0.021(3) 0.018(3) 0.017(3)
O7B 0.070(9) 0.102(9) 0.086(9) 0.025(8) 0.018(8) 0.029(8)
O8B 0.074(9) 0.093(9) 0.091(9) 0.017(8) 0.017(8) -0.003(8)
C51B 0.064(5) 0.081(5) 0.078(5) 0.029(5) 0.019(5) 0.021(5)
F7B 0.068(7) 0.092(7) 0.089(7) 0.023(6) 0.005(7) 0.021(7)
F8B 0.076(8) 0.093(9) 0.092(8) 0.021(7) 0.019(7) 0.026(7)
F9B 0.068(8) 0.088(8) 0.070(8) 0.035(7) 0.005(7) 0.019(7)
S5B 0.061(3) 0.077(3) 0.080(3) -0.007(3) 0.008(2) 0.008(3)
O9B 0.066(7) 0.085(8) 0.084(8) 0.003(7) 0.003(7) -0.007(7)
O10B 0.088(7) 0.081(7) 0.078(7) 0.006(7) 0.014(7) 0.005(6)
C52B 0.068(4) 0.078(4) 0.073(4) 0.001(4) 0.007(4) 0.007(4)
F10B 0.095(8) 0.124(9) 0.089(8) -0.002(8) 0.007(7) 0.015(8)
F11B 0.085(7) 0.094(7) 0.093(7) -0.003(7) 0.002(6) -0.006(7)
F12B 0.082(7) 0.095(7) 0.093(7) 0.000(6) -0.003(6) 0.016(6)
N2C 0.061(4) 0.074(4) 0.074(4) 0.016(4) 0.013(4) 0.011(4)
S4C 0.064(4) 0.082(4) 0.082(4) 0.021(4) 0.017(4) 0.018(4)
O7C 0.067(9) 0.061(9) 0.089(9) 0.033(9) 0.019(9) 0.017(9)
O8C 0.064(9) 0.090(9) 0.087(9) 0.029(9) 0.020(9) 0.034(9)
C51C 0.067(5) 0.083(5) 0.082(5) 0.028(5) 0.016(5) 0.022(5)
F7C 0.080(11) 0.088(10) 0.089(10) 0.017(10) 0.004(10) 0.010(10)
F8C 0.076(9) 0.090(9) 0.091(9) 0.030(8) 0.016(8) 0.024(8)
F9C 0.076(9) 0.094(9) 0.091(10) 0.019(9) 0.009(10) 0.014(9)
S5C 0.072(4) 0.073(4) 0.070(4) 0.004(4) 0.008(4) 0.005(3)
O9C 0.068(8) 0.081(8) 0.080(8) 0.010(8) 0.000(8) 0.004(8)
O10C 0.080(11) 0.059(11) 0.065(11) 0.009(10) 0.015(10) 0.000(10)
C52C 0.065(4) 0.077(4) 0.069(4) 0.003(4) 0.009(4) 0.005(4)
F10C 0.077(8) 0.103(8) 0.076(8) 0.006(8) 0.009(8) 0.013(8)
F11C 0.086(9) 0.092(10) 0.083(9) 0.008(9) 0.004(9) 0.001(9)
F12C 0.072(8) 0.085(8) 0.073(8) -0.015(8) 0.009(8) 0.003(8)
 
_geom_special_details
;
 All esds (except the esd in the dihedral angle between two l.s. planes)
 are estimated using the full covariance matrix.  The cell esds are taken
 into account individually in the estimation of esds in distances, angles
 and torsion angles; correlations between esds in cell parameters are only
 used when they are defined by crystal symmetry.  An approximate (isotropic)
 treatment of cell esds is used for estimating esds involving l.s. planes.
;
 
loop_
 _geom_bond_atom_site_label_1
 _geom_bond_atom_site_label_2
 _geom_bond_distance
 _geom_bond_site_symmetry_2
 _geom_bond_publ_flag
P1 C19 1.787(2) . ?
P1 C25 1.790(2) . ?
P1 C13 1.799(2) . ?
P1 C4 1.839(9) . ?
P2 C43 1.790(2) . ?
P2 C37 1.792(2) . ?
P2 C31 1.793(2) . ?
P2 C10 1.796(11) . ?
S1 O1 1.430(9) . ?
S1 O2 1.442(9) . ?
S1 C1 1.779(9) . ?
S1 C7 1.787(10) . ?
C1 C6 1.383(10) . ?
C1 C2 1.394(11) . ?
C2 C3 1.388(11) . ?
C2 H2 0.9500 . ?
C3 C4 1.408(11) . ?
C3 H3 0.9500 . ?
C4 C5 1.383(11) . ?
C5 C6 1.405(11) . ?
C5 H5 0.9500 . ?
C6 H6 0.9500 . ?
C7 C12 1.270(18) . ?
C7 C8 1.405(12) . ?
C8 C9 1.399(12) . ?
C8 H8 0.9500 . ?
C9 C10 1.401(12) . ?
C9 H9 0.9500 . ?
C10 C11 1.446(19) . ?
P1B C19 1.787(2) . ?
P1B C25 1.790(2) . ?
P1B C13 1.799(2) . ?
P1B C4B 1.801(9) . ?
P2B C43 1.790(2) . ?
P2B C37 1.792(2) . ?
P2B C31 1.793(2) . ?
P2B C10B 1.812(9) . ?
S1B O2B 1.433(8) . ?
S1B O1B 1.445(8) . ?
S1B C1B 1.768(8) . ?
S1B C7B 1.776(9) . ?
C1B C6B 1.374(9) . ?
C1B C2B 1.391(9) . ?
C2B C3B 1.377(10) . ?
C2B H2B 0.9500 . ?
C3B C4B 1.398(10) . ?
C3B H3B 0.9500 . ?
C4B C5B 1.396(10) . ?
C5B C6B 1.403(10) . ?
C5B H5B 0.9500 . ?
C6B H6B 0.9500 . ?
C7B C8B 1.394(10) . ?
C7B C12 1.444(13) . ?
C8B C9B 1.393(10) . ?
C8B H8B 0.9500 . ?
C9B C10B 1.409(10) . ?
C9B H9B 0.9500 . ?
C10B C11 1.334(15) . ?
P1C C19 1.787(2) . ?
P1C C25 1.790(2) . ?
P1C C4C 1.798(16) . ?
P1C C13 1.799(2) . ?
P2C C43 1.790(2) . ?
P2C C37 1.792(2) . ?
P2C C31 1.793(2) . ?
P2C C10C 1.809(16) . ?
S1C O1C 1.429(14) . ?
S1C O2C 1.451(14) . ?
S1C C1C 1.762(14) . ?
S1C C7C 1.789(14) . ?
C1C C6C 1.380(16) . ?
C1C C2C 1.391(16) . ?
C2C C3C 1.365(16) . ?
C2C H2C 0.9500 . ?
C3C C4C 1.411(18) . ?
C3C H3C 0.9500 . ?
C4C C5C 1.392(18) . ?
C5C C6C 1.410(16) . ?
C5C H5C 0.9500 . ?
C6C H6C 0.9500 . ?
C7C C8C 1.392(17) . ?
C7C C12 1.66(3) . ?
C8C C9C 1.394(16) . ?
C8C H8C 0.9500 . ?
C9C C10C 1.404(17) . ?
C9C H9C 0.9500 . ?
C10C C11 1.52(4) . ?
C11 C12 1.390(3) . ?
C11 H11 0.9500 . ?
C12 H12 0.9500 . ?
C13 C18 1.393(3) . ?
C13 C14 1.403(3) . ?
C14 C15 1.383(3) . ?
C14 H14 0.9500 . ?
C15 C16 1.380(4) . ?
C15 H15 0.9500 . ?
C16 C17 1.383(4) . ?
C16 H16 0.9500 . ?
C17 C18 1.391(4) . ?
C17 H17 0.9500 . ?
C18 H18 0.9500 . ?
C19 C20 1.394(4) . ?
C19 C24 1.406(4) . ?
C20 C21 1.387(4) . ?
C20 H20 0.9500 . ?
C21 C22 1.361(6) . ?
C21 H21 0.9500 . ?
C22 C23 1.391(7) . ?
C22 H22 0.9500 . ?
C23 C24 1.398(5) . ?
C23 H23 0.9500 . ?
C24 H24 0.9500 . ?
C25 C30 1.394(4) . ?
C25 C26 1.403(4) . ?
C26 C27 1.383(4) . ?
C26 H26 0.9500 . ?
C27 C28 1.382(5) . ?
C27 H27 0.9500 . ?
C28 C29 1.388(5) . ?
C28 H28 0.9500 . ?
C29 C30 1.397(4) . ?
C29 H29 0.9500 . ?
C30 H30 0.9500 . ?
C31 C36 1.396(3) . ?
C31 C32 1.402(3) . ?
C32 C33 1.384(3) . ?
C32 H32 0.9500 . ?
C33 C34 1.390(3) . ?
C33 H33 0.9500 . ?
C34 C35 1.385(3) . ?
C34 H34 0.9500 . ?
C35 C36 1.384(3) . ?
C35 H35 0.9500 . ?
C36 H36 0.9500 . ?
C37 C38 1.390(3) . ?
C37 C42 1.404(3) . ?
C38 C39 1.392(3) . ?
C38 H38 0.9500 . ?
C39 C40 1.381(4) . ?
C39 H39 0.9500 . ?
C40 C41 1.384(4) . ?
C40 H40 0.9500 . ?
C41 C42 1.390(3) . ?
C41 H41 0.9500 . ?
C42 H42 0.9500 . ?
C43 C44 1.393(3) . ?
C43 C48 1.394(3) . ?
C44 C45 1.392(4) . ?
C44 H44 0.9500 . ?
C45 C46 1.369(4) . ?
C45 H45 0.9500 . ?
C46 C47 1.393(4) . ?
C46 H46 0.9500 . ?
C47 C48 1.382(3) . ?
C47 H47 0.9500 . ?
C48 H48 0.9500 . ?
N1 S2 1.562(4) . ?
N1 S3 1.574(4) . ?
S2 O3 1.401(5) . ?
S2 O4 1.439(5) . ?
S2 C49 1.855(5) . ?
C49 F3 1.312(6) . ?
C49 F2 1.318(6) . ?
C49 F1 1.320(6) . ?
S3 O5 1.415(4) . ?
S3 O6 1.433(4) . ?
S3 C50 1.824(5) . ?
C50 F4 1.321(6) . ?
C50 F6 1.328(6) . ?
C50 F5 1.337(6) . ?
N1B S2B 1.519(13) . ?
N1B S3B 1.558(13) . ?
S2B O3B 1.395(13) . ?
S2B O4B 1.475(14) . ?
S2B C49B 1.847(14) . ?
C49B F2B 1.309(17) . ?
C49B F3B 1.325(17) . ?
C49B F1B 1.326(15) . ?
S3B O6B 1.420(13) . ?
S3B O5B 1.431(13) . ?
S3B C50B 1.824(14) . ?
C50B F4B 1.292(14) . ?
C50B F5B 1.301(15) . ?
C50B F6B 1.351(15) . ?
N1C S2C 1.530(15) . ?
N1C S3C 1.562(15) . ?
S2C O3C 1.432(15) . ?
S2C O4C 1.449(16) . ?
S2C C49C 1.839(15) . ?
C49C F2C 1.298(17) . ?
C49C F3C 1.313(17) . ?
C49C F1C 1.326(17) . ?
S3C O5C 1.417(15) . ?
S3C O6C 1.428(15) . ?
S3C C50C 1.822(15) . ?
C50C F4C 1.311(16) . ?
C50C F5C 1.312(16) . ?
C50C F6C 1.348(16) . ?
N1D S2D 1.490(13) . ?
N1D S3D 1.567(15) . ?
S2D O3D 1.419(15) . ?
S2D O4D 1.452(15) . ?
S2D C49D 1.851(15) . ?
C49D F2D 1.301(16) . ?
C49D F3D 1.313(16) . ?
C49D F1D 1.323(16) . ?
S3D O5D 1.395(15) . ?
S3D O6D 1.421(15) . ?
S3D C50D 1.830(15) . ?
C50D F4D 1.280(15) . ?
C50D F5D 1.310(16) . ?
C50D F6D 1.356(17) . ?
N1E S2E 1.515(15) . ?
N1E S3E 1.565(15) . ?
S2E O3E 1.435(16) . ?
S2E O4E 1.456(16) . ?
S2E C49E 1.839(16) . ?
C49E F2E 1.297(17) . ?
C49E F3E 1.308(17) . ?
C49E F1E 1.326(17) . ?
F1E F3E 1.28(5) 2_666 ?
S3E O5E 1.422(16) . ?
S3E O6E 1.434(16) . ?
S3E C50E 1.820(15) . ?
C50E F4E 1.297(16) . ?
C50E F5E 1.307(16) . ?
C50E F6E 1.336(17) . ?
N2 S5 1.571(3) . ?
N2 S4 1.574(3) . ?
S4 O7 1.423(3) . ?
S4 O8 1.426(3) . ?
S4 C51 1.864(6) . ?
C51 F8 1.286(7) . ?
C51 F9 1.312(6) . ?
C51 F7 1.323(6) . ?
S5 O9 1.415(4) . ?
S5 O10 1.423(3) . ?
S5 C52 1.860(4) . ?
C52 F10 1.310(5) . ?
C52 F11 1.313(6) . ?
C52 F12 1.323(6) . ?
N2B S4B 1.513(13) . ?
N2B S5B 1.579(14) . ?
S4B O7B 1.426(15) . ?
S4B O8B 1.457(14) . ?
S4B C51B 1.837(14) . ?
C51B F8B 1.290(16) . ?
C51B F7B 1.312(15) . ?
C51B F9B 1.334(16) . ?
S5B O9B 1.427(13) . ?
S5B O10B 1.431(14) . ?
S5B C52B 1.821(13) . ?
C52B F10B 1.289(15) . ?
C52B F11B 1.319(15) . ?
C52B F12B 1.350(16) . ?
N2C S4C 1.532(15) . ?
N2C S5C 1.562(15) . ?
S4C O7C 1.417(16) . ?
S4C O8C 1.457(16) . ?
S4C C51C 1.837(15) . ?
C51C F8C 1.299(17) . ?
C51C F9C 1.320(17) . ?
C51C F7C 1.321(17) . ?
S5C O9C 1.425(15) . ?
S5C O10C 1.432(16) . ?
S5C C52C 1.818(15) . ?
C52C F11C 1.308(16) . ?
C52C F10C 1.315(16) . ?
C52C F12C 1.345(17) . ?
 
loop_
 _geom_angle_atom_site_label_1
 _geom_angle_atom_site_label_2
 _geom_angle_atom_site_label_3
 _geom_angle
 _geom_angle_site_symmetry_1
 _geom_angle_site_symmetry_3
 _geom_angle_publ_flag
C19 P1 C25 109.37(12) . . ?
C19 P1 C13 111.74(11) . . ?
C25 P1 C13 109.08(11) . . ?
C19 P1 C4 105.6(5) . . ?
C25 P1 C4 111.7(9) . . ?
C13 P1 C4 109.3(7) . . ?
C43 P2 C37 109.63(10) . . ?
C43 P2 C31 110.68(9) . . ?
C37 P2 C31 109.54(9) . . ?
C43 P2 C10 109.7(6) . . ?
C37 P2 C10 109.7(10) . . ?
C31 P2 C10 107.6(9) . . ?
O1 S1 O2 119.7(9) . . ?
O1 S1 C1 107.9(8) . . ?
O2 S1 C1 107.9(9) . . ?
O1 S1 C7 109.6(9) . . ?
O2 S1 C7 107.7(9) . . ?
C1 S1 C7 102.7(9) . . ?
C6 C1 C2 120.2(10) . . ?
C6 C1 S1 120.4(9) . . ?
C2 C1 S1 119.3(9) . . ?
C3 C2 C1 119.9(10) . . ?
C3 C2 H2 120.1 . . ?
C1 C2 H2 120.1 . . ?
C2 C3 C4 120.3(10) . . ?
C2 C3 H3 119.9 . . ?
C4 C3 H3 119.9 . . ?
C5 C4 C3 118.7(9) . . ?
C5 C4 P1 123.0(9) . . ?
C3 C4 P1 118.2(9) . . ?
C4 C5 C6 120.8(11) . . ?
C4 C5 H5 119.6 . . ?
C6 C5 H5 119.6 . . ?
C1 C6 C5 118.8(11) . . ?
C1 C6 H6 120.6 . . ?
C5 C6 H6 120.6 . . ?
C12 C7 C8 124.7(10) . . ?
C12 C7 S1 117.8(9) . . ?
C8 C7 S1 117.2(11) . . ?
C9 C8 C7 118.0(14) . . ?
C9 C8 H8 121.0 . . ?
C7 C8 H8 121.0 . . ?
C8 C9 C10 116.7(14) . . ?
C8 C9 H9 121.6 . . ?
C10 C9 H9 121.6 . . ?
C9 C10 C11 119.5(11) . . ?
C9 C10 P2 121.9(13) . . ?
C11 C10 P2 117.4(10) . . ?
C19 P1B C25 109.37(12) . . ?
C19 P1B C13 111.74(11) . . ?
C25 P1B C13 109.08(11) . . ?
C19 P1B C4B 109.7(5) . . ?
C25 P1B C4B 111.2(9) . . ?
C13 P1B C4B 105.8(7) . . ?
C43 P2B C37 109.63(10) . . ?
C43 P2B C31 110.68(9) . . ?
C37 P2B C31 109.54(9) . . ?
C43 P2B C10B 105.6(5) . . ?
C37 P2B C10B 112.6(8) . . ?
C31 P2B C10B 108.8(8) . . ?
O2B S1B O1B 121.4(8) . . ?
O2B S1B C1B 108.2(8) . . ?
O1B S1B C1B 107.1(7) . . ?
O2B S1B C7B 107.7(7) . . ?
O1B S1B C7B 107.5(7) . . ?
C1B S1B C7B 103.3(8) . . ?
C6B C1B C2B 122.2(8) . . ?
C6B C1B S1B 119.3(7) . . ?
C2B C1B S1B 118.0(7) . . ?
C3B C2B C1B 118.9(9) . . ?
C3B C2B H2B 120.6 . . ?
C1B C2B H2B 120.6 . . ?
C2B C3B C4B 119.5(9) . . ?
C2B C3B H3B 120.3 . . ?
C4B C3B H3B 120.3 . . ?
C5B C4B C3B 121.2(9) . . ?
C5B C4B P1B 118.3(8) . . ?
C3B C4B P1B 120.2(8) . . ?
C4B C5B C6B 118.6(10) . . ?
C4B C5B H5B 120.7 . . ?
C6B C5B H5B 120.7 . . ?
C1B C6B C5B 118.7(10) . . ?
C1B C6B H6B 120.6 . . ?
C5B C6B H6B 120.6 . . ?
C8B C7B C12 119.1(9) . . ?
C8B C7B S1B 120.1(9) . . ?
C12 C7B S1B 120.5(8) . . ?
C9B C8B C7B 117.7(12) . . ?
C9B C8B H8B 121.1 . . ?
C7B C8B H8B 121.1 . . ?
C8B C9B C10B 121.5(12) . . ?
C8B C9B H9B 119.2 . . ?
C10B C9B H9B 119.2 . . ?
C11 C10B C9B 120.1(8) . . ?
C11 C10B P2B 123.1(9) . . ?
C9B C10B P2B 116.8(10) . . ?
C19 P1C C25 109.37(12) . . ?
C19 P1C C4C 108.2(14) . . ?
C25 P1C C4C 113(3) . . ?
C19 P1C C13 111.74(11) . . ?
C25 P1C C13 109.08(11) . . ?
C4C P1C C13 106(2) . . ?
C43 P2C C37 109.63(10) . . ?
C43 P2C C31 110.68(9) . . ?
C37 P2C C31 109.54(9) . . ?
C43 P2C C10C 111.4(14) . . ?
C37 P2C C10C 113(3) . . ?
C31 P2C C10C 103(2) . . ?
O1C S1C O2C 120.2(15) . . ?
O1C S1C C1C 108.3(13) . . ?
O2C S1C C1C 107.1(14) . . ?
O1C S1C C7C 109.3(13) . . ?
O2C S1C C7C 107.1(14) . . ?
C1C S1C C7C 103.6(15) . . ?
C6C C1C C2C 122.8(17) . . ?
C6C C1C S1C 119.4(16) . . ?
C2C C1C S1C 115.6(15) . . ?
C3C C2C C1C 119.0(17) . . ?
C3C C2C H2C 120.5 . . ?
C1C C2C H2C 120.5 . . ?
C2C C3C C4C 114.3(17) . . ?
C2C C3C H3C 122.8 . . ?
C4C C3C H3C 122.8 . . ?
C5C C4C C3C 123(3) . . ?
C5C C4C P1C 120(2) . . ?
C3C C4C P1C 111.4(19) . . ?
C4C C5C C6C 116.0(19) . . ?
C4C C5C H5C 122.0 . . ?
C6C C5C H5C 122.0 . . ?
C1C C6C C5C 115.8(18) . . ?
C1C C6C H6C 122.1 . . ?
C5C C6C H6C 122.1 . . ?
C8C C7C C12 122.4(16) . . ?
C8C C7C S1C 119.4(17) . . ?
C12 C7C S1C 118.1(14) . . ?
C7C C8C C9C 120(2) . . ?
C7C C8C H8C 119.9 . . ?
C9C C8C H8C 119.9 . . ?
C8C C9C C10C 119(2) . . ?
C8C C9C H9C 120.5 . . ?
C10C C9C H9C 120.5 . . ?
C9C C10C C11 126(2) . . ?
C9C C10C P2C 120(2) . . ?
C11 C10C P2C 113(2) . . ?
C10B C11 C12 120.7(5) . . ?
C12 C11 C10 119.0(5) . . ?
C12 C11 C10C 116.7(8) . . ?
C12 C11 H11 120.5 . . ?
C10 C11 H11 120.5 . . ?
C7 C12 C11 119.4(6) . . ?
C11 C12 C7B 119.8(5) . . ?
C11 C12 C7C 114.4(7) . . ?
C7 C12 H12 120.3 . . ?
C11 C12 H12 120.3 . . ?
C18 C13 C14 120.2(2) . . ?
C18 C13 P1 120.50(18) . . ?
C14 C13 P1 119.22(17) . . ?
C18 C13 P1C 120.50(18) . . ?
C14 C13 P1C 119.22(17) . . ?
C18 C13 P1B 120.50(18) . . ?
C14 C13 P1B 119.22(17) . . ?
C15 C14 C13 119.5(2) . . ?
C15 C14 H14 120.2 . . ?
C13 C14 H14 120.2 . . ?
C16 C15 C14 120.1(2) . . ?
C16 C15 H15 120.0 . . ?
C14 C15 H15 120.0 . . ?
C15 C16 C17 120.8(2) . . ?
C15 C16 H16 119.6 . . ?
C17 C16 H16 119.6 . . ?
C16 C17 C18 120.0(2) . . ?
C16 C17 H17 120.0 . . ?
C18 C17 H17 120.0 . . ?
C17 C18 C13 119.3(2) . . ?
C17 C18 H18 120.3 . . ?
C13 C18 H18 120.3 . . ?
C20 C19 C24 121.3(3) . . ?
C20 C19 P1B 120.8(2) . . ?
C24 C19 P1B 117.8(2) . . ?
C20 C19 P1C 120.8(2) . . ?
C24 C19 P1C 117.8(2) . . ?
C20 C19 P1 120.8(2) . . ?
C24 C19 P1 117.8(2) . . ?
C21 C20 C19 119.5(3) . . ?
C21 C20 H20 120.2 . . ?
C19 C20 H20 120.2 . . ?
C22 C21 C20 119.9(4) . . ?
C22 C21 H21 120.1 . . ?
C20 C21 H21 120.1 . . ?
C21 C22 C23 121.4(3) . . ?
C21 C22 H22 119.3 . . ?
C23 C22 H22 119.3 . . ?
C22 C23 C24 120.4(3) . . ?
C22 C23 H23 119.8 . . ?
C24 C23 H23 119.8 . . ?
C23 C24 C19 117.5(4) . . ?
C23 C24 H24 121.2 . . ?
C19 C24 H24 121.2 . . ?
C30 C25 C26 120.7(2) . . ?
C30 C25 P1 121.04(19) . . ?
C26 C25 P1 118.0(2) . . ?
C30 C25 P1C 121.04(19) . . ?
C26 C25 P1C 118.0(2) . . ?
C30 C25 P1B 121.04(19) . . ?
C26 C25 P1B 118.0(2) . . ?
C27 C26 C25 119.3(3) . . ?
C27 C26 H26 120.3 . . ?
C25 C26 H26 120.3 . . ?
C28 C27 C26 120.2(3) . . ?
C28 C27 H27 119.9 . . ?
C26 C27 H27 119.9 . . ?
C27 C28 C29 120.9(3) . . ?
C27 C28 H28 119.6 . . ?
C29 C28 H28 119.6 . . ?
C28 C29 C30 119.9(3) . . ?
C28 C29 H29 120.1 . . ?
C30 C29 H29 120.1 . . ?
C25 C30 C29 119.1(3) . . ?
C25 C30 H30 120.5 . . ?
C29 C30 H30 120.5 . . ?
C36 C31 C32 119.77(19) . . ?
C36 C31 P2 120.58(15) . . ?
C32 C31 P2 119.64(15) . . ?
C36 C31 P2C 120.58(15) . . ?
C32 C31 P2C 119.64(15) . . ?
C36 C31 P2B 120.58(15) . . ?
C32 C31 P2B 119.64(15) . . ?
C33 C32 C31 119.90(19) . . ?
C33 C32 H32 120.1 . . ?
C31 C32 H32 120.1 . . ?
C32 C33 C34 120.0(2) . . ?
C32 C33 H33 120.0 . . ?
C34 C33 H33 120.0 . . ?
C35 C34 C33 120.2(2) . . ?
C35 C34 H34 119.9 . . ?
C33 C34 H34 119.9 . . ?
C36 C35 C34 120.5(2) . . ?
C36 C35 H35 119.8 . . ?
C34 C35 H35 119.8 . . ?
C35 C36 C31 119.70(19) . . ?
C35 C36 H36 120.2 . . ?
C31 C36 H36 120.2 . . ?
C38 C37 C42 120.4(2) . . ?
C38 C37 P2B 120.17(16) . . ?
C42 C37 P2B 119.32(17) . . ?
C38 C37 P2C 120.17(16) . . ?
C42 C37 P2C 119.32(17) . . ?
C38 C37 P2 120.17(16) . . ?
C42 C37 P2 119.32(17) . . ?
C37 C38 C39 119.5(2) . . ?
C37 C38 H38 120.3 . . ?
C39 C38 H38 120.3 . . ?
C40 C39 C38 120.2(2) . . ?
C40 C39 H39 119.9 . . ?
C38 C39 H39 119.9 . . ?
C39 C40 C41 120.6(2) . . ?
C39 C40 H40 119.7 . . ?
C41 C40 H40 119.7 . . ?
C40 C41 C42 120.2(2) . . ?
C40 C41 H41 119.9 . . ?
C42 C41 H41 119.9 . . ?
C41 C42 C37 119.2(2) . . ?
C41 C42 H42 120.4 . . ?
C37 C42 H42 120.4 . . ?
C44 C43 C48 120.4(2) . . ?
C44 C43 P2B 120.29(17) . . ?
C48 C43 P2B 119.13(17) . . ?
C44 C43 P2C 120.29(17) . . ?
C48 C43 P2C 119.13(17) . . ?
C44 C43 P2 120.29(17) . . ?
C48 C43 P2 119.13(17) . . ?
C45 C44 C43 119.2(2) . . ?
C45 C44 H44 120.4 . . ?
C43 C44 H44 120.4 . . ?
C46 C45 C44 120.5(3) . . ?
C46 C45 H45 119.8 . . ?
C44 C45 H45 119.8 . . ?
C45 C46 C47 120.4(2) . . ?
C45 C46 H46 119.8 . . ?
C47 C46 H46 119.8 . . ?
C48 C47 C46 120.1(3) . . ?
C48 C47 H47 120.0 . . ?
C46 C47 H47 120.0 . . ?
C47 C48 C43 119.5(2) . . ?
C47 C48 H48 120.3 . . ?
C43 C48 H48 120.3 . . ?
S2 N1 S3 127.2(3) . . ?
O3 S2 O4 117.8(3) . . ?
O3 S2 N1 110.4(3) . . ?
O4 S2 N1 115.2(3) . . ?
O3 S2 C49 105.1(3) . . ?
O4 S2 C49 103.8(3) . . ?
N1 S2 C49 102.6(2) . . ?
F3 C49 F2 109.1(5) . . ?
F3 C49 F1 108.7(5) . . ?
F2 C49 F1 108.1(5) . . ?
F3 C49 S2 109.9(4) . . ?
F2 C49 S2 110.9(4) . . ?
F1 C49 S2 110.2(4) . . ?
O5 S3 O6 116.5(3) . . ?
O5 S3 N1 118.7(3) . . ?
O6 S3 N1 109.8(3) . . ?
O5 S3 C50 106.2(3) . . ?
O6 S3 C50 103.0(3) . . ?
N1 S3 C50 100.0(3) . . ?
F4 C50 F6 109.4(6) . . ?
F4 C50 F5 106.8(5) . . ?
F6 C50 F5 109.6(5) . . ?
F4 C50 S3 111.8(4) . . ?
F6 C50 S3 109.5(4) . . ?
F5 C50 S3 109.7(5) . . ?
S2B N1B S3B 128.4(12) . . ?
O3B S2B O4B 113.1(12) . . ?
O3B S2B N1B 111.3(11) . . ?
O4B S2B N1B 110.9(11) . . ?
O3B S2B C49B 104.9(10) . . ?
O4B S2B C49B 105.9(11) . . ?
N1B S2B C49B 110.4(11) . . ?
F2B C49B F3B 104.5(19) . . ?
F2B C49B F1B 107.3(18) . . ?
F3B C49B F1B 103.7(19) . . ?
F2B C49B S2B 113.8(16) . . ?
F3B C49B S2B 113.3(19) . . ?
F1B C49B S2B 113.4(14) . . ?
O6B S3B O5B 119.3(12) . . ?
O6B S3B N1B 116.6(11) . . ?
O5B S3B N1B 109.8(11) . . ?
O6B S3B C50B 103.1(11) . . ?
O5B S3B C50B 98.0(10) . . ?
N1B S3B C50B 107.3(11) . . ?
F4B C50B F5B 114.8(15) . . ?
F4B C50B F6B 117.3(16) . . ?
F5B C50B F6B 98.0(15) . . ?
F4B C50B S3B 114.3(13) . . ?
F5B C50B S3B 112.8(14) . . ?
F6B C50B S3B 97.4(12) . . ?
S2C N1C S3C 128.9(18) . . ?
O3C S2C O4C 115.0(19) . . ?
O3C S2C N1C 108.2(15) . . ?
O4C S2C N1C 114.8(18) . . ?
O3C S2C C49C 103.5(15) . . ?
O4C S2C C49C 107.0(16) . . ?
N1C S2C C49C 107.5(15) . . ?
F2C C49C F3C 108(2) . . ?
F2C C49C F1C 112(2) . . ?
F3C C49C F1C 106(2) . . ?
F2C C49C S2C 112.1(19) . . ?
F3C C49C S2C 109.5(18) . . ?
F1C C49C S2C 109.4(17) . . ?
O5C S3C O6C 117.7(18) . . ?
O5C S3C N1C 113.0(17) . . ?
O6C S3C N1C 112.7(17) . . ?
O5C S3C C50C 105.0(15) . . ?
O6C S3C C50C 106.4(15) . . ?
N1C S3C C50C 99.8(12) . . ?
F4C C50C F5C 110(2) . . ?
F4C C50C F6C 110(2) . . ?
F5C C50C F6C 104(2) . . ?
F4C C50C S3C 115.4(17) . . ?
F5C C50C S3C 111.7(18) . . ?
F6C C50C S3C 104.3(16) . . ?
S2D N1D S3D 127.3(15) . . ?
O3D S2D O4D 112.3(16) . . ?
O3D S2D N1D 115.3(15) . . ?
O4D S2D N1D 110.4(15) . . ?
O3D S2D C49D 101.5(13) . . ?
O4D S2D C49D 106.5(13) . . ?
N1D S2D C49D 110.1(13) . . ?
F2D C49D F3D 108.1(18) . . ?
F2D C49D F1D 110.6(19) . . ?
F3D C49D F1D 108.7(18) . . ?
F2D C49D S2D 111.4(15) . . ?
F3D C49D S2D 109.5(16) . . ?
F1D C49D S2D 108.4(15) . . ?
O5D S3D O6D 119.4(18) . . ?
O5D S3D N1D 111.6(16) . . ?
O6D S3D N1D 113.8(18) . . ?
O5D S3D C50D 107.9(14) . . ?
O6D S3D C50D 108.1(17) . . ?
N1D S3D C50D 92.5(10) . . ?
F4D C50D F5D 110.9(18) . . ?
F4D C50D F6D 111.2(17) . . ?
F5D C50D F6D 107(2) . . ?
F4D C50D S3D 116.5(15) . . ?
F5D C50D S3D 110.2(16) . . ?
F6D C50D S3D 100.3(12) . . ?
S2E N1E S3E 131(2) . . ?
O3E S2E O4E 114(2) . . ?
O3E S2E N1E 111.1(19) . . ?
O4E S2E N1E 111.9(19) . . ?
O3E S2E C49E 102.9(17) . . ?
O4E S2E C49E 104.7(16) . . ?
N1E S2E C49E 111.2(16) . . ?
F2E C49E F3E 110(2) . . ?
F2E C49E F1E 106(2) . . ?
F3E C49E F1E 108(2) . . ?
F2E C49E S2E 113(2) . . ?
F3E C49E S2E 111.5(19) . . ?
F1E C49E S2E 108.6(19) . . ?
F3E F1E C49E 114(4) 2_666 . ?
F1E F3E C49E 119(3) 2_666 . ?
O5E S3E O6E 115(2) . . ?
O5E S3E N1E 117(2) . . ?
O6E S3E N1E 111.4(19) . . ?
O5E S3E C50E 104.0(17) . . ?
O6E S3E C50E 105.4(19) . . ?
N1E S3E C50E 101.7(15) . . ?
F4E C50E F5E 108(2) . . ?
F4E C50E F6E 105(2) . . ?
F5E C50E F6E 107(2) . . ?
F4E C50E S3E 117.0(19) . . ?
F5E C50E S3E 113.6(19) . . ?
F6E C50E S3E 105.8(19) . . ?
S5 N2 S4 124.6(2) . . ?
O7 S4 O8 118.70(18) . . ?
O7 S4 N2 117.03(16) . . ?
O8 S4 N2 108.48(19) . . ?
O7 S4 C51 103.7(2) . . ?
O8 S4 C51 103.6(2) . . ?
N2 S4 C51 103.0(2) . . ?
F8 C51 F9 109.5(5) . . ?
F8 C51 F7 110.7(5) . . ?
F9 C51 F7 109.0(5) . . ?
F8 C51 S4 108.8(4) . . ?
F9 C51 S4 110.2(4) . . ?
F7 C51 S4 108.7(4) . . ?
O9 S5 O10 119.2(2) . . ?
O9 S5 N2 116.27(19) . . ?
O10 S5 N2 109.0(2) . . ?
O9 S5 C52 104.2(3) . . ?
O10 S5 C52 104.0(2) . . ?
N2 S5 C52 101.7(2) . . ?
F10 C52 F11 110.1(4) . . ?
F10 C52 F12 107.9(4) . . ?
F11 C52 F12 107.7(4) . . ?
F10 C52 S5 111.9(3) . . ?
F11 C52 S5 108.9(3) . . ?
F12 C52 S5 110.3(3) . . ?
S4B N2B S5B 124.5(12) . . ?
O7B S4B O8B 113.2(16) . . ?
O7B S4B N2B 110.4(15) . . ?
O8B S4B N2B 112.5(13) . . ?
O7B S4B C51B 105.0(15) . . ?
O8B S4B C51B 105.9(12) . . ?
N2B S4B C51B 109.4(11) . . ?
F8B C51B F7B 111.5(16) . . ?
F8B C51B F9B 108.5(16) . . ?
F7B C51B F9B 104.9(15) . . ?
F8B C51B S4B 111.6(13) . . ?
F7B C51B S4B 110.9(13) . . ?
F9B C51B S4B 109.2(14) . . ?
O9B S5B O10B 116.5(13) . . ?
O9B S5B N2B 115.9(12) . . ?
O10B S5B N2B 113.1(11) . . ?
O9B S5B C52B 103.5(10) . . ?
O10B S5B C52B 107.3(11) . . ?
N2B S5B C52B 97.9(10) . . ?
F10B C52B F11B 109.4(17) . . ?
F10B C52B F12B 118.5(19) . . ?
F11B C52B F12B 100.1(16) . . ?
F10B C52B S5B 112.3(13) . . ?
F11B C52B S5B 113.7(13) . . ?
F12B C52B S5B 102.3(13) . . ?
S4C N2C S5C 123.1(16) . . ?
O7C S4C O8C 113(2) . . ?
O7C S4C N2C 111.8(17) . . ?
O8C S4C N2C 112(2) . . ?
O7C S4C C51C 107.1(16) . . ?
O8C S4C C51C 104.7(19) . . ?
N2C S4C C51C 108.3(15) . . ?
F8C C51C F9C 107(2) . . ?
F8C C51C F7C 111(2) . . ?
F9C C51C F7C 106(2) . . ?
F8C C51C S4C 111.4(19) . . ?
F9C C51C S4C 112(2) . . ?
F7C C51C S4C 108.6(19) . . ?
O9C S5C O10C 115(2) . . ?
O9C S5C N2C 114.0(18) . . ?
O10C S5C N2C 112(2) . . ?
O9C S5C C52C 104.7(16) . . ?
O10C S5C C52C 105.6(19) . . ?
N2C S5C C52C 103.6(14) . . ?
F11C C52C F10C 107(2) . . ?
F11C C52C F12C 107(2) . . ?
F10C C52C F12C 110(2) . . ?
F11C C52C S5C 114.5(19) . . ?
F10C C52C S5C 116.1(19) . . ?
F12C C52C S5C 101.8(17) . . ?
 
loop_
 _geom_torsion_atom_site_label_1
 _geom_torsion_atom_site_label_2
 _geom_torsion_atom_site_label_3
 _geom_torsion_atom_site_label_4
 _geom_torsion
 _geom_torsion_site_symmetry_1
 _geom_torsion_site_symmetry_2
 _geom_torsion_site_symmetry_3
 _geom_torsion_site_symmetry_4
 _geom_torsion_publ_flag
O1 S1 C1 C6 -150.8(16) . . . . ?
O2 S1 C1 C6 -20.1(18) . . . . ?
C7 S1 C1 C6 93.4(16) . . . . ?
O1 S1 C1 C2 32.2(17) . . . . ?
O2 S1 C1 C2 162.8(15) . . . . ?
C7 S1 C1 C2 -83.6(16) . . . . ?
C6 C1 C2 C3 4(2) . . . . ?
S1 C1 C2 C3 -179.4(13) . . . . ?
C1 C2 C3 C4 3(3) . . . . ?
C2 C3 C4 C5 -1(3) . . . . ?
C2 C3 C4 P1 176.2(15) . . . . ?
C19 P1 C4 C5 15(2) . . . . ?
C25 P1 C4 C5 -104(2) . . . . ?
C13 P1 C4 C5 136(2) . . . . ?
C19 P1 C4 C3 -162.2(17) . . . . ?
C25 P1 C4 C3 79(2) . . . . ?
C13 P1 C4 C3 -42(2) . . . . ?
C3 C4 C5 C6 -7(4) . . . . ?
P1 C4 C5 C6 175.5(19) . . . . ?
C2 C1 C6 C5 -12(3) . . . . ?
S1 C1 C6 C5 171.2(17) . . . . ?
C4 C5 C6 C1 14(3) . . . . ?
O1 S1 C7 C12 162.9(15) . . . . ?
O2 S1 C7 C12 31.2(19) . . . . ?
C1 S1 C7 C12 -82.6(16) . . . . ?
O1 S1 C7 C8 -23(2) . . . . ?
O2 S1 C7 C8 -155(2) . . . . ?
C1 S1 C7 C8 92(2) . . . . ?
C12 C7 C8 C9 -17(4) . . . . ?
S1 C7 C8 C9 169(2) . . . . ?
C7 C8 C9 C10 19(4) . . . . ?
C8 C9 C10 C11 -14(5) . . . . ?
C8 C9 C10 P2 179(2) . . . . ?
C43 P2 C10 C9 158(2) . . . . ?
C37 P2 C10 C9 -82(3) . . . . ?
C31 P2 C10 C9 37(3) . . . . ?
C43 P2 C10 C11 -10(2) . . . . ?
C37 P2 C10 C11 110.8(19) . . . . ?
C31 P2 C10 C11 -130.1(18) . . . . ?
O2B S1B C1B C6B -18.2(16) . . . . ?
O1B S1B C1B C6B -150.7(14) . . . . ?
C7B S1B C1B C6B 95.9(14) . . . . ?
O2B S1B C1B C2B 153.9(13) . . . . ?
O1B S1B C1B C2B 21.4(15) . . . . ?
C7B S1B C1B C2B -92.0(13) . . . . ?
C6B C1B C2B C3B -4(2) . . . . ?
S1B C1B C2B C3B -176.1(11) . . . . ?
C1B C2B C3B C4B -4(2) . . . . ?
C2B C3B C4B C5B 5(3) . . . . ?
C2B C3B C4B P1B 179.1(13) . . . . ?
C19 P1B C4B C5B 22(2) . . . . ?
C25 P1B C4B C5B -99.4(19) . . . . ?
C13 P1B C4B C5B 142.3(18) . . . . ?
C19 P1B C4B C3B -152.2(17) . . . . ?
C25 P1B C4B C3B 87(2) . . . . ?
C13 P1B C4B C3B -32(2) . . . . ?
C3B C4B C5B C6B 2(3) . . . . ?
P1B C4B C5B C6B -172.3(17) . . . . ?
C2B C1B C6B C5B 11(2) . . . . ?
S1B C1B C6B C5B -177.1(15) . . . . ?
C4B C5B C6B C1B -10(3) . . . . ?
O2B S1B C7B C8B -142.6(18) . . . . ?
O1B S1B C7B C8B -10.1(19) . . . . ?
C1B S1B C7B C8B 103.0(18) . . . . ?
O2B S1B C7B C12 31.7(17) . . . . ?
O1B S1B C7B C12 164.2(13) . . . . ?
C1B S1B C7B C12 -82.7(14) . . . . ?
C12 C7B C8B C9B 9(3) . . . . ?
S1B C7B C8B C9B -176(2) . . . . ?
C7B C8B C9B C10B -12(4) . . . . ?
C8B C9B C10B C11 11(4) . . . . ?
C8B C9B C10B P2B -171(2) . . . . ?
C43 P2B C10B C11 -14(2) . . . . ?
C37 P2B C10B C11 105.8(18) . . . . ?
C31 P2B C10B C11 -132.6(18) . . . . ?
C43 P2B C10B C9B 167.7(19) . . . . ?
C37 P2B C10B C9B -73(2) . . . . ?
C31 P2B C10B C9B 49(2) . . . . ?
O1C S1C C1C C6C -164(3) . . . . ?
O2C S1C C1C C6C -33(4) . . . . ?
C7C S1C C1C C6C 80(3) . . . . ?
O1C S1C C1C C2C 32(3) . . . . ?
O2C S1C C1C C2C 163(3) . . . . ?
C7C S1C C1C C2C -84(3) . . . . ?
C6C C1C C2C C3C 25(6) . . . . ?
S1C C1C C2C C3C -173(3) . . . . ?
C1C C2C C3C C4C -2(7) . . . . ?
C2C C3C C4C C5C -24(10) . . . . ?
C2C C3C C4C P1C -178(4) . . . . ?
C19 P1C C4C C5C 35(8) . . . . ?
C25 P1C C4C C5C -86(7) . . . . ?
C13 P1C C4C C5C 155(6) . . . . ?
C19 P1C C4C C3C -170(5) . . . . ?
C25 P1C C4C C3C 69(6) . . . . ?
C13 P1C C4C C3C -50(6) . . . . ?
C3C C4C C5C C6C 28(10) . . . . ?
P1C C4C C5C C6C 180(5) . . . . ?
C2C C1C C6C C5C -20(6) . . . . ?
S1C C1C C6C C5C 178(3) . . . . ?
C4C C5C C6C C1C -5(7) . . . . ?
O1C S1C C7C C8C -12(3) . . . . ?
O2C S1C C7C C8C -144(3) . . . . ?
C1C S1C C7C C8C 103(3) . . . . ?
O1C S1C C7C C12 164(2) . . . . ?
O2C S1C C7C C12 33(3) . . . . ?
C1C S1C C7C C12 -80(2) . . . . ?
C12 C7C C8C C9C 0(6) . . . . ?
S1C C7C C8C C9C 176(4) . . . . ?
C7C C8C C9C C10C -4(8) . . . . ?
C8C C9C C10C C11 12(11) . . . . ?
C8C C9C C10C P2C 177(5) . . . . ?
C43 P2C C10C C9C 175(6) . . . . ?
C37 P2C C10C C9C -62(7) . . . . ?
C31 P2C C10C C9C 56(7) . . . . ?
C43 P2C C10C C11 -19(6) . . . . ?
C37 P2C C10C C11 105(5) . . . . ?
C31 P2C C10C C11 -137(5) . . . . ?
C9B C10B C11 C12 -6(3) . . . . ?
P2B C10B C11 C12 175.7(11) . . . . ?
C9 C10 C11 C12 6(3) . . . . ?
P2 C10 C11 C12 173.6(11) . . . . ?
C9C C10C C11 C12 -16(9) . . . . ?
P2C C10C C11 C12 178(3) . . . . ?
C8 C7 C12 C11 9(3) . . . . ?
S1 C7 C12 C11 -177.2(8) . . . . ?
C10 C11 C12 C7 -3(2) . . . . ?
C10B C11 C12 C7B 3.0(17) . . . . ?
C10C C11 C12 C7C 11(4) . . . . ?
C8B C7B C12 C11 -5(2) . . . . ?
S1B C7B C12 C11 -179.1(8) . . . . ?
C8C C7C C12 C11 -4(4) . . . . ?
S1C C7C C12 C11 179.4(14) . . . . ?
C19 P1 C13 C18 -111.88(19) . . . . ?
C25 P1 C13 C18 9.2(2) . . . . ?
C4 P1 C13 C18 131.6(8) . . . . ?
C19 P1 C13 C14 70.7(2) . . . . ?
C25 P1 C13 C14 -168.26(18) . . . . ?
C4 P1 C13 C14 -45.9(8) . . . . ?
C19 P1C C13 C18 -111.88(19) . . . . ?
C25 P1C C13 C18 9.2(2) . . . . ?
C4C P1C C13 C18 131(3) . . . . ?
C19 P1C C13 C14 70.7(2) . . . . ?
C25 P1C C13 C14 -168.26(18) . . . . ?
C4C P1C C13 C14 -47(3) . . . . ?
C19 P1B C13 C18 -111.88(19) . . . . ?
C25 P1B C13 C18 9.2(2) . . . . ?
C4B P1B C13 C18 128.8(8) . . . . ?
C19 P1B C13 C14 70.7(2) . . . . ?
C25 P1B C13 C14 -168.26(18) . . . . ?
C4B P1B C13 C14 -48.6(8) . . . . ?
C18 C13 C14 C15 -0.1(3) . . . . ?
P1 C13 C14 C15 177.31(18) . . . . ?
P1C C13 C14 C15 177.31(18) . . . . ?
P1B C13 C14 C15 177.31(18) . . . . ?
C13 C14 C15 C16 -1.1(4) . . . . ?
C14 C15 C16 C17 1.6(4) . . . . ?
C15 C16 C17 C18 -0.9(4) . . . . ?
C16 C17 C18 C13 -0.3(4) . . . . ?
C14 C13 C18 C17 0.8(3) . . . . ?
P1 C13 C18 C17 -176.56(19) . . . . ?
P1C C13 C18 C17 -176.56(19) . . . . ?
P1B C13 C18 C17 -176.56(19) . . . . ?
C25 P1B C19 C20 -143.6(2) . . . . ?
C13 P1B C19 C20 -22.8(2) . . . . ?
C4B P1B C19 C20 94.2(10) . . . . ?
C25 P1B C19 C24 40.3(2) . . . . ?
C13 P1B C19 C24 161.17(19) . . . . ?
C4B P1B C19 C24 -81.8(10) . . . . ?
C25 P1C C19 C20 -143.6(2) . . . . ?
C4C P1C C19 C20 93(3) . . . . ?
C13 P1C C19 C20 -22.8(2) . . . . ?
C25 P1C C19 C24 40.3(2) . . . . ?
C4C P1C C19 C24 -83(3) . . . . ?
C13 P1C C19 C24 161.17(19) . . . . ?
C25 P1 C19 C20 -143.6(2) . . . . ?
C13 P1 C19 C20 -22.8(2) . . . . ?
C4 P1 C19 C20 96.0(10) . . . . ?
C25 P1 C19 C24 40.3(2) . . . . ?
C13 P1 C19 C24 161.17(19) . . . . ?
C4 P1 C19 C24 -80.0(10) . . . . ?
C24 C19 C20 C21 -0.2(4) . . . . ?
P1B C19 C20 C21 -176.1(2) . . . . ?
P1C C19 C20 C21 -176.1(2) . . . . ?
P1 C19 C20 C21 -176.1(2) . . . . ?
C19 C20 C21 C22 -0.5(4) . . . . ?
C20 C21 C22 C23 0.7(5) . . . . ?
C21 C22 C23 C24 -0.2(5) . . . . ?
C22 C23 C24 C19 -0.5(5) . . . . ?
C20 C19 C24 C23 0.6(4) . . . . ?
P1B C19 C24 C23 176.7(2) . . . . ?
P1C C19 C24 C23 176.7(2) . . . . ?
P1 C19 C24 C23 176.7(2) . . . . ?
C19 P1 C25 C30 -143.7(2) . . . . ?
C13 P1 C25 C30 93.8(2) . . . . ?
C4 P1 C25 C30 -27.1(6) . . . . ?
C19 P1 C25 C26 42.4(2) . . . . ?
C13 P1 C25 C26 -80.1(2) . . . . ?
C4 P1 C25 C26 159.0(6) . . . . ?
C19 P1C C25 C30 -143.7(2) . . . . ?
C4C P1C C25 C30 -23.2(12) . . . . ?
C13 P1C C25 C30 93.8(2) . . . . ?
C19 P1C C25 C26 42.4(2) . . . . ?
C4C P1C C25 C26 162.9(12) . . . . ?
C13 P1C C25 C26 -80.1(2) . . . . ?
C19 P1B C25 C30 -143.7(2) . . . . ?
C13 P1B C25 C30 93.8(2) . . . . ?
C4B P1B C25 C30 -22.5(5) . . . . ?
C19 P1B C25 C26 42.4(2) . . . . ?
C13 P1B C25 C26 -80.1(2) . . . . ?
C4B P1B C25 C26 163.6(5) . . . . ?
C30 C25 C26 C27 0.1(4) . . . . ?
P1 C25 C26 C27 174.0(2) . . . . ?
P1C C25 C26 C27 174.0(2) . . . . ?
P1B C25 C26 C27 174.0(2) . . . . ?
C25 C26 C27 C28 0.3(5) . . . . ?
C26 C27 C28 C29 -0.6(5) . . . . ?
C27 C28 C29 C30 0.5(4) . . . . ?
C26 C25 C30 C29 -0.2(4) . . . . ?
P1 C25 C30 C29 -173.9(2) . . . . ?
P1C C25 C30 C29 -173.9(2) . . . . ?
P1B C25 C30 C29 -173.9(2) . . . . ?
C28 C29 C30 C25 -0.1(4) . . . . ?
C43 P2 C31 C36 95.93(18) . . . . ?
C37 P2 C31 C36 -25.07(19) . . . . ?
C10 P2 C31 C36 -144.2(9) . . . . ?
C43 P2 C31 C32 -82.69(18) . . . . ?
C37 P2 C31 C32 156.31(17) . . . . ?
C10 P2 C31 C32 37.1(9) . . . . ?
C43 P2C C31 C36 95.93(18) . . . . ?
C37 P2C C31 C36 -25.07(19) . . . . ?
C10C P2C C31 C36 -145(2) . . . . ?
C43 P2C C31 C32 -82.69(18) . . . . ?
C37 P2C C31 C32 156.31(17) . . . . ?
C10C P2C C31 C32 36(2) . . . . ?
C43 P2B C31 C36 95.93(18) . . . . ?
C37 P2B C31 C36 -25.07(19) . . . . ?
C10B P2B C31 C36 -148.5(7) . . . . ?
C43 P2B C31 C32 -82.69(18) . . . . ?
C37 P2B C31 C32 156.31(17) . . . . ?
C10B P2B C31 C32 32.8(7) . . . . ?
C36 C31 C32 C33 1.1(3) . . . . ?
P2 C31 C32 C33 179.70(18) . . . . ?
P2C C31 C32 C33 179.70(18) . . . . ?
P2B C31 C32 C33 179.70(18) . . . . ?
C31 C32 C33 C34 0.0(4) . . . . ?
C32 C33 C34 C35 -1.2(4) . . . . ?
C33 C34 C35 C36 1.2(3) . . . . ?
C34 C35 C36 C31 -0.1(3) . . . . ?
C32 C31 C36 C35 -1.0(3) . . . . ?
P2 C31 C36 C35 -179.66(16) . . . . ?
P2C C31 C36 C35 -179.66(16) . . . . ?
P2B C31 C36 C35 -179.66(16) . . . . ?
C43 P2B C37 C38 135.36(18) . . . . ?
C31 P2B C37 C38 -103.01(18) . . . . ?
C10B P2B C37 C38 18.2(7) . . . . ?
C43 P2B C37 C42 -48.8(2) . . . . ?
C31 P2B C37 C42 72.82(19) . . . . ?
C10B P2B C37 C42 -166.0(6) . . . . ?
C43 P2C C37 C38 135.36(18) . . . . ?
C31 P2C C37 C38 -103.01(18) . . . . ?
C10C P2C C37 C38 10.6(18) . . . . ?
C43 P2C C37 C42 -48.8(2) . . . . ?
C31 P2C C37 C42 72.82(19) . . . . ?
C10C P2C C37 C42 -173.5(18) . . . . ?
C43 P2 C37 C38 135.36(18) . . . . ?
C31 P2 C37 C38 -103.01(18) . . . . ?
C10 P2 C37 C38 14.9(8) . . . . ?
C43 P2 C37 C42 -48.8(2) . . . . ?
C31 P2 C37 C42 72.82(19) . . . . ?
C10 P2 C37 C42 -169.3(8) . . . . ?
C42 C37 C38 C39 -0.3(3) . . . . ?
P2B C37 C38 C39 175.52(18) . . . . ?
P2C C37 C38 C39 175.52(18) . . . . ?
P2 C37 C38 C39 175.52(18) . . . . ?
C37 C38 C39 C40 0.4(4) . . . . ?
C38 C39 C40 C41 0.0(4) . . . . ?
C39 C40 C41 C42 -0.4(4) . . . . ?
C40 C41 C42 C37 0.5(4) . . . . ?
C38 C37 C42 C41 -0.2(3) . . . . ?
P2B C37 C42 C41 -175.99(18) . . . . ?
P2C C37 C42 C41 -175.99(18) . . . . ?
P2 C37 C42 C41 -175.99(18) . . . . ?
C37 P2B C43 C44 -27.5(2) . . . . ?
C31 P2B C43 C44 -148.43(17) . . . . ?
C10B P2B C43 C44 94.1(9) . . . . ?
C37 P2B C43 C48 157.79(17) . . . . ?
C31 P2B C43 C48 36.85(19) . . . . ?
C10B P2B C43 C48 -80.6(9) . . . . ?
C37 P2C C43 C44 -27.5(2) . . . . ?
C31 P2C C43 C44 -148.43(17) . . . . ?
C10C P2C C43 C44 98(3) . . . . ?
C37 P2C C43 C48 157.79(17) . . . . ?
C31 P2C C43 C48 36.85(19) . . . . ?
C10C P2C C43 C48 -77(3) . . . . ?
C37 P2 C43 C44 -27.5(2) . . . . ?
C31 P2 C43 C44 -148.43(17) . . . . ?
C10 P2 C43 C44 93.0(11) . . . . ?
C37 P2 C43 C48 157.79(17) . . . . ?
C31 P2 C43 C48 36.85(19) . . . . ?
C10 P2 C43 C48 -81.7(11) . . . . ?
C48 C43 C44 C45 -1.1(3) . . . . ?
P2B C43 C44 C45 -175.79(19) . . . . ?
P2C C43 C44 C45 -175.79(19) . . . . ?
P2 C43 C44 C45 -175.79(19) . . . . ?
C43 C44 C45 C46 0.6(4) . . . . ?
C44 C45 C46 C47 0.7(4) . . . . ?
C45 C46 C47 C48 -1.4(4) . . . . ?
C46 C47 C48 C43 0.9(4) . . . . ?
C44 C43 C48 C47 0.4(3) . . . . ?
P2B C43 C48 C47 175.09(18) . . . . ?
P2C C43 C48 C47 175.09(18) . . . . ?
P2 C43 C48 C47 175.09(18) . . . . ?
S3 N1 S2 O3 170.8(3) . . . . ?
S3 N1 S2 O4 34.4(4) . . . . ?
S3 N1 S2 C49 -77.6(4) . . . . ?
O3 S2 C49 F3 -69.5(5) . . . . ?
O4 S2 C49 F3 54.7(5) . . . . ?
N1 S2 C49 F3 174.9(4) . . . . ?
O3 S2 C49 F2 169.8(5) . . . . ?
O4 S2 C49 F2 -66.0(5) . . . . ?
N1 S2 C49 F2 54.3(5) . . . . ?
O3 S2 C49 F1 50.2(5) . . . . ?
O4 S2 C49 F1 174.4(4) . . . . ?
N1 S2 C49 F1 -65.3(5) . . . . ?
S2 N1 S3 O5 -14.0(5) . . . . ?
S2 N1 S3 O6 123.4(4) . . . . ?
S2 N1 S3 C50 -128.8(4) . . . . ?
O5 S3 C50 F4 -167.5(5) . . . . ?
O6 S3 C50 F4 69.6(6) . . . . ?
N1 S3 C50 F4 -43.6(5) . . . . ?
O5 S3 C50 F6 71.1(5) . . . . ?
O6 S3 C50 F6 -51.8(5) . . . . ?
N1 S3 C50 F6 -164.9(4) . . . . ?
O5 S3 C50 F5 -49.2(5) . . . . ?
O6 S3 C50 F5 -172.2(5) . . . . ?
N1 S3 C50 F5 74.7(5) . . . . ?
S3B N1B S2B O3B 174.9(14) . . . . ?
S3B N1B S2B O4B -58.2(17) . . . . ?
S3B N1B S2B C49B 58.9(17) . . . . ?
O3B S2B C49B F2B 23(2) . . . . ?
O4B S2B C49B F2B -97.4(19) . . . . ?
N1B S2B C49B F2B 142.5(18) . . . . ?
O3B S2B C49B F3B -97(2) . . . . ?
O4B S2B C49B F3B 143(2) . . . . ?
N1B S2B C49B F3B 23(2) . . . . ?
O3B S2B C49B F1B 145.5(18) . . . . ?
O4B S2B C49B F1B 26(2) . . . . ?
N1B S2B C49B F1B -94.6(19) . . . . ?
S2B N1B S3B O6B -10(2) . . . . ?
S2B N1B S3B O5B -149.8(13) . . . . ?
S2B N1B S3B C50B 104.7(14) . . . . ?
O6B S3B C50B F4B 8.7(18) . . . . ?
O5B S3B C50B F4B 131.3(15) . . . . ?
N1B S3B C50B F4B -115.0(16) . . . . ?
O6B S3B C50B F5B 142.3(16) . . . . ?
O5B S3B C50B F5B -95.1(16) . . . . ?
N1B S3B C50B F5B 18.6(17) . . . . ?
O6B S3B C50B F6B -115.8(14) . . . . ?
O5B S3B C50B F6B 6.8(14) . . . . ?
N1B S3B C50B F6B 120.6(13) . . . . ?
S3C N1C S2C O3C 171(3) . . . . ?
S3C N1C S2C O4C 41(4) . . . . ?
S3C N1C S2C C49C -78(3) . . . . ?
O3C S2C C49C F2C -166(2) . . . . ?
O4C S2C C49C F2C -45(3) . . . . ?
N1C S2C C49C F2C 79(2) . . . . ?
O3C S2C C49C F3C -47(3) . . . . ?
O4C S2C C49C F3C 75(3) . . . . ?
N1C S2C C49C F3C -161(2) . . . . ?
O3C S2C C49C F1C 69(3) . . . . ?
O4C S2C C49C F1C -169(3) . . . . ?
N1C S2C C49C F1C -45(2) . . . . ?
S2C N1C S3C O5C -57(3) . . . . ?
S2C N1C S3C O6C 80(3) . . . . ?
S2C N1C S3C C50C -168(3) . . . . ?
O5C S3C C50C F4C -173(2) . . . . ?
O6C S3C C50C F4C 62(3) . . . . ?
N1C S3C C50C F4C -56(2) . . . . ?
O5C S3C C50C F5C -46(3) . . . . ?
O6C S3C C50C F5C -172(3) . . . . ?
N1C S3C C50C F5C 71(3) . . . . ?
O5C S3C C50C F6C 66(2) . . . . ?
O6C S3C C50C F6C -60(2) . . . . ?
N1C S3C C50C F6C -177(2) . . . . ?
S3D N1D S2D O3D -56(3) . . . . ?
S3D N1D S2D O4D 175(2) . . . . ?
S3D N1D S2D C49D 58(3) . . . . ?
O3D S2D C49D F2D 51(2) . . . . ?
O4D S2D C49D F2D 168.4(19) . . . . ?
N1D S2D C49D F2D -71.9(19) . . . . ?
O3D S2D C49D F3D -68.8(19) . . . . ?
O4D S2D C49D F3D 49(2) . . . . ?
N1D S2D C49D F3D 168.5(17) . . . . ?
O3D S2D C49D F1D 172.6(19) . . . . ?
O4D S2D C49D F1D -70(2) . . . . ?
N1D S2D C49D F1D 50.0(19) . . . . ?
S2D N1D S3D O5D -88(3) . . . . ?
S2D N1D S3D O6D 51(3) . . . . ?
S2D N1D S3D C50D 162(3) . . . . ?
O5D S3D C50D F4D 111(2) . . . . ?
O6D S3D C50D F4D -19(3) . . . . ?
N1D S3D C50D F4D -135(2) . . . . ?
O5D S3D C50D F5D -16(2) . . . . ?
O6D S3D C50D F5D -146(2) . . . . ?
N1D S3D C50D F5D 98(2) . . . . ?
O5D S3D C50D F6D -128.4(17) . . . . ?
O6D S3D C50D F6D 101(2) . . . . ?
N1D S3D C50D F6D -14.8(17) . . . . ?
S3E N1E S2E O3E 174(3) . . . . ?
S3E N1E S2E O4E -56(4) . . . . ?
S3E N1E S2E C49E 60(4) . . . . ?
O3E S2E C49E F2E 70(3) . . . . ?
O4E S2E C49E F2E -50(3) . . . . ?
N1E S2E C49E F2E -171(3) . . . . ?
O3E S2E C49E F3E -55(3) . . . . ?
O4E S2E C49E F3E -175(3) . . . . ?
N1E S2E C49E F3E 64(3) . . . . ?
O3E S2E C49E F1E -174(3) . . . . ?
O4E S2E C49E F1E 66(3) . . . . ?
N1E S2E C49E F1E -54(3) . . . . ?
F2E C49E F1E F3E -72(4) . . . 2_666 ?
F3E C49E F1E F3E 45(4) . . . 2_666 ?
S2E C49E F1E F3E 167(4) . . . 2_666 ?
F2E C49E F3E F1E 67(4) . . . 2_666 ?
F1E C49E F3E F1E -48(4) . . . 2_666 ?
S2E C49E F3E F1E -167(4) . . . 2_666 ?
S2E N1E S3E O5E -114(4) . . . . ?
S2E N1E S3E O6E 21(4) . . . . ?
S2E N1E S3E C50E 133(3) . . . . ?
O5E S3E C50E F4E 158(3) . . . . ?
O6E S3E C50E F4E 36(3) . . . . ?
N1E S3E C50E F4E -80(3) . . . . ?
O5E S3E C50E F5E -75(3) . . . . ?
O6E S3E C50E F5E 163(3) . . . . ?
N1E S3E C50E F5E 46(3) . . . . ?
O5E S3E C50E F6E 42(3) . . . . ?
O6E S3E C50E F6E -80(3) . . . . ?
N1E S3E C50E F6E 163(3) . . . . ?
S5 N2 S4 O7 6.7(3) . . . . ?
S5 N2 S4 O8 144.4(2) . . . . ?
S5 N2 S4 C51 -106.3(3) . . . . ?
O7 S4 C51 F8 59.8(4) . . . . ?
O8 S4 C51 F8 -64.8(4) . . . . ?
N2 S4 C51 F8 -177.8(4) . . . . ?
O7 S4 C51 F9 179.8(4) . . . . ?
O8 S4 C51 F9 55.2(5) . . . . ?
N2 S4 C51 F9 -57.8(5) . . . . ?
O7 S4 C51 F7 -60.8(4) . . . . ?
O8 S4 C51 F7 174.6(4) . . . . ?
N2 S4 C51 F7 61.6(4) . . . . ?
S4 N2 S5 O9 26.3(4) . . . . ?
S4 N2 S5 O10 164.4(2) . . . . ?
S4 N2 S5 C52 -86.1(3) . . . . ?
O9 S5 C52 F10 -65.5(4) . . . . ?
O10 S5 C52 F10 169.0(4) . . . . ?
N2 S5 C52 F10 55.8(4) . . . . ?
O9 S5 C52 F11 56.5(4) . . . . ?
O10 S5 C52 F11 -69.1(4) . . . . ?
N2 S5 C52 F11 177.7(3) . . . . ?
O9 S5 C52 F12 174.5(3) . . . . ?
O10 S5 C52 F12 48.9(4) . . . . ?
N2 S5 C52 F12 -64.3(4) . . . . ?
S5B N2B S4B O7B -162(2) . . . . ?
S5B N2B S4B O8B -34(2) . . . . ?
S5B N2B S4B C51B 83.2(19) . . . . ?
O7B S4B C51B F8B 61(2) . . . . ?
O8B S4B C51B F8B -58.9(19) . . . . ?
N2B S4B C51B F8B 179.6(15) . . . . ?
O7B S4B C51B F7B -173.9(19) . . . . ?
O8B S4B C51B F7B 66.1(18) . . . . ?
N2B S4B C51B F7B -55.4(17) . . . . ?
O7B S4B C51B F9B -59(2) . . . . ?
O8B S4B C51B F9B -178.8(16) . . . . ?
N2B S4B C51B F9B 59.7(16) . . . . ?
S4B N2B S5B O9B -136.1(17) . . . . ?
S4B N2B S5B O10B 2(2) . . . . ?
S4B N2B S5B C52B 114.8(17) . . . . ?
O9B S5B C52B F10B -56.4(19) . . . . ?
O10B S5B C52B F10B 179.9(17) . . . . ?
N2B S5B C52B F10B 62.6(17) . . . . ?
O9B S5B C52B F11B 178.7(18) . . . . ?
O10B S5B C52B F11B 55(2) . . . . ?
N2B S5B C52B F11B -62.2(18) . . . . ?
O9B S5B C52B F12B 71.7(17) . . . . ?
O10B S5B C52B F12B -52.0(18) . . . . ?
N2B S5B C52B F12B -169.2(15) . . . . ?
S5C N2C S4C O7C 29(3) . . . . ?
S5C N2C S4C O8C 157(3) . . . . ?
S5C N2C S4C C51C -89(3) . . . . ?
O7C S4C C51C F8C 170(3) . . . . ?
O8C S4C C51C F8C 51(3) . . . . ?
N2C S4C C51C F8C -69(3) . . . . ?
O7C S4C C51C F9C 50(3) . . . . ?
O8C S4C C51C F9C -70(3) . . . . ?
N2C S4C C51C F9C 171(2) . . . . ?
O7C S4C C51C F7C -67(3) . . . . ?
O8C S4C C51C F7C 173(3) . . . . ?
N2C S4C C51C F7C 54(2) . . . . ?
S4C N2C S5C O9C 11(3) . . . . ?
S4C N2C S5C O10C 144(3) . . . . ?
S4C N2C S5C C52C -102(3) . . . . ?
O9C S5C C52C F11C -104(3) . . . . ?
O10C S5C C52C F11C 134(3) . . . . ?
N2C S5C C52C F11C 16(3) . . . . ?
O9C S5C C52C F10C 21(3) . . . . ?
O10C S5C C52C F10C -101(3) . . . . ?
N2C S5C C52C F10C 141(3) . . . . ?
O9C S5C C52C F12C 141(3) . . . . ?
O10C S5C C52C F12C 19(3) . . . . ?
N2C S5C C52C F12C -99(2) . . . . ?
 
_refine_diff_density_max    0.498
_refine_diff_density_min   -0.582
_refine_diff_density_rms    0.069

_shelx_res_file
;
TITL MM_IL14_NTf2_0m_a.res in P-1
    MM_IL14_NTf2_0m.res
    created by SHELXL-2019/3 at 10:26:59 on 30-Jul-2024
REM Old TITL MM_IL14_NTf2_0m in P-1
REM SHELXT solution in P-1: R1 0.273, Rweak 0.020, Alpha 0.078
REM <I/s>   0.000 for    0 systematic absences,  Orientation as input
REM Formula found by SHELXT:  C58 N5 O7 F9 S4
CELL  1.54178  11.9087  12.4092  19.8049  100.474   95.149  105.326
ZERR    2.000   0.0006   0.0003   0.0006    0.002    0.002    0.002
LATT  1
SFAC C H N O F S P
UNIT 104 76 4 20 24 10 4
OMIT 2 1 0
OMIT -1 -2 1
TEMP -123.150
SIZE 0.21 0.20 0.09
L.S. 30
BOND $H
ACTA
CONF
LIST 4
FMAP 2
PLAN 22
SIMU 0.01 P1 > C10C
EADP P1 P1B P1C
EXYZ P1 P1B P1C
EADP P2 P2B P2C
EXYZ P2 P2B P2C

SIMU 0.01 N1 > F6E
SIMU 0.01 N2 > F12C
SUMP 1.0 0 1.0 9 1.0 10 1.0 11
SUMP 1.0 0 1.0 2 1.0 7 1.0 8
SUMP 1.0 0 1.0 3 1.0 4 1.0 5 1.0 6 1.0 12
WGHT    0.092500    1.865400
FVAR       0.40509   0.81367   0.65837   0.15298   0.04984   0.09075   0.12853
FVAR       0.05768   0.41109   0.48546   0.10351   0.04805
PART 1 91
P1    7    0.264129    0.500298    0.139545    91.00000    0.04098    0.03151 =
         0.03189    0.00850    0.00695    0.01115
P2    7    0.866167    0.174623    0.368435    91.00000    0.02370    0.02556 =
         0.03178    0.00845    0.00484    0.00689
S1    6    0.325843    0.078517    0.268914    91.00000    0.02186    0.02139 =
         0.03522    0.01133    0.01037    0.01065
O1    4    0.265504    0.080722    0.328203    91.00000    0.02925    0.02797 =
         0.03517    0.00889    0.01312    0.01015
O2    4    0.292992   -0.022606    0.213963    91.00000    0.02450    0.02051 =
         0.04501    0.00069    0.00505    0.01013
C1    1    0.313794    0.195983    0.231827    91.00000    0.02228    0.02398 =
         0.03345   -0.00132    0.00609    0.01065
C2    1    0.309467    0.296522    0.274978    91.00000    0.02568    0.02879 =
         0.02706    0.00659    0.00486    0.01122
AFIX  43
H2    2    0.313685    0.302102    0.323671    91.00000   -1.20000
AFIX   0
C3    1    0.298983    0.388452    0.246664    91.00000    0.02914    0.02773 =
         0.03551   -0.00252    0.00892    0.01278
AFIX  43
H3    2    0.299911    0.458214    0.276265    91.00000   -1.20000
AFIX   0
C4    1    0.286979    0.378750    0.174248    91.00000    0.03298    0.02991 =
         0.02877    0.01272    0.00295    0.00894
C5    1    0.288119    0.277030    0.132367    91.00000    0.03546    0.02892 =
         0.02698    0.00302    0.00424    0.00948
AFIX  43
H5    2    0.271096    0.266086    0.083395    91.00000   -1.20000
AFIX   0
C6    1    0.314160    0.189657    0.161387    91.00000    0.02821    0.03249 =
         0.02474    0.00548    0.00872    0.01399
AFIX  43
H6    2    0.331694    0.127386    0.133156    91.00000   -1.20000
AFIX   0
C7    1    0.480560    0.112606    0.296374    91.00000    0.02448    0.02208 =
         0.03359    0.01012    0.00076    0.01017
C8    1    0.523822    0.174695    0.364657    91.00000    0.02902    0.02818 =
         0.03217    0.01111    0.00987    0.01326
AFIX  43
H8    2    0.475650    0.208713    0.392062    91.00000   -1.20000
AFIX   0
C9    1    0.640024    0.184893    0.391060    91.00000    0.02822    0.02751 =
         0.02927    0.00827    0.00847    0.01016
AFIX  43
H9    2    0.667207    0.205509    0.439519    91.00000   -1.20000
AFIX   0
C10   1    0.714313    0.163223    0.342562    91.00000    0.02691    0.02681 =
         0.02890    0.01004    0.00185    0.00692
PART 2 101
SAME P1 > C10
P1B   7    0.264129    0.500298    0.139545   101.00000    0.04098    0.03151 =
         0.03189    0.00850    0.00695    0.01115
P2B   7    0.866167    0.174623    0.368435   101.00000    0.02370    0.02556 =
         0.03178    0.00845    0.00484    0.00689
S1B   6    0.318312    0.093497    0.277231   101.00000    0.02384    0.02036 =
         0.03128    0.00179    0.00516    0.01044
O1B   4    0.266241    0.106114    0.340293   101.00000    0.03203    0.02091 =
         0.03330    0.00333    0.01080    0.00827
O2B   4    0.278448   -0.009702    0.224697   101.00000    0.03017    0.02313 =
         0.03967   -0.00278    0.00863    0.01382
C1B   1    0.308338    0.208947    0.238541   101.00000    0.02205    0.02480 =
         0.02684    0.00940    0.00511    0.01019
C2B   1    0.294683    0.306007    0.280639   101.00000    0.02178    0.02936 =
         0.02660    0.00292    0.00762    0.01022
AFIX  43
H2B   2    0.295824    0.311487    0.329183   101.00000   -1.20000
AFIX   0
C3B   1    0.279483    0.394003    0.250745   101.00000    0.02449    0.02932 =
         0.02852    0.00609    0.00801    0.01339
AFIX  43
H3B   2    0.264800    0.458856    0.277971   101.00000   -1.20000
AFIX   0
C4B   1    0.285827    0.387155    0.180021   101.00000    0.03122    0.03154 =
         0.03193    0.00325    0.00645    0.01033
C5B   1    0.297409    0.288660    0.137896   101.00000    0.03554    0.03635 =
         0.02608    0.00612    0.00105    0.00615
AFIX  43
H5B   2    0.303547    0.285229    0.090103   101.00000   -1.20000
AFIX   0
C6B   1    0.299790    0.194834    0.167666   101.00000    0.03061    0.03346 =
         0.03447    0.00286    0.00473    0.01227
AFIX  43
H6B   2    0.295572    0.122925    0.139355   101.00000   -1.20000
AFIX   0
C7B   1    0.472111    0.121014    0.301436   101.00000    0.02688    0.02459 =
         0.03305    0.00993    0.01075    0.01251
C8B   1    0.522819    0.166091    0.370502   101.00000    0.02941    0.02709 =
         0.03211    0.01403    0.00670    0.00968
AFIX  43
H8B   2    0.475868    0.178643    0.405811   101.00000   -1.20000
AFIX   0
C9B   1    0.644637    0.192093    0.385976   101.00000    0.03060    0.03051 =
         0.02771    0.00831    0.00155    0.00721
AFIX  43
H9B   2    0.682731    0.236397    0.430390   101.00000   -1.20000
AFIX   0
C10B  1    0.712658    0.154208    0.337282   101.00000    0.02444    0.02386 =
         0.03104    0.00837    0.00855    0.01114
PART 3 111
SAME P1 > C10
P1C   7    0.264129    0.500298    0.139545   111.00000    0.04098    0.03151 =
         0.03189    0.00850    0.00695    0.01115
P2C   7    0.866167    0.174623    0.368435   111.00000    0.02370    0.02556 =
         0.03178    0.00845    0.00484    0.00689
S1C   6    0.320630    0.121086    0.291286   111.00000    0.02258    0.02956 =
         0.03603    0.00482    0.00131    0.01291
O1C   4    0.272286    0.145136    0.353884   111.00000    0.02824    0.02838 =
         0.03340    0.00522    0.00869    0.00865
O2C   4    0.272625    0.011181    0.243439   111.00000    0.02884    0.02664 =
         0.03523   -0.00466    0.00811    0.00917
C1C   1    0.313184    0.227042    0.244095   111.00000    0.02439    0.02727 =
         0.02783    0.00678    0.00401    0.01186
C2C   1    0.324919    0.335190    0.283768   111.00000    0.02476    0.03026 =
         0.03014    0.00164    0.00499    0.00975
AFIX  43
H2C   2    0.345364    0.350901    0.332761   111.00000   -1.20000
AFIX   0
C3C   1    0.306627    0.418374    0.251266   111.00000    0.02760    0.03063 =
         0.03083    0.00473    0.00478    0.01005
AFIX  43
H3C   2    0.310441    0.492880    0.275721   111.00000   -1.20000
AFIX   0
C4C   1    0.281572    0.384380    0.178276   111.00000    0.03284    0.03121 =
         0.03045    0.00555    0.00567    0.01048
C5C   1    0.315377    0.295405    0.140173   111.00000    0.03033    0.03354 =
         0.02845    0.00489    0.00424    0.00991
AFIX  43
H5C   2    0.329611    0.293339    0.093584   111.00000   -1.20000
AFIX   0
C6C   1    0.327219    0.208531    0.174900   111.00000    0.02758    0.03079 =
         0.03044    0.00147    0.00398    0.00970
AFIX  43
H6C   2    0.343821    0.141437    0.152103   111.00000   -1.20000
AFIX   0
C7C   1    0.475227    0.141615    0.311960   111.00000    0.02480    0.02280 =
         0.03290    0.00979    0.00778    0.01411
C8C   1    0.531635    0.196160    0.378843   111.00000    0.02880    0.02460 =
         0.03105    0.00961    0.00409    0.01262
AFIX  43
H8C   2    0.489012    0.226051    0.412209   111.00000   -1.20000
AFIX   0
C9C   1    0.650532    0.206982    0.396926   111.00000    0.02613    0.02720 =
         0.03115    0.00880    0.00634    0.00977
AFIX  43
H9C   2    0.690642    0.248088    0.441603   111.00000   -1.20000
AFIX   0
C10C  1    0.710191    0.156295    0.348202   111.00000    0.02666    0.02579 =
         0.02955    0.00981    0.00241    0.00873
PART 0
C11   1    0.664185    0.108172    0.271460    11.00000    0.03142    0.03470 =
         0.03442    0.00935    0.00472    0.01183
AFIX  43
H11   2    0.712483    0.086487    0.238972    11.00000   -1.20000
AFIX   0
C12   1    0.544228    0.087462    0.251368    11.00000    0.03387    0.03581 =
         0.03470    0.00947    0.00067    0.01009
AFIX  43
H12   2    0.510190    0.054793    0.204393    11.00000   -1.20000
AFIX   0
C13   1    0.162032    0.557511    0.185660    11.00000    0.03871    0.03458 =
         0.03251    0.00815    0.00219    0.01194
C14   1    0.058578    0.482251    0.197545    11.00000    0.04509    0.03614 =
         0.03757    0.00895    0.00664    0.01131
AFIX  43
H14   2    0.041210    0.402329    0.179669    11.00000   -1.20000
AFIX   0
C15   1   -0.017917    0.525252    0.235467    11.00000    0.04605    0.05143 =
         0.04331    0.01667    0.01214    0.01657
AFIX  43
H15   2   -0.088785    0.474927    0.243010    11.00000   -1.20000
AFIX   0
C16   1    0.008608    0.641228    0.262368    11.00000    0.05287    0.05142 =
         0.04152    0.00956    0.00849    0.02622
AFIX  43
H16   2   -0.043330    0.669940    0.289390    11.00000   -1.20000
AFIX   0
C17   1    0.109907    0.716125    0.250446    11.00000    0.05094    0.03997 =
         0.04832    0.00281    0.00156    0.02065
AFIX  43
H17   2    0.126601    0.795875    0.268681    11.00000   -1.20000
AFIX   0
C18   1    0.187383    0.674741    0.211761    11.00000    0.04087    0.03622 =
         0.04487    0.00674    0.00145    0.01256
AFIX  43
H18   2    0.256858    0.725904    0.203235    11.00000   -1.20000
AFIX   0
C19   1    0.207360    0.443868    0.049720    11.00000    0.06526    0.03486 =
         0.03231    0.01059    0.00741    0.02076
C20   1    0.086573    0.409777    0.026997    11.00000    0.06763    0.04188 =
         0.04061    0.00703   -0.00548    0.01593
AFIX  43
H20   2    0.033355    0.420674    0.058795    11.00000   -1.20000
AFIX   0
C21   1    0.044625    0.359834   -0.042363    11.00000    0.10155    0.04916 =
         0.04626    0.00258   -0.01830    0.02081
AFIX  43
H21   2   -0.037597    0.335768   -0.058192    11.00000   -1.20000
AFIX   0
C22   1    0.121527    0.345387   -0.087688    11.00000    0.14853    0.05640 =
         0.03482    0.00162   -0.00808    0.04222
AFIX  43
H22   2    0.092113    0.311918   -0.135201    11.00000   -1.20000
AFIX   0
C23   1    0.242279    0.378602   -0.065898    11.00000    0.15017    0.06644 =
         0.04296    0.01605    0.03475    0.05969
AFIX  43
H23   2    0.294150    0.367382   -0.098510    11.00000   -1.20000
AFIX   0
C24   1    0.287779    0.428381    0.003675    11.00000    0.09759    0.05535 =
         0.04211    0.01785    0.02568    0.03890
AFIX  43
H24   2    0.370028    0.450920    0.019273    11.00000   -1.20000
AFIX   0
C25   1    0.399067    0.611164    0.147677    11.00000    0.04317    0.03616 =
         0.04516    0.00981    0.01540    0.00949
C26   1    0.404615    0.689565    0.104303    11.00000    0.06238    0.04669 =
         0.05804    0.02037    0.01577    0.01155
AFIX  43
H26   2    0.341058    0.679061    0.068832    11.00000   -1.20000
AFIX   0
C27   1    0.503552    0.782292    0.113716    11.00000    0.07013    0.04762 =
         0.07462    0.02538    0.02718    0.01224
AFIX  43
H27   2    0.507891    0.836019    0.084748    11.00000   -1.20000
AFIX   0
C28   1    0.596097    0.797021    0.165122    11.00000    0.05447    0.04310 =
         0.07647    0.00832    0.02798    0.00458
AFIX  43
H28   2    0.664004    0.860571    0.170882    11.00000   -1.20000
AFIX   0
C29   1    0.591130    0.720161    0.208459    11.00000    0.04478    0.05451 =
         0.06266    0.00701    0.01473    0.00633
AFIX  43
H29   2    0.655073    0.731531    0.243851    11.00000   -1.20000
AFIX   0
C30   1    0.491883    0.626034    0.199918    11.00000    0.04217    0.04669 =
         0.05060    0.01132    0.01473    0.00961
AFIX  43
H30   2    0.487710    0.572924    0.229291    11.00000   -1.20000
AFIX   0
C31   1    0.875598    0.122838    0.446945    11.00000    0.02456    0.02638 =
         0.03360    0.00843    0.00485    0.00789
C32   1    0.786027    0.029382    0.455670    11.00000    0.02656    0.03777 =
         0.04120    0.01334    0.00062    0.00293
AFIX  43
H32   2    0.720565   -0.005968    0.420201    11.00000   -1.20000
AFIX   0
C33   1    0.793095   -0.011314    0.516028    11.00000    0.03143    0.03874 =
         0.04753    0.01964    0.00729    0.00365
AFIX  43
H33   2    0.732487   -0.074679    0.522012    11.00000   -1.20000
AFIX   0
C34   1    0.888859    0.040522    0.567879    11.00000    0.03656    0.04089 =
         0.03647    0.01608    0.00752    0.01359
AFIX  43
H34   2    0.892896    0.013423    0.609655    11.00000   -1.20000
AFIX   0
C35   1    0.978436    0.131586    0.558819    11.00000    0.03329    0.03570 =
         0.03554    0.00678   -0.00028    0.00796
AFIX  43
H35   2    1.044406    0.165714    0.594087    11.00000   -1.20000
AFIX   0
C36   1    0.972503    0.173197    0.498752    11.00000    0.02871    0.02675 =
         0.03561    0.00649    0.00358    0.00479
AFIX  43
H36   2    1.034105    0.235757    0.492797    11.00000   -1.20000
AFIX   0
C37   1    0.952058    0.321345    0.384200    11.00000    0.03404    0.02751 =
         0.03311    0.01002    0.00825    0.00426
C38   1    0.897172    0.407871    0.391574    11.00000    0.04082    0.03152 =
         0.04040    0.01132    0.00756    0.00888
AFIX  43
H38   2    0.813734    0.389513    0.385033    11.00000   -1.20000
AFIX   0
C39   1    0.965410    0.521632    0.408618    11.00000    0.06220    0.02902 =
         0.04661    0.01033    0.00997    0.01045
AFIX  43
H39   2    0.928440    0.581157    0.413992    11.00000   -1.20000
AFIX   0
C40   1    1.086668    0.548182    0.417734    11.00000    0.06170    0.03009 =
         0.04169    0.00765    0.00974   -0.00424
AFIX  43
H40   2    1.132664    0.626002    0.429355    11.00000   -1.20000
AFIX   0
C41   1    1.141784    0.462383    0.410087    11.00000    0.03951    0.04283 =
         0.04639    0.01051    0.00979   -0.00445
AFIX  43
H41   2    1.225265    0.481564    0.416159    11.00000   -1.20000
AFIX   0
C42   1    1.075323    0.348223    0.393547    11.00000    0.03432    0.03600 =
         0.04603    0.01144    0.01065    0.00373
AFIX  43
H42   2    1.112872    0.289123    0.388631    11.00000   -1.20000
AFIX   0
C43   1    0.918224    0.091360    0.301328    11.00000    0.02475    0.03614 =
         0.03488    0.00619    0.00214    0.01253
C44   1    0.972912    0.141705    0.250881    11.00000    0.03627    0.04717 =
         0.04169    0.00987    0.00982    0.00827
AFIX  43
H44   2    0.987684    0.221525    0.253465    11.00000   -1.20000
AFIX   0
C45   1    1.005659    0.073660    0.196634    11.00000    0.03757    0.07258 =
         0.04092    0.00556    0.01275    0.01117
AFIX  43
H45   2    1.043690    0.107414    0.162268    11.00000   -1.20000
AFIX   0
C46   1    0.983418   -0.041584    0.192483    11.00000    0.04241    0.07138 =
         0.04659   -0.00510    0.00747    0.02704
AFIX  43
H46   2    1.006836   -0.087159    0.155539    11.00000   -1.20000
AFIX   0
C47   1    0.926638   -0.092359    0.242140    11.00000    0.05683    0.04684 =
         0.05257    0.00062    0.00302    0.02913
AFIX  43
H47   2    0.909864   -0.172614    0.238388    11.00000   -1.20000
AFIX   0
C48   1    0.894679   -0.026129    0.296856    11.00000    0.04246    0.03864 =
         0.04017    0.00755    0.00394    0.01886
AFIX  43
H48   2    0.856965   -0.060379    0.331152    11.00000   -1.20000
AFIX   0
PART 1 31
N1    3    0.439460    0.294110    0.617555    31.00000    0.03870    0.04700 =
         0.05491    0.01801    0.01609    0.01849
S2    6    0.347831    0.330480    0.572027    31.00000    0.03209    0.03266 =
         0.07044    0.00110   -0.00675    0.00929
O3    4    0.238917    0.305959    0.596308    31.00000    0.03300    0.05486 =
         0.10467    0.01076    0.00859    0.00951
O4    4    0.348145    0.300875    0.498366    31.00000    0.06784    0.04096 =
         0.06645    0.00149   -0.02208    0.01368
C49   1    0.404930    0.488786    0.593416    31.00000    0.04259    0.03608 =
         0.06659    0.00235   -0.00204    0.01238
F1    5    0.399541    0.528739    0.659161    31.00000    0.07567    0.05449 =
         0.06795   -0.00425    0.00784    0.02360
F2    5    0.515626    0.522309    0.583329    31.00000    0.04416    0.04114 =
         0.07921    0.01023    0.00118    0.00555
F3    5    0.341546    0.532436    0.554446    31.00000    0.05834    0.04424 =
         0.08795    0.01738   -0.00273    0.01728
S3    6    0.566093    0.290289    0.602637    31.00000    0.02968    0.02737 =
         0.03515    0.00744    0.00812    0.00759
O5    4    0.595475    0.297215    0.535581    31.00000    0.05276    0.06467 =
         0.04191    0.01512    0.02010    0.01691
O6    4    0.651946    0.359981    0.660039    31.00000    0.04161    0.03513 =
         0.05221   -0.00284   -0.00288    0.00605
C50   1    0.559155    0.145263    0.612145    31.00000    0.04310    0.03112 =
         0.06505    0.00342    0.01000    0.01165
F4    5    0.510018    0.120920    0.666794    31.00000    0.10287    0.04806 =
         0.08396    0.03378    0.03055    0.02277
F5    5    0.492793    0.069864    0.556649    31.00000    0.06716    0.04398 =
         0.09317   -0.01977    0.01991   -0.01371
F6    5    0.667076    0.133573    0.618165    31.00000    0.05735    0.05598 =
         0.10541   -0.00146   -0.00342    0.03325
PART 2 41
SAME N1 > F6
N1B   3    0.457790    0.267969    0.546340    41.00000    0.04212    0.04643 =
         0.05781    0.01381    0.00433    0.00697
S2B   6    0.354208    0.312159    0.563866    41.00000    0.03844    0.04833 =
         0.06486    0.01687    0.00645    0.01071
O3B   4    0.271452    0.291954    0.505118    41.00000    0.05075    0.05466 =
         0.08723    0.00303   -0.01109    0.00796
O4B   4    0.303374    0.266166    0.621525    41.00000    0.05327    0.06484 =
         0.08634    0.00683    0.00455    0.01480
C49B  1    0.403131    0.469250    0.594267    41.00000    0.04698    0.04738 =
         0.07032    0.00713   -0.00242    0.01213
F1B   5    0.427480    0.502972    0.662789    41.00000    0.07078    0.05392 =
         0.07849    0.00950   -0.00058    0.01365
F2B   5    0.327603    0.520272    0.573208    41.00000    0.06313    0.04650 =
         0.08266    0.00755   -0.00071    0.02175
F3B   5    0.502002    0.518896    0.572475    41.00000    0.05524    0.05141 =
         0.06972   -0.00407   -0.00401    0.00319
S3B   6    0.573405    0.280657    0.594522    41.00000    0.03893    0.04242 =
         0.05373    0.01327    0.00910    0.00594
O5B   4    0.667913    0.283458    0.554435    41.00000    0.03510    0.05531 =
         0.05444    0.01077    0.00536   -0.01145
O6B   4    0.593922    0.356791    0.660174    41.00000    0.03818    0.04496 =
         0.05689    0.00640    0.01060    0.00901
C50B  1    0.562197    0.142610    0.617286    41.00000    0.04382    0.03610 =
         0.06055    0.00899    0.00848    0.01155
F4B   5    0.559155    0.143446    0.682412    41.00000    0.03700    0.02815 =
         0.05139    0.01462    0.00143    0.01464
F5B   5    0.482703    0.058849    0.575279    41.00000    0.03619    0.02577 =
         0.06032    0.01118    0.01088    0.00147
F6B   5    0.657932    0.124070    0.590967    41.00000    0.04265    0.04156 =
         0.06542   -0.00480    0.01716    0.02370
PART 3 51
SAME N1 > F6
N1C   3    0.409886    0.285280    0.630587    51.00000    0.04004    0.04435 =
         0.06148    0.01038    0.00541    0.00999
S2C   6    0.301871    0.329991    0.627892    51.00000    0.04465    0.04416 =
         0.06988    0.01326    0.00244    0.00743
O3C   4    0.227145    0.280737    0.673791    51.00000    0.03042    0.04940 =
         0.08358    0.01373    0.00556    0.00993
O4C   4    0.243479    0.319764    0.558634    51.00000    0.04190    0.05268 =
         0.07478    0.00753   -0.00070    0.01063
C49C  1    0.351505    0.483246    0.668814    51.00000    0.05164    0.04896 =
         0.07240    0.00673   -0.00058    0.01014
F1C   5    0.422900    0.499296    0.727396    51.00000    0.06993    0.05936 =
         0.07844   -0.00123   -0.00257    0.01268
F2C   5    0.400233    0.545243    0.627268    51.00000    0.05956    0.05193 =
         0.07699    0.00696   -0.00075    0.00934
F3C   5    0.261000    0.517339    0.686904    51.00000    0.06537    0.06606 =
         0.08413    0.01218   -0.00924    0.01161
S3C   6    0.509263    0.298836    0.583689    51.00000    0.04156    0.04732 =
         0.05759    0.00949    0.00967    0.00367
O5C   4    0.465744    0.256526    0.512100    51.00000    0.04474    0.05198 =
         0.05419    0.00602    0.00952    0.00795
O6C   4    0.595254    0.408027    0.603748    51.00000    0.04527    0.04719 =
         0.06010    0.00373    0.00744    0.00493
C50C  1    0.580366    0.195677    0.608256    51.00000    0.04314    0.03916 =
         0.05934    0.00874    0.00936    0.00885
F4C   5    0.616037    0.211264    0.674809    51.00000    0.04951    0.04729 =
         0.06791    0.00772    0.00655    0.01300
F5C   5    0.514292    0.090131    0.584417    51.00000    0.04912    0.04125 =
         0.06761    0.00898    0.00768    0.01450
F6C   5    0.672474    0.205296    0.572572    51.00000    0.04614    0.05100 =
         0.06423    0.00440    0.01152    0.01016
PART 4 61
SAME N1 > F6
N1D   3    0.421839    0.263687    0.609981    61.00000    0.03909    0.04259 =
         0.05971    0.01046    0.00693    0.00960
S2D   6    0.365506    0.358179    0.620209    61.00000    0.04700    0.05388 =
         0.07068    0.00512   -0.00129    0.01640
O3D   4    0.424747    0.453651    0.674379    61.00000    0.06389    0.05594 =
         0.07710    0.00844   -0.00317    0.01161
O4D   4    0.241959    0.313846    0.626215    61.00000    0.03442    0.05155 =
         0.07348    0.00449    0.00843    0.01356
C49D  1    0.370474    0.424723    0.543702    61.00000    0.05058    0.04945 =
         0.07460    0.00616   -0.00221    0.01121
F1D   5    0.330167    0.342562    0.487230    61.00000    0.06011    0.06504 =
         0.08296    0.00127   -0.00514    0.00877
F2D   5    0.476740    0.485160    0.540861    61.00000    0.06911    0.06354 =
         0.08917    0.00928   -0.00546    0.00775
F3D   5    0.302483    0.492779    0.547397    61.00000    0.05472    0.05306 =
         0.07881    0.00986   -0.01136    0.02187
S3D   6    0.551026    0.272031    0.596011    61.00000    0.04247    0.04059 =
         0.05682    0.01422    0.00979    0.00854
O5D   4    0.559181    0.256997    0.525256    61.00000    0.04604    0.04539 =
         0.05456    0.00638    0.00611    0.00681
O6D   4    0.637761    0.360923    0.643727    61.00000    0.03784    0.04054 =
         0.05405    0.00140    0.00493    0.00680
C50D  1    0.546847    0.136739    0.621694    61.00000    0.04354    0.03690 =
         0.05964    0.00853    0.00830    0.01251
F4D   5    0.636909    0.135759    0.661804    61.00000    0.03667    0.03507 =
         0.05346    0.00949    0.00836    0.01876
F5D   5    0.522623    0.053377    0.566675    61.00000    0.04915    0.03152 =
         0.07028    0.00399    0.00404    0.01620
F6D   5    0.450039    0.122075    0.654118    61.00000    0.02090    0.03976 =
         0.04824    0.01883   -0.00210    0.00854
PART 5 121
SAME N1 > F6
N1E   3    0.437786    0.262923    0.578811   121.00000    0.03991    0.04433 =
         0.05953    0.00945    0.00638    0.00926
S2E   6    0.367713    0.348986    0.587194   121.00000    0.04426    0.04749 =
         0.06644    0.00867    0.00422    0.01075
O3E   4    0.248606    0.298412    0.553437   121.00000    0.04036    0.05077 =
         0.07487    0.00612   -0.00180    0.01091
O4E   4    0.378989    0.407055    0.659343   121.00000    0.05225    0.05288 =
         0.07320    0.00659   -0.00011    0.00933
C49E  1    0.423363    0.464129    0.541400   121.00000    0.04725    0.04709 =
         0.07280    0.00785   -0.00142    0.00857
F1E   5    0.537582    0.510208    0.563251   121.00000    0.04714    0.04645 =
         0.07276    0.00574   -0.00183    0.00980
F2E   5    0.375741    0.546855    0.555026   121.00000    0.05733    0.05173 =
         0.08124    0.00713   -0.00159    0.00698
F3E   5    0.409186    0.425263    0.474301   121.00000    0.05706    0.05377 =
         0.07632    0.00654   -0.00195    0.01195
S3E   6    0.571558    0.277655    0.600394   121.00000    0.04051    0.04150 =
         0.05540    0.01110    0.00828    0.00784
O5E   4    0.638819    0.259774    0.545784   121.00000    0.04240    0.04485 =
         0.05193    0.01162    0.01331    0.00027
O6E   4    0.624206    0.377933    0.653964   121.00000    0.03876    0.04047 =
         0.05533    0.00523    0.00578    0.00815
C50E  1    0.565953    0.157373    0.641940   121.00000    0.04346    0.03756 =
         0.05945    0.00897    0.00875    0.01059
F4E   5    0.545138    0.169892    0.705654   121.00000    0.04845    0.04077 =
         0.06524    0.01608    0.00892    0.01256
F5E   5    0.493382    0.060939    0.606587   121.00000    0.04939    0.03929 =
         0.07043    0.01057    0.00776    0.01266
F6E   5    0.673901    0.144157    0.645034   121.00000    0.04994    0.04356 =
         0.06490    0.00918   -0.00031    0.01788
PART 1 21
SAME N1 > F6
N2    3    0.704731    0.170328    0.026144    21.00000    0.04938    0.06021 =
         0.05319    0.01716    0.00292    0.00751
S4    6    0.759409    0.279151    0.086328    21.00000    0.03890    0.03813 =
         0.06284    0.02060    0.00589    0.00524
O7    4    0.820360    0.263322    0.147242    21.00000    0.05921    0.03947 =
         0.07073    0.00749   -0.01112    0.00832
O8    4    0.813039    0.372765    0.056461    21.00000    0.05319    0.05594 =
         0.10942    0.04496    0.03068    0.01422
C51   1    0.627090    0.315112    0.116199    21.00000    0.05332    0.07555 =
         0.07377    0.02992    0.02540    0.02391
F7    5    0.564478    0.228306    0.139587    21.00000    0.06505    0.10135 =
         0.08659    0.05456    0.03482    0.01862
F8    5    0.661041    0.406353    0.164435    21.00000    0.09154    0.08517 =
         0.09495   -0.00092    0.01762    0.03775
F9    5    0.562223    0.332524    0.064434    21.00000    0.06131    0.12416 =
         0.08548    0.05371    0.02147    0.04635
S5    6    0.701439    0.044955    0.031842    21.00000    0.05185    0.04451 =
         0.05300    0.00350    0.01657   -0.00062
O9    4    0.702632    0.022037    0.099276    21.00000    0.10274    0.04060 =
         0.06299    0.01490    0.03505    0.00591
O10   4    0.619453   -0.033234   -0.023773    21.00000    0.05179    0.07751 =
         0.08345   -0.02248    0.01715   -0.00899
C52   1    0.847380    0.037254    0.008428    21.00000    0.05145    0.07695 =
         0.06070    0.00271    0.00893    0.01718
F10   5    0.933808    0.118717    0.048164    21.00000    0.05076    0.09955 =
         0.06938    0.00610    0.00209    0.01684
F11   5    0.859714   -0.063214    0.013386    21.00000    0.11395    0.09242 =
         0.12261    0.00740    0.03135    0.05452
F12   5    0.853696    0.047313   -0.056586    21.00000    0.06483    0.13060 =
         0.05384    0.00118    0.02092    0.01108
PART 2 71
SAME N1 > F6
N2B   3    0.708100    0.274548    0.066346    71.00000    0.05828    0.07608 =
         0.07720    0.01305    0.01574    0.01237
S4B   6    0.598898    0.277170    0.099430    71.00000    0.05891    0.08229 =
         0.07549    0.02142    0.01805    0.01731
O7B   4    0.530321    0.333273    0.063506    71.00000    0.07015    0.10193 =
         0.08600    0.02541    0.01765    0.02884
O8B   4    0.531768    0.164261    0.106621    71.00000    0.07397    0.09349 =
         0.09145    0.01728    0.01668   -0.00284
C51B  1    0.641801    0.365295    0.187876    71.00000    0.06391    0.08109 =
         0.07840    0.02868    0.01862    0.02110
F7B   5    0.715317    0.328471    0.224578    71.00000    0.06835    0.09182 =
         0.08931    0.02347    0.00527    0.02123
F8B   5    0.551197    0.370560    0.218076    71.00000    0.07571    0.09343 =
         0.09233    0.02094    0.01918    0.02643
F9B   5    0.702118    0.471229    0.185152    71.00000    0.06774    0.08763 =
         0.06993    0.03546    0.00526    0.01884
S5B   6    0.784922    0.191337    0.077107    71.00000    0.06109    0.07723 =
         0.08000   -0.00737    0.00824    0.00821
O9B   4    0.909302    0.241863    0.088918    71.00000    0.06581    0.08453 =
         0.08397    0.00266    0.00347   -0.00692
O10B  4    0.738607    0.114097    0.120066    71.00000    0.08791    0.08106 =
         0.07758    0.00613    0.01436    0.00512
C52B  1    0.756999    0.108761   -0.011743    71.00000    0.06753    0.07839 =
         0.07271    0.00126    0.00694    0.00731
F10B  5    0.795407    0.170856   -0.054987    71.00000    0.09525    0.12417 =
         0.08931   -0.00192    0.00671    0.01501
F11B  5    0.645383    0.052018   -0.033242    71.00000    0.08537    0.09359 =
         0.09292   -0.00322    0.00197   -0.00582
F12B  5    0.801804    0.021334   -0.005253    71.00000    0.08228    0.09494 =
         0.09328   -0.00046   -0.00336    0.01563
PART 3 81
SAME N1 > F6
N2C   3    0.637651    0.182734    0.085744    81.00000    0.06081    0.07362 =
         0.07401    0.01608    0.01318    0.01111
S4C   6    0.660179    0.312742    0.099978    81.00000    0.06431    0.08185 =
         0.08182    0.02061    0.01729    0.01760
O7C   4    0.765219    0.367915    0.076823    81.00000    0.06668    0.06116 =
         0.08906    0.03319    0.01882    0.01679
O8C   4    0.558690    0.344596    0.072602    81.00000    0.06424    0.09043 =
         0.08693    0.02858    0.01955    0.03415
C51C  1    0.678477    0.366357    0.194269    81.00000    0.06718    0.08297 =
         0.08177    0.02808    0.01630    0.02236
F7C   5    0.760852    0.329760    0.224026    81.00000    0.07954    0.08782 =
         0.08879    0.01711    0.00375    0.00976
F8C   5    0.580105    0.333832    0.218551    81.00000    0.07582    0.09006 =
         0.09133    0.02974    0.01642    0.02392
F9C   5    0.715390    0.479072    0.211846    81.00000    0.07644    0.09386 =
         0.09105    0.01927    0.00924    0.01385
S5C   6    0.738557    0.123948    0.083056    81.00000    0.07203    0.07266 =
         0.06970    0.00446    0.00810    0.00518
O9C   4    0.853192    0.200833    0.107279    81.00000    0.06788    0.08139 =
         0.07969    0.01025    0.00001    0.00431
O10C  4    0.711498    0.022844    0.110857    81.00000    0.07977    0.05890 =
         0.06500    0.00897    0.01535    0.00047
C52C  1    0.737473    0.074718   -0.009333    81.00000    0.06489    0.07702 =
         0.06924    0.00335    0.00925    0.00523
F10C  5    0.840953    0.084584   -0.029933    81.00000    0.07693    0.10255 =
         0.07560    0.00561    0.00907    0.01291
F11C  5    0.679964    0.121402   -0.049297    81.00000    0.08574    0.09215 =
         0.08303    0.00841    0.00429    0.00106
F12C  5    0.676086   -0.036177   -0.019697    81.00000    0.07179    0.08522 =
         0.07343   -0.01491    0.00939    0.00262
PART 0

REM <hkl>
REM C:/Users/zelle/Desktop/MM_IL14_NTf2/MM_IL14_NTf2_0m.hkl
REM </hkl>
HKLF 4


REM  MM_IL14_NTf2_0m_a.res in P-1
REM wR2 = 0.1483, GooF = S = 1.038, Restrained GooF = 0.937 for all data
REM R1 = 0.0494 for 10730 Fo > 4sig(Fo) and 0.0528 for all 11896 data
REM 1803 parameters refined using 6516 restraints

END

WGHT      0.0925      1.8713

REM Highest difference peak  0.498,  deepest hole -0.582,  1-sigma level  0.069
Q1    1   0.8618  0.1581  0.4047  11.00000  0.05    0.50
Q2    1   0.3541  0.3215  0.6682  11.00000  0.05    0.45
Q3    1   0.3334  0.5547  0.1447  11.00000  0.05    0.39
Q4    1   0.8007  0.1686  0.3552  11.00000  0.05    0.39
Q5    1   0.7583  0.0090  0.0336  11.00000  0.05    0.38
Q6    1   0.2903  0.4403  0.1664  11.00000  0.05    0.37
Q7    1   0.8396  0.0860  0.4509  11.00000  0.05    0.36
Q8    1   0.7533  0.2406  0.1248  11.00000  0.05    0.36
Q9    1   0.6757  0.1678  0.3592  11.00000  0.05    0.35
Q10   1   0.9159  0.1433  0.4676  11.00000  0.05    0.35
Q11   1   0.6829  0.1409  0.3112  11.00000  0.05    0.34
Q12   1   0.9752 -0.0565  0.2296  11.00000  0.05    0.34
Q13   1   0.5291  0.2317  0.5616  11.00000  0.05    0.34
Q14   1   1.1166  0.5150  0.4212  11.00000  0.05    0.34
Q15   1   0.3146  0.1521  0.3157  11.00000  0.05    0.33
Q16   1   0.4849  0.3396  0.6239  11.00000  0.05    0.32
Q17   1   0.8994  0.1218  0.3284  11.00000  0.05    0.32
Q18   1   0.4932  0.1263  0.3371  11.00000  0.05    0.31
Q19   1   0.9408  0.1179  0.2827  11.00000  0.05    0.31
Q20   1   0.4477  0.1804  0.5231  11.00000  0.05    0.31
Q21   1   0.4926  0.1568  0.3257  11.00000  0.05    0.29
Q22   1   0.6067  0.0929  0.2578  11.00000  0.05    0.29
;
_shelx_res_checksum   23181

_shelx_hkl_file
;
   1   0   0 1337.54 79.1244   2
   1   0   0 1354.06 79.1527   1
  -2   0   0 116.253 6.83953  31
   2   0   0 135.313 8.52220  49
   2   0   0 97.3407 6.87807   2
   2   0   0 110.453 7.41124  14
   2   0   0 102.513 6.94734   9
   3   0   0 1861.81 110.677   3
  -4   0   0 12.1366 1.48510  31
   4   0   0 9.53525 1.76442   9
   4   0   0 21.5116 4.24177  49
   4   0   0 11.8367 2.45956  14
  -6   0   0 90.3813 5.95591  31
  -6   0   0 85.0035 5.41346  20
  -6   0   0 72.0984 6.35755  52
   6   0   0 89.4739 6.45870   9
   6   0   0 75.2774 9.87719  49
   6   0   0 89.4474 7.83894  14
  -7   0   0 246.432 18.9894  11
  -7   0   0 238.058 16.4989  31
  -7   0   0 250.381 17.0234  52
  -7   0   0 262.563 15.9829  20
  -7   0   0 284.426 18.5999  51
   7   0   0 271.358 17.1798   9
   7   0   0 284.600 18.5563  14
   7   0   0 234.671 16.4231  13
   7   0   0 285.139 22.4007  49
  -8   0   0 5.11137 2.61355  51
  -8   0   0 6.97817 1.31525  20
  -8   0   0 6.18427 2.30183  31
  -8   0   0 7.64815 1.79449  37
   8   0   0 7.61357 1.40695   6
   8   0   0 7.45232 0.96203  16
   8   0   0 4.44191 2.19252  27
   8   0   0 5.38692 2.08178  43
   8   0   0 6.18032 1.73726  44
   8   0   0 3.78252 5.09203  49
   8   0   0 0.12562 4.89478  50
   8   0   0 9.40531 1.29853  15
   8   0   0 7.12795 1.18040  25
   8   0   0 8.49904 1.24019  17
   8   0   0 8.75674 1.31439  13
   8   0   0 6.51235 1.06653  30
   8   0   0 6.08102 1.33837  35
   8   0   0 5.77228 1.46618  38
   8   0   0 6.43416 0.88516  26
   8   0   0 7.65533 0.85722  23
   8   0   0 6.48080 2.38001  28
   8   0   0 7.16513 1.11513  32
   8   0   0 5.39137 1.82430  33
   8   0   0 7.75433 1.58880  22
   8   0   0 9.61467 2.53156   9
  -9   0   0 31.7626 3.94062  37
  -9   0   0 32.8598 6.48021  51
  -9   0   0 38.4557 3.18374   7
   9   0   0 40.8617 3.05719  30
   9   0   0 38.5814 4.01451  44
   9   0   0 32.2433 9.61997  49
   9   0   0 41.4407 3.29924  10
   9   0   0 42.2098 5.34495  27
   9   0   0 37.2831 4.46720  33
   9   0   0 42.5907 3.32177  15
   9   0   0 43.7930 8.99767  50
   9   0   0 37.7274 2.76039  23
   9   0   0 44.7105 3.01656  26
   9   0   0 31.0916 5.41295  43
   9   0   0 43.8190 5.33600   9
   9   0   0 35.2839 3.31993  35
   9   0   0 37.0605 4.31802  39
   9   0   0 38.2473 3.14339  25
   9   0   0 37.7123 3.72902  22
   9   0   0 52.4915 4.88897   6
   9   0   0 51.0809 5.41013   8
   9   0   0 43.8946 3.54684  32
   9   0   0 38.6770 3.25704  21
 -10   0   0 0.71358 1.90731  24
 -10   0   0 0.40044 0.92238   7
  10   0   0 -0.6921 2.48436   9
  10   0   0 -0.2647 1.16887  15
  10   0   0 0.20020 1.13750  25
  10   0   0 1.73345 2.19155  33
  10   0   0 4.36365 6.49985  50
  10   0   0 1.12494 1.94955  39
  10   0   0 0.67786 2.13101  43
  10   0   0 1.87461 1.63662  44
  10   0   0 -0.8990 2.97205   8
  10   0   0 1.69622 0.98953  32
  10   0   0 -0.0274 3.29107  27
  10   0   0 0.62549 1.32880  22
  10   0   0 -0.0241 1.08495  13
  10   0   0 0.81374 1.20699   6
  10   0   0 -0.5879 0.99988  10
  10   0   0 0.86428 1.21674  35
  10   0   0 -0.3020 4.66136  49
  10   0   0 6.60949 2.88669  28
  10   0   0 1.14141 0.95138  30
  10   0   0 1.39718 1.02248  17
  10   0   0 1.06133 0.75324  23
  10   0   0 0.89705 0.81845  26
  10   0   0 0.99958 0.84033  16
  10   0   0 0.53479 1.28849  38
  11   0   0 25.6702 3.09747  17
  11   0   0 25.1784 2.83289  30
  11   0   0 27.0069 4.34197   6
  11   0   0 30.7771 3.79707  13
  11   0   0 24.9546 2.24274  23
  11   0   0 28.8050 3.34558  25
  11   0   0 35.7093 4.25332  44
  11   0   0 24.4225 2.63756  10
  11   0   0 28.4579 2.88682  16
  11   0   0 30.7695 4.73312  33
  11   0   0 32.9616 4.18191  38
  11   0   0 39.1910 6.69190  43
  11   0   0 24.1596 2.81454  26
  11   0   0 22.4795 2.86423  15
  11   0   0 24.9549 10.0376  49
  11   0   0 27.6986 7.38318  50
  11   0   0 17.7508 3.85104   8
  11   0   0 19.2864 6.07979  27
  11   0   0 26.8432 2.89664  22
  12   0   0 2.67113 0.72785  23
  12   0   0 1.99466 1.00813   6
  12   0   0 2.01515 1.31498  38
  12   0   0 2.21620 1.12689  22
  12   0   0 1.32761 1.06371  35
  12   0   0 1.90115 0.76351  16
  12   0   0 1.93811 2.29419  43
  12   0   0 2.25243 1.12066  13
  12   0   0 1.94372 0.82583  17
  12   0   0 1.74371 0.71963  26
  12   0   0 2.34601 0.87065  30
  12   0   0 3.28581 0.93638  32
  12   0   0 2.23248 1.33096  25
  12   0   0 1.15387 1.30127  44
  12   0   0 2.20625 2.00869  10
  13   0   0 6.75050 1.41675  44
  13   0   0 8.17203 2.29301  43
  13   0   0 5.73333 1.23174  38
  13   0   0 7.24047 0.91328  16
  13   0   0 7.29491 0.79742  23
  13   0   0 5.59684 0.89411  32
  13   0   0 9.28785 1.66695   6
  13   0   0 5.20538 1.13405  35
  13   0   0 7.05681 0.95052  30
  13   0   0 8.75809 1.09970  17
  13   0   0 6.76713 0.83086  26
  14   0   0 8.62220 0.81929  26
  14   0   0 9.20005 0.92667  16
  14   0   0 8.99620 0.89343  32
  14   0   0 9.04239 1.19828  38
  14   0   0 8.88949 1.16369   6
  14  -1   0 -0.0442 0.57357  16
  14  -1   0 -0.1274 0.35988  26
  14  -1   0 -0.1149 0.68586  38
  14  -1   0 0.15398 0.63018   6
  14  -1   0 0.62496 0.41753  32
  13  -1   0 81.1262 5.00042  32
  13  -1   0 78.2448 5.37001  25
  13  -1   0 80.8380 4.96424  30
  13  -1   0 78.9229 4.86495  23
  13  -1   0 76.8361 5.50250  44
  13  -1   0 84.8934 5.53335  17
  13  -1   0 66.4364 5.27069  16
  13  -1   0 79.8362 5.08831  22
  13  -1   0 78.6104 4.89409  26
  13  -1   0 85.3502 5.44090   6
  13  -1   0 74.2418 5.10931  35
  13  -1   0 79.6055 6.40796  43
  12  -1   0 109.411 7.23146  35
  12  -1   0 123.364 7.16917  17
  12  -1   0 109.164 6.84796  23
  12  -1   0 114.257 8.99393   8
  12  -1   0 118.375 7.47096   6
  12  -1   0 115.552 6.98381  16
  12  -1   0 109.898 6.88189  26
  12  -1   0 111.681 7.04051  32
  12  -1   0 112.105 7.72686  44
  12  -1   0 116.929 7.38532  25
  12  -1   0 103.930 8.48433  28
  12  -1   0 112.318 7.25439  10
  12  -1   0 97.3190 12.4420  50
  12  -1   0 109.653 7.49316  38
  12  -1   0 110.166 8.58016  43
  12  -1   0 107.692 7.44043  15
  12  -1   0 114.757 7.30533  13
  12  -1   0 109.869 9.00009  33
  12  -1   0 113.864 7.02432  30
  12  -1   0 112.260 7.34343  22
  12  -1   0 104.385 9.81539  27
  11  -1   0 17.5419 2.28743  22
  11  -1   0 20.9998 2.00233  30
  11  -1   0 21.3257 2.51051  15
  11  -1   0 24.2046 2.96694  21
  11  -1   0 19.6301 2.01613  17
  11  -1   0 18.3687 2.93584  44
  11  -1   0 18.2885 8.30328  49
  11  -1   0 19.7109 8.26683  50
  11  -1   0 21.1956 2.62332  38
  11  -1   0 17.8205 4.21706  27
  11  -1   0 16.5347 3.61363   8
  11  -1   0 21.7562 2.26819  25
  11  -1   0 19.2806 1.94237  32
  11  -1   0 19.2453 6.13408   9
  11  -1   0 17.6668 2.61814  10
  11  -1   0 16.8865 2.31807  13
  11  -1   0 17.2523 1.73024  26
  11  -1   0 17.4574 2.44149   6
  11  -1   0 17.6074 3.36800  28
  11  -1   0 19.1298 2.39404  35
  11  -1   0 16.8789 2.99899  33
  11  -1   0 20.5867 4.00795  43
  11  -1   0 18.0856 1.89781  16
  11  -1   0 18.9903 1.75762  23
  10  -1   0 1.21671 1.12407  13
  10  -1   0 1.47055 1.58494  22
  10  -1   0 2.46159 1.35594  35
  10  -1   0 1.81861 2.65787  27
  10  -1   0 1.95315 2.04832  39
  10  -1   0 2.30377 0.94274  32
  10  -1   0 2.24430 1.32144  25
  10  -1   0 0.34955 0.70826  23
  10  -1   0 1.38265 0.80304  26
  10  -1   0 1.87806 0.84860  16
  10  -1   0 0.49117 0.95076  17
  10  -1   0 2.07112 1.30290  21
  10  -1   0 2.63460 2.69111   9
  10  -1   0 2.51107 2.25190  33
  10  -1   0 1.67942 1.35762  38
  10  -1   0 4.20192 2.37506  43
  10  -1   0 1.31839 1.22667   6
  10  -1   0 1.99558 1.05213  30
  10  -1   0 2.82537 1.84087  44
  10  -1   0 0.46129 1.19457  10
  10  -1   0 1.65591 1.26284  15
  10  -1   0 -0.1597 2.62147   8
  10  -1   0 2.12650 6.34507  50
  10  -1   0 0.58630 2.37327  28
 -10   1   0 0.94779 1.79144  24
   9  -1   0 3.29112 0.92569  32
   9  -1   0 2.53716 1.90124  39
   9  -1   0 3.50684 1.21978  35
   9  -1   0 4.08853 1.18989  25
   9  -1   0 4.66469 2.42759   9
   9  -1   0 5.07563 2.06441  33
   9  -1   0 3.22386 0.99616  30
   9  -1   0 3.35684 3.52283  14
   9  -1   0 3.41181 1.20421  15
   9  -1   0 2.92269 0.84389  16
   9  -1   0 3.42958 1.16298  13
   9  -1   0 5.98961 0.81176  23
   9  -1   0 1.05440 5.02753  50
   9  -1   0 3.42595 2.10576  43
   9  -1   0 2.74337 5.50355  49
   9  -1   0 3.09091 1.45134  22
   9  -1   0 3.77780 2.11639   8
   9  -1   0 3.06135 0.98827  17
   9  -1   0 2.98386 1.23681  21
   9  -1   0 2.61649 1.26349   6
   9  -1   0 2.85398 0.79654  26
   9  -1   0 2.55709 2.15386  27
   9  -1   0 5.12100 1.87504  44
   9  -1   0 2.71735 2.18960  28
   9  -1   0 3.94267 1.45087  38
   9  -1   0 3.87651 1.14701  10
  -9   1   0 2.99110 1.63006  37
  -9   1   0 5.42757 2.84972  51
   8  -1   0 40.1733 8.31753  50
   8  -1   0 37.2769 4.09430   8
   8  -1   0 34.6383 3.53478  44
   8  -1   0 36.1173 9.22643  49
   8  -1   0 38.7339 3.80332  28
   8  -1   0 38.2524 2.85894  32
   8  -1   0 41.0696 2.92745  25
   8  -1   0 36.4860 2.61767  23
   8  -1   0 34.9177 3.18642  26
   8  -1   0 40.7511 3.81047  27
   8  -1   0 38.6462 2.98650  13
   8  -1   0 37.5904 3.94859  43
   8  -1   0 38.0047 2.83337  30
   8  -1   0 38.6102 2.95744  10
   8  -1   0 38.7342 3.15009   6
   8  -1   0 33.0887 3.75558  39
   8  -1   0 35.6616 2.89020  21
   8  -1   0 40.2611 4.57056   9
   8  -1   0 37.4939 3.72811  35
   8  -1   0 39.3243 2.61955  16
   8  -1   0 36.4451 3.30989  38
   8  -1   0 38.1546 2.96080  15
   8  -1   0 39.4553 3.87890  33
   8  -1   0 39.6581 2.81462  17
  -8   1   0 30.6971 4.59148  52
  -8   1   0 35.9260 2.94207  18
  -8   1   0 37.5721 5.87883  11
  -8   1   0 38.3063 3.14512  20
  -8   1   0 36.1764 4.15514  31
   7  -1   0 104.378 7.31229   9
   7  -1   0 100.090 8.71270  14
   7  -1   0 82.3007 10.6250  49
  -7   1   0 79.2969 8.88848  52
  -7   1   0 88.4078 8.34119  11
  -7   1   0 80.9993 6.36994  31
   6  -1   0 389.602 24.5448  14
   6  -1   0 400.981 23.4257   9
   6  -1   0 337.418 26.6228  49
  -6   1   0 381.784 24.7519  11
  -6   1   0 358.715 22.8414  31
   5  -1   0 1101.11 65.7849  14
  -5   1   0 1118.89 66.0591  11
  -5   1   0 1044.25 64.5179  31
   2  -1   0 260.111 15.9341   9
   2  -1   0 259.281 16.1847   1
   2  -1   0 262.343 16.1393  14
   2  -1   0 308.034 17.0483  49
   2  -1   0 239.657 15.9426   2
  -2   1   0 251.621 16.2337  11
   1  -1   0 284.767 17.0192  14
   1  -1   0 261.692 17.7739   1
   1  -1   0 287.908 17.0282   9
   1  -1   0 293.922 17.4818  51
   1  -1   0 277.906 16.8280  24
  -1   1   0 289.090 16.9756  42
  -1   1   0 294.092 16.8873  40
   0  -1   0 18.5193 1.29312  20
   0  -1   0 20.9830 1.63659  11
   0  -1   0 19.3287 1.37120  31
   0  -1   0 17.5694 1.60064  51
   0   1   0 17.6438 1.42528  42
   0   1   0 36.5042 3.79011   2
   0   1   0 19.6864 1.28159  18
   0   1   0 21.0330 1.62723  11
   0   1   0 20.3328 1.37610  31
   1   1   0 1320.82 78.4956   2
  -2  -1   0 192.724 12.2698  20
  -2  -1   0 218.848 12.4732  31
   2   1   0 189.102 12.6809   9
   2   1   0 202.811 13.0282  14
   2   1   0 186.482 13.7598   1
   2   1   0 187.918 13.2409   2
   2   1   0 198.658 12.2597  18
   2   1   0 212.335 12.4800  31
   2   1   0 269.179 14.8926  49
  -3  -1   0 984.017 59.7783  52
   3   1   0 1034.68 60.6758  14
   3   1   0 1014.17 60.6754   2
   3   1   0 1000.78 60.9205   1
   3   1   0 1034.58 59.9308  31
  -4  -1   0 843.436 52.5314  52
  -4  -1   0 854.576 52.6854  31
  -4  -1   0 875.368 52.3827  20
   4   1   0 929.984 53.7458  14
   4   1   0 908.017 53.3066   2
   4   1   0 918.147 53.4585   1
  -5  -1   0 345.397 21.5178  31
  -5  -1   0 344.671 21.0799  20
   5   1   0 370.862 22.8414  14
   5   1   0 365.993 22.7805   9
   5   1   0 338.664 25.6283  49
  -6  -1   0 350.084 21.8064  37
  -6  -1   0 356.611 22.0443  31
  -6  -1   0 342.006 21.4669  20
  -6  -1   0 361.913 23.6776  51
   6   1   0 342.552 22.4153   9
   6   1   0 395.560 27.8614  49
  -7  -1   0 57.8131 4.73344  37
  -7  -1   0 54.7974 6.62276  51
  -7  -1   0 52.2363 4.90394  31
   7   1   0 57.6560 3.77340  23
   7   1   0 58.2271 4.44143  38
   7   1   0 62.2726 3.99923  17
   7   1   0 60.2015 3.85391  26
   7   1   0 59.5930 3.93598  30
   7   1   0 49.1650 4.85956  43
   7   1   0 64.5133 3.86771  16
   7   1   0 75.8966 5.75216   9
   7   1   0 48.1327 9.56017  49
   7   1   0 55.2288 4.64079  44
   7   1   0 64.0026 4.13315  13
   7   1   0 54.5569 4.19370  35
   7   1   0 68.1308 4.46604   6
   7   1   0 59.5375 3.97919  32
   7   1   0 61.8666 5.23655  28
  -8  -1   0 1.26844 0.83532   7
  -8  -1   0 3.03063 1.50969  37
  -8  -1   0 2.12073 3.29013  11
  -8  -1   0 2.24396 1.96114  31
  -8  -1   0 4.06019 3.08287  51
   8   1   0 3.11755 1.15432  35
   8   1   0 1.57165 0.85610  17
   8   1   0 1.92986 0.88838  32
   8   1   0 5.88108 5.51390  49
   8   1   0 3.09477 1.14359  15
   8   1   0 2.10767 0.93223  30
   8   1   0 1.12338 0.69637  23
   8   1   0 0.98860 1.07724   6
   8   1   0 3.16595 0.92688  25
   8   1   0 2.46694 0.80748  26
   8   1   0 6.36831 2.15645  43
   8   1   0 3.76303 2.84553   8
   8   1   0 1.70711 1.05085  13
   8   1   0 2.90887 1.27858  22
   8   1   0 3.01256 1.63211  44
   8   1   0 2.07448 0.79175  16
   8   1   0 4.82430 1.42903  38
   8   1   0 6.89947 6.21948  50
   8   1   0 1.51535 2.41928  27
   8   1   0 2.19699 1.84227   9
   8   1   0 0.86606 2.33901  28
   8   1   0 1.13717 0.89315  10
   8   1   0 3.67479 1.83458  33
  -9  -1   0 164.840 13.5777  24
  -9  -1   0 193.059 16.3690  51
  -9  -1   0 175.490 12.5255   7
   9   1   0 206.639 18.6904  50
   9   1   0 220.897 13.1494  44
   9   1   0 189.896 12.4233  13
   9   1   0 193.742 14.4090   9
   9   1   0 185.688 12.6616   6
   9   1   0 193.665 14.6915  27
   9   1   0 207.480 12.1285  26
   9   1   0 212.613 21.8418  49
   9   1   0 224.011 13.6510  43
   9   1   0 195.614 12.1171  16
   9   1   0 184.806 13.0639  22
   9   1   0 225.178 12.9549  15
   9   1   0 214.887 12.5286  35
   9   1   0 201.533 12.0332  23
   9   1   0 185.908 13.7999   8
   9   1   0 199.732 12.2088  30
   9   1   0 198.133 12.2762  17
   9   1   0 214.508 12.3027  32
   9   1   0 217.882 12.7785  38
   9   1   0 191.732 13.5106  28
 -10  -1   0 148.590 11.7137  24
  10   1   0 164.723 9.95426  32
  10   1   0 159.075 11.4856  28
  10   1   0 137.934 12.5162  27
  10   1   0 165.405 10.0073  25
  10   1   0 161.831 10.2361  22
  10   1   0 162.868 10.7126  44
  10   1   0 165.255 11.2192  33
  10   1   0 163.130 10.4437  38
  10   1   0 155.759 11.1676  43
  10   1   0 166.804 9.82346  16
  10   1   0 163.079 10.1559  13
  10   1   0 169.047 9.93629  30
  10   1   0 164.620 9.80526  26
  10   1   0 146.079 15.5175  50
  10   1   0 162.028 9.72002  23
  10   1   0 160.018 10.1913  35
  10   1   0 153.157 11.6053   8
  10   1   0 165.734 10.4550   6
  10   1   0 141.563 18.9149  49
  10   1   0 162.665 10.0908  10
  10   1   0 145.104 12.1355   9
  10   1   0 164.933 9.98053  17
 -11  -1   0 39.2757 3.82284   7
  11   1   0 45.4642 3.39037  17
  11   1   0 41.6721 3.43795  10
  11   1   0 45.4774 3.30761  30
  11   1   0 42.8826 3.17444  16
  11   1   0 42.9553 3.54070  22
  11   1   0 48.4926 5.26924  43
  11   1   0 45.1191 3.83041   6
  11   1   0 46.8043 4.21999  44
  11   1   0 47.1324 3.33912  32
  11   1   0 46.3330 3.67674  13
  11   1   0 47.6426 5.96842  33
  11   1   0 42.9967 3.56294  25
  11   1   0 43.9241 3.15494  26
  11   1   0 45.0951 3.67837  35
  11   1   0 47.9541 3.94728  38
  11   1   0 45.0724 3.05861  23
  12   1   0 3.86461 1.36553  25
  12   1   0 5.61903 0.81749  23
  12   1   0 4.34159 1.16359  35
  12   1   0 4.52382 2.09573  43
  12   1   0 3.31618 0.94182  32
  12   1   0 3.43171 1.09201  10
  12   1   0 4.43032 1.02856  17
  12   1   0 5.35323 0.85457  26
  12   1   0 4.43175 0.89720  16
  12   1   0 4.65575 0.96148  30
  12   1   0 2.94086 1.28629  44
  12   1   0 4.28115 1.39721  38
  12   1   0 3.46779 1.13249   6
  13   1   0 3.74591 1.89683  43
  13   1   0 4.57369 0.83562  30
  13   1   0 3.33738 1.06969  38
  13   1   0 3.79512 0.76380  16
  13   1   0 4.26321 1.05008   6
  13   1   0 4.81568 0.83055  32
  13   1   0 3.53680 0.69097  26
  13   1   0 3.09701 0.70220  23
  13   1   0 4.00813 1.00694  35
  14   1   0 0.73769 0.44083  26
  14   1   0 0.59220 0.42472  32
  14   1   0 0.28506 0.55204   6
  14   1   0 0.71447 0.39771  16
  14  -2   0 3.38091 0.62393  26
  14  -2   0 3.48883 0.82680   6
  14  -2   0 3.27595 0.58206  30
  14  -2   0 4.84896 0.98637  38
  14  -2   0 3.69373 0.68810  16
  14  -2   0 3.24048 0.52899  32
  13  -2   0 142.899 8.70017  22
  13  -2   0 145.569 8.75342  13
  13  -2   0 144.677 8.89635  38
  13  -2   0 140.219 8.88660  15
  13  -2   0 142.146 9.91363   8
  13  -2   0 134.549 8.58215  35
  13  -2   0 134.190 12.5500  50
  13  -2   0 142.037 8.97236   6
  13  -2   0 140.638 8.47783  32
  13  -2   0 150.906 9.57082  44
  13  -2   0 144.469 8.50386  16
  13  -2   0 138.058 8.37552  26
  13  -2   0 145.553 8.59916  17
  13  -2   0 136.529 8.35572  23
  13  -2   0 141.259 8.48250  30
  13  -2   0 111.534 10.6756  43
  13  -2   0 117.280 9.22176  25
  12  -2   0 5.05857 0.90287  23
  12  -2   0 3.87794 6.17589  50
  12  -2   0 3.94762 3.36355  27
  12  -2   0 2.03190 1.54222  21
  12  -2   0 3.84405 1.70151  44
  12  -2   0 6.30190 1.15910  17
  12  -2   0 4.29769 1.22180  13
  12  -2   0 4.41354 1.48366  15
  12  -2   0 2.64618 2.44871  33
  12  -2   0 4.97186 2.71584  28
  12  -2   0 2.41831 2.26341  43
  12  -2   0 4.32913 1.23674  35
  12  -2   0 4.16446 2.94881   8
  12  -2   0 4.94839 2.17738  39
  12  -2   0 4.53903 0.94542  30
  12  -2   0 3.70986 1.50264  25
  12  -2   0 5.06101 1.51201  38
  12  -2   0 4.22479 0.88751  32
  12  -2   0 4.57499 0.79017  26
  12  -2   0 6.35924 1.35570   6
  12  -2   0 3.70167 0.87127  16
  12  -2   0 4.32237 1.36322  22
  12  -2   0 4.11151 1.38098  10
  11  -2   0 2.82033 1.44453  38
  11  -2   0 1.39161 2.60952   8
  11  -2   0 1.00720 2.65900  27
  11  -2   0 1.92494 0.73589  26
  11  -2   0 0.53291 1.26247  10
  11  -2   0 1.61252 1.23726  35
  11  -2   0 1.14314 2.56043  33
  11  -2   0 2.69621 2.19619  39
  11  -2   0 1.30906 0.76618  23
  11  -2   0 -0.1008 2.37768  28
  11  -2   0 0.74267 1.53466  22
  11  -2   0 0.90211 1.34570  15
  11  -2   0 1.92474 2.37622  43
  11  -2   0 1.24264 0.84462  16
  11  -2   0 0.88499 1.34470  21
  11  -2   0 0.60350 1.49991  25
  11  -2   0 1.22506 0.78990  32
  11  -2   0 1.69835 4.90112  49
  11  -2   0 1.73259 1.59490  44
  11  -2   0 1.41028 0.90626  17
  11  -2   0 3.27617 6.69574  50
  11  -2   0 0.66657 1.03584   6
  11  -2   0 1.46145 1.19542  13
  11  -2   0 0.43705 0.92699  30
  10  -2   0 74.7374 4.91416  17
  10  -2   0 71.4412 4.89105  32
  10  -2   0 73.3742 4.92582  30
  10  -2   0 74.3486 5.41089  38
  10  -2   0 75.4113 5.15682  13
  10  -2   0 70.8945 5.12212  35
  10  -2   0 68.1698 6.51632  43
  10  -2   0 73.4605 4.67217  23
  10  -2   0 72.3639 9.48717  14
  10  -2   0 82.7856 5.30253  15
  10  -2   0 73.1719 6.33163  28
  10  -2   0 75.9752 4.70857  26
  10  -2   0 68.4767 11.7862  49
  10  -2   0 68.1731 6.48453  27
  10  -2   0 73.0175 5.47172  22
  10  -2   0 74.3007 4.76298  16
  10  -2   0 72.8446 5.06695  21
  10  -2   0 71.2042 6.30715  33
  10  -2   0 69.3037 6.12994  39
  10  -2   0 65.8029 10.9424  50
  10  -2   0 76.8036 5.36142   6
  10  -2   0 70.3222 7.36487   9
  10  -2   0 72.5052 5.15024  25
  10  -2   0 76.7628 6.43156   8
  10  -2   0 75.1873 5.99766  44
  10  -2   0 74.3244 5.20010  10
   9  -2   0 483.172 28.4957  21
   9  -2   0 480.740 28.3247  26
   9  -2   0 499.602 28.5725  25
   9  -2   0 488.231 28.6535  15
   9  -2   0 489.150 28.6025  35
   9  -2   0 477.181 28.6709  13
   9  -2   0 481.683 28.4616  32
   9  -2   0 473.439 36.4684  49
   9  -2   0 487.408 29.4388  43
   9  -2   0 484.592 29.1656  33
   9  -2   0 475.017 32.4918  14
   9  -2   0 475.161 29.1568  44
   9  -2   0 459.643 29.2498   8
   9  -2   0 481.418 28.8919  22
   9  -2   0 499.533 30.7860   9
   9  -2   0 482.667 28.6575  10
   9  -2   0 491.822 28.3652  16
   9  -2   0 459.644 28.7901   6
   9  -2   0 490.539 29.1414  27
   9  -2   0 475.499 29.2183  28
   9  -2   0 483.119 28.5174  17
   9  -2   0 482.638 28.4574  30
   9  -2   0 496.086 29.1871  39
   9  -2   0 482.536 28.2807  23
   9  -2   0 490.976 33.1724  50
   9  -2   0 494.992 28.8567  38
  -9   2   0 441.216 32.0465  52
  -9   2   0 486.742 31.5367  40
  -9   2   0 359.437 30.8547  31
  -9   2   0 451.285 29.1436  20
   8  -2   0 32.8373 2.85092  16
   8  -2   0 33.7256 5.02464   8
   8  -2   0 38.1770 2.83719  21
   8  -2   0 37.9093 2.55995  26
   8  -2   0 37.4536 3.82328  39
   8  -2   0 37.1714 2.97779  15
   8  -2   0 35.9105 3.06497   6
   8  -2   0 36.9219 2.87914  30
   8  -2   0 33.4998 3.73320  22
   8  -2   0 35.8523 2.94529  10
   8  -2   0 42.8767 7.99531  49
   8  -2   0 40.7923 4.70539   9
   8  -2   0 35.5836 7.11611  50
   8  -2   0 38.7585 2.92863  35
   8  -2   0 34.4857 2.78382  17
   8  -2   0 39.1101 2.76104  32
   8  -2   0 35.0351 3.98195  33
   8  -2   0 35.1537 2.94442  13
   8  -2   0 37.4132 2.54793  23
   8  -2   0 37.6390 3.81716  28
   8  -2   0 44.2322 3.34314  38
   8  -2   0 40.8019 3.01918  25
   8  -2   0 43.0316 3.69484  27
   8  -2   0 32.8185 6.16795  14
  -8   2   0 38.3514 5.32640  52
  -8   2   0 36.5725 5.41938  11
  -8   2   0 36.6405 3.05606  18
  -8   2   0 36.2165 4.90340  31
  -8   2   0 38.5858 4.18781  42
   7  -2   0 20.9064 3.26449   9
   7  -2   0 20.6306 4.15739  14
   7  -2   0 20.8553 5.88589  49
  -7   2   0 17.7271 2.47399  31
  -7   2   0 22.0187 4.22782  11
   6  -2   0 446.281 27.9169  14
   6  -2   0 359.026 29.4486  49
   6  -2   0 461.074 26.9105   9
  -6   2   0 491.778 29.1904  11
  -6   2   0 412.888 26.3074  31
   5  -2   0 710.907 48.7562  49
   5  -2   0 787.459 46.5544   9
   5  -2   0 828.060 49.9988  14
  -5   2   0 780.144 47.4789  11
   4  -2   0 370.591 20.9405   9
   4  -2   0 359.551 21.4307  14
   4  -2   0 296.353 22.4328  49
  -4   2   0 332.686 21.4722  11
   3  -2   0 54.5634 5.23476  49
   3  -2   0 46.2826 5.04824   2
   3  -2   0 44.8664 4.10227  14
   3  -2   0 46.7962 5.66516   1
   3  -2   0 48.5508 3.88361   9
  -3   2   0 44.3029 4.08043  11
   2  -2   0 1118.99 68.8416   1
   2  -2   0 1116.48 68.6911   2
   2  -2   0 1202.11 68.0070  37
   1  -2   0 218.879 13.8049  51
   1  -2   0 209.106 13.1596  37
   1  -2   0 223.551 13.7246  11
   1  -2   0 204.594 14.8204   1
   1  -2   0 227.338 13.0615  20
   1  -2   0 216.760 12.9079  24
  -1   2   0 226.723 13.2133  31
  -1   2   0 206.222 12.9361  29
  -1   2   0 228.939 13.6179  11
  -1   2   0 217.532 13.2052  42
  -1   2   0 209.516 12.9780  18
  -1   2   0 214.425 12.9234  40
   0  -2   0 216.582 12.9274  20
   0  -2   0 219.654 13.0798  31
   0  -2   0 236.454 13.7143  11
   0  -2   0 199.003 13.0019  37
   0  -2   0 235.273 16.3024   1
   0  -2   0 196.680 13.5170  51
   0   2   0 200.498 12.8859  29
   0   2   0 218.376 13.0491  31
   0   2   0 206.442 13.1623  42
   0   2   0 216.120 14.4165   2
   0   2   0 217.157 12.8965  18
   0   2   0 239.508 13.6503  11
   1   2   0 4877.26 287.826   2
  -2  -2   0 28.8701 3.30754  51
  -2  -2   0 31.2196 2.39159  31
  -2  -2   0 29.9427 3.22602  11
  -2  -2   0 30.7926 2.35165  37
   2   2   0 28.5438 4.15105   2
   2   2   0 26.5939 2.15672  29
   2   2   0 37.0453 2.42731  31
   2   2   0 28.6711 4.81950  49
   2   2   0 26.4823 2.01968  18
   2   2   0 29.6345 2.72532  42
  -3  -2   0 3.42139 1.60168  51
  -3  -2   0 3.18367 0.63406  20
  -3  -2   0 2.53120 0.87125  37
  -3  -2   0 2.04893 0.86882  31
   3   2   0 4.60145 4.40306   1
   3   2   0 1.76723 0.81588  31
   3   2   0 2.17543 0.53492  18
   3   2   0 2.58149 2.53365  49
   3   2   0 2.09800 0.93460   9
   3   2   0 0.73879 2.12207   2
  -4  -2   0 1291.93 75.9843  37
  -4  -2   0 1122.08 75.6282   7
  -4  -2   0 1323.38 75.5003  20
   4   2   0 1272.03 77.7541   1
   4   2   0 1348.93 75.9896  31
   4   2   0 1331.67 77.3881   2
  -5  -2   0 230.094 14.3821  31
  -5  -2   0 189.776 13.7445   7
  -5  -2   0 248.146 16.0921  51
  -5  -2   0 219.861 13.7962  20
  -5  -2   0 237.806 14.2076  37
   5   2   0 231.916 14.7463   9
   5   2   0 275.707 19.8959  49
   5   2   0 218.114 16.4016   1
   5   2   0 208.775 15.2638   2
  -6  -2   0 4.58561 1.34566  37
  -6  -2   0 3.46817 1.39499  31
  -6  -2   0 4.91629 2.57158  51
  -6  -2   0 4.45304 0.97539  20
   6   2   0 4.79391 4.13537  49
   6   2   0 3.49815 1.49094   9
  -7  -2   0 0.76417 2.42427  51
  -7  -2   0 0.64347 1.33704  45
  -7  -2   0 0.37984 1.46359  37
  -7  -2   0 0.17324 0.77409   7
   7   2   0 1.20119 1.28994  44
   7   2   0 0.87658 0.59707  23
   7   2   0 -0.5245 0.64938  26
   7   2   0 0.79143 0.79445  25
   7   2   0 0.12682 1.53476   9
   7   2   0 -0.0775 0.87065  13
   7   2   0 -0.4337 0.80670  10
   7   2   0 -0.0261 0.92472   6
   7   2   0 -0.2320 0.67867  16
   7   2   0 0.88586 1.21079  38
   7   2   0 0.98302 0.76968  32
   7   2   0 0.22380 1.15262  22
   7   2   0 -0.3692 0.66231  17
   7   2   0 -1.2273 4.24719  49
   7   2   0 0.83448 1.00264  35
   7   2   0 -1.1486 1.60003  43
   7   2   0 0.13543 0.74047  30
   7   2   0 1.35369 2.70141  27
   7   2   0 2.75890 2.20126  28
  -8  -2   0 52.8070 4.36352   7
  -8  -2   0 49.4864 7.33086  51
  -8  -2   0 47.0110 4.69598  45
  -8  -2   0 50.1618 4.64655  37
   8   2   0 49.3738 4.88598  33
   8   2   0 54.7796 4.29180  38
   8   2   0 56.8564 5.39449  43
   8   2   0 50.8064 5.48683  28
   8   2   0 44.9263 5.42901  27
   8   2   0 54.4110 3.51094  26
   8   2   0 53.5010 3.65396  25
   8   2   0 51.7306 3.79596  10
   8   2   0 45.2172 3.48667  16
   8   2   0 52.3126 3.67062  32
   8   2   0 51.8853 3.64484  30
   8   2   0 53.0913 3.91903  35
   8   2   0 52.8854 10.7435  49
   8   2   0 52.6266 4.58372  44
   8   2   0 52.4286 3.84335  13
   8   2   0 52.3071 3.68351  17
   8   2   0 54.9501 5.65054   9
   8   2   0 50.0757 3.41036  23
   8   2   0 52.6515 4.01404  22
   8   2   0 53.7936 4.13897   6
   8   2   0 46.6731 5.78547   8
  -9  -2   0 3.23736 1.34335   7
  -9  -2   0 1.56474 3.86545  51
  -9  -2   0 2.36986 1.02427  36
   9   2   0 2.39556 0.91343  16
   9   2   0 4.42029 1.65920  38
   9   2   0 2.29215 0.88930  23
   9   2   0 4.82165 1.62764  35
   9   2   0 3.22440 8.37228  49
   9   2   0 4.19881 1.42831  22
   9   2   0 4.77584 0.97936  26
   9   2   0 2.41396 1.36969  13
   9   2   0 4.45274 1.88078  44
   9   2   0 4.23906 1.08320  32
   9   2   0 2.67437 1.05888  17
   9   2   0 7.20102 2.60547  33
   9   2   0 6.13219 2.43206  43
   9   2   0 3.73074 1.55547   6
   9   2   0 2.52790 1.13751  30
   9   2   0 3.58422 1.25069  10
   9   2   0 2.93296 2.67902   9
   9   2   0 3.56772 1.16029  25
 -10  -2   0 65.7878 5.23042   7
 -10  -2   0 60.2584 6.56433  24
 -10  -2   0 65.0820 4.56335  36
  10   2   0 67.6423 4.91551  35
  10   2   0 67.6802 4.39452  26
  10   2   0 68.7785 4.70657  10
  10   2   0 68.6096 4.61264  25
  10   2   0 67.1701 8.94855  33
  10   2   0 51.1060 12.4114  49
  10   2   0 66.3749 4.28822  23
  10   2   0 60.5024 8.00147   9
  10   2   0 67.4803 4.56770  17
  10   2   0 56.5759 4.99845  38
  10   2   0 70.5537 5.20298   6
  10   2   0 64.5469 4.70834  22
  10   2   0 64.9936 6.06003  43
  10   2   0 67.3047 5.44891  44
  10   2   0 70.7753 4.60929  32
  10   2   0 66.3363 4.38555  16
  10   2   0 66.6497 4.51684  30
 -11  -2   0 42.6567 3.34310  36
  11   2   0 47.3423 3.36796  17
  11   2   0 42.6949 3.03395  23
  11   2   0 46.0844 4.14832  44
  11   2   0 45.9648 3.32968  32
  11   2   0 51.9850 5.10140  43
  11   2   0 43.8208 3.48007  25
  11   2   0 42.7005 3.23014  30
  11   2   0 42.8896 3.40971  10
  11   2   0 45.6704 3.67931  35
  11   2   0 43.2892 3.12339  26
  11   2   0 43.7606 3.11264  16
  11   2   0 46.9197 3.91135  38
  11   2   0 44.0983 3.79839   6
  12   2   0 1.55156 1.80691  38
  12   2   0 0.94613 1.16178  30
  12   2   0 1.94404 0.92283  32
  12   2   0 3.11160 1.25526   6
  12   2   0 2.02114 0.61931  23
  12   2   0 2.36987 0.70299  26
  12   2   0 2.72531 0.79980  16
  12   2   0 0.89140 2.16094  43
  12   2   0 3.39485 1.28447  35
  13   2   0 58.8053 3.69432  32
  13   2   0 58.1620 3.98013   6
  13   2   0 61.5102 4.52401  43
  13   2   0 55.6224 3.79943  35
  13   2   0 57.2704 3.61079  23
  13   2   0 58.7028 3.62160  26
  13   2   0 52.7749 3.63993  16
  13   2   0 61.5801 3.98600  38
  14  -3   0 2.74820 0.80494  22
  14  -3   0 3.15247 0.66566  17
  14  -3   0 2.76591 0.52734  30
  14  -3   0 2.01002 0.73749  38
  14  -3   0 2.36420 0.70129   6
  14  -3   0 1.30198 0.85371  44
  13  -3   0 2.28674 0.78499  30
  13  -3   0 4.39721 5.34251  50
  13  -3   0 1.66389 1.47921  25
  13  -3   0 0.56153 1.04496  35
  13  -3   0 1.49280 0.67983  32
  13  -3   0 2.16884 2.45375  44
  13  -3   0 2.23645 0.99314   6
  13  -3   0 2.43061 2.57729  33
  13  -3   0 1.31424 1.13683  38
  13  -3   0 0.55493 2.57439  43
  13  -3   0 3.32019 2.35701  28
  13  -3   0 1.32608 0.78220  16
  13  -3   0 0.13038 0.97843  10
  13  -3   0 1.53138 0.73822  23
  13  -3   0 1.47740 1.48902  21
  13  -3   0 0.74060 0.53958  26
  13  -3   0 1.58564 0.81312  17
  13  -3   0 -0.3439 1.89304  39
  13  -3   0 4.16746 4.07621   8
  13  -3   0 1.58246 1.13977  22
  13  -3   0 -0.1933 2.93967  27
  13  -3   0 0.68231 1.02264  13
  13  -3   0 0.36175 1.32285  15
  12  -3   0 3.10217 1.32350  10
  12  -3   0 2.36135 1.42932  21
  12  -3   0 0.54752 2.37318  33
  12  -3   0 3.54411 1.55256  44
  12  -3   0 4.06466 1.50814  15
  12  -3   0 2.85270 1.53959  25
  12  -3   0 2.24455 1.01352   6
  12  -3   0 2.01335 2.36824  43
  12  -3   0 2.16115 1.22108  38
  12  -3   0 2.43656 0.87775  17
  12  -3   0 3.13074 0.82850  32
  12  -3   0 2.91211 1.17948  35
  12  -3   0 2.33591 2.31071  28
  12  -3   0 2.38699 1.56553  22
  12  -3   0 2.71383 1.07125  13
  12  -3   0 0.21276 2.80094   8
  12  -3   0 3.35284 2.13375  39
  12  -3   0 2.09019 6.04236  50
  12  -3   0 2.82579 2.88082  27
  12  -3   0 3.50133 0.85543  23
  12  -3   0 3.17221 0.86317  30
  12  -3   0 3.25150 0.69755  26
  12  -3   0 3.20249 0.83356  16
  11  -3   0 17.8000 1.54958  26
  11  -3   0 15.2554 2.99720  27
  11  -3   0 21.9172 3.49753  33
  11  -3   0 17.6106 2.99767  44
  11  -3   0 18.7880 3.11994  28
  11  -3   0 14.3140 2.13479   6
  11  -3   0 14.1817 1.41828  23
  11  -3   0 15.0919 1.82251  30
  11  -3   0 16.5647 1.74310  32
  11  -3   0 21.6668 3.69999  43
  11  -3   0 16.3908 2.85459  39
  11  -3   0 17.1233 2.19776  25
  11  -3   0 14.6328 1.90304  17
  11  -3   0 18.3605 2.01530  21
  11  -3   0 16.7351 2.22906  35
  11  -3   0 17.1404 5.78132  14
  11  -3   0 16.9521 2.20485  15
  11  -3   0 11.8387 1.74665  13
  11  -3   0 12.4414 2.87318   8
  11  -3   0 10.6710 1.89125  10
  11  -3   0 16.0743 2.48499  38
  11  -3   0 16.1894 1.74568  16
  11  -3   0 15.5538 2.25519  22
  11  -3   0 17.1913 6.38988  50
  10  -3   0 64.5564 5.23180  44
  10  -3   0 67.8046 10.5781  50
  10  -3   0 66.0690 4.49873  21
  10  -3   0 62.2057 5.44052  28
  10  -3   0 57.8473 4.61734  10
  10  -3   0 60.6568 4.06878  16
  10  -3   0 63.9471 4.67135  25
  10  -3   0 53.1709 5.43364   8
  10  -3   0 66.8397 4.48611  35
  10  -3   0 68.6889 4.82895  38
  10  -3   0 53.7348 4.51385   6
  10  -3   0 58.1332 4.24263  17
  10  -3   0 55.1187 4.48651  13
  10  -3   0 48.5739 7.88187  14
  10  -3   0 56.3909 4.62073  15
  10  -3   0 66.1650 5.58784  33
  10  -3   0 68.4848 5.69918  27
  10  -3   0 60.9863 4.98916  22
  10  -3   0 72.5628 5.77729  39
  10  -3   0 65.9016 6.18864  43
  10  -3   0 59.0946 3.98179  26
  10  -3   0 65.5579 4.24477  30
  10  -3   0 62.6739 4.19000  32
  10  -3   0 59.2258 3.98326  23
  10  -3   0 61.8289 11.1488  49
   9  -3   0 95.6572 5.91650  10
   9  -3   0 79.7097 6.48094  44
   9  -3   0 87.9533 6.15465  22
   9  -3   0 71.5890 10.2347  50
   9  -3   0 85.9086 5.55846  32
   9  -3   0 83.6543 5.38739  26
   9  -3   0 80.1867 7.07347  43
   9  -3   0 97.8441 6.00835  15
   9  -3   0 94.5417 6.58984   8
   9  -3   0 96.1377 9.95140  14
   9  -3   0 95.0051 6.00223   6
   9  -3   0 98.0496 8.18004   9
   9  -3   0 86.3139 6.65675  28
   9  -3   0 77.6380 5.95644  38
   9  -3   0 91.5657 5.49248  16
   9  -3   0 87.9656 6.75078  33
   9  -3   0 90.9954 5.90019  13
   9  -3   0 90.0978 5.88660  25
   9  -3   0 76.7485 11.6194  49
   9  -3   0 88.9768 5.74480  21
   9  -3   0 80.6512 6.72657  39
   9  -3   0 90.0819 5.65261  17
   9  -3   0 85.3346 5.62965  30
   9  -3   0 86.6377 5.38726  23
   9  -3   0 86.3286 6.46146  27
   9  -3   0 79.4835 5.73960  35
  -9   3   0 76.6606 7.10727  31
  -9   3   0 86.7564 6.18887  18
  -9   3   0 76.9753 9.36871  52
   8  -3   0 23.4226 2.14690  13
   8  -3   0 18.3072 1.88241  32
   8  -3   0 20.2373 6.27233  49
   8  -3   0 24.2353 3.47973   8
   8  -3   0 21.8060 2.32376   6
   8  -3   0 22.6589 4.67910  43
   8  -3   0 22.3599 2.82148  27
   8  -3   0 20.2736 2.03408  30
   8  -3   0 25.0588 2.33215  10
   8  -3   0 19.4957 3.77661  44
   8  -3   0 21.0432 3.23193  33
   8  -3   0 23.9412 3.92246   9
   8  -3   0 22.0820 1.74555  23
   8  -3   0 22.4091 3.04508  28
   8  -3   0 21.3473 2.28693  25
   8  -3   0 27.8596 4.56030  39
  -8   3   0 23.2367 3.20773  31
  -8   3   0 23.2142 2.38310  18
  -8   3   0 23.9600 4.31143  11
  -8   3   0 16.9741 3.06839  42
  -8   3   0 19.2487 2.27799  29
   7  -3   0 99.6109 9.15544  14
   7  -3   0 117.962 11.5331  49
   7  -3   0 105.859 8.25692   9
  -7   3   0 105.935 7.43527  40
  -7   3   0 106.736 7.01714  18
  -7   3   0 88.2790 7.30382  31
  -7   3   0 109.105 7.70096  42
  -7   3   0 96.5081 8.68406  11
   6  -3   0 102.261 8.36489   9
   6  -3   0 125.159 11.3405  49
   6  -3   0 105.769 9.22492  14
  -6   3   0 118.085 8.02491  42
  -6   3   0 104.032 10.8272  11
  -6   3   0 112.521 7.59274  40
   5  -3   0 1468.82 87.6400  14
  -5   3   0 1492.51 86.3490  40
  -5   3   0 1419.60 87.6739  11
   4  -3   0 686.870 41.0566   1
   4  -3   0 694.863 39.6314   9
   4  -3   0 670.607 39.9283  14
   4  -3   0 632.090 41.2212  49
  -4   3   0 632.712 39.2981  42
  -4   3   0 616.424 38.7934  29
  -4   3   0 658.836 40.1123  11
  -4   3   0 650.189 38.7476  40
   3  -3   0 20.5488 4.66382  51
   3  -3   0 26.7165 3.49037  11
   3  -3   0 27.6515 5.25559   1
   3  -3   0 28.2679 3.17192  14
  -3   3   0 24.2353 1.98295  29
  -3   3   0 26.8155 2.98685  11
  -3   3   0 25.5726 2.50677  42
   2  -3   0 365.947 21.8068  24
   2  -3   0 375.289 23.4920  51
   2  -3   0 382.388 23.1938  11
   2  -3   0 372.200 22.2118  37
  -2   3   0 373.111 22.1934  31
  -2   3   0 352.652 21.7515  29
  -2   3   0 363.606 22.1466  42
  -2   3   0 342.908 21.8214  18
  -2   3   0 363.046 22.7057  11
   1  -3   0 4.62443 1.12309  37
   1  -3   0 5.78934 1.77238  51
   1  -3   0 1.62512 0.58942  24
   1  -3   0 3.96308 0.97128  20
   1  -3   0 1.61958 1.43363  11
   1  -3   0 3.57287 3.47747   1
  -1   3   0 2.07332 0.72068  29
  -1   3   0 1.44782 1.37809  11
  -1   3   0 1.17491 3.29918   2
  -1   3   0 1.82656 0.68911  18
  -1   3   0 2.95284 1.00365  31
  -1   3   0 4.68170 1.29566  42
   0  -3   0 360.314 20.8780  11
   0  -3   0 285.219 19.7233  37
   0  -3   0 491.284 26.9537   1
   0  -3   0 318.266 19.6144  20
   0  -3   0 284.424 20.5465  51
   0  -3   0 325.412 19.9076  31
   0   3   0 278.828 19.8830  42
   0   3   0 304.783 19.5530  29
   0   3   0 326.545 19.5607  18
   0   3   0 301.058 19.7679  31
   0   3   0 379.609 20.8036  11
   0   3   0 364.025 22.1032   2
  -1  -3   0 74.4873 5.06955  31
  -1  -3   0 71.9045 4.76166  20
  -1  -3   0 78.9884 5.01231  37
  -1  -3   0 58.8023 11.5648   1
  -1  -3   0 84.6220 6.11551  51
  -1  -3   0 61.4117 5.82183  11
   1   3   0 65.5187 4.65678  18
   1   3   0 84.1891 5.39996  42
   1   3   0 76.2388 5.04403  31
   1   3   0 76.1462 4.79088  29
   1   3   0 65.3035 7.98098   2
  -2  -3   0 1049.83 60.1480  20
  -2  -3   0 928.662 60.3464  45
  -2  -3   0 1129.96 62.0473  11
  -2  -3   0 1028.95 60.3493   7
  -2  -3   0 986.959 60.3161  37
   2   3   0 1087.36 62.7039   2
   2   3   0 944.444 60.5117  47
   2   3   0 1005.92 60.5878  31
  -3  -3   0 72.9697 4.74310  20
  -3  -3   0 72.8143 4.85189   7
  -3  -3   0 72.5724 5.19753  31
  -3  -3   0 70.8520 6.60937  51
  -3  -3   0 69.9156 5.01384  37
  -3  -3   0 69.7079 5.35111  45
   3   3   0 77.0691 4.68088  18
   3   3   0 86.4681 7.89376   2
   3   3   0 76.5149 13.5652   1
   3   3   0 71.2842 8.39139  49
   3   3   0 69.7465 5.18303  31
   3   3   0 73.0716 4.86619  29
   3   3   0 78.4848 5.38487   9
   3   3   0 69.1894 5.54815  42
   3   3   0 67.5691 5.30643  47
  -4  -3   0 6.31668 1.47231  31
  -4  -3   0 10.5630 1.66292  37
  -4  -3   0 9.92459 2.67425  51
  -4  -3   0 8.62563 1.59381  45
  -4  -3   0 3.14810 0.94945   7
  -4  -3   0 6.03690 1.02462  20
   4   3   0 5.13630 1.61954   9
   4   3   0 1.54341 2.81283   2
   4   3   0 19.2501 5.84634  49
   4   3   0 6.09713 7.95235   1
  -5  -3   0 1.51808 0.79019  20
  -5  -3   0 4.47276 2.54611  51
  -5  -3   0 3.03606 1.27758  37
  -5  -3   0 4.17680 1.49945  31
  -5  -3   0 1.42481 0.83938   7
  -5  -3   0 4.29549 1.48274  45
   5   3   0 6.40080 4.46423  49
   5   3   0 4.87627 6.91251   1
   5   3   0 2.15287 1.62366   9
   5   3   0 0.89661 2.99129   2
  -6  -3   0 63.7640 4.99662   7
  -6  -3   0 75.1708 5.50927  37
  -6  -3   0 74.1829 5.57415  45
  -6  -3   0 66.0965 4.78560  20
  -6  -3   0 62.8944 5.55237  31
  -6  -3   0 65.0685 7.52209  51
  -6  -3   0 70.0970 4.53527  36
   6   3   0 80.7811 4.77650  13
   6   3   0 78.3177 5.07722  38
   6   3   0 60.2186 4.87814   6
   6   3   0 66.7200 5.92888   9
   6   3   0 72.7250 4.68964  17
   6   3   0 69.6746 4.41153  23
   6   3   0 69.9253 4.59377  32
   6   3   0 62.8842 4.45790  16
   6   3   0 71.7156 4.59427  30
   6   3   0 69.5188 4.48304  26
   6   3   0 76.1047 5.67444  43
   6   3   0 78.3481 5.21292  44
   6   3   0 73.5527 4.84386  35
   6   3   0 83.6258 11.4667  49
   6   3   0 65.7504 7.45906   2
  -7  -3   0 24.5666 3.26966  37
  -7  -3   0 19.5604 2.83914   7
  -7  -3   0 25.4458 3.78734  31
  -7  -3   0 26.5431 5.65589  51
  -7  -3   0 27.4163 3.59973  45
   7   3   0 21.2420 1.95806  16
   7   3   0 25.6877 2.06072  26
   7   3   0 25.4219 2.22547  30
   7   3   0 27.1082 3.14727  44
   7   3   0 16.3198 2.49353   6
   7   3   0 24.6348 2.14163  17
   7   3   0 19.9086 3.47179   9
   7   3   0 35.3904 3.01279  38
   7   3   0 37.0459 4.05801  43
   7   3   0 26.0277 2.21687  32
   7   3   0 34.7754 9.48884  49
   7   3   0 22.8961 1.88400  23
   7   3   0 19.1298 2.21827  10
   7   3   0 19.9858 2.41392  13
   7   3   0 30.7273 2.66146  35
   7   3   0 21.6869 2.27979  22
  -8  -3   0 55.6563 3.87109  36
  -8  -3   0 52.6646 5.70686  24
  -8  -3   0 48.6135 7.89720  51
  -8  -3   0 55.2107 4.62441   7
  -8  -3   0 53.8440 5.21507  37
  -8  -3   0 52.1199 5.35859  45
   8   3   0 57.2639 3.64900  23
   8   3   0 55.8344 4.36576   6
   8   3   0 57.1302 3.89672  30
   8   3   0 57.6547 3.81957  25
   8   3   0 55.3956 3.72691  16
   8   3   0 55.2049 3.88286  32
   8   3   0 51.4420 4.21379  35
   8   3   0 53.4181 5.71858  43
   8   3   0 56.0689 3.86771  17
   8   3   0 52.8338 4.82843  10
   8   3   0 56.9510 4.74887  44
   8   3   0 44.8172 11.4199  49
   8   3   0 56.3068 3.72463  26
   8   3   0 53.3208 4.39458  38
   8   3   0 56.1252 5.91725   9
  -9  -3   0 0.63287 1.29071   7
  -9  -3   0 2.45098 3.99862  51
  -9  -3   0 0.66115 0.90559  36
  -9  -3   0 1.51602 2.19119  24
   9   3   0 1.83827 1.07763  32
   9   3   0 1.74502 1.03091  25
   9   3   0 1.65544 2.18065   9
   9   3   0 0.95412 0.96269  30
   9   3   0 2.96519 1.45051  38
   9   3   0 1.73785 5.31463  49
   9   3   0 1.17686 0.84418  26
   9   3   0 1.54790 0.78593  23
   9   3   0 1.57150 1.42120  35
   9   3   0 1.37714 1.50523  44
   9   3   0 1.10241 1.34675   6
   9   3   0 2.58145 1.26905  22
   9   3   0 3.12727 2.49421  43
   9   3   0 -0.0058 0.77882  16
   9   3   0 1.57890 1.09550  10
   9   3   0 1.11562 0.97078  17
 -10  -3   0 1.30977 1.26660   7
  10   3   0 1.11376 1.01758  10
  10   3   0 1.21470 5.08213  49
  10   3   0 0.80397 1.46107  44
  10   3   0 0.81924 0.71672  26
  10   3   0 1.76419 1.06425  25
  10   3   0 1.71289 2.18222  43
  10   3   0 0.41982 1.14980  38
  10   3   0 2.04749 0.98232  30
  10   3   0 0.65555 1.25060  35
  10   3   0 0.60716 0.83298  17
  10   3   0 0.20249 0.86909  32
  10   3   0 -0.4187 0.72889  16
  10   3   0 0.93910 1.28497   6
  10   3   0 0.61607 0.64712  23
 -11  -3   0 52.4089 4.19916  36
 -11  -3   0 48.9334 4.75278   7
  11   3   0 63.0571 3.97467  26
  11   3   0 64.0896 4.05565  30
  11   3   0 66.1734 5.53707  43
  11   3   0 62.1671 3.95329  16
  11   3   0 64.0014 4.08293  32
  11   3   0 57.8314 3.84570  23
  11   3   0 61.6854 4.21194  10
  11   3   0 61.8210 4.42092  35
  11   3   0 57.3530 4.46440  38
  11   3   0 64.0471 4.54943   6
  12   3   0 3.67969 0.59843  23
  12   3   0 1.19277 0.88473   6
  12   3   0 1.96970 0.66495  32
  12   3   0 4.57455 1.06411  35
  12   3   0 3.56957 0.73355  16
  12   3   0 6.95828 1.93054  43
  12   3   0 3.60896 1.02990  38
  12   3   0 2.53905 0.61702  26
  13   3   0 2.02450 0.46216  26
  13   3   0 1.77246 0.47611  16
  13   3   0 1.99298 0.68751   6
  13   3   0 1.63665 0.40344  32
  13   3   0 1.75097 0.81919  35
  14  -4   0 11.9736 4.36349  50
  14  -4   0 9.57154 1.17268  30
  14  -4   0 13.8045 1.24569  17
  14  -4   0 14.3559 1.43775  22
  14  -4   0 10.1757 1.49569  44
  14  -4   0 9.62514 2.26263  28
  14  -4   0 13.8483 1.52357  13
  14  -4   0 15.2513 3.14749   8
  13  -4   0 0.97290 1.03357  10
  13  -4   0 1.51773 1.39547  22
  13  -4   0 1.72698 2.55201   8
  13  -4   0 2.04912 0.95983   6
  13  -4   0 0.56274 1.99962  28
  13  -4   0 0.94859 1.77013  15
  13  -4   0 0.51268 2.18980  44
  13  -4   0 0.93252 2.29607  21
  13  -4   0 0.33173 0.69228  30
  13  -4   0 0.38564 0.60490  32
  13  -4   0 2.96350 3.07433  27
  13  -4   0 0.95154 0.83778  16
  13  -4   0 1.77650 1.11541  38
  13  -4   0 0.99908 2.83837  33
  13  -4   0 1.32123 5.68657  50
  13  -4   0 0.68267 0.83737  17
  13  -4   0 0.90314 0.65932  23
  13  -4   0 -0.5059 2.03374  39
  13  -4   0 0.76168 0.99878  13
  12  -4   0 0.34367 2.15605   8
  12  -4   0 1.78052 2.80205  43
  12  -4   0 0.61657 0.82353  23
  12  -4   0 0.47922 1.31583  21
  12  -4   0 0.25360 0.95755  13
  12  -4   0 0.74145 2.58673  33
  12  -4   0 0.45938 2.65516  27
  12  -4   0 0.60501 0.76597  16
  12  -4   0 0.10169 1.07702  35
  12  -4   0 -0.1663 1.36126  44
  12  -4   0 -0.2489 1.01428  38
  12  -4   0 0.66925 0.87904   6
  12  -4   0 0.79064 0.76351  30
  12  -4   0 0.46376 0.67916  32
  12  -4   0 0.78291 2.27392  28
  12  -4   0 -0.4804 5.75554  50
  12  -4   0 1.21993 1.42511  15
  12  -4   0 0.89140 0.86348  17
  12  -4   0 1.12962 1.21892  10
  12  -4   0 0.78084 1.51062  25
  12  -4   0 0.70914 0.54203  26
  12  -4   0 0.11443 1.46535  22
  12  -4   0 0.56357 2.11657  39
  11  -4   0 7.03865 2.29542  28
  11  -4   0 8.44987 2.85469  33
  11  -4   0 6.16185 0.99180  32
  11  -4   0 6.78503 1.85852  22
  11  -4   0 5.72965 1.40780  21
  11  -4   0 6.92230 1.38512  13
  11  -4   0 5.04634 1.62594  10
  11  -4   0 6.86616 1.12494  17
  11  -4   0 5.74434 5.19982  14
  11  -4   0 7.97423 0.92644  26
  11  -4   0 6.72975 5.71418  50
  11  -4   0 7.41170 1.98953  44
  11  -4   0 7.83996 2.63505  39
  11  -4   0 7.59709 1.44095  35
  11  -4   0 9.20603 2.61660   8
  11  -4   0 8.16115 1.13757  16
  11  -4   0 10.3757 1.88140  15
  11  -4   0 7.27160 1.15320  30
  11  -4   0 5.36734 1.90614  25
  11  -4   0 9.74064 2.64478  27
  11  -4   0 6.22322 1.55662  38
  11  -4   0 9.69061 1.54083   6
  11  -4   0 7.64846 1.07661  23
  11  -4   0 7.89039 3.10144  43
  10  -4   0 43.7929 4.01511  22
  10  -4   0 44.5391 3.14458  16
  10  -4   0 44.6012 4.31443  44
  10  -4   0 52.8567 4.67856  28
  10  -4   0 45.1972 5.43833  43
  10  -4   0 41.6715 7.91602  14
  10  -4   0 45.4233 4.46265  27
  10  -4   0 44.0544 3.31791  30
  10  -4   0 44.7157 3.08810  23
  10  -4   0 47.2446 5.04815  39
  10  -4   0 44.2588 3.26426  17
  10  -4   0 50.9101 9.68596  50
  10  -4   0 44.9727 4.92612  33
  10  -4   0 45.6680 3.79542  15
  10  -4   0 45.5246 3.84626  25
  10  -4   0 40.8553 3.11008  26
  10  -4   0 46.7261 3.58059  21
  10  -4   0 43.8258 3.53352   6
  10  -4   0 44.3545 3.83747  10
  10  -4   0 43.0749 3.74479  38
  10  -4   0 46.1189 4.61724   8
  10  -4   0 41.9310 3.13949  32
  10  -4   0 43.2191 3.49018  35
  10  -4   0 41.6795 3.48573  13
 -10   4   0 39.9892 7.46307  52
   9  -4   0 83.9091 6.27733  33
   9  -4   0 78.5503 6.84066  43
   9  -4   0 78.6807 5.21573  30
   9  -4   0 79.9997 6.11721  44
   9  -4   0 72.2076 5.37466   6
   9  -4   0 76.6408 5.07256  32
   9  -4   0 75.7746 5.97135   8
   9  -4   0 76.6635 5.16209  17
   9  -4   0 85.9640 5.98467  27
   9  -4   0 79.4156 5.55218  38
   9  -4   0 76.8035 5.30729  35
   9  -4   0 84.5892 5.89225  22
   9  -4   0 78.9205 5.57827  10
   9  -4   0 81.0322 6.13632  28
   9  -4   0 80.4455 5.30487  21
   9  -4   0 82.4486 5.55416  15
   9  -4   0 79.4314 5.37899  13
   9  -4   0 76.5250 4.91928  26
   9  -4   0 82.9179 6.48766  39
   9  -4   0 80.0102 5.02511  16
   9  -4   0 78.7926 4.97883  23
   9  -4   0 77.9999 5.53691  25
   9  -4   0 86.6311 9.98029  50
   9  -4   0 79.5152 9.49271  14
  -9   4   0 76.2221 5.89010  18
  -9   4   0 67.1623 6.73703  31
   8  -4   0 16.0503 2.17771  27
   8  -4   0 12.9439 2.38082  33
   8  -4   0 23.8527 2.69037   8
   8  -4   0 12.3254 2.44227  39
   8  -4   0 21.5366 2.33365  25
   8  -4   0 20.0289 2.31807  22
   8  -4   0 23.1634 5.30856  14
   8  -4   0 23.7269 2.85504  10
   8  -4   0 18.0123 1.60842  23
   8  -4   0 21.7784 1.99871  21
   8  -4   0 13.5587 2.11343  38
   8  -4   0 14.4934 2.44285  28
   8  -4   0 21.6776 2.22983  15
   8  -4   0 13.1969 4.63252  50
   8  -4   0 18.2811 1.92068  30
   8  -4   0 14.3206 2.98889  43
   8  -4   0 20.5907 2.06348  13
  -8   4   0 22.9756 4.06550  11
  -8   4   0 18.9713 3.09787  31
  -8   4   0 15.0521 2.73739  42
  -8   4   0 22.4542 2.47674  18
  -8   4   0 18.9770 2.22816  29
   7  -4   0 288.111 19.4676  14
  -7   4   0 283.458 16.9899  18
  -7   4   0 259.949 18.4782  11
  -7   4   0 262.860 16.5826  29
   6  -4   0 596.618 36.2750  14
  -6   4   0 588.939 34.8783  42
  -6   4   0 567.428 35.8926  11
  -6   4   0 562.446 34.1437  29
  -6   4   0 551.405 34.4088  18
   5  -4   0 66.4316 6.17555  14
   5  -4   0 65.4586 9.75863   2
   5  -4   0 71.0933 8.85901   1
  -5   4   0 56.2191 4.31379  29
  -5   4   0 58.8504 5.58985  11
  -5   4   0 61.2921 4.41189  18
  -5   4   0 58.2923 4.89963  42
   4  -4   0 742.502 48.4366  11
   4  -4   0 718.800 46.0693   2
   4  -4   0 755.511 46.2973   1
  -4   4   0 716.852 44.1790  11
  -4   4   0 728.617 43.3428  42
  -4   4   0 687.406 43.1198  47
  -4   4   0 708.387 42.7720  29
   3  -4   0 91.1398 10.2886   1
   3  -4   0 96.2706 7.29433  14
   3  -4   0 97.4679 8.37815  11
   3  -4   0 114.103 7.35474  37
   3  -4   0 133.429 8.92839  45
   3  -4   0 102.200 6.46091  24
   3  -4   0 118.145 9.61247  51
  -3   4   0 100.546 6.48862  29
  -3   4   0 94.3283 6.61553  18
  -3   4   0 91.8703 6.58798   7
  -3   4   0 108.223 7.11166  42
  -3   4   0 92.2658 7.62539  11
  -3   4   0 105.536 7.22362  31
   2  -4   0 627.690 40.2309   1
   2  -4   0 620.002 36.4620  24
   2  -4   0 594.570 38.3793  51
   2  -4   0 574.436 37.1101  37
   2  -4   0 670.019 38.4604  11
   2  -4   0 579.044 37.0604  45
  -2   4   0 602.190 36.9217  42
  -2   4   0 622.836 39.9799   2
  -2   4   0 607.133 36.4299  29
  -2   4   0 596.162 36.4803   7
  -2   4   0 627.378 36.9685  31
  -2   4   0 657.100 37.8172  11
   1  -4   0 12.2080 1.97974  45
   1  -4   0 13.0462 1.63076  20
   1  -4   0 11.6699 1.80684  37
   1  -4   0 13.5536 3.00820  51
   1  -4   0 13.0049 1.42905  24
  -1   4   0 12.8301 1.48292  29
  -1   4   0 11.7972 2.11152  42
  -1   4   0 12.9463 1.80426  31
  -1   4   0 12.7140 1.47094   7
  -1   4   0 8.60251 3.72021   2
  -1   4   0 11.7496 1.45414  18
  -1   4   0 13.6384 2.53521  11
  -1   4   0 10.6658 1.88774  47
   0  -4   0 44.1467 3.89259   7
   0  -4   0 63.3292 5.64154  51
   0  -4   0 60.2670 4.41201  45
   0  -4   0 57.9120 3.97418  20
   0  -4   0 64.8491 11.0713   1
   0  -4   0 51.5997 3.86175  24
   0  -4   0 61.8576 4.45527  31
   0  -4   0 57.4233 4.50573  37
   0  -4   0 50.1551 5.28609  11
   0   4   0 53.1725 3.81581  18
   0   4   0 52.7339 5.13817  11
   0   4   0 55.8916 4.22031  31
   0   4   0 64.4707 4.56276  42
   0   4   0 62.2273 4.43956  47
   0   4   0 49.6351 7.62915   2
  -1  -4   0 300.646 25.3526   1
  -1  -4   0 288.444 18.1771   7
  -1  -4   0 302.337 19.7607  51
  -1  -4   0 293.893 18.5248  31
  -1  -4   0 300.143 18.3685  37
  -1  -4   0 291.784 18.5181  45
  -1  -4   0 312.429 18.1427  20
   1   4   0 303.421 18.1036  29
   1   4   0 309.438 18.0416  18
   1   4   0 310.165 18.8112  42
   1   4   0 285.676 18.4978  47
   1   4   0 295.024 18.4525  31
   1   4   0 301.852 21.2282   2
  -2  -4   0 232.146 30.0011   1
  -2  -4   0 279.425 18.0548  20
  -2  -4   0 233.062 18.0904   7
  -2  -4   0 320.790 18.5327  45
  -2  -4   0 311.958 18.4026  37
  -2  -4   0 319.917 20.0965  51
  -2  -4   0 292.695 18.5571  31
   2   4   0 321.625 18.9235  42
   2   4   0 292.922 18.1208  29
   2   4   0 387.457 25.1433  49
   2   4   0 334.060 18.6730  47
   2   4   0 269.399 17.9716  18
   2   4   0 264.254 21.1904   2
  -3  -4   0 261.833 16.5672  37
  -3  -4   0 281.623 16.2799  20
  -3  -4   0 278.303 16.4247   7
  -3  -4   0 271.663 18.4769  51
  -3  -4   0 255.378 16.6489  45
  -3  -4   0 253.008 16.8053  31
   3   4   0 246.090 16.8195  47
   3   4   0 268.735 16.1439  18
   3   4   0 250.542 20.9575  49
   3   4   0 270.893 16.3470  29
   3   4   0 332.956 23.1036   2
   3   4   0 257.478 17.1440  42
  -4  -4   0 57.5448 6.57773  51
  -4  -4   0 58.3459 4.77365  45
  -4  -4   0 61.2050 4.66402  37
  -4  -4   0 60.6942 4.97628  31
  -4  -4   0 58.5767 4.38681   7
  -4  -4   0 59.7210 4.24154  20
   4   4   0 59.4926 9.23064  49
   4   4   0 65.3357 8.43571   2
   4   4   0 46.0585 14.1937   1
   4   4   0 61.5110 5.08168   9
  -5  -4   0 832.565 49.5549  37
  -5  -4   0 837.503 52.1538  51
  -5  -4   0 844.764 49.2897  20
  -5  -4   0 840.491 49.6079  45
  -5  -4   0 800.353 49.2326   7
  -5  -4   0 812.442 48.6513  36
  -5  -4   0 759.511 49.7991  31
   5   4   0 830.094 49.1136  44
   5   4   0 807.029 55.9475  49
   5   4   0 850.075 50.1126   9
   5   4   0 819.784 55.5525   1
   5   4   0 789.313 48.5573  16
   5   4   0 872.485 52.6994   2
   5   4   0 833.134 48.6091  30
  -6  -4   0 267.508 16.3458  45
  -6  -4   0 248.452 15.8253   7
  -6  -4   0 263.141 16.1745  37
  -6  -4   0 252.498 19.1567  51
  -6  -4   0 239.120 16.5601  31
   6   4   0 244.673 14.9646  16
   6   4   0 254.517 15.9790  43
   6   4   0 229.645 14.9642   5
   6   4   0 253.512 14.9096  23
   6   4   0 231.396 22.6699   1
   6   4   0 257.076 15.0392  30
   6   4   0 244.273 18.6483   2
   6   4   0 230.372 15.0556  17
   6   4   0 255.651 14.9817  26
   6   4   0 262.992 15.3381  35
   6   4   0 230.768 15.3881   6
   6   4   0 268.022 15.5037  38
   6   4   0 251.384 15.0568  32
   6   4   0 264.963 15.6796  44
   6   4   0 262.339 23.5307  49
   6   4   0 216.425 19.0765   9
   6   4   0 253.817 15.2098  22
  -7  -4   0 56.0495 5.48173  24
  -7  -4   0 45.2023 3.45431  36
  -7  -4   0 44.5209 4.92526  37
  -7  -4   0 51.1590 4.28077   7
  -7  -4   0 44.2543 7.87747  51
   7   4   0 48.1199 3.42574  16
   7   4   0 48.0181 3.52782  26
   7   4   0 49.1695 3.37416  17
   7   4   0 42.3515 3.90198  38
   7   4   0 52.3454 5.42236   9
   7   4   0 49.5850 3.50942  32
   7   4   0 39.1071 10.5432  49
   7   4   0 47.1687 4.11644  35
   7   4   0 50.2385 3.58706  10
   7   4   0 49.8830 4.00948   6
   7   4   0 50.9764 5.07395  44
   7   4   0 46.0316 3.34215  25
   7   4   0 48.0999 3.08795   5
   7   4   0 42.1515 5.01402  43
   7   4   0 45.3498 3.21064  23
   7   4   0 50.8260 3.83550  30
  -8  -4   0 69.0676 11.3179  51
  -8  -4   0 68.6332 5.21942  36
  -8  -4   0 74.2022 7.24655  24
  -8  -4   0 80.3047 6.10125   7
   8   4   0 80.2138 5.59259   6
   8   4   0 71.8916 6.57338  43
   8   4   0 78.5256 8.00331   9
   8   4   0 75.1396 5.00398  30
   8   4   0 76.1545 4.94584  25
   8   4   0 77.2812 4.88219  16
   8   4   0 70.7247 5.37495  35
   8   4   0 74.9402 4.81562  23
   8   4   0 75.2203 5.83849  44
   8   4   0 77.4992 5.19220  10
   8   4   0 77.6237 4.99858  17
   8   4   0 71.8315 5.49603  38
   8   4   0 75.0623 4.89495  26
   8   4   0 78.9128 5.06508  32
   8   4   0 62.5882 13.2422  49
  -9  -4   0 156.574 9.72762  36
  -9  -4   0 144.564 9.42620  19
  -9  -4   0 141.135 11.8296  24
  -9  -4   0 103.902 18.7968  51
  -9  -4   0 147.817 10.6763   7
   9   4   0 175.802 10.1951  17
   9   4   0 150.522 9.78511  10
   9   4   0 141.994 12.8761   9
   9   4   0 155.986 11.0766  38
   9   4   0 155.717 11.0324  43
   9   4   0 155.232 9.38541  23
   9   4   0 155.589 9.89612  35
   9   4   0 159.439 10.2279  44
   9   4   0 152.593 9.46625  16
   9   4   0 161.304 9.55871  30
   9   4   0 165.390 9.63719  32
   9   4   0 152.462 10.1167   6
   9   4   0 165.467 9.50211  26
 -10  -4   0 1.41892 0.91916  36
 -10  -4   0 1.05953 1.38163   7
  10   4   0 -0.2316 1.10317  38
  10   4   0 1.74056 1.14633   6
  10   4   0 1.05449 0.70967  16
  10   4   0 0.12459 0.68465  26
  10   4   0 1.18075 0.70499  23
  10   4   0 0.21206 0.74708  30
  10   4   0 1.15234 1.86664  43
  10   4   0 0.67725 1.17806  35
  10   4   0 0.22098 0.81246  32
  10   4   0 1.34288 0.95576  10
 -11  -4   0 1.74965 1.41719   7
 -11  -4   0 0.96254 0.93699  36
  11   4   0 -0.0570 2.27515  43
  11   4   0 0.54500 0.96197  38
  11   4   0 1.14729 0.71264  16
  11   4   0 0.20293 0.68395  26
  11   4   0 0.40679 1.25472  35
  11   4   0 -1.0715 1.02647  10
  11   4   0 -0.2562 0.56292  23
  11   4   0 0.35256 0.66412  32
  11   4   0 0.54425 1.19440   6
  12   4   0 0.48524 0.56183  32
  12   4   0 0.14385 0.80377  35
  12   4   0 0.16413 0.53546  26
  12   4   0 0.82956 0.86698   6
  12   4   0 1.19149 1.38356  43
  12   4   0 -0.1332 0.65870  38
  12   4   0 0.59564 0.46509  23
  12   4   0 0.50052 0.55937  16
  14  -5   0 -0.8153 1.89163   8
  14  -5   0 0.72219 0.60860  17
  14  -5   0 0.11068 1.38314  28
  14  -5   0 -2.3760 2.48573  27
  14  -5   0 0.32706 1.48981  21
  14  -5   0 0.44097 0.69019  13
  14  -5   0 0.67700 0.71825  44
  14  -5   0 1.68025 4.87506  50
  14  -5   0 1.63580 0.78813  22
  13  -5   0 4.66800 2.59115   8
  13  -5   0 0.39610 2.85809  33
  13  -5   0 2.05865 1.86051  28
  13  -5   0 2.47951 2.54446  39
  13  -5   0 5.22867 1.45460  38
  13  -5   0 8.35689 2.20107  22
  13  -5   0 4.83931 1.79984  15
  13  -5   0 5.04662 6.47857  50
  13  -5   0 -0.7802 2.26013  27
  13  -5   0 4.89699 1.08784  13
  13  -5   0 5.58739 1.80294  21
  13  -5   0 4.01586 0.93089  17
  13  -5   0 3.25356 0.72202  30
  13  -5   0 2.99175 1.28090  44
  12  -5   0 155.937 15.5474  50
  12  -5   0 148.895 9.38750  32
  12  -5   0 151.673 9.36409  23
  12  -5   0 152.795 9.46409  16
  12  -5   0 160.327 10.2339  44
  12  -5   0 158.703 9.55076  17
  12  -5   0 159.360 10.1234  15
  12  -5   0 150.518 10.0271  22
  12  -5   0 160.293 10.8915  39
  12  -5   0 163.406 11.0431   8
  12  -5   0 145.956 9.80365   6
  12  -5   0 162.501 9.79252  13
  12  -5   0 152.773 10.6843  28
  12  -5   0 154.532 9.46907  30
  12  -5   0 155.057 9.82055  38
  12  -5   0 156.288 10.9925  27
  12  -5   0 154.496 10.1471  25
  12  -5   0 148.452 9.79627  10
  12  -5   0 157.989 11.2008  33
  12  -5   0 157.995 9.85032  21
  11  -5   0 65.1675 4.19328  16
  11  -5   0 63.3621 4.24148  30
  11  -5   0 62.2691 4.67740  38
  11  -5   0 51.5850 10.9486  50
  11  -5   0 69.0919 4.32708  17
  11  -5   0 69.7097 4.61685  13
  11  -5   0 72.4244 10.2087  14
  11  -5   0 58.0009 5.54239  28
  11  -5   0 61.2682 4.16620  23
  11  -5   0 69.8089 4.85985  10
  11  -5   0 66.0039 5.63594  27
  11  -5   0 48.0787 4.56580  35
  11  -5   0 66.9624 5.03987  15
  11  -5   0 61.2359 6.22971  39
  11  -5   0 66.9330 5.15499  25
  11  -5   0 70.3128 5.09951  22
  11  -5   0 67.4331 4.72486  21
  11  -5   0 67.4651 5.78437   8
  11  -5   0 58.3433 4.56723   6
  11  -5   0 63.4225 7.23645  43
  11  -5   0 58.8713 5.12356  44
  11  -5   0 58.3743 4.19600  32
  11  -5   0 66.2071 6.37138  33
 -11   5   0 61.6428 5.27779   7
  10  -5   0 413.212 23.9297  21
  10  -5   0 422.968 24.8655  33
  10  -5   0 406.572 23.6053  23
  10  -5   0 377.779 23.8203  35
  10  -5   0 420.199 25.2711  43
  10  -5   0 420.732 24.5001  27
  10  -5   0 399.803 24.0930  10
  10  -5   0 386.831 23.6740  32
  10  -5   0 415.618 23.8009  30
  10  -5   0 408.507 24.6203  44
  10  -5   0 397.106 24.6189   8
  10  -5   0 345.327 31.1699  14
  10  -5   0 395.428 24.6424  28
  10  -5   0 394.643 23.7844  17
  10  -5   0 419.391 24.0624  13
  10  -5   0 415.218 24.0940  38
  10  -5   0 413.009 28.5937  50
  10  -5   0 374.504 23.9402   6
  10  -5   0 416.646 24.2255  15
  10  -5   0 412.356 24.9740  39
  10  -5   0 407.952 23.6745  16
  10  -5   0 397.487 24.3306  22
  10  -5   0 411.983 24.1245  25
 -10   5   0 254.147 30.7152  52
 -10   5   0 394.986 24.0089   7
 -10   5   0 379.814 24.6824  18
   9  -5   0 8.77368 1.79923  15
   9  -5   0 7.12807 1.86997  22
   9  -5   0 7.17443 1.07904  32
   9  -5   0 7.07039 1.05131  16
   9  -5   0 8.33830 2.43741  27
   9  -5   0 8.58930 2.08746  25
   9  -5   0 12.3990 5.71920  50
   9  -5   0 13.0565 3.40505  43
   9  -5   0 9.00481 2.46449  39
   9  -5   0 8.11700 2.15243   8
   9  -5   0 8.91115 2.70979  33
   9  -5   0 7.69972 4.09754  14
   9  -5   0 6.45889 1.22239  30
   9  -5   0 7.55722 1.45874  13
   9  -5   0 7.88595 1.16673  17
   9  -5   0 7.51897 2.69388  28
   9  -5   0 10.8875 1.63034  21
   9  -5   0 8.50581 1.11412  23
   9  -5   0 8.82920 2.15229  44
   9  -5   0 10.0516 1.58904  38
   9  -5   0 8.05787 1.43562  35
  -9   5   0 6.91467 2.43778  31
  -9   5   0 8.82935 1.92350  18
   8  -5   0 165.959 10.5383  15
   8  -5   0 169.276 10.3069  21
   8  -5   0 154.113 10.7175   8
   8  -5   0 164.213 13.9599  14
   8  -5   0 170.833 10.9908  33
   8  -5   0 158.941 10.4795  13
   8  -5   0 169.549 10.7796  22
   8  -5   0 173.176 10.5573  25
   8  -5   0 178.354 10.6866  27
   8  -5   0 158.664 10.4587  38
   8  -5   0 170.710 11.3305  39
   8  -5   0 155.602 10.0888  16
   8  -5   0 171.750 11.0008  28
   8  -5   0 176.225 10.8996  17
   8  -5   0 180.132 11.3485  44
   8  -5   0 181.802 13.9840  50
   8  -5   0 155.822 10.5295  10
   8  -5   0 173.053 11.6749  43
   8  -5   0 172.303 10.4998  30
  -8   5   0 166.179 11.3355  42
  -8   5   0 171.763 12.3155  18
  -8   5   0 152.296 10.3880   7
   7  -5   0 158.548 10.2731  28
   7  -5   0 160.569 10.5426  39
   7  -5   0 156.456 9.60807  21
   7  -5   0 158.986 9.93227  27
   7  -5   0 171.431 12.9362  14
   7  -5   0 155.356 9.86644  13
   7  -5   0 148.443 9.97762   8
   7  -5   0 153.069 9.82737  15
   7  -5   0 166.713 12.7066  50
   7  -5   0 156.419 10.8509  43
   7  -5   0 154.314 10.2016  33
   7  -5   0 159.860 10.0285  22
   7  -5   0 159.969 9.82654  25
  -7   5   0 156.308 10.3432  18
  -7   5   0 155.927 9.86985  29
  -7   5   0 155.143 9.81375   7
  -7   5   0 149.217 10.3188  47
  -7   5   0 157.820 10.6770  42
  -7   5   0 156.108 11.9566  11
   6  -5   0 237.203 19.7230   2
   6  -5   0 234.635 15.7021  14
   6  -5   0 223.717 18.1326   1
  -6   5   0 216.034 14.0803  42
  -6   5   0 215.649 13.3005  29
  -6   5   0 179.839 13.5914  47
  -6   5   0 213.671 13.6841  18
  -6   5   0 234.310 15.3929  11
   5  -5   0 3.55555 5.09127   1
   5  -5   0 6.14655 2.54679  14
   5  -5   0 -4.8382 8.75680   2
  -5   5   0 6.41863 1.19570  29
  -5   5   0 3.19497 1.88589  11
  -5   5   0 2.06209 0.84255   7
  -5   5   0 7.39586 1.87605  42
  -5   5   0 11.2851 2.05585  47
  -5   5   0 4.84515 1.40503  18
   4  -5   0 143.728 14.2141   1
   4  -5   0 145.214 10.2908  14
   4  -5   0 160.207 13.9811  51
  -4   5   0 145.213 9.40973  47
  -4   5   0 134.386 10.4550  11
  -4   5   0 140.577 8.91350  29
  -4   5   0 126.578 8.85503   7
  -4   5   0 141.484 9.16831  18
  -4   5   0 149.050 9.71025  42
   3  -5   0 8.00152 2.27634  37
   3  -5   0 8.76808 2.28383  45
   3  -5   0 4.72533 1.99665  14
   3  -5   0 5.06476 1.30827  24
   3  -5   0 11.5045 4.10346  51
   3  -5   0 8.04651 5.19435   1
  -3   5   0 4.27252 2.09632  11
  -3   5   0 5.67395 1.72044  42
  -3   5   0 10.7621 2.10714  47
  -3   5   0 4.79026 1.15930  29
  -3   5   0 9.54918 1.47907   7
  -3   5   0 6.32042 1.37603  18
   2  -5   0 195.568 17.1384   1
   2  -5   0 183.775 12.3629  45
   2  -5   0 182.754 14.0782  51
   2  -5   0 176.815 11.2647  34
   2  -5   0 187.803 12.2302  37
   2  -5   0 191.150 11.5686  24
  -2   5   0 176.627 12.1469  42
  -2   5   0 188.347 11.5115  29
  -2   5   0 200.787 17.6282   2
  -2   5   0 188.854 11.5616   7
  -2   5   0 197.384 13.1897  11
  -2   5   0 180.946 11.9303  47
   1  -5   0 358.301 21.6192  20
   1  -5   0 359.231 22.0490  45
   1  -5   0 448.900 31.0920   1
   1  -5   0 381.138 23.9151  51
   1  -5   0 339.984 21.4073  24
   1  -5   0 368.544 21.9622  37
   1  -5   0 297.633 21.4577   7
  -1   5   0 322.200 21.3846   7
  -1   5   0 372.018 21.8700  47
  -1   5   0 342.033 23.0539  11
  -1   5   0 370.351 22.1783  42
  -1   5   0 346.918 21.4443  18
  -1   5   0 360.440 21.3803  29
  -1   5   0 350.369 25.9830   2
   0   5   0 2186.07 132.858   2
  -1  -5   0 295.190 18.6888  31
  -1  -5   0 306.779 18.1006  20
  -1  -5   0 300.874 28.4068   1
  -1  -5   0 298.860 18.2223  24
  -1  -5   0 285.220 18.5077  45
  -1  -5   0 307.467 20.3425  51
  -1  -5   0 287.098 18.1411   7
  -1  -5   0 300.360 18.4523  37
   1   5   0 299.542 22.2743   2
   1   5   0 304.658 18.9236  42
   1   5   0 276.821 18.4397  47
   1   5   0 292.017 17.9128  18
   1   5   0 284.235 22.0414  49
   1   5   0 301.454 18.0167  29
  -2  -5   0 166.691 10.7538  20
  -2  -5   0 163.156 11.1492  31
  -2  -5   0 167.062 11.0794  45
  -2  -5   0 169.740 13.1124  51
  -2  -5   0 165.952 10.9360  37
  -2  -5   0 162.031 11.8032   7
  -2  -5   0 155.800 10.2693  36
  -2  -5   0 167.793 32.2032   1
   2   5   0 164.426 10.3615  18
   2   5   0 172.834 15.2845  49
   2   5   0 177.661 11.5426  42
   2   5   0 162.646 10.4908  29
   2   5   0 158.044 14.7841   2
  -3  -5   0 536.060 33.5491  51
  -3  -5   0 504.677 30.6453  20
  -3  -5   0 526.937 31.1894  45
  -3  -5   0 474.683 31.2813  31
  -3  -5   0 475.803 30.2007  36
  -3  -5   0 527.402 31.0938  37
  -3  -5   0 457.124 30.7345   7
   3   5   0 528.325 31.3819  47
   3   5   0 514.276 30.8114  29
   3   5   0 534.248 31.8123  42
   3   5   0 542.594 36.7220  49
   3   5   0 497.642 34.9161   2
   3   5   0 503.106 30.4949  18
  -4  -5   0 41.5038 3.37959  20
  -4  -5   0 44.1236 6.35618  51
  -4  -5   0 43.4120 4.12258  37
  -4  -5   0 38.5210 3.52662   7
  -4  -5   0 40.2498 2.94735  36
  -4  -5   0 42.8608 4.13908  45
   4   5   0 37.9106 3.00908  18
   4   5   0 45.5571 8.69683  49
   4   5   0 40.5280 2.87830  30
   4   5   0 41.4344 4.23447   9
   4   5   0 51.9393 8.75509   2
  -5  -5   0 5.62120 1.52782   7
  -5  -5   0 2.59714 1.20621  20
  -5  -5   0 4.61464 0.77384  19
  -5  -5   0 3.76600 2.00974  31
  -5  -5   0 2.79084 2.83079  51
  -5  -5   0 2.86542 0.86524  36
  -5  -5   0 1.91470 1.60626  37
  -5  -5   0 2.63279 1.78992  45
  -5  -5   0 5.21624 1.12328  12
   5   5   0 4.20351 0.79816  26
   5   5   0 5.36779 0.93105  30
   5   5   0 0.88677 3.83116  49
   5   5   0 4.61894 4.99518   2
   5   5   0 2.72117 0.77898  17
   5   5   0 3.95482 2.07905  43
   5   5   0 4.10691 0.76992  16
   5   5   0 3.03703 1.33932  44
   5   5   0 -0.4658 1.32977  38
   5   5   0 4.48381 2.03296   9
   5   5   0 4.19963 0.88306  32
   5   5   0 4.74488 0.76780   5
  -6  -5   0 13.0819 1.50817  19
  -6  -5   0 17.9957 5.04854  31
  -6  -5   0 17.6756 5.07931  51
  -6  -5   0 13.1252 2.73138  37
  -6  -5   0 10.7263 1.61298  12
  -6  -5   0 15.8904 2.94976  24
  -6  -5   0 14.4743 2.57637   7
  -6  -5   0 15.9379 1.82553  36
   6   5   0 17.9930 8.12699  49
   6   5   0 17.7849 2.29995  38
   6   5   0 13.6020 1.54551  17
   6   5   0 15.7786 2.37335  44
   6   5   0 13.7991 1.48327  23
   6   5   0 13.3766 1.54269  26
   6   5   0 14.9785 1.70223  32
   6   5   0 13.9542 1.51665  16
   6   5   0 12.3755 1.37707   5
   6   5   0 15.5658 3.02453  43
   6   5   0 17.3651 1.58971  30
   6   5   0 5.87244 5.78811   2
   6   5   0 13.4492 2.04261   6
   6   5   0 13.9374 3.12019   9
   6   5   0 14.9552 2.09047  35
  -7  -5   0 10.9936 2.89028  45
  -7  -5   0 7.22372 4.30462  51
  -7  -5   0 11.2899 2.14091  36
  -7  -5   0 7.49321 1.05761  19
  -7  -5   0 6.93301 2.88441  24
  -7  -5   0 5.83750 1.60473  12
  -7  -5   0 7.02284 1.94642   7
  -7  -5   0 9.38708 3.42413  37
   7   5   0 9.51688 1.71969  38
   7   5   0 10.2854 2.64882  43
   7   5   0 7.97639 2.66310   9
   7   5   0 10.6020 1.34156  32
   7   5   0 10.2911 1.36742  30
   7   5   0 6.71391 1.49606   6
   7   5   0 9.25384 1.41554  10
   7   5   0 9.98901 1.17271  26
   7   5   0 7.94486 1.14278  17
   7   5   0 8.11616 1.13575  16
   7   5   0 6.65334 1.07033   5
   7   5   0 11.1198 9.30483  49
   7   5   0 8.31945 1.04047  23
   7   5   0 10.3772 1.76526  35
  -8  -5   0 5.08047 4.36955  51
  -8  -5   0 6.34961 0.99274  19
  -8  -5   0 6.10526 2.54623  24
  -8  -5   0 6.88103 1.33561  36
   8   5   0 7.69145 1.74530  35
   8   5   0 7.02148 1.31486  10
   8   5   0 8.08850 1.28359  32
   8   5   0 5.69309 2.76854   9
   8   5   0 7.50980 1.61691  38
   8   5   0 6.71868 2.70628  43
   8   5   0 6.45355 1.05586  26
   8   5   0 5.26817 1.43355   6
   8   5   0 4.69238 6.32084  49
   8   5   0 6.92957 1.17498  30
   8   5   0 5.91678 0.95700  23
   8   5   0 8.03970 1.13428  16
  -9  -5   0 114.173 8.85531   7
  -9  -5   0 115.814 8.03213  36
  -9  -5   0 113.788 7.46042  19
   9   5   0 122.490 7.70508  10
   9   5   0 122.933 7.61408  32
   9   5   0 133.545 7.52270  16
   9   5   0 116.949 7.89448  38
   9   5   0 122.863 7.47688  26
   9   5   0 119.928 7.53536  30
   9   5   0 119.273 7.41754  23
   9   5   0 124.482 9.01781  43
   9   5   0 120.051 7.99137  35
   9   5   0 122.746 8.04515   6
 -10  -5   0 24.8546 2.47971  36
 -10  -5   0 27.4262 3.46365   7
 -10  -5   0 20.2455 2.04191  19
  10   5   0 28.3101 2.25430  10
  10   5   0 28.4270 2.63897   6
  10   5   0 23.5951 2.62127  35
  10   5   0 24.3528 1.90573  23
  10   5   0 21.7416 2.68957  38
  10   5   0 21.3837 2.12650  32
  10   5   0 22.7224 3.70641  43
  10   5   0 24.6088 2.03609  26
 -11  -5   0 23.5020 1.97326  19
 -11  -5   0 21.4625 2.28481  36
  11   5   0 24.6357 2.16216  38
  11   5   0 25.8969 1.86203  16
  11   5   0 25.0991 2.29027   6
  11   5   0 25.0327 2.22526  35
  11   5   0 25.5703 1.95180  32
  11   5   0 25.4983 3.13227  43
  11   5   0 27.3185 1.77432  23
  11   5   0 27.8762 1.85941  26
  12   5   0 52.9264 3.59208   6
  12   5   0 51.2327 3.18457  16
  12   5   0 51.4064 3.32861  35
  12   5   0 50.8080 3.16913  26
  14  -6   0 61.4601 4.75409  28
  14  -6   0 48.3771 5.50379  27
  14  -6   0 55.8623 3.73527  22
  14  -6   0 51.4122 4.89544   8
  14  -6   0 59.4479 7.88903  50
  14  -6   0 55.0236 4.10445  21
  14  -6   0 59.8650 3.73025  13
  13  -6   0 20.7491 1.78932  17
  13  -6   0 23.2928 3.41853  15
  13  -6   0 20.8793 2.44895  13
  13  -6   0 21.3646 2.55561  21
  13  -6   0 27.5150 8.45831  50
  13  -6   0 23.4030 3.03703  28
  13  -6   0 18.9187 3.32122   8
  13  -6   0 14.4519 2.95773  27
  13  -6   0 23.0316 2.57882  22
  13  -6   0 21.1122 2.30512  44
  13  -6   0 21.2313 3.75926  33
  13  -6   0 22.4767 1.67102  30
  13  -6   0 21.6294 3.32516  39
  12  -6   0 25.3959 2.00752  17
  12  -6   0 21.2268 3.01329  28
  12  -6   0 24.6975 2.36501  38
  12  -6   0 29.5312 3.64330   8
  12  -6   0 27.1856 7.14977  50
  12  -6   0 15.9035 2.29325  22
  12  -6   0 22.4729 1.96190  30
  12  -6   0 27.7890 3.53152  27
  12  -6   0 20.1823 3.20376  39
  12  -6   0 25.0195 3.00744  44
  12  -6   0 25.3210 2.38197  13
  12  -6   0 20.9288 3.58710  33
  12  -6   0 23.1205 2.59643  10
  12  -6   0 16.8381 2.12093  21
  12  -6   0 24.8840 3.20924  15
  11  -6   0 32.4399 3.09253  21
  11  -6   0 22.7787 3.40685  38
  11  -6   0 18.1148 2.55404  17
  11  -6   0 24.8129 3.74773  28
  11  -6   0 33.3676 3.15910  13
  11  -6   0 18.5036 2.47835  30
  11  -6   0 30.5459 4.05739  27
  11  -6   0 36.1446 4.23155  25
  11  -6   0 28.8681 3.79103  22
  11  -6   0 24.8449 3.60283   8
  11  -6   0 31.9433 9.11532  14
  11  -6   0 25.1539 4.84163  33
  11  -6   0 37.4734 4.25057  15
  11  -6   0 31.6629 5.16905  39
  11  -6   0 28.9128 8.51449  50
 -11   6   0 23.4842 4.70480  41
 -11   6   0 33.0557 11.3845  52
  10  -6   0 8.70356 2.66229  33
  10  -6   0 4.65086 1.26377  13
  10  -6   0 7.01211 1.38133  38
  10  -6   0 7.95079 2.12216  25
  10  -6   0 13.2620 5.61698  50
  10  -6   0 5.36244 1.12802  23
  10  -6   0 3.23858 1.65553  22
  10  -6   0 6.23404 1.15699  30
  10  -6   0 4.39616 2.10783   8
  10  -6   0 1.78922 1.47160  10
  10  -6   0 6.62149 1.59954  21
  10  -6   0 9.15249 2.14506  44
  10  -6   0 7.64184 2.09660  27
  10  -6   0 4.30769 4.21818  14
  10  -6   0 4.29039 0.96676  17
  10  -6   0 6.61103 2.07204  28
  10  -6   0 4.16487 1.64009  15
  10  -6   0 8.13780 2.69398  39
 -10   6   0 3.22233 1.17932   7
 -10   6   0 3.72683 1.75057  18
 -10   6   0 6.92627 4.59565  52
   9  -6   0 29.5744 3.25959  13
   9  -6   0 47.5278 3.28259  38
   9  -6   0 40.0929 3.10449  30
   9  -6   0 40.9576 4.31200  28
   9  -6   0 33.6952 2.77359  17
   9  -6   0 32.7665 3.62519  15
   9  -6   0 45.1128 3.96419  27
   9  -6   0 28.7271 3.70105   8
   9  -6   0 39.2060 3.74700  22
   9  -6   0 41.6931 3.94747  25
   9  -6   0 40.4436 2.84130  23
   9  -6   0 48.8609 6.41919  43
   9  -6   0 41.5141 3.28641  21
   9  -6   0 66.4060 9.21078  50
   9  -6   0 20.9750 5.48933  14
   9  -6   0 44.9601 4.85080  33
   9  -6   0 34.5942 3.01345  16
   9  -6   0 51.5853 5.27963  39
  -9   6   0 27.2910 3.03272   7
  -9   6   0 29.0251 3.65813  18
   8  -6   0 111.623 7.66464  33
   8  -6   0 109.064 7.03054  27
   8  -6   0 107.254 8.68942  43
   8  -6   0 117.834 7.92554  44
   8  -6   0 88.1386 7.03846   8
   8  -6   0 106.380 6.59855  21
   8  -6   0 113.014 6.99219  38
   8  -6   0 111.518 7.48017  28
   8  -6   0 91.2356 6.34763  16
   8  -6   0 103.287 6.38431  23
   8  -6   0 97.4583 10.4011  14
   8  -6   0 98.1622 6.98928  25
   8  -6   0 95.2118 6.86960  15
   8  -6   0 94.2651 6.75191  13
   8  -6   0 107.969 6.69338  30
   8  -6   0 133.529 11.0036  50
   8  -6   0 88.6435 6.86835  10
   8  -6   0 96.8969 7.07672  22
   8  -6   0 92.7657 6.42127  17
   8  -6   0 115.180 8.02798  39
  -8   6   0 99.7733 7.48045  18
  -8   6   0 94.1766 7.37250   7
  -8   6   0 104.287 6.42999  36
   7  -6   0 5.37974 2.15030  44
   7  -6   0 4.58157 3.55273  50
   7  -6   0 5.86065 1.02322  23
   7  -6   0 8.09466 1.65388  22
   7  -6   0 3.31987 1.69958  28
   7  -6   0 7.10892 1.64994  25
   7  -6   0 4.42625 1.07261  21
   7  -6   0 10.4924 2.48496  39
   7  -6   0 5.46102 1.34585  30
   7  -6   0 4.66560 3.23654  14
   7  -6   0 5.96209 1.46890  15
   7  -6   0 6.51962 1.41892   8
  -7   6   0 6.27609 1.31310  29
  -7   6   0 5.62995 2.53273  11
  -7   6   0 5.91535 1.86224  42
  -7   6   0 4.02950 1.60076  47
  -7   6   0 4.48432 0.80422  36
  -7   6   0 5.38814 1.19278   7
   6  -6   0 41.9315 9.48665   1
   6  -6   0 72.7193 14.1909   2
   6  -6   0 49.3042 4.29610  28
   6  -6   0 42.9208 4.74959  39
   6  -6   0 56.0978 8.71460  50
   6  -6   0 48.0197 5.96549  14
  -6   6   0 40.7275 5.10570  11
  -6   6   0 46.4938 3.52848  29
  -6   6   0 44.4372 3.08349  36
  -6   6   0 47.7029 4.39056  42
  -6   6   0 44.6764 3.95565  18
  -6   6   0 48.0244 4.10751  47
  -6   6   0 45.1144 3.55305   7
   5  -6   0 258.363 28.7457   2
   5  -6   0 229.128 15.6886  14
   5  -6   0 231.522 20.3451   1
  -5   6   0 212.923 14.4655  42
  -5   6   0 202.352 14.1205  47
  -5   6   0 219.193 13.7543   7
  -5   6   0 220.059 13.6898  29
  -5   6   0 231.579 15.8594  11
  -5   6   0 229.212 14.0872  18
   4  -6   0 23.5645 6.44760  51
   4  -6   0 5.54812 6.25850   1
   4  -6   0 5.98693 2.51735  14
  -4   6   0 5.69036 2.45507  11
  -4   6   0 13.5181 1.34550  36
  -4   6   0 17.8257 2.55352  47
  -4   6   0 11.2507 1.60569  29
  -4   6   0 15.2473 2.64133  42
  -4   6   0 6.06259 1.58615  18
   3  -6   0 725.037 49.0170  51
   3  -6   0 790.533 45.4333  24
   3  -6   0 730.867 55.3190   1
   3  -6   0 751.392 46.1933  37
  -3   6   0 750.494 45.7034  47
  -3   6   0 789.041 45.2318  29
  -3   6   0 726.666 52.7894   2
  -3   6   0 798.134 47.4489  11
  -3   6   0 773.302 46.0656  42
  -3   6   0 736.182 44.8049  36
  -3   6   0 744.345 46.3449   7
  -3   6   0 781.266 45.4312  18
   2  -6   0 0.56296 1.75522  37
   2  -6   0 1.12173 2.26475  45
   2  -6   0 3.21420 0.84121  34
   2  -6   0 0.18997 0.92962  24
   2  -6   0 3.57552 3.43500  51
   2  -6   0 -5.2539 7.02635   1
  -2   6   0 -2.5229 9.20551   2
  -2   6   0 1.46394 1.46072  47
  -2   6   0 1.53497 1.99535  11
  -2   6   0 1.54529 1.76089  42
  -2   6   0 0.86906 1.10416  18
  -2   6   0 1.33990 0.64676  36
  -2   6   0 1.63104 1.08411  29
  -2   6   0 0.61059 0.94974   7
   1  -6   0 -0.2992 2.19757  45
   1  -6   0 0.86577 1.10216   7
   1  -6   0 -5.8730 8.11493   1
   1  -6   0 0.90974 2.76071  51
   1  -6   0 -0.8927 1.51132  37
   1  -6   0 0.21125 0.91616  24
   1  -6   0 0.87216 1.21321  20
  -1   6   0 5.19203 7.23079   2
  -1   6   0 1.34194 1.16497  18
  -1   6   0 -0.0656 1.01069  29
  -1   6   0 0.80996 0.97563   7
  -1   6   0 0.18262 1.44815  47
  -1   6   0 0.48168 1.57806  42
  -1   6   0 -0.1897 1.65547  11
  -1   6   0 0.38507 0.57940  36
   0  -6   0 705.368 43.6324  51
   0  -6   0 710.812 41.3159  37
   0  -6   0 734.213 43.5200  45
   0  -6   0 647.233 40.7725  24
   0  -6   0 914.695 58.0843   1
   0  -6   0 613.644 40.7849   7
   0  -6   0 627.442 40.2121  36
   0  -6   0 660.122 40.8276  20
   0   6   0 716.464 41.2867  47
   0   6   0 655.729 40.6105  18
   0   6   0 691.308 46.0443   2
   0   6   0 624.492 40.5885   7
   0   6   0 624.288 40.1508  36
   0   6   0 714.620 41.6659  42
   0   6   0 693.172 40.6467  29
  -1  -6   0 -3.7684 16.6883   1
  -1  -6   0 6.96485 2.06243  37
  -1  -6   0 6.14526 3.36798  51
  -1  -6   0 6.93640 2.05140  45
  -1  -6   0 2.68934 1.80651  31
  -1  -6   0 4.18067 1.35091   7
  -1  -6   0 4.89655 1.47409  20
  -1  -6   0 5.36322 1.39398  24
  -1  -6   0 3.88948 0.86396  36
   1   6   0 5.88880 1.95420  47
   1   6   0 10.1674 5.70783   2
   1   6   0 4.65101 1.23553  18
   1   6   0 7.40028 4.17884  49
   1   6   0 5.45620 1.40670  41
   1   6   0 7.53750 2.31191  42
   1   6   0 4.74308 1.35423  29
  -2  -6   0 8.64788 2.16723  31
  -2  -6   0 10.2578 3.39518  51
  -2  -6   0 5.99045 1.60053  24
  -2  -6   0 -3.5775 41.9300   1
  -2  -6   0 9.95633 1.22186  36
  -2  -6   0 12.8740 2.58926  45
  -2  -6   0 5.64429 1.49485   7
  -2  -6   0 11.2257 1.80989  20
   2   6   0 8.79271 5.42451   2
   2   6   0 15.6866 2.69669  47
   2   6   0 11.1713 2.62938  42
   2   6   0 16.6725 5.82815  49
   2   6   0 9.01183 1.63260  29
   2   6   0 7.84014 1.43816  18
  -3  -6   0 24.2006 5.40223  51
  -3  -6   0 21.9498 2.58908  20
  -3  -6   0 22.0882 3.50682  45
  -3  -6   0 21.5294 2.99684  24
  -3  -6   0 23.1230 2.73389   7
  -3  -6   0 24.1441 3.37670  37
  -3  -6   0 22.7812 2.04281  36
  -3  -6   0 24.2002 3.62513  31
   3   6   0 25.7892 3.81525  42
   3   6   0 23.4387 6.81265  49
   3   6   0 22.5108 2.69635  29
   3   6   0 30.6533 7.98971   2
   3   6   0 21.4754 1.88210   5
   3   6   0 23.9450 3.50660  47
   3   6   0 23.5836 2.33107  18
  -4  -6   0 -0.7374 1.15615  20
  -4  -6   0 -0.1566 0.59158  19
  -4  -6   0 -0.5802 1.56474  37
  -4  -6   0 -0.4190 1.44251  24
  -4  -6   0 0.27622 2.00295  31
  -4  -6   0 0.21824 0.99731  12
  -4  -6   0 -1.6341 2.59250  51
  -4  -6   0 0.25279 1.31021   7
  -4  -6   0 1.33308 1.86853  45
  -4  -6   0 -0.1243 0.74179  36
   4   6   0 1.01582 0.64090   5
   4   6   0 1.23486 0.67094  16
   4   6   0 2.00792 5.66078   2
   4   6   0 -1.5111 0.71034  30
   4   6   0 0.05178 0.83080  18
   4   6   0 -0.4414 0.82866   6
   4   6   0 1.98489 2.53530   9
   4   6   0 -1.1245 3.95742  49
  -5  -6   0 11.2059 3.82926  31
  -5  -6   0 11.2616 1.38014  19
  -5  -6   0 11.0984 4.80919  51
  -5  -6   0 12.7684 2.79737  24
  -5  -6   0 12.7589 1.87091  12
  -5  -6   0 12.8291 2.57049   7
  -5  -6   0 11.3981 2.77189  37
  -5  -6   0 11.3102 2.88000  45
  -5  -6   0 12.7811 1.80996  36
   5   6   0 8.72969 5.82048  49
   5   6   0 10.7550 1.88722   6
   5   6   0 12.0095 2.70467   9
   5   6   0 13.6797 1.35917  16
   5   6   0 12.0306 1.42561   5
   5   6   0 12.8360 1.36307  30
   5   6   0 12.8099 1.83023  35
   5   6   0 13.8668 6.76006   2
   5   6   0 11.4461 1.22576  26
   5   6   0 11.5865 1.54797  32
   5   6   0 16.8997 3.02321  43
  -6  -6   0 10.5453 4.14501  37
  -6  -6   0 10.8998 4.65909  51
  -6  -6   0 18.9674 1.72882  19
  -6  -6   0 18.2559 3.74553  24
  -6  -6   0 20.0861 3.16353   7
  -6  -6   0 14.9480 3.35774  45
  -6  -6   0 20.0447 2.28407  12
  -6  -6   0 15.6271 1.95781  36
   6   6   0 18.2469 1.78646  16
   6   6   0 18.9426 1.66748   5
   6   6   0 16.7566 1.74243  26
   6   6   0 19.0269 7.83221   2
   6   6   0 18.0322 2.38722   6
   6   6   0 19.9761 3.83447   9
   6   6   0 12.9936 2.00638  35
   6   6   0 17.1048 1.69572  30
   6   6   0 13.3365 3.10979  43
   6   6   0 15.8481 1.51611  23
   6   6   0 13.7676 1.89877  32
   6   6   0 16.8800 8.57540  49
  -7  -6   0 52.2093 3.54431  19
  -7  -6   0 46.6600 8.57643  45
  -7  -6   0 55.8232 4.07076  12
  -7  -6   0 54.5786 6.27094  24
  -7  -6   0 50.3752 6.86616  37
  -7  -6   0 50.8923 3.98141  36
  -7  -6   0 25.9709 7.04740  51
  -7  -6   0 59.4872 5.33937   7
   7   6   0 41.1166 11.7119  49
   7   6   0 50.3945 5.82434   9
   7   6   0 51.4397 3.46176  23
   7   6   0 54.0297 3.60254  16
   7   6   0 54.4585 3.54731  26
   7   6   0 48.4634 5.53824  43
   7   6   0 45.8387 3.96483  38
   7   6   0 52.0047 3.86902  10
   7   6   0 52.3084 3.38411   5
   7   6   0 56.0397 4.21737   6
   7   6   0 52.7960 4.26193  35
   7   6   0 51.6934 3.69213  32
  -8  -6   0 57.3153 3.58430  19
  -8  -6   0 53.0653 3.99328  36
  -8  -6   0 24.8516 11.8134  51
  -8  -6   0 49.9414 3.95128  12
  -8  -6   0 57.3688 5.25829   7
  -8  -6   0 51.8673 6.38306  24
   8   6   0 53.4830 3.69237  32
   8   6   0 54.4263 3.88604  10
   8   6   0 48.5274 5.39558  43
   8   6   0 52.2456 4.14948  35
   8   6   0 53.4900 3.54103  26
   8   6   0 50.6480 3.49403  23
   8   6   0 34.3263 10.8767  49
   8   6   0 48.0351 3.92062  38
   8   6   0 55.5043 4.16455   6
   8   6   0 48.9882 3.56090  16
  -9  -6   0 3.70050 1.98162   7
  -9  -6   0 3.37607 0.87033  19
  -9  -6   0 3.51353 1.20793  36
   9   6   0 3.10432 1.89158  43
   9   6   0 2.65533 0.74167  16
   9   6   0 3.62873 1.30098  38
   9   6   0 4.33171 1.02528  10
   9   6   0 4.82251 1.02821  32
   9   6   0 5.38437 0.89370  26
   9   6   0 3.47969 0.78112  23
   9   6   0 4.31770 1.19787   6
   9   6   0 5.62263 1.55390  35
 -10  -6   0 33.3410 4.05675   7
 -10  -6   0 34.2554 2.70814  19
  10   6   0 39.3941 2.64775  16
  10   6   0 39.9823 2.74720  32
  10   6   0 40.2029 2.87963  10
  10   6   0 40.1537 3.06233   6
  10   6   0 40.2952 2.60032  23
  10   6   0 40.6063 3.89869  43
  10   6   0 39.2339 2.63070  26
  10   6   0 39.5879 3.11468  35
 -11  -6   0 15.9392 1.85220  19
  11   6   0 17.8429 1.57162   6
  11   6   0 20.7833 1.40280  26
  11   6   0 19.3958 1.32923  23
  11   6   0 19.1320 2.34430  43
  11   6   0 21.4352 1.47915  16
  11   6   0 16.5313 1.78485  35
  14  -7   0 9.01880 2.06205   8
  14  -7   0 5.22770 2.29300  27
  14  -7   0 9.12884 1.05022  22
  14  -7   0 8.55373 1.12395  13
  14  -7   0 10.4418 4.92508  50
  14  -7   0 6.86566 1.85105  21
  14  -7   0 6.07523 1.54786  28
  13  -7   0 14.9202 3.10717  27
  13  -7   0 14.3903 2.07639  44
  13  -7   0 15.9086 1.90611  22
  13  -7   0 19.5408 2.27639  21
  13  -7   0 17.4198 1.43942  17
  13  -7   0 18.3584 1.84826  13
  13  -7   0 15.8709 6.36881  50
  13  -7   0 15.1555 3.09512   8
  13  -7   0 15.4263 2.98712  39
  13  -7   0 15.1618 4.06312  28
  13  -7   0 18.2965 2.58279  15
  12  -7   0 2.47329 2.58794  39
  12  -7   0 0.86488 1.44830  21
  12  -7   0 -0.0939 4.96542  50
  12  -7   0 0.43851 1.24056  44
  12  -7   0 0.29433 0.89940  13
  12  -7   0 1.05280 0.71688  17
  12  -7   0 -1.3502 1.98610  27
  12  -7   0 -0.7370 1.39539  22
  12  -7   0 0.57570 1.92508   8
  12  -7   0 0.68105 1.84820  28
  12  -7   0 0.12974 2.64255  33
  12  -7   0 1.61314 1.69940  15
  12  -7   0 0.85035 1.22193  30
 -12   7   0 0.44833 0.94206   7
  11  -7   0 35.3519 3.19720  21
  11  -7   0 36.9428 2.96557  13
  11  -7   0 36.1967 3.77445  15
  11  -7   0 16.1128 5.71186  14
  11  -7   0 33.5535 3.93809  28
  11  -7   0 32.7599 3.25258  10
  11  -7   0 31.8406 3.55546  22
  11  -7   0 36.8601 4.16005  27
  11  -7   0 37.1006 5.24881  39
  11  -7   0 40.6625 9.35724  50
  11  -7   0 35.9785 2.60864  30
  11  -7   0 38.4886 3.69967  44
  11  -7   0 32.8651 2.53078  17
  11  -7   0 33.8406 4.03866   8
  11  -7   0 33.3732 5.20422  33
 -11   7   0 30.7789 3.04224   7
 -11   7   0 13.2886 8.84917  52
 -11   7   0 31.6688 4.99522  41
  10  -7   0 -1.2745 2.29966  39
  10  -7   0 -1.1977 2.34857  33
  10  -7   0 0.05202 0.84591  30
  10  -7   0 1.68097 1.87077  28
  10  -7   0 -0.1249 1.58456  44
  10  -7   0 0.39663 1.03003  13
  10  -7   0 1.12497 0.74497  17
  10  -7   0 2.26981 3.88729  14
  10  -7   0 0.21981 1.27225  10
  10  -7   0 0.14379 1.44441  15
  10  -7   0 -0.8922 4.37582  50
  10  -7   0 0.50641 1.62403  22
  10  -7   0 1.15835 1.85339   8
  10  -7   0 -0.4108 1.61621  27
  10  -7   0 0.52436 1.29707  21
 -10   7   0 1.01546 1.45821  18
 -10   7   0 1.00218 3.09612  52
 -10   7   0 0.15741 0.65592  36
   9  -7   0 122.038 8.06572  27
   9  -7   0 120.146 7.49179  30
   9  -7   0 118.504 8.08640  15
   9  -7   0 121.505 7.73551  13
   9  -7   0 117.168 8.84267  33
   9  -7   0 120.681 8.22098   8
   9  -7   0 114.622 8.48690  44
   9  -7   0 115.004 7.61254  21
   9  -7   0 115.340 8.12623  25
   9  -7   0 112.232 8.30077  28
   9  -7   0 123.025 9.33795  39
   9  -7   0 117.910 12.4005  50
   9  -7   0 120.463 8.12838  22
   9  -7   0 112.085 13.1837  14
   9  -7   0 118.815 7.87721  10
  -9   7   0 115.061 7.30673  36
  -9   7   0 122.788 8.02030   7
  -9   7   0 99.0334 8.41615  18
   8  -7   0 259.373 15.6682   8
   8  -7   0 247.547 15.4100  10
   8  -7   0 248.493 15.4210  27
   8  -7   0 262.657 15.3840  13
   8  -7   0 238.086 16.0353  28
   8  -7   0 223.507 14.9522  17
   8  -7   0 249.645 15.1870  30
   8  -7   0 245.957 15.5639  25
   8  -7   0 250.224 16.2698  44
   8  -7   0 243.789 19.0931  50
   8  -7   0 251.497 16.0200  33
   8  -7   0 254.511 15.5613  22
   8  -7   0 263.906 16.6094  39
   8  -7   0 246.181 19.2538  14
   8  -7   0 247.114 15.1856  21
   8  -7   0 253.764 15.5859  15
  -8   7   0 253.876 15.6289   7
  -8   7   0 249.624 14.9992  36
  -8   7   0 241.631 16.1496  18
   7  -7   0 32.1718 6.47747  50
   7  -7   0 28.2839 2.97503  22
   7  -7   0 22.5093 11.2777   1
   7  -7   0 26.2996 2.90959   8
   7  -7   0 29.5570 2.60585  21
   7  -7   0 32.3079 2.88174  30
   7  -7   0 27.5182 2.95258  10
   7  -7   0 27.2218 2.81615  27
   7  -7   0 26.7039 4.13345  44
   7  -7   0 22.3848 4.93410  14
   7  -7   0 26.7927 4.29086  39
   7  -7   0 26.2644 3.91165  33
   7  -7   0 27.1845 17.2704   2
   7  -7   0 28.9201 3.42918  28
   7  -7   0 27.4560 3.10139  15
   7  -7   0 26.4512 2.59226  13
  -7   7   0 26.6110 3.37385  47
  -7   7   0 29.0115 3.81646  42
  -7   7   0 27.8694 2.68736  29
  -7   7   0 27.4239 2.20242  36
  -7   7   0 28.0978 3.29270  18
  -7   7   0 28.7768 4.89871  11
   6  -7   0 16.2221 2.14663  27
   6  -7   0 20.4575 20.4935   2
   6  -7   0 19.4533 3.14120   8
   6  -7   0 16.9483 3.96778  14
   6  -7   0 24.0074 6.48675  50
   6  -7   0 20.0753 3.20884  39
   6  -7   0 16.7476 2.11850  13
   6  -7   0 18.4440 2.51159  28
   6  -7   0 20.2293 3.39190  15
   6  -7   0 17.5079 1.97587   5
   6  -7   0 19.6252 9.32892   1
  -6   7   0 18.8923 3.16074  42
  -6   7   0 18.8028 1.70394  36
  -6   7   0 16.7709 2.83730  47
  -6   7   0 18.1126 2.49465  29
  -6   7   0 19.5777 2.63280  18
  -6   7   0 20.0764 2.28507   7
   5  -7   0 20.2578 3.87182  14
   5  -7   0 24.1689 3.32913  39
   5  -7   0 19.0883 9.01509   1
  -5   7   0 19.3078 2.25212   7
  -5   7   0 18.5821 2.51597  18
  -5   7   0 19.2549 3.14399  42
  -5   7   0 20.4188 1.72264  36
  -5   7   0 19.3034 2.87555  47
  -5   7   0 19.2455 2.22448  29
  -5   7   0 15.2143 3.48034  11
   4  -7   0 73.1852 6.55083  37
   4  -7   0 68.5813 6.63083  14
   4  -7   0 67.0306 12.3973   1
   4  -7   0 70.6757 10.1359  51
  -4   7   0 69.8420 5.25428  18
  -4   7   0 70.9719 4.97417  29
  -4   7   0 66.2124 5.00774   7
  -4   7   0 65.2608 5.87265  42
  -4   7   0 71.2333 5.62227  47
  -4   7   0 68.1756 7.03884  11
  -4   7   0 67.8388 4.42190  36
   3  -7   0 1.67620 3.44332  51
   3  -7   0 1.69774 1.30865  24
   3  -7   0 -2.6153 8.05341   1
   3  -7   0 3.09410 2.26537  37
   3  -7   0 3.44032 2.47227  45
  -3   7   0 1.47789 1.09394   7
  -3   7   0 1.23094 1.30141  18
  -3   7   0 2.09653 0.71014  36
  -3   7   0 1.33111 2.12594  11
  -3   7   0 1.44558 1.50773  47
  -3   7   0 1.57405 1.09665  29
  -3   7   0 0.51701 1.69982  42
   2  -7   0 55.9495 7.71376  51
   2  -7   0 42.9513 3.42467  34
   2  -7   0 51.2948 5.34100  45
   2  -7   0 44.9477 3.89365  24
   2  -7   0 31.4591 11.2596   1
   2  -7   0 48.6316 4.97635  37
  -2   7   0 45.8086 5.84175  11
  -2   7   0 45.7703 3.86573  18
  -2   7   0 48.1663 3.13292  36
  -2   7   0 36.7917 12.6423   2
  -2   7   0 46.4436 3.88854  29
  -2   7   0 52.7797 4.50181  47
  -2   7   0 51.6790 4.87471  42
  -2   7   0 37.9658 3.65689   7
   1  -7   0 140.698 12.8154  51
   1  -7   0 125.253 21.4535   1
   1  -7   0 151.751 10.2950  45
   1  -7   0 134.648 9.16481  24
   1  -7   0 120.391 9.15421   7
   1  -7   0 146.296 10.0875  37
  -1   7   0 139.052 9.00912  29
  -1   7   0 148.481 10.2473  42
  -1   7   0 134.743 8.36295  36
  -1   7   0 150.070 9.74552  47
  -1   7   0 123.288 8.92910   7
  -1   7   0 138.735 9.09448  18
  -1   7   0 121.124 17.9761   2
   0  -7   0 2.02128 1.34006  20
   0  -7   0 2.69896 1.80976  37
   0  -7   0 2.30735 1.84026  45
   0  -7   0 2.58251 0.81802  36
   0  -7   0 2.19980 3.00173  51
   0  -7   0 2.43727 1.31165  24
   0  -7   0 1.31304 1.21569   7
   0  -7   0 -3.8462 15.7653   1
   0   7   0 0.94135 1.01920   7
   0   7   0 1.77346 3.06237  49
   0   7   0 1.67919 1.63681  47
   0   7   0 2.36801 1.86430  42
   0   7   0 1.31683 1.13372  18
   0   7   0 1.09887 0.59664  36
   0   7   0 7.33353 10.1799   2
   0   7   0 1.83065 1.15850  29
  -1  -7   0 92.3336 6.66584  20
  -1  -7   0 98.6970 7.52337  45
  -1  -7   0 89.0559 6.70062  24
  -1  -7   0 82.8873 6.60489   7
  -1  -7   0 81.4114 5.82014  12
  -1  -7   0 114.779 37.3171   1
  -1  -7   0 90.8424 5.84903  36
  -1  -7   0 81.3676 5.55981  19
  -1  -7   0 98.1003 7.34767  37
  -1  -7   0 101.134 10.1574  51
   1   7   0 77.6974 5.72892   5
   1   7   0 87.5620 7.44062  52
   1   7   0 100.913 7.28803  47
   1   7   0 86.0224 6.26032  18
   1   7   0 95.0345 6.46448  29
   1   7   0 99.2489 7.74440  42
   1   7   0 99.2099 14.7016   2
   1   7   0 103.138 11.7542  49
  -2  -7   0 29.8417 2.53472  36
  -2  -7   0 22.8651 5.45867  51
  -2  -7   0 32.9772 3.42086   7
  -2  -7   0 29.9718 3.28014  20
  -2  -7   0 31.1238 2.38289  19
  -2  -7   0 28.1710 3.94958  37
  -2  -7   0 32.5925 3.56839  24
  -2  -7   0 31.6849 4.40428  45
  -2  -7   0 20.9139 3.83702  31
   2   7   0 32.3150 3.21330  29
   2   7   0 32.6566 2.97908  18
   2   7   0 29.6262 7.64670  49
   2   7   0 31.4515 4.67100  42
   2   7   0 30.0876 4.18796  47
   2   7   0 30.3663 2.36617   5
   2   7   0 45.5164 13.7234   2
   2   7   0 29.2203 2.23892  12
  -3  -7   0 197.393 12.6049  45
  -3  -7   0 168.195 10.6480  12
  -3  -7   0 152.299 12.5002  31
  -3  -7   0 161.078 10.3278  19
  -3  -7   0 180.320 15.6520  51
  -3  -7   0 171.832 11.4372  20
  -3  -7   0 208.532 13.3419   7
  -3  -7   0 178.737 11.9731  24
  -3  -7   0 176.341 10.6421  36
  -3  -7   0 166.949 12.0752  37
   3   7   0 144.659 10.3072  12
   3   7   0 172.064 12.3038   9
   3   7   0 165.144 10.9502  18
   3   7   0 179.256 12.6114  47
   3   7   0 171.387 10.4364  32
   3   7   0 159.180 10.2936  26
   3   7   0 182.447 11.3881  29
   3   7   0 162.245 10.4847   5
   3   7   0 156.466 17.9053   2
   3   7   0 180.072 18.5552  49
  -4  -7   0 2.58082 1.08925  12
  -4  -7   0 2.29171 3.82057  51
  -4  -7   0 1.99619 1.95786  24
  -4  -7   0 1.13178 3.48171  31
  -4  -7   0 1.10239 0.92738  36
  -4  -7   0 2.75340 1.63282   7
  -4  -7   0 0.91081 2.22725  45
  -4  -7   0 2.31676 0.75898  19
  -4  -7   0 -0.8787 1.75381  37
   4   7   0 2.26759 1.08010   6
   4   7   0 -0.2332 6.93603   2
   4   7   0 1.34892 0.79024  32
   4   7   0 2.85367 0.84717   5
   4   7   0 0.14595 4.09495  49
   4   7   0 1.56342 1.79767   9
   4   7   0 0.80027 0.63168  26
   4   7   0 1.65257 0.72363  16
  -5  -7   0 54.0811 5.23638   7
  -5  -7   0 50.7449 5.84453  37
  -5  -7   0 50.4463 5.96467  45
  -5  -7   0 49.7745 3.99579  12
  -5  -7   0 49.8535 3.54618  19
  -5  -7   0 60.6367 4.92939  36
  -5  -7   0 54.5038 9.44650  51
  -5  -7   0 52.8807 5.79541  24
   5   7   0 55.0699 3.65061  32
   5   7   0 64.9338 12.1336   2
   5   7   0 48.8823 3.99786   6
   5   7   0 51.9294 5.75496   9
   5   7   0 51.4895 3.49374  26
   5   7   0 54.3863 4.26659  35
   5   7   0 51.6706 5.59533  43
   5   7   0 51.1290 11.5771  49
   5   7   0 53.1699 3.56128  16
   5   7   0 52.0324 3.63216   5
  -6  -7   0 417.324 28.5135  37
  -6  -7   0 460.182 26.8106  12
  -6  -7   0 451.195 26.3968  19
  -6  -7   0 455.881 26.7704  36
  -6  -7   0 466.770 28.1593   7
  -6  -7   0 475.410 29.1052  45
  -6  -7   0 455.077 28.8865  24
  -6  -7   0 397.018 33.0053  51
   6   7   0 453.182 26.8308  35
   6   7   0 439.192 26.4104   5
   6   7   0 443.788 26.3294  23
   6   7   0 451.356 26.3438  26
   6   7   0 441.069 28.8887   9
   6   7   0 459.351 26.4005  16
   6   7   0 454.190 26.4445  32
   6   7   0 444.165 26.7730   6
   6   7   0 362.477 36.3051  49
   6   7   0 444.808 27.5487  43
   6   7   0 430.037 41.4231   2
  -7  -7   0 47.1277 3.94480  12
  -7  -7   0 54.4312 4.00672  36
  -7  -7   0 44.5064 10.0940  51
  -7  -7   0 51.1898 5.27770   7
  -7  -7   0 56.8761 6.65984  24
  -7  -7   0 50.3879 3.52531  19
   7   7   0 46.4850 3.88220   6
   7   7   0 46.6685 3.30434   5
   7   7   0 51.9398 3.55877  32
   7   7   0 50.9875 3.49489  16
   7   7   0 49.7727 3.75788  10
   7   7   0 52.5190 3.53859  23
   7   7   0 45.6375 12.4300  49
   7   7   0 50.3431 3.41686  26
   7   7   0 58.6173 5.80592  43
   7   7   0 56.3614 4.06894  35
   7   7   0 44.4396 7.06801   9
  -8  -7   0 29.1759 2.80358  36
  -8  -7   0 28.7932 2.34550  19
  -8  -7   0 29.8085 3.93194   7
  -8  -7   0 29.8664 3.48563  12
   8   7   0 28.9350 2.72007   6
   8   7   0 30.5366 2.27302  23
   8   7   0 27.1796 2.19451  26
   8   7   0 29.3113 2.79222  35
   8   7   0 31.8691 4.09119  43
   8   7   0 30.3811 2.29108  16
   8   7   0 29.2054 2.51800  10
   8   7   0 30.5924 2.33099  32
  -9  -7   0 5.71715 0.92604  19
  -9  -7   0 4.09512 1.19406  36
  -9  -7   0 4.27601 1.78484   7
   9   7   0 8.53377 2.21392  43
   9   7   0 5.37581 0.87239  16
   9   7   0 5.21604 0.96340  10
   9   7   0 9.71644 1.68472  35
   9   7   0 6.27638 0.80125  26
   9   7   0 6.64750 1.18185   6
   9   7   0 6.27027 0.90736  32
 -10  -7   0 0.65091 0.93351  36
 -10  -7   0 0.76879 0.59452  19
  10   7   0 0.74658 0.80616  35
  10   7   0 -0.0180 2.23412  43
  10   7   0 0.49438 0.71652   6
  10   7   0 1.04448 0.52451  16
  10   7   0 0.32252 0.44755  23
  10   7   0 0.66390 0.40873  26
  11   7   0 5.67077 0.94965  35
  14  -8   0 1.75898 1.64824  28
  14  -8   0 1.29595 3.51752  50
  14  -8   0 1.63248 0.78564  22
  14  -8   0 0.14731 1.22939  21
  14  -8   0 2.71867 2.05497  27
  14  -8   0 2.86815 1.73898   8
  14  -8   0 1.45125 0.54538  13
  13  -8   0 26.5886 2.06566  13
  13  -8   0 25.4413 6.42632  50
  13  -8   0 16.7593 2.84188  27
  13  -8   0 28.7843 3.66665   8
  13  -8   0 26.3887 2.84161  21
  13  -8   0 23.1812 3.26196  28
  13  -8   0 23.1895 2.14434  44
  13  -8   0 25.7209 2.39255  22
  12  -8   0 46.9725 4.83285   8
  12  -8   0 50.6181 4.22712  44
  12  -8   0 51.8870 5.79990  39
  12  -8   0 50.7971 8.86870  50
  12  -8   0 50.5854 4.63202  28
  12  -8   0 53.5350 4.07023  21
  12  -8   0 48.6946 4.03470  22
  12  -8   0 49.7357 3.55151  13
  12  -8   0 45.5197 3.18065  30
  12  -8   0 47.4495 4.92470  27
 -12   8   0 41.8508 3.73713   7
 -12   8   0 52.3535 3.50755  36
  11  -8   0 34.0086 8.21487  50
  11  -8   0 35.7419 3.52801  44
  11  -8   0 33.8614 3.86035  27
  11  -8   0 36.7332 5.45150  39
  11  -8   0 34.8128 2.53902  30
  11  -8   0 35.2981 3.35481  21
  11  -8   0 34.9716 3.96743  28
  11  -8   0 24.0420 3.95455  33
  11  -8   0 31.2159 3.93850   8
  11  -8   0 33.9092 2.51966  17
  11  -8   0 33.6013 3.94618  15
  11  -8   0 36.9901 3.51886  22
  11  -8   0 33.1548 2.81210  13
 -11   8   0 31.5715 3.08055   7
 -11   8   0 34.3105 2.50188  36
 -11   8   0 30.0776 4.89076  41
  10  -8   0 69.9430 4.90789  13
  10  -8   0 67.9369 5.46327  22
  10  -8   0 64.6372 5.65540  27
  10  -8   0 73.7611 10.6275  50
  10  -8   0 71.9163 5.97591  44
  10  -8   0 65.0276 9.74832  14
  10  -8   0 57.3190 8.16860  33
  10  -8   0 64.6802 5.66388   8
  10  -8   0 69.1842 5.76044  28
  10  -8   0 76.6536 5.31570  30
  10  -8   0 73.2195 7.15058  39
  10  -8   0 69.3011 5.03974  21
  10  -8   0 67.5248 5.59184  15
 -10   8   0 65.3964 5.26207   7
 -10   8   0 67.1373 6.57915  18
 -10   8   0 76.2964 4.60012  36
 -10   8   0 61.5343 10.2539  52
   9  -8   0 107.728 7.08500   8
   9  -8   0 89.6830 8.01497  33
   9  -8   0 81.6717 11.1900  50
   9  -8   0 97.8258 7.01300  15
   9  -8   0 96.3104 7.40916  28
   9  -8   0 87.9578 11.1600  14
   9  -8   0 93.4269 8.44666  39
   9  -8   0 105.225 6.50101  13
   9  -8   0 94.2398 6.23380  30
   9  -8   0 86.1124 7.28297  44
   9  -8   0 92.4864 6.80914  22
   9  -8   0 101.137 6.94709  27
   9  -8   0 104.349 6.52780  21
  -9   8   0 90.8574 7.38826  18
  -9   8   0 92.8933 6.08541  36
  -9   8   0 95.5848 6.89291   7
   8  -8   0 0.57794 4.06178  50
   8  -8   0 0.28188 1.15390  13
   8  -8   0 1.06453 2.32945  33
   8  -8   0 0.75285 2.19613  44
   8  -8   0 0.21729 2.59871  39
   8  -8   0 0.76712 1.64679  15
   8  -8   0 0.18905 1.44211  22
   8  -8   0 -1.0034 1.35144   8
   8  -8   0 -0.2579 1.68616  28
   8  -8   0 0.21784 1.39656  27
   8  -8   0 0.96317 1.23723  21
   8  -8   0 0.92380 1.06317   5
   8  -8   0 -1.6009 2.72904  14
  -8   8   0 0.68272 1.59154  18
  -8   8   0 0.59159 0.76924  36
  -8   8   0 0.82909 1.18027   7
   7  -8   0 73.7451 27.6479   2
   7  -8   0 73.1641 5.10379   8
   7  -8   0 60.7666 6.18587  44
   7  -8   0 74.5107 8.79211  14
   7  -8   0 68.2743 4.97954  27
   7  -8   0 67.0732 4.87293  13
   7  -8   0 69.1105 4.69362  21
   7  -8   0 66.9877 5.67073  28
   7  -8   0 60.2858 8.26475  50
   7  -8   0 71.4020 4.84407   5
   7  -8   0 70.1369 14.4922   1
   7  -8   0 65.0965 5.11755  22
   7  -8   0 69.4461 4.86214  30
   7  -8   0 73.2298 5.21362  15
   7  -8   0 68.8829 6.79941  39
   7  -8   0 57.0065 6.00806  33
  -7   8   0 79.9540 5.39313   7
  -7   8   0 66.5987 4.97839  29
  -7   8   0 78.4562 5.87793  18
  -7   8   0 66.4087 4.39864  12
  -7   8   0 58.5547 4.16939  19
  -7   8   0 57.4205 5.54335  47
  -7   8   0 56.4737 6.04536  42
  -7   8   0 70.1941 4.46903  36
   6  -8   0 -0.7730 1.08735  21
   6  -8   0 -1.7735 2.57378  33
   6  -8   0 1.10815 1.08186  27
   6  -8   0 -0.2541 2.45296  14
   6  -8   0 1.94580 1.19937   8
   6  -8   0 5.84435 9.92658   1
   6  -8   0 -0.0061 2.59344  39
   6  -8   0 2.32503 3.43199  50
   6  -8   0 0.08568 1.56979  28
   6  -8   0 -0.1842 1.01069  13
   6  -8   0 0.04953 1.43650  15
   6  -8   0 0.10675 0.90297   5
  -6   8   0 -0.4247 2.60138  42
  -6   8   0 -0.0125 2.38799  11
  -6   8   0 0.39811 0.64638  12
  -6   8   0 1.00046 1.44647  18
  -6   8   0 0.53027 0.68849  36
  -6   8   0 0.73542 1.15155   7
  -6   8   0 1.18034 0.50204  19
  -6   8   0 -0.1121 1.47608  47
  -6   8   0 0.45285 1.07610  29
   5  -8   0 8.45780 10.5117   1
   5  -8   0 0.64452 2.59981  14
   5  -8   0 0.42377 0.96335   5
   5  -8   0 -1.9999 2.40650  39
   5  -8   0 -1.6323 4.58793  51
   5  -8   0 1.21434 1.04891  21
   5  -8   0 1.30016 1.12595  27
   5  -8   0 -0.9968 2.52888  50
   5  -8   0 0.36472 1.58049  15
   5  -8   0 0.68160 1.10398   8
  -5   8   0 0.27488 1.06904  29
  -5   8   0 -0.2579 0.97550  12
  -5   8   0 -0.8639 1.49095  42
  -5   8   0 0.27878 1.22533   7
  -5   8   0 0.13398 0.65158  36
  -5   8   0 1.35503 1.47885  18
  -5   8   0 0.26748 1.41796  47
  -5   8   0 -0.6696 1.71550  11
  -5   8   0 1.38671 0.86907  19
   4  -8   0 145.881 22.1595   1
   4  -8   0 158.589 11.5043  15
   4  -8   0 141.272 9.57040   8
   4  -8   0 137.560 9.58986   5
   4  -8   0 158.951 16.5802  51
   4  -8   0 165.087 11.9773  50
   4  -8   0 148.300 11.8394  14
  -4   8   0 155.892 9.33032  36
  -4   8   0 165.548 10.7048  47
  -4   8   0 138.157 12.5372  11
  -4   8   0 136.450 9.67890  12
  -4   8   0 159.103 10.2985  18
  -4   8   0 160.534 11.1731  42
  -4   8   0 152.493 10.0645   7
  -4   8   0 159.030 9.96341  29
   3  -8   0 1.81547 2.52071  45
   3  -8   0 1.92842 2.49158  37
   3  -8   0 1.35459 4.11927  51
   3  -8   0 1.23840 1.69338  24
   3  -8   0 13.2400 11.2679   1
  -3   8   0 2.00253 1.18451   7
  -3   8   0 1.70646 1.48002  18
  -3   8   0 1.68910 0.71780  12
  -3   8   0 1.19370 0.59488  19
  -3   8   0 1.46903 1.71921  42
  -3   8   0 1.12468 0.74568  36
  -3   8   0 1.58296 1.18657  29
   2  -8   0 0.35744 1.34191  24
   2  -8   0 4.31449 4.18941  51
   2  -8   0 4.92183 2.75270  45
   2  -8   0 2.11127 0.87978  12
   2  -8   0 0.40624 1.03485   5
   2  -8   0 5.38413 2.50506  37
   2  -8   0 2.29245 1.54021  34
   2  -8   0 -1.7024 12.7207   1
  -2   8   0 1.16023 1.12484   7
  -2   8   0 2.19216 0.80436  36
  -2   8   0 1.49358 1.20481  18
  -2   8   0 2.13942 0.97601  12
  -2   8   0 1.63848 1.15101  29
  -2   8   0 1.70531 15.8233   2
  -2   8   0 4.36532 1.97503  47
  -2   8   0 2.88195 1.86327  42
   1  -8   0 439.540 31.5582   7
   1  -8   0 521.679 30.9168  24
   1  -8   0 491.050 29.9407  36
   1  -8   0 520.581 31.8224  37
   1  -8   0 460.175 29.6831  19
   1  -8   0 504.192 30.3335  34
   1  -8   0 553.775 41.2301  51
   1  -8   0 509.669 45.9613   1
   1  -8   0 495.708 30.3523   5
   1  -8   0 537.833 32.1360  45
  -1   8   0 461.925 29.8871   5
  -1   8   0 523.362 30.5808  29
  -1   8   0 509.726 30.6306  18
  -1   8   0 510.438 36.2401  49
  -1   8   0 497.640 30.5636   7
  -1   8   0 526.519 31.3498  47
  -1   8   0 489.095 29.7774  36
  -1   8   0 530.301 41.4067   2
   0  -8   0 15.5278 3.17898  37
   0  -8   0 18.2711 1.64651  19
   0  -8   0 19.8446 2.84690  24
   0  -8   0 19.5368 21.0285   1
   0  -8   0 18.5562 2.23800  36
   0  -8   0 22.2563 3.09679   7
   0  -8   0 19.1372 6.10661  51
   0  -8   0 19.7750 3.76301  45
   0  -8   0 20.2347 2.00414  12
   0   8   0 14.3717 3.30066  42
   0   8   0 21.6188 1.87838   5
   0   8   0 21.1769 2.73609  29
   0   8   0 17.7318 3.70738  47
   0   8   0 20.2237 2.62185  18
   0   8   0 16.5560 1.70394  36
   0   8   0 14.4768 5.53133  49
   0   8   0 19.0845 1.72649  12
   0   8   0 17.8709 1.46276  19
   0   8   0 20.9423 2.65838   7
   0   8   0 16.2917 2.90750  41
   0   8   0 15.2674 3.98086  52
   0   8   0 12.3079 10.6567   2
  -1  -8   0 481.931 28.6776   7
  -1  -8   0 461.915 27.9697   5
  -1  -8   0 448.361 33.1460  51
  -1  -8   0 467.959 27.5465  36
  -1  -8   0 451.042 27.5120  12
  -1  -8   0 447.445 29.2321  37
  -1  -8   0 454.992 27.2364  19
   1   8   0 489.854 28.2847  29
   1   8   0 500.260 37.7109   2
   1   8   0 465.773 28.1700  18
   1   8   0 447.756 27.3094  12
   1   8   0 400.759 34.5079  49
   1   8   0 471.091 27.4588   5
   1   8   0 460.692 29.8830  47
   1   8   0 453.390 29.7769  42
  -2  -8   0 -1.4098 1.87556  37
  -2  -8   0 -1.0711 2.08705  45
  -2  -8   0 0.63266 3.61770  51
  -2  -8   0 -0.1859 0.94075  36
  -2  -8   0 0.73126 0.91670  12
  -2  -8   0 0.94920 1.53550   7
  -2  -8   0 0.83165 0.72098  19
  -2  -8   0 0.55412 1.82679  24
  -2  -8   0 1.32611 1.48441   5
   2   8   0 0.54545 2.13820  42
   2   8   0 0.33515 3.68053  49
   2   8   0 0.24580 0.71736   5
   2   8   0 -0.2336 0.59422  12
   2   8   0 0.04325 1.65798  29
   2   8   0 -0.8698 1.92637  47
   2   8   0 0.39981 1.26666  18
  -3  -8   0 4.75036 4.65313  51
  -3  -8   0 3.22451 1.19026  36
  -3  -8   0 2.59697 1.22681  19
  -3  -8   0 2.04738 1.75165   7
  -3  -8   0 2.06912 1.83863  24
  -3  -8   0 4.19752 2.80892  45
  -3  -8   0 2.09957 2.57116  37
   3   8   0 0.66396 1.94881   9
   3   8   0 3.33844 5.66969  49
   3   8   0 0.04689 8.65623   2
   3   8   0 2.31646 0.83469  32
   3   8   0 1.81838 0.82887  16
   3   8   0 1.70213 1.17534   5
   3   8   0 1.04065 0.65541  12
  -4  -8   0 196.126 22.6905  51
  -4  -8   0 256.211 15.8558   7
  -4  -8   0 221.514 16.2923  45
  -4  -8   0 240.081 13.9419  19
  -4  -8   0 246.934 14.3817  12
  -4  -8   0 224.469 16.3147  37
  -4  -8   0 191.796 17.8586  24
  -4  -8   0 245.709 14.4398  36
   4   8   0 224.584 13.8233  26
   4   8   0 227.796 24.5374   2
   4   8   0 238.147 13.9393  32
   4   8   0 242.276 13.9290  16
   4   8   0 232.077 16.5608   9
   4   8   0 161.389 30.9367  49
   4   8   0 241.986 14.0792   5
  -5  -8   0 10.8532 5.89694  51
  -5  -8   0 11.3924 3.71877  37
  -5  -8   0 12.2342 3.00065  24
  -5  -8   0 13.8713 5.57982  45
  -5  -8   0 16.5334 1.75762  19
  -5  -8   0 18.2287 3.45754   7
  -5  -8   0 13.2687 1.79673  12
  -5  -8   0 17.4942 2.34649  36
   5   8   0 34.9425 12.6371   2
   5   8   0 14.9565 1.65504  16
   5   8   0 8.38381 5.92884  49
   5   8   0 13.2146 1.95400  35
   5   8   0 15.7141 3.30658  43
   5   8   0 15.1157 1.67734   5
   5   8   0 14.4330 3.49699   9
   5   8   0 15.6103 1.70965  32
   5   8   0 14.1243 1.47856  26
  -6  -8   0 170.682 11.7977   7
  -6  -8   0 159.249 15.8204  37
  -6  -8   0 164.147 9.91220  19
  -6  -8   0 162.888 10.3499  12
  -6  -8   0 149.533 17.0508  51
  -6  -8   0 163.541 12.7479  45
  -6  -8   0 170.095 10.3708  36
  -6  -8   0 156.851 12.6759  24
   6   8   0 161.495 9.77778  26
   6   8   0 142.707 19.8592  49
   6   8   0 148.325 12.9312   9
   6   8   0 165.238 9.87094  32
   6   8   0 136.486 20.1660   2
   6   8   0 170.545 10.3935  35
   6   8   0 170.509 9.87615  16
   6   8   0 144.200 10.2551  10
   6   8   0 166.852 9.82343  23
   6   8   0 165.076 9.88035   5
   6   8   0 156.240 10.1154   6
   6   8   0 169.621 11.3843  43
  -7  -8   0 4.09199 1.27846  36
  -7  -8   0 4.67972 2.01570   7
  -7  -8   0 4.60763 1.18910  12
  -7  -8   0 5.19526 0.98391  19
   7   8   0 2.89605 0.78041  16
   7   8   0 5.49623 1.84706   6
   7   8   0 6.41031 0.94108  23
   7   8   0 5.29259 0.81246  26
   7   8   0 5.25970 1.44495  35
   7   8   0 6.48970 0.99282  32
   7   8   0 7.07929 2.44005  43
   7   8   0 4.89883 0.68035   5
   7   8   0 4.82184 1.05071  10
  -8  -8   0 11.5976 1.62275  36
  -8  -8   0 8.72108 1.48009  12
  -8  -8   0 10.8993 1.57337  19
  -8  -8   0 7.59976 2.18220   7
   8   8   0 10.6847 1.46800  10
   8   8   0 5.96752 2.42976  43
   8   8   0 9.79616 1.09288  26
   8   8   0 9.80889 1.06098  16
   8   8   0 12.1521 1.76902  35
   8   8   0 12.7017 1.13296  23
   8   8   0 10.6587 1.90114   6
  -9  -8   0 1.00885 0.91511  36
  -9  -8   0 0.72854 0.62163  19
   9   8   0 0.26643 0.50750  23
   9   8   0 1.02513 0.44810  26
   9   8   0 -0.3624 1.23025  43
   9   8   0 0.89759 0.55048  16
   9   8   0 0.61843 0.82441  35
 -10  -8   0 40.1092 2.46254  19
  10   8   0 33.0218 2.41179  35
  10   8   0 35.6343 2.24645  23
  14  -9   0 5.15110 1.56229   8
  14  -9   0 6.41834 3.24109  50
  14  -9   0 4.77893 1.14269  28
  14  -9   0 3.83751 1.13689  21
  13  -9   0 3.25714 1.32286  28
  13  -9   0 2.93676 1.04661  22
  13  -9   0 2.85135 4.11887  50
  13  -9   0 3.33853 1.38693  21
  13  -9   0 1.91532 1.90548  27
  13  -9   0 4.77997 0.93853  13
  13  -9   0 6.37312 1.82396   8
  12  -9   0 19.5576 5.65915  50
  12  -9   0 22.9184 2.85181  28
  12  -9   0 31.2791 4.41187  39
  12  -9   0 23.0080 2.01898  13
  12  -9   0 22.3545 2.30429  44
  12  -9   0 27.5726 2.50910  21
  12  -9   0 15.3265 2.57351  27
 -12   9   0 21.4726 1.78237  36
 -12   9   0 17.6414 2.65106   7
  11  -9   0 9.72103 2.17474  27
  11  -9   0 8.98255 2.75945  39
  11  -9   0 12.6359 1.70861  13
  11  -9   0 10.4695 2.03757   8
  11  -9   0 11.9926 1.85552  44
  11  -9   0 13.7085 5.66634  50
  11  -9   0 12.4635 1.68276  30
  11  -9   0 11.8296 2.25041  15
  11  -9   0 13.2392 2.00007  22
  11  -9   0 14.0345 2.41566  28
  11  -9   0 9.60032 1.67464  21
 -11   9   0 12.6921 1.09966  19
 -11   9   0 10.7122 1.35869  36
 -11   9   0 11.7204 5.43220  41
  10  -9   0 20.0852 2.99216  44
  10  -9   0 15.0803 2.27641  27
  10  -9   0 21.2763 4.05683  39
  10  -9   0 17.9470 2.63930  15
  10  -9   0 13.8404 5.18961  50
  10  -9   0 22.0518 2.97018   8
  10  -9   0 23.2918 2.69367  22
  10  -9   0 23.6504 2.43114  21
  10  -9   0 4.53291 4.94895  14
  10  -9   0 19.6532 1.92752  30
  10  -9   0 21.9229 2.19655  13
  10  -9   0 14.8914 2.52166  28
  10  -9   0 15.8714 3.53949  33
 -10   9   0 24.0939 9.35153  52
 -10   9   0 20.8868 1.84423  36
 -10   9   0 18.3153 2.57921   7
 -10   9   0 18.2358 1.48373  19
   9  -9   0 114.044 9.71196  39
   9  -9   0 113.195 7.55373  21
   9  -9   0 117.414 8.43198  44
   9  -9   0 106.901 7.86390  22
   9  -9   0 118.018 7.28043  30
   9  -9   0 118.543 7.53075  13
   9  -9   0 101.716 12.1783  14
   9  -9   0 113.934 9.55343  33
   9  -9   0 112.124 8.10122   8
   9  -9   0 120.174 7.98333  27
   9  -9   0 120.253 8.45922  28
   9  -9   0 113.879 8.20992  15
   9  -9   0 123.024 12.6129  50
  -9   9   0 102.044 8.55871  18
  -9   9   0 120.130 7.24863  36
  -9   9   0 114.174 8.11263   7
  -9   9   0 106.554 7.00606  19
   8  -9   0 75.2413 5.16579  13
   8  -9   0 71.9995 6.00617  28
   8  -9   0 70.5529 5.54333  22
   8  -9   0 73.0662 5.03775  30
   8  -9   0 71.7987 5.62464   8
   8  -9   0 77.6366 7.17699  33
   8  -9   0 64.8415 5.10661   5
   8  -9   0 67.7359 9.27066  14
   8  -9   0 70.7199 5.13993  21
   8  -9   0 77.1610 6.34237  44
   8  -9   0 73.9481 5.95823  15
   8  -9   0 71.3519 5.40919  27
   8  -9   0 80.4994 9.70138  50
   8  -9   0 78.2376 7.77479  39
  -8   9   0 66.4352 4.71320  12
  -8   9   0 74.7680 4.80881  36
  -8   9   0 72.8242 5.75982   7
  -8   9   0 73.0454 6.33472  18
  -8   9   0 68.2169 4.50104  19
   7  -9   0 713.789 44.7314  28
   7  -9   0 753.861 45.4262  44
   7  -9   0 739.231 44.6004  15
   7  -9   0 741.426 44.4551  22
   7  -9   0 780.455 44.3422  13
   7  -9   0 747.978 44.3454   5
   7  -9   0 689.090 56.1950   1
   7  -9   0 741.119 44.8680  30
   7  -9   0 746.200 44.2893  27
   7  -9   0 692.888 48.0947  14
   7  -9   0 765.711 44.5072   8
   7  -9   0 765.099 44.1306  21
   7  -9   0 754.282 47.4734  50
   7  -9   0 732.759 45.5139  39
  -7   9   0 752.156 44.0007  12
  -7   9   0 715.595 45.1774  29
  -7   9   0 697.107 45.1315  47
  -7   9   0 783.732 44.2076  36
  -7   9   0 789.134 45.4420  18
  -7   9   0 735.496 43.7940  19
  -7   9   0 775.316 44.9580   7
  -7   9   0 703.309 45.8126  42
   6  -9   0 259.851 31.1224   1
   6  -9   0 261.277 17.7276  28
   6  -9   0 249.117 19.6689  14
   6  -9   0 263.247 16.8765   5
   6  -9   0 283.884 22.8272  50
   6  -9   0 278.637 16.3493  13
   6  -9   0 245.681 16.1955  27
   6  -9   0 259.093 16.1212  21
   6  -9   0 288.930 17.1675   8
   6  -9   0 283.316 17.2491  15
  -6   9   0 259.868 17.3352  47
  -6   9   0 267.349 17.3014  18
  -6   9   0 271.120 16.0217  12
  -6   9   0 280.400 16.7188  29
  -6   9   0 237.361 17.8128  42
  -6   9   0 232.042 15.8580  19
  -6   9   0 274.891 16.9308   7
  -6   9   0 273.012 16.0197  36
   5  -9   0 69.7602 4.81153   5
   5  -9   0 66.0729 4.78598   8
   5  -9   0 62.8997 7.66295  50
   5  -9   0 59.2569 4.54895  21
   5  -9   0 58.1335 4.62460  27
   5  -9   0 53.6702 12.1711  51
   5  -9   0 62.0807 17.1881   1
   5  -9   0 61.2784 7.74032  14
   5  -9   0 60.7669 7.37231  39
  -5   9   0 59.5040 5.84184  47
  -5   9   0 66.7164 5.69485  18
  -5   9   0 65.7514 4.06116  19
  -5   9   0 67.8665 4.33664  12
  -5   9   0 65.9014 5.05210  29
  -5   9   0 62.3639 6.36873  42
  -5   9   0 70.3719 5.35640   7
  -5   9   0 66.5434 4.35713  36
   4  -9   0 383.317 32.7087  51
   4  -9   0 409.032 24.5559   5
   4  -9   0 378.228 24.2914  12
   4  -9   0 411.687 24.4248   8
   4  -9   0 390.914 27.2021  14
   4  -9   0 392.470 26.5542  50
   4  -9   0 401.795 39.4232   1
  -4   9   0 401.372 23.9277  19
  -4   9   0 413.984 25.0784   7
  -4   9   0 440.051 25.3878  18
  -4   9   0 418.561 24.1643  36
  -4   9   0 404.345 24.1534  12
  -4   9   0 402.685 26.2542  42
  -4   9   0 411.310 24.8495  29
  -4   9   0 399.392 25.6001  47
   3  -9   0 339.185 37.7600   1
   3  -9   0 371.341 23.7675  37
   3  -9   0 320.271 21.3326   8
   3  -9   0 347.867 28.6793  51
   3  -9   0 347.881 21.4405   5
   3  -9   0 350.523 23.8790  14
   3  -9   0 368.001 24.1216  45
   3  -9   0 331.683 21.1754  12
  -3   9   0 377.084 22.7703  47
  -3   9   0 333.947 21.1262   5
  -3   9   0 367.865 21.0419  36
  -3   9   0 343.659 20.7881  19
  -3   9   0 339.153 23.2123  42
  -3   9   0 347.008 21.0178  12
  -3   9   0 361.006 22.1408  18
  -3   9   0 366.656 22.0354   7
  -3   9   0 356.911 21.7856  29
   2  -9   0 210.732 16.8738  19
   2  -9   0 293.631 18.3125  24
   2  -9   0 303.529 38.8911   1
   2  -9   0 287.326 19.8259  45
   2  -9   0 288.026 17.1113  12
   2  -9   0 277.437 24.2457  51
   2  -9   0 297.817 19.6281  37
   2  -9   0 287.132 17.3783   5
  -2   9   0 298.509 17.9000   7
  -2   9   0 292.454 17.7433  29
  -2   9   0 296.357 17.9716  18
  -2   9   0 299.058 25.0830  49
  -2   9   0 281.283 16.8989  12
  -2   9   0 282.324 16.6528  19
  -2   9   0 285.386 18.5814  47
  -2   9   0 266.387 19.1482  42
  -2   9   0 155.803 35.0133   2
  -2   9   0 290.803 17.0262   5
  -2   9   0 278.076 16.8704  36
   1  -9   0 160.896 9.69584  19
   1  -9   0 162.241 10.5422  34
   1  -9   0 155.688 12.3561  37
   1  -9   0 166.622 12.1478   7
   1  -9   0 152.682 12.5636  45
   1  -9   0 177.552 33.0061   1
   1  -9   0 144.666 16.1748  51
   1  -9   0 163.498 10.3675   5
   1  -9   0 128.143 10.5272  36
   1  -9   0 169.495 10.0692  12
   1  -9   0 170.764 11.3256  24
  -1   9   0 169.398 10.7573  29
  -1   9   0 163.705 9.90856   5
  -1   9   0 142.991 15.9577  49
  -1   9   0 164.991 9.81572  12
  -1   9   0 155.813 12.3851  42
  -1   9   0 159.704 9.53899  19
  -1   9   0 175.817 29.4649   2
  -1   9   0 150.916 9.74668  36
  -1   9   0 160.180 11.7806  47
  -1   9   0 170.045 10.7987   7
  -1   9   0 171.792 10.9160  18
  -1   9   0 148.893 11.3868  41
   0  -9   0 237.857 14.7469  19
   0  -9   0 244.792 16.3359   7
   0  -9   0 244.079 15.1107  12
   0  -9   0 251.553 17.4184  37
   0  -9   0 247.647 15.7113  34
   0  -9   0 260.852 46.0374   1
   0  -9   0 259.765 17.8740  45
   0  -9   0 245.379 15.4691   5
   0  -9   0 251.484 16.4351  24
   0  -9   0 239.389 21.8223  51
   0  -9   0 241.985 15.0866  36
   0   9   0 237.199 14.8377  12
   0   9   0 228.494 14.5618  19
   0   9   0 240.603 17.5477  42
   0   9   0 251.038 15.9094  18
   0   9   0 265.231 15.9669  29
   0   9   0 235.531 14.9357   5
   0   9   0 249.200 22.6935  49
   0   9   0 258.874 16.9429  47
   0   9   0 262.884 30.3120   2
  -1  -9   0 241.365 15.9221  24
  -1  -9   0 239.517 15.1804  34
  -1  -9   0 227.713 14.3982  36
  -1  -9   0 225.918 16.8602  45
  -1  -9   0 246.962 15.7978   7
  -1  -9   0 180.120 14.9341  12
  -1  -9   0 232.344 21.4907  51
  -1  -9   0 240.676 14.8890   5
   1   9   0 240.273 16.4921  47
   1   9   0 284.104 16.8713  29
   1   9   0 234.285 17.2023  42
   1   9   0 272.512 28.8697   2
   1   9   0 246.398 15.2226  18
   1   9   0 226.043 14.1550  12
   1   9   0 206.306 21.6362  49
  -2  -9   0 45.9170 3.63280  12
  -2  -9   0 49.5869 6.54217  45
  -2  -9   0 45.4071 5.05277   7
  -2  -9   0 35.2222 8.43501  51
  -2  -9   0 47.9248 3.16852  19
  -2  -9   0 40.5658 5.11489  24
  -2  -9   0 44.4257 3.63834  36
  -2  -9   0 39.7460 4.43000   5
  -2  -9   0 44.0228 6.12303  37
   2   9   0 39.4524 3.28565   5
   2   9   0 45.1492 5.81690  47
   2   9   0 46.0770 4.66117  29
   2   9   0 38.1770 10.3665  49
   2   9   0 49.8673 15.7429   2
   2   9   0 40.7858 3.10608  12
   2   9   0 35.0370 4.10750  18
  -3  -9   0 46.9233 5.10822   7
  -3  -9   0 49.1144 3.72673  12
  -3  -9   0 46.2773 3.65792  36
  -3  -9   0 38.6999 4.55353   5
  -3  -9   0 49.3323 3.23256  19
  -3  -9   0 42.6751 6.28852  45
  -3  -9   0 44.4565 10.1227  51
  -3  -9   0 39.2154 5.17683  24
  -3  -9   0 46.4022 6.21245  37
   3   9   0 43.9109 5.62488   9
   3   9   0 40.1775 3.02078  12
   3   9   0 34.4100 9.97917  49
   3   9   0 41.4092 3.05884  16
   3   9   0 42.9617 13.9290   2
   3   9   0 44.1096 3.27393   5
  -4  -9   0 12.7964 3.82309  45
  -4  -9   0 7.94056 1.22493  19
  -4  -9   0 10.7453 1.73041  12
  -4  -9   0 7.26049 2.69945   7
  -4  -9   0 14.1724 3.63061  37
  -4  -9   0 10.7444 1.72517  36
  -4  -9   0 8.59853 2.90775  24
  -4  -9   0 11.8873 6.69546  51
   4   9   0 6.35308 2.58815   9
   4   9   0 10.9535 12.5071   2
   4   9   0 9.87303 1.38612   5
   4   9   0 10.2393 6.89810  49
   4   9   0 10.7687 1.73672  35
   4   9   0 9.26012 1.19425  16
  -5  -9   0 1.70692 2.88434  24
  -5  -9   0 3.24236 1.16386  12
  -5  -9   0 0.72684 3.18183  37
  -5  -9   0 4.52463 3.35541  45
  -5  -9   0 3.56101 1.97672   7
  -5  -9   0 4.15350 1.31654  36
  -5  -9   0 0.58061 1.60777  34
  -5  -9   0 3.90379 7.33975  51
  -5  -9   0 3.56082 0.96390  19
   5   9   0 3.76342 1.42619  35
   5   9   0 2.43453 0.79342   5
   5   9   0 2.87803 0.77321  23
   5   9   0 2.64807 0.86421  16
   5   9   0 -2.7176 12.1864   2
   5   9   0 4.07238 2.47523  43
   5   9   0 3.71301 1.05966  26
  -6  -9   0 8.25979 1.14189  19
  -6  -9   0 6.24982 2.22013   7
  -6  -9   0 6.64852 1.33495  12
  -6  -9   0 5.99645 2.15541  34
  -6  -9   0 8.59922 1.55908  36
   6   9   0 6.59164 0.92515   5
   6   9   0 5.62714 0.91146  23
   6   9   0 8.34825 1.28252  10
   6   9   0 9.32999 2.54297  43
   6   9   0 6.69977 0.94924  16
   6   9   0 7.95845 1.56421  35
   6   9   0 7.67066 0.87342  26
  -7  -9   0 46.2482 3.44190  19
  -7  -9   0 43.4373 4.59831   7
  -7  -9   0 44.5062 3.53995  36
  -7  -9   0 41.1291 3.46551  12
   7   9   0 42.0146 2.95989  26
   7   9   0 43.5454 4.04251  35
   7   9   0 41.6236 2.83439  16
   7   9   0 31.2962 5.43249  43
   7   9   0 43.5477 3.07560  10
  -8  -9   0 21.8206 2.24079  36
  -8  -9   0 25.3614 1.91034  19
  -8  -9   0 21.4091 2.27218  12
   8   9   0 22.2258 1.74987  10
   8   9   0 23.2028 1.73129  16
   8   9   0 24.5756 2.85003  43
   8   9   0 21.5207 2.12100  35
   8   9   0 24.8367 1.68048  23
  -9  -9   0 8.53033 0.94588  19
   9   9   0 5.43968 0.78029  35
   9   9   0 5.54864 0.53616  23
  13 -10   0 2.17066 1.87712  21
  13 -10   0 2.54335 0.84458  22
  13 -10   0 1.94878 3.81855  50
  13 -10   0 2.83846 1.84265   8
  13 -10   0 2.61106 1.23576  28
  13 -10   0 2.02262 1.83606  27
  12 -10   0 25.2467 1.89275  13
  12 -10   0 20.0576 2.94650  28
  12 -10   0 23.4637 2.44927  22
  12 -10   0 24.2209 5.63237  50
  12 -10   0 24.9855 3.02599   8
  12 -10   0 17.8906 2.61171  27
  12 -10   0 26.1316 2.41241  21
 -12  10   0 24.2919 1.58487  19
 -12  10   0 20.4567 1.77702  36
  11 -10   0 3.45535 1.30840  22
  11 -10   0 5.50643 1.66941   8
  11 -10   0 2.04118 4.53842  50
  11 -10   0 3.50884 1.58733  28
  11 -10   0 4.65983 1.17760  13
  11 -10   0 6.39491 1.61565  21
  11 -10   0 5.57678 1.37634  44
  11 -10   0 4.49009 1.91885  27
 -11  10   0 6.10483 0.91517  36
 -11  10   0 9.85997 1.96093   7
 -11  10   0 6.72570 0.68306  19
  10 -10   0 1.04318 1.73524  28
  10 -10   0 0.37373 1.29397  22
  10 -10   0 0.05057 1.25037  44
  10 -10   0 1.28403 0.99272  30
  10 -10   0 0.79640 0.90941  13
  10 -10   0 0.25437 1.50794  27
  10 -10   0 -0.9407 2.86968  39
  10 -10   0 -0.6677 4.10934  50
  10 -10   0 1.40376 1.58699   8
  10 -10   0 -0.7628 1.27530  21
 -10  10   0 0.47838 0.47173  19
 -10  10   0 -0.8710 2.11463  41
 -10  10   0 0.84424 0.69373  36
 -10  10   0 1.09742 1.24344   7
   9 -10   0 29.1803 3.90989  28
   9 -10   0 31.4660 3.50579  22
   9 -10   0 35.1125 7.01892  50
   9 -10   0 24.9577 6.51484  14
   9 -10   0 29.0694 3.29708  27
   9 -10   0 30.7864 3.78271  44
   9 -10   0 31.2363 3.29060  21
   9 -10   0 32.5842 2.84431  13
   9 -10   0 32.7758 3.58283   8
   9 -10   0 32.8915 2.62257  30
   9 -10   0 24.4281 4.12547  39
  -9  10   0 30.3301 8.14278  52
  -9  10   0 36.1263 3.60919   7
  -9  10   0 31.6010 2.56671  36
  -9  10   0 29.9076 4.10720  18
  -9  10   0 32.6169 2.20980  19
  -9  10   0 33.4779 2.45436  12
   8 -10   0 74.5297 9.77726  50
   8 -10   0 81.9282 5.87126  21
   8 -10   0 84.7494 5.58300  30
   8 -10   0 58.7099 35.4186   2
   8 -10   0 90.5892 5.79204  13
   8 -10   0 80.2002 6.11376  22
   8 -10   0 77.0698 8.28004  39
   8 -10   0 87.6107 6.23008   8
   8 -10   0 83.5396 5.83112   5
   8 -10   0 79.6609 6.81272  44
   8 -10   0 67.7177 9.67674  14
   8 -10   0 80.1025 6.47913  28
   8 -10   0 66.8430 6.88158  27
  -8  10   0 85.7078 6.98491  18
  -8  10   0 89.9982 5.17654  19
  -8  10   0 83.4366 5.93513  12
  -8  10   0 94.5610 6.58474   7
  -8  10   0 76.6562 5.40958  36
   7 -10   0 36.5049 7.54831  50
   7 -10   0 39.8011 5.25075  44
   7 -10   0 39.1700 4.47294  28
   7 -10   0 34.6312 6.58609  14
   7 -10   0 43.2595 3.88136  21
   7 -10   0 43.4865 3.70512  30
   7 -10   0 49.5099 3.73729  13
   7 -10   0 47.3458 4.12524   8
   7 -10   0 52.3283 3.94759   5
   7 -10   0 52.4789 19.0855   1
   7 -10   0 39.8134 3.90897  27
   7 -10   0 43.2381 4.16828  22
  -7  10   0 49.9276 3.04136  19
  -7  10   0 48.5245 3.29266  12
  -7  10   0 51.3959 4.56132   7
  -7  10   0 40.3578 4.67585  29
  -7  10   0 41.5456 4.77322  47
  -7  10   0 46.8080 4.91483  18
  -7  10   0 47.6298 3.38905  36
   6 -10   0 130.273 8.73585  27
   6 -10   0 138.592 9.40538  28
   6 -10   0 149.033 12.3314  50
   6 -10   0 128.834 24.1836   1
   6 -10   0 140.890 8.81601  13
   6 -10   0 124.331 12.3771  14
   6 -10   0 137.958 9.01111   5
   6 -10   0 129.024 8.76695  21
   6 -10   0 127.062 8.88377   8
  -6  10   0 136.342 9.91031  18
  -6  10   0 141.646 10.1656  47
  -6  10   0 130.289 8.43153  12
  -6  10   0 135.622 8.21474  19
  -6  10   0 145.313 8.52010  36
  -6  10   0 135.286 9.52894   7
  -6  10   0 129.672 9.15806  29
   5 -10   0 129.895 10.8439  50
   5 -10   0 99.1015 23.3756   1
   5 -10   0 105.971 7.51777   8
   5 -10   0 110.754 12.0314  14
   5 -10   0 110.814 17.0210  51
   5 -10   0 107.686 7.61901   5
   5 -10   0 117.839 8.04288  28
  -5  10   0 109.950 9.41367  42
  -5  10   0 112.882 8.62022  18
  -5  10   0 105.847 7.09589  12
  -5  10   0 116.801 7.92858  29
  -5  10   0 120.224 8.88686  47
  -5  10   0 110.540 8.20189   7
  -5  10   0 111.194 6.86036  19
   4 -10   0 23.4183 4.88414  14
   4 -10   0 30.4348 3.00276   5
   4 -10   0 27.3590 2.78272  12
   4 -10   0 21.0740 8.18501  51
   4 -10   0 7.54177 16.6600   1
  -4  10   0 27.1096 2.52396   5
  -4  10   0 29.5168 3.51308   7
  -4  10   0 28.8928 3.69834  18
  -4  10   0 25.0453 3.03414  29
  -4  10   0 26.9622 2.32363  12
  -4  10   0 23.7449 4.39377  42
  -4  10   0 27.2611 4.17143  47
  -4  10   0 26.3218 1.98581  19
  -4  10   0 29.3888 2.36365  36
   3 -10   0 112.173 12.0401  50
   3 -10   0 128.657 28.8796   1
   3 -10   0 96.0338 7.12392   8
   3 -10   0 108.489 7.48164   5
   3 -10   0 97.0701 9.77499  14
   3 -10   0 108.130 15.2003  51
   3 -10   0 113.524 10.6327  45
   3 -10   0 116.558 10.1789  37
  -3  10   0 110.887 6.86911  36
  -3  10   0 107.921 8.13028  18
  -3  10   0 106.003 8.79282  47
  -3  10   0 116.080 9.68343  42
  -3  10   0 111.707 17.8251  49
  -3  10   0 110.327 8.04378   7
  -3  10   0 104.660 6.83797  12
  -3  10   0 104.993 6.56257  19
  -3  10   0 108.202 7.75866  29
   2 -10   0 42.6791 26.3062   1
   2 -10   0 57.3193 11.9271  51
   2 -10   0 47.2998 6.69194  14
   2 -10   0 54.2229 7.08711  37
   2 -10   0 52.2842 4.44557   5
   2 -10   0 65.9954 8.00115  45
   2 -10   0 50.6431 4.06966  12
  -2  10   0 50.8206 4.87751   7
  -2  10   0 60.9373 6.05663  47
  -2  10   0 53.7564 5.84978  41
  -2  10   0 52.8166 3.38409  19
  -2  10   0 46.4300 3.66830  12
  -2  10   0 57.6865 6.50353  42
  -2  10   0 55.6660 3.74203  36
  -2  10   0 59.1215 10.1568  49
  -2  10   0 53.3600 4.79441  29
  -2  10   0 54.9975 8.32223  52
  -2  10   0 51.3075 4.92625  18
  -2  10   0 46.6811 3.87079   5
   1 -10   0 54.1156 7.53135  45
   1 -10   0 50.2981 32.1928   1
   1 -10   0 64.2166 4.53682  12
   1 -10   0 63.9546 7.54763  37
   1 -10   0 61.4899 11.6534  51
   1 -10   0 63.4390 5.03176   5
  -1  10   0 48.5147 10.0584  49
  -1  10   0 57.0623 4.14282  36
  -1  10   0 51.8955 27.7793   2
  -1  10   0 55.3637 5.95557  41
  -1  10   0 58.3956 5.25206  29
  -1  10   0 62.2819 4.15741  12
  -1  10   0 57.6873 6.93738  42
  -1  10   0 60.3996 6.44543  47
  -1  10   0 62.2656 5.49865  18
  -1  10   0 68.1061 4.36259   5
  -1  10   0 67.1324 6.93683   7
  -1  10   0 61.8162 3.81064  19
   0 -10   0 119.441 11.1065  45
   0 -10   0 104.758 10.4712  34
   0 -10   0 124.600 7.52095  19
   0 -10   0 124.587 9.65633  24
   0 -10   0 126.109 10.9459  37
   0 -10   0 121.987 8.43346   5
   0 -10   0 107.485 16.7154  51
   0 -10   0 119.215 9.49752   7
   0 -10   0 120.887 7.94889  36
   0 -10   0 118.134 7.92571  12
   0  10   0 118.276 7.24311  19
   0  10   0 119.220 13.6553  42
   0  10   0 127.883 8.93656  18
   0  10   0 122.773 7.60129  12
   0  10   0 122.482 8.80419  29
   0  10   0 134.125 27.6684   2
   0  10   0 119.846 7.74926   5
   0  10   0 129.950 10.2184  47
   0  10   0 109.586 15.0866  49
  -1 -10   0 144.687 12.2528  37
  -1 -10   0 154.330 11.1177   7
  -1 -10   0 150.998 12.5699  45
  -1 -10   0 146.007 17.0312  51
  -1 -10   0 149.570 10.4837  34
  -1 -10   0 152.567 9.64280  12
  -1 -10   0 159.159 11.8063  24
  -1 -10   0 150.849 9.62376  36
  -1 -10   0 144.711 10.1508   5
  -1 -10   0 154.697 9.21141  19
   1  10   0 153.685 9.26455  12
   1  10   0 159.234 11.7331  47
   1  10   0 123.446 11.2967  18
   1  10   0 134.415 24.8643   2
   1  10   0 153.443 10.5843  29
   1  10   0 133.379 17.5530  49
   1  10   0 152.444 9.42258   5
  -2 -10   0 36.3614 3.11082  12
  -2 -10   0 30.9160 4.07581  34
  -2 -10   0 27.4259 7.30292  45
  -2 -10   0 31.7786 2.60625  19
  -2 -10   0 32.6772 5.44187  37
  -2 -10   0 36.0438 7.15999   7
  -2 -10   0 23.7552 7.89258  51
  -2 -10   0 31.1861 3.87748   5
  -2 -10   0 39.2531 5.30784  24
  -2 -10   0 30.7953 3.12407  36
   2  10   0 34.9678 2.48711  16
   2  10   0 25.0098 16.7898   2
   2  10   0 32.2427 10.3010  49
   2  10   0 35.1429 2.82105   5
   2  10   0 36.3458 5.18374   9
   2  10   0 32.9862 2.54489  12
  -3 -10   0 2.57967 1.24038  36
  -3 -10   0 3.60843 4.96645  24
  -3 -10   0 1.34712 1.79888   5
  -3 -10   0 1.31270 2.95140  45
  -3 -10   0 3.23462 2.14685   7
  -3 -10   0 2.85121 3.75612  34
  -3 -10   0 1.09527 3.26832  37
  -3 -10   0 0.35071 4.43345  51
  -3 -10   0 0.48939 1.31202  12
   3  10   0 0.19061 5.34574  49
   3  10   0 2.55669 1.42643  35
   3  10   0 1.21267 2.78762   9
   3  10   0 3.40591 0.84574  16
   3  10   0 15.5303 16.2059   2
  -4 -10   0 98.1080 6.20287  19
  -4 -10   0 99.1576 7.82609  34
  -4 -10   0 84.7350 9.21772  45
  -4 -10   0 96.4594 8.09300   7
  -4 -10   0 78.4676 9.17461  37
  -4 -10   0 103.257 6.70323  36
   4  10   0 99.9980 7.83017  43
   4  10   0 100.922 6.09422  16
   4  10   0 61.6129 26.0873   2
   4  10   0 104.706 6.30900   5
   4  10   0 97.4688 6.57171  35
  -5 -10   0 0.69825 0.77380  19
  -5 -10   0 -0.2271 1.92178   7
  -5 -10   0 0.37241 4.18907  45
  -5 -10   0 0.42108 0.92129  12
  -5 -10   0 0.00447 1.08257  36
  -5 -10   0 0.71331 2.11177  34
   5  10   0 -0.2944 0.62860   5
   5  10   0 -0.0765 1.07480  35
   5  10   0 -0.7752 1.89090  43
   5  10   0 0.40323 0.69361  23
   5  10   0 -0.3329 0.70389  16
  -6 -10   0 39.4794 4.51881   7
  -6 -10   0 40.6110 3.22963  36
  -6 -10   0 39.1372 3.24372  12
   6  10   0 42.3818 2.84021  10
   6  10   0 34.8563 4.12361  43
   6  10   0 30.3198 3.01461  35
   6  10   0 32.7477 2.51053  16
   6  10   0 38.4140 2.52325   5
  -7 -10   0 34.4481 2.35106  19
  -7 -10   0 32.5949 2.72266  36
  -7 -10   0 31.6201 3.05318  12
   7  10   0 31.8252 2.12736  23
   7  10   0 34.1417 2.25103  10
   7  10   0 29.1257 3.13416  43
   7  10   0 31.5767 2.08269  16
   7  10   0 29.1751 2.45629  35
  -8 -10   0 9.60834 1.03069  19
   8  10   0 9.94867 0.77915  23
   8  10   0 7.98619 1.17348  35
  13 -11   0 11.6303 1.63828  28
  13 -11   0 14.3298 1.48805  22
  13 -11   0 12.7120 2.19632   8
  13 -11   0 13.2659 3.51064  50
  12 -11   0 4.04510 1.31561  21
  12 -11   0 1.72128 1.13503  28
  12 -11   0 1.83050 0.93657  22
  12 -11   0 1.38890 1.44101   8
  12 -11   0 1.86997 3.41822  50
  12 -11   0 1.84802 0.61374  13
 -12  11   0 3.84328 0.97167  36
 -12  11   0 2.98423 0.41337  19
  11 -11   0 2.78552 1.52684   8
  11 -11   0 2.20474 0.73793  13
  11 -11   0 2.41845 1.35349  21
  11 -11   0 1.94350 1.31947  28
  11 -11   0 2.89501 2.09427  27
  11 -11   0 2.50349 1.22059  22
  11 -11   0 2.43845 3.82429  50
 -11  11   0 3.08009 1.39872   7
 -11  11   0 2.09190 0.44124  19
 -11  11   0 2.89783 0.92374  36
  10 -11   0 7.76178 1.70884   8
  10 -11   0 9.68937 1.43974  13
  10 -11   0 10.3913 2.11510  21
  10 -11   0 6.23914 1.69999  28
  10 -11   0 10.3069 1.82774  22
  10 -11   0 10.8449 4.75346  50
  10 -11   0 7.17680 1.91590  27
  10 -11   0 10.2489 1.62603  44
 -10  11   0 10.0848 1.37454  12
 -10  11   0 8.61765 1.20000  19
 -10  11   0 15.6429 4.72288  41
 -10  11   0 10.9587 2.15288   7
 -10  11   0 10.2955 1.35773  36
   9 -11   0 22.7363 2.44076  21
   9 -11   0 18.6702 3.57665  27
   9 -11   0 15.9637 4.81021  50
   9 -11   0 22.5564 2.15183  13
   9 -11   0 18.5390 2.87681  44
   9 -11   0 17.4892 2.43248   8
   9 -11   0 23.0806 2.77170  22
   9 -11   0 23.5110 3.38475  28
  -9  11   0 22.8146 1.62229  19
  -9  11   0 23.5780 2.93527   7
  -9  11   0 19.7950 4.22999  41
  -9  11   0 21.4025 1.97355  36
  -9  11   0 24.2813 1.89949  12
   8 -11   0 11.9988 1.82457   5
   8 -11   0 15.2465 2.05086  21
   8 -11   0 11.0904 4.47911  50
   8 -11   0 11.5973 1.94527  22
   8 -11   0 11.5093 2.32053  44
   8 -11   0 13.9586 1.96373  27
   8 -11   0 14.5942 1.56169  30
   8 -11   0 15.2959 2.26139   8
   8 -11   0 15.3482 2.54443  28
   8 -11   0 16.5313 2.00163  13
  -8  11   0 14.9647 1.69857  36
  -8  11   0 12.6645 3.65848  41
  -8  11   0 14.4492 1.28321  19
  -8  11   0 13.8196 1.60437  12
  -8  11   0 15.7975 2.73438   7
   7 -11   0 20.1814 2.87086   8
   7 -11   0 12.6042 5.97770  14
   7 -11   0 14.6840 2.90847  22
   7 -11   0 25.5574 2.54243  21
   7 -11   0 30.5355 5.78681  50
   7 -11   0 22.9139 22.4560   1
   7 -11   0 26.2542 2.56269  30
   7 -11   0 29.1305 4.53593  44
   7 -11   0 26.7308 3.09539  13
  -7  11   0 22.7314 1.86979  19
  -7  11   0 25.4933 2.19722  36
  -7  11   0 17.9602 4.89429  18
  -7  11   0 22.4527 2.07944  12
  -7  11   0 10.2357 6.34727  52
  -7  11   0 22.9569 3.19528   7
   6 -11   0 7.80606 1.82619   8
   6 -11   0 7.42296 1.43047  13
   6 -11   0 9.20407 2.18284  28
   6 -11   0 6.06863 1.51636   5
   6 -11   0 9.92862 4.40031  50
   6 -11   0 5.28744 4.17294  14
   6 -11   0 -13.166 21.2221   1
  -6  11   0 7.81949 2.07238   7
  -6  11   0 5.10943 1.84285  18
  -6  11   0 9.27858 1.22736  12
  -6  11   0 6.36908 4.39710  52
  -6  11   0 10.6184 1.33016  36
  -6  11   0 13.6911 4.34679  42
  -6  11   0 8.66242 2.37311  47
  -6  11   0 9.41940 0.93912  19
  -6  11   0 11.7420 2.90527  29
   5 -11   0 28.0835 5.92161  50
   5 -11   0 32.5192 3.16541   5
   5 -11   0 32.3594 3.99237  28
   5 -11   0 32.0754 23.8166   1
   5 -11   0 28.5601 2.82033  13
   5 -11   0 26.9077 2.98383   8
   5 -11   0 22.7585 5.12152  14
  -5  11   0 28.2498 3.67780  18
  -5  11   0 25.1437 4.72496   7
  -5  11   0 31.8582 2.50108  36
  -5  11   0 29.8137 2.07620  19
  -5  11   0 29.7942 2.38922  12
  -5  11   0 27.7085 4.85823  42
  -5  11   0 26.6110 7.12797  52
  -5  11   0 24.6923 3.10523  29
  -5  11   0 28.5001 4.81850  41
   4 -11   0 2.65007 3.03203  14
   4 -11   0 7.40607 3.39768  50
   4 -11   0 4.44782 1.40538   8
   4 -11   0 4.96299 1.40883  12
   4 -11   0 10.1947 7.64493  51
   4 -11   0 -7.3413 28.5747   1
  -4  11   0 6.31310 2.81214  41
  -4  11   0 6.54039 2.62483  47
  -4  11   0 7.25032 4.69042  52
  -4  11   0 2.32735 2.30868  42
  -4  11   0 2.13579 1.63583  18
  -4  11   0 5.19425 1.86832   7
  -4  11   0 5.22744 0.72486  19
  -4  11   0 4.03824 1.56668  29
  -4  11   0 4.40645 1.02919  36
  -4  11   0 4.57668 1.18223   5
  -4  11   0 5.32384 1.04215  12
   3 -11   0 51.6648 4.38308   5
   3 -11   0 36.1677 10.9274  51
   3 -11   0 68.2848 40.1976   1
   3 -11   0 51.2040 7.25658  14
   3 -11   0 51.4225 4.06196  12
  -3  11   0 51.7411 3.63859  36
  -3  11   0 46.4053 6.06263  42
  -3  11   0 46.4448 4.55131  29
  -3  11   0 52.2127 4.91459   7
  -3  11   0 52.4511 3.62093  12
  -3  11   0 52.4596 5.03198  18
  -3  11   0 48.7978 5.63501  47
  -3  11   0 49.0297 8.63148  52
  -3  11   0 49.0319 5.86717  41
  -3  11   0 51.9985 3.27527  19
  -3  11   0 54.0911 3.85478   5
   2 -11   0 10.7415 3.64281  37
   2 -11   0 9.28659 1.96092   5
   2 -11   0 5.69390 1.34870  12
   2 -11   0 12.1042 4.45464  45
   2 -11   0 9.95863 6.41407  51
   2 -11   0 3.31032 2.68845  14
  -2  11   0 8.02714 1.34150   5
  -2  11   0 8.07243 0.85401  19
  -2  11   0 10.6788 3.27992  41
  -2  11   0 10.2954 1.30388  36
  -2  11   0 8.43199 2.88558  42
  -2  11   0 12.9353 2.68728  18
  -2  11   0 7.44568 2.24351   7
  -2  11   0 11.1477 3.00038  47
  -2  11   0 10.1590 2.29160  29
  -2  11   0 8.70674 1.26477  12
   1 -11   0 0.19649 1.32319   5
   1 -11   0 -0.7288 0.95902  12
   1 -11   0 -1.9418 2.83064  37
   1 -11   0 0.75341 2.73667  14
   1 -11   0 -0.3041 5.22098  51
   1 -11   0 -2.9838 46.5678   1
  -1  11   0 0.09115 0.85030   5
  -1  11   0 -0.0818 1.40738  29
  -1  11   0 0.20580 2.49828  42
  -1  11   0 0.95420 1.56561  18
  -1  11   0 -0.1081 0.46473  19
  -1  11   0 0.16857 0.70099  12
   0 -11   0 25.9106 2.74625  12
   0 -11   0 26.5923 2.17084  19
   0 -11   0 19.6830 7.44381  51
   0 -11   0 27.5637 5.01519  37
   0 -11   0 34.9609 6.10422  45
   0 -11   0 24.8211 3.38707   5
   0  11   0 26.5353 2.24530  12
   0  11   0 32.5532 4.86782  47
   0  11   0 13.3270 27.8090   2
   0  11   0 28.0669 3.72338  29
   0  11   0 18.1507 3.16351  18
   0  11   0 22.9814 2.38642   5
  -1 -11   0 6.54577 1.58959  19
  -1 -11   0 5.76817 2.02565   5
  -1 -11   0 4.10522 7.39862  51
  -1 -11   0 6.64665 1.55357  36
  -1 -11   0 3.33594 3.37575  45
  -1 -11   0 6.05779 2.16356  12
  -1 -11   0 3.17187 3.72426  37
   1  11   0 5.87957 1.08628  12
   1  11   0 -10.986 24.7318   2
   1  11   0 5.70443 0.86068  16
   1  11   0 8.07445 1.48418   5
  -2 -11   0 20.2347 4.51976  45
  -2 -11   0 23.0435 2.13648  19
  -2 -11   0 23.4312 3.61048  48
  -2 -11   0 25.3894 4.59744   7
  -2 -11   0 24.6942 3.73237   5
  -2 -11   0 23.6092 2.67356  12
  -2 -11   0 21.9432 4.79078  37
   2  11   0 23.9785 1.95654  16
   2  11   0 29.0406 20.7342   2
   2  11   0 24.0554 1.94817  12
   2  11   0 25.3676 2.60561  35
   2  11   0 26.6874 2.31821   5
  -3 -11   0 5.87349 2.54152   7
  -3 -11   0 7.93631 1.56842  36
  -3 -11   0 6.55401 1.37672  12
  -3 -11   0 13.8611 5.24257  45
  -3 -11   0 7.86975 1.09243  19
  -3 -11   0 8.52902 2.48245   5
  -3 -11   0 5.83921 3.88482  37
   3  11   0 6.76015 1.07067   5
   3  11   0 11.3789 2.73220  43
   3  11   0 7.46180 1.32956  35
   3  11   0 8.51484 1.06949  16
  -4 -11   0 13.0415 3.03129   7
  -4 -11   0 14.9532 1.88080  36
  -4 -11   0 12.9028 2.92754  48
  -4 -11   0 15.1513 1.60656  19
  -4 -11   0 8.94168 1.50121  12
   4  11   0 11.9050 1.27526  16
   4  11   0 15.6311 1.54494   5
   4  11   0 18.7735 3.46914  43
  -5 -11   0 1.36693 0.95897  12
  -5 -11   0 2.07298 0.74409  19
  -5 -11   0 0.88735 1.10863  36
   5  11   0 0.79917 0.52929   5
   5  11   0 -0.0404 0.52832  16
   5  11   0 0.65708 0.83754  35
   5  11   0 -0.9918 1.63175  43
   5  11   0 0.59938 0.73888  10
   5  11   0 0.46640 0.62064  23
  -6 -11   0 12.3388 1.84676  36
  -6 -11   0 15.0978 1.38761  19
  -6 -11   0 18.7522 2.52608  12
   6  11   0 11.8467 1.51030  35
   6  11   0 11.2869 2.35398  43
   6  11   0 14.8366 1.28405  10
   6  11   0 13.6529 1.14778  23
   7  11   0 1.39418 0.37960  23
  12 -12   0 0.39679 1.60241   8
  12 -12   0 -0.2775 0.55641  22
  12 -12   0 -0.4834 0.78407  28
  12 -12   0 -0.2952 2.15078  50
 -12  12   0 0.52482 0.28970  19
  11 -12   0 29.0962 2.40446  22
  11 -12   0 24.9606 2.66832  28
  11 -12   0 25.5612 6.18853  50
  11 -12   0 25.1845 3.55397   8
  11 -12   0 24.5804 2.50312  21
 -11  12   0 33.6738 2.13521  19
 -11  12   0 25.3900 2.00016  36
  10 -12   0 23.8296 5.08981  50
  10 -12   0 25.6865 2.22098  13
  10 -12   0 28.3839 2.73446  22
  10 -12   0 25.6483 2.97161  28
  10 -12   0 27.3041 2.88320   8
  10 -12   0 25.9378 2.39406  21
 -10  12   0 25.1503 1.88559  12
 -10  12   0 25.5255 2.08890  36
 -10  12   0 27.3158 1.77513  19
 -10  12   0 26.6489 2.93477   7
   9 -12   0 89.1355 6.58968  28
   9 -12   0 95.1018 6.26245  44
   9 -12   0 78.7556 6.20425  21
   9 -12   0 95.9514 6.43786  22
   9 -12   0 93.1301 6.46273   8
   9 -12   0 100.286 5.94764  13
   9 -12   0 87.3101 9.71377  50
  -9  12   0 98.0264 5.90628  36
  -9  12   0 97.9527 5.68101  19
  -9  12   0 92.6040 6.81885   7
  -9  12   0 87.3890 5.78188  12
   8 -12   0 0.78132 0.86139  13
   8 -12   0 0.05808 1.31911  28
   8 -12   0 2.12137 1.53987  21
   8 -12   0 1.71155 1.36550   8
   8 -12   0 1.04191 3.41868  50
   8 -12   0 1.53402 1.11334   5
   8 -12   0 1.75245 2.56945  44
   8 -12   0 1.06499 1.27773  22
  -8  12   0 1.70506 0.69506  12
  -8  12   0 1.73637 3.00028  41
  -8  12   0 1.21974 0.77281  36
  -8  12   0 1.77415 1.52872   7
  -8  12   0 1.38780 0.50589  19
   7 -12   0 2.06731 3.57181  50
   7 -12   0 -0.4978 1.33052  22
   7 -12   0 3.17356 1.47514   8
   7 -12   0 0.50607 1.63895  44
   7 -12   0 1.56283 1.69433  28
   7 -12   0 -7.7399 30.2578   1
   7 -12   0 1.37256 0.92393  13
   7 -12   0 2.35326 1.23612   5
   7 -12   0 0.42435 1.24567  30
  -7  12   0 1.54512 0.74865  12
  -7  12   0 1.17317 1.24786  36
  -7  12   0 2.10617 0.52366  19
  -7  12   0 0.69213 2.21888  41
  -7  12   0 3.23354 1.54045   7
   6 -12   0 5.58959 1.52745   5
   6 -12   0 6.94485 4.20724  50
   6 -12   0 -4.3151 30.4781   1
   6 -12   0 6.95090 1.36386  13
   6 -12   0 6.44304 2.27850  44
   6 -12   0 6.34807 1.61907   8
   6 -12   0 5.02521 1.87087  28
  -6  12   0 5.86005 1.08062  36
  -6  12   0 7.13551 0.79304  19
  -6  12   0 7.11514 1.89048   7
  -6  12   0 7.30995 2.99359  41
  -6  12   0 8.09779 1.10691  12
  -6  12   0 4.65189 3.36816  47
   5 -12   0 15.9886 5.33113  50
   5 -12   0 8.61898 5.44668  14
   5 -12   0 15.1692 2.07627   8
   5 -12   0 19.2479 2.70526  28
   5 -12   0 16.8086 2.14633  13
   5 -12   0 -3.9564 31.3166   1
   5 -12   0 16.9385 2.61437   5
  -5  12   0 16.0590 2.91281   7
  -5  12   0 13.5630 3.43361  41
  -5  12   0 17.3611 1.37115  19
  -5  12   0 18.8506 3.73478  18
  -5  12   0 16.8870 1.74638  12
  -5  12   0 15.4125 2.44632  29
  -5  12   0 13.2269 2.95192  47
  -5  12   0 15.5354 1.78060  36
   4 -12   0 0.12999 2.04952  12
   4 -12   0 0.26761 1.00456  13
   4 -12   0 9.26871 37.5902   1
   4 -12   0 -1.0916 11.8595  51
   4 -12   0 1.25359 3.45451  14
   4 -12   0 -0.6049 1.30804   5
  -4  12   0 0.66787 2.25569  41
  -4  12   0 0.81702 1.31997  29
  -4  12   0 -0.2549 0.83269  36
  -4  12   0 0.83814 1.58616   7
  -4  12   0 1.84865 2.17461  47
  -4  12   0 -0.2266 1.50742  18
  -4  12   0 0.85521 0.85404   5
  -4  12   0 0.35003 0.74105  12
  -4  12   0 0.43994 0.48670  19
   3 -12   0 57.4002 46.8536   1
   3 -12   0 11.4616 8.78722  51
   3 -12   0 12.7851 4.68913  14
   3 -12   0 18.6549 2.40339  12
   3 -12   0 24.6707 3.07821   5
  -3  12   0 19.2951 3.20836  18
  -3  12   0 13.2306 2.78835  46
  -3  12   0 20.9439 1.88380  12
  -3  12   0 16.3249 4.71770  42
  -3  12   0 15.4143 1.85307  36
  -3  12   0 18.7411 1.44143  19
  -3  12   0 21.3692 2.09522   5
  -3  12   0 12.2103 2.33486  29
  -3  12   0 16.5645 3.75645   7
  -3  12   0 15.9292 3.53909  47
   2 -12   0 -17.867 104.962   1
   2 -12   0 60.5030 9.90068  14
   2 -12   0 59.5195 16.5701  51
   2 -12   0 58.1614 4.38309  12
   2 -12   0 58.9530 4.99786   5
  -2  12   0 58.5813 3.95847  12
  -2  12   0 56.3690 3.56488  19
  -2  12   0 56.2474 5.05119  29
  -2  12   0 59.7373 4.08423   5
  -2  12   0 52.2053 5.96918  47
  -2  12   0 55.6529 9.69223  42
   1 -12   0 1.93525 1.52068   5
   1 -12   0 2.66468 1.20281  12
  -1  12   0 3.04081 0.99419   5
  -1  12   0 2.69895 0.87644  12
   0 -12   0 9.42622 2.15304   5
   0 -12   0 5.92705 1.34772  12
   0  12   0 9.44286 1.15407  12
   0  12   0 8.77085 1.30385   5
   0  12   0 7.50598 1.34741  35
  -1 -12   0 72.9222 5.83874   5
   1  12   0 77.9909 5.04528   5
   1  12   0 75.1925 4.79934  12
   1  12   0 73.5488 5.73430  35
  -2 -12   0 0.23784 0.82012  19
  -2 -12   0 0.55641 1.07062  12
  -2 -12   0 -1.1740 1.59582   5
   2  12   0 0.04989 0.93441  35
   2  12   0 -0.1256 0.58721   5
  -3 -12   0 0.80054 0.70997  19
  -3 -12   0 0.09096 1.12940  12
   3  12   0 0.23681 1.85490  43
   3  12   0 0.15743 0.67299  23
   3  12   0 0.78054 0.84009   5
   3  12   0 -0.4429 0.78622  35
  -4 -12   0 0.57098 0.85739  12
  -4 -12   0 0.26731 0.86955  19
   4  12   0 0.47421 0.59979  10
   4  12   0 0.57918 0.50382  23
   4  12   0 1.42575 1.36622  43
   4  12   0 0.26185 0.45565   5
   4  12   0 0.43034 0.74792  35
  -5 -12   0 8.54362 1.20875  12
   5  12   0 10.6633 2.05310  43
   5  12   0 9.02242 1.17140  10
   5  12   0 11.0180 1.00579  23
  11 -13   0 40.6604 3.13134  28
  11 -13   0 44.8594 3.00909  22
 -11  13   0 45.8185 2.68846  19
  10 -13   0 8.98460 2.22969   8
  10 -13   0 9.19864 1.23393  22
  10 -13   0 13.5227 1.85476  28
  10 -13   0 11.5508 3.86818  50
 -10  13   0 12.2493 0.92643  19
 -10  13   0 10.9617 1.23319  36
   9 -13   0 4.26671 1.49775  28
   9 -13   0 4.08935 3.51717  50
   9 -13   0 3.96058 1.26923  22
   9 -13   0 2.88422 1.37260   8
  -9  13   0 5.25853 0.86172  36
  -9  13   0 3.64841 0.87775  12
  -9  13   0 4.74801 0.56173  19
  -9  13   0 5.02716 2.14409  46
  -9  13   0 2.97922 1.54536   7
   8 -13   0 59.5132 4.92937  28
   8 -13   0 56.7361 5.05581   8
   8 -13   0 62.2169 4.84094  22
   8 -13   0 49.4250 8.71041  50
   8 -13   0 67.8304 4.38530  13
  -8  13   0 65.9752 4.15127  36
  -8  13   0 63.8763 3.90036  19
  -8  13   0 64.3780 4.06078  12
  -8  13   0 64.0124 5.19127   7
   7 -13   0 0.35267 1.05340  22
   7 -13   0 0.68998 0.78384  13
   7 -13   0 0.24805 1.39157  44
   7 -13   0 1.14999 2.04072   5
   7 -13   0 0.43832 1.35486  28
  -7  13   0 1.18156 1.40140   7
  -7  13   0 1.00680 0.45833  19
  -7  13   0 -0.2987 0.73485  36
  -7  13   0 0.41967 0.99489  12
   6 -13   0 28.6058 3.51765  44
   6 -13   0 28.9609 2.97732   5
   6 -13   0 27.7306 3.42429  28
   6 -13   0 24.9395 2.76232  22
   6 -13   0 28.6649 2.36520  13
  -6  13   0 29.2487 2.24649  12
  -6  13   0 28.5657 1.94853  19
  -6  13   0 27.6765 3.38445   7
  -6  13   0 28.0960 2.28892  36
   5 -13   0 28.6837 3.43301  28
   5 -13   0 29.1786 3.04603  13
   5 -13   0 30.8673 3.16793   5
  -5  13   0 24.7014 3.64893  46
  -5  13   0 30.1838 1.98078  19
  -5  13   0 27.0573 2.31458  36
  -5  13   0 30.9057 2.34408  12
  -5  13   0 28.9368 3.66368   7
   4 -13   0 2.69992 1.56064  28
   4 -13   0 3.01266 1.74186  13
   4 -13   0 3.48334 1.53131   5
  -4  13   0 4.20650 0.94978  36
  -4  13   0 3.80925 0.99081   5
  -4  13   0 3.54699 0.87450  12
  -4  13   0 3.32964 0.57427  19
   3 -13   0 8.49574 2.15097  13
   3 -13   0 8.73276 2.32097  12
   3 -13   0 4.95332 1.51300   5
  -3  13   0 8.63270 1.12952  12
  -3  13   0 9.01760 1.61183   5
   2 -13   0 2.37318 1.19397  12
   2 -13   0 2.39082 1.35673   5
  -2  13   0 1.85429 0.78046  12
   1 -13   0 0.60315 1.32772   5
   1 -13   0 1.90178 1.10735  12
  -1  13   0 1.45018 0.85022   5
  -1  13   0 2.25082 0.76470  12
   0 -13   0 20.9468 2.99538  12
   0 -13   0 18.5069 2.56451   5
   0  13   0 16.8761 1.56796  12
  -1 -13   0 14.5782 1.99422  12
  -1 -13   0 13.8063 2.18812   5
   1  13   0 14.3302 1.48968   5
  -2 -13   0 45.8874 4.28022   5
  -2 -13   0 49.2191 3.61810  12
   2  13   0 51.6923 3.10742  23
   2  13   0 47.9795 4.25583  43
   2  13   0 48.8620 3.27656   5
  -3 -13   0 1.17123 0.78664  12
   3  13   0 0.93123 2.41084  43
   3  13   0 1.75235 0.53557   5
   3  13   0 1.68624 0.54691  23
   3  13   0 1.73712 0.58955  10
  -4 -13   0 0.94757 0.63248  12
   4  13   0 1.04580 0.32754  23
  10 -14   0 4.76137 0.77256  22
   9 -14   0 0.43716 0.77449  22
   9 -14   0 0.03963 0.72914  28
  -9  14   0 0.13837 0.31266  19
  -9  14   0 0.06360 0.41300  12
   8 -14   0 29.7281 2.86331  28
  -8  14   0 36.2521 2.28347  12
  -8  14   0 30.6611 2.00389  19
  -8  14   0 27.8033 2.52777  36
   7 -14   0 4.18781 1.14976   5
   7 -14   0 4.81286 1.38722  28
   7 -14   0 4.29017 1.16378  22
  -7  14   0 5.20096 0.70019  12
  -7  14   0 4.32837 0.53148  19
  -7  14   0 4.03737 0.78220  36
   6 -14   0 34.1715 2.92869   5
   6 -14   0 31.7789 2.82119  22
   6 -14   0 30.5661 3.12200  28
  -6  14   0 24.6480 2.46255  36
  -6  14   0 33.5582 2.05569  19
  -6  14   0 35.3667 2.31636  12
   5 -14   0 -0.3181 0.99220  22
   5 -14   0 1.07692 1.25038  44
   5 -14   0 0.15549 1.19487  28
   5 -14   0 0.66456 1.10810   5
  -5  14   0 0.21731 0.36050  19
  -5  14   0 -0.0928 0.56275  12
   4 -14   0 85.8087 6.13539   5
   4 -14   0 86.3025 6.62828  44
   4 -14   0 77.0306 6.04888  28
  -4  14   0 86.5711 5.52383   5
  -4  14   0 95.2020 5.47247  12
   3 -14   0 28.6933 2.94215   5
   3 -14   0 22.3670 2.84434  28
  -3  14   0 32.2332 2.15960  12
  -3  14   0 27.5801 2.22165   5
   2 -14   0 -0.0478 1.08503   5
   2 -14   0 0.78394 1.15524  28
  -2  14   0 -0.1116 0.52635  12
  -2  14   0 0.33062 0.57780   5
   1 -14   0 7.73798 1.41389  28
   1 -14   0 5.76046 1.36208  12
   1 -14   0 7.20867 1.61293   5
  -1  14   0 7.37725 1.08485  12
  -1  14   0 7.31290 1.09327   5
   0 -14   0 1.30361 1.35476  12
   0 -14   0 0.03230 0.92116  28
   0 -14   0 -0.3191 1.05461   5
   0  14   0 0.71468 0.53106   5
   0  14   0 0.83301 0.46113  23
   0  14   0 1.32450 1.34103  43
  -1 -14   0 21.8341 2.29387  28
  -1 -14   0 35.8105 3.87932   5
  -1 -14   0 26.2902 2.18154  12
   1  14   0 27.9725 1.79296  23
   1  14   0 30.1854 2.05248   5
   1  14   0 26.4391 2.66620  43
  -2 -14   0 0.67747 0.78525  12
   2  14   0 1.84118 1.52716  43
   2  14   0 0.21423 0.32894   5
   2  14   0 0.42624 0.32295  23
   8 -15   0 -1.5880 0.71464  22
   7 -15   0 2.05972 1.03754  28
   7 -15   0 2.05848 0.78426  22
  -7  15   0 2.37016 0.44882  12
   6 -15   0 19.5498 2.15739  28
   6 -15   0 22.4047 1.84580  22
  -6  15   0 22.5784 1.54360  12
   5 -15   0 6.52379 0.95080  22
   5 -15   0 6.80369 1.14558   5
   5 -15   0 3.80887 0.97275  28
  -5  15   0 7.26924 0.78384  12
   4 -15   0 3.32515 0.76635  22
   4 -15   0 3.45364 0.91983  28
   4 -15   0 4.16393 1.08221   5
  -4  15   0 5.15807 0.61526  12
   3 -15   0 27.4584 2.59660  28
   3 -15   0 29.2028 2.54257   5
   3 -15   0 28.8408 2.18478  22
  -3  15   0 29.8277 1.90077  12
   2 -15   0 34.1759 2.73845  22
   2 -15   0 41.8268 3.18074   5
  -2  15   0 43.2177 2.73891   5
   1 -15   0 3.96678 1.18263   5
  -1  15   0 2.87524 1.31918  43
  -1  15   0 2.74456 0.51132   5
   0  15  -1 4.13556 1.22739  43
  -1  15  -1 0.93915 1.03470  43
  -1  15  -1 1.27109 0.47488   5
   1 -15   1 1.55698 1.31552   5
  -2  15  -1 43.5219 2.92754   5
   2 -15   1 39.0427 3.01463  22
   2 -15   1 44.4205 3.35324   5
  -3  15  -1 2.13566 0.45684  12
   3 -15   1 1.77507 1.26349   5
   3 -15   1 1.80496 0.92023  28
   3 -15   1 1.37212 0.67021  22
  -4  15  -1 0.48724 0.60055  12
   4 -15   1 0.98846 0.66509  22
   4 -15   1 0.94988 1.11039   5
   4 -15   1 0.60964 0.81129  28
   5 -15   1 1.69178 1.11835   5
   5 -15   1 2.65902 0.87472  28
   5 -15   1 2.35815 0.74597  22
  -6  15  -1 0.03247 0.40211  12
   6 -15   1 0.06621 0.77881  28
   6 -15   1 -0.6470 0.63973  22
  -7  15  -1 2.01503 0.44488  12
   7 -15   1 2.01225 0.67808  22
   8 -15   1 -0.7122 0.50344  22
   2  14  -1 7.37075 0.82247   5
   2  14  -1 7.11031 0.70046  23
   2  14  -1 5.02308 1.16856  43
   2  14  -1 8.22515 0.84783  10
  -2 -14   1 8.56600 1.22827  12
   1  14  -1 55.5381 3.38089   5
   1  14  -1 49.1355 3.14083  23
   1  14  -1 48.9374 4.08837  43
  -1 -14   1 48.8731 4.72414   5
  -1 -14   1 50.4778 3.90571  28
  -1 -14   1 52.8564 3.62960  12
   0  14  -1 29.6436 2.08095   5
   0  14  -1 31.1157 1.94109  23
   0 -14   1 24.6428 2.61897  28
   0 -14   1 29.2380 2.46768  12
   0 -14   1 18.3706 3.14561   5
  -1  14  -1 0.71694 0.57852   5
  -1  14  -1 0.70894 0.47716  12
   1 -14   1 0.75358 1.12113  28
   1 -14   1 0.25257 0.94411  12
   1 -14   1 0.26486 1.23898   5
   1 -14   1 0.29342 0.66641  13
  -2  14  -1 18.9117 1.62665  12
  -2  14  -1 21.7167 1.75408   5
   2 -14   1 18.6783 2.65315   5
   2 -14   1 16.0563 2.43414  28
   2 -14   1 19.8979 2.12581  13
   2 -14   1 21.0673 2.88982  12
  -3  14  -1 2.05526 0.67184  12
  -3  14  -1 1.11840 0.67752   5
   3 -14   1 0.65358 1.23178   5
   3 -14   1 1.27182 1.22937  28
   3 -14   1 2.07084 0.98689  13
  -4  14  -1 8.76363 1.26098   5
  -4  14  -1 10.3541 1.28676  12
   4 -14   1 10.6102 1.48408  22
   4 -14   1 5.98037 1.42471   5
   4 -14   1 10.6448 1.43715  13
   4 -14   1 7.47249 1.70030  28
  -5  14  -1 0.48274 0.52949  12
   5 -14   1 0.08484 0.99083  22
   5 -14   1 0.97267 1.16222   5
   5 -14   1 0.38376 1.27650  28
   5 -14   1 0.19819 0.98459  13
   5 -14   1 0.61246 1.46982  44
  -6  14  -1 69.5736 4.05541  19
  -6  14  -1 73.8700 4.29417  12
  -6  14  -1 60.6395 4.26983  36
   6 -14   1 70.2095 4.70682  22
   6 -14   1 68.5302 4.29851  13
   6 -14   1 63.1865 4.83532  44
   6 -14   1 65.8442 4.85955   5
   6 -14   1 58.5137 4.76735  28
  -7  14  -1 1.09986 0.56339  12
  -7  14  -1 1.27636 0.69132  36
  -7  14  -1 1.61259 0.41427  19
   7 -14   1 -0.1126 0.84044  13
   7 -14   1 1.73759 1.24031  28
   7 -14   1 0.96858 1.03150  22
   7 -14   1 0.71473 0.94127   5
  -8  14  -1 48.7733 2.77454  19
  -8  14  -1 45.4072 3.22122  12
  -8  14  -1 39.9109 2.98585  36
   8 -14   1 44.7211 3.54930  28
   8 -14   1 42.8711 3.27428  22
  -9  14  -1 -0.2738 0.78010  36
  -9  14  -1 0.06771 0.44722  12
  -9  14  -1 0.00587 0.43647  19
   9 -14   1 0.60666 0.81946  28
   9 -14   1 0.91993 0.74419  22
 -10  14  -1 35.6594 2.08571  19
  10 -14   1 30.9163 2.35154  22
   4  13  -1 43.1981 2.72517  23
   4  13  -1 45.1084 3.32453  43
   4  13  -1 45.6899 2.92581  10
  -4 -13   1 43.5505 3.16601  12
   3  13  -1 4.18221 0.73160  10
   3  13  -1 3.27083 0.58445   5
   3  13  -1 5.46437 1.51847  43
   3  13  -1 4.41247 0.57760  23
  -3 -13   1 3.46045 0.91629  12
   2  13  -1 -0.2097 0.54937   5
   2  13  -1 -0.4789 1.62451  43
   2  13  -1 0.20414 0.47965  23
  -2 -13   1 -0.2169 1.61425   5
  -2 -13   1 -0.1239 0.85563  12
   1  13  -1 0.58463 0.60852   5
  -1 -13   1 1.57957 1.53715   5
  -1 -13   1 1.81616 1.09128  12
   0  13  -1 19.0501 1.60114  12
   0  13  -1 18.0861 1.82527   5
   0 -13   1 11.7193 2.38362   5
   0 -13   1 18.0897 2.32345  12
  -1  13  -1 45.4780 2.94717  12
  -1  13  -1 37.8708 3.06552   5
   1 -13   1 36.3983 3.92652   5
   1 -13   1 43.4424 3.47702  12
  -2  13  -1 301.609 18.1445   5
  -2  13  -1 305.654 18.0393  12
   2 -13   1 300.441 18.8197   5
   2 -13   1 295.216 18.3531  12
  -3  13  -1 57.1603 3.94696   5
  -3  13  -1 59.2525 3.83945  12
  -3  13  -1 56.1743 3.48618  19
   3 -13   1 61.4009 4.85499   5
   3 -13   1 46.3135 4.93237  12
   3 -13   1 54.4769 4.63122  28
  -4  13  -1 54.7454 3.54567  12
  -4  13  -1 48.1738 3.51642  36
  -4  13  -1 57.9094 3.89667   5
  -4  13  -1 51.8150 3.21403  19
  -4  13  -1 38.5755 4.78814  46
   4 -13   1 44.4083 4.31196  28
   4 -13   1 55.7476 4.47648   5
   4 -13   1 55.2899 3.85043  13
  -5  13  -1 10.2449 1.30695  36
  -5  13  -1 11.7778 2.41907   7
  -5  13  -1 14.1592 1.51415  12
  -5  13  -1 12.3811 1.10732  19
  -5  13  -1 9.81572 2.49321  46
   5 -13   1 13.8022 1.90871  13
   5 -13   1 9.68044 1.68732   5
   5 -13   1 9.41949 2.08822  28
  -6  13  -1 6.76919 1.91208   7
  -6  13  -1 1.97605 1.81000  46
  -6  13  -1 5.81091 0.98717  36
  -6  13  -1 6.61060 0.96670  12
  -6  13  -1 4.75092 0.62829  19
   6 -13   1 6.62312 1.91948  28
   6 -13   1 5.98867 3.33393  44
   6 -13   1 5.66658 1.26478  13
   6 -13   1 5.81375 1.11895  30
   6 -13   1 3.32497 1.21122  22
   6 -13   1 4.85518 1.42470   5
  -7  13  -1 17.2143 1.81603  12
  -7  13  -1 12.3932 2.65379  46
  -7  13  -1 17.9400 1.27492  19
  -7  13  -1 14.6305 1.63060  36
  -7  13  -1 18.9417 2.81526   7
   7 -13   1 10.6733 1.66324  22
   7 -13   1 10.4568 1.96712  28
   7 -13   1 12.7326 1.56088  30
   7 -13   1 14.9798 2.13969   5
   7 -13   1 17.1808 1.76676  13
   7 -13   1 12.3727 2.20684  44
  -8  13  -1 3.97685 0.72260  12
  -8  13  -1 4.22650 0.69942  19
  -8  13  -1 4.54575 2.06800  46
  -8  13  -1 3.55630 0.81665  36
  -8  13  -1 2.77217 1.45573   7
   8 -13   1 6.07016 4.34192  50
   8 -13   1 1.15068 1.41093  22
   8 -13   1 3.22356 1.35665  44
   8 -13   1 3.29307 0.86755  13
   8 -13   1 3.52562 1.66287   8
   8 -13   1 3.78885 1.59873  28
  -9  13  -1 92.6981 5.27060  19
  -9  13  -1 80.5043 5.47782  12
  -9  13  -1 82.4462 6.38340   7
  -9  13  -1 109.369 5.82621  36
  -9  13  -1 83.3241 6.94898  46
   9 -13   1 76.9692 5.86872   8
   9 -13   1 97.5396 5.59720  13
   9 -13   1 69.8983 7.98984  50
   9 -13   1 84.2055 6.05015  28
   9 -13   1 90.2387 5.85614  22
 -10  13  -1 33.5117 2.33687  36
 -10  13  -1 38.1717 2.11683  19
  10 -13   1 34.8026 2.66890  22
  10 -13   1 17.9938 3.03862   8
  10 -13   1 28.1707 6.60051  50
  10 -13   1 35.7308 2.83312  28
 -11  13  -1 1.89256 0.34550  19
  11 -13   1 1.98817 0.77659  22
  11 -13   1 1.61237 0.90273  28
   6  12  -1 2.29471 0.33694  23
   5  12  -1 31.9013 2.15934  23
   5  12  -1 30.5235 2.21188  10
   5  12  -1 35.2455 3.97397  43
   5  12  -1 32.2896 2.15946   5
  -5 -12   1 30.4894 2.16734  19
  -5 -12   1 30.9927 3.11332  12
   4  12  -1 4.01948 0.92523  35
   4  12  -1 4.67139 0.61703  23
   4  12  -1 4.92842 0.89935  10
   4  12  -1 4.34324 1.64254  43
   4  12  -1 4.43322 0.72328   5
  -4 -12   1 3.32940 1.04566  12
  -4 -12   1 4.42996 0.81045  19
   3  12  -1 149.098 9.95752  35
   3  12  -1 119.164 12.1289  43
   3  12  -1 203.258 10.2095   5
  -3 -12   1 164.832 9.85785  19
  -3 -12   1 149.227 11.7405   5
  -3 -12   1 181.575 10.5867  12
   2  12  -1 0.93366 0.75718   5
   2  12  -1 -1.3949 0.81600  35
  -2 -12   1 -0.0879 1.61275   5
  -2 -12   1 0.42183 0.95044  12
  -2 -12   1 0.67803 1.15668  19
   1  12  -1 20.8274 1.82208  12
   1  12  -1 20.4125 2.06776   5
   1  12  -1 21.6638 2.39266  35
  -1 -12   1 23.0386 2.55859  12
  -1 -12   1 20.4717 1.91163  19
  -1 -12   1 21.3541 2.85299   5
   0  12  -1 0.23503 0.92357  35
   0  12  -1 -0.0205 0.69918  12
   0  12  -1 0.44849 0.79678   5
   0 -12   1 1.28646 1.43459   5
   0 -12   1 -0.2242 1.06541  12
  -1  12  -1 5.05535 1.16163   5
  -1  12  -1 3.14861 0.86315  12
   1 -12   1 2.90304 1.21543  12
   1 -12   1 3.07102 7.96524  51
   1 -12   1 4.85637 1.71301   5
  -2  12  -1 0.48200 0.78402  12
  -2  12  -1 0.05977 0.86834   5
  -2  12  -1 1.03374 1.95183  18
  -2  12  -1 0.29928 0.49043  19
  -2  12  -1 -0.6666 1.36798  29
  -2  12  -1 0.39564 1.71218  47
   2 -12   1 -0.6661 1.31780   5
   2 -12   1 -0.8161 1.25800  12
   2 -12   1 0.95500 6.52370  51
   2 -12   1 -3.5197 74.8082   1
   2 -12   1 2.09070 3.58098  14
  -3  12  -1 82.3739 5.11657  12
  -3  12  -1 68.8961 7.74925  42
  -3  12  -1 79.1843 4.74362  19
  -3  12  -1 77.6955 6.98397  47
  -3  12  -1 62.9396 5.82027  29
  -3  12  -1 79.3306 6.68752  18
  -3  12  -1 80.5320 5.20544   5
  -3  12  -1 77.5956 5.04548  36
  -3  12  -1 73.6570 6.48851  46
  -3  12  -1 76.6626 6.37763   7
  -3  12  -1 74.5266 7.62184  41
   3 -12   1 75.8603 15.8784  51
   3 -12   1 71.2854 9.22193  14
   3 -12   1 3.08216 40.0888   1
   3 -12   1 77.6602 5.45398  12
   3 -12   1 79.8610 5.99249   5
  -4  12  -1 7.07371 2.83899  41
  -4  12  -1 9.65644 1.25939  12
  -4  12  -1 8.15352 1.25608   5
  -4  12  -1 6.70929 1.86609  29
  -4  12  -1 2.26785 3.80173  42
  -4  12  -1 8.58234 1.24874  36
  -4  12  -1 8.38494 2.58991  47
  -4  12  -1 6.35869 2.05179  18
  -4  12  -1 8.07606 0.85666  19
  -4  12  -1 8.57353 2.16865   7
   4 -12   1 9.25586 1.83086  12
   4 -12   1 10.6706 2.00749   5
   4 -12   1 5.47981 4.12737  14
   4 -12   1 6.37209 1.99679  28
   4 -12   1 7.20695 8.94481  51
   4 -12   1 -8.5484 31.8391   1
  -5  12  -1 5.09420 1.99613  18
  -5  12  -1 7.81255 1.18020  36
  -5  12  -1 8.08337 2.04104   7
  -5  12  -1 9.31110 1.22096  12
  -5  12  -1 5.71900 2.50591  41
  -5  12  -1 8.04867 2.45227  47
  -5  12  -1 8.50406 1.00554  19
  -5  12  -1 7.10416 1.89908  29
   5 -12   1 7.82485 1.41322  13
   5 -12   1 3.79762 3.69296  14
   5 -12   1 -5.3149 29.9057   1
   5 -12   1 8.03971 2.11881  28
   5 -12   1 8.86455 1.79639   5
  -6  12  -1 50.0973 3.60266  36
  -6  12  -1 51.6738 4.75879   7
  -6  12  -1 55.6164 3.64925  12
  -6  12  -1 54.7274 3.31444  19
   6 -12   1 48.9567 4.23232   8
   6 -12   1 44.3751 7.49637  50
   6 -12   1 47.0692 4.57050  28
   6 -12   1 52.1601 4.33942   5
   6 -12   1 53.4870 3.99207  13
   6 -12   1 54.2841 4.29344  22
   6 -12   1 14.7941 27.6008   1
  -7  12  -1 12.5596 1.50390  12
  -7  12  -1 12.4738 2.55745   7
  -7  12  -1 9.76221 3.35381  41
  -7  12  -1 11.7373 1.13214  19
  -7  12  -1 12.6818 1.57618  36
   7 -12   1 10.5443 1.89515  22
   7 -12   1 10.8102 2.47612  44
   7 -12   1 13.2482 2.05649   8
   7 -12   1 12.0157 1.49534  30
   7 -12   1 9.25420 4.30765  50
   7 -12   1 8.58127 1.36756  13
   7 -12   1 12.2428 2.22552  28
   7 -12   1 9.88974 1.74656   5
  -8  12  -1 5.95399 3.28428  41
  -8  12  -1 6.96146 0.73532  19
  -8  12  -1 4.52788 0.95779  36
  -8  12  -1 7.38202 0.98168  12
  -8  12  -1 9.40449 2.25607   7
   8 -12   1 6.27671 1.67022   8
   8 -12   1 3.09679 1.53874  28
   8 -12   1 2.45292 3.81526  50
   8 -12   1 4.33359 1.42102  22
   8 -12   1 3.34189 1.78880  44
   8 -12   1 7.75540 1.39905   5
   8 -12   1 6.72688 1.17888  13
   8 -12   1 4.86662 1.17012  30
   8 -12   1 6.04226 1.80472  21
  -9  12  -1 52.3621 4.47350   7
  -9  12  -1 49.6865 3.40755  12
  -9  12  -1 54.9644 3.24094  19
  -9  12  -1 51.6300 3.51113  36
   9 -12   1 49.0392 4.34056  28
   9 -12   1 53.0807 3.76088  13
   9 -12   1 44.9407 4.06316  21
   9 -12   1 48.4373 4.11892  44
   9 -12   1 44.8880 8.01847  50
   9 -12   1 52.2287 4.28772   8
 -10  12  -1 7.02624 1.05295  12
 -10  12  -1 7.58999 0.83692  19
 -10  12  -1 9.28582 1.78789   7
 -10  12  -1 7.56960 1.00798  36
  10 -12   1 8.42109 1.48466  22
  10 -12   1 7.89373 1.01935  13
  10 -12   1 7.73221 3.98325  50
  10 -12   1 7.76190 1.58775  21
  10 -12   1 6.73364 1.52610  44
  10 -12   1 8.57730 1.77111   8
  10 -12   1 6.25269 1.64281  28
 -11  12  -1 26.7484 1.95993  36
 -11  12  -1 26.3015 1.81707  19
  11 -12   1 24.5417 2.64464  28
  11 -12   1 23.1809 2.38920  21
  11 -12   1 20.0704 2.81688   8
  11 -12   1 25.6034 5.52449  50
  11 -12   1 25.1170 2.33842  22
  11 -12   1 25.7275 1.82461  13
 -12  12  -1 2.60486 0.38981  19
  12 -12   1 1.41382 1.33846   8
  12 -12   1 0.45585 2.60294  50
  12 -12   1 1.40966 0.72075  22
  12 -12   1 1.44399 0.87609  28
   7  11  -1 8.17787 1.48863  43
   7  11  -1 7.09447 0.71356  23
  -7 -11   1 7.26014 0.78688  19
   6  11  -1 7.00394 1.25191  35
   6  11  -1 8.35068 1.78273  43
   6  11  -1 8.86668 1.30984  10
   6  11  -1 9.68034 0.96116  23
  -6 -11   1 8.81521 1.55306  36
  -6 -11   1 8.99660 0.99790  19
  -6 -11   1 8.54001 1.32505  12
   5  11  -1 0.72902 0.58267  23
   5  11  -1 0.33476 0.74488  10
   5  11  -1 -0.3003 0.81375  35
   5  11  -1 -0.5239 0.66233  16
   5  11  -1 -0.3904 1.71960  43
   5  11  -1 0.50876 0.53014   5
  -5 -11   1 0.04199 2.49855  48
  -5 -11   1 0.70384 3.07459   7
  -5 -11   1 0.40501 0.73062  19
  -5 -11   1 0.41116 0.99805  12
  -5 -11   1 0.34589 1.76236  36
   4  11  -1 72.2482 5.76269  35
   4  11  -1 75.8344 4.70933  16
   4  11  -1 77.7918 6.39255  43
   4  11  -1 80.1521 4.79276  23
   4  11  -1 78.8934 4.95475   5
  -4 -11   1 78.3041 5.44619  12
  -4 -11   1 74.5387 5.40492  36
  -4 -11   1 67.2153 6.56034  48
  -4 -11   1 78.1089 4.94233  19
  -4 -11   1 74.2072 6.84182   7
   3  11  -1 -0.7168 0.74564  16
   3  11  -1 -0.0869 1.01163  35
   3  11  -1 0.10178 0.73457   5
  -3 -11   1 -0.9470 2.49773   5
  -3 -11   1 0.40718 0.77516  19
  -3 -11   1 -0.5042 1.14808  36
  -3 -11   1 -0.3899 3.60905  37
  -3 -11   1 -0.4534 4.46819  45
  -3 -11   1 -0.1229 0.96240  12
  -3 -11   1 1.45365 4.01404  48
  -3 -11   1 0.20738 2.75278  34
  -3 -11   1 1.15796 3.10082   7
   2  11  -1 29.9270 2.41229   5
   2  11  -1 27.2117 2.15623  12
   2  11  -1 28.7894 2.09631  16
   2  11  -1 28.5123 2.66389  35
   2  11  -1 33.4463 30.0475   2
  -2 -11   1 26.5866 4.47599   7
  -2 -11   1 23.2091 3.72981  34
  -2 -11   1 34.2709 11.7328  51
  -2 -11   1 24.7510 4.89165  37
  -2 -11   1 27.9770 2.94842  36
  -2 -11   1 29.7367 5.57673  45
  -2 -11   1 29.6046 4.15732  48
  -2 -11   1 26.8889 3.64816   5
  -2 -11   1 29.4556 2.37639  19
   1  11  -1 -0.8941 0.55618  16
   1  11  -1 3.15550 21.8621   2
   1  11  -1 0.16039 1.25219   5
   1  11  -1 0.91934 1.11334  35
  -1 -11   1 -1.3463 1.53366   5
  -1 -11   1 -0.4357 2.20669  48
  -1 -11   1 -0.5566 6.06410  51
  -1 -11   1 1.72842 3.12355  45
  -1 -11   1 -0.2077 1.26008  36
  -1 -11   1 1.03591 1.21533  12
   0  11  -1 23.8717 2.11255  12
   0  11  -1 24.4370 2.23554   5
   0  11  -1 20.9168 3.26099  18
   0  11  -1 21.4121 2.27462  16
   0  11  -1 61.8780 28.5430   2
   0 -11   1 23.3257 2.56844  12
   0 -11   1 23.5036 3.27821   5
   0 -11   1 20.1138 4.60062  45
   0 -11   1 22.4273 2.09163  19
   0 -11   1 25.6525 5.27099  37
   0 -11   1 17.6036 7.01719  51
  -1  11  -1 0.86591 0.80795  12
  -1  11  -1 1.24802 2.21277  42
  -1  11  -1 0.35343 0.90421   5
  -1  11  -1 0.59637 1.68039  18
  -1  11  -1 0.21816 1.61224  29
  -1  11  -1 -0.5694 0.44564  19
  -1  11  -1 -0.3769 2.11505  47
   1 -11   1 1.54060 1.15997  12
   1 -11   1 0.74852 2.81133  45
   1 -11   1 0.88667 1.39566   5
   1 -11   1 2.13346 5.46951  51
   1 -11   1 0.61262 2.61449  37
   1 -11   1 1.68930 2.92349  14
   1 -11   1 -1.0974 73.3110   1
  -2  11  -1 82.0507 5.24208  12
  -2  11  -1 75.2690 6.53920  46
  -2  11  -1 84.3673 6.70110   7
  -2  11  -1 82.7378 4.90751  19
  -2  11  -1 79.8910 7.41354  47
  -2  11  -1 75.0198 6.14841  29
  -2  11  -1 85.4257 5.40278   5
  -2  11  -1 74.4960 7.24809  41
  -2  11  -1 76.1643 5.20079  36
  -2  11  -1 81.2763 6.67302  18
  -2  11  -1 67.2403 7.67070  42
   2 -11   1 81.7266 6.11745   5
   2 -11   1 79.7547 8.54983  14
   2 -11   1 74.1918 13.9249  51
   2 -11   1 81.8565 5.66214  12
   2 -11   1 122.875 47.7346   1
  -3  11  -1 47.3438 4.57819   7
  -3  11  -1 47.7154 5.63510  41
  -3  11  -1 47.0042 3.34892  12
  -3  11  -1 42.0823 5.22088  47
  -3  11  -1 43.1385 4.67357  18
  -3  11  -1 44.6524 3.51414   5
  -3  11  -1 45.9574 3.36764  36
  -3  11  -1 40.4050 5.63971  42
  -3  11  -1 45.8454 2.98721  19
  -3  11  -1 44.3900 4.26954  29
  -3  11  -1 45.1194 8.43304  52
   3 -11   1 52.1926 44.1824   1
   3 -11   1 49.6284 7.36970  14
   3 -11   1 47.3355 3.86857  12
   3 -11   1 50.6623 4.17627   5
   3 -11   1 48.0092 12.3730  51
  -4  11  -1 7.07286 2.03662   7
  -4  11  -1 7.47155 2.54526  47
  -4  11  -1 5.23260 0.72705  19
  -4  11  -1 7.85332 1.29784   5
  -4  11  -1 6.14561 2.64800  41
  -4  11  -1 4.24910 2.53934  42
  -4  11  -1 7.82691 1.16291  12
  -4  11  -1 6.82378 4.56217  52
  -4  11  -1 7.79009 1.21317  36
  -4  11  -1 6.25584 1.92840  18
  -4  11  -1 4.26620 1.58683  29
   4 -11   1 5.61947 6.93988  51
   4 -11   1 5.29252 1.62303   5
   4 -11   1 4.91858 1.50941  12
   4 -11   1 10.8770 26.6599   1
   4 -11   1 3.62501 3.12049  14
  -5  11  -1 2.05821 0.89544  36
  -5  11  -1 3.39408 0.86091  12
  -5  11  -1 2.82584 2.48724  41
  -5  11  -1 4.09837 0.65040  19
  -5  11  -1 2.83492 2.69508  47
  -5  11  -1 2.99595 2.42077  42
  -5  11  -1 0.34721 1.24448  29
  -5  11  -1 2.90541 1.64061   7
  -5  11  -1 3.62641 4.24135  52
  -5  11  -1 4.38088 2.09182  18
   5 -11   1 0.83269 3.16665  50
   5 -11   1 2.97420 1.37878   8
   5 -11   1 5.12366 1.41524  13
   5 -11   1 4.75708 1.45815   5
   5 -11   1 2.05328 3.22563  14
   5 -11   1 -2.0311 25.0302   1
   5 -11   1 4.97250 2.06790  28
  -6  11  -1 41.2333 4.67815   7
  -6  11  -1 30.3396 4.38882  47
  -6  11  -1 43.4076 3.10994  36
  -6  11  -1 39.0322 4.42101  18
  -6  11  -1 38.8012 8.33782  52
  -6  11  -1 40.8750 2.70704  19
  -6  11  -1 38.5282 3.83056  29
  -6  11  -1 40.8137 5.65183  41
  -6  11  -1 43.1039 3.07934  12
   6 -11   1 44.2628 23.1879   1
   6 -11   1 44.2954 3.53708  13
   6 -11   1 42.1844 3.79811   5
   6 -11   1 43.0174 3.77830   8
   6 -11   1 51.7754 8.28614  14
   6 -11   1 43.8733 4.20693  28
   6 -11   1 39.4070 7.18678  50
   6 -11   1 40.8856 4.62959  21
  -7  11  -1 207.370 12.2978  36
  -7  11  -1 180.691 20.8378  52
  -7  11  -1 216.135 13.4900   7
  -7  11  -1 240.828 16.7189  41
  -7  11  -1 201.053 12.3885  12
   7 -11   1 186.384 16.1585  50
   7 -11   1 209.276 12.7143  30
   7 -11   1 172.279 32.0217   1
   7 -11   1 187.211 12.7664   8
   7 -11   1 182.675 12.5575  21
   7 -11   1 203.408 20.0411  14
  -8  11  -1 29.2204 4.96869  41
  -8  11  -1 27.7010 1.96833  19
  -8  11  -1 27.0707 2.30695  36
  -8  11  -1 25.7570 2.21482  12
  -8  11  -1 27.3825 3.33785   7
   8 -11   1 26.7559 3.87587  44
   8 -11   1 30.2226 3.11134  22
   8 -11   1 26.1342 2.76284  21
   8 -11   1 29.3403 6.09416  50
   8 -11   1 19.4093 8.52252  14
   8 -11   1 29.4040 2.59364  30
   8 -11   1 24.6640 2.78600   5
   8 -11   1 28.2570 2.67776  13
   8 -11   1 25.9490 3.29912   8
   8 -11   1 27.9990 3.51078  28
  -9  11  -1 3.33798 0.86635  36
  -9  11  -1 3.24526 0.57397  19
  -9  11  -1 2.05701 2.32040  41
  -9  11  -1 2.60729 1.39013   7
  -9  11  -1 3.30643 0.78382  12
   9 -11   1 2.81819 1.58959  44
   9 -11   1 3.13271 1.65684   8
   9 -11   1 3.27267 1.08367  13
   9 -11   1 3.83735 0.95953  30
   9 -11   1 3.73463 1.64439  28
   9 -11   1 0.81430 2.18274  27
   9 -11   1 3.04692 1.43900  22
   9 -11   1 1.86844 1.61710  21
   9 -11   1 2.65332 3.91515  50
 -10  11  -1 16.4328 4.02896  41
 -10  11  -1 14.6508 2.30541   7
 -10  11  -1 12.4878 1.39267  36
  10 -11   1 9.92554 1.87400   8
  10 -11   1 9.92699 1.91596  28
  10 -11   1 13.9173 2.21097  27
  10 -11   1 12.1283 1.23440  30
  10 -11   1 14.7795 1.73367  13
  10 -11   1 10.6862 1.78637  22
  10 -11   1 12.0587 1.94550  21
  10 -11   1 12.5078 5.02464  50
  10 -11   1 14.4768 2.27504  44
 -11  11  -1 28.2069 2.67515  36
 -11  11  -1 33.9827 3.30611   7
 -11  11  -1 29.6497 1.96042  19
  11 -11   1 25.7610 3.26449  27
  11 -11   1 26.2635 3.22242  44
  11 -11   1 23.0929 5.55471  50
  11 -11   1 29.6678 3.04346  21
  11 -11   1 29.6036 3.29795   8
  11 -11   1 33.2303 2.31336  13
  11 -11   1 28.6053 3.13075  28
 -12  11  -1 4.90118 0.51974  19
 -12  11  -1 4.54310 1.24969  36
  12 -11   1 5.35728 0.76660  13
  12 -11   1 4.63902 1.59463   8
  12 -11   1 5.77561 1.47886  21
  12 -11   1 2.97543 3.80076  50
  12 -11   1 3.98962 1.06418  22
  12 -11   1 3.48421 1.12947  28
  13 -11   1 0.22404 1.55416   8
  13 -11   1 1.26015 0.86959  22
  13 -11   1 0.07568 2.69249  50
  13 -11   1 0.40395 0.89962  28
   8  10  -1 45.3537 3.29965  35
   8  10  -1 52.2451 3.12133  23
   8  10  -1 52.9238 3.81598  43
  -8 -10   1 52.6088 3.25999  19
   7  10  -1 0.44909 0.49727  16
   7  10  -1 1.46866 0.54853  23
   7  10  -1 1.25016 0.84332  35
   7  10  -1 2.23426 1.52615  43
   7  10  -1 1.64020 0.75543  10
  -7 -10   1 1.59273 0.72187  19
  -7 -10   1 0.50577 1.00580  36
  -7 -10   1 0.70043 0.90963  12
   6  10  -1 174.600 11.2785  16
   6  10  -1 217.186 13.3172  43
   6  10  -1 187.772 11.3298   5
   6  10  -1 189.643 11.3481  23
   6  10  -1 180.152 11.6643  35
   6  10  -1 192.832 11.5989  10
  -6 -10   1 182.443 13.1115   7
  -6 -10   1 195.697 11.5164  19
  -6 -10   1 181.080 11.8364  12
  -6 -10   1 192.388 11.8367  36
   5  10  -1 0.26596 0.62941  23
   5  10  -1 2.37260 2.11414  43
   5  10  -1 0.69462 0.73572  16
   5  10  -1 0.63255 1.10902  35
   5  10  -1 1.99093 0.70406   5
  -5 -10   1 4.34188 3.34757   7
  -5 -10   1 2.19490 1.20167  36
  -5 -10   1 2.03763 0.84958  19
  -5 -10   1 2.51783 1.18941  12
  -5 -10   1 3.16951 2.83695  34
   4  10  -1 83.2906 5.55219   5
   4  10  -1 73.7174 18.7521   2
   4  10  -1 90.2283 7.18233  43
   4  10  -1 87.8997 5.85996  35
   4  10  -1 82.1646 5.32222  16
  -4 -10   1 87.6951 5.99743  36
  -4 -10   1 80.9684 7.09482  34
  -4 -10   1 73.1813 8.53779  45
  -4 -10   1 90.4113 6.03758  12
  -4 -10   1 89.6974 5.53795  19
  -4 -10   1 78.6973 8.85808  37
  -4 -10   1 87.5602 7.50804   7
   3  10  -1 1.05681 0.89057   5
   3  10  -1 3.16863 6.25882  49
   3  10  -1 0.04934 14.2156   2
   3  10  -1 1.05897 0.74742  16
   3  10  -1 1.30510 2.21025   9
  -3 -10   1 1.29501 2.40823  34
  -3 -10   1 1.06464 1.81761   7
  -3 -10   1 -1.1511 2.40093  24
  -3 -10   1 1.14942 1.84535   5
  -3 -10   1 1.52858 0.83659  19
  -3 -10   1 -0.2084 3.35811  37
  -3 -10   1 3.81477 4.67017  51
  -3 -10   1 1.28581 3.08629  45
  -3 -10   1 1.50198 1.16143  12
  -3 -10   1 0.64370 1.15726  36
   2  10  -1 4.53896 0.89982  12
   2  10  -1 2.62552 19.7130   2
   2  10  -1 3.58836 0.78905  16
   2  10  -1 2.62305 2.39722   9
   2  10  -1 1.65398 4.55572  49
   2  10  -1 4.49895 1.05876   5
  -2 -10   1 3.06711 1.82664   5
  -2 -10   1 5.12236 1.29199  12
  -2 -10   1 4.39600 2.22487   7
  -2 -10   1 3.78044 0.93529  19
  -2 -10   1 3.33965 1.35542  36
  -2 -10   1 7.01334 3.39040  37
  -2 -10   1 2.87909 2.45458  24
  -2 -10   1 2.09912 3.41927  45
  -2 -10   1 1.96504 5.26435  51
  -2 -10   1 4.87743 2.22665  34
   1  10  -1 134.739 8.15909   5
   1  10  -1 126.404 24.0204   2
   1  10  -1 131.492 7.95538  12
   1  10  -1 108.748 16.3482  49
   1  10  -1 128.418 9.19376  29
   1  10  -1 132.209 7.79807  16
  -1 -10   1 110.239 10.6426  37
  -1 -10   1 130.808 8.39234  12
  -1 -10   1 127.044 8.36535  36
  -1 -10   1 129.152 7.92975  19
  -1 -10   1 130.302 9.87916   7
  -1 -10   1 125.905 9.18567  34
  -1 -10   1 131.402 9.00674   5
  -1 -10   1 121.051 15.7020  51
  -1 -10   1 119.222 11.2096  45
   0  10  -1 103.900 12.3709  42
   0  10  -1 127.345 9.15068  18
   0  10  -1 103.541 14.5455  49
   0  10  -1 128.885 7.87547  12
   0  10  -1 130.336 9.13330  29
   0  10  -1 124.495 7.60797  19
   0  10  -1 133.931 8.05293   5
   0  10  -1 158.751 26.1226   2
   0  10  -1 117.013 9.90345  47
   0 -10   1 124.242 8.24381  36
   0 -10   1 136.228 8.31632  12
   0 -10   1 115.741 18.1567  51
   0 -10   1 125.811 9.24390  48
   0 -10   1 131.021 7.83566  19
   0 -10   1 129.509 9.22629  34
   0 -10   1 111.380 11.0150  45
   0 -10   1 139.465 10.0390   7
   0 -10   1 107.400 10.6216  37
   0 -10   1 125.918 9.92522  24
   0 -10   1 137.814 8.84432   5
  -1  10  -1 101.068 7.90660  46
  -1  10  -1 112.180 8.88037  47
  -1  10  -1 106.786 6.47840  19
  -1  10  -1 140.953 28.8989   2
  -1  10  -1 109.440 8.09386  18
  -1  10  -1 105.476 8.67955  41
  -1  10  -1 94.9346 12.7676  49
  -1  10  -1 109.587 6.80575  12
  -1  10  -1 107.108 6.91613   5
  -1  10  -1 110.165 7.84179  29
  -1  10  -1 104.551 6.73953  36
  -1  10  -1 106.067 7.93173   7
  -1  10  -1 107.974 9.52233  42
   1 -10   1 103.862 9.88606  37
   1 -10   1 110.586 7.14752  12
   1 -10   1 109.665 10.2787  45
   1 -10   1 62.2206 31.6727   1
   1 -10   1 101.835 14.7134  51
   1 -10   1 109.977 7.56083   5
   1 -10   1 112.795 9.01152  24
  -2  10  -1 447.298 26.8024  18
  -2  10  -1 432.323 25.2700  19
  -2  10  -1 407.302 30.4634  52
  -2  10  -1 372.259 35.2685  49
  -2  10  -1 429.740 25.5165  12
  -2  10  -1 409.808 26.3654  29
  -2  10  -1 451.144 26.6153   7
  -2  10  -1 419.821 27.5803  41
  -2  10  -1 402.947 27.9585  42
  -2  10  -1 433.186 25.5008  36
  -2  10  -1 417.896 27.2868  47
   2 -10   1 447.595 26.1581   5
   2 -10   1 447.703 28.8540  14
   2 -10   1 454.960 26.3588  12
   2 -10   1 457.167 29.0564  45
   2 -10   1 406.569 34.3184  51
   2 -10   1 430.182 28.4681  37
   2 -10   1 401.461 53.0849   1
  -3  10  -1 75.8791 4.65148  19
  -3  10  -1 69.5966 5.08081   5
  -3  10  -1 78.0099 7.21934  41
  -3  10  -1 83.1470 7.51696  42
  -3  10  -1 83.0505 6.89261  47
  -3  10  -1 80.3960 4.97460  36
  -3  10  -1 71.0581 4.91457  12
  -3  10  -1 74.9785 9.79760  52
  -3  10  -1 70.7196 5.98842   7
  -3  10  -1 79.6203 6.31790  18
   3 -10   1 87.5345 23.3635   1
   3 -10   1 71.9983 5.59696  12
   3 -10   1 82.7349 14.0358  51
   3 -10   1 69.6680 7.89488  14
   3 -10   1 64.3535 5.47504   5
  -4  10  -1 15.5102 2.61757  18
  -4  10  -1 18.0916 3.67007  47
  -4  10  -1 23.0795 3.12613   7
  -4  10  -1 18.6434 1.94367  36
  -4  10  -1 22.5645 1.60856  19
  -4  10  -1 23.6418 1.96809  12
  -4  10  -1 19.5966 3.99183  42
  -4  10  -1 21.0699 2.22530   5
   4 -10   1 21.1469 2.54088  12
   4 -10   1 20.5249 2.55647   8
   4 -10   1 22.8303 5.08638  14
   4 -10   1 24.3660 2.76814   5
   4 -10   1 9.87042 6.96647  51
   4 -10   1 13.5211 4.07747  50
   4 -10   1 14.3745 18.9944   1
  -5  10  -1 24.2514 2.87560  29
  -5  10  -1 26.7610 3.57312  18
  -5  10  -1 26.1823 2.21241  12
  -5  10  -1 18.8046 2.77762  36
  -5  10  -1 24.9274 4.24496  42
  -5  10  -1 26.0983 1.87499  19
  -5  10  -1 24.2438 3.75608  47
  -5  10  -1 28.8322 3.38335   7
   5 -10   1 25.5006 5.16029  50
   5 -10   1 20.6235 4.86577  14
   5 -10   1 30.2177 3.03687   5
   5 -10   1 27.5800 3.59823  28
   5 -10   1 28.9804 18.5917   1
   5 -10   1 25.4586 2.80554   8
  -6  10  -1 14.7731 2.76059   7
  -6  10  -1 12.8980 2.15741  29
  -6  10  -1 14.6958 1.78910  36
  -6  10  -1 12.9139 3.27476  42
  -6  10  -1 14.7335 1.65432  12
  -6  10  -1 11.8864 2.65109  47
  -6  10  -1 14.0087 1.30500  19
  -6  10  -1 12.9688 2.81870  18
   6 -10   1 12.5406 1.92267   5
   6 -10   1 11.8487 1.79112  13
   6 -10   1 11.1532 17.2476   1
   6 -10   1 11.2933 4.39751  50
   6 -10   1 14.0387 2.15782   8
   6 -10   1 11.5799 2.36626  28
   6 -10   1 11.2969 2.01684  21
   6 -10   1 13.1321 4.60849  14
  -7  10  -1 82.5212 5.36386  36
  -7  10  -1 82.0535 5.03001  19
  -7  10  -1 86.9743 5.30199  12
  -7  10  -1 80.1403 6.77553  18
  -7  10  -1 94.3333 6.56310   7
   7 -10   1 88.0374 6.08126   8
   7 -10   1 87.5130 5.81348  13
   7 -10   1 72.0117 6.36965  28
   7 -10   1 87.4159 5.87021   5
   7 -10   1 86.5850 22.7694   1
   7 -10   1 78.3552 9.71474  14
   7 -10   1 67.4421 5.74491  27
   7 -10   1 69.5328 7.08790  44
   7 -10   1 75.5127 5.78130  21
   7 -10   1 81.2685 6.05905  22
   7 -10   1 64.1011 9.10507  50
  -8  10  -1 41.0456 8.89706  52
  -8  10  -1 35.2735 3.88771   7
  -8  10  -1 36.6913 2.57059  19
  -8  10  -1 38.1081 4.33361  18
  -8  10  -1 35.3749 2.92221  12
  -8  10  -1 41.1324 2.95778  36
   8 -10   1 35.3077 3.87376   8
   8 -10   1 43.3731 4.27756  28
   8 -10   1 55.9573 8.83966  50
   8 -10   1 34.5097 3.30800  13
   8 -10   1 39.1021 3.75679  21
   8 -10   1 43.4682 3.21958  30
   8 -10   1 50.6116 4.93068  44
   8 -10   1 38.7937 4.34086  27
   8 -10   1 22.7188 5.67256  14
   8 -10   1 42.1031 3.84016  22
   8 -10   1 31.1518 3.35304   5
  -9  10  -1 2.57485 0.57555  19
  -9  10  -1 0.73446 1.56153  18
  -9  10  -1 4.56309 0.92942  36
  -9  10  -1 2.25509 2.64050  41
  -9  10  -1 4.12030 0.80579  12
  -9  10  -1 3.67966 1.54264   7
  -9  10  -1 3.63876 5.11236  52
   9 -10   1 5.00149 1.65962  27
   9 -10   1 2.56451 1.59674   8
   9 -10   1 1.36335 4.26220  14
   9 -10   1 2.77728 1.04756  30
   9 -10   1 1.04017 1.58035  22
   9 -10   1 2.17701 1.74179  44
   9 -10   1 2.55017 1.17125  13
   9 -10   1 1.81953 1.84668  28
   9 -10   1 0.52844 4.03522  50
   9 -10   1 2.43796 1.52221  21
 -10  10  -1 3.48011 0.58450  19
 -10  10  -1 0.41409 2.26718  41
 -10  10  -1 3.46304 1.36694   7
 -10  10  -1 2.30739 0.77570  36
  10 -10   1 0.65807 4.37604  50
  10 -10   1 2.06023 0.82656  30
  10 -10   1 0.78569 1.62212  27
  10 -10   1 2.83612 1.39621  22
  10 -10   1 2.11654 1.57939   8
  10 -10   1 1.37679 1.36876  44
  10 -10   1 2.39440 1.58789  28
  10 -10   1 1.77682 1.49280  21
  10 -10   1 2.58643 1.04343  13
 -11  10  -1 2.35516 0.71197  36
 -11  10  -1 1.71467 0.46528  19
 -11  10  -1 2.95156 1.24136   7
  11 -10   1 1.57575 1.46445  28
  11 -10   1 0.76528 1.79107  27
  11 -10   1 0.43846 1.29378  22
  11 -10   1 0.00437 1.36268  21
  11 -10   1 1.45140 1.47106   8
  11 -10   1 1.57594 0.69068  30
  11 -10   1 0.19724 4.43672  50
  11 -10   1 1.59520 0.91838  13
  11 -10   1 1.00251 1.18790  44
 -12  10  -1 -0.2320 0.35641  19
 -12  10  -1 -0.4028 0.49910  36
  12 -10   1 1.20110 1.45600   8
  12 -10   1 0.07471 0.91518  22
  12 -10   1 -0.1708 0.65866  13
  12 -10   1 -1.0166 1.79428  27
  12 -10   1 0.63842 0.89254  44
  12 -10   1 -2.1920 3.60881  50
  12 -10   1 0.37364 1.34927  28
  12 -10   1 2.09498 1.48781  21
  13 -10   1 5.81009 2.17246   8
  13 -10   1 8.48522 1.70151  21
  13 -10   1 3.36367 3.97928  50
  13 -10   1 7.68645 1.59837  28
  13 -10   1 5.87205 0.82605  13
  13 -10   1 7.86831 1.04273  22
   9   9  -1 11.3569 2.28381  43
   9   9  -1 13.4954 0.98521  23
   9   9  -1 10.5917 1.24430  35
  -9  -9   1 13.5200 1.21985  19
   8   9  -1 8.77273 0.84545  23
   8   9  -1 6.40540 1.65584  43
   8   9  -1 8.42240 1.21742  35
   8   9  -1 6.85236 1.13843  10
   8   9  -1 6.85921 0.80643  16
  -8  -9   1 9.12956 2.98177   7
  -8  -9   1 5.90892 1.26613  12
  -8  -9   1 6.57091 1.29319  36
  -8  -9   1 7.23580 0.96809  19
   7   9  -1 28.5131 2.67451  10
   7   9  -1 24.6820 2.00417  26
   7   9  -1 23.3370 3.74751  43
   7   9  -1 21.4646 2.47294  35
   7   9  -1 22.8657 1.91636  23
   7   9  -1 24.5594 1.84290  16
  -7  -9   1 25.2156 2.55978  12
  -7  -9   1 25.4408 3.70965   7
  -7  -9   1 26.1165 2.14234  19
  -7  -9   1 24.8936 2.63781  36
   6   9  -1 73.7863 5.18972  26
   6   9  -1 81.7187 5.09342  23
   6   9  -1 83.8655 5.12707   5
   6   9  -1 82.3794 5.06437  16
   6   9  -1 84.8460 5.45662  10
   6   9  -1 70.8343 6.59182  43
   6   9  -1 70.2059 5.54325  35
  -6  -9   1 85.3618 5.70494  12
  -6  -9   1 86.2819 7.12384   7
  -6  -9   1 76.2948 6.93862  34
  -6  -9   1 84.7026 5.23393  19
  -6  -9   1 81.6587 5.92315  36
   5   9  -1 39.5405 13.3898  49
   5   9  -1 45.7831 3.01103  16
   5   9  -1 39.8714 13.8561   2
   5   9  -1 38.8032 5.74716   9
   5   9  -1 37.8366 3.52997  35
   5   9  -1 38.5589 4.88147  43
   5   9  -1 43.3309 3.00741  23
   5   9  -1 47.9827 3.17790   5
  -5  -9   1 47.3812 5.04742   7
  -5  -9   1 38.1208 6.32394  37
  -5  -9   1 43.3927 3.68302  36
  -5  -9   1 33.4948 9.16581  51
  -5  -9   1 46.1303 3.70732  12
  -5  -9   1 36.8928 6.30829  45
  -5  -9   1 45.3853 5.72231  24
  -5  -9   1 42.9096 4.90548  34
  -5  -9   1 46.9539 3.20992  19
   4   9  -1 42.3122 2.92400  16
   4   9  -1 37.6738 5.41662   9
   4   9  -1 39.1409 13.7642   2
   4   9  -1 41.8155 3.13515   5
   4   9  -1 30.6834 9.55564  49
   4   9  -1 42.0817 3.58476  35
  -4  -9   1 42.7519 3.58878  12
  -4  -9   1 46.2170 7.74138  45
  -4  -9   1 42.2987 6.16887  37
  -4  -9   1 41.9253 3.57615  36
  -4  -9   1 38.8476 4.65708  34
  -4  -9   1 46.6036 3.13181  19
  -4  -9   1 39.8280 5.35893  24
  -4  -9   1 26.8859 7.53323  51
   3   9  -1 242.874 26.9993  49
   3   9  -1 340.657 19.4953   5
   3   9  -1 344.396 31.7597   2
   3   9  -1 329.512 19.2526  16
   3   9  -1 308.065 19.2277  12
   3   9  -1 326.321 21.9995   9
  -3  -9   1 335.768 19.7521  12
  -3  -9   1 316.673 22.0615  45
  -3  -9   1 330.775 19.3354  19
  -3  -9   1 323.723 20.4114   5
  -3  -9   1 300.386 26.7710  51
  -3  -9   1 328.976 19.7224  36
  -3  -9   1 336.368 21.7707  24
  -3  -9   1 306.796 21.7566  37
  -3  -9   1 333.996 20.7700  34
  -3  -9   1 357.603 21.3451   7
   2   9  -1 951.644 47.8295  16
   2   9  -1 839.537 58.5551   2
   2   9  -1 780.573 48.5261  18
   2   9  -1 605.101 54.8415  49
   2   9  -1 837.778 47.7336   5
   2   9  -1 858.846 48.1419  12
  -2  -9   1 754.361 50.0685  45
  -2  -9   1 796.106 49.4915  24
  -2  -9   1 862.182 49.3655   7
  -2  -9   1 747.286 54.9312  51
  -2  -9   1 814.308 47.9112  36
  -2  -9   1 826.419 47.5552  19
  -2  -9   1 753.604 49.8239  37
  -2  -9   1 822.626 47.9303  12
   1   9  -1 3.47878 1.78020  18
   1   9  -1 1.98765 2.71819  42
   1   9  -1 2.60397 0.82861  12
   1   9  -1 0.62857 3.92104  49
   1   9  -1 0.35957 2.19573  47
   1   9  -1 1.57181 2.62127  29
   1   9  -1 11.3733 12.6181   2
  -1  -9   1 0.53864 3.97261  51
  -1  -9   1 1.48490 2.45928  37
  -1  -9   1 3.44702 1.95383   7
  -1  -9   1 2.59720 1.15944  36
  -1  -9   1 3.14242 1.81893  34
  -1  -9   1 1.09580 1.82655  24
  -1  -9   1 -0.0637 2.72153  45
  -1  -9   1 1.07393 1.01150  19
  -1  -9   1 3.94745 1.60839   5
  -1  -9   1 2.50919 1.62629  12
   0   9  -1 258.808 23.1926  49
   0   9  -1 281.461 18.3768  47
   0   9  -1 265.935 18.9264  42
   0   9  -1 256.066 16.2074  19
   0   9  -1 287.575 17.5891  18
   0   9  -1 281.487 16.6276   5
   0   9  -1 266.723 17.8878  46
   0   9  -1 257.392 17.9085  41
   0   9  -1 275.486 17.4052  29
   0   9  -1 276.575 16.4911  12
   0   9  -1 485.696 48.5766   2
   0  -9   1 263.362 18.8259  37
   0  -9   1 252.739 23.0672  51
   0  -9   1 267.374 16.3988  19
   0  -9   1 279.217 19.2380  45
   0  -9   1 287.157 18.1713  24
   0  -9   1 279.728 17.1428   5
   0  -9   1 423.604 76.6993   1
   0  -9   1 266.857 16.7161  36
   0  -9   1 271.292 16.7392  12
   0  -9   1 282.971 17.9917   7
   0  -9   1 280.311 17.3808  34
  -1   9  -1 59.6993 24.2711   2
  -1   9  -1 46.9918 6.93540  52
  -1   9  -1 47.6053 3.65238   5
  -1   9  -1 48.8579 3.22435  19
  -1   9  -1 64.2762 11.9686  49
  -1   9  -1 52.3399 3.54156  36
  -1   9  -1 53.6130 5.85875  42
  -1   9  -1 58.1209 5.59135  47
  -1   9  -1 46.5115 3.47859  12
  -1   9  -1 49.9167 4.46910   7
  -1   9  -1 52.7968 4.62558  18
  -1   9  -1 57.4504 4.52604  29
  -1   9  -1 50.8913 5.29734  41
   1  -9   1 53.9448 4.50560  34
   1  -9   1 54.1711 6.70206  45
   1  -9   1 48.5179 5.67718   7
   1  -9   1 53.8572 3.89761  36
   1  -9   1 91.4881 35.3814   1
   1  -9   1 50.1455 3.46818  19
   1  -9   1 46.4308 9.82765  51
   1  -9   1 50.5163 6.36438  37
   1  -9   1 50.6426 4.21624   5
   1  -9   1 51.3522 5.08760  24
   1  -9   1 49.6310 4.66061  48
   1  -9   1 50.6217 3.85833  12
  -2   9  -1 24.8821 3.09825   7
  -2   9  -1 23.5126 6.44967  49
  -2   9  -1 23.6640 3.81221  41
  -2   9  -1 21.2874 2.03357  36
  -2   9  -1 16.7362 3.44481  42
  -2   9  -1 25.1551 21.1079   2
  -2   9  -1 20.7148 2.82429  29
  -2   9  -1 22.5402 1.67286  19
  -2   9  -1 23.5577 4.87252  47
  -2   9  -1 21.9471 3.08440  18
  -2   9  -1 23.3579 2.17180   5
  -2   9  -1 24.2775 2.02720  12
   2  -9   1 19.6052 4.16499  45
   2  -9   1 28.1701 5.01765  37
   2  -9   1 22.8268 2.72206   5
   2  -9   1 27.4451 3.70119  24
   2  -9   1 9.59885 18.4779   1
   2  -9   1 27.2181 2.48739  12
   2  -9   1 21.3182 6.71070  51
  -3   9  -1 468.639 28.7733  12
  -3   9  -1 469.489 29.4302  29
  -3   9  -1 522.701 28.8180  36
  -3   9  -1 510.269 29.9044  18
  -3   9  -1 486.032 29.5645   5
  -3   9  -1 480.744 30.8463  42
  -3   9  -1 473.318 28.5632  19
  -3   9  -1 493.478 34.1912  49
  -3   9  -1 519.248 30.7269   7
   3  -9   1 499.411 31.4078  37
   3  -9   1 475.829 31.2921  50
   3  -9   1 467.762 44.8432   1
   3  -9   1 470.878 28.9883  12
   3  -9   1 479.811 29.2179   5
   3  -9   1 437.971 28.9788   8
   3  -9   1 502.630 31.7520  45
   3  -9   1 490.107 31.5638  14
   3  -9   1 457.923 36.4511  51
  -4   9  -1 19.3509 2.64778   7
  -4   9  -1 15.1486 4.65830  47
  -4   9  -1 16.7135 3.31118  42
  -4   9  -1 17.2124 1.44532  19
  -4   9  -1 16.1973 1.76714  36
  -4   9  -1 19.4203 1.73639  12
  -4   9  -1 16.2767 2.52345  18
  -4   9  -1 18.1986 2.41420  29
   4  -9   1 16.8103 3.96033  14
   4  -9   1 11.6610 24.7837   1
   4  -9   1 19.6112 2.22273   8
   4  -9   1 11.0072 6.49683  51
   4  -9   1 18.2042 2.28380   5
   4  -9   1 19.1385 2.53597  12
   4  -9   1 13.8528 3.90690  50
  -5   9  -1 256.263 15.9142   7
  -5   9  -1 241.461 15.0036  12
  -5   9  -1 255.020 15.0372  36
  -5   9  -1 241.926 14.7928  19
  -5   9  -1 252.078 16.1818  18
  -5   9  -1 254.919 15.6225  29
  -5   9  -1 244.131 16.8641  42
   5  -9   1 237.841 15.1706  21
   5  -9   1 268.044 31.1102   1
   5  -9   1 245.735 18.4058  14
   5  -9   1 251.036 17.9899  50
   5  -9   1 252.034 15.7595  28
   5  -9   1 248.265 15.3788   8
   5  -9   1 246.892 15.4569   5
  -6   9  -1 22.7569 3.66762  47
  -6   9  -1 29.6937 2.08218  19
  -6   9  -1 30.7094 2.32608  12
  -6   9  -1 27.6558 2.39565  36
  -6   9  -1 30.2797 3.03346  29
  -6   9  -1 32.0440 3.82230  18
  -6   9  -1 36.4503 3.51073   7
  -6   9  -1 24.0372 4.13440  42
   6  -9   1 27.5228 3.45493  15
   6  -9   1 27.2713 14.2715   1
   6  -9   1 33.5890 3.18134   5
   6  -9   1 30.7004 2.92070  21
   6  -9   1 25.3529 5.20919  14
   6  -9   1 26.3010 2.98707  27
   6  -9   1 29.0892 3.00812   8
   6  -9   1 20.1339 4.97567  50
   6  -9   1 31.6302 2.97760  13
  -7   9  -1 11.1751 1.20126  19
  -7   9  -1 12.4791 1.63852  36
  -7   9  -1 10.4138 2.57320  18
  -7   9  -1 10.4278 1.53660  12
  -7   9  -1 11.8718 2.26319   7
   7  -9   1 11.2839 14.9063   1
   7  -9   1 18.6710 5.00143  50
   7  -9   1 16.1453 3.36334  44
   7  -9   1 10.0809 2.04671   8
   7  -9   1 7.97063 1.63764   5
   7  -9   1 10.1107 1.75805  13
   7  -9   1 10.4386 2.00272  27
   7  -9   1 12.8042 2.17111  22
   7  -9   1 10.5328 1.74593  21
   7  -9   1 11.2655 2.39796  28
   7  -9   1 15.2812 3.97271  39
   7  -9   1 6.37783 2.25075  15
   7  -9   1 8.55344 4.16068  14
  -8   9  -1 125.704 7.43137  19
  -8   9  -1 127.103 7.70674  36
  -8   9  -1 113.562 7.58842  12
  -8   9  -1 129.020 8.64214   7
  -8   9  -1 129.756 9.11326  18
   8  -9   1 123.041 8.71088  28
   8  -9   1 117.983 8.00213   5
   8  -9   1 115.405 9.14894  44
   8  -9   1 122.458 10.1343  39
   8  -9   1 127.650 8.76583  15
   8  -9   1 104.244 9.50728  33
   8  -9   1 124.165 12.0733  50
   8  -9   1 123.820 8.26508  27
   8  -9   1 129.242 8.46361   8
   8  -9   1 122.113 8.32596  22
   8  -9   1 126.557 8.07732  13
   8  -9   1 107.063 12.1176  14
   8  -9   1 121.278 7.90307  30
   8  -9   1 124.794 8.01838  21
  -9   9  -1 13.5943 6.38641  52
  -9   9  -1 7.26047 2.06094  18
  -9   9  -1 10.8670 1.25377  19
  -9   9  -1 11.5276 1.52874  36
  -9   9  -1 11.4675 2.34604   7
   9  -9   1 20.1018 2.20643  13
   9  -9   1 10.2803 2.23820   8
   9  -9   1 16.7309 5.48191  14
   9  -9   1 8.30238 3.30984  39
   9  -9   1 8.71268 2.30075  44
   9  -9   1 12.1761 2.36779  28
   9  -9   1 26.5171 2.95548  27
   9  -9   1 17.6506 2.13175  21
 -10   9  -1 2.16456 0.53246  19
 -10   9  -1 1.53244 2.49780  41
 -10   9  -1 2.56585 0.78545  36
 -10   9  -1 3.41952 5.26399  52
 -10   9  -1 2.88655 1.29875   7
  10  -9   1 1.83087 2.88466  39
  10  -9   1 2.54020 1.59857  21
  10  -9   1 1.14602 2.05344  15
  10  -9   1 1.03888 0.99144  13
  10  -9   1 1.72988 4.41189  14
  10  -9   1 2.60155 1.80369   8
  10  -9   1 0.62316 1.65223  28
  10  -9   1 0.98937 1.75092  27
  10  -9   1 3.36023 1.74103  44
  10  -9   1 1.70106 4.17772  50
  10  -9   1 1.37737 1.58830  22
  10  -9   1 0.10787 0.84407  30
 -11   9  -1 40.4088 2.92821  36
 -11   9  -1 42.0172 2.71567  19
 -11   9  -1 38.6479 7.57156  41
  11  -9   1 43.3068 2.95804  30
  11  -9   1 43.9109 9.30568  50
  11  -9   1 39.4319 4.14028   8
  11  -9   1 37.8596 4.43243  15
  11  -9   1 42.3652 5.85074  39
  11  -9   1 38.6211 4.39597  27
  11  -9   1 45.4310 3.87554  44
  11  -9   1 40.6644 3.74118  22
  11  -9   1 42.5207 3.24973  13
  11  -9   1 44.5454 4.19258  28
 -12   9  -1 17.6151 4.63350  46
 -12   9  -1 20.5820 1.64013  36
  12  -9   1 18.0578 1.89107  30
  12  -9   1 17.5403 2.17565  21
  12  -9   1 20.5648 3.14455  22
  12  -9   1 15.6045 1.95567  13
  12  -9   1 18.5903 2.81051  28
  12  -9   1 17.1339 2.81738  27
  12  -9   1 11.8659 2.43977   8
  12  -9   1 19.9946 2.28219  44
  13  -9   1 11.7194 2.50076  27
  13  -9   1 14.3643 1.36265  13
  13  -9   1 17.3804 1.64925  22
  13  -9   1 13.9959 1.89006  21
  13  -9   1 7.37710 1.58389  28
  13  -9   1 12.6147 2.43347   8
  13  -9   1 14.9216 5.26725  50
  14  -9   1 6.93814 1.22846  28
  14  -9   1 8.37989 1.20869  21
  14  -9   1 6.66205 3.25737  50
  14  -9   1 6.99624 1.60506   8
  10   8  -1 71.2520 4.23589  23
  10   8  -1 69.3428 4.45293  35
 -10  -8   1 70.1348 4.41842  19
   9   8  -1 0.61472 0.44706  26
   9   8  -1 0.06808 0.46085  16
   9   8  -1 0.22218 0.62152  10
   9   8  -1 1.74153 1.41277  43
   9   8  -1 0.33384 0.98898  35
   9   8  -1 0.28819 0.47542  23
  -9  -8   1 -0.5000 2.03580   7
  -9  -8   1 -0.1609 0.63084  19
  -9  -8   1 0.59856 0.93307  36
   8   8  -1 115.051 7.34377  35
   8   8  -1 115.636 6.88820  23
   8   8  -1 112.000 7.11006   6
   8   8  -1 110.116 6.97455  16
   8   8  -1 113.921 8.02907  43
   8   8  -1 109.400 6.82982  26
   8   8  -1 116.380 7.22483  10
  -8  -8   1 118.552 7.34957  19
  -8  -8   1 115.796 8.68438   7
  -8  -8   1 118.421 7.44941  36
  -8  -8   1 95.3004 7.31445  12
   7   8  -1 65.1117 4.32018  32
   7   8  -1 65.5279 4.19240  26
   7   8  -1 64.0322 4.23899  23
   7   8  -1 70.3244 4.63054  10
   7   8  -1 64.7535 4.27461  16
   7   8  -1 67.1991 4.83703  35
   7   8  -1 65.1863 4.75540   6
   7   8  -1 67.1160 4.15185   5
   7   8  -1 63.0911 6.04678  43
  -7  -8   1 66.0814 6.27521  34
  -7  -8   1 63.6162 4.82333  12
  -7  -8   1 67.7157 4.40801  19
  -7  -8   1 70.8534 6.24098   7
  -7  -8   1 56.8966 5.66091  36
   6   8  -1 -10.049 9.80946   2
   6   8  -1 0.09162 0.61733  26
   6   8  -1 -0.3415 1.47370  35
   6   8  -1 0.55539 0.93666   5
   6   8  -1 -0.9046 6.36179  49
   6   8  -1 0.72879 0.93496   6
   6   8  -1 0.83313 3.41486   9
   6   8  -1 -0.2630 0.69622  16
   6   8  -1 0.37124 0.81570  32
  -6  -8   1 -0.0848 0.93742  19
  -6  -8   1 0.93449 1.70845   7
  -6  -8   1 1.30383 1.17512  12
  -6  -8   1 -0.0218 1.04104  36
  -6  -8   1 2.57784 5.57206  51
   5   8  -1 13.0161 7.60520  49
   5   8  -1 13.2122 1.67439  32
   5   8  -1 15.5664 15.6483   2
   5   8  -1 15.2637 1.67150   5
   5   8  -1 14.4527 3.69362   9
   5   8  -1 14.4279 1.45413  26
   5   8  -1 14.5586 3.07620  43
   5   8  -1 14.3303 1.64100  16
   5   8  -1 15.4047 2.96175   6
   5   8  -1 15.7601 2.09059  35
  -5  -8   1 9.51812 3.44827  37
  -5  -8   1 16.7481 2.24950  12
  -5  -8   1 20.9414 3.89005  24
  -5  -8   1 16.1729 3.32948   7
  -5  -8   1 11.8320 1.76922  36
  -5  -8   1 16.5397 1.78267  19
  -5  -8   1 15.3755 4.09403  45
  -5  -8   1 13.1375 6.20888  51
   4   8  -1 105.685 6.40982   5
   4   8  -1 91.9256 6.13330  26
   4   8  -1 102.242 8.76475   9
   4   8  -1 96.4221 6.69087  35
   4   8  -1 78.4032 14.0320  49
   4   8  -1 102.336 6.23897  16
   4   8  -1 102.458 6.29053  32
   4   8  -1 90.2020 17.2650   2
  -4  -8   1 100.336 8.71592  37
  -4  -8   1 103.912 6.28754  19
  -4  -8   1 107.266 8.08481   7
  -4  -8   1 89.4269 13.3821  51
  -4  -8   1 106.414 8.57695  24
  -4  -8   1 90.2910 8.72462  45
  -4  -8   1 104.328 6.76062  12
   3   8  -1 201.530 12.8123  12
   3   8  -1 206.511 22.5821   2
   3   8  -1 193.555 20.8204  49
   3   8  -1 217.003 13.6256   5
   3   8  -1 217.794 12.8236  16
   3   8  -1 220.808 15.2510   9
   3   8  -1 191.203 12.8136  32
   3   8  -1 207.191 13.6359  18
  -3  -8   1 209.583 14.9661  37
  -3  -8   1 209.801 15.2423  45
  -3  -8   1 221.079 14.4738   7
  -3  -8   1 228.621 14.8908  24
  -3  -8   1 217.066 19.3934  51
  -3  -8   1 225.431 13.2262  36
  -3  -8   1 233.090 13.7027  12
   2   8  -1 76.8805 5.82742  29
   2   8  -1 69.6404 14.0973   2
   2   8  -1 74.4061 11.4191  49
   2   8  -1 68.2039 7.22688  42
   2   8  -1 76.2275 6.82975  47
   2   8  -1 73.5156 4.91008   5
   2   8  -1 70.4778 4.72560  12
  -2  -8   1 73.6344 5.10265  12
  -2  -8   1 71.6636 7.08877  45
  -2  -8   1 73.5433 4.72246  19
  -2  -8   1 68.1546 5.61952   5
  -2  -8   1 85.4144 10.8435  51
  -2  -8   1 80.6346 6.48683  24
  -2  -8   1 76.1221 6.22754   7
  -2  -8   1 74.9578 5.12516  36
  -2  -8   1 73.9665 6.91360  37
   1   8  -1 225.791 13.9011   5
   1   8  -1 222.005 13.7968  12
   1   8  -1 247.689 14.7812  18
   1   8  -1 234.644 24.0141   2
   1   8  -1 224.256 16.1294  42
   1   8  -1 241.636 14.7245  29
  -1  -8   1 222.794 13.7310  19
  -1  -8   1 291.373 54.5711   1
  -1  -8   1 232.234 14.0560  12
  -1  -8   1 217.160 15.8291  45
  -1  -8   1 223.271 14.0185  36
  -1  -8   1 221.547 19.3560  51
  -1  -8   1 237.548 15.1538   7
  -1  -8   1 225.677 15.7265  37
   0   8  -1 -0.0024 0.36616  19
   0   8  -1 0.47772 0.63185  12
   0   8  -1 0.26261 0.65666  36
   0   8  -1 2.42888 1.93378  47
   0   8  -1 1.01339 1.19940  18
   0   8  -1 2.22793 1.92266  42
   0   8  -1 4.48613 8.22198   2
   0   8  -1 2.65115 1.36215  29
   0   8  -1 0.22184 2.77614  49
   0   8  -1 0.73873 2.02468  52
   0   8  -1 0.18983 1.32228  41
   0   8  -1 0.49125 1.17623   7
   0  -8   1 -3.5793 21.1664   1
   0  -8   1 0.09677 2.04085  37
   0  -8   1 -0.0334 2.17444  45
   0  -8   1 0.54394 1.20493  34
   0  -8   1 0.24672 1.31293   7
   0  -8   1 0.65899 0.87085  12
   0  -8   1 -0.4065 0.76877  36
   0  -8   1 -0.1936 1.21823  24
   0  -8   1 -1.3111 1.09571   5
   0  -8   1 0.00272 3.37831  51
   0  -8   1 0.86217 0.68120  19
  -1   8  -1 45.4758 3.96126  18
  -1   8  -1 48.2502 3.11821  36
  -1   8  -1 48.9486 3.89632  29
  -1   8  -1 53.8019 7.95856  49
  -1   8  -1 43.4967 3.48333  12
  -1   8  -1 38.8732 3.16967   5
  -1   8  -1 48.1548 5.13731  42
  -1   8  -1 42.0953 3.82460   7
  -1   8  -1 53.1216 4.82393  47
  -1   8  -1 44.1300 2.87082  19
   1  -8   1 47.1611 4.37599  24
   1  -8   1 45.5278 3.73355  34
   1  -8   1 62.1741 9.20351  51
   1  -8   1 39.4715 3.36689  12
   1  -8   1 37.9953 3.01719  19
   1  -8   1 54.8445 5.87161  45
   1  -8   1 43.2753 3.34350  36
   1  -8   1 55.6077 5.44264  37
   1  -8   1 41.0152 22.2316   1
   1  -8   1 41.3257 3.58101   5
  -2   8  -1 4.83940 1.44839  29
  -2   8  -1 4.69281 1.39456   7
  -2   8  -1 3.93006 1.41652  18
  -2   8  -1 3.24781 0.77699  36
  -2   8  -1 3.86178 1.81480  47
  -2   8  -1 3.54177 14.0900   2
  -2   8  -1 4.34114 2.18740  42
  -2   8  -1 4.26342 0.78579  12
  -2   8  -1 3.12568 0.59026  19
   2  -8   1 4.65983 1.01665  12
   2  -8   1 5.53684 1.24114   5
   2  -8   1 2.67423 2.35604  45
   2  -8   1 3.93136 1.75707  24
   2  -8   1 9.86459 12.2398   1
   2  -8   1 4.40531 1.36803  34
   2  -8   1 4.09910 2.70374  37
   2  -8   1 1.95031 3.58861  51
  -3   8  -1 114.814 8.69956  47
  -3   8  -1 107.662 9.04412  42
  -3   8  -1 124.258 8.10275  29
  -3   8  -1 134.933 8.33532   7
  -3   8  -1 121.701 7.52631  12
  -3   8  -1 128.872 8.49538  18
  -3   8  -1 119.886 7.32485  19
   3  -8   1 117.751 10.0231  45
   3  -8   1 120.664 8.76593  24
   3  -8   1 109.219 13.2827  51
   3  -8   1 123.392 9.81098  37
   3  -8   1 183.905 29.1478   1
   3  -8   1 119.372 10.1036  14
   3  -8   1 123.169 8.03823   5
  -4   8  -1 7.01417 1.47087  29
  -4   8  -1 8.12343 1.63295   7
  -4   8  -1 7.60518 1.00948  36
  -4   8  -1 7.25022 0.98362  12
  -4   8  -1 5.39325 2.08292  42
  -4   8  -1 7.95467 1.81995  18
  -4   8  -1 7.38643 0.84789  19
  -4   8  -1 7.76913 2.11084  47
   4  -8   1 14.8153 10.7134   1
   4  -8   1 7.80985 1.67838   5
   4  -8   1 8.03387 3.51861  14
   4  -8   1 5.92747 5.69916  51
   4  -8   1 6.97288 2.15090  15
  -5   8  -1 1.38936 1.45737  47
  -5   8  -1 0.53592 0.94284  29
  -5   8  -1 1.06588 1.28668  18
  -5   8  -1 1.28189 0.68562  36
  -5   8  -1 0.89940 2.04971  11
  -5   8  -1 1.02917 1.06683   7
  -5   8  -1 1.61611 1.58005  42
   5  -8   1 5.47474 5.54464  50
   5  -8   1 3.64599 9.82677   1
   5  -8   1 1.05059 2.40928  14
   5  -8   1 -0.0875 2.68567  39
   5  -8   1 0.68933 1.07883  21
   5  -8   1 1.01025 1.54170  15
   5  -8   1 1.06683 1.47924  28
   5  -8   1 0.27786 0.89849   5
  -6   8  -1 0.66471 0.64206  12
  -6   8  -1 1.56511 1.06717  29
  -6   8  -1 -0.0101 1.02437   7
  -6   8  -1 1.13086 1.43061  47
  -6   8  -1 0.60270 0.66001  36
  -6   8  -1 0.97177 1.56373  42
  -6   8  -1 0.99291 1.31927  18
  -6   8  -1 0.65504 2.22996  11
  -6   8  -1 0.76830 0.48887  19
   6  -8   1 1.04188 1.10694  21
   6  -8   1 0.48912 2.80732  14
   6  -8   1 0.78985 2.53773  39
   6  -8   1 3.82874 3.33668  50
   6  -8   1 -0.8698 11.4077   1
   6  -8   1 -0.2322 1.05264   8
   6  -8   1 0.78254 1.13160  27
   6  -8   1 -0.1855 1.57513  15
   6  -8   1 7.27301 1.81272  28
   6  -8   1 0.48412 1.09571  13
   6  -8   1 0.23584 0.99468   5
   6  -8   1 3.38587 4.51289  33
  -7   8  -1 2.62238 0.76934  12
  -7   8  -1 1.56684 1.20933   7
  -7   8  -1 1.83434 1.55726  18
  -7   8  -1 3.16780 0.81881  36
  -7   8  -1 1.63261 0.55687  19
  -7   8  -1 2.39587 1.60569  29
   7  -8   1 4.07096 1.94042  28
   7  -8   1 2.47144 3.14100  14
   7  -8   1 6.88887 4.22487  50
   7  -8   1 0.65917 1.05352   5
   7  -8   1 3.04317 1.27851  21
   7  -8   1 14.4249 22.9634   2
   7  -8   1 2.25172 1.42173  30
   7  -8   1 3.22044 1.38492  27
   7  -8   1 4.29669 2.75505  39
   7  -8   1 5.45941 2.62034  33
   7  -8   1 3.63413 2.47075  44
   7  -8   1 1.87696 12.0226   1
   7  -8   1 1.62658 1.43011   8
   7  -8   1 2.27171 1.31355  13
   7  -8   1 0.88079 1.68139  15
   7  -8   1 1.81072 1.42041  22
  -8   8  -1 195.832 13.2781   7
  -8   8  -1 224.408 12.6126  36
  -8   8  -1 202.458 13.7890  18
  -8   8  -1 162.481 12.4706  19
   8  -8   1 190.585 16.8354  14
   8  -8   1 211.290 13.0022  13
   8  -8   1 206.993 14.0884  33
   8  -8   1 250.470 13.7746  30
   8  -8   1 221.181 13.5869  28
   8  -8   1 220.413 16.7542  50
   8  -8   1 204.476 13.1867  22
   8  -8   1 214.479 14.0477  44
   8  -8   1 212.701 12.8281  21
   8  -8   1 213.791 14.4551  39
   8  -8   1 212.853 13.1253  27
   8  -8   1 206.229 13.2908  15
   8  -8   1 187.622 12.7750   5
   8  -8   1 205.738 13.2819   8
  -9   8  -1 374.678 25.4487  18
  -9   8  -1 414.905 24.2778  36
  -9   8  -1 407.288 31.8141  52
  -9   8  -1 365.359 24.9595   7
   9  -8   1 401.557 24.6065  13
   9  -8   1 416.537 24.5141  21
   9  -8   1 434.892 25.5668  44
   9  -8   1 464.883 29.5195  50
   9  -8   1 391.989 24.9002  15
   9  -8   1 434.094 25.9131  39
   9  -8   1 395.414 25.0470   8
   9  -8   1 409.189 24.8533  22
   9  -8   1 367.061 24.1950  17
   9  -8   1 413.146 25.1379  28
   9  -8   1 421.111 25.6717  33
   9  -8   1 369.562 28.8663  14
   9  -8   1 423.518 24.8878  27
   9  -8   1 419.813 24.4303  30
 -10   8  -1 0.33199 1.03914   7
 -10   8  -1 0.95706 2.49108  41
 -10   8  -1 -0.0493 0.65318  36
 -10   8  -1 0.67866 3.49768  52
 -10   8  -1 0.41834 2.81257  18
  10  -8   1 -1.0043 1.26198  21
  10  -8   1 0.19131 1.06083  13
  10  -8   1 0.06508 1.84406  27
  10  -8   1 -0.3760 1.74880   8
  10  -8   1 -0.7298 3.91644  33
  10  -8   1 0.49505 1.68081  28
  10  -8   1 0.46603 1.52425  44
  10  -8   1 0.03657 2.57446  39
  10  -8   1 0.41504 1.04935  30
  10  -8   1 -0.2732 4.37700  50
  10  -8   1 -3.5397 3.78031  14
  10  -8   1 -0.2154 1.65950  15
  10  -8   1 1.31676 1.61700  22
 -11   8  -1 10.7458 1.26967  36
 -11   8  -1 6.17506 1.43143   7
 -11   8  -1 6.92938 2.87639  41
  11  -8   1 7.53933 2.11249  28
  11  -8   1 7.07830 1.78753  21
  11  -8   1 9.16939 1.45270  13
  11  -8   1 7.95170 1.09483  17
  11  -8   1 6.58564 1.69516  22
  11  -8   1 8.21729 2.31124  27
  11  -8   1 5.83307 4.88279  50
  11  -8   1 6.76453 3.16785  33
  11  -8   1 6.42723 2.11501   8
  11  -8   1 7.54551 1.06652  30
  11  -8   1 10.2059 2.04953  44
  11  -8   1 5.51206 1.93981  15
  11  -8   1 6.12753 2.76766  39
 -12   8  -1 3.42644 0.87518  36
 -12   8  -1 2.29908 1.13643   7
  12  -8   1 1.69039 2.14427  44
  12  -8   1 1.56342 4.61058  50
  12  -8   1 2.17896 1.00741  13
  12  -8   1 1.90133 0.73273  30
  12  -8   1 3.75283 1.46404  21
  12  -8   1 2.38822 1.48606  22
  12  -8   1 2.89132 0.72067  17
  12  -8   1 2.07583 1.74664  28
  12  -8   1 0.44925 2.26787  39
  12  -8   1 3.03293 1.93493  15
  12  -8   1 1.20117 1.94869  27
  12  -8   1 4.45782 2.18492   8
  13  -8   1 17.8759 2.48342  28
  13  -8   1 17.7620 1.88352  22
  13  -8   1 15.3530 5.71382  50
  13  -8   1 17.0582 2.55324  44
  13  -8   1 16.0302 2.08640  21
  13  -8   1 15.4385 2.86066  27
  13  -8   1 18.3269 1.72431  13
  13  -8   1 12.1007 2.40044   8
  14  -8   1 49.1724 3.90223  28
  14  -8   1 48.7558 3.27966  22
  14  -8   1 52.4818 7.25541  50
  14  -8   1 48.0636 4.52606   8
  14  -8   1 49.1217 3.19931  13
  14  -8   1 53.6801 3.64210  21
  11   7  -1 17.0527 1.55365  35
  10   7  -1 12.0023 1.11829  16
  10   7  -1 12.5922 2.35165  43
  10   7  -1 11.7521 1.06413  23
  10   7  -1 11.3424 1.30794   6
  10   7  -1 11.5483 1.59642  35
  10   7  -1 10.4246 1.26990  26
 -10  -7   1 11.8033 1.47960  36
   9   7  -1 104.519 6.39703  16
   9   7  -1 101.543 6.74256  35
   9   7  -1 98.2349 6.29005  26
   9   7  -1 109.722 6.65916   6
   9   7  -1 99.9091 6.40149  32
   9   7  -1 104.782 6.52940  10
   9   7  -1 113.398 9.44690  43
   9   7  -1 101.669 6.30962  23
  -9  -7   1 100.572 6.42830  19
  -9  -7   1 101.898 7.92461   7
  -9  -7   1 98.5919 6.79852  36
   8   7  -1 31.7767 3.05066  35
   8   7  -1 33.9361 2.45776  26
   8   7  -1 34.2663 2.48196  23
   8   7  -1 28.8601 2.54380  32
   8   7  -1 32.5247 2.50146  16
   8   7  -1 35.1299 2.86573  10
   8   7  -1 33.3977 4.55651  43
   8   7  -1 35.0632 2.97598   6
  -8  -7   1 36.7351 2.64137  19
  -8  -7   1 37.8829 3.20815  12
  -8  -7   1 35.1561 4.63352  34
  -8  -7   1 31.4939 3.08269  36
  -8  -7   1 38.7725 4.32973   7
   7   7  -1 10.5990 2.31066  35
   7   7  -1 11.8582 1.43545  16
   7   7  -1 14.3561 1.54136  26
   7   7  -1 7.39600 7.14986  49
   7   7  -1 17.3762 4.61827   9
   7   7  -1 13.1135 2.13177   6
   7   7  -1 13.6391 1.76717  32
   7   7  -1 13.7347 1.60159   5
  -7  -7   1 16.9612 8.65200  51
  -7  -7   1 14.2846 1.53918  19
  -7  -7   1 7.67595 3.23768  24
  -7  -7   1 14.8179 3.02683   7
  -7  -7   1 15.4313 2.19433  12
  -7  -7   1 16.1346 2.19573  36
   6   7  -1 5.64586 0.96084  23
   6   7  -1 8.31008 3.07277   9
   6   7  -1 7.60092 1.19719  32
   6   7  -1 6.93705 0.96613  26
   6   7  -1 7.05213 1.02863  16
   6   7  -1 4.72694 6.35637  49
   6   7  -1 8.70654 1.26520   5
   6   7  -1 6.79961 1.61422  35
   6   7  -1 11.8512 8.64781   2
   6   7  -1 8.97206 2.94274  43
   6   7  -1 7.51311 1.50973   6
  -6  -7   1 7.11330 3.02245  45
  -6  -7   1 6.22334 2.41961  24
  -6  -7   1 7.17140 1.43744  36
  -6  -7   1 8.41188 2.40179   7
  -6  -7   1 5.66614 1.35776  12
  -6  -7   1 4.94863 4.49053  51
  -6  -7   1 6.78176 1.10025  19
  -6  -7   1 3.17709 2.99291  37
   5   7  -1 16.1353 1.74430  32
   5   7  -1 14.8687 1.51343  26
   5   7  -1 12.4667 2.94522  43
   5   7  -1 13.6503 8.28735   2
   5   7  -1 15.5171 1.58154  16
   5   7  -1 14.2520 3.13147   9
   5   7  -1 13.9415 7.29041  49
   5   7  -1 14.4359 1.98990  35
   5   7  -1 15.6531 1.66650   5
  -5  -7   1 16.2502 1.59650  19
  -5  -7   1 16.6677 2.10579  36
  -5  -7   1 17.0377 2.21095  12
  -5  -7   1 16.9215 3.11593   7
  -5  -7   1 9.43142 4.60601  51
  -5  -7   1 11.7270 3.18606  45
  -5  -7   1 19.3487 3.65956  24
   4   7  -1 21.7024 1.80099  26
   4   7  -1 21.9076 7.33325  49
   4   7  -1 22.8523 3.88701   9
   4   7  -1 22.8214 2.01368   5
   4   7  -1 25.3612 2.02678  32
   4   7  -1 23.1311 3.41029  18
   4   7  -1 19.3289 8.45832   2
   4   7  -1 21.8541 1.85371  16
   4   7  -1 20.9151 2.30765   6
  -4  -7   1 28.5990 4.11434  37
  -4  -7   1 31.9909 7.41397  51
  -4  -7   1 22.3814 2.31703  12
  -4  -7   1 28.9009 3.90861  24
  -4  -7   1 24.6242 4.31098  45
  -4  -7   1 23.6430 2.31072  36
  -4  -7   1 22.4392 3.20701   7
  -4  -7   1 25.1974 1.94043  19
   3   7  -1 31.9410 2.27855  16
   3   7  -1 43.8787 10.1446   2
   3   7  -1 29.4886 3.02352  18
   3   7  -1 18.9255 6.89561  49
   3   7  -1 28.0844 2.23500  12
   3   7  -1 34.8024 4.33820   9
   3   7  -1 32.9408 2.42887   5
   3   7  -1 28.9818 2.34429  32
  -3  -7   1 36.5881 2.32950  19
  -3  -7   1 37.5975 2.75473  12
  -3  -7   1 28.0301 4.10366  37
  -3  -7   1 33.3442 2.68785  36
  -3  -7   1 35.0246 3.99120  24
  -3  -7   1 26.1459 4.30989  45
  -3  -7   1 24.2096 5.86907  51
   2   7  -1 52.7337 5.20767  47
   2   7  -1 63.4195 11.9706   2
   2   7  -1 58.3907 4.37361  29
   2   7  -1 52.9415 4.20816  18
   2   7  -1 42.9716 3.68467  12
   2   7  -1 47.1238 8.59307  49
  -2  -7   1 57.4077 4.84257  24
  -2  -7   1 53.3842 3.92729  12
  -2  -7   1 48.4722 3.95088  36
  -2  -7   1 56.4808 4.66702   7
  -2  -7   1 58.2257 5.42554  45
  -2  -7   1 53.4761 5.17132  37
   1   7  -1 40.8396 7.63449  49
   1   7  -1 46.2113 4.09103  41
   1   7  -1 44.2266 4.00713  46
   1   7  -1 49.3207 5.13688  42
   1   7  -1 46.2431 4.96251  52
   1   7  -1 55.6284 11.1678   2
   1   7  -1 47.4467 4.62179  47
   1   7  -1 48.6823 3.98058  29
   1   7  -1 47.9462 3.91600  18
  -1  -7   1 51.7989 7.30680  51
  -1  -7   1 51.7713 4.36759  24
  -1  -7   1 52.5204 4.36137   7
  -1  -7   1 71.5317 24.6602   1
  -1  -7   1 49.7565 3.97691  12
  -1  -7   1 47.8015 4.82266  37
  -1  -7   1 50.7785 5.06032  45
  -1  -7   1 46.0299 3.34152  19
  -1  -7   1 48.1205 3.44195  36
   0   7  -1 472.226 28.0865  29
   0   7  -1 514.598 35.7334   2
   0   7  -1 457.533 28.1107  18
   0   7  -1 430.212 27.4256  36
   0   7  -1 493.984 29.3873  42
   0   7  -1 431.572 28.0137   7
   0   7  -1 477.152 28.7774  47
   0   7  -1 433.713 28.4537  41
   0   7  -1 490.473 33.1348  49
   0  -7   1 462.786 28.4071  24
   0  -7   1 443.643 28.3808   7
   0  -7   1 471.101 31.9536  51
   0  -7   1 478.112 29.1478  45
   0  -7   1 478.897 28.9893  37
   0  -7   1 434.785 27.5897  36
   0  -7   1 487.135 42.6884   1
  -1   7  -1 16.3835 2.16947  18
  -1   7  -1 13.7897 2.07727   7
  -1   7  -1 17.0868 3.00645  42
  -1   7  -1 16.1846 2.72157  47
  -1   7  -1 16.1823 1.44782  36
  -1   7  -1 26.0282 15.2697   2
   1  -7   1 13.3926 11.3516   1
   1  -7   1 17.6912 5.07755  51
   1  -7   1 15.1567 1.62831  36
   1  -7   1 18.4372 3.29624  45
   1  -7   1 15.3410 2.31029  24
   1  -7   1 17.0171 3.29329  37
   1  -7   1 14.9371 1.94907  34
   1  -7   1 14.2446 2.38359   7
  -2   7  -1 83.7010 5.96849   7
  -2   7  -1 90.2730 6.57139  47
  -2   7  -1 83.4052 5.31666  36
  -2   7  -1 88.9094 6.09077  18
  -2   7  -1 79.9591 5.81382  29
  -2   7  -1 77.5513 6.76661  42
  -2   7  -1 74.4909 14.6800   2
   2  -7   1 93.9848 7.61623  37
   2  -7   1 84.1328 5.72086  34
   2  -7   1 90.2587 10.1011  51
   2  -7   1 82.5779 14.7756   1
   2  -7   1 89.3496 6.30201  24
   2  -7   1 88.1208 7.49281  45
   2  -7   1 79.8772 5.92214  48
  -3   7  -1 71.8499 5.52353  18
  -3   7  -1 84.4825 5.98619  47
  -3   7  -1 68.5807 7.17918  11
  -3   7  -1 69.3593 5.36859   7
  -3   7  -1 73.5932 6.19773  42
  -3   7  -1 80.4252 5.33803  29
  -3   7  -1 77.9313 4.83296  36
   3  -7   1 80.4972 9.98160  51
   3  -7   1 76.5471 5.91917  24
   3  -7   1 82.7860 7.25205  45
   3  -7   1 67.4660 6.62047  14
   3  -7   1 80.2808 6.82725  37
   3  -7   1 69.0671 12.5812   1
  -4   7  -1 25.3349 2.04976  36
  -4   7  -1 24.8237 4.04283  11
  -4   7  -1 30.0209 2.74861   7
  -4   7  -1 25.1653 3.09483  47
  -4   7  -1 26.7884 3.39730  42
  -4   7  -1 28.4998 2.93513  18
  -4   7  -1 27.6656 2.53181  29
   4  -7   1 23.5550 6.64132  51
   4  -7   1 38.0977 10.2095   1
   4  -7   1 29.4469 4.32036  14
  -5   7  -1 19.0092 2.60360  47
  -5   7  -1 23.5231 4.24130  11
  -5   7  -1 23.0806 2.63290  18
  -5   7  -1 19.7850 2.93815  42
  -5   7  -1 17.4294 1.67278  36
  -5   7  -1 20.3586 2.27060   7
  -5   7  -1 19.9519 2.12784  29
   5  -7   1 18.0360 3.21337  39
   5  -7   1 34.2089 3.01911  28
   5  -7   1 21.3714 4.06544  14
   5  -7   1 18.1894 9.17677   1
  -6   7  -1 116.530 7.37486   7
  -6   7  -1 101.126 7.89027  42
  -6   7  -1 119.543 8.70829  18
  -6   7  -1 111.467 9.39936  11
  -6   7  -1 101.741 7.61050  47
  -6   7  -1 109.567 7.12001  29
  -6   7  -1 104.646 6.71727  36
   6  -7   1 118.347 17.9079   1
   6  -7   1 118.081 10.0716  14
   6  -7   1 109.828 7.32328  10
   6  -7   1 131.206 22.2556   2
   6  -7   1 102.935 7.57938  28
   6  -7   1 116.355 7.44730  15
   6  -7   1 110.948 7.07586   5
   6  -7   1 100.079 7.09402  27
   6  -7   1 107.627 8.31621  39
   6  -7   1 99.1581 7.88042  13
  -7   7  -1 355.562 23.9322  42
  -7   7  -1 385.304 22.9045  36
  -7   7  -1 355.821 23.1863  29
  -7   7  -1 380.932 23.9588  18
   7  -7   1 363.924 24.2728  44
   7  -7   1 404.001 23.4074  22
   7  -7   1 405.070 23.4845   8
   7  -7   1 397.794 23.3974  15
   7  -7   1 387.875 23.6643  28
   7  -7   1 378.063 23.1913  30
   7  -7   1 388.120 26.1840  50
   7  -7   1 388.701 24.1369  39
   7  -7   1 377.922 23.7625  33
   7  -7   1 426.619 34.9136   2
   7  -7   1 368.899 23.2436  13
   7  -7   1 380.987 23.2494  27
   7  -7   1 420.096 26.9104  14
   7  -7   1 388.454 23.0366  21
   7  -7   1 389.510 23.2627  10
  -8   7  -1 119.144 6.94254  36
  -8   7  -1 108.981 7.57026   7
  -8   7  -1 111.873 8.06009  18
   8  -7   1 100.227 6.92590  17
   8  -7   1 108.206 7.75483   8
   8  -7   1 107.973 7.21553  21
   8  -7   1 113.904 8.39720  33
   8  -7   1 104.728 7.34859  13
   8  -7   1 119.595 7.98482  28
   8  -7   1 111.097 7.25360  30
   8  -7   1 117.615 7.57080  27
   8  -7   1 113.993 7.68209  22
   8  -7   1 109.859 8.44954  44
   8  -7   1 112.817 8.88670  39
   8  -7   1 104.141 7.38273  10
   8  -7   1 110.121 7.67541  15
   8  -7   1 114.936 11.2049  14
   8  -7   1 119.283 11.0576  50
  -9   7  -1 24.8252 2.76343   7
  -9   7  -1 22.1168 3.20530  18
  -9   7  -1 28.5445 2.17723  36
   9  -7   1 28.9692 3.80660  28
   9  -7   1 29.2352 3.93854  44
   9  -7   1 28.8149 3.52199  27
   9  -7   1 24.1023 3.35557  15
   9  -7   1 28.6892 2.95555  21
   9  -7   1 25.3646 3.53598   8
   9  -7   1 32.8830 4.30455  39
   9  -7   1 24.5429 2.88863  22
   9  -7   1 24.2510 2.76258  13
   9  -7   1 26.8540 2.59322  30
   9  -7   1 28.6144 7.45133  14
   9  -7   1 23.8083 2.99038  10
   9  -7   1 31.3669 4.08690  33
   9  -7   1 60.1189 8.93659  50
   9  -7   1 24.0032 2.25087  17
 -10   7  -1 20.5852 1.85582  36
 -10   7  -1 22.5924 7.17553  52
 -10   7  -1 20.8125 3.04960  18
  10  -7   1 20.0070 3.49560  39
  10  -7   1 25.2109 3.53746   8
  10  -7   1 21.5702 2.39215  13
  10  -7   1 21.5996 2.28142  38
  10  -7   1 17.3273 2.50288  15
  10  -7   1 23.8276 3.39951  28
  10  -7   1 23.1831 2.89199  27
  10  -7   1 21.3701 3.76320  33
  10  -7   1 18.8752 5.74153  50
  10  -7   1 26.4337 2.84323  22
  10  -7   1 22.8901 2.71426  10
  10  -7   1 20.0649 5.60190  14
  10  -7   1 21.5322 3.44122  44
  10  -7   1 21.4848 2.20569  30
  10  -7   1 25.7520 2.74681  21
  10  -7   1 24.8279 1.99792  17
 -11   7  -1 30.9831 5.00214  41
 -11   7  -1 30.9107 2.63837  36
 -11   7  -1 31.1100 2.93996   7
  11  -7   1 29.4667 2.55334  30
  11  -7   1 31.8313 2.89678  13
  11  -7   1 31.8576 4.09129   8
  11  -7   1 35.9636 3.31647  21
  11  -7   1 31.7458 5.19155  39
  11  -7   1 32.0485 2.46119  17
  11  -7   1 33.2848 4.20788  27
  11  -7   1 35.4975 3.82231  15
  11  -7   1 31.0092 3.88406  28
  11  -7   1 16.1039 5.46945  14
  11  -7   1 30.4098 3.47369  22
  11  -7   1 26.3650 4.09504  33
  11  -7   1 31.9121 7.80734  50
  11  -7   1 33.5012 3.65901  44
 -12   7  -1 63.5715 5.02679   7
 -12   7  -1 62.1142 5.88708  46
  12  -7   1 78.5165 6.80514  39
  12  -7   1 76.0062 5.22113  21
  12  -7   1 74.1297 4.58873  30
  12  -7   1 72.7644 6.38919  27
  12  -7   1 67.0527 4.55804  17
  12  -7   1 72.6436 6.13796   8
  12  -7   1 70.9537 5.28250  22
  12  -7   1 68.9058 5.60870  15
  12  -7   1 78.3821 5.41369  44
  12  -7   1 71.0720 5.75604  28
  12  -7   1 71.1318 7.13214  33
  12  -7   1 82.8214 11.0370  50
  12  -7   1 70.6887 4.90490  13
  13  -7   1 88.9434 7.89294  27
  13  -7   1 92.4871 7.57750  28
  13  -7   1 104.426 6.30412  30
  13  -7   1 107.699 6.49561  13
  13  -7   1 102.094 6.66788  22
  13  -7   1 99.0575 7.75498  39
  13  -7   1 100.919 6.84480  21
  13  -7   1 94.6131 11.7099  50
  13  -7   1 102.453 6.72686  44
  13  -7   1 104.695 6.22228  17
  13  -7   1 105.338 8.09615   8
  14  -7   1 2.71641 1.36581  28
  14  -7   1 3.89377 0.85014  22
  14  -7   1 3.15615 0.79565  13
  14  -7   1 3.00036 6.25836  50
  14  -7   1 6.12529 2.11684   8
  11   6  -1 8.32789 0.97325  16
  11   6  -1 6.46763 1.00833  35
  11   6  -1 9.47578 0.96790  23
  11   6  -1 9.44134 1.69201  43
  11   6  -1 9.82568 0.97535  26
  11   6  -1 8.22399 1.13978   6
 -11  -6   1 6.38904 0.87019  19
 -11  -6   1 6.74581 1.28018  36
  10   6  -1 12.9544 1.77019   6
  10   6  -1 10.2996 1.77574  35
  10   6  -1 12.4574 1.26054  26
  10   6  -1 11.8857 1.51351  10
  10   6  -1 11.0986 2.28587  43
  10   6  -1 12.6939 1.23096  16
  10   6  -1 10.1063 1.39646  32
  10   6  -1 11.9366 1.13073  23
 -10  -6   1 14.1181 1.85643  36
 -10  -6   1 10.3525 1.17479  19
 -10  -6   1 13.9343 2.64254   7
   9   6  -1 117.411 7.68976   6
   9   6  -1 116.684 7.22741  16
   9   6  -1 124.134 7.50726  10
   9   6  -1 110.345 7.19526  26
   9   6  -1 114.702 7.33119  32
   9   6  -1 109.386 8.20689  38
   9   6  -1 114.601 8.63882  43
   9   6  -1 119.634 7.70310  35
   9   6  -1 120.592 7.18976  23
  -9  -6   1 120.099 7.28688  19
  -9  -6   1 110.614 9.11831  34
  -9  -6   1 127.265 8.94222   7
  -9  -6   1 114.434 7.65264  36
   8   6  -1 31.9754 2.66251  23
   8   6  -1 33.5887 10.3957  49
   8   6  -1 25.6390 5.29441   9
   8   6  -1 34.4231 2.58902  16
   8   6  -1 33.5425 3.00366  38
   8   6  -1 34.3721 3.19046   6
   8   6  -1 35.6607 2.59626  26
   8   6  -1 50.4659 6.67944  43
   8   6  -1 35.6007 3.48755  35
   8   6  -1 35.0796 3.00458  10
   8   6  -1 37.6593 2.78425  32
  -8  -6   1 34.3330 4.18830   7
  -8  -6   1 38.1171 3.11079  36
  -8  -6   1 33.2601 3.02871  12
  -8  -6   1 34.3381 2.63860  19
  -8  -6   1 30.8898 5.11616  24
  -8  -6   1 33.5322 11.3366  51
   7   6  -1 144.057 8.85729  32
   7   6  -1 134.833 9.14963  35
   7   6  -1 148.903 20.4604   1
   7   6  -1 147.547 9.06888  10
   7   6  -1 153.218 9.30397   6
   7   6  -1 125.741 9.06156  38
   7   6  -1 144.689 8.64030   5
   7   6  -1 147.443 8.73143  26
   7   6  -1 112.700 17.9337  49
   7   6  -1 144.228 8.69728  23
   7   6  -1 132.980 10.2818  43
   7   6  -1 153.481 8.76624  16
   7   6  -1 142.486 11.2755   9
  -7  -6   1 142.598 9.09931  36
  -7  -6   1 158.761 10.4621   7
  -7  -6   1 107.367 14.0005  51
  -7  -6   1 147.876 8.74608  19
  -7  -6   1 142.247 9.15839  12
  -7  -6   1 155.005 11.3959  24
   6   6  -1 143.453 10.7131  43
   6   6  -1 155.353 11.8011   9
   6   6  -1 155.804 9.27370  23
   6   6  -1 151.907 9.78645  35
   6   6  -1 149.987 9.40726  32
   6   6  -1 152.306 15.8844   2
   6   6  -1 131.816 17.8344  49
   6   6  -1 156.618 9.85546   6
   6   6  -1 148.800 9.80166  38
   6   6  -1 156.425 9.31379  26
   6   6  -1 159.703 9.34978   5
   6   6  -1 157.614 9.33181  16
  -6  -6   1 141.780 9.37450  19
  -6  -6   1 138.056 14.8295  51
  -6  -6   1 157.932 9.67944  36
  -6  -6   1 159.518 11.2988  37
  -6  -6   1 163.984 11.6655  24
  -6  -6   1 165.359 10.8604   7
  -6  -6   1 145.711 11.2210  45
   5   6  -1 71.5658 4.45312  26
   5   6  -1 72.6449 11.8463  49
   5   6  -1 65.6280 4.44211  16
   5   6  -1 67.5445 6.53027   9
   5   6  -1 79.8775 6.35781  43
   5   6  -1 57.7600 11.5258   2
   5   6  -1 70.3107 4.53541  30
   5   6  -1 77.8536 4.98236  35
   5   6  -1 70.6269 4.57237  32
   5   6  -1 60.6591 4.87751   6
   5   6  -1 62.4908 4.48936   5
  -5  -6   1 72.0790 9.44385  51
  -5  -6   1 73.0304 6.18281  37
  -5  -6   1 69.5635 4.80752  12
  -5  -6   1 65.6496 4.44474  19
  -5  -6   1 65.8971 5.64720   7
  -5  -6   1 76.8604 4.84479  36
  -5  -6   1 69.0251 6.35520  24
  -5  -6   1 74.5541 6.51392  45
  -5  -6   1 66.0003 6.95763  31
   4   6  -1 0.82189 4.07776  49
   4   6  -1 3.20029 0.73984   5
   4   6  -1 2.04645 2.50343   9
   4   6  -1 -0.6434 5.55146   2
   4   6  -1 1.99330 0.99387  18
   4   6  -1 3.08376 1.68955   6
   4   6  -1 3.15463 0.89217  16
   4   6  -1 2.20762 0.65778  26
  -4  -6   1 4.05552 1.60561  12
  -4  -6   1 2.71633 1.82161  45
  -4  -6   1 0.96223 2.90538  51
  -4  -6   1 1.01969 1.76805  31
  -4  -6   1 3.47036 1.40366   7
  -4  -6   1 2.70660 0.90344  36
  -4  -6   1 3.63595 1.67070  24
  -4  -6   1 2.12888 1.80659  37
   3   6  -1 9.90081 4.93356  49
   3   6  -1 6.59709 1.55182  29
   3   6  -1 4.60654 0.86437   5
   3   6  -1 6.44543 4.78427   2
   3   6  -1 6.30770 1.34441  18
   3   6  -1 9.37351 2.22023  47
  -3  -6   1 4.69507 1.60336  24
  -3  -6   1 4.37980 1.44241   7
  -3  -6   1 8.09603 3.38322  51
  -3  -6   1 6.42063 1.44303  20
  -3  -6   1 8.18291 2.08908  37
  -3  -6   1 10.3879 2.26964  45
  -3  -6   1 5.67781 2.12903  31
  -3  -6   1 9.02470 1.21066  36
   2   6  -1 16.5131 2.03417  18
   2   6  -1 13.8621 2.81633  47
   2   6  -1 16.0113 5.81653  49
   2   6  -1 17.0631 2.20810  29
   2   6  -1 11.3762 2.64388  42
   2   6  -1 16.3779 5.67282   2
  -2  -6   1 15.7659 2.23973  24
  -2  -6   1 15.1201 2.77623  31
  -2  -6   1 15.1429 1.99865  20
  -2  -6   1 16.0078 2.73957  45
  -2  -6   1 14.2893 27.8672   1
  -2  -6   1 13.4561 2.32636  37
  -2  -6   1 14.7292 4.19475  51
  -2  -6   1 18.4664 2.34510   7
  -2  -6   1 15.1795 1.62159  36
   1   6  -1 232.177 14.7265  42
   1   6  -1 215.903 14.7754  52
   1   6  -1 204.599 19.0426   2
   1   6  -1 205.831 13.7887  41
   1   6  -1 258.458 18.7494  49
   1   6  -1 221.129 13.6845  29
   1   6  -1 236.459 14.3272  47
   1   6  -1 207.118 13.6075  18
  -1  -6   1 210.354 13.9323  24
  -1  -6   1 232.424 14.3545  37
  -1  -6   1 182.338 13.7602   7
  -1  -6   1 188.717 32.6057   1
  -1  -6   1 229.414 14.5011  45
  -1  -6   1 259.270 17.1240  51
  -1  -6   1 205.809 13.2365  36
  -1  -6   1 204.617 13.7493  20
   0   6  -1 629.177 39.6124   7
   0   6  -1 668.704 39.6222  29
   0   6  -1 660.259 44.6045   2
   0   6  -1 703.297 43.8380  49
   0   6  -1 677.180 39.6750  18
   0   6  -1 708.599 40.6687  42
   0  -6   1 673.014 39.8895  24
   0  -6   1 612.146 39.2351  36
   0  -6   1 665.520 42.6031  51
   0  -6   1 650.172 49.1791   1
   0  -6   1 613.650 39.8291   7
   0  -6   1 680.505 40.5021  45
   0  -6   1 682.282 40.3146  37
  -1   6  -1 60.5815 4.45491  29
  -1   6  -1 110.009 17.8238   2
  -1   6  -1 55.1007 5.24399  42
  -1   6  -1 61.0348 4.49599   7
  -1   6  -1 56.2254 4.95979  47
  -1   6  -1 52.9969 3.91316  36
  -1   6  -1 61.6320 4.55961  18
   1  -6   1 99.1230 20.7356   1
   1  -6   1 64.1256 5.70183  45
   1  -6   1 62.6476 5.44357  37
   1  -6   1 67.0524 7.79290  51
   1  -6   1 73.2151 4.80710  24
   1  -6   1 67.9319 4.78857   7
  -2   6  -1 32.7365 2.80013   7
  -2   6  -1 28.7748 3.21406  47
  -2   6  -1 27.9391 2.19975  36
  -2   6  -1 36.4026 11.2592   2
  -2   6  -1 26.9557 3.43907  42
  -2   6  -1 33.2726 4.39326  11
  -2   6  -1 30.6577 2.71452  29
  -2   6  -1 29.2307 2.84050  18
   2  -6   1 32.7916 6.20097  51
   2  -6   1 34.5970 4.13054  37
   2  -6   1 36.5081 9.43014   1
   2  -6   1 35.3274 4.34703  45
   2  -6   1 30.1162 2.52399  34
   2  -6   1 34.9174 3.05647  24
  -3   6  -1 60.6536 4.92278  42
  -3   6  -1 54.7225 3.97122  29
  -3   6  -1 47.0599 4.14230  18
  -3   6  -1 41.1785 5.29717  11
  -3   6  -1 27.1238 15.7354   2
  -3   6  -1 54.6316 3.53753  36
  -3   6  -1 65.4317 4.66435  47
   3  -6   1 52.2447 4.47460  24
   3  -6   1 49.2866 5.24890  14
   3  -6   1 38.0332 9.53306   1
   3  -6   1 57.3020 5.43130  37
   3  -6   1 64.4870 8.61062  51
  -4   6  -1 71.6988 5.04002   7
  -4   6  -1 71.3400 6.54320  11
  -4   6  -1 70.1416 5.41119  47
  -4   6  -1 69.0841 4.57353  36
  -4   6  -1 73.0803 4.94094  29
  -4   6  -1 75.8997 5.78058  42
  -4   6  -1 73.8968 5.26519  18
   4  -6   1 75.8172 6.64197  14
   4  -6   1 75.2836 10.1852  51
   4  -6   1 75.1334 12.3246   1
  -5   6  -1 107.943 7.83030  42
  -5   6  -1 115.861 7.58327  18
  -5   6  -1 116.985 8.92077  11
  -5   6  -1 109.710 7.12297  29
  -5   6  -1 114.412 7.27168   7
  -5   6  -1 103.269 7.54506  47
   5  -6   1 105.176 14.6476   1
   5  -6   1 118.894 22.1794   2
   5  -6   1 110.296 9.11442  14
  -6   6  -1 97.8454 8.93785  11
  -6   6  -1 121.529 7.13356  36
  -6   6  -1 128.402 7.49835  29
  -6   6  -1 110.550 7.90961  18
  -6   6  -1 118.462 7.94541  47
  -6   6  -1 134.139 8.30070  42
  -6   6  -1 100.546 7.50578   7
   6  -6   1 132.510 8.15189  28
   6  -6   1 110.495 8.62908  39
   6  -6   1 101.472 14.6872   1
   6  -6   1 105.534 7.76028  15
   6  -6   1 122.128 18.5533   2
   6  -6   1 116.353 9.92855  14
   6  -6   1 122.752 7.69583  22
  -7   6  -1 44.8806 3.95327  42
  -7   6  -1 41.0880 4.83509  11
  -7   6  -1 39.6375 2.89143  36
  -7   6  -1 41.4238 3.21727  29
  -7   6  -1 39.9823 3.82025  18
  -7   6  -1 40.2880 3.34543   7
   7  -6   1 45.1036 3.50662  30
   7  -6   1 42.7396 3.63897  15
   7  -6   1 40.2055 5.35450  44
   7  -6   1 46.3205 3.86339  28
   7  -6   1 44.5844 3.17344  21
   7  -6   1 60.7879 7.30437  50
   7  -6   1 47.3522 3.86735  25
   7  -6   1 42.0704 3.54135  10
   7  -6   1 39.0529 3.41889  13
   7  -6   1 39.0652 5.98929  14
   7  -6   1 37.3187 3.51047   8
   7  -6   1 51.0784 4.75992  39
   7  -6   1 46.6744 3.56075  22
  -8   6  -1 194.816 11.9167  18
  -8   6  -1 154.253 10.8617  36
  -8   6  -1 187.669 11.8178   7
   8  -6   1 178.865 10.8791  17
   8  -6   1 176.460 11.0498  30
   8  -6   1 170.058 12.1498  44
   8  -6   1 191.738 11.3480  15
   8  -6   1 176.797 10.9878  21
   8  -6   1 193.252 11.5634   8
   8  -6   1 154.079 14.4316  50
   8  -6   1 183.606 11.2085  13
   8  -6   1 170.793 11.8197  33
   8  -6   1 179.133 11.3344  25
   8  -6   1 178.963 11.3504  27
   8  -6   1 173.641 12.1262  39
   8  -6   1 177.159 11.6945  28
   8  -6   1 179.908 11.3933  22
   8  -6   1 182.424 11.2119  10
   8  -6   1 183.200 10.7668  16
   8  -6   1 182.143 10.7224  23
   8  -6   1 192.854 15.2096  14
   8  -6   1 161.591 11.1255  38
  -9   6  -1 301.725 18.2382   7
  -9   6  -1 287.116 18.7869  18
   9  -6   1 283.816 17.8359  17
   9  -6   1 309.496 18.4203  27
   9  -6   1 301.644 18.5949   8
   9  -6   1 304.335 18.2517  25
   9  -6   1 277.267 18.4880  10
   9  -6   1 285.034 17.7360  16
   9  -6   1 306.279 19.1685  39
   9  -6   1 292.003 18.6132  28
   9  -6   1 275.089 22.0543  14
   9  -6   1 286.087 18.0031  38
   9  -6   1 315.836 17.9863  21
   9  -6   1 290.374 17.6314  23
   9  -6   1 296.196 18.1438  13
   9  -6   1 296.419 18.9121  33
   9  -6   1 323.033 22.7564  50
   9  -6   1 302.148 18.2972  15
   9  -6   1 291.016 18.3577  22
 -10   6  -1 85.3827 5.87486   7
 -10   6  -1 80.7527 6.49547  18
 -10   6  -1 74.1384 10.5339  52
  10  -6   1 85.4574 7.29772  33
  10  -6   1 85.5676 5.26974  23
  10  -6   1 79.7965 6.07377  22
  10  -6   1 85.1562 5.78176  13
  10  -6   1 80.2585 5.45048  17
  10  -6   1 91.8293 5.82865  21
  10  -6   1 83.9216 6.35126  27
  10  -6   1 90.9268 5.89935  10
  10  -6   1 82.9619 6.55171   8
  10  -6   1 79.6481 10.6126  50
  10  -6   1 80.8477 5.74328  38
  10  -6   1 88.8133 6.23651  25
  10  -6   1 85.0104 6.18625  15
  10  -6   1 82.7194 6.47889  28
  10  -6   1 87.1327 7.34590  39
  10  -6   1 82.4313 10.5266  14
  10  -6   1 82.4502 5.52334  30
  10  -6   1 84.0102 6.58573  44
  10  -6   1 81.6063 5.33160  16
 -11   6  -1 102.011 9.09891  41
 -11   6  -1 80.8371 12.6365  52
 -11   6  -1 97.9839 6.70274   7
  11  -6   1 94.8905 6.77634  30
  11  -6   1 117.611 19.3964  50
  11  -6   1 82.9202 8.97825   8
  11  -6   1 115.974 7.24726  21
  11  -6   1 118.610 8.10648  25
  11  -6   1 91.8292 8.20020  22
  11  -6   1 101.227 7.63868  38
  11  -6   1 106.276 8.33803  15
  11  -6   1 105.378 10.1490  39
  12  -6   1 38.5578 4.49600   8
  12  -6   1 27.0848 4.28025  33
  12  -6   1 24.9624 3.57726  27
  12  -6   1 28.1087 4.73872  39
  12  -6   1 27.8567 2.64530  38
  12  -6   1 26.7865 3.82868  28
  12  -6   1 30.1310 3.25042  22
  12  -6   1 28.8422 3.30184  44
  12  -6   1 31.2614 3.57765  15
  12  -6   1 31.3079 7.67195  50
  12  -6   1 31.2783 3.24411  21
  12  -6   1 29.8230 2.37900  17
  12  -6   1 29.4163 2.68677  13
  12  -6   1 30.7530 2.38538  30
  13  -6   1 1.42060 0.64259  30
  13  -6   1 3.33619 2.60638  27
  13  -6   1 1.87312 0.72059  17
  13  -6   1 1.27803 8.22621  50
  13  -6   1 2.98183 1.09598  13
  13  -6   1 0.58864 2.18786  39
  13  -6   1 3.07713 2.72813   8
  13  -6   1 1.02598 2.47153  21
  13  -6   1 2.75264 2.78993  15
  13  -6   1 2.10807 1.89047  28
  13  -6   1 1.29230 1.17271  44
  13  -6   1 2.09497 1.36176  22
  14  -6   1 4.37852 0.81623  13
  14  -6   1 5.17535 2.08833   8
  14  -6   1 4.21061 0.92763  22
  14  -6   1 6.03730 1.79010  28
  14  -6   1 3.15668 4.32401  50
  14  -6   1 6.20109 0.73183  17
  14  -6   1 4.34492 0.93593  44
  12   5  -1 0.29354 0.42972  16
  12   5  -1 0.77083 0.36203  23
  12   5  -1 0.22510 0.38373  26
  12   5  -1 2.01380 1.97560  43
  12   5  -1 0.60886 0.66542  35
  12   5  -1 0.30714 0.56941   6
  11   5  -1 6.90032 1.26492  38
  11   5  -1 7.93271 0.85703  23
  11   5  -1 8.31011 1.29190   6
  11   5  -1 7.70531 0.87776  26
  11   5  -1 7.93493 1.31567  35
  11   5  -1 9.07491 1.04780  32
  11   5  -1 9.58727 1.05398  16
  11   5  -1 9.02825 2.05492  43
  11   5  -1 8.37330 1.18839  10
 -11  -5   1 7.17609 0.98419  19
 -11  -5   1 6.34086 1.22022  36
  10   5  -1 2.46893 1.11691   6
  10   5  -1 1.60873 0.68065  26
  10   5  -1 2.57016 2.11744  43
  10   5  -1 1.14368 0.64784  16
  10   5  -1 1.00360 0.73808  32
  10   5  -1 1.44258 1.19314  35
  10   5  -1 1.21151 0.68505  23
  10   5  -1 2.71329 1.37358  10
 -10  -5   1 1.45040 0.77594  19
 -10  -5   1 1.37317 2.17212  34
 -10  -5   1 1.51035 1.03605  36
 -10  -5   1 1.79428 1.58379   7
   9   5  -1 63.7080 4.03228  26
   9   5  -1 59.7555 3.99402  16
   9   5  -1 60.6586 4.17964  32
   9   5  -1 57.1726 4.47085  38
   9   5  -1 51.3594 4.56484  25
   9   5  -1 68.2144 16.5133  49
   9   5  -1 61.6336 3.94524  23
   9   5  -1 58.1669 5.94151  43
   9   5  -1 63.8595 4.63223  35
   9   5  -1 61.8409 4.62654   6
   9   5  -1 58.0575 4.31856  10
  -9  -5   1 62.3929 4.44285  36
  -9  -5   1 60.9608 4.02014  19
  -9  -5   1 61.6300 5.51951   7
   8   5  -1 1.25557 0.79785  26
   8   5  -1 2.68532 0.93002  25
   8   5  -1 1.55740 0.92184  32
   8   5  -1 0.77237 1.01676  10
   8   5  -1 3.02988 2.36542  43
   8   5  -1 1.44963 1.17163   6
   8   5  -1 1.08515 0.88238  30
   8   5  -1 2.78066 1.33318  38
   8   5  -1 1.97494 0.83476  23
   8   5  -1 0.28743 0.74294  16
   8   5  -1 1.77393 1.29223  35
   8   5  -1 1.56562 4.68386  49
   8   5  -1 1.00024 2.20528   9
  -8  -5   1 1.60314 1.98036   7
  -8  -5   1 1.81521 1.05151  36
  -8  -5   1 1.28170 0.75459  19
  -8  -5   1 2.75933 2.28999  24
  -8  -5   1 1.32995 4.17612  51
   7   5  -1 10.7885 1.29339  30
   7   5  -1 14.6310 7.75562  49
   7   5  -1 11.8802 1.19183  23
   7   5  -1 9.87599 1.29478  25
   7   5  -1 14.3204 3.00837  43
   7   5  -1 6.82137 2.66786   9
   7   5  -1 6.22362 1.30909  10
   7   5  -1 9.59579 1.12501  26
   7   5  -1 6.64177 1.52029   6
   7   5  -1 11.7255 1.73863  35
   7   5  -1 13.3283 1.75508  38
   7   5  -1 10.6573 1.23665  16
   7   5  -1 9.74082 1.29552  32
  -7  -5   1 12.0167 1.54776  36
  -7  -5   1 5.52768 1.86586   7
  -7  -5   1 7.77284 2.53492  24
  -7  -5   1 11.3612 3.14261  45
  -7  -5   1 11.9281 3.12083  37
  -7  -5   1 9.48506 4.31855  51
  -7  -5   1 8.11169 1.40571  19
   6   5  -1 71.4050 12.0205  49
   6   5  -1 70.4020 9.84911   2
   6   5  -1 67.5441 4.41735  25
   6   5  -1 69.4249 4.33981  23
   6   5  -1 76.0335 4.55637  30
   6   5  -1 63.5353 16.5971   1
   6   5  -1 65.0846 4.44627  17
   6   5  -1 67.5992 6.02881  43
   6   5  -1 70.0740 4.51972  32
   6   5  -1 71.2792 4.41028  26
   6   5  -1 69.0626 6.59992   9
   6   5  -1 69.9906 4.42686  16
   6   5  -1 62.5070 4.33294   5
   6   5  -1 67.3013 4.93073   6
   6   5  -1 66.2544 4.87269  38
   6   5  -1 64.4754 4.82299  35
  -6  -5   1 71.0030 6.30050  24
  -6  -5   1 73.0863 6.19772  45
  -6  -5   1 64.0323 4.71035  12
  -6  -5   1 68.6599 8.86112  51
  -6  -5   1 60.3624 6.50032  31
  -6  -5   1 72.1873 5.52754   7
  -6  -5   1 71.3018 4.66609  36
  -6  -5   1 69.2571 5.92495  37
  -6  -5   1 63.3480 4.36464  19
   5   5  -1 30.9073 7.95218  49
   5   5  -1 32.9018 2.60201  32
   5   5  -1 40.1429 2.98012  26
   5   5  -1 35.9355 4.16629  43
   5   5  -1 31.4078 2.46517  17
   5   5  -1 34.8313 2.55799  30
   5   5  -1 34.2862 2.94414   6
   5   5  -1 33.9046 2.43054  16
   5   5  -1 42.8598 7.81669   2
   5   5  -1 33.2480 2.97216  35
   5   5  -1 41.0117 5.01761   9
  -5  -5   1 30.9372 3.75812  37
  -5  -5   1 37.5488 3.45948   7
  -5  -5   1 33.6144 4.05073  45
  -5  -5   1 36.9415 3.47493  36
  -5  -5   1 36.2620 4.06853  24
  -5  -5   1 30.9773 4.29901  31
  -5  -5   1 39.0299 9.24092  51
   4   5  -1 16.3459 5.95723  49
   4   5  -1 6.39267 1.91423   9
   4   5  -1 4.24205 4.69766   2
  -4  -5   1 9.31766 3.23913  51
  -4  -5   1 10.4921 1.50295  20
  -4  -5   1 6.65209 1.78717  31
  -4  -5   1 13.3161 2.24081  37
  -4  -5   1 9.59646 1.16904  36
  -4  -5   1 12.4825 2.28737  45
  -4  -5   1 8.50200 2.07372  24
  -4  -5   1 6.43487 1.48349   7
   3   5  -1 98.7237 7.47081  47
   3   5  -1 106.937 6.89431  18
   3   5  -1 110.556 11.5295   2
   3   5  -1 107.045 6.98080  29
   3   5  -1 102.314 11.5244  49
  -3  -5   1 105.872 9.55255  51
  -3  -5   1 104.753 7.48232  45
  -3  -5   1 102.746 6.82872  20
  -3  -5   1 101.506 7.07773   7
  -3  -5   1 107.483 7.41006  24
  -3  -5   1 100.020 7.56687  31
  -3  -5   1 100.957 6.48214  36
  -3  -5   1 104.698 7.38138  37
   2   5  -1 95.6016 6.30845  29
   2   5  -1 102.050 8.70918  47
   2   5  -1 100.365 10.5992  49
   2   5  -1 82.6974 6.15860  41
   2   5  -1 98.4366 7.22861  42
   2   5  -1 95.4468 6.21990  18
   2   5  -1 91.0532 10.6021   2
  -2  -5   1 96.3237 6.63748  24
  -2  -5   1 97.3843 6.79056  37
  -2  -5   1 89.0789 20.4765   1
  -2  -5   1 93.0687 6.86260  45
  -2  -5   1 95.1698 6.27160  20
  -2  -5   1 103.261 8.95144  51
  -2  -5   1 88.9667 6.89616  31
  -2  -5   1 90.5191 5.87370  36
  -2  -5   1 83.5118 6.92226   7
   1   5  -1 1713.89 102.544   2
   1   5  -1 1573.75 98.7955  41
  -1  -5   1 1670.47 99.1648  45
  -1  -5   1 1719.25 106.671   1
  -1  -5   1 1692.26 99.3527  31
   0   5  -1 1098.93 69.2414  47
   0   5  -1 1260.91 72.9859   2
   0  -5   1 1186.89 69.0928   7
   0  -5   1 1222.59 69.0421  20
   0  -5   1 1074.02 69.3210  45
   0  -5   1 1152.41 69.3133  37
  -1   5  -1 1958.39 124.017   2
   1  -5   1 1776.53 120.667   7
   1  -5   1 2445.02 129.174   1
  -2   5  -1 73.2551 6.02200  11
  -2   5  -1 59.5559 4.82070  47
  -2   5  -1 63.7677 4.48712   7
  -2   5  -1 64.0177 5.09264  42
  -2   5  -1 67.4354 4.44103  29
  -2   5  -1 80.7702 11.9022   2
   2  -5   1 66.5038 10.8094   1
   2  -5   1 63.9303 4.30462  34
   2  -5   1 60.0975 5.46278  45
   2  -5   1 66.2901 5.40341  37
   2  -5   1 70.3544 4.72837  24
   2  -5   1 77.2480 7.25199  11
   2  -5   1 58.3636 7.18187  51
  -3   5  -1 575.509 33.4956  18
  -3   5  -1 553.950 33.8131  42
  -3   5  -1 552.472 33.3196   7
  -3   5  -1 545.917 33.3760  29
   3  -5   1 518.873 34.2683  45
   3  -5   1 628.406 36.1375  11
   3  -5   1 568.727 34.2641  14
   3  -5   1 598.886 38.7233   1
   3  -5   1 510.960 36.6152  51
   3  -5   1 543.249 34.1090  37
   3  -5   1 562.196 33.6372  24
  -4   5  -1 3.94926 1.08996  29
  -4   5  -1 6.68840 1.65516  42
  -4   5  -1 2.97534 0.87371   7
  -4   5  -1 5.96135 1.52199  47
  -4   5  -1 3.01129 1.09807  18
   4  -5   1 1.75015 9.42892   2
   4  -5   1 4.43889 5.02336  51
   4  -5   1 4.82319 2.46488  11
   4  -5   1 3.25236 2.18708  14
   4  -5   1 6.38120 5.37446   1
  -5   5  -1 16.9929 2.41097  42
  -5   5  -1 16.9226 2.08324  18
  -5   5  -1 18.5782 1.79871  29
  -5   5  -1 20.1740 3.92650  11
  -5   5  -1 17.8616 1.79819   7
   5  -5   1 16.8620 6.48587   1
   5  -5   1 21.3229 3.73488  14
   5  -5   1 20.9390 3.95146  11
   5  -5   1 7.96972 8.84198   2
  -6   5  -1 185.416 11.8761  18
  -6   5  -1 186.169 11.4471  29
  -6   5  -1 202.026 13.1872  11
  -6   5  -1 178.028 11.9933  42
  -6   5  -1 164.611 11.8478  47
   6  -5   1 204.775 14.0486  14
   6  -5   1 204.161 16.8193   2
  -7   5  -1 181.910 11.4816  18
  -7   5  -1 167.819 12.4118  11
  -7   5  -1 168.822 10.8970  29
  -7   5  -1 173.667 11.4366  42
  -7   5  -1 173.570 10.9861   7
   7  -5   1 184.603 11.4357  28
   7  -5   1 195.668 13.9728  50
   7  -5   1 176.175 11.1790  22
   7  -5   1 174.536 12.9091  44
   7  -5   1 181.502 11.0315  25
   7  -5   1 166.958 11.0004  15
   7  -5   1 176.692 10.8192  21
   7  -5   1 171.863 11.2031   8
   7  -5   1 186.084 11.5359  33
   7  -5   1 188.276 14.0561  14
   7  -5   1 177.127 11.1086  27
   7  -5   1 181.045 11.6470  39
   7  -5   1 165.187 11.0232  13
   7  -5   1 184.898 12.0062  43
  -8   5  -1 581.273 34.9970   7
  -8   5  -1 682.851 36.7294  18
   8  -5   1 599.319 35.0807  15
   8  -5   1 582.016 35.3546   8
   8  -5   1 585.352 38.4467  14
   8  -5   1 595.080 35.2033  22
   8  -5   1 602.500 35.1874  27
   8  -5   1 602.226 35.8688  43
   8  -5   1 566.653 34.6742  16
   8  -5   1 564.334 34.6237  23
   8  -5   1 596.725 35.6752  39
   8  -5   1 603.733 34.8647  21
   8  -5   1 607.988 35.0131  25
   8  -5   1 573.441 35.0543  13
   8  -5   1 624.980 38.5050  50
   8  -5   1 478.618 35.1041  38
   8  -5   1 571.824 35.1287  10
   8  -5   1 590.165 35.4613  28
   8  -5   1 580.387 35.4744  33
   8  -5   1 570.409 34.8015  17
   8  -5   1 578.131 35.8007  44
   8  -5   1 586.935 34.9064  30
  -9   5  -1 0.22875 3.12451  52
  -9   5  -1 -0.6867 2.41659  31
  -9   5  -1 0.49821 1.22258  18
   9  -5   1 1.00531 5.27723  50
   9  -5   1 0.60490 2.93314  33
   9  -5   1 0.18985 0.70497  32
   9  -5   1 -1.1681 1.18523   6
   9  -5   1 -0.4899 3.48702  14
   9  -5   1 1.61255 1.41297  21
   9  -5   1 -0.5959 1.34127  10
   9  -5   1 0.71567 0.81423  17
   9  -5   1 -1.6500 2.09287  27
   9  -5   1 1.22354 1.59250  22
   9  -5   1 1.13627 0.73819  16
   9  -5   1 -0.0850 1.12229  13
   9  -5   1 3.02270 2.16517  25
   9  -5   1 1.27732 2.17316  39
   9  -5   1 1.43533 2.59989  43
   9  -5   1 1.06043 1.76826  44
   9  -5   1 0.19350 1.35540  15
   9  -5   1 -0.5547 0.95881  30
   9  -5   1 1.08216 2.62660  28
 -10   5  -1 1.48463 2.08418  41
 -10   5  -1 -0.1869 0.79011   7
 -10   5  -1 2.74885 4.52795  52
  10  -5   1 0.44022 1.38305  21
  10  -5   1 0.71212 1.82871  28
  10  -5   1 0.88631 1.61659  44
  10  -5   1 1.19111 0.77356  32
  10  -5   1 -0.2647 1.08496  13
  10  -5   1 0.45607 1.32280  10
  10  -5   1 0.85047 5.02401  50
  10  -5   1 0.83743 0.90554  17
  10  -5   1 1.66795 1.59462  22
  10  -5   1 0.29814 2.43308  39
  10  -5   1 1.25557 1.01345  30
  10  -5   1 1.91863 2.01985   8
  10  -5   1 2.16184 1.81972  27
  10  -5   1 -0.2226 0.82052  16
  10  -5   1 0.19167 1.42065  15
  10  -5   1 1.22017 3.47887  14
  10  -5   1 1.92219 1.81180  25
  10  -5   1 1.65341 1.29717  38
  10  -5   1 -0.2543 0.93518   6
  10  -5   1 0.20823 0.89339  23
  10  -5   1 1.17263 2.84810  43
  10  -5   1 1.32318 2.54966  33
 -11   5  -1 17.0412 1.91669   7
  11  -5   1 8.57572 3.32011  43
  11  -5   1 17.1817 5.85130  14
  11  -5   1 14.3102 1.74791  32
  11  -5   1 11.3472 2.16889  25
  11  -5   1 11.7712 3.05155  39
  11  -5   1 12.6376 6.41826  50
  11  -5   1 11.2659 2.81103  27
  11  -5   1 12.2882 2.55046  28
  11  -5   1 11.7563 1.41348  23
  11  -5   1 11.9062 1.79113  21
  11  -5   1 16.8625 3.44597  33
  11  -5   1 9.44531 2.12789  44
  11  -5   1 16.1323 1.76855  17
  11  -5   1 13.0936 1.98852  38
  11  -5   1 18.4429 2.54097  10
  11  -5   1 13.8119 2.79528   8
  11  -5   1 15.8343 2.33621  22
  11  -5   1 17.2984 2.22111  13
  11  -5   1 12.9727 2.02431  15
  11  -5   1 14.7665 2.44510   6
  11  -5   1 15.4142 1.65733  16
  11  -5   1 16.2528 1.65146  30
  12  -5   1 190.383 11.6544   6
  12  -5   1 190.216 11.8450  21
  12  -5   1 200.328 11.7909  13
  12  -5   1 192.392 13.4164  33
  12  -5   1 171.588 17.5521  50
  12  -5   1 185.506 12.2381  44
  12  -5   1 190.325 12.0622  25
  12  -5   1 196.147 11.4478  16
  12  -5   1 185.977 12.7578  39
  12  -5   1 194.407 13.0042   8
  12  -5   1 194.006 12.1232  15
  12  -5   1 189.076 12.6251  28
  12  -5   1 185.160 11.8057  38
  12  -5   1 181.316 11.3942  32
  12  -5   1 173.449 11.2896  23
  12  -5   1 204.711 11.5698  17
  12  -5   1 183.840 11.6724  10
  12  -5   1 184.032 12.9525  27
  12  -5   1 189.274 11.4872  30
  12  -5   1 194.092 12.0511  22
  13  -5   1 3.02774 2.15343  39
  13  -5   1 0.71928 0.96742  38
  13  -5   1 0.07942 1.57684  22
  13  -5   1 2.09374 2.51998  27
  13  -5   1 1.09525 1.36898  44
  13  -5   1 -0.1233 1.93678  15
  13  -5   1 0.42039 0.66695  30
  13  -5   1 -0.1559 1.81260  28
  13  -5   1 0.61866 6.18802  50
  13  -5   1 1.41836 1.77722  21
  13  -5   1 0.37957 1.04810  17
  13  -5   1 2.37267 2.22529   8
  13  -5   1 -0.0296 0.86889  13
  14  -5   1 29.9379 2.17578  30
  14  -5   1 23.2602 3.12679  28
  14  -5   1 26.8244 2.23638  22
  14  -5   1 26.3952 3.61368   8
  14  -5   1 29.4667 2.21510  13
  14  -5   1 25.7092 2.55803  21
  14  -5   1 27.3916 1.96789  17
  14  -5   1 25.5942 2.25808  44
  14  -5   1 28.4758 6.87730  50
  12   4  -1 32.5642 2.20631  16
  12   4  -1 32.7855 2.57840   6
  12   4  -1 30.8468 2.49477  35
  12   4  -1 35.3684 3.33302  43
  12   4  -1 30.5166 2.18344  26
  12   4  -1 33.0451 2.13946  23
  12   4  -1 32.0223 2.25113  32
  11   4  -1 0.65593 0.64295  23
  11   4  -1 0.11261 0.66401  16
  11   4  -1 0.79250 0.92468   6
  11   4  -1 0.96120 1.12138  35
  11   4  -1 0.59454 0.76304  10
  11   4  -1 0.93524 2.09287  43
  11   4  -1 -0.3204 1.00381  38
  11   4  -1 0.45536 0.56899  26
  11   4  -1 -0.2869 0.60021  32
 -11  -4   1 0.84507 1.06142  36
 -11  -4   1 0.87889 1.21887   7
  10   4  -1 28.2525 2.54010  25
  10   4  -1 31.8651 2.36948  26
  10   4  -1 31.0243 2.25628  23
  10   4  -1 32.6898 4.45882  43
  10   4  -1 29.7424 2.49969  32
  10   4  -1 31.5427 2.69469  10
  10   4  -1 32.3648 3.00740   6
  10   4  -1 30.6103 2.33412  16
  10   4  -1 29.8342 2.47050  30
  10   4  -1 29.4550 3.00668  38
  10   4  -1 29.8781 2.94279  35
 -10  -4   1 28.7656 3.46941   7
 -10  -4   1 27.6632 2.63004  19
 -10  -4   1 29.1106 2.65535  36
   9   4  -1 19.0387 2.48560  35
   9   4  -1 16.0417 1.65643  23
   9   4  -1 22.6171 4.34669  43
   9   4  -1 16.9294 1.72845  16
   9   4  -1 16.4342 1.91044  25
   9   4  -1 14.8756 2.14442  10
   9   4  -1 14.1174 2.27531   6
   9   4  -1 16.5877 8.44314  49
   9   4  -1 15.1790 1.87741  17
   9   4  -1 19.4480 2.59274  38
   9   4  -1 19.3883 2.04605  32
   9   4  -1 17.4278 2.04490  30
   9   4  -1 15.9795 3.66320   9
   9   4  -1 20.1831 1.85863  26
  -9  -4   1 16.3532 2.01701  36
  -9  -4   1 21.0077 4.00562  24
  -9  -4   1 16.6282 7.00050  51
  -9  -4   1 18.2897 2.90860   7
   8   4  -1 2.19017 1.27245   6
   8   4  -1 1.47094 0.94821  30
   8   4  -1 1.93213 1.51322  44
   8   4  -1 1.56085 2.28443   9
   8   4  -1 2.11142 1.13683  10
   8   4  -1 14.4931 2.32540  38
   8   4  -1 7.60803 1.13327  17
   8   4  -1 0.57314 5.10401  49
  -8  -4   1 1.02248 4.04139  51
  -8  -4   1 2.95422 1.44625   7
   7   4  -1 5.00236 0.90499  26
   7   4  -1 4.67205 0.99203  17
   7   4  -1 7.03406 2.52704  43
   7   4  -1 3.41707 0.60034   5
   7   4  -1 4.05159 1.02330  32
   7   4  -1 3.35667 1.21791   6
   7   4  -1 4.55957 1.41525  38
   7   4  -1 6.54820 1.37876  35
   7   4  -1 6.09812 1.11599  30
   7   4  -1 3.70471 0.85684  16
   7   4  -1 3.82316 1.99958   9
   7   4  -1 3.99066 1.58606  44
   7   4  -1 4.28217 1.07709  10
   7   4  -1 3.39048 5.97691  49
   7   4  -1 3.12794 0.85688  25
   7   4  -1 3.75160 0.77236  23
  -7  -4   1 3.85309 1.43715   7
  -7  -4   1 2.97200 3.45331  51
  -7  -4   1 3.26053 2.07550  45
  -7  -4   1 2.93413 2.04790  24
  -7  -4   1 4.33269 1.95793  37
  -7  -4   1 4.06691 0.97168  36
   6   4  -1 36.8302 3.28420   6
   6   4  -1 37.5422 6.42805   2
   6   4  -1 40.7814 2.95795  30
   6   4  -1 43.9102 10.6362   1
   6   4  -1 39.5029 2.74111  23
   6   4  -1 49.7528 4.38028  43
   6   4  -1 34.7859 2.90747  17
   6   4  -1 43.2201 2.83978  26
   6   4  -1 54.6713 9.87532  49
   6   4  -1 33.7597 2.67971   5
   6   4  -1 41.5120 3.60693  44
   6   4  -1 41.4008 2.90737  32
   6   4  -1 45.1719 3.27094  35
   6   4  -1 41.1263 2.96063  25
   6   4  -1 39.7491 2.80611  16
  -6  -4   1 43.8337 4.45265  24
  -6  -4   1 45.1285 4.41990  31
  -6  -4   1 43.6644 4.21493  45
  -6  -4   1 37.1033 3.50740   7
  -6  -4   1 44.5123 4.11984  37
  -6  -4   1 45.7425 3.22492  36
   5   4  -1 99.6866 6.72618  44
   5   4  -1 106.166 6.85296  35
   5   4  -1 104.191 19.1935   1
   5   4  -1 94.2211 11.8445  49
   5   4  -1 101.865 7.61862   9
   5   4  -1 99.7534 6.16311  30
   5   4  -1 98.8242 10.2072   2
  -5  -4   1 97.7584 6.67056   7
  -5  -4   1 93.8055 6.24389  20
  -5  -4   1 100.097 7.14742  45
  -5  -4   1 92.0409 6.07941  36
  -5  -4   1 96.1478 6.91048  37
  -5  -4   1 95.1466 9.15989  51
  -5  -4   1 81.4039 6.96654  31
   4   4  -1 1043.38 62.3109   2
   4   4  -1 1022.30 59.5454   9
   4   4  -1 979.796 64.3315  49
   4   4  -1 993.084 58.5718  18
   4   4  -1 959.118 65.7788   1
  -4  -4   1 994.789 58.5411  20
  -4  -4   1 987.493 58.8352   7
  -4  -4   1 998.356 58.9664  37
  -4  -4   1 935.460 58.3124  36
  -4  -4   1 969.553 59.0414  45
  -4  -4   1 991.413 61.0951  51
  -4  -4   1 996.526 59.2368  31
   3   4  -1 102.442 7.29650  18
   3   4  -1 111.900 7.44828  29
   3   4  -1 156.162 12.7206  49
   3   4  -1 98.5365 10.5928   2
   3   4  -1 135.890 8.14540  47
  -3  -4   1 123.953 7.85177  45
  -3  -4   1 80.5994 7.32555   7
  -3  -4   1 103.948 7.27624  20
  -3  -4   1 103.822 7.78603  31
  -3  -4   1 126.610 7.78789  37
  -3  -4   1 139.375 9.92748  51
   2   4  -1 43.0453 6.39245   2
   2   4  -1 38.6453 3.88090  42
   2   4  -1 35.6253 3.92474  31
   2   4  -1 33.7891 3.40916  47
   2   4  -1 39.1298 2.95927  29
   2   4  -1 33.9869 6.08663  49
   2   4  -1 40.2368 2.89508  18
  -2  -4   1 35.6381 14.8666   1
  -2  -4   1 34.9257 3.28316  45
  -2  -4   1 36.3420 3.23977  37
  -2  -4   1 41.4104 2.90170  20
  -2  -4   1 38.5251 3.36969  31
  -2  -4   1 43.5613 3.09410   7
   1   4  -1 1211.65 73.9958  41
   1   4  -1 1283.89 74.2476  31
   1   4  -1 1223.33 76.7361   2
  -1  -4   1 1304.48 74.5735  37
  -1  -4   1 1255.80 74.2515  45
  -1  -4   1 1228.11 79.7790   1
   0   4  -1 338.430 19.7333  42
   0   4  -1 316.495 19.4688  47
   0   4  -1 322.068 19.1448  29
   0   4  -1 326.675 19.7949  31
   0   4  -1 307.755 22.0994   2
   0   4  -1 315.763 19.1624  18
   0  -4   1 315.989 24.6341   1
   0  -4   1 317.177 20.7366  11
   0  -4   1 314.862 19.2580  24
   0  -4   1 333.654 19.5237  37
   0  -4   1 325.268 19.6152  45
   0  -4   1 321.166 19.2492  20
   0  -4   1 332.946 20.8772  51
   0  -4   1 317.577 19.6050  31
   0  -4   1 277.593 19.2386   7
  -1   4  -1 1571.72 95.2773  31
   1  -4   1 1623.34 96.0388  11
   1  -4   1 1615.50 95.0281  45
  -2   4  -1 720.399 42.4500  11
  -2   4  -1 699.390 41.3261  29
  -2   4  -1 691.032 44.7047   2
  -2   4  -1 654.786 41.3669   7
  -2   4  -1 725.997 42.0213  31
   2  -4   1 766.609 43.1409  11
   2  -4   1 703.940 45.3076   1
   2  -4   1 685.152 41.9895  37
   2  -4   1 669.754 42.0566  45
   2  -4   1 682.159 43.5909  51
   2  -4   1 665.484 41.2800  34
   2  -4   1 722.787 41.6137  24
  -3   4  -1 821.831 48.8488  31
  -3   4  -1 804.544 48.0117  29
  -3   4  -1 778.101 48.0965   7
   3  -4   1 794.436 48.3008  24
   3  -4   1 856.088 51.4981  51
   3  -4   1 899.094 50.1108  11
   3  -4   1 643.485 53.4740   2
   3  -4   1 850.863 49.0050  14
   3  -4   1 852.915 51.9468   1
  -4   4  -1 61.2104 4.27447  18
  -4   4  -1 64.8837 4.55093  42
  -4   4  -1 57.7073 5.06354  11
  -4   4  -1 59.0229 3.97952  29
   4  -4   1 53.9059 8.48546   1
   4  -4   1 62.8873 5.95026  14
   4  -4   1 64.6135 5.82593  11
   4  -4   1 51.7706 7.98531   2
  -5   4  -1 28.7568 3.38839  11
  -5   4  -1 26.6875 2.21492  29
  -5   4  -1 23.6202 2.78787  42
  -5   4  -1 28.8141 2.53787  18
   5  -4   1 41.4107 6.31392   2
   5  -4   1 27.7030 4.02156  14
   5  -4   1 30.6032 6.47267   1
  -6   4  -1 248.508 15.5327  29
  -6   4  -1 266.674 16.1112  42
  -6   4  -1 248.180 15.4243   7
  -6   4  -1 270.447 16.9576  11
  -6   4  -1 222.522 16.1868  47
  -6   4  -1 281.610 15.9706  18
   6  -4   1 272.256 17.9603  14
  -7   4  -1 40.4949 3.23916  42
  -7   4  -1 27.3603 2.30289   7
  -7   4  -1 35.1873 5.63710  11
  -7   4  -1 34.3382 2.93395  18
   7  -4   1 41.2521 5.88289  14
  -8   4  -1 88.5030 7.26447  31
  -8   4  -1 103.587 6.18472   7
  -8   4  -1 103.884 6.64826  18
   8  -4   1 88.9975 5.93761  32
   8  -4   1 100.175 6.26839  25
   8  -4   1 96.4521 6.04568  21
   8  -4   1 86.0526 6.72435  28
   8  -4   1 103.397 6.63344  30
   8  -4   1 95.3218 6.48282  22
   8  -4   1 76.1065 10.0515  50
   8  -4   1 88.6112 6.89787  33
   8  -4   1 95.6069 6.24192  13
   8  -4   1 111.486 9.93375  14
   8  -4   1 82.7883 6.95720  39
   8  -4   1 105.327 6.31404  15
   8  -4   1 90.1677 6.55236  27
   8  -4   1 102.565 6.69167   8
   8  -4   1 76.4737 6.58836  38
   8  -4   1 79.2648 7.03328  43
   8  -4   1 99.7337 6.29197  10
   8  -4   1 103.658 6.03251  17
   8  -4   1 89.7251 5.75393  23
   8  -4   1 81.9597 6.94108  44
  -9   4  -1 194.652 16.5008  52
  -9   4  -1 169.112 11.5713   7
  -9   4  -1 184.608 12.3824  18
  -9   4  -1 148.515 14.4738  31
   9  -4   1 192.260 11.7031  21
   9  -4   1 181.789 11.8612  10
   9  -4   1 181.197 11.8431  13
   9  -4   1 205.610 12.7275  39
   9  -4   1 207.001 12.8639  43
   9  -4   1 194.277 11.5855  32
   9  -4   1 186.460 11.6351  17
   9  -4   1 182.207 12.3783   8
   9  -4   1 184.459 11.4679  16
   9  -4   1 182.548 12.0908  22
   9  -4   1 202.590 12.6071  44
   9  -4   1 194.428 11.9484  15
   9  -4   1 197.433 11.9578  38
   9  -4   1 189.698 11.7027  35
   9  -4   1 192.713 11.4123  23
   9  -4   1 195.927 11.6823  30
   9  -4   1 212.146 16.5761  50
   9  -4   1 177.304 11.3849  26
   9  -4   1 196.428 11.8947  25
   9  -4   1 188.342 16.0086  14
   9  -4   1 207.323 12.6568  33
   9  -4   1 199.522 12.3282  27
   9  -4   1 193.469 12.4698  28
   9  -4   1 171.525 11.8184   6
 -10   4  -1 1.86089 3.71369  52
 -10   4  -1 1.17627 1.93160  41
  10  -4   1 1.26527 0.91414  17
  10  -4   1 2.38511 1.80722  44
  10  -4   1 3.78213 5.24040  50
  10  -4   1 1.27154 1.34444  21
  10  -4   1 0.91815 1.98196  28
  10  -4   1 2.71660 1.30571  38
  10  -4   1 2.49347 1.56565  22
  10  -4   1 4.01430 2.46681  33
  10  -4   1 -0.0868 4.80227  14
  10  -4   1 -0.0773 1.84884   8
  10  -4   1 0.68489 1.46530  10
  10  -4   1 1.97765 0.87015  23
  10  -4   1 1.09225 0.63583  26
  10  -4   1 0.18909 0.97023   6
  10  -4   1 1.65446 1.06523  30
  10  -4   1 1.60157 0.82145  32
  10  -4   1 4.54492 2.42604  39
  10  -4   1 1.71919 1.23159  35
  10  -4   1 1.50034 0.82937  16
  10  -4   1 3.96468 2.68897  43
  10  -4   1 1.98177 2.03242  27
  10  -4   1 1.83163 1.51934  15
  10  -4   1 0.99281 1.09517  13
  10  -4   1 2.59859 1.66777  25
  11  -4   1 36.0265 2.73553  32
  11  -4   1 47.3506 5.11136  39
  11  -4   1 34.7877 4.51630  28
  11  -4   1 35.5760 2.69901  16
  11  -4   1 42.5610 2.90025  30
  11  -4   1 32.6169 2.98947  35
  11  -4   1 41.6857 2.64584  23
  11  -4   1 38.7365 3.22481  13
  11  -4   1 31.3561 3.06197   6
  11  -4   1 36.2923 2.85062  17
  11  -4   1 36.6739 3.37858  38
  11  -4   1 39.2795 5.44218  43
  11  -4   1 31.6308 4.67477   8
  11  -4   1 30.1914 3.26532  10
  11  -4   1 36.8629 3.95651  44
  11  -4   1 31.7006 7.52478  50
  11  -4   1 38.9184 4.83878  27
  11  -4   1 33.4174 2.47466  26
  12  -4   1 8.19783 1.45983  13
  12  -4   1 3.11745 2.76487  43
  12  -4   1 3.86006 0.92822  30
  12  -4   1 2.49977 1.56075  21
  12  -4   1 6.52761 1.87917  25
  12  -4   1 6.35748 3.18811  27
  12  -4   1 6.22281 1.86856  44
  12  -4   1 6.16744 0.93619  32
  12  -4   1 5.33690 1.67608  15
  12  -4   1 5.84528 1.42904  10
  12  -4   1 4.82166 6.33765  50
  12  -4   1 3.85385 2.49265  28
  12  -4   1 3.44320 1.48020  22
  12  -4   1 6.38036 0.78612  26
  12  -4   1 4.54018 2.40943  39
  12  -4   1 3.83986 0.88976  16
  12  -4   1 6.12794 2.65474   8
  12  -4   1 6.85972 1.25307   6
  12  -4   1 5.67246 0.93724  23
  12  -4   1 5.06562 2.83561  33
  12  -4   1 4.97494 1.31769  38
  12  -4   1 7.04681 1.12789  17
  13  -4   1 135.047 8.03564  32
  13  -4   1 129.490 8.50256  21
  13  -4   1 140.642 8.11050  30
  13  -4   1 137.853 9.28690  28
  13  -4   1 131.770 8.27502   6
  13  -4   1 129.953 9.50205  22
  13  -4   1 113.775 9.75387  44
  13  -4   1 117.215 17.5655  50
  13  -4   1 128.397 10.2808  27
  13  -4   1 134.122 8.67876  15
  13  -4   1 142.770 8.38035  13
  13  -4   1 134.269 9.13070  39
  13  -4   1 142.430 10.2390   8
  13  -4   1 146.896 8.64960  38
  13  -4   1 105.587 8.29185  16
  14  -4   1 23.2426 1.95248  13
  14  -4   1 23.4729 1.88247  22
  14  -4   1 21.1527 3.13522   8
  14  -4   1 21.1879 1.60222  30
  14  -4   1 24.7549 5.41363  50
  14  -4   1 23.1788 1.92593  38
  14  -4   1 21.6954 1.70991  17
  14  -4   1 24.6250 2.43127  44
  13   3  -1 4.12553 0.77489  35
  13   3  -1 4.65088 0.58516  16
  13   3  -1 4.32841 1.53211  43
  13   3  -1 5.77393 0.60708  26
  13   3  -1 5.22931 1.00315   6
  13   3  -1 3.24791 0.63393  23
  13   3  -1 5.29988 0.66009  32
  12   3  -1 15.9683 1.76326  10
  12   3  -1 12.5689 1.74635  38
  12   3  -1 14.6494 1.29484  23
  12   3  -1 16.5464 3.12695  43
  12   3  -1 13.3667 1.88767  35
  12   3  -1 15.6993 1.38228  26
  12   3  -1 13.7816 1.41805  16
  12   3  -1 16.5429 1.87785   6
  11   3  -1 0.52709 0.59249  23
  11   3  -1 2.23797 1.17343  38
  11   3  -1 0.73185 0.89652  10
  11   3  -1 -0.0010 0.61468  26
  11   3  -1 0.63584 1.24019  35
  11   3  -1 0.26219 1.06124   6
  11   3  -1 0.88880 0.71916  30
  11   3  -1 1.08230 1.99511  43
  11   3  -1 0.47764 1.26222  25
  11   3  -1 0.75843 0.83516  32
  11   3  -1 1.02258 0.66126  16
 -11  -3   1 1.31429 2.77774  34
 -11  -3   1 0.07847 0.93872  36
 -11  -3   1 2.07665 1.35042   7
  10   3  -1 9.29807 1.17146  26
  10   3  -1 7.52844 1.02969  16
  10   3  -1 10.4844 5.41201   9
  10   3  -1 11.2173 1.52016  10
  10   3  -1 8.28416 1.01292  23
  10   3  -1 11.3586 2.12636   6
  10   3  -1 10.4783 1.36489  32
  10   3  -1 5.76486 1.46741  38
  10   3  -1 8.80068 1.18133  30
  10   3  -1 1.71803 4.98398  49
  10   3  -1 7.15196 1.14117  17
  10   3  -1 4.85617 2.33493  43
  10   3  -1 7.82668 1.26504  25
  10   3  -1 6.60975 1.64229  44
  10   3  -1 8.55953 1.68173  35
 -10  -3   1 6.68446 3.02806  24
 -10  -3   1 9.61280 1.41673  36
 -10  -3   1 10.1677 2.04041   7
   9   3  -1 24.1660 2.32087  30
   9   3  -1 26.4562 4.49288  43
   9   3  -1 24.6460 2.13980  16
   9   3  -1 27.1429 2.21100  26
   9   3  -1 25.8615 4.60009   9
   9   3  -1 28.5853 2.60903  10
   9   3  -1 24.7466 2.05144  23
   9   3  -1 26.4973 2.37988  17
   9   3  -1 23.0538 3.12323  44
   9   3  -1 30.2142 3.10331   6
   9   3  -1 25.3579 2.33546  32
   9   3  -1 23.3350 2.96300  38
   9   3  -1 24.3220 2.39091  25
   9   3  -1 15.1281 8.53824  49
   9   3  -1 22.7637 2.82318  35
  -9  -3   1 15.8296 3.27880  24
  -9  -3   1 27.4245 3.16539   7
  -9  -3   1 21.2729 2.28820  36
  -9  -3   1 14.5496 5.53582  51
   8   3  -1 190.150 11.3826  23
   8   3  -1 187.845 12.2236  44
   8   3  -1 181.734 11.7811  17
   8   3  -1 195.397 11.4386  16
   8   3  -1 185.170 11.7995  35
   8   3  -1 197.168 11.4417  26
   8   3  -1 194.244 13.7601   9
   8   3  -1 205.860 12.3042  38
   8   3  -1 167.710 19.7374  49
   8   3  -1 189.984 11.5469  32
   8   3  -1 192.578 11.5060  25
   8   3  -1 194.107 11.5413  30
   8   3  -1 192.849 11.9491  10
   8   3  -1 182.606 11.6397  22
   8   3  -1 191.951 12.8404  43
   8   3  -1 189.834 12.0293   6
  -8  -3   1 185.996 12.2400   7
  -8  -3   1 156.424 15.4768  51
  -8  -3   1 183.354 11.5378  36
  -8  -3   1 194.580 13.4362  24
   7   3  -1 498.503 29.4889  17
   7   3  -1 488.463 29.6075  13
   7   3  -1 472.086 29.6187  10
   7   3  -1 523.971 38.8596  49
   7   3  -1 495.072 30.3463  43
   7   3  -1 477.570 29.5964  22
   7   3  -1 493.377 29.4809  32
   7   3  -1 486.223 29.3208  23
   7   3  -1 501.405 29.3918  16
   7   3  -1 485.274 29.8780   6
   7   3  -1 513.972 29.7110  35
   7   3  -1 523.038 30.0916  44
   7   3  -1 516.673 29.4037  26
   7   3  -1 477.811 31.3119   9
   7   3  -1 522.475 29.8461  38
   7   3  -1 501.587 29.4511  25
   7   3  -1 503.439 29.4460  30
  -7  -3   1 491.386 30.0930   7
  -7  -3   1 494.014 30.4044  45
  -7  -3   1 484.009 30.7872  31
  -7  -3   1 438.797 29.4418  36
  -7  -3   1 505.139 33.4585  51
  -7  -3   1 508.255 31.0756  24
  -7  -3   1 505.648 30.3241  37
   6   3  -1 13.2394 1.76017   6
   6   3  -1 16.0194 3.77225   2
   6   3  -1 10.9689 1.21809  30
   6   3  -1 11.4771 1.24320  26
   6   3  -1 7.89459 4.80554  49
   6   3  -1 8.79759 1.43378  35
   6   3  -1 10.9822 1.58959  17
   6   3  -1 13.9538 2.57484   9
   6   3  -1 12.5273 1.21330  16
   6   3  -1 7.30651 1.59086  44
   6   3  -1 9.97278 1.30648  32
   6   3  -1 16.8974 1.19975  23
   6   3  -1 6.84224 2.03707  43
  -6  -3   1 14.7388 1.76309   7
  -6  -3   1 10.3704 1.83165  37
  -6  -3   1 12.3321 2.24032  31
  -6  -3   1 8.45080 3.05832  51
  -6  -3   1 9.02576 1.29205  36
   5   3  -1 348.254 23.9086   2
   5   3  -1 393.720 27.8292  49
   5   3  -1 352.103 26.0079   1
   5   3  -1 359.928 22.6378   9
  -5  -3   1 359.511 21.8803  37
  -5  -3   1 349.711 21.9433  45
  -5  -3   1 362.484 22.1180  31
  -5  -3   1 362.405 23.9477  51
  -5  -3   1 352.853 21.4411  20
  -5  -3   1 347.214 22.5464   7
   4   3  -1 195.930 14.9756  49
   4   3  -1 144.033 10.1709   9
   4   3  -1 149.428 16.1093   1
  -4  -3   1 147.267 9.32586  20
  -4  -3   1 162.755 11.4919  51
  -4  -3   1 156.451 9.69563  37
  -4  -3   1 125.197 9.42880   7
  -4  -3   1 145.826 9.80009  31
  -4  -3   1 155.471 9.78246  45
   3   3  -1 513.060 29.7319  31
   3   3  -1 529.253 31.7640   2
   3   3  -1 490.491 29.0260  18
   3   3  -1 479.653 34.3901  49
   3   3  -1 490.295 34.1648   1
   3   3  -1 504.238 29.6364   9
  -3  -3   1 454.492 29.2526  45
  -3  -3   1 492.991 28.9545  20
  -3  -3   1 450.360 29.0762   7
  -3  -3   1 483.954 29.3634  31
  -3  -3   1 482.502 29.2165  37
  -3  -3   1 492.224 30.5714  51
   2   3  -1 92.3877 8.32932   2
   2   3  -1 106.485 9.11388  49
   2   3  -1 96.2113 6.40792  47
   2   3  -1 90.1628 5.89489  18
   2   3  -1 99.2773 6.59200  42
   2   3  -1 97.0147 6.20789  31
  -2  -3   1 82.6360 5.97137   7
  -2  -3   1 92.7716 6.10345  37
  -2  -3   1 97.0288 7.27821  51
  -2  -3   1 92.2246 6.18907  31
  -2  -3   1 90.7771 7.45532  11
  -2  -3   1 92.2795 5.85191  20
   1   3  -1 545.835 32.5245  29
   1   3  -1 608.733 35.1018  49
   1   3  -1 548.369 32.7096  31
   1   3  -1 508.689 32.5779  41
   1   3  -1 530.765 34.6757   2
  -1  -3   1 540.570 32.7651  31
  -1  -3   1 545.958 32.6862  37
  -1  -3   1 583.987 33.7950  51
  -1  -3   1 555.707 33.8368  11
  -1  -3   1 546.926 32.4951  20
  -1  -3   1 508.311 37.0364   1
   0   3  -1 5007.40 301.112   2
   0  -3   1 5128.02 303.446   1
  -1   3  -1 0.99293 0.96387  31
  -1   3  -1 0.39656 0.94627  42
  -1   3  -1 0.70550 0.61606  18
  -1   3  -1 0.31794 0.57291  29
  -1   3  -1 2.04650 3.14378   2
  -1   3  -1 0.91242 1.12111  11
   1  -3   1 0.62240 3.53410   1
   1  -3   1 7.20085 1.65789  11
   1  -3   1 0.54711 1.00557  37
   1  -3   1 4.00498 0.79569  24
   1  -3   1 0.53089 1.49753  51
   1  -3   1 0.43234 0.49663  34
  -2   3  -1 647.751 40.6296  29
   2  -3   1 762.866 42.8644  51
   2  -3   1 666.904 40.9340  24
   2  -3   1 653.663 41.1829  14
   2  -3   1 723.302 41.2158  37
   2  -3   1 678.780 41.7734  11
  -3   3  -1 54.6202 3.66015  18
  -3   3  -1 49.2895 3.47736  29
  -3   3  -1 54.7941 4.31822  11
  -3   3  -1 47.4169 3.80679  42
   3  -3   1 63.6984 4.77038  14
   3  -3   1 56.9479 7.15210   1
   3  -3   1 48.5746 8.21974   2
   3  -3   1 61.3065 4.89222  11
   3  -3   1 53.2479 3.70915  24
  -4   3  -1 30.1009 3.10374  11
  -4   3  -1 30.5548 2.41076  18
  -4   3  -1 30.6560 2.65907  42
  -4   3  -1 29.9121 2.19117  29
   4  -3   1 35.2244 5.54319   2
   4  -3   1 30.7972 3.76731  14
   4  -3   1 27.1776 4.26720  49
   4  -3   1 30.9679 5.44274   1
  -5   3  -1 23.1753 2.42829  18
  -5   3  -1 31.1027 2.28696  29
  -5   3  -1 38.9313 2.97050  42
  -5   3  -1 21.4000 3.12148  11
  -5   3  -1 31.1141 2.44142  40
   5  -3   1 24.6195 3.43414   9
   5  -3   1 22.1529 3.77062  14
   5  -3   1 46.8828 5.67908  49
  -6   3  -1 473.632 27.8263  18
  -6   3  -1 466.907 28.9855  11
  -6   3  -1 462.290 28.1215  42
  -6   3  -1 425.980 27.5429  29
   6  -3   1 462.417 29.7042  14
   6  -3   1 485.236 28.7060   9
  -7   3  -1 110.953 7.27784  42
  -7   3  -1 111.871 8.31522  11
  -7   3  -1 94.0325 6.60631  29
  -7   3  -1 100.152 6.85566  18
  -7   3  -1 103.921 7.23238  40
  -7   3  -1 88.0074 7.35232  31
   7  -3   1 118.044 11.4537  49
   7  -3   1 107.732 9.46046  14
   7  -3   1 99.5314 7.91042   9
  -8   3  -1 356.788 24.6781  31
  -8   3  -1 392.896 23.8697  18
  -8   3  -1 404.946 27.4873  52
   8  -3   1 387.331 24.0316  28
   8  -3   1 388.090 24.0334   8
   8  -3   1 379.040 23.7425  21
   8  -3   1 419.321 24.8523  44
   8  -3   1 385.876 23.4788  17
   8  -3   1 422.290 24.3678  39
   8  -3   1 389.136 23.4343  32
   8  -3   1 377.680 23.6375  13
   8  -3   1 419.486 30.1000  49
   8  -3   1 369.995 23.7070   6
   8  -3   1 410.930 24.1015  33
   8  -3   1 408.193 23.5563  25
   8  -3   1 405.609 23.9212  27
   8  -3   1 415.602 27.1596  50
   8  -3   1 375.083 23.2585  23
   8  -3   1 346.895 23.6585  10
   8  -3   1 409.962 27.5702  14
   8  -3   1 401.083 25.2672   9
   8  -3   1 388.163 23.7985  22
  -9   3  -1 93.4352 10.4676  52
  -9   3  -1 92.1166 8.65689  31
   9  -3   1 106.993 8.16621  43
   9  -3   1 109.331 7.31160  22
   9  -3   1 97.3826 12.7169  49
   9  -3   1 107.239 7.79817  39
   9  -3   1 108.035 7.03063  10
   9  -3   1 102.437 7.56880  27
   9  -3   1 113.495 7.88585  28
   9  -3   1 107.604 7.22719  38
   9  -3   1 109.399 6.63999  16
   9  -3   1 107.444 7.91386  33
   9  -3   1 106.537 7.72685  44
   9  -3   1 103.695 6.89413  35
   9  -3   1 101.467 11.0188  14
   9  -3   1 109.303 7.79059   8
   9  -3   1 116.800 7.08656  25
   9  -3   1 106.567 6.53067  23
   9  -3   1 103.145 6.74230  32
   9  -3   1 109.508 6.88240  21
   9  -3   1 103.160 6.56445  26
   9  -3   1 107.086 7.01114  13
   9  -3   1 107.479 7.12946   6
   9  -3   1 110.169 6.83959  17
   9  -3   1 111.890 7.09958  15
   9  -3   1 109.148 6.83733  30
   9  -3   1 103.692 12.2091  50
 -10   3  -1 10.0430 2.10959  20
 -10   3  -1 8.66962 4.04161  51
  10  -3   1 11.0887 1.25471  16
  10  -3   1 17.5893 6.99211  14
  10  -3   1 13.7655 2.05597   6
  10  -3   1 7.86300 5.83513  49
  10  -3   1 5.89919 2.48139  27
  10  -3   1 11.6833 1.72727  10
  10  -3   1 11.1511 2.02723  22
  10  -3   1 11.5850 1.68755  21
  10  -3   1 14.8201 1.83625  17
  10  -3   1 10.3633 1.39721  30
  10  -3   1 13.0562 1.94321  15
  10  -3   1 8.32976 2.92827  43
  10  -3   1 9.38624 1.09156  23
  10  -3   1 12.6195 2.95127  33
  10  -3   1 13.0029 1.86465  25
  10  -3   1 7.19261 2.02450  44
  10  -3   1 7.43442 2.36770  39
  10  -3   1 8.70499 2.39380  28
  10  -3   1 7.62629 1.47066  35
  10  -3   1 13.2762 1.77252  13
  10  -3   1 11.1715 1.34120  26
  10  -3   1 6.67384 5.67273  50
  10  -3   1 10.3981 1.91150  38
  10  -3   1 10.7801 1.37199  32
  10  -3   1 12.5165 2.70163   8
  11  -3   1 159.055 10.6188  22
  11  -3   1 165.147 11.6539   8
  11  -3   1 165.666 10.1352  30
  11  -3   1 167.922 10.1079  32
  11  -3   1 158.758 10.5362  38
  11  -3   1 165.624 11.3551  39
  11  -3   1 161.760 9.92698  26
  11  -3   1 169.452 10.0199  16
  11  -3   1 171.195 10.4369  13
  11  -3   1 167.088 10.3721  21
  11  -3   1 169.822 10.5226   6
  11  -3   1 165.993 10.1765  17
  11  -3   1 161.998 11.6004  43
  11  -3   1 154.237 10.2032  35
  11  -3   1 172.693 11.7890  27
  11  -3   1 165.622 10.5454  15
  11  -3   1 150.266 16.8453  50
  11  -3   1 146.544 14.8488  14
  11  -3   1 164.386 9.90958  23
  11  -3   1 170.632 11.6827  33
  11  -3   1 160.502 10.4057  10
  11  -3   1 165.194 11.3678  28
  11  -3   1 158.550 11.0013  44
  11  -3   1 165.784 10.5261  25
  12  -3   1 1.38196 1.27364  22
  12  -3   1 2.28830 1.56031  44
  12  -3   1 1.95733 1.17227  13
  12  -3   1 1.32041 0.86289  16
  12  -3   1 -0.1506 2.95929  27
  12  -3   1 -0.0114 1.45192  25
  12  -3   1 2.20515 0.96217  17
  12  -3   1 1.23339 2.11795  39
  12  -3   1 2.76230 1.54834  21
  12  -3   1 -0.1340 2.12435  28
  12  -3   1 1.94154 0.78544  23
  12  -3   1 1.80160 0.64980  26
  12  -3   1 0.92126 0.94529   6
  12  -3   1 0.93230 2.69912   8
  12  -3   1 1.29430 0.78047  32
  12  -3   1 0.19438 5.66175  50
  12  -3   1 1.12390 1.47291  15
  12  -3   1 1.64515 1.17760  38
  12  -3   1 1.05442 2.40204  43
  12  -3   1 -0.5208 1.25495  10
  12  -3   1 1.24329 0.86509  30
  12  -3   1 1.72846 2.97712  33
  13  -3   1 61.5551 4.43580  38
  13  -3   1 59.9074 3.88725  23
  13  -3   1 58.3246 4.53460  21
  13  -3   1 69.0804 4.27071  16
  13  -3   1 61.0072 3.83842  26
  13  -3   1 62.5236 4.33048   6
  13  -3   1 61.6800 4.29404  13
  13  -3   1 61.5118 4.14927  30
  13  -3   1 63.2800 4.13983  17
  13  -3   1 59.7393 9.73285  50
  13  -3   1 61.5863 4.00415  32
  13  -3   1 59.8124 7.33325   8
  13  -3   1 60.2920 5.56782  28
  13  -3   1 59.5472 4.51487  22
  14  -3   1 1.02415 0.57594  17
  14  -3   1 1.08828 0.65332  22
  14  -3   1 1.00619 0.48077  30
  14  -3   1 1.39138 0.75446   6
  14  -3   1 2.02815 0.80620  38
  14  -3   1 1.36050 1.11335  44
  14  -3   1 1.39021 0.52630  32
  13   2  -1 2.16650 0.89929  38
  13   2  -1 2.51784 0.55442  23
  13   2  -1 2.39547 1.97274  43
  13   2  -1 2.22133 0.65552  32
  13   2  -1 2.00104 0.55429  26
  13   2  -1 1.70493 0.65822  16
  13   2  -1 1.46151 1.26077  35
  13   2  -1 2.33915 0.88830   6
  12   2  -1 4.31441 1.45373  35
  12   2  -1 4.87882 0.97282  23
  12   2  -1 6.78720 1.23664  25
  12   2  -1 4.86971 1.09140  30
  12   2  -1 5.41756 1.02085  10
  12   2  -1 4.87858 4.02968  43
  12   2  -1 4.87746 0.92923  32
  12   2  -1 4.18284 1.05618   6
  12   2  -1 6.07541 0.83918  26
  12   2  -1 5.24039 0.84183  16
  12   2  -1 3.86193 1.38514  38
  11   2  -1 15.3207 1.82969  32
  11   2  -1 14.6480 2.40160  38
  11   2  -1 15.1112 2.00870  10
  11   2  -1 14.4232 2.21663  35
  11   2  -1 15.7198 1.77269  30
  11   2  -1 14.4012 1.87054  17
  11   2  -1 15.4994 1.64153  26
  11   2  -1 13.5026 2.11637  44
  11   2  -1 16.1156 1.53456  23
  11   2  -1 15.2927 1.64128  16
  11   2  -1 15.8911 1.77556  25
  11   2  -1 15.8969 3.00185  43
  11   2  -1 17.2352 2.39368   6
 -11  -2   1 15.3005 1.92903  36
 -11  -2   1 11.4323 3.24874  34
  10   2  -1 227.491 18.2505   9
  10   2  -1 278.638 16.0741  32
  10   2  -1 272.868 15.9323  16
  10   2  -1 267.264 15.8467  23
  10   2  -1 258.942 16.4455  38
  10   2  -1 276.473 16.0739  17
  10   2  -1 274.765 16.0662  25
  10   2  -1 264.621 16.2257  10
  10   2  -1 252.162 16.1120  22
  10   2  -1 274.381 16.5657   6
  10   2  -1 273.843 15.9169  26
  10   2  -1 278.239 16.7734  44
  10   2  -1 274.878 15.9949  30
  10   2  -1 248.081 26.0212  49
  10   2  -1 272.160 16.3130  35
  10   2  -1 268.989 17.1332  33
  10   2  -1 279.194 17.3174  43
 -10  -2   1 250.866 16.7422   7
 -10  -2   1 239.153 17.8965  24
 -10  -2   1 248.111 16.0387  36
   9   2  -1 9.78395 1.12903  23
   9   2  -1 12.3679 1.31101  16
   9   2  -1 10.7146 4.14715  27
   9   2  -1 9.61317 9.99161  49
   9   2  -1 12.6704 1.77682  17
   9   2  -1 7.44295 1.92933  44
   9   2  -1 13.2452 1.70980  13
   9   2  -1 10.9009 3.01602   9
   9   2  -1 12.0790 1.61829  22
   9   2  -1 8.23348 2.77520  43
   9   2  -1 12.3832 1.67028  10
   9   2  -1 8.24365 1.75674  38
   9   2  -1 13.2785 1.50528  30
   9   2  -1 15.0934 2.34343   6
   9   2  -1 9.13192 1.33090  32
   9   2  -1 8.13815 1.68524  35
   9   2  -1 10.2888 1.42320  25
   9   2  -1 10.2147 1.20648  26
   9   2  -1 8.20874 2.60114  33
  -9  -2   1 7.25087 2.37383  24
  -9  -2   1 13.2054 2.06569   7
  -9  -2   1 9.34670 4.46727  51
   8   2  -1 45.6967 3.07115  25
   8   2  -1 41.4469 2.92581  26
   8   2  -1 45.6362 3.95381  44
   8   2  -1 39.9947 2.82597  23
   8   2  -1 40.3033 3.51404   6
   8   2  -1 38.0451 3.28093  13
   8   2  -1 40.8393 2.90293  16
   8   2  -1 43.8980 3.66817  38
   8   2  -1 45.1780 3.06134  30
   8   2  -1 40.8500 4.60354  43
   8   2  -1 40.4287 4.13383  33
   8   2  -1 41.1052 3.02111  32
   8   2  -1 40.7762 4.85178  27
   8   2  -1 39.1774 3.07815  17
   8   2  -1 39.1994 3.40223  22
   8   2  -1 40.3636 4.96101   9
   8   2  -1 41.7039 9.94347  49
   8   2  -1 41.1270 5.13917  28
   8   2  -1 39.1683 3.22335  10
   8   2  -1 43.5779 3.38159  35
  -8  -2   1 39.1321 6.21842  51
  -8  -2   1 37.2115 5.41940  37
  -8  -2   1 36.4469 4.34530  24
   7   2  -1 114.158 7.80037  44
   7   2  -1 124.233 7.83305  38
   7   2  -1 119.595 7.36233  13
   7   2  -1 120.370 7.63332   6
   7   2  -1 115.969 7.09396  16
   7   2  -1 114.885 7.21189  32
   7   2  -1 110.475 7.41255  22
   7   2  -1 116.336 7.04324  23
   7   2  -1 115.734 7.09760  26
   7   2  -1 118.229 7.38194  10
   7   2  -1 116.689 7.19011  30
   7   2  -1 104.811 13.8465  49
   7   2  -1 105.542 8.21134  43
   7   2  -1 113.539 7.41566  35
   7   2  -1 125.409 9.00599   9
   7   2  -1 117.705 7.17333  25
   7   2  -1 120.929 7.23880  17
  -7  -2   1 118.741 7.52138   7
  -7  -2   1 108.891 7.79953  37
  -7  -2   1 105.709 8.06633  31
  -7  -2   1 110.902 8.00789  45
  -7  -2   1 108.176 10.0797  51
   6   2  -1 53.0910 4.95081   9
   6   2  -1 71.4349 9.83051  49
  -6  -2   1 52.3864 3.64335  20
  -6  -2   1 63.0461 6.22033  51
  -6  -2   1 54.4997 4.32453  45
  -6  -2   1 62.2566 4.28982  37
  -6  -2   1 50.7124 4.30609  31
  -6  -2   1 47.0536 3.90090   7
   5   2  -1 203.289 17.3345  49
   5   2  -1 217.529 15.0214   1
   5   2  -1 214.930 13.9369   2
   5   2  -1 210.126 13.3241   9
  -5  -2   1 201.912 12.6966  31
  -5  -2   1 184.634 12.2314   7
  -5  -2   1 201.644 12.1707  20
  -5  -2   1 190.921 12.5957  45
  -5  -2   1 194.882 12.5206  37
  -5  -2   1 205.644 14.3350  51
   4   2  -1 16.4462 4.97865  49
   4   2  -1 23.9174 3.89098   2
   4   2  -1 25.6004 2.67720   9
   4   2  -1 24.1585 5.67243   1
   4   2  -1 24.8382 2.17069  31
  -4  -2   1 18.3435 2.31294  45
  -4  -2   1 19.1086 2.10042  31
  -4  -2   1 22.1678 1.74844   7
  -4  -2   1 21.7426 3.54201  51
  -4  -2   1 21.7996 2.04293  37
  -4  -2   1 23.3450 1.70265  20
   3   2  -1 24.8277 3.83875   2
   3   2  -1 23.3527 1.74710  18
   3   2  -1 27.5787 2.37204   9
   3   2  -1 24.8443 2.00992  31
   3   2  -1 23.8070 5.66057   1
   3   2  -1 15.7401 4.26451  49
  -3  -2   1 20.1021 1.89001  37
  -3  -2   1 22.6682 1.61730  20
  -3  -2   1 20.3031 2.89778  51
  -3  -2   1 21.6619 1.95047  31
   2   2  -1 73.3984 6.79461  49
   2   2  -1 56.5976 5.63759   2
   2   2  -1 65.4618 4.30395  31
   2   2  -1 68.0241 4.68968  42
   2   2  -1 61.0742 4.21857  18
   2   2  -1 62.5656 4.19922  29
  -2  -2   1 62.7548 4.28466  31
  -2  -2   1 66.0133 4.23344  37
  -2  -2   1 69.9706 5.17928  51
  -2  -2   1 62.2018 4.02913  20
   1   2  -1 14.8556 1.77813  42
   1   2  -1 15.1752 1.27427  18
   1   2  -1 14.9036 3.12730  49
   1   2  -1 17.2067 3.19249   2
   1   2  -1 13.4858 1.36730  31
   1   2  -1 14.5582 1.29180  29
   1   2  -1 15.2205 1.59352  52
  -1  -2   1 16.0939 2.27402  11
  -1  -2   1 13.5654 1.38510  37
  -1  -2   1 13.5981 1.21689  20
  -1  -2   1 14.9762 2.20090  51
  -1  -2   1 15.4168 1.47684  31
   0   2  -1 3083.47 192.663   2
   0  -2   1 3440.30 194.731   1
  -1   2  -1 169.626 9.41635  42
  -1   2  -1 139.939 9.61900  11
  -1   2  -1 139.498 9.25886  18
   1  -2   1 178.998 10.5793  51
   1  -2   1 141.876 9.71884  11
   1  -2   1 146.954 9.32878  24
   1  -2   1 138.575 11.3147   1
   1  -2   1 172.535 9.58850  37
   2  -2   1 838.397 53.3156   2
   2  -2   1 906.981 54.0895   1
   2  -2   1 915.702 52.4855  24
   3  -2   1 4089.91 239.902   1
   3  -2   1 4021.41 238.991   2
  -4   2  -1 184.837 11.3052  11
   4  -2   1 183.329 12.1971   2
   4  -2   1 188.723 11.0045   9
   4  -2   1 178.954 11.6522  14
   4  -2   1 121.505 11.9534  49
  -5   2  -1 711.545 43.1452  11
   5  -2   1 706.559 42.5957   9
   5  -2   1 722.386 45.1304  49
   5  -2   1 687.096 43.4158  14
  -6   2  -1 528.528 33.3154  11
  -6   2  -1 525.829 31.8118  18
  -6   2  -1 514.372 32.3247  31
   6  -2   1 570.158 36.1764  49
   6  -2   1 528.923 32.6181   9
   6  -2   1 528.488 33.8001  14
  -7   2  -1 673.644 45.2432  31
   7  -2   1 775.521 45.7117   9
   7  -2   1 759.322 47.2081  14
   7  -2   1 786.467 50.0209  49
  -8   2  -1 56.9742 3.90751  18
  -8   2  -1 50.2443 6.48622  52
  -8   2  -1 62.1121 6.14517  11
  -8   2  -1 51.6257 5.02293  31
   8  -2   1 52.7898 3.52187  26
   8  -2   1 58.3483 3.78353  17
   8  -2   1 54.5638 3.49143  23
   8  -2   1 46.6841 4.57052  44
   8  -2   1 52.2612 4.96957   6
   8  -2   1 45.3164 3.87907  35
   8  -2   1 49.4549 4.15143  38
   8  -2   1 62.3095 4.94334   8
   8  -2   1 53.7013 3.87807  30
   8  -2   1 63.8139 4.67802  27
   8  -2   1 64.1043 8.00198  14
   8  -2   1 43.6101 4.53685  39
   8  -2   1 55.8026 3.62265  16
   8  -2   1 55.6223 4.41797  22
   8  -2   1 59.4068 3.94061  25
   8  -2   1 64.5894 5.67061   9
   8  -2   1 56.4242 3.80824  21
   8  -2   1 61.2416 3.98153  15
   8  -2   1 46.4003 8.93853  49
   8  -2   1 57.7869 3.95865  13
   8  -2   1 53.0949 4.78779  33
   8  -2   1 52.9796 4.59889  28
  -9   2  -1 44.4989 3.89068  20
  -9   2  -1 39.2711 5.14122  31
   9  -2   1 44.0781 3.85846  22
   9  -2   1 41.0736 9.00206  49
   9  -2   1 39.7869 4.47573  39
   9  -2   1 44.0109 3.53257  15
   9  -2   1 42.7641 2.98501  26
   9  -2   1 43.4388 3.27087  17
   9  -2   1 44.0138 3.48123  10
   9  -2   1 41.7314 2.92985  23
   9  -2   1 41.1469 3.81207  38
   9  -2   1 46.0845 5.41424   9
   9  -2   1 45.3856 3.48651  25
   9  -2   1 38.7830 9.21502  50
   9  -2   1 46.1973 4.55800  27
   9  -2   1 42.0736 3.43186  35
   9  -2   1 43.7671 3.63201   6
   9  -2   1 43.6213 3.19851  32
   9  -2   1 40.1364 4.16325  44
   9  -2   1 45.0038 3.30400  30
   9  -2   1 45.7407 4.69645   8
   9  -2   1 46.0559 3.41049  21
   9  -2   1 46.6588 4.46024  28
   9  -2   1 43.5878 4.87087  43
   9  -2   1 43.2375 3.02016  16
   9  -2   1 46.5801 3.50483  13
   9  -2   1 43.2518 4.66603  33
   9  -2   1 47.0135 7.50412  14
 -10   2  -1 -0.4378 2.79781  51
  10  -2   1 -0.2962 0.84247  32
  10  -2   1 -0.7157 2.17834  28
  10  -2   1 3.93623 2.57152  43
  10  -2   1 0.79185 1.42896  22
  10  -2   1 0.55404 0.74020  23
  10  -2   1 0.61753 1.18336  10
  10  -2   1 1.23442 1.37793  25
  10  -2   1 0.90956 1.21091  13
  10  -2   1 0.82096 1.35062  38
  10  -2   1 0.47734 2.27836   8
  10  -2   1 0.98794 0.68700  26
  10  -2   1 0.39314 0.75759  16
  10  -2   1 -0.0765 1.09799   6
  10  -2   1 1.17069 2.22748  33
  10  -2   1 0.20046 2.41065  27
  10  -2   1 1.52049 1.33565  15
  10  -2   1 -0.0277 2.38771   9
  10  -2   1 0.65104 1.18652  35
  10  -2   1 1.63843 2.07640  39
  10  -2   1 1.40877 5.90780  50
  10  -2   1 0.58805 0.90283  17
  10  -2   1 -0.6857 1.62110  44
  10  -2   1 0.75086 1.00444  30
  10  -2   1 0.03232 5.30941  14
  10  -2   1 1.08255 1.24741  21
  10  -2   1 -0.3675 4.51087  49
  11  -2   1 14.1835 3.43412   8
  11  -2   1 18.2642 2.01272  30
  11  -2   1 16.0687 7.89459  49
  11  -2   1 19.0651 2.22425  13
  11  -2   1 16.1807 1.60622  23
  11  -2   1 15.3381 2.87841  39
  11  -2   1 11.1060 3.43446  27
  11  -2   1 15.2816 1.59542  26
  11  -2   1 15.9948 2.28639  10
  11  -2   1 13.1696 3.02995  28
  11  -2   1 20.5546 2.85469  44
  11  -2   1 15.9230 2.10487  25
  11  -2   1 17.0540 1.87217  32
  11  -2   1 20.2136 2.11674  17
  11  -2   1 14.1945 3.03581  43
  11  -2   1 15.4707 3.08473  33
  11  -2   1 16.7021 2.25944  35
  11  -2   1 17.8358 1.81494  16
  11  -2   1 19.4222 2.36249   6
  11  -2   1 14.5293 2.24889  22
  11  -2   1 12.7673 1.97861  21
  11  -2   1 15.2684 7.91166  50
  11  -2   1 18.8436 2.69316  38
  11  -2   1 14.0207 2.00290  15
  12  -2   1 18.9951 2.49245  10
  12  -2   1 23.0783 1.90246  23
  12  -2   1 22.8846 2.52267   6
  12  -2   1 23.3138 2.37827  35
  12  -2   1 23.5897 7.39701  50
  12  -2   1 22.6276 1.86591  26
  12  -2   1 24.2822 2.39981  13
  12  -2   1 23.1771 2.91558  25
  12  -2   1 23.9978 2.88416  15
  12  -2   1 24.5638 3.21496  44
  12  -2   1 21.8791 2.18527  17
  12  -2   1 23.5278 2.45393  21
  12  -2   1 24.3350 4.04912  33
  12  -2   1 23.5088 2.14938  30
  12  -2   1 21.2551 4.27141  27
  12  -2   1 22.2051 2.63934  22
  12  -2   1 25.7041 2.11100  32
  12  -2   1 24.5527 4.20415   8
  12  -2   1 25.9269 4.38230  43
  12  -2   1 24.1918 2.69249  38
  12  -2   1 23.0009 2.02150  16
  12  -2   1 22.7151 3.55831  28
  13  -2   1 0.37598 0.60579  23
  13  -2   1 -0.4651 3.96417  50
  13  -2   1 1.30672 0.70149  32
  13  -2   1 2.44576 1.07097  22
  13  -2   1 -0.0364 2.12258   8
  13  -2   1 1.64572 1.70890  44
  13  -2   1 1.87341 0.88709  17
  13  -2   1 1.72467 1.07371  13
  13  -2   1 1.55870 0.69909  30
  13  -2   1 1.64774 0.94419   6
  13  -2   1 0.99118 1.02772  38
  13  -2   1 1.76063 1.03192  35
  13  -2   1 1.60651 0.57315  26
  13  -2   1 1.16013 2.12221  43
  14  -2   1 29.1992 1.94395  30
  14  -2   1 28.9617 1.92528  32
  14  -2   1 29.7701 2.28141  38
  14  -2   1 29.2666 2.39876  44
  14  -2   1 25.2043 2.01839  16
  14  -2   1 29.1730 2.05004  17
  14  -2   1 27.7850 2.14922   6
  14   1  -1 5.71996 0.62421  16
  14   1  -1 5.75300 0.69750  26
  14   1  -1 6.00681 0.92498   6
  13   1  -1 196.270 12.6048  38
  13   1  -1 202.929 12.4967  35
  13   1  -1 220.415 12.7119   6
  13   1  -1 206.320 12.3041  26
  13   1  -1 207.010 12.2630  23
  13   1  -1 201.830 12.3434  16
  13   1  -1 204.505 13.1591  43
  13   1  -1 211.307 12.3856  32
  12   1  -1 34.3866 2.49056  26
  12   1  -1 35.5673 3.18370  38
  12   1  -1 35.1894 3.49490  10
  12   1  -1 36.0990 2.65197  30
  12   1  -1 35.6279 2.69025  32
  12   1  -1 33.0557 2.47166  23
  12   1  -1 36.3094 3.37531  44
  12   1  -1 38.0483 3.19013   6
  12   1  -1 37.1372 2.62583  16
  12   1  -1 33.1593 3.01133  35
  12   1  -1 36.3017 2.75365  17
  12   1  -1 34.5664 4.45118  43
  12   1  -1 33.4916 3.27644  25
  11   1  -1 101.063 7.10795  38
  11   1  -1 115.313 6.89940  13
  11   1  -1 104.300 6.74480  25
  11   1  -1 104.044 6.62191  32
  11   1  -1 96.3258 7.25173  44
  11   1  -1 107.784 6.48223  16
  11   1  -1 105.697 6.55261  30
  11   1  -1 94.6697 8.05680  43
  11   1  -1 102.812 6.91499  35
  11   1  -1 106.020 6.82213  10
  11   1  -1 92.4101 18.1399  49
  11   1  -1 102.525 6.74977  22
  11   1  -1 109.095 6.64333  17
  11   1  -1 107.984 7.08428   6
  11   1  -1 102.627 6.45938  26
  11   1  -1 102.924 6.39251  23
  11   1  -1 102.870 8.19206  33
 -11  -1   1 98.1460 7.16727   7
 -11  -1   1 91.4583 7.94187  34
  10   1  -1 -1.4680 2.59641  28
  10   1  -1 0.31930 0.73492  16
  10   1  -1 0.14513 1.12950   6
  10   1  -1 -2.7938 3.58153  27
  10   1  -1 0.83709 2.14099  33
  10   1  -1 0.50768 0.72710  23
  10   1  -1 -0.0435 1.14742  35
  10   1  -1 -0.1827 1.00267  10
  10   1  -1 -0.5199 2.04150  43
  10   1  -1 -0.6474 0.89743  30
  10   1  -1 0.25531 2.08540  39
  10   1  -1 -0.6450 5.18806  49
  10   1  -1 0.76711 1.41477  38
  10   1  -1 -0.1640 0.84973  17
  10   1  -1 -1.4719 2.05424   9
  10   1  -1 1.64414 1.22155  13
  10   1  -1 1.06820 1.15962  15
  10   1  -1 0.53038 0.90913  32
  10   1  -1 -3.7019 2.77299   8
  10   1  -1 0.05431 0.74180  26
  10   1  -1 0.29483 1.41058  44
  10   1  -1 0.62325 1.21391  22
  10   1  -1 -0.1157 1.08339  25
 -10  -1   1 -0.8404 1.74677  24
 -10  -1   1 0.20217 1.00571   7
   9   1  -1 38.8157 3.06159  17
   9   1  -1 42.9620 3.63006  38
   9   1  -1 34.6696 4.71655   8
   9   1  -1 43.5370 3.41674  35
   9   1  -1 38.2686 3.54607   6
   9   1  -1 37.9198 2.77443  23
   9   1  -1 37.7346 4.16728  39
   9   1  -1 39.6370 2.99309  30
   9   1  -1 42.2279 10.2131  49
   9   1  -1 38.2900 2.81130  16
   9   1  -1 42.5746 2.89056  26
   9   1  -1 38.6250 3.22284  13
   9   1  -1 43.2843 5.30663  28
   9   1  -1 42.4062 4.82183  43
   9   1  -1 41.5834 4.26686  22
   9   1  -1 42.9186 4.05297  44
   9   1  -1 37.6536 3.15994  15
   9   1  -1 39.1270 4.71788  33
   9   1  -1 39.2575 3.00461  32
   9   1  -1 40.1470 5.16167   9
   9   1  -1 52.1456 11.8318  50
  -9  -1   1 36.9470 4.42351  24
  -9  -1   1 35.7275 3.17129   7
  -9  -1   1 38.7536 6.45401  51
   8   1  -1 366.161 20.8457  32
   8   1  -1 368.317 20.8241  25
   8   1  -1 375.877 28.0624  50
   8   1  -1 350.702 21.7660  43
   8   1  -1 333.959 20.9967  35
   8   1  -1 354.549 22.7980   9
   8   1  -1 360.177 21.3500  33
   8   1  -1 335.942 21.2032   6
   8   1  -1 335.158 20.8205  17
   8   1  -1 340.952 20.7015  16
   8   1  -1 363.234 21.4669  44
   8   1  -1 347.657 20.6418  23
   8   1  -1 332.283 22.1458   8
   8   1  -1 335.447 21.0334  22
   8   1  -1 328.273 20.8414  15
   8   1  -1 360.128 21.7666  28
   8   1  -1 349.801 20.9650  13
   8   1  -1 363.691 21.2032  38
   8   1  -1 355.622 20.7136  26
   8   1  -1 331.869 20.9424  10
   8   1  -1 349.021 21.3679  39
   8   1  -1 358.436 20.7720  30
   8   1  -1 353.784 21.7116  27
   8   1  -1 359.593 29.5816  49
  -8  -1   1 343.365 21.8768  37
  -8  -1   1 329.338 23.7903  31
  -8  -1   1 316.361 20.9519   7
  -8  -1   1 333.049 26.0476  11
  -8  -1   1 357.246 32.3039  51
   7   1  -1 212.916 12.8021   9
   7   1  -1 195.105 11.3166   6
   7   1  -1 176.851 10.7410  23
   7   1  -1 178.143 11.2552  38
   7   1  -1 184.217 10.8134  26
   7   1  -1 161.778 11.6351  43
   7   1  -1 158.731 16.7590  49
   7   1  -1 176.527 11.7726  28
   7   1  -1 179.049 10.8721  30
   7   1  -1 185.584 10.8086  16
   7   1  -1 167.658 11.4161  44
   7   1  -1 189.341 10.9318  17
   7   1  -1 173.430 11.0649  35
   7   1  -1 182.301 10.9180  32
   7   1  -1 191.539 11.0587  13
  -7  -1   1 165.666 10.9153   7
  -7  -1   1 186.028 11.0019  20
  -7  -1   1 170.735 13.4879  51
  -7  -1   1 181.910 11.4505  37
  -7  -1   1 167.828 11.6697  31
   6   1  -1 670.140 45.5966  49
   6   1  -1 693.824 40.8546   9
  -6  -1   1 682.184 40.1641  31
  -6  -1   1 682.179 39.6497  20
  -6  -1   1 644.625 41.5188  51
  -6  -1   1 641.823 39.9154  37
  -5  -1   1 972.207 57.2673  51
  -5  -1   1 981.101 55.6374  20
  -5  -1   1 986.735 56.0331  31
  -5  -1   1 945.132 55.8720  37
  -5  -1   1 833.979 55.8629  52
   4   1  -1 401.616 24.4193   9
   4   1  -1 400.399 24.9400  14
   4   1  -1 402.332 27.3438  49
   4   1  -1 406.502 25.0427   1
   4   1  -1 396.281 24.5386   2
  -4  -1   1 402.132 24.9048  51
  -4  -1   1 388.042 23.9561  31
   3   1  -1 72.9803 4.78332   9
   3   1  -1 65.5309 5.23894   2
   3   1  -1 71.1573 4.39528  31
   3   1  -1 73.1490 5.33370  14
   3   1  -1 60.4351 6.77390  49
   3   1  -1 72.0873 6.60525   1
  -3  -1   1 63.3388 4.35317  31
  -3  -1   1 65.0457 5.08802  51
  -3  -1   1 67.2847 4.14875  20
   2   1  -1 4609.61 276.602   1
   2   1  -1 4770.26 276.151   2
   1   1  -1 142.195 8.59387  29
   1   1  -1 173.044 9.91848  49
   1   1  -1 117.292 9.23289   2
   1   1  -1 142.628 8.54628  31
   1   1  -1 128.361 8.52180  18
   1   1  -1 155.811 8.71258  52
  -1  -1   1 146.035 8.55927  31
  -1  -1   1 130.896 8.43923  20
  -1  -1   1 147.438 8.93438  51
   0   1  -1 594.527 37.1490   2
   0  -1   1 645.430 38.4662   1
  -1   1  -1 2.78403 0.45280  11
  -1   1  -1 2.20468 0.39450  42
  -1   1  -1 2.86296 0.39899  18
  -1   1  -1 2.73884 0.50263  40
   1  -1   1 3.09744 0.39695  40
   1  -1   1 2.17833 0.71030  14
   1  -1   1 1.68473 0.63547  24
   1  -1   1 -0.1582 1.64672   1
   1  -1   1 2.66413 0.53853  11
   1  -1   1 2.76243 0.66226  49
   1  -1   1 1.74184 1.40076  51
   2  -1   1 323.710 21.4700   2
   2  -1   1 354.420 22.5595   2
   2  -1   1 369.323 20.9242   9
   3  -1   1 5535.58 325.997   3
   3  -1   1 5503.27 327.965   3
  -4   1  -1 20.5413 2.14951  31
  -4   1  -1 29.5263 3.02612  11
   4  -1   1 14.2815 3.92436  49
   4  -1   1 28.1872 3.44068  14
   4  -1   1 31.1226 2.54644   9
  -5   1  -1 473.087 30.3055  11
  -5   1  -1 454.023 29.2612  31
   5  -1   1 469.387 30.5289  14
   5  -1   1 545.703 32.9202  49
   5  -1   1 479.738 29.5025   9
  -6   1  -1 1.62032 1.17135  31
  -6   1  -1 1.47433 1.56986  11
  -6   1  -1 1.28598 1.59389  52
   6  -1   1 0.50952 2.25423  14
   6  -1   1 2.63171 3.24476  49
   6  -1   1 0.74537 1.33481   9
  -7   1  -1 19.4611 2.63303  31
  -7   1  -1 18.3447 2.01970  20
  -7   1  -1 20.1993 3.90773  11
  -7   1  -1 17.8749 1.67415  18
  -7   1  -1 21.0340 4.44416  52
   7  -1   1 21.2256 3.10847   9
   7  -1   1 18.2469 3.98304  14
   7  -1   1 19.1454 6.02130  49
  -8   1  -1 2.19937 2.69751  11
  -8   1  -1 2.36421 1.13490  20
  -8   1  -1 2.10548 2.09988  52
  -8   1  -1 1.22777 1.64411  31
   8  -1   1 -0.0335 2.78578   8
   8  -1   1 1.60957 1.86646  27
   8  -1   1 2.13697 1.09371   6
   8  -1   1 3.48860 1.10394  35
   8  -1   1 2.04069 0.94048  10
   8  -1   1 0.64198 0.95730  21
   8  -1   1 1.63469 1.78425  28
   8  -1   1 1.91016 0.67901  26
   8  -1   1 -0.0331 1.25377  22
   8  -1   1 2.90999 2.82896  14
   8  -1   1 2.47245 1.24216  38
   8  -1   1 1.38816 1.69510   9
   8  -1   1 1.66276 0.97401  25
   8  -1   1 1.82171 4.55570  49
   8  -1   1 2.54728 0.89304  17
   8  -1   1 2.35462 0.68981  16
   8  -1   1 2.16960 0.85857  32
   8  -1   1 1.96721 0.67104  23
   8  -1   1 0.82611 1.02272  15
   8  -1   1 2.56122 1.01605  13
   8  -1   1 3.47688 1.55063  44
   8  -1   1 3.31055 1.82593  43
   8  -1   1 1.88581 1.76950  33
   8  -1   1 1.83881 0.84245  30
  -9   1  -1 3.23489 2.88775  51
   9  -1   1 1.89165 5.93335  50
   9  -1   1 9.70495 2.79552  27
   9  -1   1 2.48431 5.18939  49
   9  -1   1 5.27280 3.55096  14
   9  -1   1 7.47415 1.76102  38
   9  -1   1 8.35939 1.72249  22
   9  -1   1 9.42647 2.75369   8
   9  -1   1 6.00805 2.06572  39
   9  -1   1 6.92377 2.20332  33
   9  -1   1 5.76121 2.00663  44
   9  -1   1 6.43852 0.97057  26
   9  -1   1 8.62274 2.56653  28
   9  -1   1 5.20543 1.32696  25
   9  -1   1 6.36542 0.87839  23
   9  -1   1 6.49867 1.22939  32
   9  -1   1 7.90578 1.46468  21
   9  -1   1 9.01292 1.38656  17
   9  -1   1 9.98098 2.91025   9
   9  -1   1 5.07109 1.37908  35
   9  -1   1 8.85286 1.59627   6
   9  -1   1 9.13666 1.51655  13
   9  -1   1 7.05490 1.03657  16
   9  -1   1 7.85389 1.34077  10
   9  -1   1 9.11873 1.50201  15
 -10   1  -1 -0.2334 4.44098  51
  10  -1   1 -0.2965 6.25117  50
  10  -1   1 -0.5498 2.70852   8
  10  -1   1 1.65292 0.71830  23
  10  -1   1 0.60587 0.72698  26
  10  -1   1 -0.6821 0.98954  30
  10  -1   1 0.94855 2.31229  28
  10  -1   1 1.75348 1.17502  10
  10  -1   1 0.60248 1.22967  35
  10  -1   1 0.01757 0.80396  16
  10  -1   1 0.41652 1.47535  22
  10  -1   1 0.04876 2.51052   9
  10  -1   1 1.21661 0.95620  32
  10  -1   1 0.99021 1.26304  25
  10  -1   1 1.35679 1.38091  38
  10  -1   1 2.17816 6.14516  49
  10  -1   1 1.27323 2.41205  33
  10  -1   1 0.70078 1.11256   6
  10  -1   1 1.93073 1.31836  15
  10  -1   1 -0.4148 1.38555  21
  10  -1   1 0.87266 3.13739  27
  10  -1   1 1.68024 2.19008  43
  10  -1   1 0.92442 1.00589  17
  10  -1   1 2.75756 2.09420  39
  10  -1   1 0.13190 1.59778  44
  10  -1   1 0.93137 1.14579  13
  11  -1   1 0.52827 1.27210  38
  11  -1   1 2.00002 1.21299  17
  11  -1   1 1.38840 6.66603  49
  11  -1   1 1.78609 2.21066  22
  11  -1   1 0.31625 1.08652  13
  11  -1   1 -0.4497 4.43616   8
  11  -1   1 5.52157 3.85827  27
  11  -1   1 0.19928 2.15656  21
  11  -1   1 0.43017 8.09834  50
  11  -1   1 3.30061 2.76441  28
  11  -1   1 1.96092 0.88221  26
  11  -1   1 1.00447 1.87930  44
  11  -1   1 2.04779 1.89753  25
  11  -1   1 1.25487 1.11750  30
  11  -1   1 -0.6506 3.51398  43
  11  -1   1 0.96323 1.58145  35
  11  -1   1 1.15512 0.99452  32
  11  -1   1 1.31366 0.97545  16
  11  -1   1 2.00123 3.88036  33
  11  -1   1 1.03700 1.32803   6
  12  -1   1 -0.7990 2.32869  28
  12  -1   1 -0.0333 4.90670  50
  12  -1   1 0.82169 1.46339  44
  12  -1   1 -0.7421 1.35122  25
  12  -1   1 -0.0957 1.12296  35
  12  -1   1 0.09512 0.76706  32
  12  -1   1 -0.5966 1.42753  10
  12  -1   1 0.34752 0.72775  16
  12  -1   1 -0.4355 2.55638   8
  12  -1   1 0.61052 1.25378  38
  12  -1   1 0.08649 0.85084  17
  12  -1   1 1.99922 2.42548  43
  12  -1   1 2.18680 1.18917  22
  12  -1   1 0.04393 0.70627  26
  12  -1   1 0.28780 0.96586   6
  12  -1   1 0.35764 0.75041  30
  12  -1   1 -0.6869 0.64746  23
  12  -1   1 0.23990 1.06015  13
  13  -1   1 4.04762 1.49916  38
  13  -1   1 2.53842 0.76628  32
  13  -1   1 1.94065 0.73407  16
  13  -1   1 4.71271 0.72141  26
  13  -1   1 3.54718 2.12680  43
  13  -1   1 3.14916 1.20520  44
  13  -1   1 3.33462 1.06489   6
  13  -1   1 3.50009 1.03054  35
  13  -1   1 4.22164 0.95357  23
  13  -1   1 4.33345 1.12011  17
  13  -1   1 3.26054 0.73729  30
  13  -1   1 5.09833 1.01972  22
  14  -1   1 2.13505 0.48112  32
  14  -1   1 4.08429 0.98771  38
  14  -1   1 3.49030 0.77001   6
  14  -1   1 3.43403 0.55840  16
  14  -1   1 2.09164 0.50343  26
  14   0  -1 13.4166 1.13716  16
  14   0  -1 14.1528 1.03317  32
  14   0  -1 10.4407 1.24027   6
  14   0  -1 12.4665 0.96886  26
  14   0  -1 13.8280 2.69225  43
  13   0  -1 122.613 7.51110   6
  13   0  -1 115.307 8.33025  43
  13   0  -1 118.542 7.17734  32
  13   0  -1 111.347 7.47749  38
  13   0  -1 122.442 7.12686  30
  13   0  -1 115.097 7.35757  35
  13   0  -1 114.758 7.05207  23
  13   0  -1 112.664 7.38070  25
  13   0  -1 116.947 7.08498  26
  12   0  -1 -0.7914 0.56053  26
  12   0  -1 -0.8846 2.16453  43
  12   0  -1 0.44989 0.94452  22
  12   0  -1 0.45188 0.70484  16
  12   0  -1 -0.8357 1.06568  35
  12   0  -1 -0.3395 0.72939  32
  12   0  -1 -0.4120 1.15467  25
  12   0  -1 1.57971 2.70885  33
  12   0  -1 0.67903 0.76356  30
  12   0  -1 -0.5771 0.81332  17
  12   0  -1 0.42558 1.00607   6
  12   0  -1 -0.1903 1.03389  10
  12   0  -1 0.02400 1.24935  44
  12   0  -1 -0.0954 0.61580  23
  12   0  -1 0.09141 1.03726  38
  11   0  -1 6.42536 3.76769   8
  11   0  -1 12.2248 2.56612  39
  11   0  -1 9.33782 4.74891   9
  11   0  -1 6.79676 2.09429  38
  11   0  -1 8.01476 1.77802  15
  11   0  -1 6.03759 2.18523  10
  11   0  -1 16.0840 6.69525  50
  11   0  -1 8.00154 2.17130  13
  11   0  -1 5.98759 1.93732  22
  10   0  -1 11.5218 7.10009  50
  10   0  -1 9.60562 1.23788  30
  10   0  -1 7.71109 2.58101  43
  10   0  -1 6.70914 1.00730  23
  10   0  -1 5.22593 1.01312  16
  10   0  -1 5.66313 3.15942   8
  10   0  -1 7.82640 1.23781  32
  10   0  -1 8.53030 1.10216  26
  10   0  -1 6.79843 1.43468  15
  10   0  -1 7.92949 2.02294  44
  10   0  -1 5.12720 3.02655  27
  10   0  -1 7.81746 1.51695  21
  10   0  -1 6.94609 3.35760   9
  10   0  -1 7.72686 1.65070  38
  10   0  -1 8.49873 2.95690  28
  10   0  -1 4.88752 1.32910  10
  10   0  -1 8.03852 2.41870  33
  10   0  -1 8.40736 1.61486  35
  10   0  -1 8.76396 2.25438  39
  10   0  -1 6.79691 1.66834   6
  10   0  -1 6.16691 1.19655  17
  10   0  -1 11.4304 7.34921  49
  10   0  -1 5.30027 1.32830  13
  10   0  -1 5.39176 1.30321  25
  10   0  -1 6.57594 1.57232  22
 -10   0   1 4.45003 1.21469   7
 -10   0   1 1.85961 2.64785  24
   9   0  -1 713.349 44.4929  22
   9   0  -1 687.468 44.6597   6
   9   0  -1 746.841 53.6801  49
   9   0  -1 779.149 44.2860  25
   9   0  -1 736.231 46.4442   9
   9   0  -1 757.326 44.8634  44
   9   0  -1 753.218 44.7677  39
   9   0  -1 756.224 44.8191  33
   9   0  -1 789.351 44.3101  16
   9   0  -1 736.144 45.2448  43
   9   0  -1 767.359 45.1477  28
   9   0  -1 740.982 44.1771  30
   9   0  -1 734.685 44.1948  21
   9   0  -1 759.951 44.1130  26
   9   0  -1 826.353 45.1870  38
   9   0  -1 756.204 45.0363  27
   9   0  -1 700.500 45.1882   8
   9   0  -1 736.082 44.4112  10
   9   0  -1 745.492 44.0466  23
   9   0  -1 762.849 44.4243  35
   9   0  -1 728.384 44.3014  15
   9   0  -1 754.983 44.2333  32
   9   0  -1 746.536 49.1880  50
   9   0  -1 830.701 44.7095  17
   9   0  -1 775.772 44.7555  13
  -9   0   1 658.157 45.3306  24
  -9   0   1 673.268 47.3212  51
   8   0  -1 1.46341 0.79035  17
   8   0  -1 0.96783 0.66488  16
   8   0  -1 1.43327 1.40942  44
   8   0  -1 0.80162 0.57118  23
   8   0  -1 0.06818 1.94430  28
   8   0  -1 2.22599 1.23380  38
   8   0  -1 0.95116 0.94130   6
   8   0  -1 1.13300 1.00101  35
   8   0  -1 1.27031 1.40052  33
   8   0  -1 -0.7054 4.82126  50
   8   0  -1 0.80653 0.94264  15
   8   0  -1 0.13782 0.73148  30
   8   0  -1 1.29560 1.59994  10
   8   0  -1 0.55799 0.60086  26
   8   0  -1 1.87450 1.71107  27
   8   0  -1 1.47952 1.86055   8
   8   0  -1 1.48798 1.90804  43
   8   0  -1 2.91123 0.97065  13
   8   0  -1 1.59748 0.90867  25
   8   0  -1 1.39465 4.45759  49
   8   0  -1 1.03416 0.74044  32
   8   0  -1 0.98988 1.48323  39
  -8   0   1 2.06695 2.20249  51
  -8   0   1 0.02741 2.68906  11
  -8   0   1 1.87258 1.47376  31
  -8   0   1 1.08986 1.15799  37
   7   0  -1 547.860 37.1879  49
   7   0  -1 544.400 31.6903   9
   7   0  -1 512.483 32.6087  14
[truncated: 4,178,532 more chars]
