# Supplementary material for: Property-Driven Design of Thermally Robust Organophosphorus Ionic Liquids for High-Temperature Applications
Source: ACS Appl Eng Mater. 2025 May 5;3(5):1468–82. doi: 10.1021/acsaenm.5c00221 (PMC12117501; doi:10.1021/acsaenm.5c00221)
Supplement: Supplementary file 2 [file em5c00221_si_002.zip › IL2_NTf2.cif]

 
data_IL1_NTf2_0m

_publ_section_references
;
Bruker (2022). Apex4 2022.1-1, SAINT V8.40B, Bruker AXS 
Inc.: Madison (WI), USA, 2022.

H\"ubschle, C. B., Sheldrick, G. M. and Dittrich, B. (2011). J. Appl. Cryst. 
44, 1281--1284.

Krause, L., Herbst-Irmer, R., Sheldrick G.M. & Stalke D. (2015). J. Appl. 
Cryst. 48, 3--10.

Sheldrick, G.M. (2008). Acta Cryst. A64, 112--122.

Sheldrick, G. M. (2019). SHELXL2019. University of G\"ottingen, Germany.

Sheldrick, G. M. (2015a). Crystal structure refinement with SHELXL, Acta Cryst. 
C71, 3--8.

Sheldrick, G. M. (2015b). SHELXT--Integrated space-group and
crystal-structure determination, Acta Cryst. A71 3--8.
;

_publ_section_acknowledgements
;
This material is based upon work supported by the National Science Foundation 
through the Major Research Instrumentation Program under Grant No. CHE 1625543.
(Funding for the single crystal X-ray diffractometer).
;
 
_audit_creation_method            'SHELXL-2019/3'
_shelx_SHELXL_version_number      '2019/3'
_chemical_name_systematic         ?
_chemical_name_common             ?
_chemical_melting_point           ?
_chemical_formula_moiety          
 'C30 H23 N P, C2 F6 N O4 S2'
_chemical_formula_sum
 'C32 H23 F6 N2 O4 P S2' 
_chemical_formula_weight          708.61

loop_
 _atom_type_symbol
 _atom_type_description
 _atom_type_scat_dispersion_real
 _atom_type_scat_dispersion_imag
 _atom_type_scat_source
 'C'  'C'   0.0033   0.0016
 'International Tables Vol C Tables 4.2.6.8 and 6.1.1.4'
 'H'  'H'   0.0000   0.0000
 'International Tables Vol C Tables 4.2.6.8 and 6.1.1.4'
 'N'  'N'   0.0061   0.0033
 'International Tables Vol C Tables 4.2.6.8 and 6.1.1.4'
 'O'  'O'   0.0106   0.0060
 'International Tables Vol C Tables 4.2.6.8 and 6.1.1.4'
 'S'  'S'   0.1246   0.1234
 'International Tables Vol C Tables 4.2.6.8 and 6.1.1.4'
 'P'  'P'   0.1023   0.0942
 'International Tables Vol C Tables 4.2.6.8 and 6.1.1.4'
 'F'  'F'   0.0171   0.0103
 'International Tables Vol C Tables 4.2.6.8 and 6.1.1.4'
 
_space_group_crystal_system       orthorhombic
_space_group_IT_number            61
_space_group_name_H-M_alt         'P b c a'
_space_group_name_Hall            '-P 2ac 2ab'
 
_shelx_space_group_comment
;
The symmetry employed for this shelxl refinement is uniquely defined
by the following loop, which should always be used as a source of
symmetry information in preference to the above space-group names.
They are only intended as comments.
;
 
loop_
 _space_group_symop_operation_xyz
 'x, y, z'
 '-x+1/2, -y, z+1/2'
 '-x, y+1/2, -z+1/2'
 'x+1/2, -y+1/2, -z'
 '-x, -y, -z'
 'x-1/2, y, -z-1/2'
 'x, -y-1/2, z-1/2'
 '-x-1/2, y-1/2, z'
 
_cell_length_a                    18.990(5)
_cell_length_b                    13.1895(19)
_cell_length_c                    24.341(5)
_cell_angle_alpha                 90
_cell_angle_beta                  90
_cell_angle_gamma                 90
_cell_volume                      6097(2)
_cell_formula_units_Z             8
_cell_measurement_temperature     150(2)
_cell_measurement_reflns_used     9376    
_cell_measurement_theta_min       2.6433  
_cell_measurement_theta_max       33.1274
 
_exptl_crystal_description        plate
_exptl_crystal_colour             colourless
_exptl_crystal_density_meas       ?
_exptl_crystal_density_method     ?
_exptl_crystal_density_diffrn     1.544          
_exptl_crystal_F_000              2896
_exptl_transmission_factor_min    ?
_exptl_transmission_factor_max    ?
_exptl_crystal_size_max           0.430
_exptl_crystal_size_mid           0.320
_exptl_crystal_size_min           0.120
_exptl_absorpt_coefficient_mu     0.306
_shelx_estimated_absorpt_T_min    0.880
_shelx_estimated_absorpt_T_max    0.964
_exptl_absorpt_correction_type    multi-scan
_exptl_absorpt_correction_T_min   0.6822
_exptl_absorpt_correction_T_max   0.7465
_exptl_absorpt_process_details
;
 SADABS 2016/2: Krause, L., Herbst-Irmer, R., Sheldrick G.M. & Stalke D.,
 J. Appl. Cryst. 48 (2015) 3-10
;
_exptl_absorpt_special_details    ?
_diffrn_ambient_temperature       150(2)
_diffrn_radiation_wavelength      0.71073
_diffrn_radiation_type            MoK\a
_diffrn_source                    'fine focus sealed tube X-ray source'
_diffrn_source_current            '30 mA'
_diffrn_source_voltage            '50 kV'
_diffrn_radiation_monochromator   'Triumph curved graphite crystal'
_diffrn_measurement_device        'three circle diffractometer'
_diffrn_measurement_device_type   'Bruker AXS D8 Quest'
_diffrn_detector_type             'PhotonII charge-integrating pixel array (CPAD)'
_diffrn_measurement_method        'omega and phi scans'
_diffrn_detector_area_resol_mean  7.4074
_diffrn_reflns_number             160447
_diffrn_reflns_av_unetI/netI      0.0211
_diffrn_reflns_av_R_equivalents   0.0477
_diffrn_reflns_limit_h_min        -29
_diffrn_reflns_limit_h_max        29
_diffrn_reflns_limit_k_min        -20
_diffrn_reflns_limit_k_max        16
_diffrn_reflns_limit_l_min        -37
_diffrn_reflns_limit_l_max        37
_diffrn_reflns_theta_min          2.058
_diffrn_reflns_theta_max          33.163
_diffrn_reflns_theta_full         25.242
_diffrn_measured_fraction_theta_max   0.999
_diffrn_measured_fraction_theta_full  1.000
_diffrn_reflns_Laue_measured_fraction_max    0.999
_diffrn_reflns_Laue_measured_fraction_full   1.000
_diffrn_reflns_point_group_measured_fraction_max   0.999
_diffrn_reflns_point_group_measured_fraction_full  1.000
_reflns_number_total              11641
_reflns_number_gt                 8917
_reflns_threshold_expression      'I > 2\s(I)'
_reflns_Friedel_coverage          0.000
_reflns_Friedel_fraction_max      .
_reflns_Friedel_fraction_full     .
 
_reflns_special_details
;
 Reflections were merged by SHELXL according to the crystal
 class for the calculation of statistics and refinement.
 
 _reflns_Friedel_fraction is defined as the number of unique
 Friedel pairs measured divided by the number that would be
 possible theoretically, ignoring centric projections and
 systematic absences.
;
 
_computing_data_collection        'Apex4 v2022.10-1 (Bruker, 2022)' 
_computing_cell_refinement        'SAINT V8.40B (Bruker, 2020)' 
_computing_data_reduction         'SAINT V8.40B (Bruker, 2020)'
_computing_structure_solution     'SHELXT (Sheldrick, 2015b)' 
_computing_structure_refinement   
;  
SHELXL-2019/2 (Sheldrick, 2015a, 2019), 
SHELXLE Rev1573 (H\"ubschle et al., 2011)
;  
_computing_molecular_graphics     ?
_computing_publication_material   ?
_refine_special_details           ?
_refine_ls_structure_factor_coef  Fsqd
_refine_ls_matrix_type            full
_refine_ls_weighting_scheme       calc
_refine_ls_weighting_details
'w=1/[\s^2^(Fo^2^)+(0.0530P)^2^+3.8319P] where P=(Fo^2^+2Fc^2^)/3'
_atom_sites_solution_primary      dual 
_atom_sites_solution_secondary    difmap
_atom_sites_solution_hydrogens    geom
_refine_ls_hydrogen_treatment     constr
_refine_ls_extinction_method      none
_refine_ls_extinction_coef        .
_refine_ls_number_reflns          11641
_refine_ls_number_parameters      424
_refine_ls_number_restraints      0
_refine_ls_R_factor_all           0.0628
_refine_ls_R_factor_gt            0.0422
_refine_ls_wR_factor_ref          0.1210
_refine_ls_wR_factor_gt           0.1053
_refine_ls_goodness_of_fit_ref    1.049
_refine_ls_restrained_S_all       1.049
_refine_ls_shift/su_max           0.003
_refine_ls_shift/su_mean          0.000
 
loop_
 _atom_site_label
 _atom_site_type_symbol
 _atom_site_fract_x
 _atom_site_fract_y
 _atom_site_fract_z
 _atom_site_U_iso_or_equiv
 _atom_site_adp_type
 _atom_site_occupancy
 _atom_site_site_symmetry_order  
 _atom_site_calc_flag
 _atom_site_refinement_flags_posn
 _atom_site_refinement_flags_adp
 _atom_site_refinement_flags_occupancy
 _atom_site_disorder_assembly
 _atom_site_disorder_group
S1 S 0.89526(2) 0.78257(3) 0.10566(2) 0.02614(8) Uani 1 1 d . . . . .
S2 S 0.86526(2) 0.98616(3) 0.12886(2) 0.02586(7) Uani 1 1 d . . . . .
P1 P 0.68275(2) 0.48868(2) 0.36426(2) 0.01815(7) Uani 1 1 d . . . . .
F1 F 0.92415(7) 0.79905(10) 0.00093(4) 0.0512(3) Uani 1 1 d . . . . .
F2 F 0.86452(7) 0.66699(9) 0.02202(6) 0.0544(3) Uani 1 1 d . . . . .
F3 F 0.81336(7) 0.81231(10) 0.02039(6) 0.0634(4) Uani 1 1 d . . . . .
F4 F 0.84028(8) 1.02107(11) 0.02527(5) 0.0599(4) Uani 1 1 d . . . . .
F5 F 0.93316(7) 1.09368(10) 0.05533(6) 0.0557(3) Uani 1 1 d . . . . .
F6 F 0.83167(9) 1.15158(10) 0.07804(7) 0.0742(5) Uani 1 1 d . . . . .
O1 O 0.95729(7) 0.72248(9) 0.11218(5) 0.0354(2) Uani 1 1 d . . . . .
O2 O 0.83325(8) 0.75171(10) 0.13426(7) 0.0484(4) Uani 1 1 d . . . . .
O3 O 0.79238(6) 0.95982(9) 0.13448(6) 0.0374(3) Uani 1 1 d . . . . .
O4 O 0.89863(8) 1.04609(10) 0.17004(5) 0.0439(3) Uani 1 1 d . . . . .
N1 N 0.70112(6) 0.80003(9) 0.19089(5) 0.0233(2) Uani 1 1 d . . . . .
H1 H 0.730654 0.809314 0.163487 0.028 Uiso 1 1 calc R U . . .
N2 N 0.91579(6) 0.89719(10) 0.11055(5) 0.0267(2) Uani 1 1 d . . . . .
C1 C 0.70282(7) 0.72064(10) 0.22711(5) 0.0206(2) Uani 1 1 d . . . . .
C2 C 0.74874(7) 0.63805(10) 0.22855(5) 0.0236(2) Uani 1 1 d . . . . .
H2 H 0.784391 0.629944 0.201522 0.028 Uiso 1 1 calc R U . . .
C3 C 0.74075(7) 0.56863(10) 0.27040(6) 0.0235(2) Uani 1 1 d . . . . .
H3 H 0.771260 0.511642 0.272136 0.028 Uiso 1 1 calc R U . . .
C4 C 0.68778(7) 0.58079(9) 0.31092(5) 0.0202(2) Uani 1 1 d . . . . .
C5 C 0.64027(7) 0.66202(9) 0.30818(5) 0.0197(2) Uani 1 1 d . . . . .
H5 H 0.603794 0.668938 0.334630 0.024 Uiso 1 1 calc R U . . .
C6 C 0.64765(6) 0.73225(9) 0.26594(5) 0.0188(2) Uani 1 1 d . . . . .
C7 C 0.61019(7) 0.82412(9) 0.25062(5) 0.0195(2) Uani 1 1 d . . . . .
C8 C 0.55106(7) 0.87411(10) 0.27121(6) 0.0232(2) Uani 1 1 d . . . . .
H8 H 0.526890 0.848706 0.302484 0.028 Uiso 1 1 calc R U . . .
C9 C 0.52828(8) 0.96169(10) 0.24508(6) 0.0260(3) Uani 1 1 d . . . . .
H9 H 0.487555 0.995752 0.258238 0.031 Uiso 1 1 calc R U . . .
C10 C 0.56453(8) 1.00064(10) 0.19949(6) 0.0260(3) Uani 1 1 d . . . . .
H10 H 0.548226 1.061283 0.182713 0.031 Uiso 1 1 calc R U . . .
C11 C 0.62367(7) 0.95263(10) 0.17835(6) 0.0239(2) Uani 1 1 d . . . . .
H11 H 0.648246 0.979270 0.147571 0.029 Uiso 1 1 calc R U . . .
C12 C 0.64550(7) 0.86347(10) 0.20424(5) 0.0204(2) Uani 1 1 d . . . . .
C13 C 0.64533(6) 0.53958(9) 0.42636(5) 0.0185(2) Uani 1 1 d . . . . .
C14 C 0.68862(7) 0.55343(11) 0.47209(6) 0.0241(2) Uani 1 1 d . . . . .
H14 H 0.737298 0.537341 0.469916 0.029 Uiso 1 1 calc R U . . .
C15 C 0.66056(8) 0.59072(12) 0.52079(6) 0.0305(3) Uani 1 1 d . . . . .
H15 H 0.690046 0.599833 0.551935 0.037 Uiso 1 1 calc R U . . .
C16 C 0.58979(8) 0.61458(12) 0.52397(6) 0.0298(3) Uani 1 1 d . . . . .
H16 H 0.570696 0.639974 0.557312 0.036 Uiso 1 1 calc R U . . .
C17 C 0.54661(7) 0.60152(11) 0.47856(6) 0.0264(3) Uani 1 1 d . . . . .
H17 H 0.498078 0.618407 0.480926 0.032 Uiso 1 1 calc R U . . .
C18 C 0.57374(7) 0.56400(10) 0.42973(6) 0.0224(2) Uani 1 1 d . . . . .
H18 H 0.543933 0.554923 0.398780 0.027 Uiso 1 1 calc R U . . .
C19 C 0.63064(7) 0.38136(9) 0.34370(5) 0.0215(2) Uani 1 1 d . . . . .
C20 C 0.58419(9) 0.33500(11) 0.38011(7) 0.0308(3) Uani 1 1 d . . . . .
H20 H 0.579429 0.360029 0.416517 0.037 Uiso 1 1 calc R U . . .
C21 C 0.54475(10) 0.25190(12) 0.36301(8) 0.0373(4) Uani 1 1 d . . . . .
H21 H 0.512616 0.220701 0.387688 0.045 Uiso 1 1 calc R U . . .
C22 C 0.55212(9) 0.21460(11) 0.31036(8) 0.0343(3) Uani 1 1 d . . . . .
H22 H 0.524708 0.158261 0.298779 0.041 Uiso 1 1 calc R U . . .
C23 C 0.59937(9) 0.25908(12) 0.27436(7) 0.0334(3) Uani 1 1 d . . . . .
H23 H 0.605274 0.231893 0.238515 0.040 Uiso 1 1 calc R U . . .
C24 C 0.63815(8) 0.34326(11) 0.29043(6) 0.0285(3) Uani 1 1 d . . . . .
H24 H 0.669626 0.374779 0.265361 0.034 Uiso 1 1 calc R U . . .
C25 C 0.77015(7) 0.44647(10) 0.38080(5) 0.0213(2) Uani 1 1 d . . . . .
C26 C 0.77944(8) 0.34913(10) 0.40161(6) 0.0269(3) Uani 1 1 d . . . . .
H26 H 0.740815 0.303458 0.403281 0.032 Uiso 1 1 calc R U . . .
C27 C 0.84553(9) 0.31911(11) 0.41993(7) 0.0321(3) Uani 1 1 d . . . . .
H27 H 0.851792 0.253330 0.435060 0.039 Uiso 1 1 calc R U . . .
C28 C 0.90207(8) 0.38439(14) 0.41625(7) 0.0334(3) Uani 1 1 d . . . . .
H28 H 0.947336 0.362794 0.428049 0.040 Uiso 1 1 calc R U . . .
C29 C 0.89317(8) 0.48153(14) 0.39538(7) 0.0335(3) Uani 1 1 d . . . . .
H29 H 0.932317 0.526120 0.392853 0.040 Uiso 1 1 calc R U . . .
C30 C 0.82709(7) 0.51354(12) 0.37819(6) 0.0276(3) Uani 1 1 d . . . . .
H30 H 0.820603 0.580518 0.364749 0.033 Uiso 1 1 calc R U . . .
C31 C 0.87287(9) 0.76544(13) 0.03275(8) 0.0371(4) Uani 1 1 d . . . . .
C32 C 0.86789(9) 1.06779(13) 0.06830(8) 0.0366(3) Uani 1 1 d . . . . .
 
loop_
 _atom_site_aniso_label
 _atom_site_aniso_U_11
 _atom_site_aniso_U_22
 _atom_site_aniso_U_33
 _atom_site_aniso_U_23
 _atom_site_aniso_U_13
 _atom_site_aniso_U_12
S1 0.02572(15) 0.02507(15) 0.02763(16) 0.00194(12) 0.00799(12) 0.00226(12)
S2 0.02565(15) 0.02642(15) 0.02552(16) -0.00118(12) -0.00052(12) 0.00350(12)
P1 0.01824(13) 0.01599(13) 0.02022(14) 0.00114(10) 0.00032(11) 0.00039(10)
F1 0.0732(8) 0.0550(7) 0.0255(5) -0.0010(5) 0.0069(5) 0.0038(6)
F2 0.0530(7) 0.0375(6) 0.0728(9) -0.0245(6) -0.0132(6) 0.0044(5)
F3 0.0569(7) 0.0577(7) 0.0756(9) -0.0266(7) -0.0380(7) 0.0269(6)
F4 0.0762(9) 0.0643(8) 0.0391(6) 0.0211(6) -0.0278(6) -0.0308(7)
F5 0.0519(7) 0.0584(8) 0.0569(7) 0.0138(6) 0.0004(6) -0.0279(6)
F6 0.0894(11) 0.0398(7) 0.0935(12) 0.0249(7) 0.0007(9) 0.0207(7)
O1 0.0378(6) 0.0333(6) 0.0350(6) 0.0034(5) 0.0012(5) 0.0114(5)
O2 0.0465(7) 0.0328(6) 0.0659(9) 0.0037(6) 0.0332(7) -0.0017(5)
O3 0.0274(5) 0.0341(6) 0.0507(7) 0.0049(5) 0.0114(5) 0.0053(4)
O4 0.0523(8) 0.0425(7) 0.0369(6) -0.0146(5) -0.0124(6) 0.0089(6)
N1 0.0234(5) 0.0239(5) 0.0226(5) 0.0045(4) 0.0056(4) 0.0007(4)
N2 0.0224(5) 0.0274(5) 0.0303(6) -0.0027(5) 0.0031(4) 0.0011(4)
C1 0.0213(5) 0.0204(5) 0.0202(5) 0.0011(4) 0.0015(4) -0.0011(4)
C2 0.0232(6) 0.0243(6) 0.0233(6) 0.0012(5) 0.0062(5) 0.0020(5)
C3 0.0244(6) 0.0218(5) 0.0242(6) 0.0014(5) 0.0036(5) 0.0035(4)
C4 0.0215(5) 0.0184(5) 0.0207(5) 0.0012(4) 0.0011(4) -0.0004(4)
C5 0.0207(5) 0.0185(5) 0.0199(5) 0.0010(4) 0.0012(4) -0.0005(4)
C6 0.0194(5) 0.0185(5) 0.0184(5) 0.0001(4) 0.0011(4) -0.0007(4)
C7 0.0208(5) 0.0184(5) 0.0192(5) -0.0001(4) -0.0002(4) -0.0013(4)
C8 0.0237(6) 0.0219(5) 0.0239(6) 0.0003(5) 0.0021(5) -0.0004(4)
C9 0.0258(6) 0.0226(6) 0.0295(6) -0.0013(5) -0.0004(5) 0.0022(5)
C10 0.0291(6) 0.0203(5) 0.0285(6) 0.0017(5) -0.0044(5) 0.0002(5)
C11 0.0273(6) 0.0220(5) 0.0224(6) 0.0039(5) -0.0018(5) -0.0028(5)
C12 0.0217(5) 0.0202(5) 0.0194(5) 0.0010(4) -0.0009(4) -0.0027(4)
C13 0.0189(5) 0.0157(5) 0.0208(5) 0.0021(4) 0.0010(4) -0.0003(4)
C14 0.0209(5) 0.0279(6) 0.0234(6) -0.0002(5) -0.0018(4) 0.0003(5)
C15 0.0309(7) 0.0373(7) 0.0232(6) -0.0046(6) -0.0004(5) -0.0012(6)
C16 0.0320(7) 0.0307(7) 0.0267(6) -0.0020(5) 0.0080(5) 0.0011(6)
C17 0.0223(6) 0.0255(6) 0.0315(7) 0.0057(5) 0.0062(5) 0.0039(5)
C18 0.0193(5) 0.0218(5) 0.0261(6) 0.0047(5) 0.0000(4) 0.0005(4)
C19 0.0222(5) 0.0183(5) 0.0239(6) -0.0002(4) -0.0024(4) -0.0001(4)
C20 0.0401(8) 0.0230(6) 0.0294(7) -0.0010(5) 0.0049(6) -0.0084(6)
C21 0.0424(9) 0.0255(7) 0.0440(9) -0.0028(6) 0.0067(7) -0.0124(6)
C22 0.0348(8) 0.0230(6) 0.0450(9) -0.0052(6) -0.0077(7) -0.0039(6)
C23 0.0379(8) 0.0298(7) 0.0324(7) -0.0100(6) -0.0044(6) 0.0000(6)
C24 0.0296(7) 0.0281(6) 0.0276(7) -0.0040(5) 0.0014(5) -0.0021(5)
C25 0.0198(5) 0.0194(5) 0.0246(6) -0.0005(4) 0.0015(4) 0.0029(4)
C26 0.0280(6) 0.0192(5) 0.0336(7) -0.0008(5) -0.0028(5) 0.0036(5)
C27 0.0354(8) 0.0240(6) 0.0370(8) -0.0021(6) -0.0056(6) 0.0124(6)
C28 0.0242(6) 0.0432(8) 0.0327(7) -0.0027(6) -0.0010(5) 0.0129(6)
C29 0.0201(6) 0.0442(9) 0.0362(8) 0.0043(7) 0.0006(5) -0.0005(6)
C30 0.0219(6) 0.0280(6) 0.0328(7) 0.0049(5) -0.0003(5) -0.0008(5)
C31 0.0357(8) 0.0345(8) 0.0411(9) -0.0105(7) -0.0091(7) 0.0083(6)
C32 0.0382(8) 0.0300(7) 0.0415(9) 0.0080(6) -0.0083(7) -0.0080(6)
 
_geom_special_details
;
 All esds (except the esd in the dihedral angle between two l.s. planes)
 are estimated using the full covariance matrix.  The cell esds are taken
 into account individually in the estimation of esds in distances, angles
 and torsion angles; correlations between esds in cell parameters are only
 used when they are defined by crystal symmetry.  An approximate (isotropic)
 treatment of cell esds is used for estimating esds involving l.s. planes.
;
 
loop_
 _geom_bond_atom_site_label_1
 _geom_bond_atom_site_label_2
 _geom_bond_distance
 _geom_bond_site_symmetry_2
 _geom_bond_publ_flag
S1 O2 1.4273(13) . ?
S1 O1 1.4287(12) . ?
S1 N2 1.5658(13) . ?
S1 C31 1.8387(18) . ?
S2 O4 1.4253(13) . ?
S2 O3 1.4335(13) . ?
S2 N2 1.5800(13) . ?
S2 C32 1.8261(18) . ?
P1 C4 1.7807(13) . ?
P1 C25 1.7965(14) . ?
P1 C19 1.7982(13) . ?
P1 C13 1.8000(13) . ?
F1 C31 1.321(2) . ?
F2 C31 1.334(2) . ?
F3 C31 1.323(2) . ?
F4 C32 1.323(2) . ?
F5 C32 1.324(2) . ?
F6 C32 1.323(2) . ?
N1 C1 1.3692(16) . ?
N1 C12 1.3862(17) . ?
N1 H1 0.8800 . ?
C1 C2 1.3959(18) . ?
C1 C6 1.4195(17) . ?
C2 C3 1.3781(18) . ?
C2 H2 0.9500 . ?
C3 C4 1.4178(18) . ?
C3 H3 0.9500 . ?
C4 C5 1.4023(17) . ?
C5 C6 1.3909(17) . ?
C5 H5 0.9500 . ?
C6 C7 1.4538(17) . ?
C7 C8 1.3952(18) . ?
C7 C12 1.4118(18) . ?
C8 C9 1.3879(19) . ?
C8 H8 0.9500 . ?
C9 C10 1.403(2) . ?
C9 H9 0.9500 . ?
C10 C11 1.388(2) . ?
C10 H10 0.9500 . ?
C11 C12 1.3972(18) . ?
C11 H11 0.9500 . ?
C13 C14 1.3957(18) . ?
C13 C18 1.3995(18) . ?
C14 C15 1.390(2) . ?
C14 H14 0.9500 . ?
C15 C16 1.383(2) . ?
C15 H15 0.9500 . ?
C16 C17 1.387(2) . ?
C16 H16 0.9500 . ?
C17 C18 1.387(2) . ?
C17 H17 0.9500 . ?
C18 H18 0.9500 . ?
C19 C20 1.392(2) . ?
C19 C24 1.398(2) . ?
C20 C21 1.391(2) . ?
C20 H20 0.9500 . ?
C21 C22 1.380(3) . ?
C21 H21 0.9500 . ?
C22 C23 1.385(3) . ?
C22 H22 0.9500 . ?
C23 C24 1.389(2) . ?
C23 H23 0.9500 . ?
C24 H24 0.9500 . ?
C25 C26 1.3914(19) . ?
C25 C30 1.3984(19) . ?
C26 C27 1.390(2) . ?
C26 H26 0.9500 . ?
C27 C28 1.379(2) . ?
C27 H27 0.9500 . ?
C28 C29 1.389(2) . ?
C28 H28 0.9500 . ?
C29 C30 1.389(2) . ?
C29 H29 0.9500 . ?
C30 H30 0.9500 . ?
 
loop_
 _geom_angle_atom_site_label_1
 _geom_angle_atom_site_label_2
 _geom_angle_atom_site_label_3
 _geom_angle
 _geom_angle_site_symmetry_1
 _geom_angle_site_symmetry_3
 _geom_angle_publ_flag
O2 S1 O1 117.89(8) . . ?
O2 S1 N2 116.34(7) . . ?
O1 S1 N2 108.77(7) . . ?
O2 S1 C31 104.18(10) . . ?
O1 S1 C31 103.28(7) . . ?
N2 S1 C31 104.45(8) . . ?
O4 S2 O3 119.78(8) . . ?
O4 S2 N2 109.89(8) . . ?
O3 S2 N2 115.68(7) . . ?
O4 S2 C32 103.22(8) . . ?
O3 S2 C32 104.25(8) . . ?
N2 S2 C32 101.16(8) . . ?
C4 P1 C25 108.98(6) . . ?
C4 P1 C19 111.32(6) . . ?
C25 P1 C19 109.08(6) . . ?
C4 P1 C13 112.28(6) . . ?
C25 P1 C13 106.99(6) . . ?
C19 P1 C13 108.06(6) . . ?
C1 N1 C12 109.18(11) . . ?
C1 N1 H1 125.4 . . ?
C12 N1 H1 125.4 . . ?
S1 N2 S2 125.97(8) . . ?
N1 C1 C2 128.88(12) . . ?
N1 C1 C6 109.21(11) . . ?
C2 C1 C6 121.91(12) . . ?
C3 C2 C1 117.92(12) . . ?
C3 C2 H2 121.0 . . ?
C1 C2 H2 121.0 . . ?
C2 C3 C4 121.14(12) . . ?
C2 C3 H3 119.4 . . ?
C4 C3 H3 119.4 . . ?
C5 C4 C3 120.66(12) . . ?
C5 C4 P1 121.42(10) . . ?
C3 C4 P1 117.91(10) . . ?
C6 C5 C4 118.62(11) . . ?
C6 C5 H5 120.7 . . ?
C4 C5 H5 120.7 . . ?
C5 C6 C1 119.66(11) . . ?
C5 C6 C7 134.07(12) . . ?
C1 C6 C7 106.27(11) . . ?
C8 C7 C12 119.72(12) . . ?
C8 C7 C6 134.06(12) . . ?
C12 C7 C6 106.21(11) . . ?
C9 C8 C7 118.66(12) . . ?
C9 C8 H8 120.7 . . ?
C7 C8 H8 120.7 . . ?
C8 C9 C10 120.94(13) . . ?
C8 C9 H9 119.5 . . ?
C10 C9 H9 119.5 . . ?
C11 C10 C9 121.54(13) . . ?
C11 C10 H10 119.2 . . ?
C9 C10 H10 119.2 . . ?
C10 C11 C12 117.17(12) . . ?
C10 C11 H11 121.4 . . ?
C12 C11 H11 121.4 . . ?
N1 C12 C11 128.93(12) . . ?
N1 C12 C7 109.11(11) . . ?
C11 C12 C7 121.95(12) . . ?
C14 C13 C18 119.68(12) . . ?
C14 C13 P1 119.08(10) . . ?
C18 C13 P1 121.24(10) . . ?
C15 C14 C13 120.06(13) . . ?
C15 C14 H14 120.0 . . ?
C13 C14 H14 120.0 . . ?
C16 C15 C14 120.06(14) . . ?
C16 C15 H15 120.0 . . ?
C14 C15 H15 120.0 . . ?
C15 C16 C17 120.13(14) . . ?
C15 C16 H16 119.9 . . ?
C17 C16 H16 119.9 . . ?
C18 C17 C16 120.51(13) . . ?
C18 C17 H17 119.7 . . ?
C16 C17 H17 119.7 . . ?
C17 C18 C13 119.56(13) . . ?
C17 C18 H18 120.2 . . ?
C13 C18 H18 120.2 . . ?
C20 C19 C24 119.82(13) . . ?
C20 C19 P1 121.15(11) . . ?
C24 C19 P1 119.02(11) . . ?
C21 C20 C19 119.79(15) . . ?
C21 C20 H20 120.1 . . ?
C19 C20 H20 120.1 . . ?
C22 C21 C20 120.27(16) . . ?
C22 C21 H21 119.9 . . ?
C20 C21 H21 119.9 . . ?
C21 C22 C23 120.16(14) . . ?
C21 C22 H22 119.9 . . ?
C23 C22 H22 119.9 . . ?
C22 C23 C24 120.28(15) . . ?
C22 C23 H23 119.9 . . ?
C24 C23 H23 119.9 . . ?
C23 C24 C19 119.64(14) . . ?
C23 C24 H24 120.2 . . ?
C19 C24 H24 120.2 . . ?
C26 C25 C30 120.15(13) . . ?
C26 C25 P1 118.99(10) . . ?
C30 C25 P1 120.54(10) . . ?
C27 C26 C25 119.62(14) . . ?
C27 C26 H26 120.2 . . ?
C25 C26 H26 120.2 . . ?
C28 C27 C26 120.29(14) . . ?
C28 C27 H27 119.9 . . ?
C26 C27 H27 119.9 . . ?
C27 C28 C29 120.32(14) . . ?
C27 C28 H28 119.8 . . ?
C29 C28 H28 119.8 . . ?
C30 C29 C28 120.06(15) . . ?
C30 C29 H29 120.0 . . ?
C28 C29 H29 120.0 . . ?
C29 C30 C25 119.51(14) . . ?
C29 C30 H30 120.2 . . ?
C25 C30 H30 120.2 . . ?
F1 C31 F3 109.85(17) . . ?
F1 C31 F2 107.43(15) . . ?
F3 C31 F2 107.98(15) . . ?
F1 C31 S1 110.75(12) . . ?
F3 C31 S1 111.08(12) . . ?
F2 C31 S1 109.64(13) . . ?
F6 C32 F4 108.95(16) . . ?
F6 C32 F5 108.30(15) . . ?
F4 C32 F5 107.59(16) . . ?
F6 C32 S2 109.49(14) . . ?
F4 C32 S2 110.70(11) . . ?
F5 C32 S2 111.72(12) . . ?
 
loop_
 _geom_torsion_atom_site_label_1
 _geom_torsion_atom_site_label_2
 _geom_torsion_atom_site_label_3
 _geom_torsion_atom_site_label_4
 _geom_torsion
 _geom_torsion_site_symmetry_1
 _geom_torsion_site_symmetry_2
 _geom_torsion_site_symmetry_3
 _geom_torsion_site_symmetry_4
 _geom_torsion_publ_flag
O2 S1 N2 S2 -18.60(14) . . . . ?
O1 S1 N2 S2 -154.63(10) . . . . ?
C31 S1 N2 S2 95.61(11) . . . . ?
O4 S2 N2 S1 131.05(11) . . . . ?
O3 S2 N2 S1 -8.41(13) . . . . ?
C32 S2 N2 S1 -120.33(11) . . . . ?
C12 N1 C1 C2 178.59(14) . . . . ?
C12 N1 C1 C6 -0.83(15) . . . . ?
N1 C1 C2 C3 178.37(13) . . . . ?
C6 C1 C2 C3 -2.3(2) . . . . ?
C1 C2 C3 C4 -0.3(2) . . . . ?
C2 C3 C4 C5 2.5(2) . . . . ?
C2 C3 C4 P1 -178.64(11) . . . . ?
C25 P1 C4 C5 -146.43(11) . . . . ?
C19 P1 C4 C5 93.22(12) . . . . ?
C13 P1 C4 C5 -28.09(13) . . . . ?
C25 P1 C4 C3 34.70(12) . . . . ?
C19 P1 C4 C3 -85.65(12) . . . . ?
C13 P1 C4 C3 153.04(10) . . . . ?
C3 C4 C5 C6 -2.10(19) . . . . ?
P1 C4 C5 C6 179.06(10) . . . . ?
C4 C5 C6 C1 -0.38(18) . . . . ?
C4 C5 C6 C7 -179.10(13) . . . . ?
N1 C1 C6 C5 -177.89(12) . . . . ?
C2 C1 C6 C5 2.64(19) . . . . ?
N1 C1 C6 C7 1.15(14) . . . . ?
C2 C1 C6 C7 -178.32(12) . . . . ?
C5 C6 C7 C8 -3.1(3) . . . . ?
C1 C6 C7 C8 178.05(14) . . . . ?
C5 C6 C7 C12 177.82(14) . . . . ?
C1 C6 C7 C12 -1.03(14) . . . . ?
C12 C7 C8 C9 0.29(19) . . . . ?
C6 C7 C8 C9 -178.69(14) . . . . ?
C7 C8 C9 C10 -1.2(2) . . . . ?
C8 C9 C10 C11 1.0(2) . . . . ?
C9 C10 C11 C12 0.3(2) . . . . ?
C1 N1 C12 C11 -179.42(13) . . . . ?
C1 N1 C12 C7 0.16(15) . . . . ?
C10 C11 C12 N1 178.34(13) . . . . ?
C10 C11 C12 C7 -1.18(19) . . . . ?
C8 C7 C12 N1 -178.68(12) . . . . ?
C6 C7 C12 N1 0.55(14) . . . . ?
C8 C7 C12 C11 0.92(19) . . . . ?
C6 C7 C12 C11 -179.84(12) . . . . ?
C4 P1 C13 C14 -109.98(11) . . . . ?
C25 P1 C13 C14 9.53(12) . . . . ?
C19 P1 C13 C14 126.86(11) . . . . ?
C4 P1 C13 C18 70.92(12) . . . . ?
C25 P1 C13 C18 -169.56(10) . . . . ?
C19 P1 C13 C18 -52.23(12) . . . . ?
C18 C13 C14 C15 0.4(2) . . . . ?
P1 C13 C14 C15 -178.73(11) . . . . ?
C13 C14 C15 C16 -0.3(2) . . . . ?
C14 C15 C16 C17 -0.1(2) . . . . ?
C15 C16 C17 C18 0.4(2) . . . . ?
C16 C17 C18 C13 -0.2(2) . . . . ?
C14 C13 C18 C17 -0.12(19) . . . . ?
P1 C13 C18 C17 178.97(10) . . . . ?
C4 P1 C19 C20 -139.91(12) . . . . ?
C25 P1 C19 C20 99.80(13) . . . . ?
C13 P1 C19 C20 -16.18(14) . . . . ?
C4 P1 C19 C24 41.20(13) . . . . ?
C25 P1 C19 C24 -79.09(12) . . . . ?
C13 P1 C19 C24 164.94(11) . . . . ?
C24 C19 C20 C21 -0.9(2) . . . . ?
P1 C19 C20 C21 -179.81(13) . . . . ?
C19 C20 C21 C22 0.8(3) . . . . ?
C20 C21 C22 C23 0.6(3) . . . . ?
C21 C22 C23 C24 -1.9(3) . . . . ?
C22 C23 C24 C19 1.7(2) . . . . ?
C20 C19 C24 C23 -0.3(2) . . . . ?
P1 C19 C24 C23 178.62(12) . . . . ?
C4 P1 C25 C26 -152.03(11) . . . . ?
C19 P1 C25 C26 -30.30(13) . . . . ?
C13 P1 C25 C26 86.36(12) . . . . ?
C4 P1 C25 C30 34.47(13) . . . . ?
C19 P1 C25 C30 156.19(12) . . . . ?
C13 P1 C25 C30 -87.15(12) . . . . ?
C30 C25 C26 C27 0.2(2) . . . . ?
P1 C25 C26 C27 -173.32(12) . . . . ?
C25 C26 C27 C28 -1.7(2) . . . . ?
C26 C27 C28 C29 1.5(2) . . . . ?
C27 C28 C29 C30 0.1(3) . . . . ?
C28 C29 C30 C25 -1.6(2) . . . . ?
C26 C25 C30 C29 1.4(2) . . . . ?
P1 C25 C30 C29 174.83(12) . . . . ?
O2 S1 C31 F1 175.01(12) . . . . ?
O1 S1 C31 F1 -61.24(14) . . . . ?
N2 S1 C31 F1 52.48(13) . . . . ?
O2 S1 C31 F3 52.66(16) . . . . ?
O1 S1 C31 F3 176.40(14) . . . . ?
N2 S1 C31 F3 -69.87(15) . . . . ?
O2 S1 C31 F2 -66.60(14) . . . . ?
O1 S1 C31 F2 57.14(14) . . . . ?
N2 S1 C31 F2 170.87(12) . . . . ?
O4 S2 C32 F6 -61.75(15) . . . . ?
O3 S2 C32 F6 64.13(15) . . . . ?
N2 S2 C32 F6 -175.49(13) . . . . ?
O4 S2 C32 F4 178.12(14) . . . . ?
O3 S2 C32 F4 -56.01(16) . . . . ?
N2 S2 C32 F4 64.38(15) . . . . ?
O4 S2 C32 F5 58.22(15) . . . . ?
O3 S2 C32 F5 -175.90(13) . . . . ?
N2 S2 C32 F5 -55.52(14) . . . . ?
 
loop_
 _geom_hbond_atom_site_label_D 
 _geom_hbond_atom_site_label_H 
 _geom_hbond_atom_site_label_A 
 _geom_hbond_distance_DH 
 _geom_hbond_distance_HA 
 _geom_hbond_distance_DA 
 _geom_hbond_angle_DHA 
 _geom_hbond_site_symmetry_A 
 _geom_hbond_publ_flag
N1 H1 O2  0.88 2.21 2.9329(18) 139.3 . yes
N1 H1 O3  0.88 2.41 3.0546(17) 130.3 . yes
C2 H2 O2  0.95 2.47 3.1765(19) 130.7 . yes
C14 H14 F4  0.95 2.50 3.3072(19) 143.2 7_576 yes
 
_refine_diff_density_max    0.423
_refine_diff_density_min   -0.674
_refine_diff_density_rms    0.066

_shelx_res_file
;
TITL Pbca_a.res in Pbca
    IL1_NTf2_0m.res
    created by SHELXL-2019/3 at 14:47:52 on 13-May-2024
REM Old TITL Pbca in Pbca
REM SHELXT solution in Pbca: R1 0.165, Rweak 0.003, Alpha 0.019
REM <I/s>   0.709 for  644 systematic absences,  Orientation as input
REM Formula found by SHELXT:  C35 N2 O7 S3
CELL  0.71073  18.9904   13.1895   24.3412   90.0000   90.0000   90.0000
ZERR    8.000   0.0052    0.0019    0.0048    0.0000    0.0000    0.0000
LATT  1
SYMM 1/2-X, -Y, 1/2+Z
SYMM -X, 1/2+Y, 1/2-Z
SYMM 1/2+X, 1/2-Y, -Z
SFAC C H N O S P F
UNIT 256 184 16 32 16 8 48
OMIT 1 0 2
TEMP -123.150
SIZE 0.43 0.32 0.12
L.S. 10
BOND $H
ACTA
CONF

HTAB
HTAB N1 O2
HTAB N1 O3
HTAB C2 O2
EQIV $1 x, -y+3/2, z+1/2
HTAB C14 F4_$1

LIST 4
FMAP 2
PLAN 20
WGHT    0.053000    3.831900
FVAR       0.14390
S1    5    0.895256    0.782573    0.105657    11.00000    0.02572    0.02507 =
         0.02763    0.00194    0.00799    0.00226
S2    5    0.865260    0.986158    0.128859    11.00000    0.02565    0.02642 =
         0.02552   -0.00118   -0.00052    0.00350
P1    6    0.682746    0.488685    0.364260    11.00000    0.01824    0.01599 =
         0.02022    0.00114    0.00032    0.00039
F1    7    0.924153    0.799055    0.000926    11.00000    0.07319    0.05504 =
         0.02550   -0.00099    0.00686    0.00382
F2    7    0.864515    0.666988    0.022017    11.00000    0.05297    0.03745 =
         0.07277   -0.02453   -0.01325    0.00439
F3    7    0.813360    0.812311    0.020389    11.00000    0.05688    0.05772 =
         0.07563   -0.02663   -0.03798    0.02693
F4    7    0.840284    1.021074    0.025274    11.00000    0.07620    0.06430 =
         0.03909    0.02111   -0.02778   -0.03085
F5    7    0.933163    1.093677    0.055326    11.00000    0.05190    0.05839 =
         0.05688    0.01381    0.00035   -0.02786
F6    7    0.831669    1.151576    0.078037    11.00000    0.08940    0.03978 =
         0.09351    0.02486    0.00074    0.02073
O1    4    0.957290    0.722480    0.112183    11.00000    0.03782    0.03329 =
         0.03505    0.00338    0.00116    0.01141
O2    4    0.833248    0.751711    0.134261    11.00000    0.04654    0.03282 =
         0.06590    0.00375    0.03321   -0.00170
O3    4    0.792380    0.959823    0.134475    11.00000    0.02745    0.03413 =
         0.05070    0.00487    0.01141    0.00526
O4    4    0.898633    1.046089    0.170041    11.00000    0.05227    0.04248 =
         0.03694   -0.01457   -0.01243    0.00891
N1    3    0.701122    0.800035    0.190890    11.00000    0.02344    0.02387 =
         0.02259    0.00453    0.00556    0.00069
AFIX  43
H1    2    0.730654    0.809314    0.163487    11.00000   -1.20000
AFIX   0
N2    3    0.915787    0.897193    0.110548    11.00000    0.02239    0.02735 =
         0.03033   -0.00270    0.00310    0.00111
C1    1    0.702818    0.720643    0.227107    11.00000    0.02125    0.02037 =
         0.02018    0.00115    0.00155   -0.00107
C2    1    0.748742    0.638048    0.228548    11.00000    0.02318    0.02427 =
         0.02329    0.00119    0.00618    0.00199
AFIX  43
H2    2    0.784391    0.629944    0.201522    11.00000   -1.20000
AFIX   0
C3    1    0.740749    0.568630    0.270402    11.00000    0.02443    0.02178 =
         0.02421    0.00138    0.00362    0.00354
AFIX  43
H3    2    0.771260    0.511642    0.272136    11.00000   -1.20000
AFIX   0
C4    1    0.687781    0.580789    0.310916    11.00000    0.02154    0.01837 =
         0.02069    0.00121    0.00110   -0.00037
C5    1    0.640266    0.662018    0.308182    11.00000    0.02068    0.01853 =
         0.01986    0.00103    0.00117   -0.00047
AFIX  43
H5    2    0.603794    0.668938    0.334630    11.00000   -1.20000
AFIX   0
C6    1    0.647645    0.732248    0.265944    11.00000    0.01943    0.01850 =
         0.01840    0.00007    0.00114   -0.00068
C7    1    0.610189    0.824120    0.250617    11.00000    0.02080    0.01838 =
         0.01918   -0.00013   -0.00024   -0.00134
C8    1    0.551063    0.874106    0.271209    11.00000    0.02373    0.02187 =
         0.02388    0.00028    0.00206   -0.00038
AFIX  43
H8    2    0.526890    0.848706    0.302484    11.00000   -1.20000
AFIX   0
C9    1    0.528277    0.961688    0.245078    11.00000    0.02582    0.02258 =
         0.02947   -0.00131   -0.00042    0.00225
AFIX  43
H9    2    0.487555    0.995752    0.258238    11.00000   -1.20000
AFIX   0
C10   1    0.564532    1.000639    0.199494    11.00000    0.02911    0.02031 =
         0.02853    0.00165   -0.00439    0.00019
AFIX  43
H10   2    0.548226    1.061283    0.182713    11.00000   -1.20000
AFIX   0
C11   1    0.623666    0.952632    0.178347    11.00000    0.02733    0.02197 =
         0.02240    0.00393   -0.00183   -0.00276
AFIX  43
H11   2    0.648246    0.979270    0.147571    11.00000   -1.20000
AFIX   0
C12   1    0.645500    0.863474    0.204243    11.00000    0.02172    0.02022 =
         0.01935    0.00098   -0.00091   -0.00271
C13   1    0.645331    0.539577    0.426356    11.00000    0.01885    0.01571 =
         0.02084    0.00205    0.00096   -0.00028
C14   1    0.688616    0.553426    0.472087    11.00000    0.02087    0.02791 =
         0.02341   -0.00017   -0.00182    0.00026
AFIX  43
H14   2    0.737298    0.537341    0.469916    11.00000   -1.20000
AFIX   0
C15   1    0.660564    0.590724    0.520793    11.00000    0.03088    0.03727 =
         0.02323   -0.00460   -0.00044   -0.00122
AFIX  43
H15   2    0.690046    0.599833    0.551935    11.00000   -1.20000
AFIX   0
C16   1    0.589790    0.614582    0.523965    11.00000    0.03201    0.03072 =
         0.02674   -0.00196    0.00800    0.00110
AFIX  43
H16   2    0.570696    0.639974    0.557312    11.00000   -1.20000
AFIX   0
C17   1    0.546614    0.601518    0.478559    11.00000    0.02227    0.02554 =
         0.03147    0.00571    0.00621    0.00388
AFIX  43
H17   2    0.498078    0.618407    0.480926    11.00000   -1.20000
AFIX   0
C18   1    0.573744    0.563995    0.429733    11.00000    0.01932    0.02183 =
         0.02608    0.00469    0.00000    0.00054
AFIX  43
H18   2    0.543933    0.554923    0.398780    11.00000   -1.20000
AFIX   0
C19   1    0.630638    0.381362    0.343697    11.00000    0.02221    0.01827 =
         0.02395   -0.00020   -0.00238   -0.00010
C20   1    0.584186    0.335002    0.380109    11.00000    0.04006    0.02296 =
         0.02938   -0.00104    0.00486   -0.00839
AFIX  43
H20   2    0.579429    0.360029    0.416517    11.00000   -1.20000
AFIX   0
C21   1    0.544751    0.251899    0.363013    11.00000    0.04239    0.02546 =
         0.04396   -0.00281    0.00666   -0.01235
AFIX  43
H21   2    0.512616    0.220701    0.387688    11.00000   -1.20000
AFIX   0
C22   1    0.552120    0.214597    0.310356    11.00000    0.03483    0.02297 =
         0.04499   -0.00521   -0.00771   -0.00388
AFIX  43
H22   2    0.524708    0.158261    0.298779    11.00000   -1.20000
AFIX   0
C23   1    0.599366    0.259078    0.274362    11.00000    0.03791    0.02983 =
         0.03244   -0.01003   -0.00442   -0.00001
AFIX  43
H23   2    0.605274    0.231893    0.238515    11.00000   -1.20000
AFIX   0
C24   1    0.638153    0.343257    0.290431    11.00000    0.02962    0.02815 =
         0.02763   -0.00405    0.00141   -0.00206
AFIX  43
H24   2    0.669626    0.374779    0.265361    11.00000   -1.20000
AFIX   0
C25   1    0.770155    0.446472    0.380799    11.00000    0.01985    0.01941 =
         0.02459   -0.00048    0.00146    0.00294
C26   1    0.779438    0.349131    0.401609    11.00000    0.02804    0.01918 =
         0.03361   -0.00083   -0.00277    0.00360
AFIX  43
H26   2    0.740815    0.303458    0.403281    11.00000   -1.20000
AFIX   0
C27   1    0.845527    0.319109    0.419931    11.00000    0.03537    0.02401 =
         0.03705   -0.00212   -0.00559    0.01237
AFIX  43
H27   2    0.851792    0.253330    0.435060    11.00000   -1.20000
AFIX   0
C28   1    0.902074    0.384393    0.416248    11.00000    0.02420    0.04318 =
         0.03272   -0.00271   -0.00099    0.01292
AFIX  43
H28   2    0.947336    0.362794    0.428049    11.00000   -1.20000
AFIX   0
C29   1    0.893166    0.481527    0.395375    11.00000    0.02010    0.04417 =
         0.03623    0.00429    0.00063   -0.00053
AFIX  43
H29   2    0.932317    0.526120    0.392853    11.00000   -1.20000
AFIX   0
C30   1    0.827088    0.513542    0.378186    11.00000    0.02193    0.02803 =
         0.03280    0.00493   -0.00028   -0.00082
AFIX  43
H30   2    0.820603    0.580518    0.364749    11.00000   -1.20000
AFIX   0
C31   1    0.872874    0.765441    0.032753    11.00000    0.03566    0.03446 =
         0.04107   -0.01050   -0.00915    0.00830
C32   1    0.867888    1.067787    0.068296    11.00000    0.03819    0.03005 =
         0.04148    0.00796   -0.00828   -0.00801
HKLF 4


REM  Pbca_a.res in Pbca
REM wR2 = 0.1210, GooF = S = 1.049, Restrained GooF = 1.049 for all data
REM R1 = 0.0422 for 8917 Fo > 4sig(Fo) and 0.0628 for all 11641 data
REM 424 parameters refined using 0 restraints

END

WGHT      0.0530      3.8316

REM Instructions for potential hydrogen bonds
HTAB N1 O2
HTAB N1 O3
HTAB C2 O2
HTAB C14 F4_$1

REM Highest difference peak  0.423,  deepest hole -0.674,  1-sigma level  0.066
Q1    1   0.8193  0.7838  0.1082  11.00000  0.05    0.42
Q2    1   0.6589  0.5258  0.4008  11.00000  0.05    0.39
Q3    1   0.8388  0.6583  0.0510  11.00000  0.05    0.39
Q4    1   0.6477  0.7014  0.2907  11.00000  0.05    0.38
Q5    1   0.6711  0.7231  0.2433  11.00000  0.05    0.37
Q6    1   0.6628  0.6216  0.3135  11.00000  0.05    0.37
Q7    1   0.5909  0.9730  0.1878  11.00000  0.05    0.36
Q8    1   0.6325  0.9043  0.1883  11.00000  0.05    0.36
Q9    1   0.8786  1.0039  0.1750  11.00000  0.05    0.36
Q10   1   0.7389  0.4627  0.3763  11.00000  0.05    0.36
Q11   1   0.7973  0.4803  0.3765  11.00000  0.05    0.36
Q12   1   0.5744  0.8404  0.2549  11.00000  0.05    0.35
Q13   1   0.6098  0.5593  0.4247  11.00000  0.05    0.35
Q14   1   0.5436  0.9764  0.2191  11.00000  0.05    0.35
Q15   1   0.9183  0.7120  0.1159  11.00000  0.05    0.35
Q16   1   0.8935  0.4371  0.4046  11.00000  0.05    0.34
Q17   1   0.6278  0.7822  0.2614  11.00000  0.05    0.34
Q18   1   0.7238  0.6776  0.2261  11.00000  0.05    0.34
Q19   1   0.5899  0.8576  0.2654  11.00000  0.05    0.33
Q20   1   0.7724  0.4037  0.3912  11.00000  0.05    0.32
;
_shelx_res_checksum   17067

_shelx_hkl_file
;
   2   0   0 387.731 8.25526   4
  -3   0   0 0.45599 0.14985   3
  -3   0   0 -0.0754 0.16508   4
  -3   0   0 0.10979 0.19256   4
   3   0   0 0.16406 0.16048   3
   3   0   0 0.27962 0.18558   4
  -4   0   0 9999.99 224.160   2
   4   0   0 9410.20 221.896   2
  -5   0   0 0.31605 0.26437   4
   5   0   0 0.07793 0.23700   4
  -6   0   0 10.6500 0.74887   4
   6   0   0 10.1162 0.74999   4
   6   0   0 9.81560 0.62350   3
   6   0   0 10.9423 0.77538   4
   7   0   0 -0.2901 0.27563   4
   7   0   0 -0.0507 0.32242   4
  -7   0   0 0.06954 0.32279   4
   7   0   0 0.04173 0.24385   3
  -7   0   0 0.35643 0.28376   3
  -7   0   0 -0.0059 0.29848   4
  -8   0   0 225.457 5.46723   4
  -8   0   0 220.608 5.41595   4
  -8   0   0 223.372 5.27948   3
   8   0   0 220.719 5.22718   3
   8   0   0 232.868 5.50229   4
   8   0   0 230.633 5.43263   4
   9   0   0 0.82829 0.44159   4
  -9   0   0 0.48007 0.38333   3
  -9   0   0 0.67568 0.45684   4
  -9   0   0 -0.0329 0.42863   4
   9   0   0 0.24143 0.39574   4
 -10   0   0 109.073 3.20980   4
  10   0   0 107.401 3.22170   4
 -10   0   0 104.703 3.17769   4
  10   0   0 105.701 3.13723   4
  10   0   0 105.427 2.94817   3
 -10   0   0 102.130 2.98597   3
  11   0   0 0.69825 0.49851   4
 -11   0   0 0.51246 0.45023   3
  11   0   0 0.95823 0.52673   4
 -11   0   0 0.99254 0.57206   4
  11   0   0 1.20438 0.46609   3
 -11   0   0 0.73231 0.55167   4
  12   0   0 34.1434 1.74997   4
  12   0   0 33.5591 1.79184   4
 -12   0   0 33.4512 1.75163   4
  12   0   0 34.4763 1.55809   3
 -12   0   0 35.3383 1.66613   3
 -12   0   0 35.5151 1.82303   4
 -13   0   0 0.28649 0.62297   4
 -13   0   0 0.77581 0.55213   3
 -13   0   0 0.33441 0.63800   4
  13   0   0 0.33512 0.60238   4
  13   0   0 0.52387 0.47661   3
  13   0   0 -0.4466 0.54010   4
  14   0   0 29.1833 1.80342   4
  14   0   0 28.5767 1.80598   4
  14   0   0 27.0061 1.53442   3
 -14   0   0 26.0851 1.65565   3
 -14   0   0 28.9799 1.87399   4
 -14   0   0 24.4196 1.69838   4
  15   0   0 0.30314 0.60809   3
  15   0   0 0.68976 0.74708   4
 -15   0   0 0.03630 0.68802   4
 -15   0   0 0.53475 0.65273   3
 -15   0   0 0.38314 0.78718   4
  15   0   0 -0.8278 0.60631   4
 -16   0   0 46.1952 2.31455   3
 -16   0   0 48.4898 2.55518   4
 -16   0   0 47.2972 2.43910   4
  16   0   0 45.3423 2.15079   3
  16   0   0 47.7140 2.43915   4
  16   0   0 50.6337 2.55629   4
 -17   0   0 -0.1704 0.75729   4
 -17   0   0 0.28004 0.74196   3
  17   0   0 0.07526 0.75962   4
 -17   0   0 0.13169 0.84939   4
  17   0   0 0.01846 0.83881   4
  17   0   0 -0.7160 0.58944   3
  18   0   0 73.3518 3.22041   4
 -18   0   0 72.6225 3.04922   3
 -18   0   0 61.6595 3.15625   4
 -18   0   0 67.1200 3.11615   4
  18   0   0 66.4674 2.83774   3
  18   0   0 73.9493 3.31869   4
  19   0   0 0.57503 0.77056   3
 -19   0   0 -0.9375 0.91577   4
  19   0   0 -0.1466 0.91035   4
 -19   0   0 0.64825 1.05691   4
 -19   0   0 0.11114 0.87130   3
  19   0   0 -0.4507 0.91012   4
 -20   0   0 33.7461 2.36351   3
  20   0   0 27.7640 2.43784   4
  20   0   0 35.0383 2.59662   4
 -20   0   0 28.9961 2.43224   4
 -20   0   0 31.8909 2.51716   4
 -21   0   0 -0.0221 1.04602   4
 -21   0   0 0.51282 1.00896   3
  21   0   0 1.02799 1.12620   4
  21   0   0 1.89704 1.06043   4
 -21   0   0 0.91552 1.09219   4
  22   0   0 103.221 4.43548   4
 -22   0   0 108.650 4.48260   4
  22   0   0 102.097 4.73528   4
 -22   0   0 99.6888 4.45622   4
 -22   0   0 105.932 4.24923   3
 -23   0   0 1.04427 1.29245   4
 -23   0   0 0.95520 1.13305   3
  23   0   0 0.75668 1.21228   4
 -23   0   0 -0.1502 1.11888   4
 -24   0   0 42.2405 2.93866   3
 -24   0   0 46.4047 3.15327   4
  24   0   0 38.4892 3.11360   4
 -25   0   0 1.90503 1.33087   4
  25   0   0 -0.7455 1.16194   4
 -25   0   0 -0.0684 1.12168   3
  26   0   0 12.2899 1.89036   4
 -26   0   0 11.5335 1.79603   3
 -26   0   0 15.3507 2.17762   4
 -27   0   0 2.37080 1.49949   4
 -27   0   0 0.02327 1.22622   3
  27   0   0 -0.3899 1.50542   4
 -28   0   0 28.7035 3.31880   4
 -28   0   0 34.5014 3.10296   3
  28   0   0 27.9437 3.35765   4
 -29   0   0 -2.0378 1.27889   3
 -29   0   0 2.04152 1.89257   4
  29   0   0 -0.9489 1.96148   4
  -1  -1   0 0.04772 0.09369   3
  -1   1   0 -0.0343 0.09324   3
   1  -1   0 -0.0338 0.05751   4
  -1  -1   0 -0.0849 0.04678   4
   2  -1   0 115.409 2.45633   4
   2   1   0 100.709 2.41300   3
  -2   1   0 116.540 2.46334   4
   2  -1   0 105.674 2.45687   3
   2   1   0 110.750 2.41610   4
  -3  -1   0 0.33197 0.20501   4
   3  -1   0 0.65970 0.30744   3
   3   1   0 0.32700 0.17610   3
  -3   1   0 0.49942 0.18898   3
   3   1   0 0.12901 0.12427   4
   3  -1   0 0.20189 0.17930   4
  -3  -1   0 0.35742 0.16603   3
   3  -1   0 0.44473 0.22276   4
  -3  -1   0 0.23961 0.19744   4
   3   1   0 0.20887 0.19882   4
  -3   1   0 0.54535 0.17782   4
  -3   1   0 0.27924 0.18966   4
  -4  -1   0 1308.78 26.9405   4
   4  -1   0 1316.86 26.9064   3
  -4   1   0 1210.80 26.9145   4
  -4  -1   0 1321.08 26.9689   4
   4  -1   0 1342.29 26.9985   4
   4   1   0 1355.33 26.9348   4
  -4   1   0 1344.15 26.9881   4
   4  -1   0 1275.22 26.9420   4
   5   1   0 0.64396 0.26784   4
   5  -1   0 0.18241 0.27210   4
  -5   1   0 0.09450 0.26154   4
  -5   1   0 -0.0629 0.25203   3
   5   1   0 0.12360 0.22682   3
  -5  -1   0 -0.0564 0.22782   4
  -5  -1   0 -0.3286 0.25132   4
  -5  -1   0 0.24757 0.22870   3
  -5   1   0 0.01477 0.25176   4
   5   1   0 -0.1483 0.24560   4
   5  -1   0 -0.2719 0.23667   4
   5  -1   0 0.07525 0.23366   3
  -6   1   0 103.794 2.76544   4
  -6  -1   0 107.672 2.78966   4
   6  -1   0 101.875 2.63696   3
   6  -1   0 104.633 2.79421   4
   6   1   0 104.139 2.75164   4
   6   1   0 105.845 2.62175   3
  -6  -1   0 104.718 2.75338   4
  -6  -1   0 104.194 2.62382   3
  -7  -1   0 0.26690 0.36998   4
   7   1   0 0.02490 0.34335   4
  -7  -1   0 0.15160 0.29917   4
  -7   1   0 -0.4222 0.27596   3
   7   1   0 -0.0482 0.25946   3
   7   1   0 0.14196 0.32485   4
  -7   1   0 0.16159 0.36288   4
  -7   1   0 0.09800 0.29268   4
   7  -1   0 0.11356 0.34794   4
  -7  -1   0 -0.1537 0.26553   3
   7  -1   0 0.15256 0.27088   3
   7  -1   0 -0.2615 0.29841   4
  -8  -1   0 23.2983 1.07942   3
   8   1   0 24.4921 1.21682   4
  -8   1   0 23.0663 1.21872   4
  -8  -1   0 22.9438 1.23390   4
  -8   1   0 22.9721 1.20364   4
  -8   1   0 21.9115 1.11040   3
  -8  -1   0 24.8604 1.22916   4
   8   1   0 24.3074 1.21229   4
   8  -1   0 22.8750 1.06909   3
   8  -1   0 23.7042 1.23600   4
   8   1   0 21.0171 1.03111   3
  -9   1   0 -0.2597 0.38591   3
  -9   1   0 -0.1285 0.41261   4
   9   1   0 0.35878 0.43568   4
  -9  -1   0 -0.4446 0.41577   4
   9  -1   0 -0.0546 0.33462   3
   9   1   0 0.27391 0.35690   3
   9   1   0 0.05967 0.39470   4
  -9   1   0 -0.1035 0.42311   4
   9  -1   0 -0.2046 0.43688   4
  -9  -1   0 -0.4762 0.32018   3
   9  -1   0 0.07038 0.42019   4
  -9  -1   0 -0.1366 0.38010   4
  10   1   0 -0.4952 0.42365   4
 -10   1   0 0.40563 0.42854   4
 -10   1   0 -0.0994 0.40465   3
 -10  -1   0 -0.6895 0.43628   4
 -10  -1   0 0.47699 0.44895   4
 -10  -1   0 0.13430 0.40844   3
  10   1   0 0.02021 0.44364   4
 -10   1   0 -0.2523 0.48463   4
  10   1   0 0.14751 0.39897   3
  10  -1   0 0.08167 0.38198   3
  10  -1   0 -0.1651 0.47560   4
  10  -1   0 -0.1520 0.42354   4
  11  -1   0 0.02285 0.52931   4
  11   1   0 -0.3243 0.41840   4
 -11  -1   0 0.15011 0.45341   3
  11  -1   0 0.13800 0.51104   4
 -11  -1   0 -0.4446 0.45397   4
 -11  -1   0 -0.1533 0.50336   4
  11   1   0 -0.2221 0.37911   3
 -11   1   0 -0.0585 0.43371   3
  11  -1   0 0.01383 0.37909   3
 -11   1   0 0.20796 0.51756   4
 -11   1   0 -0.7524 0.42933   4
  11   1   0 0.25559 0.51118   4
 -12  -1   0 143.941 4.21366   4
  12  -1   0 144.311 3.92839   3
 -12   1   0 144.616 4.17973   4
 -12  -1   0 148.795 4.22798   4
 -12  -1   0 143.017 3.97287   3
  12   1   0 141.919 3.91259   3
  12  -1   0 149.615 4.29027   4
  12   1   0 145.636 4.19771   4
 -12   1   0 139.729 4.01417   3
 -12   1   0 145.898 4.22412   4
  12   1   0 145.997 4.12238   4
  12  -1   0 135.840 4.10225   4
 -13   1   0 0.36178 0.60708   4
  13  -1   0 1.53548 0.53657   3
  13   1   0 1.21725 0.51726   3
  13  -1   0 1.11544 0.62967   4
  13  -1   0 0.57354 0.63090   4
  13   1   0 0.48267 0.60669   4
 -13   1   0 0.28539 0.55373   3
 -13  -1   0 0.05267 0.56255   4
  13   1   0 1.56199 0.73512   4
 -13  -1   0 1.30399 0.66701   4
 -13   1   0 1.29999 0.63274   4
 -13  -1   0 0.34027 0.52964   3
 -14   1   0 11.7160 1.45502   4
 -14  -1   0 14.5525 1.43976   4
  14   1   0 12.7536 1.18965   3
  14   1   0 13.1424 1.40458   4
  14  -1   0 12.8499 1.21756   3
  14  -1   0 13.8613 1.50500   4
 -14  -1   0 14.0340 1.52497   4
  14   1   0 13.5900 1.41928   4
 -14  -1   0 15.7379 1.32577   3
 -14   1   0 14.2436 1.36820   4
  14  -1   0 14.3530 1.46691   4
 -14   1   0 11.0462 1.30692   3
  15   1   0 0.56538 0.57676   3
  15   1   0 0.27279 0.68292   4
 -15   1   0 0.00878 0.65441   4
  15  -1   0 0.58138 0.57691   3
  15  -1   0 0.68404 0.77634   4
 -15   1   0 0.03675 0.66260   4
 -15  -1   0 0.32712 0.84654   4
  15  -1   0 0.94061 0.81004   4
  15   1   0 0.48524 0.71585   4
 -15  -1   0 0.09130 0.64572   4
 -15  -1   0 -0.2579 0.65289   3
 -15   1   0 0.22540 0.69302   3
  16  -1   0 53.8911 2.70624   4
  16  -1   0 50.6835 2.60978   4
 -16   1   0 51.4748 2.48963   3
 -16  -1   0 52.8110 2.68764   4
 -16   1   0 50.1029 2.55717   4
 -16  -1   0 53.6880 2.43918   3
 -16  -1   0 53.0912 2.60218   4
  16   1   0 51.5907 2.54798   4
  16   1   0 49.5757 2.28169   3
  16  -1   0 51.3410 2.30468   3
 -16   1   0 53.9392 2.68323   4
  16   1   0 56.6357 2.65458   4
  17   1   0 0.91419 0.70305   3
  17  -1   0 -0.1639 0.66886   3
 -17  -1   0 -0.0433 0.73471   3
 -17  -1   0 0.56645 0.85775   4
  17   1   0 0.00644 0.80157   4
 -17  -1   0 0.09931 0.77905   4
  17   1   0 0.43325 0.81649   4
 -17   1   0 1.00532 0.77750   4
  17  -1   0 2.39753 0.88022   4
 -17   1   0 -0.0837 0.77271   3
  17  -1   0 1.84407 1.05550   4
 -17   1   0 -0.2104 0.88028   4
  18  -1   0 3.38378 1.13462   4
 -18  -1   0 3.60432 1.05171   3
  18  -1   0 2.27721 0.80640   3
  18  -1   0 3.54804 1.02992   4
  18   1   0 4.48176 0.92010   3
  18   1   0 3.93580 1.04079   4
  18   1   0 3.06117 1.07062   4
 -18   1   0 5.75479 1.23935   4
 -18   1   0 3.95957 1.03596   3
 -18   1   0 1.39889 0.93465   4
 -18  -1   0 2.93761 1.09733   4
 -18  -1   0 1.92016 1.09183   4
 -19   1   0 -0.4541 0.91092   3
 -19   1   0 -1.2411 0.86395   4
 -19  -1   0 -0.2568 0.87262   4
 -19   1   0 0.72026 1.05940   4
  19   1   0 -0.3004 0.71874   3
 -19  -1   0 0.23835 0.87965   3
  19  -1   0 -0.5766 0.72978   3
  19   1   0 -0.4067 0.85522   4
  19  -1   0 -0.3628 0.92923   4
 -19  -1   0 -0.5701 0.98281   4
  19   1   0 2.25682 0.99848   4
  19  -1   0 0.54941 1.01070   4
  20  -1   0 1.48174 1.18502   4
  20   1   0 1.57292 0.99752   4
 -20  -1   0 1.89995 1.10442   4
 -20   1   0 1.10673 1.08474   4
  20  -1   0 3.74071 1.23591   4
 -20   1   0 2.01256 1.14344   4
 -20  -1   0 1.29637 0.98837   3
 -20   1   0 2.83919 1.14272   3
 -21   1   0 -1.9191 0.95996   4
 -21  -1   0 -0.1291 1.08910   4
 -21   1   0 -0.7002 0.93238   3
 -21   1   0 0.88363 1.08951   4
 -21  -1   0 0.75335 1.19244   4
  21   1   0 -0.6982 0.98923   4
  21  -1   0 -0.7648 1.02675   4
  21  -1   0 0.17201 1.06022   4
  21   1   0 0.91386 1.07441   4
 -21  -1   0 -1.0096 0.91507   3
 -22  -1   0 9.87583 1.70724   4
 -22  -1   0 9.08449 1.57883   4
 -22   1   0 12.5968 1.67812   3
 -22  -1   0 14.6020 1.74383   3
  22  -1   0 11.4567 1.73987   4
  22   1   0 11.9549 1.65184   4
 -22   1   0 9.45092 1.46113   4
 -22   1   0 12.7743 1.77457   4
  22  -1   0 12.4797 1.69486   4
 -23  -1   0 1.11392 1.19587   4
  23   1   0 0.76947 1.02374   4
  23  -1   0 0.55409 1.23093   4
 -23  -1   0 -0.1291 0.95747   3
 -23   1   0 0.54535 1.05825   3
 -23   1   0 -0.6987 0.96562   4
 -23  -1   0 -1.2764 1.24773   4
  24  -1   0 19.7557 2.55014   4
 -24  -1   0 18.7396 2.28479   3
 -24   1   0 18.8678 2.24608   3
  24   1   0 18.5798 2.33955   4
 -24   1   0 18.3891 2.43815   4
 -24  -1   0 19.7603 2.27165   4
 -25   1   0 -0.9307 1.03013   3
  25  -1   0 0.67088 1.28558   4
 -25  -1   0 0.07492 1.18107   4
 -25   1   0 0.06616 1.14817   4
 -25  -1   0 -1.5357 0.99031   3
 -26   1   0 -0.0711 1.30689   4
 -26   1   0 -2.2672 1.04067   3
  26  -1   0 -1.3796 1.32710   4
  26   1   0 0.02725 1.40722   4
 -26  -1   0 -1.5138 1.18957   4
 -26  -1   0 0.05533 1.08627   3
  27  -1   0 -1.2646 1.53054   4
  27   1   0 -0.2694 1.35562   4
 -27   1   0 -0.1097 1.40436   4
 -27  -1   0 -0.1393 1.23693   3
 -27  -1   0 -0.2452 1.50517   4
 -27   1   0 -0.1333 1.19015   3
 -28  -1   0 3.30770 1.46404   3
 -28   1   0 1.09915 1.80999   4
 -28  -1   0 -0.2374 1.72651   4
 -28   1   0 -0.1960 1.28209   3
  28  -1   0 1.43769 1.76644   4
  28   1   0 1.37493 1.62194   4
 -29  -1   0 0.68145 1.68404   4
 -29  -1   0 -1.7369 1.30469   3
  29  -1   0 2.26190 2.36206   4
 -29   1   0 0.84831 1.91981   4
 -29   1   0 0.64647 1.41601   3
  29   1   0 2.22537 2.47400   4
   0  -2   0 148.964 3.32583   3
   1  -2   0 0.20656 0.09060   4
   1  -2   0 0.30973 0.19833   3
   1  -2   0 0.22120 0.09535   4
  -1   2   0 0.20005 0.17892   3
   2  -2   0 465.470 9.92072   4
   2   2   0 490.933 9.83461   4
  -2  -2   0 488.366 9.88266   4
   2   2   0 487.789 10.0256   3
   2  -2   0 477.169 10.0503   3
  -2  -2   0 446.613 9.85205   4
  -2   2   0 463.058 10.0585   3
   2   2   0 495.639 9.82821   4
  -2   2   0 490.816 9.89460   4
   2  -2   0 478.580 9.90712   4
  -2  -2   0 472.053 9.99801   3
  -2   2   0 485.038 9.88026   4
  -3  -2   0 0.28809 0.21922   4
   3  -2   0 0.53513 0.25046   3
   3   2   0 0.54936 0.19718   4
  -3  -2   0 0.10436 0.20588   4
  -3  -2   0 0.42076 0.21206   3
   3   2   0 0.56865 0.19967   4
   3   2   0 0.41407 0.22034   3
  -3   2   0 0.47898 0.21410   4
   3  -2   0 -0.0542 0.21461   4
   3  -2   0 0.54279 0.23710   4
  -3   2   0 0.30153 0.24814   3
  -4   2   0 6.69440 0.52133   4
  -4  -2   0 7.30504 0.53914   4
   4   2   0 6.27678 0.49462   3
  -4   2   0 7.93022 0.74744   3
   4  -2   0 7.18421 0.56596   4
   4   2   0 7.28796 0.51536   4
   4  -2   0 7.40129 0.55786   4
  -4  -2   0 7.32365 0.53272   4
   4  -2   0 7.10016 0.56609   3
  -4  -2   0 6.84089 0.50245   3
  -5   2   0 -0.0068 0.24848   4
  -5  -2   0 -0.2667 0.26354   4
  -5   2   0 0.11108 0.18241   4
  -5   2   0 0.11956 0.28278   3
   5   2   0 -0.1771 0.25433   4
   5   2   0 -0.1130 0.22396   3
  -5  -2   0 -0.0989 0.27299   4
   5  -2   0 -0.0434 0.28463   4
  -5  -2   0 0.02581 0.23744   3
   5  -2   0 -0.2542 0.25097   4
   5  -2   0 0.02321 0.33550   3
  -6  -2   0 168.725 3.94794   3
  -6  -2   0 167.849 4.04488   4
   6   2   0 170.766 3.97219   3
  -6   2   0 172.083 4.08781   4
   6  -2   0 169.825 4.07839   4
   6   2   0 168.942 3.99278   4
  -6   2   0 172.754 4.08295   3
   6  -2   0 172.904 4.13340   4
  -6  -2   0 165.422 4.05862   4
  -6   2   0 155.984 3.99851   4
   7  -2   0 0.24575 0.33682   4
  -7   2   0 0.20260 0.32956   3
  -7   2   0 0.10906 0.30479   4
  -7  -2   0 -0.0192 0.30762   4
   7  -2   0 0.11259 0.29448   3
   7   2   0 -0.0637 0.29751   3
  -7  -2   0 -0.0840 0.35351   4
   7   2   0 -0.2612 0.26415   4
  -7  -2   0 0.05572 0.28792   3
   7  -2   0 0.40036 0.36090   4
  -7   2   0 0.21837 0.34623   4
   7   2   0 0.08931 0.31415   4
   8  -2   0 4.84334 0.62652   4
   8   2   0 5.77097 0.76229   4
   8   2   0 4.30195 0.56728   4
  -8  -2   0 3.34500 0.57115   4
  -8   2   0 4.62776 0.63046   4
  -8  -2   0 4.18974 0.55711   4
  -8   2   0 4.34400 0.59714   4
   8  -2   0 4.26339 0.55535   4
   8   2   0 5.10620 0.58606   3
  -8  -2   0 3.69110 0.51198   3
  -8   2   0 4.63501 0.60396   3
   8  -2   0 3.56075 0.49742   3
  -9   2   0 -0.2499 0.36680   4
   9   2   0 -0.0412 0.36114   3
   9   2   0 -0.7019 0.33865   4
  -9  -2   0 0.12490 0.38682   3
  -9  -2   0 0.15613 0.48450   4
  -9   2   0 -0.2767 0.42078   3
   9  -2   0 -0.8402 0.31889   3
   9   2   0 0.01727 0.41340   4
  -9  -2   0 -0.1974 0.37821   4
   9  -2   0 -0.1662 0.44563   4
  -9   2   0 -0.2156 0.44944   4
   9  -2   0 -0.3721 0.41442   4
  10  -2   0 21.5075 1.38843   4
  10   2   0 20.7432 1.15879   3
 -10   2   0 20.0390 1.32940   4
 -10   2   0 19.3207 1.26580   4
 -10  -2   0 20.8209 1.39340   4
  10  -2   0 20.7790 1.18175   3
  10  -2   0 21.0339 1.37688   4
  10   2   0 19.6331 1.26338   4
  10   2   0 20.7654 1.28168   4
 -10  -2   0 19.2622 1.16137   3
 -10   2   0 17.7995 1.24079   3
 -10  -2   0 21.6690 1.34232   4
  11   2   0 0.79002 0.55577   4
  11  -2   0 0.26546 0.54289   4
  11   2   0 -0.3425 0.38271   3
 -11  -2   0 0.19476 0.46788   3
  11  -2   0 -0.1417 0.50476   4
 -11  -2   0 -0.1843 0.54147   4
  11  -2   0 0.16409 0.42193   3
 -11   2   0 0.29514 0.47298   4
 -11   2   0 0.07009 0.54173   4
  11   2   0 0.56273 0.51214   4
 -11   2   0 -0.4643 0.47297   3
 -11  -2   0 -0.4823 0.42855   4
  12  -2   0 22.3153 1.55423   4
 -12  -2   0 20.7844 1.45767   4
 -12  -2   0 22.6763 1.34695   3
  12   2   0 21.7541 1.45760   4
  12   2   0 20.5112 1.26339   3
 -12   2   0 22.8678 1.46407   4
  12  -2   0 19.6887 1.51224   4
 -12   2   0 23.4727 1.58279   4
 -12   2   0 19.4678 1.39620   3
  12   2   0 21.6418 1.45954   4
  12  -2   0 21.3772 1.30978   3
 -12  -2   0 19.0425 1.50303   4
 -13   2   0 0.43950 0.65565   4
 -13   2   0 0.36956 0.59712   3
  13   2   0 0.31527 0.46622   3
 -13  -2   0 0.36716 0.66558   4
  13   2   0 0.16413 0.57315   4
  13  -2   0 -0.4243 0.59685   4
 -13  -2   0 0.18677 0.54862   3
 -13  -2   0 -0.0332 0.56693   4
  13   2   0 -0.1725 0.50416   4
  13  -2   0 0.24704 0.52404   3
 -13   2   0 -0.2577 0.54265   4
  13  -2   0 -0.3006 0.62470   4
  14  -2   0 10.1561 1.19253   3
  14  -2   0 10.9787 1.40587   4
  14   2   0 10.1417 1.14086   3
  14  -2   0 12.9228 1.51488   4
  14   2   0 11.3789 1.30504   4
 -14  -2   0 11.7545 1.26101   3
 -14  -2   0 11.7670 1.52305   4
 -14   2   0 9.95657 1.28553   4
 -14  -2   0 10.9678 1.34908   4
 -14   2   0 12.6213 1.47140   4
  14   2   0 12.9774 1.40482   4
 -14   2   0 10.6048 1.32770   3
  15   2   0 0.23493 0.71249   4
 -15   2   0 0.11266 0.64798   4
  15   2   0 0.02081 0.68734   4
 -15   2   0 0.18737 0.74719   4
 -15  -2   0 -0.0594 0.74475   4
 -15  -2   0 0.61299 0.67650   3
  15  -2   0 0.13478 0.79973   4
 -15  -2   0 -0.5455 0.73021   4
  15  -2   0 0.92508 0.69453   3
  15   2   0 -0.2261 0.55357   3
  15  -2   0 -1.2114 0.66809   4
 -15   2   0 -0.2607 0.70051   3
 -16   2   0 174.702 5.33823   4
 -16   2   0 182.778 5.38775   4
 -16   2   0 181.678 5.28593   3
  16   2   0 180.341 5.27176   4
  16  -2   0 177.273 5.05226   3
 -16  -2   0 173.397 5.08473   3
  16  -2   0 173.465 5.34983   4
 -16  -2   0 173.458 5.39191   4
  16  -2   0 194.418 5.62585   4
  16   2   0 174.610 5.01489   3
  16   2   0 176.365 5.32281   4
 -16  -2   0 173.374 5.37689   4
 -17   2   0 1.98799 0.93240   3
  17   2   0 2.06082 0.89331   4
 -17  -2   0 0.78623 0.87222   4
  17  -2   0 1.20701 0.72879   3
  17  -2   0 0.28724 0.93367   4
 -17   2   0 0.35333 0.87442   4
  17   2   0 0.44181 0.88976   4
 -17   2   0 2.29094 0.90221   4
 -17  -2   0 0.51541 0.82096   3
  17   2   0 0.66712 0.74313   3
 -17  -2   0 -0.1447 0.86871   4
  17  -2   0 -0.2161 0.91043   4
  18   2   0 53.2681 2.80590   4
  18  -2   0 59.4083 3.04474   4
  18   2   0 53.4351 2.53593   3
 -18  -2   0 56.4467 2.70391   3
 -18   2   0 51.1285 2.82347   4
  18   2   0 55.7054 2.80258   4
 -18   2   0 58.3417 2.85279   3
 -18  -2   0 55.8352 2.90053   4
 -18  -2   0 54.6025 2.97246   4
  18  -2   0 57.4959 2.91235   4
  18  -2   0 53.9972 2.54943   3
 -18   2   0 53.4799 2.81662   4
  19   2   0 -0.9182 0.67784   3
 -19  -2   0 -0.0899 0.87338   3
 -19  -2   0 -0.2292 0.92638   4
  19  -2   0 -0.6722 0.73261   3
  19   2   0 0.66980 0.89823   4
 -19  -2   0 -1.6875 0.94727   4
  19   2   0 -0.8189 0.82502   4
  19  -2   0 0.54462 1.07976   4
 -19   2   0 -0.0651 0.94560   4
 -19   2   0 -0.6857 0.91008   4
  19  -2   0 -1.2856 0.94457   4
 -19   2   0 0.88898 0.93997   3
 -20  -2   0 182.368 6.12450   4
  20  -2   0 194.588 6.19592   4
 -20   2   0 193.531 6.05250   3
 -20  -2   0 201.441 5.94260   3
 -20   2   0 196.155 6.16199   4
  20   2   0 194.386 6.11853   4
 -20   2   0 187.235 6.12060   4
  20   2   0 182.231 5.91635   4
  20  -2   0 196.443 6.32646   4
 -20  -2   0 197.419 6.25150   4
 -21   2   0 0.74096 1.01039   3
 -21   2   0 1.78703 1.19421   4
  21   2   0 0.00042 0.98964   4
 -21   2   0 0.81093 0.94794   4
 -21  -2   0 -0.4476 1.00424   4
  21  -2   0 1.70944 1.09018   4
 -21  -2   0 -1.4494 0.97788   4
 -21  -2   0 -0.0772 0.91933   3
  21  -2   0 -0.5586 1.13835   4
 -22  -2   0 57.6666 3.37137   4
  22  -2   0 56.5874 3.46096   4
  22  -2   0 61.9946 3.50437   4
  22   2   0 60.8340 3.29533   4
 -22   2   0 60.8655 3.33065   4
 -22   2   0 57.9198 3.22066   3
 -22  -2   0 55.5043 3.45986   4
 -22  -2   0 64.2302 3.22155   3
  23  -2   0 -1.1470 1.08419   4
  23   2   0 -0.7025 0.92777   4
  23  -2   0 -0.4288 1.27219   4
 -23   2   0 -0.1628 0.96965   3
 -23  -2   0 0.75012 1.03742   3
 -23   2   0 0.48292 1.14755   4
 -23  -2   0 1.53072 1.24240   4
 -23  -2   0 0.47409 1.37701   4
 -24   2   0 3.95581 1.36903   4
 -24  -2   0 6.49811 1.88626   4
 -24  -2   0 6.03601 1.57052   4
  24  -2   0 2.63874 1.42797   4
 -24  -2   0 6.95625 1.45696   3
 -24   2   0 6.60778 1.48755   3
  24   2   0 3.09839 1.24982   4
 -25  -2   0 0.30580 1.12541   3
 -25  -2   0 0.28935 1.23618   4
  25  -2   0 -1.0282 1.32276   4
 -25   2   0 -1.1736 1.15359   4
  25   2   0 0.68122 1.11707   4
 -25   2   0 0.44583 1.09967   3
 -26   2   0 7.43084 1.64131   3
 -26  -2   0 6.05820 1.60613   3
 -26   2   0 2.91817 1.52511   4
  26  -2   0 5.11658 1.69887   4
  26   2   0 1.68376 1.23461   4
 -26  -2   0 3.96003 1.43018   4
 -27  -2   0 0.32230 1.50778   4
 -27  -2   0 0.69124 1.18400   3
  27  -2   0 1.76779 1.70282   4
 -27   2   0 0.32697 1.42808   4
 -27   2   0 -0.0291 1.24900   3
  27   2   0 0.42306 1.47996   4
 -28  -2   0 0.27816 1.36477   3
 -28   2   0 0.20288 1.35261   3
 -28   2   0 -2.2173 1.64340   4
  28  -2   0 -1.2870 1.91880   4
  28   2   0 0.37869 1.64769   4
 -28  -2   0 0.25734 1.67867   4
  29  -2   0 0.82851 1.97933   4
 -29  -2   0 -0.0339 1.45461   3
 -29   2   0 -1.5011 1.41767   3
 -29   2   0 2.24991 1.99681   4
 -29  -2   0 -0.8195 1.58186   4
   0  -3   0 0.28671 0.26103   3
   1  -3   0 0.71860 0.28378   3
  -1   3   0 0.39238 0.27701   3
   2  -3   0 5636.41 128.574   2
  -2  -3   0 5720.32 125.788   2
   2  -3   0 5432.98 115.006   1
  -2   3   0 5798.60 126.997   2
  -2   3   0 5369.30 114.785   1
   2   3   0 5727.24 123.015   2
   3   3   0 0.55050 0.17084   4
  -3  -3   0 0.44891 0.21356   4
   3  -3   0 0.85693 0.31117   3
  -3   3   0 -0.0685 0.26863   3
  -3   3   0 0.59013 0.20890   4
   3   3   0 0.69525 0.28574   3
  -3   3   0 0.68309 0.21333   4
  -3  -3   0 0.37402 0.25552   3
   3  -3   0 -0.1133 0.21610   4
  -3  -3   0 0.26216 0.20453   4
   3   3   0 0.36976 0.16130   4
   4  -3   0 1372.42 28.8206   4
  -4   3   0 1389.75 28.7623   4
   4  -3   0 1410.74 28.8769   4
   4   3   0 1409.97 28.6835   4
  -4  -3   0 1417.50 28.8790   3
   4   3   0 1398.18 28.9031   3
  -4  -3   0 1393.60 28.7733   4
  -4  -3   0 1422.74 28.8089   4
  -4   3   0 1375.98 29.0051   3
  -4   3   0 1412.74 28.7905   4
   4  -3   0 1388.40 28.9625   3
   4   3   0 1422.26 28.7109   4
  -5  -3   0 -0.4812 0.24793   3
  -5   3   0 0.54959 0.29137   4
  -5  -3   0 -0.1243 0.28228   4
   5  -3   0 -0.0687 0.27939   3
   5  -3   0 -0.1217 0.29620   4
  -5   3   0 -0.0977 0.28753   4
   5   3   0 -0.0245 0.24841   4
   5   3   0 -0.3157 0.23046   4
  -5   3   0 0.69891 0.36797   3
  -5  -3   0 0.08833 0.29106   4
   5  -3   0 0.21378 0.31750   4
   5   3   0 -0.1654 0.27739   3
   6   3   0 56.0357 1.67763   4
   6  -3   0 55.2973 1.78402   3
  -6  -3   0 54.4057 1.74273   4
   6  -3   0 54.2607 1.77280   4
  -6  -3   0 54.9571 1.75368   4
  -6  -3   0 56.9983 1.71648   3
   6   3   0 57.2046 1.66741   4
  -6   3   0 55.7172 1.73193   4
   6   3   0 56.6684 1.72971   3
   6  -3   0 57.0250 1.82108   4
   7   3   0 0.09033 0.33033   4
   7  -3   0 -0.2659 0.43360   3
   7  -3   0 0.12829 0.39327   4
  -7  -3   0 0.20932 0.35407   3
  -7  -3   0 0.07928 0.39503   4
   7  -3   0 -0.0514 0.39129   4
  -7  -3   0 -0.0243 0.36783   4
   7   3   0 0.84122 0.37454   3
  -7   3   0 0.01987 0.19557   4
  -7   3   0 0.01494 0.35003   4
  -7   3   0 -0.1845 0.39370   3
   7   3   0 0.20188 0.57781   4
  -8   3   0 0.31093 0.42161   4
  -8  -3   0 0.19640 0.40420   4
   8  -3   0 0.54067 0.50232   3
  -8  -3   0 0.24004 0.40120   3
   8  -3   0 0.13081 0.45872   4
   8   3   0 1.45632 0.44560   4
  -8   3   0 1.10554 0.50680   3
   8   3   0 0.35170 0.37024   3
  -8  -3   0 -0.1871 0.43594   4
   8  -3   0 0.35741 0.46550   4
  -8   3   0 1.02252 0.37346   4
   9   3   0 0.24437 0.30706   4
   9  -3   0 0.33006 0.52393   4
   9   3   0 0.26978 0.40523   3
  -9  -3   0 0.14731 0.39058   3
   9   3   0 0.06255 0.40696   4
  -9   3   0 0.36052 0.48558   4
  -9  -3   0 -0.1033 0.40562   4
  -9   3   0 0.10758 0.41529   4
   9  -3   0 0.05290 0.48266   4
   9  -3   0 -0.1059 0.61425   3
  -9   3   0 -0.1734 0.45296   3
  -9  -3   0 -0.2667 0.45838   4
 -10  -3   0 8.76108 1.12244   4
 -10  -3   0 9.30127 0.94491   3
 -10  -3   0 8.24768 1.01952   4
 -10   3   0 10.0484 1.09933   3
  10  -3   0 9.57289 1.14680   4
 -10   3   0 8.29607 1.04440   4
  10   3   0 9.72056 0.93229   3
  10   3   0 11.9520 1.05771   4
  10  -3   0 9.13926 0.95710   3
  10  -3   0 6.61917 0.88937   4
 -10   3   0 8.42720 0.98316   4
 -11  -3   0 -1.1256 0.41677   3
 -11  -3   0 -0.5503 0.47992   4
  11  -3   0 0.14156 0.52004   4
 -11   3   0 0.00318 0.53235   3
 -11  -3   0 -0.0763 0.58527   4
  11   3   0 0.62890 0.53694   4
 -11   3   0 0.73694 0.52003   4
  11   3   0 -0.7530 0.41122   3
  11  -3   0 -0.0289 0.53706   4
 -11   3   0 0.04420 0.54984   4
  11   3   0 -0.4474 0.45078   4
  11  -3   0 0.26744 0.46659   3
 -12   3   0 13.9875 1.30964   4
 -12   3   0 13.8880 1.33392   3
 -12  -3   0 13.2742 1.38458   4
  12  -3   0 12.9033 1.35040   4
 -12  -3   0 12.1167 1.26854   4
  12  -3   0 15.5509 1.39554   4
  12   3   0 13.0852 1.21668   4
 -12   3   0 13.8057 1.23198   4
  12   3   0 13.4935 1.13970   3
  12   3   0 12.1652 1.20918   4
 -12  -3   0 15.2067 1.19474   3
  12  -3   0 13.6650 1.16856   3
  13  -3   0 0.03107 0.61989   4
  13   3   0 0.23517 0.50818   3
  13   3   0 -0.2552 0.53309   4
 -13   3   0 0.12438 0.56133   4
 -13   3   0 0.15423 0.58837   4
 -13   3   0 -0.7782 0.74573   3
  13  -3   0 0.13740 0.51990   3
 -13  -3   0 0.00797 0.67499   4
 -13  -3   0 0.47211 0.65836   4
 -13  -3   0 -0.0468 0.56594   3
  13   3   0 0.21791 0.57909   4
  13  -3   0 -0.3563 0.59380   4
  14  -3   0 7.79287 1.04587   4
  14  -3   0 9.53617 1.22006   4
  14   3   0 11.0438 1.32418   4
 -14  -3   0 7.60406 0.96869   3
 -14   3   0 12.9347 1.46723   3
 -14  -3   0 9.86172 1.20327   4
  14   3   0 11.9722 1.35481   4
  14  -3   0 13.5523 1.59389   3
  14   3   0 11.4128 1.25126   3
 -14   3   0 8.25873 1.05424   4
 -14   3   0 9.99375 1.27406   4
 -14  -3   0 8.02024 1.07110   4
 -15   3   0 0.89605 0.75105   4
  15   3   0 0.29709 0.66667   4
  15  -3   0 -0.3100 0.75241   4
 -15  -3   0 0.27590 0.72544   4
 -15  -3   0 0.57982 0.83766   4
  15   3   0 0.36745 0.68855   4
  15  -3   0 1.08477 0.88126   4
  15   3   0 -0.4109 0.57401   3
 -15   3   0 0.03724 0.62971   4
  15  -3   0 -0.0164 0.63152   3
 -15  -3   0 -0.2383 0.68240   3
 -15   3   0 0.07327 0.75322   3
 -16  -3   0 330.485 8.77676   4
 -16   3   0 335.119 8.69651   4
  16  -3   0 348.359 8.95612   4
  16   3   0 345.798 8.59857   4
  16   3   0 342.640 8.64403   4
 -16  -3   0 347.631 8.81686   4
  16   3   0 336.359 8.40928   3
 -16  -3   0 340.644 8.44967   3
  16  -3   0 341.568 8.46047   3
 -16   3   0 341.398 8.70072   3
 -16   3   0 345.422 8.71389   4
  16  -3   0 332.004 8.70602   4
  17  -3   0 1.24639 0.99269   4
  17  -3   0 0.08457 0.73511   3
 -17  -3   0 -0.1960 0.77001   3
 -17  -3   0 -0.2127 0.92794   4
 -17  -3   0 1.16670 0.89833   4
 -17   3   0 1.11917 0.89651   4
 -17   3   0 1.47631 0.92368   3
  17   3   0 1.25671 0.70607   3
  17  -3   0 0.71516 0.89247   4
  17   3   0 0.37415 0.84868   4
 -17   3   0 2.14383 0.91778   4
  17   3   0 1.04613 0.76544   4
  18  -3   0 0.92979 1.03031   4
  18   3   0 2.32817 0.84123   3
  18   3   0 0.45884 0.86281   4
  18   3   0 3.01233 0.94757   4
 -18   3   0 1.50273 0.95384   4
  18  -3   0 2.08572 0.88821   3
 -18   3   0 1.78810 0.98139   4
 -18   3   0 1.42335 0.93013   3
  18  -3   0 1.83015 1.03875   4
 -18  -3   0 1.20535 0.85280   4
 -18  -3   0 2.26820 1.12495   4
 -18  -3   0 1.17599 0.88542   3
  19   3   0 -0.9141 0.79358   4
 -19   3   0 -0.2222 0.78934   4
 -19   3   0 1.86795 0.98083   3
  19   3   0 -0.2663 0.72096   4
  19  -3   0 -0.0184 1.02337   4
 -19  -3   0 -0.9947 0.85441   4
  19   3   0 -0.1632 0.73909   3
 -19  -3   0 0.05273 0.77967   3
 -19  -3   0 0.37909 1.04934   4
  19  -3   0 1.40742 0.95866   4
 -19   3   0 0.28610 0.88250   4
 -20   3   0 -0.4432 0.89800   3
  20   3   0 -0.4192 0.87579   4
  20  -3   0 0.45468 1.02872   4
 -20  -3   0 0.45880 0.87696   3
 -20  -3   0 1.18072 1.05429   4
 -20   3   0 -0.6023 0.92251   4
  20  -3   0 0.84702 1.06796   4
 -20   3   0 1.30055 1.06098   4
 -20  -3   0 -0.2773 0.97346   4
  21  -3   0 -0.6978 0.98247   4
 -21   3   0 0.37460 0.89068   4
  21   3   0 -0.9606 0.88376   4
 -21   3   0 -1.0295 0.85222   3
 -21  -3   0 -0.4380 0.87041   3
 -21  -3   0 -2.3610 0.94814   4
 -21  -3   0 -0.3885 0.99482   4
  21  -3   0 -0.0186 1.16025   4
 -22  -3   0 40.0459 2.89097   4
 -22   3   0 38.8473 2.70995   4
  22   3   0 37.6993 2.66127   4
 -22   3   0 38.7720 2.72919   3
  22  -3   0 38.3003 2.89618   4
 -22  -3   0 36.7428 2.54505   3
  22  -3   0 39.7723 3.01359   4
 -22  -3   0 33.4577 2.85037   4
 -23   3   0 0.35766 1.09984   4
 -23  -3   0 0.32375 1.14746   4
  23  -3   0 1.39519 1.29415   4
 -23   3   0 0.16701 0.96566   3
 -23  -3   0 1.02614 1.38881   4
 -23  -3   0 1.29735 1.10267   3
  23  -3   0 0.19018 1.42853   4
  23   3   0 1.48264 0.99457   4
 -24   3   0 0.08504 1.13230   4
 -24  -3   0 -0.3898 1.27560   4
 -24   3   0 -0.6021 1.04057   3
 -24  -3   0 -1.0132 1.43077   4
  24  -3   0 -0.0693 1.32459   4
  24   3   0 -0.4333 0.96019   4
 -24  -3   0 -1.0485 1.04735   3
  25   3   0 -1.0566 1.08660   4
 -25   3   0 -0.2965 1.09455   3
 -25   3   0 -1.3070 1.02465   4
 -25  -3   0 -0.9702 1.74009   4
 -25  -3   0 0.55083 1.27378   4
  25  -3   0 -0.3424 1.38943   4
 -25  -3   0 -0.8411 1.04240   3
  26  -3   0 7.79069 1.92986   4
 -26  -3   0 3.13267 1.34013   3
 -26   3   0 4.94972 1.43506   4
  26   3   0 3.03368 1.48027   4
 -26   3   0 7.26992 1.66756   3
 -26  -3   0 1.60586 1.52261   4
 -27   3   0 0.38072 1.33128   4
 -27   3   0 -0.3181 1.28328   3
 -27  -3   0 2.37859 1.66912   4
  27   3   0 1.44890 1.55857   4
  27  -3   0 1.04325 1.85832   4
 -27  -3   0 -0.4331 1.31314   3
  28   3   0 -4.2771 1.84335   4
 -28  -3   0 1.97912 1.42341   3
 -28  -3   0 -0.6537 1.54269   4
  28  -3   0 -0.7280 1.90967   4
 -28   3   0 0.61767 1.47953   3
 -28   3   0 0.29126 1.47304   4
   0  -4   0 1251.26 25.9570   3
  -1   4   0 0.17924 0.30124   3
   1  -4   0 0.31664 0.31350   3
  -2  -4   0 55.5471 1.20168   4
  -2   4   0 53.1351 1.70903   3
   2  -4   0 52.5118 1.30896   4
  -2  -4   0 52.4489 1.62373   3
   2  -4   0 49.9526 1.63836   3
  -2  -4   0 53.6817 1.20022   4
   2  -4   0 52.1761 1.29466   4
  -3  -4   0 0.12324 0.19614   4
   3  -4   0 0.21029 0.31511   3
   3  -4   0 0.16948 0.22319   4
  -3   4   0 -0.0410 0.15029   4
  -3  -4   0 0.22048 0.19614   4
  -3   4   0 -0.1796 0.32477   3
  -3   4   0 -0.0193 0.15470   4
   3  -4   0 -0.1658 0.20527   4
  -3  -4   0 0.04691 0.28103   3
  -4  -4   0 214.524 4.73263   4
  -4  -4   0 208.479 4.69205   4
  -4   4   0 208.747 5.06529   3
   4   4   0 218.966 4.52991   4
  -4   4   0 212.463 4.66355   4
   4   4   0 219.346 4.52797   4
  -4  -4   0 214.862 4.92012   3
   4  -4   0 206.386 4.76507   4
   4   4   0 215.793 4.97687   3
  -4   4   0 213.079 4.64944   4
   4  -4   0 207.954 5.00383   3
   4  -4   0 213.746 4.81380   4
   5  -4   0 -0.4034 0.31772   4
   5   4   0 -0.1784 0.21362   4
   5  -4   0 0.01223 0.33050   3
  -5  -4   0 -0.4982 0.28056   3
   5   4   0 0.16564 0.23274   4
  -5   4   0 -0.0105 0.25596   4
  -5   4   0 -0.4583 0.24466   4
   5   4   0 0.42051 0.33672   3
   5  -4   0 0.01129 0.31701   4
  -5   4   0 0.49372 0.39082   3
  -5  -4   0 -0.1451 0.27204   4
  -5  -4   0 -0.2996 0.28679   4
  -6   4   0 470.142 10.4139   3
   6   4   0 474.299 9.97516   4
  -6  -4   0 460.690 10.1218   4
   6  -4   0 459.312 10.1862   4
  -6   4   0 477.146 10.1264   4
   6  -4   0 473.746 10.2713   4
   6   4   0 471.315 10.2541   3
  -6   4   0 467.813 10.0804   4
  -6  -4   0 471.283 10.2006   3
   6  -4   0 460.124 10.3062   3
  -6  -4   0 466.694 10.1743   4
   6   4   0 476.143 10.0105   4
   7  -4   0 0.15843 0.42360   4
  -7   4   0 -0.2685 0.35285   4
  -7  -4   0 0.37552 0.43008   4
   7  -4   0 0.23306 0.42780   4
  -7   4   0 0.26429 0.44295   3
   7  -4   0 0.53531 0.44033   3
   7   4   0 0.19189 0.33337   4
   7   4   0 0.06593 0.35646   3
  -7  -4   0 -0.0410 0.38882   4
  -7   4   0 0.13723 0.35557   4
  -7  -4   0 0.06539 0.37757   3
   7   4   0 0.00368 0.33400   4
   8   4   0 22.5337 1.08923   4
   8  -4   0 21.3315 1.25978   4
   8  -4   0 19.8706 1.24738   4
   8   4   0 20.9981 1.05916   4
  -8  -4   0 21.0194 1.14432   3
  -8  -4   0 19.8232 1.18195   4
  -8   4   0 22.5207 1.14982   4
   8   4   0 21.4016 1.15108   3
   8  -4   0 20.2800 1.19669   3
  -8  -4   0 21.1668 1.18926   4
  -8   4   0 20.7574 1.30208   3
   9  -4   0 -0.4397 0.48328   4
  -9  -4   0 0.60757 0.52750   4
  -9  -4   0 -0.2095 0.39547   3
   9   4   0 -0.3113 0.37472   4
   9  -4   0 -0.0825 0.47835   4
   9   4   0 0.65095 0.44876   3
   9  -4   0 -0.0657 0.54058   3
  -9  -4   0 0.11429 0.45777   4
  -9   4   0 0.09475 0.38768   4
  -9   4   0 0.02091 0.46434   3
   9   4   0 -0.1756 0.36824   4
  10  -4   0 69.0697 2.55471   4
  10   4   0 74.3394 2.39134   3
 -10  -4   0 72.1312 2.35511   3
  10   4   0 73.5810 2.36943   4
  10  -4   0 67.9231 2.49709   4
  10  -4   0 70.0855 2.42125   3
 -10   4   0 62.7813 2.47421   3
  10   4   0 74.8949 2.31298   4
 -10  -4   0 75.7643 2.52451   4
 -10   4   0 70.8075 2.41078   4
 -10  -4   0 73.6468 2.51196   4
 -11  -4   0 0.12247 0.57393   4
  11  -4   0 0.44271 0.55996   4
 -11   4   0 0.41324 0.51479   4
 -11   4   0 -0.1180 0.57530   3
 -11  -4   0 -0.1676 0.56475   4
  11   4   0 -0.5246 0.43686   3
  11  -4   0 -0.3724 0.44247   3
  11  -4   0 -0.1522 0.55473   4
 -11  -4   0 0.89457 0.54035   3
 -11   4   0 0.11965 0.47663   4
  11   4   0 -0.0287 0.41812   4
  12  -4   0 115.133 3.64057   4
 -12  -4   0 118.300 3.43222   3
 -12   4   0 118.873 3.70041   3
 -12  -4   0 115.050 3.63982   4
 -12   4   0 118.209 3.56021   4
  12   4   0 113.110 3.39515   4
 -12  -4   0 119.656 3.66632   4
  12   4   0 115.700 3.45029   3
 -12   4   0 115.714 3.52896   4
  12  -4   0 117.428 3.51085   3
  12  -4   0 102.524 3.62202   4
  13  -4   0 -0.2912 0.51341   3
 -13   4   0 0.50444 0.62495   4
 -13  -4   0 -0.0508 0.56598   3
 -13  -4   0 0.19775 0.65678   4
  13  -4   0 -0.9164 0.55499   4
  13   4   0 0.12162 0.51707   4
  13   4   0 -0.7791 0.48233   3
 -13   4   0 -0.4038 0.57236   4
 -13   4   0 -0.5544 0.61874   3
 -13  -4   0 0.02543 0.63665   4
  13  -4   0 0.10711 0.66416   4
 -14   4   0 134.327 4.21304   4
  14  -4   0 136.170 4.11691   3
 -14  -4   0 139.685 4.35702   4
 -14   4   0 140.005 4.23507   4
 -14  -4   0 138.291 4.38137   4
  14   4   0 144.251 4.15555   4
  14  -4   0 144.149 4.51809   4
  14  -4   0 135.933 4.32691   4
 -14   4   0 136.723 4.33111   3
  14   4   0 138.452 4.09208   3
 -14  -4   0 134.847 4.03784   3
 -15   4   0 0.62031 0.73097   4
  15   4   0 0.10419 0.55619   4
  15  -4   0 1.17667 0.87687   4
 -15  -4   0 0.59605 0.86079   4
  15  -4   0 -0.3026 0.61835   3
 -15  -4   0 -0.5200 0.75934   4
  15  -4   0 0.91080 0.79665   4
 -15   4   0 -0.5868 0.67257   3
  15   4   0 0.03223 0.59497   3
 -15   4   0 0.67541 0.72607   4
 -15  -4   0 -0.2327 0.65065   3
  15   4   0 0.35899 0.64544   4
  16   4   0 18.6493 1.60204   4
  16  -4   0 20.4974 1.69318   3
 -16   4   0 17.7290 1.68811   4
  16   4   0 18.3506 1.56551   3
 -16   4   0 19.7726 1.84296   3
 -16  -4   0 20.2305 1.81882   4
  16  -4   0 18.3860 1.95045   4
 -16  -4   0 18.1822 1.95434   4
  16   4   0 15.8464 1.59766   4
  16  -4   0 22.4147 1.91316   4
 -16   4   0 21.3414 1.80860   4
 -16  -4   0 20.0368 1.66404   3
 -17   4   0 0.47571 0.77605   4
 -17  -4   0 -1.1272 0.66279   3
 -17  -4   0 0.35954 0.82913   4
  17  -4   0 -0.4428 0.62158   3
  17  -4   0 -0.1218 0.82997   4
  17   4   0 0.36600 0.72215   4
  17   4   0 0.17324 0.74791   4
  17   4   0 0.85210 0.66589   3
 -17   4   0 0.48410 0.87497   3
 -17  -4   0 -0.0026 0.89225   4
 -17   4   0 0.34969 0.75047   4
  17  -4   0 1.24702 1.00727   4
 -18   4   0 9.16545 1.25616   4
 -18   4   0 7.77670 1.22747   4
 -18  -4   0 7.76619 1.19796   3
  18  -4   0 10.0941 1.26863   3
 -18  -4   0 10.4126 1.42071   4
  18  -4   0 5.94915 1.30754   4
  18   4   0 9.19200 1.19779   4
  18   4   0 7.80772 1.16057   4
  18   4   0 11.6987 1.46808   3
  18  -4   0 11.0692 1.41342   4
 -18  -4   0 8.06961 1.37776   4
 -18   4   0 10.4127 1.38607   3
 -19  -4   0 0.46523 0.83203   3
 -19   4   0 0.82228 0.88942   4
  19  -4   0 -0.9679 0.94281   4
  19   4   0 -0.2828 0.70633   3
  19  -4   0 0.00510 1.04557   4
 -19   4   0 0.35484 0.80601   4
 -19   4   0 0.31131 0.92483   3
 -19  -4   0 0.38081 0.88392   4
  19   4   0 -0.5564 0.90909   4
  19   4   0 -0.6278 0.77142   4
 -19  -4   0 0.28059 0.97228   4
  20  -4   0 0.17736 1.01094   4
 -20  -4   0 1.19802 1.05524   4
  20  -4   0 1.25776 1.12396   4
 -20  -4   0 1.09329 1.08603   4
 -20  -4   0 2.24117 1.01651   3
 -20   4   0 2.36071 1.07495   3
  20   4   0 1.57408 0.83435   4
 -20   4   0 1.71647 0.98748   4
 -21  -4   0 -0.3256 1.02746   4
 -21   4   0 0.54578 0.93935   3
  21  -4   0 2.19549 1.13646   4
 -21  -4   0 -0.0393 0.91767   3
 -21   4   0 0.89167 0.91961   4
  21  -4   0 0.20869 1.07563   4
  21   4   0 -1.0581 0.73259   4
 -21  -4   0 0.49403 1.07624   4
 -22  -4   0 1.24784 1.10660   4
 -22  -4   0 2.06301 1.10910   3
 -22   4   0 0.79851 0.97160   4
 -22   4   0 0.05504 0.99873   3
 -22  -4   0 0.07693 1.06996   4
  22  -4   0 1.40628 1.26894   4
  22   4   0 0.88686 0.95022   4
  22  -4   0 1.60891 1.25652   4
 -23   4   0 -0.4994 0.91914   4
  23  -4   0 -0.6494 1.23069   4
 -23  -4   0 1.50989 1.39281   4
 -23   4   0 -0.6596 0.99536   3
  23   4   0 1.07239 1.01140   4
 -23  -4   0 -0.2258 1.18750   4
  23  -4   0 2.42475 1.42369   4
 -23  -4   0 0.52438 1.08939   3
 -24  -4   0 29.1018 2.50526   3
  24   4   0 25.6895 2.48309   4
 -24  -4   0 32.5733 3.04058   4
  24  -4   0 31.7692 3.15348   4
  24  -4   0 24.2776 3.25872   4
 -24   4   0 34.8564 2.86833   3
 -24  -4   0 32.3142 3.17447   4
 -24   4   0 36.0277 2.81228   4
 -25  -4   0 -2.3899 1.30885   4
 -25  -4   0 -0.6357 1.85228   4
  25  -4   0 -1.2919 1.36462   4
 -25  -4   0 -0.8522 1.08817   3
 -25   4   0 0.82180 1.22365   3
  25   4   0 -0.0245 0.98619   4
 -25   4   0 -0.1975 1.11670   4
  26   4   0 0.11354 1.12582   4
  26  -4   0 1.20395 1.65685   4
 -26  -4   0 -0.1005 1.36783   4
 -26   4   0 -0.3307 1.22829   3
 -26  -4   0 2.70632 1.30227   3
 -26   4   0 0.27580 1.14221   4
 -27   4   0 1.28224 1.44476   4
  27   4   0 -1.4332 1.31153   4
 -27  -4   0 -1.1562 1.22873   3
  27  -4   0 0.56407 1.79237   4
 -27  -4   0 0.00443 1.49785   4
 -27   4   0 1.73859 1.40439   3
 -28   4   0 12.5940 2.18815   4
 -28  -4   0 14.5563 2.40613   4
 -28   4   0 12.7443 2.09133   3
  28  -4   0 17.7581 2.71815   4
   0  -5   0 -0.3238 0.30164   3
  -1   5   0 0.16034 0.35849   3
  -1  -5   0 0.30668 0.34591   3
   1  -5   0 -0.6135 0.31882   3
  -2  -5   0 19.9718 0.49568   4
  -2   5   0 20.1011 1.10553   3
   2  -5   0 18.9742 0.64858   4
   2  -5   0 20.3203 0.66315   4
   2  -5   0 19.6745 1.06313   3
  -3  -5   0 0.03154 0.19384   4
   3  -5   0 -0.0415 0.23025   4
   3  -5   0 -0.1356 0.23689   4
  -3   5   0 -0.3262 0.35437   3
   3  -5   0 0.10826 0.37080   3
  -3  -5   0 -0.5938 0.29328   3
  -3  -5   0 0.00375 0.20100   4
  -4  -5   0 6.15293 0.52440   4
  -4   5   0 6.86593 0.85521   3
  -4   5   0 6.32510 0.40830   4
   4  -5   0 5.47710 0.57210   4
   4  -5   0 4.47711 0.60034   3
  -4  -5   0 5.70989 0.70297   3
  -4  -5   0 5.88976 0.53607   4
   4  -5   0 5.73434 0.60648   4
  -4   5   0 5.56836 0.38407   4
   5   5   0 0.18767 0.17712   4
   5  -5   0 0.04685 0.39625   3
   5   5   0 0.06125 0.17276   4
  -5   5   0 -0.3219 0.38163   3
  -5  -5   0 0.00656 0.29679   4
  -5  -5   0 0.77153 0.40338   3
   5  -5   0 -0.2802 0.30197   4
  -5   5   0 -0.1126 0.25012   4
   5  -5   0 0.08527 0.34881   4
  -5   5   0 -0.5220 0.21200   4
  -5  -5   0 -0.0241 0.29286   4
   6   5   0 72.1128 1.80481   4
  -6   5   0 69.4675 2.36981   3
   6  -5   0 68.0915 2.26526   3
   6   5   0 71.5716 1.78940   4
  -6  -5   0 67.0002 2.13464   3
  -6  -5   0 69.5197 2.03214   4
  -6  -5   0 68.7822 2.05145   4
  -6   5   0 70.6848 1.94627   4
   6   5   0 69.4901 2.21374   3
   6  -5   0 70.4575 2.14860   4
  -6   5   0 69.4060 1.92644   4
   6  -5   0 68.0044 2.09613   4
   7   5   0 0.32246 0.30441   4
  -7  -5   0 0.27229 0.44213   3
  -7   5   0 -0.0032 0.35180   4
  -7  -5   0 -0.4568 0.35643   4
  -7   5   0 -0.5984 0.40328   3
  -7  -5   0 -0.6018 0.39360   4
   7  -5   0 -0.3152 0.44911   4
   7  -5   0 -0.2726 0.40903   3
   7   5   0 -0.1330 0.29034   4
  -7   5   0 0.45933 0.35209   4
   7   5   0 0.03366 0.40452   3
   7  -5   0 -0.3325 0.40495   4
  -8   5   0 4.71958 0.59141   4
  -8   5   0 4.35620 0.57947   4
   8   5   0 4.20213 0.62917   3
   8  -5   0 3.86585 0.64919   3
   8  -5   0 4.52356 0.64556   4
   8  -5   0 3.34140 0.59584   4
  -8   5   0 4.72450 0.72919   3
  -8  -5   0 3.31404 0.55570   4
  -8  -5   0 4.07645 0.61442   3
  -8  -5   0 4.38623 0.62551   4
   8   5   0 5.10709 0.63772   4
   8   5   0 5.34073 0.57651   4
   9  -5   0 -0.0511 0.46372   4
   9  -5   0 -0.3470 0.41371   3
   9  -5   0 -0.1377 0.48452   4
   9   5   0 0.26681 0.42559   3
  -9  -5   0 0.57773 0.43572   3
   9   5   0 0.12771 0.36843   4
  -9  -5   0 0.33784 0.48753   4
  -9   5   0 -0.0981 0.40213   4
  -9  -5   0 0.06826 0.49322   4
  -9   5   0 -0.0423 0.36456   4
   9   5   0 0.19479 0.38304   4
  -9   5   0 -0.0226 0.49828   3
  10  -5   0 4.08806 0.69420   3
  10  -5   0 4.50148 0.72663   4
 -10   5   0 4.36700 0.65892   4
  10   5   0 3.56935 0.56551   4
  10   5   0 4.11803 0.65163   4
 -10   5   0 5.84543 1.01755   3
  10  -5   0 3.04895 0.73127   4
 -10  -5   0 3.48852 0.64881   3
  10   5   0 5.18986 0.74515   3
 -10   5   0 5.40207 0.74304   4
 -10  -5   0 4.24914 0.71196   4
 -10  -5   0 4.86456 0.75731   4
 -11   5   0 0.38493 0.46288   4
  11  -5   0 0.27311 0.45276   3
  11   5   0 -0.1774 0.42766   4
  11   5   0 -0.0900 0.40850   4
 -11  -5   0 -0.0607 0.51395   4
 -11  -5   0 -0.7963 0.52430   4
  11  -5   0 0.72177 0.60710   4
  11  -5   0 -0.0307 0.61993   4
 -11  -5   0 -0.0419 0.50609   3
 -11   5   0 0.05081 0.57319   3
  11   5   0 -0.3065 0.44266   3
 -12  -5   0 20.4658 1.53095   4
  12   5   0 21.9752 1.43908   3
  12   5   0 23.6178 1.38030   4
  12   5   0 22.9716 1.35697   4
  12  -5   0 22.6247 1.66094   4
 -12  -5   0 20.1366 1.58516   4
 -12  -5   0 21.3373 1.40483   3
 -12   5   0 20.8253 1.40391   4
  12  -5   0 22.1197 1.47101   3
 -12   5   0 24.5041 1.67749   3
  12  -5   0 23.9412 1.68272   4
 -13   5   0 0.49944 0.47854   4
  13  -5   0 0.56187 0.55312   3
 -13  -5   0 0.07881 0.55669   3
  13   5   0 0.51057 0.53123   4
 -13   5   0 0.34676 0.65672   3
  13   5   0 -0.4382 0.46600   4
 -13  -5   0 0.05567 0.66794   4
 -13  -5   0 0.12621 0.67827   4
 -13   5   0 -0.8054 0.46483   4
  13   5   0 -0.0671 0.50960   3
  13  -5   0 -0.6708 0.60946   4
  13  -5   0 -0.2961 0.65397   4
 -14  -5   0 1.04117 0.71697   4
  14  -5   0 2.29746 0.85687   4
 -14  -5   0 1.85236 0.84761   4
  14  -5   0 1.62853 0.89592   3
 -14   5   0 1.56559 0.77888   3
  14   5   0 0.93855 0.59426   4
 -14  -5   0 0.42233 0.64508   3
  14   5   0 1.66999 0.71725   3
  14  -5   0 2.37102 0.84666   4
 -14   5   0 2.47835 0.68506   4
  14   5   0 1.08427 0.65140   4
 -14   5   0 1.74962 0.67239   4
  15  -5   0 -0.7140 0.58038   3
 -15  -5   0 0.08998 0.75500   4
 -15  -5   0 -0.4628 0.72424   4
 -15   5   0 -0.0084 0.71109   3
 -15  -5   0 -0.5094 0.60017   3
  15  -5   0 -0.0831 0.85687   4
  15  -5   0 -0.7988 0.72559   4
 -15   5   0 0.21101 0.59554   4
  15   5   0 -0.9523 0.51552   4
 -15   5   0 -0.6661 0.59021   4
  15   5   0 -0.2142 0.61884   3
  15   5   0 -0.1105 0.53373   4
  16   5   0 83.5035 3.37785   4
  16   5   0 75.4421 3.02751   3
 -16  -5   0 83.8509 3.41417   4
 -16  -5   0 79.6009 3.33501   4
  16  -5   0 86.7636 3.41789   4
  16   5   0 80.0228 3.01618   4
 -16   5   0 81.3016 3.19001   4
 -16   5   0 81.5093 3.38620   3
 -16   5   0 85.0537 3.20783   4
  16  -5   0 80.7181 3.49176   4
 -16  -5   0 83.2522 3.11311   3
 -17   5   0 -1.0601 0.69438   3
 -17   5   0 0.21770 0.74101   4
  17  -5   0 -1.1262 0.79561   4
 -17  -5   0 -0.0629 0.82188   4
  17   5   0 0.74042 0.70835   4
 -17  -5   0 0.00609 0.88098   4
 -17  -5   0 -0.0396 0.72095   3
  17  -5   0 0.23256 0.90691   4
  17  -5   0 -0.1166 0.66408   3
  17   5   0 0.21972 0.69544   3
 -17   5   0 -0.4349 0.77202   4
 -18  -5   0 60.2689 2.77084   3
 -18  -5   0 57.0283 3.01739   4
  18  -5   0 60.4117 3.22260   4
 -18   5   0 68.5692 3.22165   3
  18   5   0 60.6244 2.96080   4
 -18   5   0 64.3147 2.96276   4
  18   5   0 61.1154 2.76481   3
 -18   5   0 66.0894 2.98107   4
  18  -5   0 62.3871 3.07293   4
 -18  -5   0 62.7260 3.15244   4
  19  -5   0 2.07941 0.99459   4
 -19   5   0 -0.8745 0.74816   4
  19  -5   0 1.53491 1.11440   4
  19   5   0 -0.8044 0.68938   3
 -19  -5   0 -0.0765 0.88862   4
 -19   5   0 -0.9261 0.85762   3
 -19  -5   0 -0.7590 0.97072   4
 -19  -5   0 -0.5004 0.81144   3
 -20  -5   0 20.0111 1.96534   3
 -20  -5   0 20.1516 2.13809   4
  20  -5   0 23.3244 2.39998   4
 -20   5   0 20.1302 2.04798   4
 -20   5   0 19.7032 2.15702   3
 -20  -5   0 19.6294 2.22371   4
  20  -5   0 19.8857 2.22943   4
 -21  -5   0 0.69408 0.95044   3
 -21   5   0 1.07155 0.88750   4
 -21   5   0 -0.2664 0.86707   3
 -21  -5   0 2.57274 1.16444   4
  21  -5   0 -1.1761 1.02122   4
  21  -5   0 -0.8155 1.05113   4
 -21  -5   0 -0.9645 0.96849   4
 -22  -5   0 0.80906 1.00549   3
  22  -5   0 0.91744 1.25990   4
 -22  -5   0 -0.6756 1.11141   4
  22  -5   0 0.96592 1.23119   4
 -22   5   0 -0.9728 0.88895   4
 -22   5   0 -0.2298 1.00754   3
 -22  -5   0 -0.3827 1.05669   4
  23  -5   0 -2.9030 1.42246   4
 -23   5   0 1.14271 1.14786   3
 -23  -5   0 -0.8608 1.26360   4
 -23  -5   0 0.27346 1.01983   3
 -23   5   0 -0.7650 0.96891   4
  23  -5   0 1.10699 1.38766   4
  24  -5   0 34.8071 3.44359   4
 -24  -5   0 25.1230 3.15933   4
 -24  -5   0 36.8029 3.12621   4
 -24   5   0 29.4981 2.66432   4
 -24  -5   0 29.9681 2.62253   3
 -24   5   0 36.4181 2.98455   3
  24  -5   0 37.3801 3.28306   4
  25   5   0 -3.4031 1.56375   4
 -25  -5   0 2.44139 1.94958   4
  25  -5   0 0.91904 1.50920   4
 -25  -5   0 2.48590 1.56803   4
 -25   5   0 0.33468 1.23321   3
 -25   5   0 -1.3980 1.12618   4
 -25  -5   0 -0.7769 1.11685   3
 -26  -5   0 0.09619 1.48904   4
  26  -5   0 2.49312 1.74642   4
 -26  -5   0 0.51166 1.30763   3
 -26   5   0 0.97395 1.34203   3
 -26   5   0 2.47924 1.41301   4
 -27  -5   0 0.40550 1.55897   4
 -27   5   0 -0.9501 1.42255   4
 -27   5   0 0.45935 1.37562   3
  27  -5   0 -0.8104 1.84755   4
 -27  -5   0 1.36162 1.34124   3
 -28  -5   0 0.86579 1.69265   4
 -28  -5   0 2.89510 1.58223   3
 -28   5   0 0.33645 1.54551   3
  28  -5   0 2.44115 2.12669   4
   0  -6   0 232.721 5.61050   3
   1  -6   0 0.43842 0.45124   3
  -1  -6   0 0.39445 0.43084   3
   2  -6   0 425.297 9.70069   3
   2  -6   0 434.329 9.02155   4
   2  -6   0 440.452 9.04123   4
  -2   6   0 435.138 9.80795   3
   3  -6   0 -0.3402 0.24758   4
  -3  -6   0 0.07675 0.21051   4
  -3  -6   0 -0.2035 0.19564   4
   3  -6   0 0.02266 0.41958   3
   3  -6   0 0.37086 0.28369   4
  -3   6   0 0.23605 0.45207   3
  -3  -6   0 0.02343 0.37107   3
  -4  -6   0 311.839 6.69536   4
   4  -6   0 308.110 6.80551   4
  -4  -6   0 316.175 6.73314   4
   4  -6   0 311.212 6.85590   4
  -4  -6   0 312.225 7.19191   3
   4  -6   0 311.289 7.30135   3
  -4   6   0 314.011 7.41196   3
  -5  -6   0 0.21824 0.33212   4
   5  -6   0 -0.0321 0.34304   4
   5  -6   0 -0.3654 0.37500   3
  -5   6   0 -0.0541 0.18380   4
   5  -6   0 0.01634 0.36433   4
  -5   6   0 0.04071 0.45676   3
  -5  -6   0 0.30239 0.31921   4
  -5  -6   0 0.44337 0.41784   3
  -5   6   0 0.43124 0.21329   4
   6  -6   0 532.433 11.6335   4
   6  -6   0 550.651 11.7279   4
  -6  -6   0 531.621 11.5242   4
  -6  -6   0 543.102 11.5877   4
  -6   6   0 540.573 11.3301   4
  -6  -6   0 528.523 11.7904   3
   6  -6   0 531.438 11.9571   3
  -6   6   0 546.510 12.1359   3
  -6   6   0 540.171 11.3423   4
  -7  -6   0 -0.3994 0.39149   3
   7   6   0 -0.1699 0.22771   4
  -7  -6   0 -0.1767 0.41473   4
   7  -6   0 -0.3562 0.41876   3
   7  -6   0 -0.2773 0.42835   4
  -7   6   0 -0.0466 0.46498   3
   7   6   0 0.44007 0.42530   3
  -7   6   0 0.25126 0.32584   4
  -7  -6   0 -0.5212 0.35870   4
  -7   6   0 -0.6257 0.27234   4
   7   6   0 0.30307 0.25104   4
   7  -6   0 0.25785 0.42930   4
  -8   6   0 55.5619 2.31446   3
   8  -6   0 58.9608 2.16650   4
  -8  -6   0 57.6411 2.09446   3
  -8  -6   0 59.1879 2.05714   4
  -8  -6   0 62.3739 2.06431   4
   8   6   0 60.5547 1.70480   4
   8  -6   0 60.4600 2.12023   4
  -8   6   0 63.9942 1.91727   4
   8   6   0 55.8172 2.14047   3
   8  -6   0 58.2198 2.22510   3
  -8   6   0 60.2770 1.87921   4
   8   6   0 61.2659 1.71922   4
   9  -6   0 -0.2849 0.49249   4
  -9  -6   0 -0.0289 0.42206   4
   9  -6   0 -0.1090 0.47702   3
   9   6   0 0.10728 0.35628   4
  -9   6   0 0.08270 0.54414   3
  -9  -6   0 -0.0426 0.48304   3
  -9  -6   0 -0.0612 0.51013   4
   9   6   0 0.25386 0.48015   3
   9  -6   0 -0.7615 0.50398   4
   9   6   0 0.15611 0.33473   4
  -9   6   0 -0.4729 0.36105   4
  -9   6   0 0.35774 0.40245   4
  10   6   0 7.13125 0.79351   4
 -10  -6   0 7.63250 0.90551   4
  10  -6   0 5.93181 0.83909   4
  10   6   0 8.02068 1.04822   3
  10  -6   0 8.61106 1.11939   3
 -10   6   0 7.02399 0.88975   4
 -10   6   0 8.37416 0.99837   4
  10  -6   0 9.47153 1.23076   4
 -10  -6   0 9.03866 1.06050   3
 -10  -6   0 6.53049 0.80720   4
  10   6   0 7.81853 0.82111   4
  11  -6   0 -0.6863 0.62717   4
  11  -6   0 0.64736 0.86598   3
  11  -6   0 -0.3681 0.59159   4
  11   6   0 0.75691 0.44454   4
  11   6   0 0.03921 0.43538   4
 -11   6   0 -0.2788 0.46513   4
 -11  -6   0 -0.5701 0.52983   3
 -11  -6   0 -0.3419 0.51396   4
 -11   6   0 -0.5119 0.91853   3
 -11  -6   0 0.93324 0.64830   4
 -11   6   0 0.42816 0.49041   4
  11   6   0 0.40074 0.59053   3
 -12  -6   0 0.48188 0.68374   4
 -12   6   0 0.38775 0.70919   3
 -12  -6   0 0.93340 0.63632   4
 -12  -6   0 0.05536 0.58333   3
  12  -6   0 0.06375 0.57139   3
  12  -6   0 0.79671 0.71547   4
 -12   6   0 0.66881 0.57586   4
 -12   6   0 0.98436 0.57866   4
  12   6   0 0.85524 0.49759   4
  12   6   0 1.09425 0.49965   4
  12  -6   0 -0.0625 0.69131   4
  12   6   0 0.86304 0.58986   3
  13   6   0 -0.7270 0.52125   3
  13   6   0 0.79687 0.53661   4
  13   6   0 0.80439 0.51625   4
 -13  -6   0 0.09619 0.70027   4
 -13   6   0 -0.3137 0.52348   4
 -13   6   0 0.12810 0.63689   3
  13  -6   0 0.31966 0.74480   4
 -13   6   0 0.29703 0.51734   4
  13  -6   0 -0.7448 0.54031   3
 -13  -6   0 -0.2331 0.58857   4
  13  -6   0 0.60776 0.71826   4
 -13  -6   0 -0.2207 0.61041   3
  14  -6   0 26.2075 1.96377   4
 -14   6   0 23.2222 1.59144   4
 -14   6   0 21.9032 1.86392   3
  14  -6   0 30.6083 2.15614   3
 -14  -6   0 25.7044 1.83810   4
 -14  -6   0 24.5974 1.66879   3
 -14  -6   0 22.7244 1.86164   4
  14   6   0 23.7105 1.49976   4
  14   6   0 25.6686 1.52418   4
 -14   6   0 25.0427 1.70713   4
  14  -6   0 22.1307 1.89259   4
  14   6   0 21.9775 1.64267   3
  15   6   0 0.68172 0.69407   3
 -15  -6   0 -0.7973 0.77048   4
 -15  -6   0 0.18611 0.68976   4
  15   6   0 -0.5587 0.54199   4
 -15   6   0 0.04807 0.81696   3
 -15   6   0 -0.3261 0.54582   4
  15  -6   0 0.05901 0.57564   3
  15   6   0 0.38248 0.66329   4
 -15  -6   0 0.04985 0.67346   3
  15  -6   0 1.21454 0.86429   4
  15  -6   0 0.28738 0.87936   4
  16   6   0 53.7132 2.34843   4
  16  -6   0 51.1422 2.69527   4
 -16  -6   0 51.8276 2.70122   4
 -16   6   0 50.8887 2.44605   4
 -16  -6   0 52.8573 2.46932   3
  16  -6   0 52.7629 2.85546   4
 -16  -6   0 52.2984 2.75458   4
  16  -6   0 52.7191 2.52965   3
  16   6   0 48.2182 2.24686   4
  16   6   0 50.9332 2.48195   3
 -16   6   0 52.9870 2.75943   3
 -17  -6   0 1.22503 0.98681   4
  17  -6   0 0.37495 0.92630   4
  17   6   0 1.48365 0.70652   4
 -17  -6   0 0.14920 0.72989   3
  17   6   0 -0.4233 0.63513   4
  17   6   0 -0.9412 0.72417   3
 -17   6   0 -1.0081 0.64465   4
 -17  -6   0 0.04544 0.96657   4
 -17   6   0 -0.7131 0.80083   3
  17  -6   0 0.06810 0.79905   3
 -17   6   0 -1.1655 0.63674   4
  17  -6   0 0.92213 0.95890   4
  18   6   0 25.3026 1.94219   3
 -18   6   0 23.5946 2.15724   3
 -18  -6   0 23.3827 2.19217   4
  18  -6   0 24.6604 2.19033   4
 -18  -6   0 28.2754 2.01132   3
 -18   6   0 20.5291 1.75723   4
  18   6   0 22.8710 1.73962   4
  18  -6   0 24.4944 2.29744   4
 -18  -6   0 22.6679 2.10383   4
 -19   6   0 0.99414 0.76290   4
 -19  -6   0 -0.2548 0.86223   4
  19  -6   0 -1.2744 0.89493   4
  19  -6   0 -1.6497 0.92808   4
 -19  -6   0 -0.1407 0.82994   3
  19   6   0 -0.2856 0.64418   4
 -19   6   0 -1.3401 0.78249   3
 -19  -6   0 -1.4855 0.92978   4
  20   6   0 30.4956 2.04899   4
 -20  -6   0 27.7819 2.19808   3
 -20   6   0 28.0523 2.17305   4
 -20  -6   0 21.9118 2.28262   4
 -20   6   0 27.3428 2.40008   3
  20  -6   0 24.9030 2.41510   4
 -20  -6   0 26.7903 2.47558   4
  20  -6   0 28.2280 2.62858   4
 -21  -6   0 1.13007 1.02192   3
 -21  -6   0 1.08207 1.12597   4
  21  -6   0 0.82484 1.11243   4
 -21   6   0 -1.1461 0.76323   4
 -21  -6   0 0.61517 1.10988   4
  21   6   0 -0.6310 0.79000   4
 -21   6   0 0.89912 1.11231   3
 -22   6   0 24.6105 2.45591   3
 -22  -6   0 22.9076 2.52499   4
 -22  -6   0 25.7683 2.26462   3
 -22  -6   0 23.7756 2.54052   4
  22  -6   0 22.4224 2.58912   4
  22  -6   0 16.6399 1.99940   4
  22   6   0 22.3395 2.06166   4
 -22   6   0 21.0965 2.17718   4
 -23   6   0 -0.1183 1.12652   3
  23   6   0 0.64235 0.88160   4
 -23  -6   0 0.99289 1.33421   4
  23  -6   0 3.69212 1.63235   4
 -23  -6   0 -2.0612 1.26993   4
  23  -6   0 -0.5843 1.32184   4
 -23   6   0 0.57129 0.98267   4
 -23  -6   0 -0.7803 0.94235   3
 -24  -6   0 19.6023 2.29490   3
  24  -6   0 16.7995 2.27459   4
 -24   6   0 13.8714 2.06963   3
  24  -6   0 12.7969 2.13903   4
 -24   6   0 19.2471 2.32977   4
  24   6   0 17.1353 2.07640   4
 -24  -6   0 16.3742 2.09637   4
 -25   6   0 -1.1731 1.17528   4
 -25   6   0 -2.1254 1.10408   3
  25   6   0 -1.9101 1.10623   4
  25  -6   0 -0.0240 2.12983   4
 -25  -6   0 -0.3683 1.32508   4
 -25  -6   0 3.77705 2.27424   4
 -25  -6   0 -0.3680 1.11658   3
  25  -6   0 0.56309 1.53436   4
 -26   6   0 11.6894 1.95650   4
  26  -6   0 14.6960 2.42642   4
 -26  -6   0 15.6959 2.18434   3
 -26  -6   0 16.4852 2.33194   4
 -26   6   0 14.5005 2.16308   3
 -27  -6   0 -1.0600 1.33200   3
 -27  -6   0 -0.5952 1.58686   4
 -27   6   0 -3.0391 1.06241   3
  27  -6   0 2.17212 2.07059   4
   0  -7   0 1.09206 0.47853   3
  -1  -7   0 0.19143 0.42810   3
   1  -7   0 0.72738 0.48807   3
   2  -7   0 32.4490 0.93785   4
  -2  -7   0 30.1506 1.48780   3
   2  -7   0 32.0543 0.92756   4
  -2   7   0 32.7785 1.59605   3
   2  -7   0 30.5177 1.50572   3
   3  -7   0 -0.5807 0.37889   3
  -3  -7   0 -0.1784 0.19835   4
  -3  -7   0 -0.3888 0.39114   3
  -3  -7   0 0.04466 0.20166   4
   3  -7   0 0.77115 0.30388   4
  -3   7   0 0.27735 0.45446   3
   3  -7   0 -0.2816 0.25271   4
   4  -7   0 9.31652 0.71329   4
   4  -7   0 9.95149 0.70198   4
  -4  -7   0 10.2264 0.60785   4
  -4  -7   0 8.70001 0.94124   3
  -4  -7   0 8.88771 0.60594   4
   4  -7   0 8.35056 0.98612   3
  -4   7   0 9.62141 1.07364   3
  -5  -7   0 -0.4436 0.41640   3
  -5   7   0 -0.1265 0.50442   3
   5  -7   0 0.13605 0.37720   4
  -5  -7   0 -0.2375 0.29509   4
  -5  -7   0 -0.4260 0.30659   4
   5  -7   0 0.08655 0.37663   4
   5  -7   0 -0.1324 0.45546   3
  -6   7   0 129.252 2.77471   4
  -6  -7   0 125.687 3.22699   4
  -6  -7   0 118.934 3.17223   4
   6  -7   0 125.289 3.68073   3
  -6   7   0 133.435 3.88365   3
   6  -7   0 125.841 3.31823   4
  -6  -7   0 125.723 3.53844   3
  -6   7   0 127.061 2.77312   4
   6  -7   0 131.236 3.38949   4
  -7  -7   0 -0.0985 0.43133   4
  -7   7   0 -0.2595 0.28013   4
  -7   7   0 -0.1319 0.56057   3
   7  -7   0 -0.1521 0.46030   3
   7  -7   0 -0.4608 0.43064   4
  -7  -7   0 0.58870 0.50762   3
  -7   7   0 0.07336 0.26806   4
   7  -7   0 0.45001 0.48793   4
  -7  -7   0 0.56706 0.45221   4
  -8   7   0 0.44485 0.37456   4
  -8   7   0 1.13242 0.40333   4
  -8  -7   0 1.11604 0.53758   4
  -8  -7   0 0.11144 0.54064   3
  -8  -7   0 0.92920 0.52950   4
   8   7   0 0.71756 0.24080   4
   8  -7   0 0.85993 0.55847   4
  -8   7   0 1.15966 0.65305   3
   8  -7   0 0.84523 0.55045   4
   8  -7   0 -0.1466 0.53522   3
  -9  -7   0 -0.0764 0.52725   4
   9  -7   0 -0.2617 0.55174   4
  -9  -7   0 0.01880 0.54913   4
   9   7   0 -0.4827 0.27772   4
   9   7   0 -0.0852 0.50460   3
   9  -7   0 0.22473 0.56173   3
  -9   7   0 -0.2789 0.36452   4
  -9   7   0 -0.7016 0.55308   3
   9  -7   0 -0.0305 0.57567   4
  -9  -7   0 -0.3231 0.53252   3
   9   7   0 -0.3006 0.28344   4
  -9   7   0 -0.4268 0.38499   4
  10  -7   0 137.194 4.04160   4
  10   7   0 133.583 3.33844   4
  10  -7   0 130.774 4.01499   3
 -10   7   0 136.032 4.28427   3
 -10   7   0 131.926 3.56436   4
 -10  -7   0 135.996 3.88334   4
 -10  -7   0 134.983 3.84560   4
  10   7   0 135.961 3.33565   4
  10   7   0 138.586 4.04250   3
  10  -7   0 130.834 3.93357   4
 -10   7   0 135.952 3.59811   4
 -10  -7   0 138.034 3.91004   3
  11   7   0 -0.2668 0.57441   3
 -11   7   0 1.00412 0.52542   4
  11   7   0 -0.0039 0.40804   4
  11  -7   0 0.59902 0.64233   3
 -11   7   0 0.28113 0.71598   3
 -11  -7   0 -0.3732 0.55396   4
  11  -7   0 -0.4356 0.67122   4
 -11   7   0 -0.7890 0.45831   4
 -11  -7   0 -0.0992 0.64619   4
 -11  -7   0 0.55357 0.61434   3
  11   7   0 0.00774 0.41094   4
  11  -7   0 0.29084 0.65309   4
 -12  -7   0 15.7244 1.42957   3
  12   7   0 15.9349 1.07734   4
  12  -7   0 15.8396 1.48479   3
 -12   7   0 14.0036 1.25026   4
  12  -7   0 15.1919 1.55898   4
  12   7   0 14.5654 1.39827   3
 -12   7   0 14.8617 1.19841   4
 -12  -7   0 16.6897 1.55088   4
  12   7   0 14.7091 1.07180   4
 -12   7   0 17.0808 1.65195   3
  12  -7   0 17.1800 1.59262   4
 -12  -7   0 13.3696 1.40287   4
 -13  -7   0 0.11129 0.66282   3
 -13  -7   0 -0.5363 0.73868   4
 -13   7   0 0.36480 0.58661   4
  13  -7   0 0.17993 0.78724   4
  13  -7   0 0.52993 0.69774   3
  13   7   0 -0.3604 0.45639   4
 -13  -7   0 -0.8156 0.59952   4
 -13   7   0 0.02841 0.74937   3
  13   7   0 -0.5680 0.44348   4
 -13   7   0 -0.1851 0.51742   4
  13   7   0 -0.6240 0.53887   3
  13  -7   0 0.61059 0.77159   4
 -14  -7   0 44.8292 2.34204   4
  14   7   0 45.5760 2.28231   3
 -14   7   0 42.4294 2.07165   4
  14  -7   0 46.3922 2.47191   4
  14   7   0 46.7591 1.94003   4
 -14   7   0 43.2802 2.09126   4
  14  -7   0 48.3853 2.57753   4
 -14  -7   0 48.4438 2.47079   4
  14   7   0 47.4347 1.94234   4
 -14  -7   0 47.2423 2.25660   3
 -14   7   0 46.8536 2.64449   3
  15  -7   0 -1.0510 0.77756   4
  15   7   0 -0.2577 0.56549   4
 -15   7   0 0.12949 0.61773   4
  15  -7   0 -0.9359 0.59134   3
 -15   7   0 0.40862 0.83052   3
 -15   7   0 0.24142 0.60622   4
 -15  -7   0 0.04512 0.72404   4
  15   7   0 -0.6783 0.60842   3
 -15  -7   0 -1.2868 0.78088   4
 -15  -7   0 1.39332 0.84370   3
  15  -7   0 -0.6066 0.81609   4
  15   7   0 -0.3498 0.50570   4
  16   7   0 43.9993 2.04584   4
 -16   7   0 50.4278 2.78964   3
  16  -7   0 49.1247 2.65703   4
 -16   7   0 44.5001 2.26984   4
  16  -7   0 43.9551 2.37628   3
  16  -7   0 43.8635 2.67493   4
 -16  -7   0 48.5577 2.63832   4
  16   7   0 43.2575 2.32840   3
  16   7   0 43.1626 2.05117   4
 -16  -7   0 45.8451 2.35184   3
 -16  -7   0 44.2101 2.54343   4
 -16   7   0 39.5954 2.18356   4
  17  -7   0 -0.2425 0.97764   4
 -17   7   0 -0.4906 0.90427   3
 -17  -7   0 -1.7442 0.80706   4
 -17   7   0 -0.2750 0.62739   4
  17   7   0 -0.5927 0.74374   3
 -17  -7   0 -0.3463 0.81239   3
  17  -7   0 -2.2423 0.82757   4
 -17  -7   0 -0.1602 0.82502   4
  17   7   0 -0.0268 0.58523   4
  18  -7   0 8.13545 1.38231   4
 -18  -7   0 8.87208 1.42844   4
 -18  -7   0 6.08805 1.19446   3
  18   7   0 4.82414 1.12653   3
  18  -7   0 4.63810 1.30325   4
 -18  -7   0 5.65841 1.22629   4
  18   7   0 8.06128 1.07681   4
 -18   7   0 6.44162 1.06156   4
 -18   7   0 7.22896 1.42333   3
 -19   7   0 -1.5350 0.82244   3
  19   7   0 -0.5403 0.63775   4
  19  -7   0 -0.9117 1.01871   4
 -19  -7   0 -0.9984 0.78097   3
 -19  -7   0 -0.8350 0.87047   4
 -19  -7   0 1.90364 1.15045   4
 -19   7   0 -1.6064 0.66661   4
  19  -7   0 1.37873 1.00865   4
 -20   7   0 20.9084 2.11527   4
 -20  -7   0 19.7137 2.02103   3
 -20   7   0 24.1701 2.45255   3
 -20  -7   0 20.8708 2.31781   4
  20   7   0 21.8307 1.79002   4
  20  -7   0 21.0083 2.49107   4
 -20  -7   0 19.9634 2.24444   4
  20  -7   0 21.4404 2.42621   4
  21  -7   0 0.74228 1.17589   4
  21   7   0 0.07618 0.71367   4
 -21   7   0 0.69930 1.10861   4
 -21  -7   0 -1.3122 0.98646   4
  21  -7   0 -0.0108 1.24375   4
 -21  -7   0 -0.5136 0.90564   3
 -21   7   0 -1.4366 0.92755   3
 -21  -7   0 -1.0800 1.10672   4
 -22  -7   0 0.18092 1.05364   3
 -22  -7   0 0.40075 1.22310   4
  22  -7   0 0.38265 1.37770   4
 -22   7   0 0.48707 1.11343   3
  22  -7   0 -1.7491 1.15587   4
 -22  -7   0 -1.4722 1.13460   4
  22   7   0 0.31942 0.78618   4
 -23   7   0 -0.1246 1.19973   3
  23   7   0 -1.1405 0.81290   4
 -23  -7   0 -1.3057 1.17138   4
  23  -7   0 -0.3708 1.39743   4
 -23  -7   0 -2.1694 0.98080   3
  23  -7   0 0.68576 1.64241   4
 -23  -7   0 0.03826 1.32298   4
  24  -7   0 35.1453 3.39614   4
  24   7   0 30.7513 2.38990   4
  24  -7   0 37.1013 3.49713   4
 -24  -7   0 34.8975 2.73107   3
 -24  -7   0 33.3931 3.05699   4
 -24  -7   0 36.4351 3.32718   4
 -24   7   0 35.3259 3.13590   3
  25   7   0 0.63157 1.55351   4
  25  -7   0 0.82153 1.60786   4
 -25  -7   0 1.65736 1.52485   4
 -25  -7   0 0.76237 1.24346   3
 -26  -7   0 -1.3946 1.44626   4
 -26   7   0 4.81408 1.75116   3
 -26  -7   0 0.28352 1.29386   3
  26  -7   0 1.52150 1.83846   4
 -27   7   0 1.36903 1.50567   3
  27  -7   0 1.66742 2.03045   4
 -27  -7   0 -0.2390 1.57027   4
 -27  -7   0 1.81558 1.35414   3
   0  -8   0 150.648 4.19698   3
  -1  -8   0 0.58580 0.53593   3
   1  -8   0 0.14388 0.15761   4
   1  -8   0 0.42077 0.16291   4
   1  -8   0 -0.2263 0.48934   3
   2  -8   0 30.3348 1.59451   3
   2  -8   0 31.1789 0.94875   4
  -2  -8   0 31.7673 1.60774   3
   2  -8   0 31.3124 0.96373   4
  -3   8   0 -0.3559 0.48559   3
  -3  -8   0 0.08960 0.22468   4
  -3  -8   0 0.02346 0.21126   4
   3  -8   0 0.17671 0.30703   4
  -3  -8   0 0.52448 0.53199   3
   3  -8   0 -0.8448 0.41744   3
   3  -8   0 0.04551 0.29675   4
  -4  -8   0 107.954 2.73376   4
   4  -8   0 116.182 3.52248   3
  -4  -8   0 115.212 2.77384   4
   4  -8   0 123.665 2.97219   4
  -4  -8   0 117.077 3.45335   3
   4  -8   0 118.392 2.90952   4
  -4   8   0 116.724 3.66332   3
  -5  -8   0 0.28303 0.35587   4
   5  -8   0 0.22633 0.51021   3
  -5  -8   0 -0.0071 0.33104   4
   5  -8   0 -0.0019 0.40208   4
   5  -8   0 -0.4459 0.39760   4
  -5   8   0 -0.4842 0.56685   3
  -5  -8   0 0.01386 0.50257   3
   6  -8   0 78.6059 2.79676   3
  -6  -8   0 76.4831 2.23815   4
  -6  -8   0 78.7737 2.28701   4
   6  -8   0 82.7129 2.45874   4
  -6   8   0 84.0783 3.00977   3
  -6  -8   0 81.2311 2.69751   3
   6  -8   0 79.2651 2.39619   4
  -7   8   0 0.05632 0.61347   3
  -7  -8   0 -0.0707 0.52205   3
  -7  -8   0 -0.1283 0.44591   4
  -7  -8   0 0.18301 0.43010   4
   7  -8   0 -0.5476 0.46785   4
   7  -8   0 -0.3163 0.50462   3
   7  -8   0 0.02923 0.50342   4
  -8   8   0 1.15148 0.32422   4
  -8   8   0 1.07062 0.73009   3
  -8  -8   0 0.86362 0.61341   3
  -8  -8   0 1.30347 0.58392   4
  -8  -8   0 0.65567 0.50615   4
   8  -8   0 0.76188 0.58435   4
   8  -8   0 1.12694 0.58957   4
  -8   8   0 1.15938 0.32229   4
   8  -8   0 -0.0696 0.56482   3
  -9   8   0 -0.0404 0.68089   3
  -9  -8   0 0.45693 0.54561   4
  -9  -8   0 0.20016 0.60134   3
  -9  -8   0 0.03605 0.58145   4
   9  -8   0 -0.5345 0.53751   3
   9  -8   0 1.03418 0.65232   4
  -9   8   0 -0.2908 0.34202   4
  -9   8   0 -0.3918 0.33352   4
 -10  -8   0 69.6336 2.51498   4
  10   8   0 70.4244 1.71022   4
 -10   8   0 70.8360 2.13634   4
  10  -8   0 69.9908 2.75317   3
 -10   8   0 70.2321 3.01346   3
 -10   8   0 69.5534 2.13543   4
  10  -8   0 71.7853 2.66593   4
 -10  -8   0 69.7321 2.52328   4
  10  -8   0 69.1230 2.68603   4
 -10  -8   0 67.9087 2.58686   3
 -11   8   0 -0.1044 0.46554   4
  11  -8   0 1.92711 0.88440   4
  11   8   0 0.21777 0.61475   3
  11   8   0 0.12776 0.35057   4
 -11   8   0 0.20508 0.75330   3
 -11  -8   0 0.06151 0.64532   4
 -11   8   0 -0.3267 0.44307   4
  11  -8   0 -0.3572 0.65366   3
  11  -8   0 -0.2459 0.69899   4
 -11  -8   0 -0.5186 0.65714   4
 -11  -8   0 -0.5699 0.62062   3
  11   8   0 -0.6550 0.31768   4
  12  -8   0 1.26272 0.80457   3
  12   8   0 3.17195 0.53829   4
  12   8   0 2.91874 0.52118   4
 -12  -8   0 2.36122 0.85132   3
 -12  -8   0 1.90339 0.85774   4
 -12  -8   0 1.71447 0.79386   4
 -12   8   0 2.05294 0.60574   4
  12   8   0 2.28856 0.75463   3
  12  -8   0 1.70536 0.84193   4
  12  -8   0 1.46249 0.80023   4
 -12   8   0 2.23834 0.62360   4
 -12   8   0 2.18285 0.97480   3
  13  -8   0 0.12303 0.78803   4
 -13   8   0 -0.4028 0.81683   3
  13   8   0 -0.3397 0.57721   3
 -13   8   0 0.39521 0.57033   4
  13  -8   0 0.41697 0.81109   4
 -13  -8   0 0.35295 0.71638   4
 -13  -8   0 -0.4160 0.72566   4
 -13   8   0 -0.1927 0.56686   4
  13   8   0 0.29153 0.46233   4
 -13  -8   0 0.77928 0.77425   3
  13   8   0 0.44082 0.45359   4
  13  -8   0 0.45304 0.70315   3
 -14   8   0 9.74209 1.42082   3
 -14  -8   0 7.34020 1.08288   4
 -14   8   0 11.3259 1.26541   4
 -14   8   0 9.25460 1.19059   4
 -14  -8   0 8.97444 1.14421   3
  14  -8   0 11.3269 1.37063   3
  14   8   0 10.4817 1.28675   3
  14  -8   0 9.13795 1.28907   4
 -14  -8   0 11.3656 1.34121   4
  14   8   0 11.4167 1.05536   4
  14  -8   0 9.42988 1.31564   4
  14   8   0 10.5325 1.00419   4
  15  -8   0 0.12161 0.92696   4
 -15  -8   0 -0.7979 0.77401   4
  15   8   0 -0.6800 0.44858   4
 -15   8   0 0.53929 0.64054   4
 -15   8   0 -0.3373 0.93099   3
  15  -8   0 -0.9266 0.92178   4
  15   8   0 -0.0277 0.71740   3
 -15  -8   0 0.81691 0.89322   4
 -15   8   0 0.56302 0.61507   4
 -15  -8   0 0.75835 0.77593   3
  15   8   0 -0.4204 0.53167   4
  15  -8   0 0.33534 0.78344   3
  16   8   0 3.84672 0.74686   4
 -16  -8   0 4.72672 1.15415   4
  16  -8   0 1.49316 1.02265   4
 -16   8   0 3.17140 0.86082   4
 -16  -8   0 3.92638 1.10103   4
  16   8   0 4.00808 0.90612   3
 -16   8   0 4.28414 1.25349   3
  16  -8   0 4.25349 1.14984   4
 -17  -8   0 0.38704 0.85570   3
  17   8   0 -0.6359 0.69496   3
 -17  -8   0 0.54484 0.86929   4
  17  -8   0 -0.0151 0.96676   4
  17   8   0 1.01573 0.58785   4
 -17   8   0 -0.5058 0.88684   3
  17  -8   0 -0.3533 0.88688   4
 -17  -8   0 1.56480 0.99711   4
 -17   8   0 -0.2393 0.62244   4
  18  -8   0 -0.1745 1.01186   4
  18  -8   0 -0.9748 0.87798   4
 -18   8   0 0.34999 0.92575   3
 -18  -8   0 0.36699 0.83572   3
 -18   8   0 -0.6654 0.70141   4
  18   8   0 0.13663 0.60106   4
 -18  -8   0 -0.7944 0.88762   4
 -18  -8   0 0.75524 0.97084   4
 -19   8   0 0.40715 0.75527   4
  19  -8   0 0.14402 1.00225   4
  19   8   0 0.74498 0.67269   4
  19  -8   0 -1.5635 0.89453   4
 -19  -8   0 -0.0811 0.85552   3
 -19   8   0 -0.0007 0.96348   3
 -19  -8   0 0.29853 0.99867   4
 -19  -8   0 -0.9744 1.00543   4
 -20  -8   0 1.08597 1.16885   4
 -20  -8   0 1.46430 0.97717   3
 -20  -8   0 0.14674 1.02832   4
 -20   8   0 0.49993 0.88492   4
 -20   8   0 -0.1166 1.01162   3
  20   8   0 -0.2956 0.67422   4
  20  -8   0 -0.3281 1.11220   4
  20  -8   0 -0.3304 1.09385   4
  21   8   0 -0.7000 0.70931   4
 -21   8   0 -1.0080 0.99982   3
 -21  -8   0 -1.7068 0.87831   3
  21  -8   0 -1.1736 1.10353   4
 -21  -8   0 -1.7498 0.95912   4
 -21  -8   0 1.56332 1.16817   4
 -21   8   0 -0.6842 0.86461   4
  21  -8   0 -1.3434 1.08284   4
 -22   8   0 54.0744 3.46980   3
  22   8   0 51.7152 2.58600   4
  22  -8   0 52.3123 3.38923   4
 -22  -8   0 48.5320 3.25134   4
 -22  -8   0 58.3039 3.42800   4
 -22  -8   0 53.1599 3.03645   3
  22  -8   0 62.8373 3.77062   4
 -22   8   0 54.8994 3.00581   4
  23  -8   0 -1.9207 1.37308   4
  23   8   0 1.60957 0.92788   4
 -23   8   0 1.16875 1.10591   4
 -23  -8   0 -0.0032 1.43681   4
  23  -8   0 -0.1779 1.67287   4
 -23  -8   0 -0.5490 1.19542   4
 -23   8   0 0.77211 1.21315   3
 -23  -8   0 1.22655 1.15992   3
  24   8   0 2.73786 1.19788   4
  24  -8   0 1.01858 1.57452   4
 -24  -8   0 2.71846 1.48105   4
 -24  -8   0 1.73498 1.25906   3
 -24   8   0 1.91162 1.39731   3
 -24  -8   0 0.73260 2.74973   4
 -24   8   0 0.79043 1.23129   4
 -25  -8   0 -0.8377 1.18479   3
  25  -8   0 -3.3296 1.41703   4
 -25   8   0 -0.5394 1.32875   3
 -25  -8   0 -1.7183 1.40334   4
  26  -8   0 25.5579 3.33937   4
 -26  -8   0 32.2069 3.19114   4
 -26  -8   0 30.4486 2.77504   3
 -26   8   0 28.9358 3.23534   3
   0  -9   0 0.37250 0.55935   3
   1  -9   0 -0.2138 0.18940   4
   1  -9   0 -0.3452 0.49967   3
   1  -9   0 0.11508 0.20020   4
  -1  -9   0 0.05378 0.53029   3
   2  -9   0 36.4916 1.10407   4
   2  -9   0 35.3400 1.81911   3
  -2  -9   0 33.2338 1.80174   3
   2  -9   0 36.0387 1.08671   4
  -2  -9   0 36.6065 0.88882   4
  -3  -9   0 -0.0550 0.24492   4
   3  -9   0 -0.2725 0.32920   4
  -3  -9   0 0.42578 0.57691   3
   3  -9   0 0.06375 0.54241   3
   3  -9   0 -0.2293 0.32338   4
  -3  -9   0 0.28397 0.25943   4
  -3  -9   0 -0.7401 0.50661   3
   4  -9   0 107.509 2.74438   4
   4  -9   0 109.703 2.79266   4
  -4  -9   0 102.467 3.35723   3
  -4  -9   0 104.769 2.57419   4
   4  -9   0 105.037 3.43767   3
  -4   9   0 108.330 3.62997   3
  -4  -9   0 106.580 2.59328   4
   5  -9   0 0.30127 0.46117   4
   5  -9   0 -0.3227 0.57586   3
  -5  -9   0 0.07330 0.39560   4
  -5   9   0 0.57331 0.64710   3
  -5  -9   0 0.26963 0.61419   3
   5  -9   0 -0.0205 0.45331   4
  -5  -9   0 0.55721 0.37853   4
   6  -9   0 15.8330 1.11561   4
  -6  -9   0 15.0885 0.97470   4
  -6  -9   0 14.5711 1.31566   3
   6  -9   0 13.7776 1.36648   3
   6  -9   0 13.7055 1.11734   4
  -6  -9   0 12.6120 0.96654   4
  -6   9   0 13.3584 1.52330   3
  -7  -9   0 -1.0594 0.54329   3
  -7  -9   0 0.16136 0.45300   4
  -7  -9   0 0.59003 0.52527   4
  -7   9   0 -0.1762 0.69218   3
   7  -9   0 0.46860 0.62375   3
   7  -9   0 0.11779 0.55415   4
   7  -9   0 -0.2778 0.49281   4
   8  -9   0 15.5514 1.31019   4
  -8  -9   0 14.4949 1.17201   4
  -8  -9   0 16.0119 1.40468   3
  -8   9   0 11.7756 1.55920   3
   8  -9   0 15.3273 1.30553   4
  -8  -9   0 16.5754 1.17187   4
   8  -9   0 16.6622 1.46907   3
  -9   9   0 0.22407 0.22062   4
  -9  -9   0 0.49209 0.61066   4
   9  -9   0 -0.4576 0.62688   3
  -9   9   0 0.89211 0.82673   3
   9  -9   0 -0.3692 0.65295   4
   9  -9   0 -0.5032 0.65026   4
  -9   9   0 -0.2364 0.20326   4
  -9  -9   0 0.35850 0.63358   4
  -9  -9   0 0.53866 0.71912   3
 -10   9   0 0.92237 0.83875   3
 -10   9   0 1.28217 0.40265   4
 -10  -9   0 0.78287 0.66865   4
 -10   9   0 1.26130 0.40991   4
 -10  -9   0 2.00165 0.80579   3
  10  -9   0 1.29949 0.77306   4
  10  -9   0 0.52885 0.72967   3
 -10  -9   0 1.55569 0.71598   4
  10  -9   0 0.84035 0.73820   4
 -11  -9   0 -0.5474 0.65182   3
 -11   9   0 -0.0452 0.40614   4
 -11  -9   0 -1.3600 0.66607   4
 -11   9   0 0.37363 0.85133   3
  11  -9   0 -0.4130 0.71642   4
  11  -9   0 0.43292 0.73565   4
 -11  -9   0 -0.3542 0.60272   4
  11  -9   0 0.36731 0.71855   3
 -11   9   0 0.59884 0.43621   4
  12  -9   0 0.67635 0.79322   4
 -12   9   0 0.09638 0.83139   3
 -12   9   0 0.15500 0.45375   4
 -12  -9   0 -0.3086 0.66312   4
  12  -9   0 0.84916 0.78522   4
 -12   9   0 0.21718 0.43828   4
 -12  -9   0 -1.1798 0.68751   4
  12  -9   0 -0.1125 0.66988   3
 -12  -9   0 1.07454 0.75959   3
 -13   9   0 -0.1132 0.82855   3
 -13   9   0 -0.5669 0.48263   4
  13   9   0 0.02139 0.32955   4
  13  -9   0 0.30178 0.79983   4
 -13  -9   0 -0.0929 0.73791   3
  13  -9   0 -0.8075 0.73432   4
  13   9   0 -0.3310 0.32582   4
 -13   9   0 -0.1349 0.46078   4
 -13  -9   0 0.36075 0.74411   4
 -13  -9   0 0.12686 0.81638   4
  13  -9   0 0.16854 0.74571   3
  14  -9   0 52.2276 2.67687   4
 -14  -9   0 53.5080 2.49594   3
  14   9   0 51.6556 1.69947   4
 -14   9   0 52.1689 2.93316   3
 -14  -9   0 51.7398 2.56791   4
  14  -9   0 56.3098 2.78575   4
 -14   9   0 51.4354 2.05735   4
  14   9   0 48.0379 2.52147   3
  14  -9   0 48.3098 2.55886   3
  14   9   0 51.0589 1.67260   4
 -14   9   0 51.0045 2.09473   4
 -14  -9   0 50.8680 2.57392   4
 -15  -9   0 -0.2927 0.88537   4
  15   9   0 0.89501 0.72796   3
  15  -9   0 0.68919 0.92948   4
  15   9   0 -0.1900 0.46628   4
  15   9   0 -0.2401 0.40918   4
 -15   9   0 0.62281 0.95027   3
  15  -9   0 1.16856 0.96286   4
 -15   9   0 -0.6826 0.55144   4
 -15  -9   0 -0.1243 0.81998   3
 -15  -9   0 0.22757 0.87659   4
 -16  -9   0 1.39676 0.89853   4
  16  -9   0 1.29963 1.01636   4
 -16  -9   0 2.10520 0.98646   3
  16  -9   0 1.41804 1.10272   4
 -16   9   0 1.85570 1.06381   3
  16   9   0 2.57041 0.58395   4
  16   9   0 1.31896 0.82747   3
 -16  -9   0 0.56001 0.92028   4
 -16   9   0 2.28389 0.70136   4
 -17  -9   0 1.06449 0.93442   4
  17   9   0 -0.2868 0.44971   4
  17  -9   0 -0.1805 0.96314   4
 -17   9   0 -0.8032 0.57775   4
 -17  -9   0 -0.4636 0.84759   4
  17  -9   0 -0.3627 0.96092   4
 -17  -9   0 0.85121 0.82645   3
 -17   9   0 -0.7853 0.83828   3
 -18   9   0 36.1480 2.04731   4
 -18  -9   0 39.7252 2.61672   4
  18   9   0 35.6853 1.72556   4
  18  -9   0 40.1169 2.68116   4
  18  -9   0 36.6203 2.66119   4
 -18  -9   0 32.8141 2.45504   4
 -18  -9   0 38.1371 2.36728   3
 -18   9   0 37.8023 2.82074   3
 -19  -9   0 0.30037 1.00199   4
 -19  -9   0 -0.2891 0.97443   4
  19  -9   0 -0.6373 0.94597   4
 -19   9   0 -0.0854 0.71208   4
  19  -9   0 -0.1455 1.07209   4
  19   9   0 0.36397 0.58380   4
 -19  -9   0 -1.1859 0.75932   3
 -19   9   0 -1.7625 0.90533   3
 -20  -9   0 7.08576 1.50599   4
 -20   9   0 11.3752 1.89345   3
 -20   9   0 7.94200 1.17855   4
  20  -9   0 10.4034 1.68516   4
 -20  -9   0 10.9602 1.41654   3
  20  -9   0 10.8576 1.68017   4
  20   9   0 10.0378 1.11650   4
 -20  -9   0 8.49591 1.53258   4
  21  -9   0 -0.1305 1.21542   4
 -21  -9   0 0.63207 0.98506   3
 -21  -9   0 0.84053 1.16259   4
  21   9   0 -0.6299 0.70076   4
 -21  -9   0 1.44479 1.24285   4
 -21   9   0 -1.5152 0.80142   4
  21  -9   0 0.55082 1.29288   4
 -21   9   0 -0.9049 1.09886   3
 -22  -9   0 10.7080 1.76090   4
 -22   9   0 11.5264 1.94129   3
  22   9   0 6.73752 1.06667   4
 -22  -9   0 9.48111 1.47382   3
 -22   9   0 7.51199 1.29774   4
  22  -9   0 7.79859 1.66007   4
  22  -9   0 13.6795 2.07359   4
 -22  -9   0 11.5720 1.73686   4
 -23  -9   0 0.03781 1.06736   3
 -23   9   0 -0.4104 1.18905   3
  23   9   0 -1.1738 0.97462   4
 -23   9   0 -2.6459 1.04955   4
 -23  -9   0 -0.5934 1.47052   4
 -23  -9   0 -3.0272 1.12697   4
  23  -9   0 -2.9426 1.78809   4
  24  -9   0 2.05943 1.64601   4
 -24  -9   0 0.23201 1.13637   3
 -24   9   0 2.82709 1.42639   3
 -24  -9   0 0.47709 1.32788   4
 -25   9   0 0.37288 1.41127   3
 -25  -9   0 0.90582 1.46190   4
 -25  -9   0 0.44254 1.24003   3
  25  -9   0 -1.7843 1.56555   4
 -26  -9   0 3.72817 1.80827   4
 -26  -9   0 2.00737 1.50940   3
  26  -9   0 6.64382 2.15258   4
 -26   9   0 4.99165 1.80261   3
   0 -10   0 1.33172 0.73628   3
   1 -10   0 0.45255 0.54933   3
  -1 -10   0 0.23599 0.57508   3
   1 -10   0 0.39632 0.24943   4
   1 -10   0 0.30420 0.24986   4
  -2 -10   0 39.5854 2.04454   3
   2 -10   0 38.3911 2.03856   3
  -2 -10   0 43.8553 1.06262   4
   2 -10   0 40.7488 1.23862   4
   2 -10   0 42.6215 1.26556   4
   3 -10   0 -0.1455 0.62723   3
  -3 -10   0 -0.2719 0.26974   4
   3 -10   0 -0.2127 0.36671   4
  -3 -10   0 0.20856 0.64438   3
  -3 -10   0 -0.8005 0.54640   3
   3 -10   0 0.26208 0.35366   4
  -3 -10   0 0.22827 0.27183   4
   4 -10   0 9.53522 1.16933   3
   4 -10   0 9.81127 0.87503   4
  -4 -10   0 11.1458 0.72106   4
  -4 -10   0 8.21199 1.11650   3
  -4 -10   0 7.63042 0.71791   4
  -4 -10   0 10.1167 1.32198   3
   4 -10   0 9.97263 0.89387   4
   5 -10   0 -0.2071 0.47542   4
  -5 -10   0 0.05420 0.40058   4
  -5 -10   0 0.08287 0.40722   4
  -5 -10   0 -0.9935 0.62874   3
  -5  10   0 -0.6865 0.69433   3
   5 -10   0 -0.6439 0.43251   4
   5 -10   0 -0.4516 0.64353   3
   6 -10   0 7.43613 0.82286   4
  -6 -10   0 8.29983 0.87829   4
  -6 -10   0 8.29624 1.07854   3
   6 -10   0 8.18607 1.05921   4
   6 -10   0 9.48544 1.15563   3
  -6 -10   0 8.73450 0.93273   4
  -6  10   0 7.30151 1.17094   3
   7 -10   0 -1.3724 0.65341   3
  -7  10   0 -0.8406 0.71498   3
  -7 -10   0 0.26694 0.54861   4
  -7 -10   0 0.66105 0.72558   3
   7 -10   0 -1.1353 0.54198   4
  -7 -10   0 -0.6446 0.48963   4
   7 -10   0 0.37420 0.61509   4
   8 -10   0 207.693 5.81257   3
  -8 -10   0 204.327 5.11535   4
  -8 -10   0 207.050 5.17401   4
  -8  10   0 210.529 6.14859   3
  -8 -10   0 204.573 5.61499   3
   8 -10   0 203.810 5.28927   4
   8 -10   0 208.370 5.39041   4
  -9  10   0 0.56089 0.88262   3
  -9 -10   0 1.08537 0.70055   4
   9 -10   0 1.32736 0.75442   4
  -9 -10   0 1.65673 0.81021   3
   9 -10   0 -0.7458 0.68143   3
  -9 -10   0 0.54170 0.62887   4
   9 -10   0 -0.2581 0.70909   4
 -10  10   0 58.1625 2.97174   3
 -10 -10   0 57.8581 2.34115   4
  10 -10   0 58.2903 2.71238   3
 -10 -10   0 57.9379 2.56355   3
  10 -10   0 62.6929 2.58377   4
 -10 -10   0 61.7775 2.39351   4
  10 -10   0 62.2127 2.53393   4
  11 -10   0 -0.3138 0.73782   4
  11 -10   0 0.36106 0.74013   4
 -11  10   0 -0.5003 0.22577   4
  11 -10   0 -0.3743 0.75305   3
 -11 -10   0 -0.6856 0.66008   4
 -11  10   0 -0.1405 0.79567   3
 -11  10   0 0.06780 0.21594   4
 -11 -10   0 1.00979 0.66352   4
 -11 -10   0 0.49295 0.78376   3
 -12  10   0 8.21256 1.39692   3
 -12 -10   0 5.90347 1.02024   3
  12 -10   0 4.43755 1.02319   4
  12 -10   0 5.22967 1.07942   3
 -12 -10   0 3.42538 0.92804   4
  12 -10   0 6.00381 1.06773   4
 -12 -10   0 5.70342 0.97294   4
 -12  10   0 5.50380 0.55702   4
 -12  10   0 5.29931 0.53827   4
 -13 -10   0 -0.5064 0.78586   4
 -13  10   0 0.66883 0.42072   4
  13 -10   0 0.60150 0.85501   3
 -13  10   0 0.31022 0.42404   4
 -13 -10   0 -0.2112 0.75593   4
 -13  10   0 0.59448 0.88602   3
 -13 -10   0 -0.0789 0.77225   3
  13 -10   0 -0.6622 0.76929   4
  13 -10   0 -0.4164 0.82790   4
  14 -10   0 17.2966 1.87796   4
 -14  10   0 15.5369 1.99918   3
 -14  10   0 15.5463 1.10821   4
  14 -10   0 16.7899 1.86253   4
 -14 -10   0 15.8674 1.68366   4
 -14 -10   0 15.3587 1.70409   3
  15 -10   0 -1.1250 0.90447   4
 -15 -10   0 -0.6248 0.79798   4
 -15 -10   0 -0.5347 0.82804   4
 -15  10   0 0.52631 0.50362   4
 -15 -10   0 0.65110 0.86411   3
 -15  10   0 0.22147 0.94916   3
  16 -10   0 41.8130 2.64472   4
 -16 -10   0 41.0930 2.51328   4
 -16 -10   0 43.1599 2.43771   3
  16  10   0 39.9196 1.27898   4
  16 -10   0 46.7674 2.78570   4
 -16 -10   0 42.7420 2.53524   4
 -16  10   0 45.4437 2.96836   3
 -16  10   0 39.2947 1.85493   4
 -17 -10   0 -0.2343 0.86928   3
 -17 -10   0 -0.0663 0.85314   4
 -17 -10   0 0.04681 0.89075   4
  17 -10   0 0.37827 1.07408   4
 -17  10   0 1.24043 1.10964   3
 -17  10   0 -1.1674 0.55243   4
  17 -10   0 -0.5936 1.04485   4
  17  10   0 0.75867 0.43194   4
 -18 -10   0 0.37521 0.93936   3
  18 -10   0 -0.2705 1.06797   4
 -18  10   0 2.52667 1.22722   3
 -18  10   0 0.12360 0.62210   4
 -18 -10   0 0.37807 0.99778   4
 -18 -10   0 0.76310 0.97261   4
  18 -10   0 0.95299 1.14974   4
  18  10   0 0.18960 0.48351   4
  19  10   0 -0.4027 0.55214   4
 -19  10   0 -0.3151 1.01745   3
  19 -10   0 0.74231 1.18645   4
 -19 -10   0 0.28451 0.92233   3
  19 -10   0 0.08004 1.13671   4
 -19 -10   0 -1.3808 0.90656   4
 -19  10   0 -0.9725 0.65430   4
 -19 -10   0 -0.2847 1.03878   4
  20 -10   0 0.22979 1.15769   4
  20 -10   0 1.26678 1.23866   4
  20  10   0 0.63058 0.66334   4
 -20  10   0 0.57148 0.79199   4
 -20 -10   0 -1.3303 1.06202   4
 -20  10   0 1.25966 1.24142   3
 -20 -10   0 0.43074 1.05053   3
 -20 -10   0 1.59670 1.25412   4
 -21  10   0 1.03398 1.14484   3
 -21 -10   0 -0.5486 1.37614   4
 -21 -10   0 -1.5282 0.96694   3
  21 -10   0 0.30967 1.34777   4
  21  10   0 0.28909 0.75878   4
  21 -10   0 -1.4035 1.18356   4
 -21 -10   0 -1.6344 1.05963   4
 -21  10   0 -1.3161 0.86048   4
 -22  10   0 1.76966 1.35067   3
 -22  10   0 0.18436 1.04550   4
 -22 -10   0 1.43191 1.27387   4
  22 -10   0 2.21552 1.48649   4
 -22 -10   0 0.72698 1.44341   4
 -22 -10   0 2.49823 1.23977   3
  22 -10   0 3.00431 1.57495   4
  22  10   0 2.55610 1.14256   4
  23 -10   0 2.91718 1.62399   4
 -23 -10   0 -1.4968 1.25550   4
 -23  10   0 1.12536 1.32306   3
 -23 -10   0 -1.0719 1.05216   3
  24 -10   0 1.23300 1.56441   4
 -24  10   0 -0.3787 1.33445   3
 -24 -10   0 -0.2876 1.30171   4
 -24 -10   0 0.00012 1.23033   3
 -25 -10   0 0.49372 1.52064   4
  25 -10   0 -1.1431 1.63217   4
 -25 -10   0 0.06803 1.26018   3
 -25  10   0 0.23171 1.66668   3
   0 -11   0 -0.2857 0.20773   4
   0 -11   0 -1.2039 0.51296   3
   0 -11   0 0.07351 0.21443   4
   1 -11   0 -0.2050 0.26730   4
   1 -11   0 0.50125 0.27939   4
   1 -11   0 -0.0084 0.62941   3
  -1 -11   0 -0.1377 0.63596   3
  -2 -11   0 129.185 4.17976   3
   2 -11   0 128.761 4.16475   3
   2 -11   0 128.490 3.05600   4
  -2 -11   0 131.707 2.88830   4
   2 -11   0 135.244 3.10233   4
  -3 -11   0 0.71485 0.70705   3
  -3 -11   0 -0.0123 0.30329   4
  -3 -11   0 -0.0348 0.28973   4
   3 -11   0 -0.3814 0.39144   4
   3 -11   0 0.32305 0.64565   3
   3 -11   0 -0.4006 0.34877   4
  -3 -11   0 0.23402 0.59876   3
  -4 -11   0 63.3626 1.76452   4
  -4 -11   0 61.4548 1.73354   4
  -4 -11   0 61.9603 2.71535   3
   4 -11   0 62.2993 2.71188   3
   4 -11   0 63.6727 1.97352   4
   4 -11   0 64.6885 1.96086   4
  -4 -11   0 62.8472 2.66507   3
  -5 -11   0 -0.4095 0.65181   3
  -5 -11   0 -0.0736 0.38830   4
  -5 -11   0 -0.0181 0.72909   3
   5 -11   0 -0.0552 0.65948   3
   5 -11   0 -0.1465 0.51231   4
   5 -11   0 1.21748 0.53799   4
  -5 -11   0 0.30505 0.44658   4
  -6 -11   0 1.72133 0.83398   3
  -6  11   0 1.39482 0.93651   3
   6 -11   0 1.33428 0.85667   3
   6 -11   0 1.41920 0.63899   4
   6 -11   0 1.71369 0.60796   4
  -6 -11   0 1.42413 0.54223   4
  -6 -11   0 1.53208 0.55428   4
  -7  11   0 0.17900 0.80630   3
  -7 -11   0 -0.3759 0.66460   3
   7 -11   0 0.91130 0.65997   4
  -7 -11   0 -0.8914 0.51254   4
   7 -11   0 -0.1650 0.66397   3
   7 -11   0 -0.9730 0.57418   4
   8 -11   0 3.82196 0.97432   3
   8 -11   0 1.53740 0.74039   4
  -8 -11   0 2.42698 0.89968   3
  -8 -11   0 2.97983 0.72698   4
  -8 -11   0 3.60830 0.74978   4
  -8  11   0 4.17042 1.08936   3
   8 -11   0 4.54096 0.86390   4
   9 -11   0 1.76472 0.76192   4
   9 -11   0 -0.5838 0.64721   4
  -9 -11   0 -0.0832 0.61875   4
  -9 -11   0 0.00111 0.75009   3
  -9  11   0 0.35906 0.90735   3
  -9 -11   0 0.22272 0.61191   4
   9 -11   0 -0.7473 0.76110   3
  10 -11   0 0.81016 0.82089   3
 -10 -11   0 -0.5167 0.60881   4
 -10 -11   0 0.97556 0.71572   4
  10 -11   0 -0.5956 0.70309   4
 -10  11   0 -0.1440 0.85402   3
 -10 -11   0 0.31009 0.82501   3
  10 -11   0 -0.7577 0.66109   4
 -11 -11   0 0.72025 0.85549   3
 -11  11   0 1.47270 0.99312   3
 -11 -11   0 0.72999 0.67982   4
 -11 -11   0 -0.1279 0.73993   4
  11 -11   0 -0.4996 0.75104   4
  11 -11   0 -0.6582 0.73082   4
  11 -11   0 0.34372 0.84751   3
 -12 -11   0 -0.6684 0.74125   4
 -12 -11   0 0.79755 0.83754   3
 -12  11   0 0.65565 0.97030   3
 -12 -11   0 -0.7902 0.63807   4
  12 -11   0 1.19288 0.83874   4
  12 -11   0 -0.1790 0.75542   4
 -13  11   0 0.78612 0.98057   3
 -13 -11   0 -0.6905 0.77206   3
 -13 -11   0 0.07352 0.72596   4
  13 -11   0 -0.4538 0.80311   4
 -13 -11   0 0.81800 0.80171   4
  13 -11   0 -1.4511 0.78268   4
  14 -11   0 17.3051 1.85831   4
 -14 -11   0 14.5297 1.70598   4
 -14  11   0 17.1663 2.15285   3
  14 -11   0 15.5190 1.81258   4
 -14 -11   0 16.7500 1.77477   3
 -14  11   0 13.8973 0.82421   4
 -14 -11   0 14.0622 1.67602   4
  15 -11   0 -0.6754 0.87189   4
 -15 -11   0 -0.0449 0.85102   3
  15 -11   0 1.23852 0.97818   4
 -15 -11   0 0.13204 0.87484   4
 -15  11   0 2.59618 1.18324   3
 -15 -11   0 0.32987 0.85433   4
 -15  11   0 0.53485 0.46752   4
 -16  11   0 0.21829 0.50468   4
 -16 -11   0 0.07266 0.86356   4
  16 -11   0 0.94879 0.99154   4
 -16  11   0 0.11793 0.96470   3
  16 -11   0 -0.5065 0.91566   4
 -16 -11   0 -0.2836 0.87184   3
 -16 -11   0 -0.2374 0.89443   4
  17 -11   0 -1.8412 0.98739   4
 -17 -11   0 1.51117 1.08720   4
 -17  11   0 0.48499 1.06361   3
 -17 -11   0 0.64982 0.94070   3
 -17 -11   0 -0.7213 0.91974   4
 -17  11   0 0.94484 0.60803   4
  17 -11   0 1.22667 1.15130   4
 -18 -11   0 93.8810 3.96634   4
 -18 -11   0 90.3731 3.85676   4
 -18  11   0 79.6010 2.87829   4
  18 -11   0 94.4238 4.17579   4
  18 -11   0 82.9422 3.94011   4
 -18 -11   0 90.4135 3.75092   3
 -18  11   0 93.9518 4.48540   3
  19 -11   0 0.55768 1.25930   4
 -19  11   0 -0.6769 0.79036   4
 -19 -11   0 -1.2285 1.09453   4
 -19  11   0 0.62295 1.21499   3
 -19 -11   0 -1.0253 1.02352   4
 -19 -11   0 -0.2833 1.00406   3
  19 -11   0 -1.6574 1.15365   4
  20 -11   0 24.7410 2.73543   4
  20 -11   0 17.5661 2.02410   4
 -20 -11   0 21.1519 2.29246   3
 -20 -11   0 25.0187 2.55929   4
 -20  11   0 20.6003 1.78450   4
 -20  11   0 28.6780 2.85732   3
 -20 -11   0 21.0627 2.49288   4
 -21 -11   0 2.39940 1.36817   4
 -21  11   0 1.01598 1.28629   3
  21 -11   0 1.07015 1.45737   4
 -21  11   0 -0.1097 1.05425   4
 -21 -11   0 1.93208 1.28070   4
 -21 -11   0 1.52774 1.16784   3
  21 -11   0 0.61913 1.37914   4
 -22  11   0 1.55737 1.36782   3
 -22 -11   0 1.30820 1.24295   4
 -22 -11   0 1.40440 1.08634   3
  22 -11   0 1.38302 1.50101   4
 -23 -11   0 1.35141 1.21820   3
  23 -11   0 -1.3285 1.53047   4
 -23  11   0 -0.5548 1.33294   3
 -23 -11   0 -0.5395 1.30628   4
 -24 -11   0 8.19615 1.67964   3
 -24 -11   0 7.64020 1.73764   4
  24 -11   0 5.12155 1.87008   4
 -24  11   0 3.26563 1.74777   3
   0 -12   0 8.30655 0.52249   4
   0 -12   0 11.8536 1.53467   3
   0 -12   0 9.52179 0.55139   4
  -1 -12   0 -0.2796 0.21652   4
   1 -12   0 0.68473 0.72568   3
   1 -12   0 0.53943 0.31170   4
  -1 -12   0 -1.0999 0.62144   3
   1 -12   0 0.12787 0.31154   4
  -1 -12   0 -0.1899 0.20324   4
   2 -12   0 16.6324 1.66325   3
  -2 -12   0 17.8052 0.67480   4
  -2 -12   0 16.4011 1.63971   3
   2 -12   0 17.0066 0.86267   4
   2 -12   0 16.9177 0.86346   4
  -2 -12   0 15.3542 1.63363   3
  -2 -12   0 18.0899 0.68479   4
  -3 -12   0 -0.1892 0.29575   4
   3 -12   0 0.15432 0.41805   4
   3 -12   0 -0.4770 0.67351   3
  -3 -12   0 0.48247 0.75376   3
  -3 -12   0 0.11698 0.30673   4
  -3 -12   0 0.56312 0.72297   3
   3 -12   0 0.60526 0.41845   4
   4 -12   0 47.0671 1.64562   4
  -4 -12   0 42.2526 1.38793   4
  -4 -12   0 42.1220 2.33828   3
   4 -12   0 45.1774 1.60854   4
  -4 -12   0 43.8317 1.39257   4
  -4 -12   0 44.2572 2.35789   3
   4 -12   0 42.9853 2.37451   3
   5 -12   0 0.30857 0.53543   4
   5 -12   0 0.75873 0.55620   4
  -5 -12   0 0.20307 0.41684   4
   5 -12   0 0.16619 0.70423   3
  -5 -12   0 -0.5507 0.69312   3
  -5 -12   0 -0.8108 0.72398   3
  -5 -12   0 0.00224 0.44776   4
  -6 -12   0 124.315 3.28716   4
  -6 -12   0 123.368 4.14056   3
   6 -12   0 132.505 3.56729   4
  -6 -12   0 126.120 3.27223   4
   6 -12   0 123.313 4.25551   3
  -6 -12   0 120.392 4.24780   3
   6 -12   0 126.234 3.48864   4
   7 -12   0 0.07685 0.61375   4
  -7  12   0 0.15835 0.86651   3
   7 -12   0 0.09831 0.68681   3
  -7 -12   0 0.78878 0.82391   3
  -7 -12   0 -0.9444 0.52065   4
   7 -12   0 0.27364 0.62989   4
  -7 -12   0 0.68863 0.56487   4
   8 -12   0 6.28473 0.92697   4
  -8  12   0 6.06054 1.25528   3
  -8 -12   0 6.22159 0.81606   4
   8 -12   0 8.52098 0.99829   4
   8 -12   0 3.77648 0.99327   3
  -8 -12   0 3.97357 1.05582   3
  -8 -12   0 5.73402 0.79018   4
  -9  12   0 -0.0408 0.79052   3
   9 -12   0 0.48231 0.72741   4
  -9 -12   0 -0.3391 0.68918   4
  -9 -12   0 -0.7360 0.57960   4
  -9 -12   0 1.53213 0.85705   3
   9 -12   0 0.45938 0.83999   3
   9 -12   0 -0.0035 0.70842   4
  10 -12   0 54.9726 3.63031   3
  10 -12   0 59.1618 2.56180   4
 -10  12   0 59.2614 3.25140   3
 -10 -12   0 63.9404 2.45483   4
 -10 -12   0 61.5291 2.43063   4
  10 -12   0 63.2160 2.66748   4
 -10 -12   0 65.1070 2.85826   3
  11 -12   0 -1.0960 0.74539   4
 -11 -12   0 0.00767 0.67996   4
  11 -12   0 1.02769 0.83049   4
 -11 -12   0 1.24427 0.91528   3
 -11 -12   0 -0.3180 0.74649   4
 -11  12   0 0.46967 0.94865   3
 -12 -12   0 31.4477 1.91147   4
 -12  12   0 31.0042 2.54987   3
 -12 -12   0 29.7845 1.93852   4
  12 -12   0 28.9266 2.06563   4
  12 -12   0 28.1581 2.06089   4
 -12 -12   0 28.1145 2.06557   3
 -13 -12   0 0.30681 0.82951   4
 -13  12   0 0.41513 1.02142   3
  13 -12   0 -0.3252 0.84876   4
 -13 -12   0 1.30429 0.80746   4
 -13 -12   0 -0.4052 0.84003   3
  13 -12   0 0.59094 0.89028   4
 -14  12   0 4.92324 1.39760   3
 -14 -12   0 3.67689 1.10776   3
  14 -12   0 3.05839 1.02362   4
 -14 -12   0 3.03633 0.94263   4
  14 -12   0 2.47487 1.06617   4
 -15 -12   0 -0.5098 0.84767   3
  15 -12   0 -2.1827 0.88272   4
 -15 -12   0 -0.8821 0.85351   4
  15 -12   0 -1.4218 0.97803   4
 -15  12   0 0.05447 1.00977   3
 -15 -12   0 -0.5202 0.83219   4
  16 -12   0 29.8537 2.46193   4
 -16  12   0 30.9773 2.68716   3
 -16 -12   0 25.4704 2.12422   4
  16 -12   0 28.9878 2.39169   4
 -16 -12   0 27.9674 2.22997   4
 -16 -12   0 27.1880 2.19948   3
 -17 -12   0 0.26115 1.03292   4
 -17 -12   0 -1.6994 0.96910   4
  17 -12   0 0.70492 1.12223   4
  17 -12   0 0.44454 1.11867   4
 -17 -12   0 -0.3847 0.93202   3
 -17  12   0 -1.3539 1.01292   3
  18 -12   0 1.20304 1.26368   4
 -18 -12   0 2.29945 1.24726   3
 -18 -12   0 1.02266 1.14936   4
  18 -12   0 2.60813 1.44000   4
 -18 -12   0 4.17787 1.31798   4
 -19 -12   0 1.17115 1.20080   4
 -19 -12   0 0.31950 1.05852   3
 -19 -12   0 -0.8153 1.08307   4
 -19  12   0 -1.6660 1.20919   3
  19 -12   0 -1.8157 1.24441   4
  19 -12   0 1.01086 1.35254   4
 -20 -12   0 38.2262 2.70473   3
 -20 -12   0 36.8882 2.91956   4
  20 -12   0 29.9711 2.98976   4
  20 -12   0 41.1282 3.21531   4
 -20  12   0 37.0732 3.28147   3
 -20 -12   0 29.2592 2.73250   4
 -21 -12   0 -0.8866 1.16103   4
 -21  12   0 -1.3298 1.23877   3
 -21 -12   0 0.30965 1.49628   4
 -21 -12   0 -0.5646 1.15300   3
  21 -12   0 0.33173 1.45514   4
 -22 -12   0 11.4885 1.68172   3
 -22  12   0 12.5910 2.23783   3
 -22 -12   0 13.5794 2.00303   4
  22 -12   0 13.5209 2.17558   4
 -23 -12   0 -2.8674 1.09428   3
 -23 -12   0 0.88247 1.30945   4
 -23  12   0 -0.8291 1.41674   3
  23 -12   0 1.58814 1.58686   4
   0 -13   0 -0.6491 0.70958   3
   0 -13   0 0.54922 0.27803   4
   0 -13   0 -0.5472 0.27694   4
   1 -13   0 0.00905 0.31444   4
  -1 -13   0 -0.4150 0.73208   3
   1 -13   0 0.80082 0.83961   3
  -1 -13   0 -0.0109 0.25739   4
   1 -13   0 0.98790 0.35667   4
   2 -13   0 79.7022 2.07499   4
   2 -13   0 78.3618 2.05781   4
  -2 -13   0 73.9271 1.83133   4
  -2 -13   0 71.7214 3.18787   3
   2 -13   0 69.8511 3.17559   3
  -2 -13   0 73.9188 3.20235   3
  -2 -13   0 78.8250 1.85348   4
  -3 -13   0 0.52882 0.33888   4
   3 -13   0 -0.3702 0.46370   4
   3 -13   0 0.13568 0.78934   3
  -3 -13   0 0.41835 0.36094   4
  -3 -13   0 -0.4412 0.85671   3
   3 -13   0 -0.0272 0.46512   4
  -3 -13   0 0.63911 0.85063   3
  -4 -13   0 151.261 3.54986   4
  -4 -13   0 148.145 4.82325   3
   4 -13   0 148.777 4.91299   3
  -4 -13   0 145.354 4.89635   3
  -4 -13   0 151.418 3.54114   4
   4 -13   0 152.333 3.79359   4
   4 -13   0 154.367 3.83543   4
   5 -13   0 -0.3793 0.75633   3
  -5 -13   0 -0.4290 0.48294   4
   5 -13   0 -0.4152 0.56137   4
  -5 -13   0 0.05220 0.81986   3
   5 -13   0 0.46452 0.55603   4
  -5 -13   0 -0.4152 0.42857   4
  -5 -13   0 0.68291 0.88256   3
   6 -13   0 9.57210 1.16243   4
  -6 -13   0 10.9516 1.00130   4
   6 -13   0 9.03043 1.15931   4
  -6 -13   0 10.1205 0.96092   4
  -6 -13   0 8.96106 1.30192   3
   6 -13   0 8.07387 1.26880   3
  -6 -13   0 9.67537 1.40105   3
  -7 -13   0 0.06160 0.58455   4
   7 -13   0 0.58169 0.91201   3
  -7 -13   0 0.46605 0.82660   3
   7 -13   0 -0.7449 0.64178   4
  -7 -13   0 -0.8378 0.70749   3
   7 -13   0 0.24225 0.65421   4
  -7 -13   0 0.24756 0.54726   4
  -8 -13   0 7.41074 0.85970   4
  -8 -13   0 5.66084 1.13286   3
  -8 -13   0 7.37210 0.88597   4
  -8  13   0 6.81844 1.38675   3
  -8 -13   0 7.03693 1.17127   3
   8 -13   0 6.99026 0.97349   4
   8 -13   0 8.43070 1.06197   4
  -9 -13   0 -0.4179 0.73685   3
  -9 -13   0 0.74762 0.63021   4
   9 -13   0 -0.6609 0.69616   4
  -9  13   0 -0.3936 0.86170   3
  -9 -13   0 -0.6964 0.65257   4
   9 -13   0 -0.0456 0.70665   4
 -10 -13   0 2.26954 0.78412   4
  10 -13   0 3.37314 0.93348   4
 -10  13   0 3.58389 1.20426   3
 -10 -13   0 3.00090 1.05638   3
 -10 -13   0 2.69133 0.84359   4
  10 -13   0 2.72091 0.92428   4
  11 -13   0 1.38235 0.84606   4
 -11 -13   0 -0.0026 0.73467   4
  11 -13   0 0.58601 0.83064   4
 -11 -13   0 -0.4920 0.86078   3
 -11  13   0 0.76293 0.99485   3
 -11 -13   0 0.32621 0.76564   4
 -12 -13   0 1.33069 0.85176   4
 -12 -13   0 1.77721 0.97157   3
 -12  13   0 1.39804 1.16235   3
  12 -13   0 1.79559 0.96129   4
 -12 -13   0 2.35878 0.87303   4
  12 -13   0 2.99073 1.03001   4
  13 -13   0 -0.0371 0.95910   4
 -13 -13   0 -0.0460 0.78029   4
  13 -13   0 -0.3453 0.85942   4
 -13 -13   0 -0.3393 0.82740   3
 -13 -13   0 1.82990 0.92524   4
 -13  13   0 -0.5971 0.94505   3
 -14 -13   0 4.18855 1.15920   3
 -14  13   0 7.39226 1.54943   3
 -14 -13   0 7.90375 1.22944   4
 -14 -13   0 6.61155 1.15145   4
  14 -13   0 5.02809 1.17665   4
  14 -13   0 5.73000 1.24745   4
  15 -13   0 -0.5030 0.93802   4
 -15  13   0 -0.8400 1.03367   3
 -15 -13   0 0.03669 0.90119   3
 -15 -13   0 -0.0836 0.87099   4
 -15 -13   0 0.56198 0.92071   4
  15 -13   0 -0.1788 1.03043   4
 -16  13   0 26.8067 2.71498   3
 -16 -13   0 28.6568 2.23879   4
 -16 -13   0 28.9583 2.28651   3
  16 -13   0 23.0655 2.35478   4
  16 -13   0 29.1375 2.47063   4
 -16 -13   0 24.2432 2.19805   4
 -17  13   0 0.33315 1.20435   3
 -17 -13   0 0.56155 1.04205   3
 -17 -13   0 -0.5702 1.04966   4
  17 -13   0 -1.4603 1.06693   4
 -17 -13   0 0.69864 1.03917   4
  17 -13   0 -0.2455 1.13826   4
 -18 -13   0 65.9167 3.41048   4
  18 -13   0 69.7913 3.79695   4
 -18 -13   0 68.7129 3.44852   4
 -18 -13   0 71.3898 3.45913   3
  18 -13   0 69.1253 3.64005   4
 -18  13   0 72.6185 4.21589   3
 -19 -13   0 -0.3402 1.13619   3
 -19 -13   0 -0.5706 1.11540   4
 -19 -13   0 -0.5303 1.20801   4
  19 -13   0 -0.7786 1.34465   4
 -19  13   0 -0.8918 1.34817   3
  19 -13   0 -0.9582 1.32028   4
 -20  13   0 76.3547 4.51033   3
 -20 -13   0 71.6344 3.62603   3
 -20 -13   0 71.6348 3.95181   4
  20 -13   0 81.8054 4.35754   4
 -20 -13   0 75.7368 3.81215   4
 -21 -13   0 0.73333 1.16328   3
  21 -13   0 -1.4174 1.49460   4
 -21  13   0 1.13194 1.44605   3
  22 -13   0 10.2793 1.97679   4
 -22 -13   0 5.99768 1.68052   4
 -22 -13   0 7.55890 1.59769   3
 -22  13   0 7.76920 1.90908   3
   0 -14   0 37.0205 1.09113   4
   0 -14   0 35.5602 1.06079   4
   0 -14   0 34.4142 2.28362   3
   1 -14   0 0.50576 0.81274   3
  -1 -14   0 0.24975 0.27858   4
  -1 -14   0 0.01033 0.28071   4
  -1 -14   0 -0.2611 0.88090   3
   1 -14   0 -0.4775 0.31286   4
   1 -14   0 -0.6200 0.35371   4
   2 -14   0 26.0081 1.08217   4
  -2 -14   0 25.4309 0.86473   4
  -2 -14   0 21.0786 1.97476   3
   2 -14   0 24.1304 1.09221   4
   2 -14   0 22.7329 2.08088   3
  -2 -14   0 25.0466 2.11453   3
  -2 -14   0 27.0571 0.88553   4
   3 -14   0 -0.1379 0.47418   4
  -3 -14   0 -1.3541 0.68592   3
  -3 -14   0 0.06271 0.35683   4
   3 -14   0 0.21913 0.92351   3
  -3 -14   0 0.34089 0.33027   4
  -3 -14   0 -1.2592 0.77008   3
   3 -14   0 -0.0127 0.46672   4
   4 -14   0 5.76387 1.17705   3
  -4 -14   0 3.70420 1.07511   3
  -4 -14   0 4.13532 0.53447   4
   4 -14   0 4.51743 0.67300   4
   4 -14   0 4.54909 0.68634   4
  -4 -14   0 4.75464 0.51954   4
  -4 -14   0 3.21484 1.10152   3
  -5 -14   0 -0.3439 0.48600   4
   5 -14   0 0.48138 0.59996   4
  -5 -14   0 -0.2607 0.80249   3
  -5 -14   0 -0.3140 0.84680   3
   5 -14   0 0.57492 0.61580   4
  -5 -14   0 0.16434 0.42198   4
  -6 -14   0 3.07384 0.64865   4
  -6 -14   0 2.85733 0.59749   4
   6 -14   0 3.66731 0.77218   4
  -6 -14   0 2.10174 0.99950   3
  -6 -14   0 2.22478 1.07163   3
   6 -14   0 3.21912 0.76435   4
  -7 -14   0 -0.4314 0.51081   4
  -7 -14   0 -0.8665 0.82827   3
   7 -14   0 0.36275 0.68708   4
   7 -14   0 0.35399 0.69603   4
  -7 -14   0 -0.1034 0.60092   4
  -7 -14   0 0.24863 0.88743   3
  -8 -14   0 2.39749 0.70107   4
   8 -14   0 2.54450 0.80080   4
   8 -14   0 2.48265 0.86532   4
  -8 -14   0 4.18258 1.16046   3
  -8 -14   0 3.43526 0.80978   4
  -8 -14   0 2.83840 1.01299   3
  -9 -14   0 -0.2468 0.91995   3
   9 -14   0 0.69066 0.82462   4
   9 -14   0 0.39646 0.77868   4
  -9 -14   0 -0.3065 0.62559   4
  -9 -14   0 0.52929 0.71464   4
 -10 -14   0 2.29100 1.08281   3
 -10 -14   0 0.33997 0.76022   4
 -10 -14   0 1.18020 0.72957   4
  10 -14   0 0.45053 0.84704   4
 -10  14   0 2.27134 1.16333   3
  10 -14   0 1.00728 0.89818   4
  11 -14   0 -0.8070 0.79460   4
 -11 -14   0 0.47007 0.80358   4
 -11  14   0 0.43759 1.06993   3
  11 -14   0 -0.1217 0.87384   4
 -11 -14   0 0.08475 0.95872   3
 -11 -14   0 0.18860 0.70265   4
 -12 -14   0 -0.9268 0.85329   3
 -12 -14   0 0.33558 0.75175   4
  12 -14   0 0.32718 0.86692   4
 -12 -14   0 -0.1313 0.77232   4
  12 -14   0 1.69818 0.98316   4
 -12  14   0 -0.3516 0.99518   3
  13 -14   0 1.62455 1.02275   4
 -13 -14   0 1.49807 1.04643   3
 -13  14   0 0.16927 0.93931   3
 -13 -14   0 -1.3749 0.74809   4
  13 -14   0 -1.6015 0.81333   4
 -13 -14   0 -0.8580 0.77475   4
 -14 -14   0 3.00729 1.05965   4
  14 -14   0 4.38923 1.21541   4
 -14  14   0 5.56425 1.50577   3
  14 -14   0 4.42134 1.21326   4
 -14 -14   0 6.50616 1.29734   3
 -14 -14   0 5.86775 1.16032   4
  15 -14   0 0.99880 1.17032   4
 -15 -14   0 -0.4247 0.92166   4
 -15 -14   0 1.74003 1.05399   4
  15 -14   0 -0.5935 1.05154   4
 -15  14   0 0.47946 1.14215   3
 -15 -14   0 0.64486 1.02691   3
 -16  14   0 43.2252 3.36435   3
 -16 -14   0 40.8842 2.67700   4
 -16 -14   0 50.4537 2.85535   3
 -16 -14   0 43.3435 2.64705   4
  16 -14   0 46.9621 2.93420   4
  16 -14   0 40.8761 2.82652   4
 -17  14   0 1.75425 1.34214   3
  17 -14   0 -1.5676 1.24589   4
 -17 -14   0 -0.2346 1.19415   4
 -17 -14   0 -1.6821 0.90888   4
 -17 -14   0 -1.1716 1.00826   3
 -18 -14   0 -1.1459 1.02976   4
  18 -14   0 -0.5322 1.16784   4
 -18 -14   0 0.36085 1.05742   3
 -18  14   0 -0.0431 1.18549   3
 -18 -14   0 -0.7779 1.22428   4
  18 -14   0 2.24148 1.33539   4
 -19 -14   0 -2.1243 1.07273   4
 -19  14   0 0.80342 1.39051   3
 -19 -14   0 3.03041 1.43215   4
  19 -14   0 0.52905 1.32886   4
 -19 -14   0 -0.4807 1.13722   3
 -20  14   0 -0.3192 1.47250   3
 -20 -14   0 0.91483 1.23305   3
 -20 -14   0 -0.7722 1.09977   4
  20 -14   0 1.62190 1.52546   4
 -21 -14   0 1.26845 1.30844   4
  21 -14   0 1.70585 1.60482   4
 -21 -14   0 0.06751 1.19331   3
 -21  14   0 -0.1470 1.50710   3
   0 -15   0 0.41970 0.32715   4
  -1 -15   0 0.77719 0.95916   3
   1 -15   0 0.73403 0.39761   4
   1 -15   0 0.04066 0.34011   4
   2 -15   0 123.955 3.08648   4
  -2 -15   0 121.186 4.58612   3
  -2 -15   0 131.267 2.84628   4
   2 -15   0 128.421 3.09266   4
  -2 -15   0 123.474 2.82597   4
  -3 -15   0 0.30533 0.92091   3
  -3 -15   0 0.67670 0.32648   4
   3 -15   0 0.37896 0.51155   4
   3 -15   0 0.07355 0.47991   4
  -4 -15   0 11.6767 1.57110   3
   4 -15   0 12.3612 1.07804   4
   4 -15   0 13.9959 1.11904   4
  -4 -15   0 12.4871 0.80215   4
  -4 -15   0 14.4267 0.86469   4
  -5 -15   0 -0.4509 0.91388   3
  -5 -15   0 0.81918 0.52864   4
   5 -15   0 0.27327 0.61980   4
  -5 -15   0 -0.4374 0.42226   4
   5 -15   0 0.87570 0.62688   4
  -6 -15   0 26.9303 1.34093   4
  -6 -15   0 29.0985 2.26012   3
   6 -15   0 25.0293 1.51644   4
  -6 -15   0 26.1381 1.28295   4
   6 -15   0 23.5484 1.56000   4
  -7 -15   0 0.42151 0.96440   3
   7 -15   0 -0.9005 0.66379   4
   7 -15   0 -0.3464 0.64568   4
  -7 -15   0 -0.8888 0.58346   4
  -7 -15   0 0.01828 0.54030   4
   8 -15   0 0.97531 0.79825   4
  -8 -15   0 0.64908 0.62228   4
   8 -15   0 1.45010 0.80326   4
  -8 -15   0 -1.0881 0.92103   3
  -8 -15   0 0.42830 0.67966   4
  -9 -15   0 -1.2995 0.90064   3
   9 -15   0 -0.3920 0.80581   4
  -9 -15   0 1.23762 0.71481   4
  -9 -15   0 0.50607 0.74661   4
   9 -15   0 0.39981 0.82438   4
 -10 -15   0 2.22387 0.80484   4
 -10 -15   0 0.04019 0.97498   3
 -10 -15   0 0.69087 0.79727   4
  10 -15   0 0.54526 0.87701   4
  10 -15   0 1.52362 0.89048   4
 -11 -15   0 0.02206 0.78166   4
  11 -15   0 -0.2404 0.87901   4
  11 -15   0 -1.8434 0.82582   4
 -11 -15   0 1.19739 0.77129   4
 -11 -15   0 -1.7066 0.93090   3
 -12  15   0 13.7511 2.03712   3
 -12 -15   0 17.0777 1.64630   4
 -12 -15   0 17.3418 1.97118   3
 -12 -15   0 15.8580 1.64364   4
  12 -15   0 14.0420 1.83367   4
  12 -15   0 13.4276 1.54124   4
  13 -15   0 0.67157 1.02194   4
 -13  15   0 -1.3112 0.99314   3
 -13 -15   0 -0.8262 0.93594   3
 -13 -15   0 -0.4805 0.82374   4
  13 -15   0 -0.1703 0.99873   4
 -13 -15   0 0.41607 0.93454   4
  14 -15   0 0.98549 1.08665   4
 -14 -15   0 1.58829 0.97540   4
 -14 -15   0 1.18198 1.06316   3
 -14  15   0 -1.6179 1.15196   3
 -14 -15   0 2.22469 1.04662   4
  14 -15   0 0.23824 1.06977   4
 -15 -15   0 -0.0145 1.06176   3
  15 -15   0 -1.2533 1.06043   4
 -15 -15   0 0.67329 1.01671   4
  15 -15   0 -0.7199 1.16497   4
 -15 -15   0 -0.2394 0.96495   4
 -15  15   0 0.41903 1.21772   3
 -16 -15   0 10.7612 1.57377   4
 -16  15   0 12.5425 2.04370   3
 -16 -15   0 10.5859 1.56029   3
 -16 -15   0 10.7143 1.53580   4
  16 -15   0 11.5928 1.69757   4
 -17 -15   0 0.44694 1.07670   4
 -17  15   0 -0.2462 1.30574   3
  17 -15   0 -0.9607 1.16931   4
 -17 -15   0 -1.5122 1.04623   3
 -17 -15   0 1.45506 1.31914   4
  17 -15   0 -3.4808 1.32846   4
 -18  15   0 5.98665 1.88814   3
 -18 -15   0 8.09407 1.74226   4
  18 -15   0 4.63265 1.49900   4
 -18 -15   0 5.28812 1.41243   3
 -18 -15   0 3.76978 1.28779   4
 -19  15   0 0.64168 1.55359   3
  19 -15   0 1.12190 1.48487   4
 -19 -15   0 -1.5993 1.18972   4
 -19 -15   0 0.37321 1.16669   3
  -1 -16   0 -0.7527 0.90629   3
   1 -16   0 -0.3174 0.34317   4
   2 -16   0 6.27644 0.69592   4
   2 -16   0 5.58023 0.57867   4
  -2 -16   0 3.55539 1.30141   3
  -3 -16   0 -1.2846 0.88387   3
   3 -16   0 0.51382 0.46626   4
  -3 -16   0 0.13603 0.32542   4
   3 -16   0 -0.1757 0.48767   4
  -4 -16   0 3.37023 0.45219   4
   4 -16   0 3.20594 0.65770   4
   4 -16   0 2.41398 0.65268   4
  -4 -16   0 3.54383 0.49529   4
  -4 -16   0 3.21538 1.11840   3
  -5 -16   0 -0.0962 0.91049   3
  -5 -16   0 0.83223 0.44790   4
   5 -16   0 -0.1481 0.59496   4
  -5 -16   0 0.48256 0.49332   4
   5 -16   0 -0.5921 0.61071   4
   6 -16   0 0.70882 0.70730   4
  -6 -16   0 0.69588 0.57366   4
   6 -16   0 0.42607 0.69736   4
  -6 -16   0 -0.0435 0.49080   4
  -6 -16   0 -1.2421 0.92486   3
  -7 -16   0 0.87295 1.03719   3
   7 -16   0 -0.4619 0.72492   4
  -7 -16   0 0.76539 0.55154   4
  -7 -16   0 0.70306 0.63801   4
   7 -16   0 0.25161 0.75548   4
   8 -16   0 3.38820 0.93646   4
  -8 -16   0 2.93322 0.78406   4
  -8 -16   0 2.63045 1.14551   3
  -8 -16   0 4.19301 0.75352   4
   8 -16   0 3.66867 0.91733   4
  -9 -16   0 -0.8758 1.02054   3
  -9 -16   0 0.43847 0.72742   4
  -9 -16   0 0.09510 0.65929   4
   9 -16   0 -0.0405 0.83764   4
 -10 -16   0 4.69085 0.93795   4
  10 -16   0 2.48465 0.97923   4
 -10 -16   0 3.24309 0.84152   4
 -10 -16   0 2.82648 1.17932   3
 -11 -16   0 0.13437 0.78326   4
 -11 -16   0 0.92589 1.07191   3
  11 -16   0 0.53242 0.93233   4
 -11 -16   0 -0.0393 0.79768   4
  11 -16   0 0.97511 0.93971   4
  12 -16   0 3.75650 1.12476   4
  12 -16   0 5.10333 1.20295   4
 -12 -16   0 4.04496 1.01425   4
 -12 -16   0 3.19334 0.93047   4
 -12 -16   0 5.42115 1.33899   3
 -13 -16   0 1.06292 1.11690   3
  13 -16   0 0.04005 1.09606   4
  13 -16   0 1.46634 1.03411   4
 -13 -16   0 1.46173 0.88557   4
 -13 -16   0 0.38772 0.94641   4
 -14 -16   0 2.36724 1.08711   4
  14 -16   0 3.03554 1.21482   4
 -14 -16   0 1.84882 1.16441   3
  14 -16   0 1.96794 1.18245   4
 -14 -16   0 2.12902 1.01542   4
 -14  16   0 -0.3250 1.26640   3
 -15 -16   0 -2.2097 1.03279   3
 -15 -16   0 -0.4953 1.02952   4
  15 -16   0 -1.3975 1.25621   4
 -15 -16   0 0.00293 0.96676   4
  15 -16   0 -1.6159 1.06087   4
 -15  16   0 0.00494 1.34916   3
 -16 -16   0 29.9435 2.47940   4
 -16 -16   0 27.2333 2.26647   4
 -16  16   0 27.0260 3.13893   3
  16 -16   0 26.9454 2.78100   4
 -16 -16   0 30.8882 2.47764   3
  16 -16   0 28.5562 2.52776   4
 -17 -16   0 -0.1373 1.18522   3
 -17  16   0 0.55643 1.44403   3
 -17 -16   0 0.55416 1.15418   4
 -17 -16   0 0.88833 1.30619   4
  17 -16   0 -0.9136 1.32825   4
   0 -17   0 1.40801 0.98491   3
  -1 -17   0 -1.4167 0.96160   3
  -2 -17   0 11.4874 1.65218   3
   2 -17   0 13.4385 0.79752   4
  -3 -17   0 -0.2428 0.95240   3
   3 -17   0 -0.3299 0.43182   4
   3 -17   0 0.88321 0.50228   4
  -4 -17   0 59.6056 3.23477   3
   4 -17   0 62.8205 2.00842   4
   4 -17   0 59.2595 2.01029   4
  -5 -17   0 -0.8890 0.42987   4
   5 -17   0 0.40342 0.63271   4
   5 -17   0 1.34048 0.60579   4
  -5 -17   0 -0.0764 1.02667   3
   6 -17   0 0.70402 0.66018   4
  -6 -17   0 1.16530 0.57395   4
  -6 -17   0 1.93233 0.54028   4
  -6 -17   0 -0.4811 1.02210   3
   7 -17   0 0.33219 0.73291   4
  -7 -17   0 0.42045 0.62029   4
   7 -17   0 -0.5622 0.71643   4
  -7 -17   0 -0.7378 0.52262   4
  -7 -17   0 1.06541 1.20232   3
  -8 -17   0 34.4859 2.51689   3
  -8 -17   0 32.9256 1.65768   4
   8 -17   0 31.9128 1.88183   4
  -8 -17   0 31.6066 1.58877   4
   8 -17   0 34.0772 1.95508   4
   9 -17   0 -0.3591 0.80818   4
   9 -17   0 -0.1190 0.81253   4
  -9 -17   0 1.40230 0.75793   4
  -9 -17   0 -1.3703 0.97315   3
  -9 -17   0 1.33845 0.70740   4
 -10 -17   0 0.57367 0.76012   4
  10 -17   0 1.10969 0.91411   4
 -10 -17   0 0.17535 1.05038   3
 -10 -17   0 -0.5998 0.73923   4
  10 -17   0 1.71578 0.95285   4
  11 -17   0 -0.3129 0.90574   4
  11 -17   0 -0.4667 0.96759   4
 -11 -17   0 0.93298 1.14579   3
 -11 -17   0 0.72501 0.83803   4
 -11 -17   0 -0.6200 0.79720   4
  12 -17   0 -0.6300 1.01704   4
 -12 -17   0 0.61215 0.89171   4
 -12 -17   0 -0.6921 0.86769   4
  12 -17   0 0.02287 0.98163   4
 -12 -17   0 0.96163 1.10803   3
 -13 -17   0 -1.6316 1.03670   3
  13 -17   0 -1.7902 1.00993   4
  13 -17   0 0.64101 1.16695   4
 -13 -17   0 0.86794 0.92351   4
 -14 -17   0 2.10519 1.07368   4
 -14 -17   0 3.08285 1.15857   4
  14 -17   0 1.90285 1.26612   4
 -14 -17   0 3.78898 1.24933   3
  14 -17   0 2.46559 1.29107   4
  15 -17   0 -1.4731 1.15596   4
 -15 -17   0 -0.8812 0.98240   4
 -15 -17   0 -0.3530 1.12925   4
 -15 -17   0 -1.6268 1.10880   3
  15 -17   0 0.03382 1.65350   4
   0 -18   0 44.6276 3.08554   3
   1 -18   0 -0.0931 1.00290   3
  -1 -18   0 -2.8193 1.07735   3
  -2 -18   0 4.55267 1.37243   3
   3 -18   0 0.15228 0.44533   4
  -3 -18   0 -0.1398 1.04606   3
   4 -18   0 30.4501 1.35161   4
   4 -18   0 28.4955 1.30245   4
  -4 -18   0 26.8662 2.49448   3
  -5 -18   0 0.18347 1.12837   3
   5 -18   0 1.43754 0.63491   4
   5 -18   0 0.86765 0.62129   4
  -6 -18   0 22.8241 1.06369   4
   6 -18   0 23.0591 1.45896   4
   6 -18   0 24.8182 1.51829   4
  -6 -18   0 21.4947 2.33529   3
  -6 -18   0 20.4606 1.01649   4
   7 -18   0 -0.3631 0.71041   4
  -7 -18   0 1.17952 1.19573   3
   7 -18   0 -1.5217 0.65670   4
  -7 -18   0 -0.3558 0.50541   4
  -8 -18   0 2.42327 1.18568   3
   8 -18   0 3.02804 0.89349   4
  -8 -18   0 3.62291 0.70914   4
   8 -18   0 3.13640 0.87788   4
  -8 -18   0 2.32146 0.72755   4
   9 -18   0 -0.0305 0.83204   4
  -9 -18   0 -0.6470 0.67974   4
  -9 -18   0 -0.7101 1.09637   3
   9 -18   0 0.13238 0.86431   4
  -9 -18   0 -0.9862 0.70070   4
 -10 -18   0 7.43434 0.97925   4
  10 -18   0 5.10760 1.10711   4
 -10 -18   0 3.20546 1.38600   3
  10 -18   0 6.47267 1.18350   4
 -11 -18   0 1.20658 0.87695   4
  11 -18   0 0.38088 1.00797   4
 -11 -18   0 1.16684 0.91628   4
 -11 -18   0 0.00247 1.14526   3
  11 -18   0 0.90172 0.98391   4
 -12 -18   0 0.70488 0.95235   4
  12 -18   0 2.04157 1.04327   4
  12 -18   0 1.08820 1.18814   4
 -12 -18   0 2.78372 0.97646   4
 -12 -18   0 1.70205 1.20256   3
 -13 -18   0 -0.2017 0.93481   4
  13 -18   0 -1.9723 1.01354   4
  13 -18   0 -0.0741 1.28663   4
 -13 -18   0 -1.0808 1.12307   3
 -13 -18   0 0.60501 1.03075   4
   0 -19   0 1.01348 1.25587   3
  -1 -19   0 -0.9021 1.11697   3
   1 -19   0 -0.6348 1.23638   3
   2 -19   0 31.9905 2.88068   3
  -2 -19   0 37.1634 2.87918   3
  -3 -19   0 -1.3063 1.07687   3
  -4 -19   0 12.1660 1.81940   3
   4 -19   0 14.7439 0.90501   4
   5 -19   0 -0.6388 0.55835   4
  -5 -19   0 -0.6030 1.20782   3
   5 -19   0 0.32530 0.57812   4
   6 -19   0 2.04580 0.69119   4
   6 -19   0 1.65010 0.70005   4
  -6 -19   0 0.36353 1.22897   3
  -7 -19   0 -0.7089 1.17802   3
  -7 -19   0 0.21142 0.45581   4
   7 -19   0 -1.1312 0.71994   4
  -7 -19   0 -0.1889 0.48390   4
   7 -19   0 -0.3433 0.73917   4
  -8 -19   0 10.5523 1.01754   4
  -8 -19   0 11.5283 1.10492   4
   8 -19   0 10.9251 1.40573   4
  -8 -19   0 9.70325 1.62332   3
   8 -19   0 8.71280 1.09076   4
   9 -19   0 -0.3448 0.84042   4
  -9 -19   0 -1.5907 1.16364   3
   9 -19   0 0.11770 0.92381   4
  -9 -19   0 1.07880 0.72201   4
 -10 -19   0 0.50606 1.29637   3
  10 -19   0 1.04737 0.95186   4
  10 -19   0 0.27507 0.96190   4
 -10 -19   0 -0.5729 0.78000   4
   0 -20   0 -3.5982 1.28574   3
  -1 -20   0 1.60209 1.46711   3
   1 -20   0 -3.2775 1.30789   3
   2 -20   0 -1.1031 1.35408   3
  -2 -20   0 0.26644 1.18982   3
   3 -20   0 -1.7207 1.18431   3
  -3 -20   0 -0.1698 1.21387   3
  -4 -20   0 3.95826 1.64258   3
   2   0   1 0.25763 0.12981   4
  -2   0   1 -0.0433 0.07246   3
  -2   0  -1 0.27129 0.11432   4
  -2   0  -1 -0.0359 0.09405   4
   2   0   1 0.09131 0.08874   4
  -2   0  -1 0.06686 0.07695   3
  -2   0   1 0.10920 0.11580   4
  -2   0   1 -0.0086 0.09706   4
   2   0  -1 0.04700 0.08425   4
   2   0  -1 0.27077 0.12894   4
   2   0  -1 0.20165 0.09930   3
   3   0  -1 0.28860 0.16245   3
   3   0   1 0.27673 0.16475   3
   3   0   1 0.38976 0.20650   4
  -3   0   1 0.22482 0.14991   3
  -3   0   1 0.26768 0.19364   4
   3   0  -1 0.18333 0.20193   4
  -3   0   1 0.15054 0.20085   4
  -3   0  -1 0.41682 0.16670   3
   3   0   1 0.70699 0.21024   4
  -3   0  -1 0.22670 0.20306   4
  -3   0  -1 0.24131 0.18587   4
   3   0  -1 0.10998 0.19658   4
  -4   0   1 0.48511 0.27559   4
  -4   0  -1 -0.0001 0.23398   4
  -4   0   1 0.29846 0.24899   4
  -4   0  -1 0.05960 0.23825   4
   4   0   1 0.43118 0.28087   4
   4   0  -1 0.21255 0.26078   4
  -4   0   1 0.79546 0.29385   3
   4   0  -1 0.36865 0.19307   3
   4   0   1 0.71329 0.27723   4
   4   0   1 0.43092 0.21045   3
   4   0  -1 -0.1869 0.23733   4
  -4   0  -1 0.61404 0.22394   3
   5   0   1 0.01017 0.27444   4
  -5   0  -1 0.01272 0.22381   3
   5   0   1 0.18842 0.22206   3
   5   0  -1 -0.1012 0.23651   4
   5   0   1 0.36385 0.26688   4
   5   0  -1 0.22686 0.23012   3
  -5   0   1 -0.2275 0.25856   4
  -5   0   1 -0.3120 0.24704   4
   5   0  -1 0.05603 0.27244   4
  -5   0  -1 -0.0229 0.23610   4
  -5   0  -1 0.10832 0.28919   4
  -5   0   1 0.38397 0.35652   3
  -6   0  -1 0.29738 0.24913   3
   6   0   1 -0.1346 0.26967   4
   6   0  -1 0.58577 0.32442   4
   6   0   1 0.02588 0.30561   4
   6   0  -1 0.23364 0.23422   3
  -6   0  -1 -0.0118 0.28455   4
  -6   0   1 0.42347 0.40360   3
  -6   0   1 0.24423 0.31766   4
   6   0  -1 0.21058 0.31435   4
   6   0   1 0.03777 0.22232   3
  -6   0  -1 0.30114 0.29537   4
  -6   0   1 0.34939 0.30037   4
   7   0  -1 0.07894 0.32098   4
   7   0   1 -0.0598 0.32175   4
  -7   0  -1 -0.0644 0.27920   4
  -7   0   1 0.05526 0.29557   3
  -7   0   1 -0.2695 0.29126   4
  -7   0   1 0.09786 0.34729   4
   7   0  -1 0.43707 0.27189   3
   7   0   1 0.27928 0.31463   4
  -7   0  -1 0.35717 0.29766   3
   7   0   1 0.16845 0.26644   3
   7   0  -1 -0.3362 0.30592   4
  -7   0  -1 0.10295 0.32737   4
  -8   0  -1 0.10842 0.39251   4
   8   0   1 0.29598 0.40043   4
   8   0   1 0.05012 0.30678   3
   8   0  -1 0.70189 0.47563   4
  -8   0   1 0.28820 0.38630   4
   8   0   1 -0.1757 0.35826   4
   8   0  -1 0.68392 0.34587   3
  -8   0  -1 -0.0480 0.35952   4
  -8   0  -1 0.33629 0.34420   3
  -8   0   1 0.00578 0.33944   3
   8   0  -1 0.63223 0.39894   4
  -8   0   1 0.15185 0.39761   4
  -9   0  -1 -0.4435 0.35170   4
   9   0   1 0.02934 0.42392   4
   9   0   1 -0.1003 0.45366   4
  -9   0   1 -0.9522 0.36045   4
   9   0  -1 0.08518 0.34232   3
  -9   0   1 0.40773 0.37287   3
  -9   0  -1 -0.4279 0.42877   4
   9   0   1 -0.1519 0.32475   3
  -9   0   1 -0.0982 0.38141   4
   9   0  -1 0.38715 0.44035   4
   9   0  -1 -0.1746 0.43860   4
  -9   0  -1 -0.2956 0.35163   3
 -10   0   1 0.12891 0.49138   4
 -10   0  -1 0.41447 0.46296   4
 -10   0  -1 -0.0805 0.39410   3
  10   0  -1 0.02008 0.35119   3
  10   0   1 0.17751 0.37215   3
  10   0   1 -0.1330 0.45506   4
 -10   0   1 0.29207 0.42414   3
 -10   0  -1 -0.0998 0.34247   4
  10   0  -1 0.12760 0.45973   4
 -10   0   1 -0.1655 0.41335   4
  10   0   1 -0.2887 0.42348   4
  10   0  -1 0.07371 0.45880   4
  11   0   1 -0.1449 0.46750   4
 -11   0   1 0.06743 0.47885   4
  11   0  -1 0.15168 0.39437   3
 -11   0   1 0.48778 0.49124   3
 -11   0   1 0.28245 0.50421   4
  11   0  -1 -0.2163 0.47897   4
 -11   0  -1 0.20028 0.49569   4
 -11   0  -1 0.18245 0.51094   4
 -11   0  -1 -0.0022 0.42400   3
  11   0   1 0.40279 0.41067   3
  11   0   1 -0.2232 0.45162   4
  11   0  -1 0.05034 0.45567   4
  12   0  -1 0.43238 0.53163   4
 -12   0  -1 -0.1316 0.46757   4
  12   0   1 0.22273 0.44703   3
 -12   0   1 0.64365 0.49823   4
  12   0   1 0.07215 0.52275   4
 -12   0   1 0.44440 0.52190   3
  12   0  -1 0.79066 0.47841   3
 -12   0  -1 -0.1763 0.45100   3
  12   0  -1 0.22877 0.55789   4
 -12   0  -1 -0.2253 0.54378   4
  12   0   1 0.18538 0.51701   4
 -12   0   1 -0.0054 0.56816   4
 -13   0  -1 0.34306 0.56039   4
 -13   0   1 0.22600 0.54592   3
  13   0   1 0.15110 0.45271   3
  13   0  -1 0.10186 0.52759   3
 -13   0  -1 0.05411 0.53133   3
  13   0  -1 -0.0740 0.54264   4
 -13   0   1 0.84282 0.62771   4
  13   0   1 -0.6361 0.52360   4
 -13   0   1 0.63599 0.60795   4
  13   0  -1 -1.1014 0.51091   4
  13   0   1 -0.1448 0.56081   4
 -13   0  -1 -0.1331 0.58955   4
  14   0   1 -0.5208 0.61089   4
 -14   0   1 -0.8688 0.51557   3
 -14   0  -1 -0.0556 0.67745   4
  14   0   1 -0.4560 0.57369   4
 -14   0   1 0.48114 0.58794   4
  14   0   1 0.38519 0.48295   3
 -14   0  -1 0.23566 0.58042   3
 -14   0  -1 -0.0612 0.52586   4
  14   0  -1 0.04533 0.50516   3
 -14   0   1 -0.8549 0.63885   4
  14   0  -1 -0.5867 0.59342   4
  14   0  -1 -0.7643 0.61072   4
 -15   0  -1 0.17187 0.76212   4
  15   0   1 -1.0310 0.60042   4
 -15   0   1 1.26328 0.76302   4
 -15   0  -1 -0.6128 0.57578   4
 -15   0   1 -0.5867 0.60847   4
  15   0   1 -0.3377 0.53120   3
  15   0  -1 1.01533 0.61896   3
 -15   0   1 0.69406 0.90492   3
 -15   0  -1 -0.2753 0.60784   3
  15   0  -1 -0.1830 0.67955   4
  15   0   1 -0.9222 0.62645   4
  15   0  -1 -0.8104 0.65922   4
 -16   0  -1 -0.4754 0.71860   4
  16   0   1 0.01431 0.73380   4
 -16   0  -1 -0.2262 0.71065   3
  16   0  -1 -0.2242 0.55712   3
  16   0   1 0.31068 0.62385   3
  16   0  -1 -0.5489 0.73874   4
 -16   0   1 -0.6864 0.64921   4
 -16   0   1 -0.9548 0.72380   4
 -16   0  -1 -0.8590 0.68198   4
  16   0   1 -0.3025 0.73447   4
 -16   0   1 0.01814 0.65776   3
  16   0  -1 0.36672 0.76038   4
  17   0   1 0.51696 0.63293   3
 -17   0   1 -0.7864 0.64740   4
 -17   0  -1 -0.0426 0.67046   4
  17   0   1 0.57015 0.85787   4
 -17   0  -1 -0.0597 0.81788   4
 -17   0   1 -0.1865 0.87534   4
  17   0  -1 -0.3839 0.57980   3
 -17   0  -1 0.22189 0.76599   3
 -17   0   1 0.09403 0.70810   3
  17   0  -1 -1.4260 0.69426   4
  17   0   1 -1.2085 0.72695   4
  17   0  -1 -0.8374 0.74747   4
 -18   0  -1 0.26425 0.93859   4
  18   0   1 -0.9569 0.81401   4
 -18   0  -1 -0.1297 0.80331   3
 -18   0   1 -0.2629 0.79075   4
  18   0  -1 1.28577 0.95682   4
  18   0  -1 0.61362 0.90063   4
  18   0  -1 -0.3650 0.68849   3
 -18   0   1 0.26174 0.80594   3
  18   0   1 1.51112 0.88771   4
 -18   0   1 -0.9737 0.88721   4
  18   0   1 1.14389 0.74240   3
 -18   0  -1 -0.3201 0.79089   4
  19   0  -1 0.13029 0.72267   3
  19   0  -1 -2.0239 0.86329   4
  19   0  -1 -1.0802 0.85473   4
 -19   0  -1 0.77713 0.85916   3
 -19   0  -1 -1.8186 0.87778   4
 -19   0   1 1.46508 1.03855   4
  19   0   1 -0.8471 0.86865   4
 -19   0   1 0.27860 0.93241   3
 -19   0   1 -0.4289 0.83207   4
 -19   0  -1 1.13426 1.06493   4
  19   0   1 -0.8023 0.87518   4
  19   0   1 0.46459 0.80679   3
  20   0  -1 -0.1268 1.00766   4
 -20   0  -1 -0.0385 1.03240   4
 -20   0  -1 -0.2487 0.85789   3
 -20   0   1 0.05649 1.01074   4
 -20   0  -1 -0.5550 0.93796   4
 -20   0   1 1.31814 1.07964   4
 -20   0   1 -0.1155 0.97543   3
  20   0   1 -1.1680 1.01290   4
  20   0  -1 0.10943 0.97223   4
  20   0   1 0.13776 0.98498   4
 -21   0   1 -1.7020 1.02109   4
  21   0   1 2.19007 1.10696   4
 -21   0   1 0.32753 1.04800   4
 -21   0  -1 0.47897 0.95230   3
 -21   0   1 1.46722 0.99854   3
  21   0   1 0.58089 1.01716   4
 -21   0  -1 0.08600 1.07956   4
  21   0  -1 -0.1019 1.00220   4
 -21   0  -1 1.94908 1.13018   4
  21   0  -1 0.68219 1.11704   4
 -22   0  -1 -0.3485 0.98888   3
  22   0   1 -2.6803 1.12146   4
 -22   0   1 1.28396 1.14452   4
 -22   0   1 0.37281 1.05236   3
 -22   0   1 -0.4453 1.20058   4
  22   0  -1 1.56773 1.13553   4
  22   0   1 -0.4709 1.02870   4
  22   0  -1 -1.2692 1.15825   4
 -22   0  -1 0.12297 1.01189   4
 -22   0  -1 0.92760 1.25812   4
  23   0  -1 -1.6470 0.99772   4
 -23   0  -1 0.13834 1.03879   3
 -23   0   1 0.93214 1.31737   4
 -23   0  -1 0.07180 1.36403   4
 -23   0   1 -0.1624 0.93920   3
  23   0   1 0.26585 1.11880   4
 -23   0  -1 -0.3164 1.03950   4
 -23   0   1 1.14184 1.21407   4
 -24   0   1 0.14162 1.23395   4
  24   0   1 0.41625 1.14649   4
 -24   0  -1 1.78355 1.18823   3
 -24   0   1 -0.4352 1.12290   3
 -24   0  -1 -1.2171 1.05070   4
  24   0  -1 -0.0251 1.20474   4
 -25   0   1 -0.6244 1.09740   3
 -25   0  -1 0.15118 1.10202   3
  25   0   1 -0.5403 1.21886   4
 -25   0  -1 -0.2966 1.17508   4
  25   0  -1 0.02022 1.28126   4
 -25   0   1 -0.4042 1.21841   4
 -26   0   1 -0.3771 1.24634   4
 -26   0  -1 -0.5394 1.14168   3
  26   0  -1 1.01893 1.37373   4
 -26   0   1 -1.5729 1.06613   3
 -26   0  -1 2.32806 1.38964   4
  26   0   1 -0.0283 1.33152   4
 -27   0  -1 -1.1079 1.16999   3
  27   0  -1 1.00106 1.63072   4
 -27   0   1 1.43214 1.30603   3
 -27   0   1 2.39480 1.37958   4
 -27   0  -1 -0.9728 1.40804   4
  27   0   1 -0.4542 1.42887   4
 -28   0  -1 2.19794 1.46406   3
 -28   0  -1 -0.4837 1.68287   4
  28   0   1 -0.1231 1.89250   4
  28   0  -1 -0.0811 1.63790   4
 -28   0   1 -1.3889 1.36237   3
 -28   0   1 -0.1623 1.63333   4
 -29   0   1 -0.9345 1.83357   4
  29   0   1 -1.3698 1.78235   4
 -29   0  -1 1.08763 1.94142   4
  29   0  -1 -2.9000 1.99923   4
 -29   0   1 2.09035 1.58778   3
 -29   0  -1 0.72912 1.47137   3
   1  -1   1 81.8473 1.78960   4
  -1  -1  -1 78.8092 1.72476   4
   1  -1  -1 69.8812 1.70801   4
  -1  -1   1 76.7545 1.75232   4
  -2   1   1 738.789 14.6466   4
   2  -1   1 680.028 14.6605   3
   2   1  -1 711.212 14.6150   4
   2   1   1 689.126 14.6019   4
  -2   1  -1 724.193 14.6609   4
   2  -1  -1 682.498 14.6230   3
   2  -1  -1 716.329 14.6360   4
  -2  -1   1 748.983 14.6588   4
   3   1  -1 174.860 3.77353   3
   3  -1   1 169.824 3.80013   4
  -3  -1  -1 167.264 3.69315   3
   3  -1   1 167.414 3.81936   4
   3   1  -1 174.893 3.77780   4
  -3  -1  -1 176.928 3.80160   4
  -3  -1  -1 163.645 3.76804   4
  -3   1   1 176.229 3.81247   4
   3  -1   1 171.444 3.78695   3
  -3  -1   1 169.429 3.77857   4
   3   1   1 172.727 3.77128   4
  -3   1  -1 169.001 3.79269   3
   3  -1  -1 166.592 3.75353   3
   3  -1  -1 169.439 3.81464   4
   3  -1  -1 173.214 3.79958   4
  -3  -1   1 164.456 3.75051   3
   3   1   1 171.905 3.70411   3
  -3   1  -1 171.222 3.81464   4
  -3  -1   1 170.009 3.80593   4
   4  -1   1 673.768 13.9510   4
  -4   1   1 629.925 13.8760   4
  -4  -1  -1 655.951 13.7803   3
   4   1  -1 671.312 13.8451   3
   4  -1   1 641.572 13.8923   4
  -4  -1  -1 660.145 13.8905   4
  -4   1   1 666.740 13.8655   3
  -4   1   1 674.810 13.9270   4
  -4  -1  -1 670.757 13.9180   4
   4   1  -1 666.268 13.8750   4
   4  -1  -1 674.500 13.9491   4
   4  -1  -1 652.854 13.8366   3
  -4   1  -1 659.052 13.8982   4
  -4   1  -1 675.031 13.9339   4
   4   1   1 682.182 13.8827   4
  -4  -1   1 668.722 13.9279   4
  -4   1  -1 667.776 13.8847   3
   4   1   1 664.285 13.7806   3
  -4  -1   1 672.271 13.8416   3
   4  -1  -1 672.261 13.9070   4
  -4  -1   1 654.511 13.8881   4
   5  -1   1 131.992 3.24843   4
  -5  -1  -1 134.919 3.11850   3
   5   1  -1 134.424 3.15859   3
   5  -1   1 133.975 3.17642   3
   5  -1   1 135.163 3.29430   4
   5   1  -1 130.223 3.24563   4
  -5  -1  -1 131.954 3.23802   4
   5   1  -1 128.909 3.20411   4
  -5   1   1 136.335 3.27788   4
  -5   1   1 132.941 3.24143   4
  -5  -1  -1 134.120 3.26474   4
  -5   1   1 131.646 3.18682   3
  -5   1  -1 135.545 3.20884   3
  -5  -1   1 130.627 3.23520   4
   5   1   1 135.982 3.11342   3
  -5   1  -1 137.030 3.28407   4
   5  -1  -1 132.070 3.28049   4
   5  -1  -1 132.805 3.24720   4
   5   1   1 137.657 3.23348   4
  -5  -1   1 137.757 3.28254   4
   5   1   1 126.377 3.21050   4
  -5   1  -1 135.216 3.25184   4
   6   1  -1 150.685 3.62040   4
  -6   1   1 149.881 3.67451   4
  -6   1   1 147.429 3.64418   4
   6   1  -1 148.027 3.66063   4
   6  -1   1 151.002 3.66413   4
   6  -1   1 151.845 3.71416   4
  -6  -1  -1 149.312 3.65114   4
  -6  -1  -1 149.367 3.67086   4
   6   1  -1 146.078 3.52615   3
   6  -1   1 146.992 3.54167   3
  -6  -1  -1 149.047 3.50294   3
   6   1   1 146.704 3.64060   4
  -6   1  -1 146.861 3.57655   3
  -6   1  -1 144.289 3.63453   4
  -6  -1   1 148.496 3.53872   3
  -6  -1   1 149.574 3.68104   4
   6  -1  -1 150.831 3.66247   4
   6   1   1 148.224 3.48978   3
  -6   1  -1 145.772 3.66552   4
   6  -1  -1 150.000 3.70635   4
   6   1   1 150.706 3.62502   4
   6  -1  -1 143.919 3.52777   3
  -7   1   1 4.37799 0.57064   4
  -7  -1  -1 5.30896 0.69413   4
   7   1  -1 4.12529 0.52892   4
   7  -1   1 5.69366 0.59670   3
  -7  -1  -1 4.09756 0.54431   4
  -7   1   1 3.91199 0.52693   4
   7   1  -1 5.96251 0.60254   3
   7  -1   1 4.11559 0.55569   4
   7   1  -1 5.39354 0.67962   4
  -7   1   1 6.88188 0.83494   3
  -7  -1  -1 3.53786 0.44344   3
  -7   1  -1 5.27515 0.60575   4
   7   1   1 5.29009 0.66138   4
   7   1   1 5.38307 0.55501   3
  -7   1  -1 5.42467 0.64650   3
  -7  -1   1 3.29170 0.49575   4
  -7   1  -1 3.60734 0.45003   4
  -7  -1   1 5.61520 0.61056   3
   7   1   1 6.24289 0.71895   4
   7  -1  -1 4.42101 0.56633   4
  -7  -1   1 6.11790 0.69142   4
   7  -1  -1 5.77986 0.58784   3
  -8  -1  -1 10.5819 0.90500   4
   8   1  -1 10.3414 0.90588   4
  -8   1   1 11.5819 0.90044   4
   8  -1   1 10.0829 0.77561   3
  -8  -1  -1 11.2785 0.79489   3
   8  -1   1 9.62313 0.90463   4
  -8  -1  -1 10.1662 0.93884   4
   8   1  -1 11.2256 0.79507   3
   8   1  -1 11.2490 0.91964   4
   8  -1   1 10.5868 0.95089   4
  -8   1   1 11.7270 0.94577   4
   8   1   1 10.2682 0.91500   4
  -8  -1   1 10.4476 0.90211   4
  -8   1  -1 10.4019 0.83393   3
   8  -1  -1 9.86188 0.75874   3
   8   1   1 9.57339 0.87064   4
   8   1   1 10.2758 0.74445   3
  -8   1  -1 11.2299 0.88531   4
  -8  -1   1 10.5963 0.80340   3
   8  -1  -1 9.73575 0.90955   4
  -8  -1   1 9.58178 0.91728   4
   8  -1  -1 10.5742 0.93870   4
   9  -1   1 131.696 3.69770   4
  -9  -1  -1 132.776 3.66266   4
   9   1  -1 132.524 3.46264   3
   9   1  -1 136.320 3.67441   4
  -9  -1  -1 132.259 3.68105   4
  -9   1   1 134.315 3.66370   4
   9  -1   1 130.050 3.63238   4
  -9   1   1 132.568 3.66338   4
  -9  -1  -1 130.043 3.44944   3
   9  -1   1 129.602 3.44237   3
  -9   1   1 134.106 3.54817   3
   9   1  -1 130.391 3.59117   4
  -9  -1   1 136.652 3.67913   4
  -9   1  -1 134.279 3.54489   3
   9   1   1 137.295 3.63020   4
   9  -1  -1 137.097 3.73663   4
   9   1   1 130.154 3.40997   3
   9   1   1 136.377 3.66621   4
  -9   1  -1 134.430 3.67912   4
  -9  -1   1 132.331 3.48832   3
  -9  -1   1 134.646 3.69124   4
   9  -1  -1 131.401 3.46615   3
  10   1  -1 38.0506 1.53792   3
 -10   1   1 39.3639 1.76033   4
 -10  -1  -1 36.6925 1.70431   4
  10  -1   1 34.1028 1.66728   4
  10   1  -1 37.9871 1.70169   4
 -10   1   1 36.0745 1.60380   3
  10  -1   1 35.8908 1.50752   3
  10  -1   1 39.2110 1.75512   4
 -10   1   1 37.8950 1.69626   4
 -10  -1  -1 37.1426 1.54140   3
  10   1  -1 37.5626 1.67197   4
 -10  -1   1 35.7515 1.53085   3
 -10  -1   1 38.8089 1.72537   4
 -10   1  -1 37.7614 1.72746   4
 -10  -1   1 36.8785 1.74840   4
  10  -1  -1 37.5989 1.70389   4
  10   1   1 37.7960 1.50562   3
  10   1   1 37.7910 1.69767   4
 -10   1  -1 38.8137 1.70790   4
  10  -1  -1 38.6614 1.75735   4
  10  -1  -1 38.0927 1.54176   3
  10   1   1 38.4862 1.68753   4
  11  -1   1 18.5552 1.33061   4
 -11   1   1 17.0820 1.25023   4
  11   1  -1 18.2016 1.31714   4
  11  -1   1 18.5042 1.34211   4
  11  -1   1 16.7252 1.12581   3
 -11   1   1 17.0373 1.34484   4
 -11  -1  -1 15.8844 1.23214   4
 -11  -1  -1 18.5684 1.37563   4
  11   1  -1 18.2919 1.30650   4
 -11  -1  -1 18.6637 1.17207   3
  11   1  -1 16.1041 1.10704   3
 -11   1   1 17.4970 1.23446   3
 -11  -1   1 17.5590 1.35083   4
  11   1   1 18.7207 1.28996   4
  11  -1  -1 17.4368 1.12384   3
 -11   1  -1 17.7833 1.27480   4
  11  -1  -1 17.4070 1.32445   4
  11   1   1 18.2176 1.29024   4
 -11   1  -1 21.0451 1.50480   3
 -11  -1   1 16.7918 1.14758   3
  11  -1  -1 19.1664 1.32045   4
 -11  -1   1 15.8272 1.24752   4
  11   1   1 17.0037 1.09302   3
 -11   1  -1 18.1166 1.35633   4
  12  -1   1 9.85382 1.18894   4
 -12  -1  -1 8.02258 0.97889   4
 -12  -1  -1 9.45094 1.09554   4
 -12   1   1 8.63102 1.08284   3
  12   1  -1 9.36635 1.15836   4
  12   1  -1 9.17521 1.15797   4
 -12   1   1 8.85554 1.11919   4
  12  -1   1 10.0506 1.22437   4
 -12   1   1 10.6938 1.22260   4
  12  -1   1 10.1459 1.00320   3
  12   1  -1 10.1593 1.01034   3
  12   1   1 9.53146 1.14319   4
 -12   1  -1 10.0217 1.09738   3
  12  -1  -1 9.70808 0.99203   3
 -12   1  -1 10.3559 1.11827   4
  12  -1  -1 10.1123 1.16454   4
 -12   1  -1 10.2354 1.24855   4
 -12  -1   1 9.42020 1.13694   4
 -12  -1   1 7.28384 0.96428   4
 -12  -1   1 10.1272 1.05387   3
  12  -1  -1 7.19593 0.96930   4
  12   1   1 10.2710 1.15432   4
  12   1   1 8.88037 0.95603   3
  13  -1   1 31.0649 1.78866   4
  13   1  -1 30.3961 1.75702   4
 -13   1   1 28.8637 1.78351   4
  13  -1   1 32.1467 1.84620   4
 -13  -1  -1 30.2737 1.78253   4
 -13   1   1 31.4820 1.76537   4
 -13  -1  -1 28.2673 1.58955   3
  13   1  -1 30.0069 1.55759   3
 -13   1   1 31.6981 1.70627   3
  13   1  -1 32.3804 1.80166   4
  13  -1   1 28.4708 1.53565   3
 -13  -1  -1 27.2681 1.79795   4
  13  -1  -1 30.3309 1.84289   4
 -13  -1   1 29.9060 1.63831   3
  13   1   1 31.9479 1.77830   4
  13  -1  -1 29.5017 1.76761   4
 -13   1  -1 29.2833 1.81694   4
 -13  -1   1 29.5068 1.75454   4
  13  -1  -1 31.5606 1.57264   3
 -13   1  -1 30.9372 1.68483   3
 -13   1  -1 30.3108 1.77249   4
  13   1   1 32.7903 1.80372   4
  13   1   1 27.0207 1.48715   3
 -13  -1   1 31.9222 1.84931   4
  14  -1   1 24.5001 1.74244   4
 -14   1   1 23.4727 1.63195   3
  14   1  -1 27.2978 1.77076   4
  14  -1   1 25.8077 1.81510   4
 -14  -1  -1 24.4018 1.82012   4
 -14   1   1 23.7797 1.76870   4
  14   1  -1 22.8539 1.48304   3
 -14  -1  -1 24.0349 1.56758   3
 -14   1   1 25.7380 1.70920   4
  14  -1   1 22.8111 1.48896   3
 -14  -1  -1 24.9696 1.70528   4
  14   1  -1 25.6678 1.72434   4
  14   1   1 24.6258 1.71125   4
  14  -1  -1 27.3299 1.78753   4
 -14   1  -1 23.2657 1.70396   4
  14   1   1 25.4110 1.51662   3
 -14  -1   1 22.1698 1.55361   3
 -14   1  -1 24.4899 1.64581   3
  14  -1  -1 24.3696 1.50478   3
 -14  -1   1 26.2925 1.85938   4
  14  -1  -1 25.7849 1.79549   4
  14   1   1 26.3127 1.75422   4
 -14  -1   1 24.2315 1.69034   4
 -14   1  -1 24.6239 1.79071   4
 -15   1   1 7.04520 1.13153   4
 -15  -1  -1 5.35820 0.88139   4
  15  -1   1 6.25273 1.03038   4
 -15  -1  -1 5.92228 1.10927   4
  15   1  -1 7.11101 1.08637   4
  15  -1   1 7.81449 0.98585   3
 -15  -1  -1 6.08197 0.91043   3
  15  -1   1 5.40347 1.04941   4
 -15   1   1 8.70321 1.19197   4
  15   1  -1 6.83208 1.03378   4
  15   1  -1 7.57121 0.96775   3
 -15   1   1 6.37163 0.97302   3
  15   1   1 6.65677 0.96301   4
 -15  -1   1 5.67066 0.99037   3
  15   1   1 7.07483 0.95366   3
  15  -1  -1 6.80653 1.09051   4
 -15  -1   1 6.47043 1.02280   4
 -15  -1   1 5.88672 1.02893   4
 -15   1  -1 6.52068 1.00240   4
  15   1   1 6.47850 1.09108   4
  15  -1  -1 8.06041 0.99893   3
  15  -1  -1 7.33585 1.06300   4
 -15   1  -1 5.57616 0.99198   4
 -15   1  -1 7.07669 1.07053   3
 -16  -1  -1 62.0570 2.83988   4
  16   1  -1 62.5241 2.78783   4
  16  -1   1 61.7977 2.54296   3
 -16  -1  -1 63.6581 2.65786   3
  16   1  -1 64.2955 2.56435   3
 -16   1   1 60.8682 2.71932   3
 -16   1   1 60.5251 2.85610   4
 -16  -1  -1 61.1206 2.89357   4
  16  -1   1 68.3773 2.99459   4
 -16   1   1 64.6507 2.85188   4
  16  -1   1 59.1559 2.80276   4
  16   1  -1 67.2842 2.92411   4
  16   1   1 62.0792 2.56075   3
  16  -1  -1 61.9830 2.93857   4
  16  -1  -1 60.8589 2.55564   3
 -16   1  -1 66.7938 2.94443   4
  16  -1  -1 64.3341 2.87934   4
 -16  -1   1 65.9530 2.98475   4
 -16   1  -1 65.7021 2.76235   3
  16   1   1 64.7294 2.90222   4
 -16  -1   1 61.5316 2.67743   3
  16   1   1 61.0978 2.76673   4
 -16  -1   1 60.3584 2.85919   4
 -16   1  -1 63.5061 2.83971   4
 -17  -1  -1 2.20795 0.89370   3
 -17   1   1 1.73914 0.96014   4
 -17   1   1 3.25545 0.90565   3
 -17  -1  -1 2.75738 0.92369   4
  17  -1   1 3.58300 1.03532   4
 -17   1   1 4.93636 1.07294   4
  17  -1   1 1.26233 0.87308   4
 -17  -1  -1 2.65979 1.02096   4
  17   1  -1 1.21948 0.74983   3
  17   1  -1 4.75060 1.07473   4
  17   1  -1 3.35979 1.00042   4
  17  -1   1 2.22915 0.80913   3
  17   1   1 2.02249 0.96211   4
  17  -1  -1 2.01493 0.95901   4
  17   1   1 2.16605 0.91502   4
  17   1   1 2.27427 0.77638   3
 -17   1  -1 4.73684 1.00961   3
  17  -1  -1 2.58385 0.79868   3
 -17   1  -1 1.43459 0.95366   4
 -17  -1   1 3.72661 0.99786   3
 -17  -1   1 1.91217 1.02513   4
 -17   1  -1 2.18606 0.95317   4
 -17  -1   1 2.52946 0.90063   4
  17  -1  -1 2.46279 0.99165   4
 -18   1   1 32.5181 2.31443   4
  18   1  -1 37.8782 2.43103   4
 -18  -1  -1 36.5362 2.53507   4
  18   1  -1 35.9519 2.13425   3
  18  -1   1 40.5372 2.59983   4
  18  -1   1 41.2351 2.52120   4
 -18   1   1 36.5917 2.48278   4
 -18  -1  -1 36.9521 2.38398   4
 -18  -1  -1 33.9820 2.20351   3
  18  -1   1 35.0630 2.09452   3
  18   1  -1 39.8344 2.44345   4
 -18   1   1 37.4492 2.32412   3
  18  -1  -1 36.4897 2.51445   4
  18   1   1 36.8932 2.08320   3
 -18   1  -1 40.0639 2.33767   3
 -18  -1   1 33.3170 2.47542   4
  18   1   1 35.6019 2.39246   4
 -18   1  -1 32.8978 2.33987   4
 -18  -1   1 34.0605 2.32957   4
  18  -1  -1 37.1701 2.42728   4
  18   1   1 39.6065 2.42681   4
  18  -1  -1 39.5484 2.17698   3
 -18  -1   1 36.9489 2.29545   3
 -18   1  -1 40.4708 2.56680   4
 -19   1   1 26.6659 2.24727   4
 -19  -1  -1 29.9101 2.46495   4
 -19   1   1 25.9977 2.33460   4
  19   1  -1 27.2642 2.27153   4
 -19  -1  -1 27.3789 2.12995   3
  19   1  -1 28.3360 2.25135   4
  19  -1   1 26.1069 2.43212   4
  19  -1   1 29.3472 2.33932   4
 -19   1   1 29.3703 2.23029   3
  19   1  -1 30.0146 2.01207   3
 -19  -1  -1 27.1965 2.21157   4
  19  -1   1 26.3609 1.93500   3
 -19   1  -1 28.8962 2.47803   4
  19   1   1 30.4994 2.30649   4
  19   1   1 32.8758 2.36588   4
 -19   1  -1 28.1750 2.20633   3
  19  -1  -1 28.4746 2.32500   4
  19  -1  -1 25.6844 1.95606   3
 -19  -1   1 29.9180 2.18103   3
 -19  -1   1 24.9173 2.39236   4
  19  -1  -1 22.6919 2.27162   4
 -19   1  -1 26.0433 2.19079   4
  19   1   1 22.1707 1.85649   3
 -19  -1   1 27.9869 2.25305   4
  20   1  -1 128.285 4.70892   4
 -20   1   1 120.890 4.65115   4
 -20  -1  -1 121.046 4.37309   3
 -20  -1  -1 116.431 4.64458   4
  20   1  -1 118.147 4.49575   4
  20  -1   1 138.092 4.90046   4
 -20   1   1 116.054 4.57180   4
 -20  -1  -1 127.466 4.73025   4
  20  -1   1 119.399 4.58137   4
 -20   1   1 128.582 4.55343   3
 -20   1  -1 121.028 4.60376   4
 -20   1  -1 109.636 4.50458   4
  20   1   1 126.348 4.57109   4
 -20  -1   1 123.727 4.70766   4
  20   1   1 124.661 4.65711   4
 -20  -1   1 117.631 4.62662   4
 -20  -1   1 120.697 4.37532   3
  20  -1  -1 123.152 4.61929   4
  20  -1  -1 123.828 4.75560   4
 -20   1  -1 118.366 4.45698   3
 -21  -1  -1 8.91409 1.50578   4
 -21   1   1 11.0608 1.64056   4
  21  -1   1 10.5179 1.59415   4
 -21   1   1 9.02409 1.39648   3
  21   1  -1 9.19335 1.51501   4
 -21   1   1 11.5983 1.69590   4
 -21  -1  -1 9.18776 1.45147   3
  21  -1   1 11.8211 1.68781   4
 -21  -1  -1 8.53969 1.55191   4
  21   1  -1 9.85011 1.47500   4
 -21   1  -1 12.3615 1.77439   4
 -21   1  -1 11.8215 1.59328   3
  21   1   1 11.4924 1.58080   4
 -21  -1   1 8.39546 1.50274   4
  21  -1  -1 11.1282 1.62075   4
  21   1   1 11.3873 1.75078   4
 -21   1  -1 11.1155 1.65847   4
 -21  -1   1 12.2176 1.52947   3
  21  -1  -1 10.3033 1.56558   4
 -21  -1   1 11.5663 1.64984   4
 -22   1   1 2.62690 1.18094   4
 -22   1   1 0.92779 1.15597   4
 -22  -1  -1 1.09434 1.01245   3
  22  -1   1 1.63004 1.27584   4
 -22  -1  -1 0.99688 1.17212   4
 -22   1   1 1.29718 1.02785   3
  22  -1   1 -1.2587 1.00365   4
 -22  -1  -1 1.28222 1.09057   4
  22   1  -1 1.24682 1.06679   4
  22  -1  -1 2.13614 1.23528   4
 -22   1  -1 0.81905 1.02873   3
 -22   1  -1 3.36138 1.27641   4
 -22  -1   1 -0.0102 1.05241   4
  22  -1  -1 0.18961 1.16453   4
 -22   1  -1 0.48729 1.04080   4
 -22  -1   1 0.65996 1.09036   3
  22   1   1 2.20670 1.17751   4
 -22  -1   1 1.26346 1.25345   4
 -23  -1  -1 -0.1985 1.00281   3
 -23   1   1 -1.1169 1.03660   4
  23  -1   1 -0.3322 1.15259   4
 -23   1   1 0.11265 1.12180   3
 -23  -1  -1 1.30503 1.38977   4
 -23  -1  -1 -0.6337 1.13194   4
  23   1  -1 2.45045 1.26568   4
  23   1   1 1.58110 1.18740   4
 -23  -1   1 0.12746 0.96968   3
  23  -1  -1 2.28657 1.24386   4
 -23   1  -1 1.33314 1.09498   3
 -23  -1   1 0.54709 1.09271   4
 -23  -1   1 -2.4304 1.20640   4
 -23   1  -1 0.47457 1.10751   4
 -24  -1  -1 14.7562 2.25978   4
  24   1  -1 21.9590 2.52640   4
  24  -1   1 22.6843 2.58637   4
 -24  -1  -1 18.9146 2.26356   3
 -24  -1  -1 22.2773 2.48140   4
 -24   1   1 14.2613 1.85854   4
 -24   1   1 19.0219 2.29065   3
  24  -1  -1 19.3793 2.52509   4
  24   1   1 22.5942 2.46171   4
 -24  -1   1 20.1445 2.27462   3
 -24  -1   1 19.1923 2.46962   4
 -24   1  -1 23.3879 2.53467   4
 -24  -1   1 15.1814 2.41834   4
 -24   1  -1 18.5655 2.29073   3
  25  -1   1 2.22957 1.33034   4
  25   1  -1 1.18652 1.27756   4
 -25   1   1 1.33301 1.30219   3
 -25   1   1 1.34544 1.31843   4
 -25  -1  -1 0.81140 1.15659   3
 -25  -1  -1 -0.5927 1.17407   4
 -25  -1   1 1.44135 1.32274   4
 -25   1  -1 2.72554 1.25198   3
 -25   1  -1 4.33948 1.33393   4
 -25  -1   1 2.12875 1.32197   3
  25   1   1 0.90252 1.33302   4
  25  -1  -1 4.91126 1.47771   4
 -26   1   1 0.38354 1.21544   3
 -26  -1  -1 4.18700 1.44584   3
 -26  -1  -1 0.16292 1.31999   4
  26   1  -1 1.55515 1.44562   4
 -26   1   1 1.70845 1.50030   4
  26  -1   1 0.81877 1.48976   4
 -26   1  -1 0.48018 1.25023   3
 -26  -1   1 0.81387 1.26076   3
 -26   1  -1 1.51145 1.36843   4
 -26  -1   1 0.53453 1.39590   4
  26   1   1 2.21601 1.55285   4
  26  -1  -1 1.26660 1.55976   4
 -27   1   1 9.97958 1.87512   4
  27  -1   1 13.5687 2.32657   4
  27   1  -1 10.3869 1.81823   4
 -27  -1  -1 12.9892 2.00546   4
 -27   1   1 16.5153 2.23025   3
 -27  -1  -1 12.0349 1.87983   3
 -27  -1   1 13.4763 1.96242   3
  27  -1  -1 12.6291 2.09864   4
 -27  -1   1 14.6634 2.27630   4
 -27   1  -1 13.6249 2.00718   4
  27   1   1 14.8704 2.30511   4
 -27   1  -1 13.6947 1.90366   3
  28   1  -1 -0.1787 1.56438   4
 -28  -1  -1 -0.1622 1.34400   3
 -28   1   1 -0.6943 1.19741   3
 -28  -1  -1 -0.9179 1.61611   4
  28  -1   1 -0.2222 1.73707   4
 -28   1   1 -0.6244 1.52047   4
  28  -1  -1 -1.9512 1.72218   4
 -28   1  -1 -1.1920 1.51265   4
 -28  -1   1 0.05019 1.29540   3
  28   1   1 -0.9592 1.56162   4
 -28   1  -1 1.01779 1.31815   3
 -28  -1   1 0.21398 1.57622   4
 -29  -1  -1 7.49420 2.27636   4
  29   1  -1 4.46825 2.44304   4
 -29   1   1 6.94861 2.27838   4
  29  -1   1 9.81618 2.34050   4
 -29  -1  -1 10.7306 2.15188   3
 -29   1   1 7.31721 1.87856   3
  29  -1  -1 10.2721 2.52410   4
  29   1   1 7.11094 2.62656   4
 -29   1  -1 7.92890 2.19347   4
 -29   1  -1 12.2003 1.96924   3
 -29  -1   1 10.1343 1.81032   3
 -29  -1   1 9.81562 2.28914   4
   0  -2  -1 480.570 9.18822   3
   0  -2   1 399.194 8.96406   4
   1  -2   1 0.73152 0.14261   4
  -1   2   1 0.41433 0.18236   3
   1  -2   1 0.19772 0.20266   3
   1  -2   1 0.35072 0.12235   4
   1  -2  -1 0.57588 0.19301   3
   1  -2  -1 0.48290 0.11565   4
  -1   2  -1 0.44915 0.11201   4
  -1  -2   1 0.51657 0.11821   4
  -1   2  -1 0.53054 0.11390   4
  -1   2  -1 0.23440 0.18632   3
   1  -2  -1 0.53537 0.10487   4
  -2   2   1 84.6332 2.10046   3
   2   2  -1 87.9255 1.95213   4
  -2   2   1 86.9839 1.95895   4
   2  -2   1 86.0820 2.15304   3
  -2  -2  -1 86.1862 2.01673   3
   2   2  -1 88.8511 1.94056   4
   2  -2   1 86.6030 2.02268   4
   2   2  -1 87.4233 2.13043   3
   2  -2   1 86.6073 2.00793   4
  -2  -2  -1 88.3630 1.95398   4
  -2   2   1 87.3666 1.95655   4
  -2  -2  -1 83.7928 1.94149   4
   2   2   1 88.1605 1.90257   4
   2   2   1 87.7250 1.90271   4
  -2   2  -1 86.6291 2.16504   3
  -2  -2   1 83.2194 1.96157   4
   2  -2  -1 85.9227 1.98473   4
  -2   2  -1 88.3344 1.99732   4
   2   2   1 89.1465 2.04646   3
   2  -2  -1 85.3345 1.99062   4
  -2  -2   1 83.4080 2.10048   3
  -2   2  -1 87.1770 1.98193   4
   2  -2  -1 86.7538 2.09150   3
  -2  -2   1 88.4803 1.99191   4
  -3   2   1 12.5381 0.55971   4
   3  -2   1 12.2625 0.59825   4
   3   2  -1 11.8037 0.53518   4
   3  -2   1 10.6915 0.63305   3
  -3   2   1 11.8986 0.62888   3
  -3  -2  -1 11.3373 0.55464   4
   3   2  -1 13.4458 0.63402   3
  -3  -2  -1 11.1991 0.54015   4
  -3  -2  -1 12.1861 0.53970   3
   3  -2   1 11.8045 0.59779   4
  -3  -2   1 12.3540 0.61016   3
  -3  -2   1 11.3591 0.56342   4
   3   2   1 11.9525 0.52645   4
  -3  -2   1 11.1512 0.55052   4
   3   2   1 11.6986 0.51508   4
   3  -2  -1 11.2909 0.60143   3
  -3   2  -1 12.1526 0.57206   4
  -3   2  -1 13.4015 0.79575   3
   3  -2  -1 11.3653 0.59073   4
   3   2   1 11.3389 0.54335   3
   3  -2  -1 12.0254 0.58604   4
   4   2  -1 441.144 9.27742   4
   4  -2   1 443.450 9.39716   4
  -4  -2  -1 440.878 9.33599   4
  -4   2   1 438.482 9.38678   3
  -4  -2  -1 437.340 9.30964   4
  -4  -2  -1 438.678 9.25926   3
   4  -2   1 430.949 9.34685   4
   4  -2   1 434.890 9.39124   3
  -4   2   1 447.186 9.34515   4
   4   2  -1 434.451 9.34253   3
   4  -2  -1 429.382 9.33556   4
   4   2   1 438.483 9.26818   4
   4   2   1 444.209 9.27780   3
   4  -2  -1 450.866 9.39478   4
  -4  -2   1 427.039 9.34088   4
  -4   2  -1 443.407 9.36094   4
  -4  -2   1 432.457 9.33710   3
   4  -2  -1 442.246 9.35762   3
  -4  -2   1 440.310 9.32098   4
  -4   2  -1 446.719 9.43728   3
   5  -2   1 32.2023 1.19754   4
   5   2  -1 33.9657 1.14350   3
  -5   2   1 32.0272 1.16128   4
  -5  -2  -1 32.5209 1.16509   4
   5  -2   1 32.1265 1.20115   4
   5  -2   1 31.6871 1.16206   3
  -5   2   1 32.5507 1.18003   3
  -5  -2  -1 30.7840 1.05335   3
   5   2  -1 31.4248 1.10789   4
  -5  -2  -1 32.7180 1.16894   4
   5   2   1 33.6765 1.08915   3
  -5   2  -1 34.3507 1.18551   4
   5  -2  -1 32.2028 1.18008   4
  -5   2  -1 32.5331 1.19899   3
   5  -2  -1 31.7953 1.19590   4
   5  -2  -1 30.7556 1.13159   3
  -5  -2   1 32.6498 1.17286   4
  -5  -2   1 31.1731 1.11079   3
  -5  -2   1 32.7662 1.17095   4
   5   2   1 32.5697 1.12026   4
   6   2  -1 9.42671 0.68940   4
   6  -2   1 8.55282 0.72710   4
  -6   2   1 8.35717 0.68315   4
  -6   2   1 8.20659 0.69402   4
  -6  -2  -1 7.91232 0.60390   3
  -6   2   1 8.61988 0.70990   3
   6  -2   1 7.07619 0.73416   4
   6   2  -1 8.83177 0.65967   3
   6  -2   1 8.72975 0.68479   3
  -6  -2  -1 8.02940 0.74851   4
  -6  -2  -1 8.82008 0.71372   4
  -6   2  -1 7.51204 0.69615   3
  -6  -2   1 8.24610 0.70774   4
   6   2   1 9.17198 0.69007   4
  -6  -2   1 8.95606 0.65541   3
  -6   2  -1 7.72435 0.67517   4
  -6  -2   1 7.70120 0.72566   4
   6  -2  -1 8.62251 0.74356   4
  -6   2  -1 9.98725 0.73077   4
   6  -2  -1 7.96900 0.65302   3
   6  -2  -1 8.41647 0.71476   4
   6   2   1 8.28026 0.60919   3
  -7   2   1 49.4034 1.68128   4
  -7  -2  -1 48.7116 1.70113   4
  -7   2   1 48.9835 1.68526   4
   7  -2   1 48.0501 1.71471   4
  -7  -2  -1 50.0413 1.55084   3
   7   2  -1 47.8376 1.59043   3
   7   2  -1 46.9667 1.61916   4
   7  -2   1 47.1322 1.72589   4
  -7  -2  -1 47.8551 1.68751   4
  -7   2   1 48.5399 1.67291   3
  -7   2  -1 49.2331 1.69620   4
   7   2   1 49.2512 1.63616   4
   7  -2  -1 50.3474 1.75858   4
  -7  -2   1 45.0720 1.65902   4
   7   2   1 49.9831 1.56116   3
  -7   2  -1 48.4135 1.67737   4
  -7  -2   1 48.0773 1.59527   3
  -7  -2   1 48.0920 1.69927   4
   7  -2  -1 47.2274 1.60045   3
  -8  -2  -1 31.9272 1.44543   4
   8   2  -1 31.4792 1.30423   3
   8  -2   1 30.7957 1.32004   3
  -8  -2  -1 32.8618 1.44100   4
   8  -2   1 32.9009 1.48338   4
   8  -2   1 32.5318 1.47009   4
   8   2  -1 31.4603 1.37617   4
  -8  -2  -1 31.4546 1.26354   3
   8   2  -1 33.4393 1.40037   4
  -8   2   1 33.6939 1.44592   4
  -8   2   1 33.3207 1.42269   4
  -8   2   1 31.6822 1.38332   3
  -8   2  -1 32.0641 1.43082   4
  -8   2  -1 33.0895 1.43343   4
   8  -2  -1 32.8241 1.32960   3
   8   2   1 31.0095 1.25812   3
   8  -2  -1 32.1911 1.46944   4
   8   2   1 30.8612 1.36484   4
   8   2   1 27.6914 1.30983   4
   8  -2  -1 32.6006 1.45575   4
  -8  -2   1 32.4537 1.32414   3
  -8  -2   1 33.0816 1.45463   4
  -8  -2   1 30.0881 1.41744   4
   9   2  -1 218.393 5.32242   4
   9  -2   1 215.042 5.33596   4
  -9  -2  -1 212.813 5.34351   4
   9  -2   1 217.479 5.41870   4
   9  -2   1 212.330 5.17618   3
   9   2  -1 217.778 5.16805   3
  -9  -2  -1 216.122 5.10534   3
   9   2  -1 221.619 5.26910   4
  -9   2   1 215.181 5.32817   4
  -9   2   1 210.004 5.29456   4
  -9  -2  -1 210.884 5.31227   4
  -9   2   1 211.306 5.24753   3
  -9  -2   1 210.661 5.30580   4
   9   2   1 214.316 5.24139   4
  -9   2  -1 213.737 5.30575   4
  -9   2  -1 216.689 5.34449   4
   9  -2  -1 212.977 5.32885   4
   9   2   1 212.020 5.09999   3
  -9   2  -1 207.163 5.24521   3
  -9  -2   1 212.600 5.15173   3
   9  -2  -1 220.468 5.42903   4
  -9  -2   1 210.653 5.34120   4
   9   2   1 214.703 5.28574   4
  10  -2   1 93.5896 2.90320   4
 -10  -2  -1 87.3489 2.63364   3
  10   2  -1 91.6986 2.84084   4
  10   2  -1 92.4611 2.80608   4
 -10  -2  -1 88.8291 2.87122   4
 -10  -2  -1 86.7833 2.85044   4
  10   2  -1 86.6524 2.65627   3
 -10   2   1 90.1521 2.84448   4
 -10   2   1 88.5390 2.84947   4
  10  -2   1 90.3364 2.93486   4
 -10   2  -1 89.8075 2.80628   3
 -10  -2   1 91.5101 2.90243   4
  10  -2  -1 91.3558 2.69892   3
  10   2   1 90.8669 2.79597   4
 -10  -2   1 86.7648 2.66266   3
 -10   2  -1 93.2916 2.88149   4
 -10   2  -1 89.1499 2.85954   4
 -10  -2   1 88.6143 2.87645   4
  10   2   1 88.2027 2.62223   3
  10  -2  -1 92.0734 2.88879   4
  10  -2  -1 88.4484 2.92441   4
  10   2   1 89.6581 2.81789   4
  11   2  -1 9.58910 0.95050   3
 -11  -2  -1 5.07361 0.70542   4
  11  -2   1 9.06894 1.12222   4
  11   2  -1 7.35073 0.87813   4
 -11   2   1 7.22336 1.05176   3
 -11  -2  -1 8.40265 0.93730   3
 -11  -2  -1 5.37741 0.79647   4
  11  -2   1 8.46950 0.93285   3
  11   2  -1 9.17578 1.03982   4
 -11   2   1 6.36896 0.83757   4
  11  -2   1 6.06344 0.81874   4
 -11   2   1 8.85206 1.06003   4
  11  -2  -1 8.49709 0.94185   3
 -11  -2   1 7.25040 0.94178   3
 -11   2  -1 8.34815 1.03169   3
  11   2   1 7.58256 0.87131   3
 -11  -2   1 5.72736 0.80437   4
  11   2   1 7.92386 1.03911   4
 -11   2  -1 6.94614 0.87165   4
 -11  -2   1 8.89005 1.08281   4
  11  -2  -1 6.49272 0.79560   4
  11   2   1 7.93438 1.05138   4
 -11   2  -1 5.84032 0.76767   4
  11  -2  -1 6.86565 0.86131   4
  12   2  -1 75.4031 2.51632   3
 -12  -2  -1 76.3883 2.76325   4
  12   2  -1 71.5744 2.61705   4
 -12   2   1 74.0354 2.64566   3
  12  -2   1 75.3512 2.79752   4
 -12   2   1 73.0164 2.70024   4
 -12  -2  -1 75.8046 2.76173   4
  12  -2   1 75.3811 2.74640   4
 -12   2   1 73.5492 2.68298   4
  12   2  -1 76.3182 2.71751   4
 -12  -2   1 73.7396 2.53060   3
 -12   2  -1 75.5057 2.72012   4
  12   2   1 76.3291 2.68961   4
 -12   2  -1 75.6931 2.73785   4
  12   2   1 73.3979 2.45416   3
 -12  -2   1 75.2555 2.76685   4
  12  -2  -1 71.0148 2.48377   3
 -12  -2   1 74.9392 2.75384   4
  12  -2  -1 76.4761 2.74499   4
  12  -2  -1 76.4259 2.82981   4
 -12   2  -1 72.7978 2.62655   3
  12   2   1 72.7193 2.62567   4
 -13  -2  -1 18.9625 1.51026   4
 -13   2   1 20.6425 1.63429   4
  13   2  -1 20.2424 1.51467   4
  13  -2   1 20.5346 1.64388   4
  13  -2   1 18.4584 1.35118   3
 -13  -2  -1 20.3803 1.40184   3
  13  -2   1 22.1020 1.63224   4
 -13   2   1 18.9914 1.51496   3
  13   2  -1 20.2806 1.52416   4
 -13  -2  -1 19.4757 1.61785   4
  13   2  -1 19.4132 1.35933   3
 -13   2   1 21.5515 1.52137   4
 -13  -2   1 17.7543 1.50541   4
  13   2   1 19.1049 1.29788   3
  13   2   1 21.2435 1.53473   4
  13  -2  -1 18.1216 1.33260   3
  13  -2  -1 21.1768 1.58914   4
 -13   2  -1 20.1890 1.50234   3
 -13  -2   1 18.2148 1.37216   3
 -13   2  -1 21.1650 1.64363   4
  13   2   1 16.9663 1.44989   4
 -13   2  -1 20.4950 1.51385   4
  13  -2  -1 18.0722 1.58288   4
 -13  -2   1 17.5114 1.61077   4
  14  -2   1 12.5129 1.49334   4
 -14   2   1 13.7567 1.72476   3
 -14  -2  -1 11.7904 1.51889   4
  14   2  -1 14.6646 1.44998   4
 -14   2   1 11.3175 1.35166   4
 -14  -2  -1 11.7089 1.38472   4
 -14   2   1 12.7683 1.48881   4
  14  -2   1 13.2728 1.51026   4
 -14  -2  -1 10.7665 1.27302   3
  14   2  -1 10.4310 1.33695   4
  14  -2   1 12.5321 1.24018   3
  14   2  -1 11.0431 1.19789   3
 -14  -2   1 11.6801 1.30163   3
  14   2   1 11.3046 1.38377   4
 -14   2  -1 12.8593 1.49294   4
  14   2   1 13.1911 1.40088   4
  14  -2  -1 11.5266 1.44060   4
  14  -2  -1 12.2859 1.26694   3
 -14   2  -1 9.74118 1.30218   4
 -14  -2   1 12.4995 1.57364   4
 -14   2  -1 11.4940 1.38210   3
  14  -2  -1 12.4840 1.48777   4
  14   2   1 11.3024 1.17031   3
 -14  -2   1 10.9018 1.35468   4
  15  -2   1 1.25227 0.88982   4
 -15   2   1 1.38618 0.86024   4
  15  -2   1 1.73361 0.70817   3
  15   2  -1 0.71404 0.66460   3
 -15  -2  -1 1.34437 0.89262   4
  15   2  -1 1.43278 0.81098   4
  15   2  -1 1.89265 0.74271   4
 -15   2   1 1.37737 0.82376   3
 -15  -2  -1 1.28280 0.77920   3
  15  -2   1 0.97945 0.76750   4
 -15   2   1 1.13377 0.78452   4
 -15  -2  -1 1.08260 0.76881   4
  15   2   1 1.08599 0.66893   3
 -15  -2   1 1.12406 0.74371   3
  15   2   1 2.63384 0.86358   4
 -15   2  -1 2.20148 0.85260   4
 -15   2  -1 0.95231 0.75576   3
  15  -2  -1 0.76155 0.64307   3
  15   2   1 1.03320 0.75684   4
 -15   2  -1 1.67654 0.74331   4
  15  -2  -1 1.19048 0.82133   4
 -15  -2   1 1.30556 0.79395   4
  15  -2  -1 1.05703 0.84900   4
 -15  -2   1 1.62093 0.90568   4
 -16   2   1 34.3445 2.14731   3
 -16   2   1 35.0454 2.15105   4
 -16  -2  -1 29.8037 1.95555   3
 -16  -2  -1 33.1863 2.16050   4
 -16   2   1 30.3477 2.18663   4
  16   2  -1 33.7424 2.15607   4
  16  -2   1 34.0766 1.96575   3
  16  -2   1 36.6025 2.35973   4
 -16  -2  -1 29.3917 2.23869   4
  16   2  -1 33.7694 2.15340   4
  16   2  -1 33.1867 1.93937   3
  16  -2   1 36.5258 2.25271   4
  16  -2  -1 33.6037 2.21760   4
 -16  -2   1 30.5653 2.27629   4
 -16  -2   1 36.0951 2.09277   3
  16   2   1 34.0626 2.14865   4
 -16   2  -1 34.8060 2.31125   4
 -16   2  -1 34.3893 2.13885   4
  16   2   1 37.0716 2.22366   4
 -16   2  -1 34.8654 2.15426   3
  16  -2  -1 32.0071 1.92420   3
  16   2   1 34.4445 1.94094   3
  16  -2  -1 33.4559 2.29871   4
 -16  -2   1 38.3874 2.24308   4
 -17   2   1 2.88311 1.02298   4
  17  -2   1 3.07959 1.01538   4
  17   2  -1 2.20557 0.90690   4
  17   2  -1 2.27579 0.80996   3
 -17  -2  -1 1.00817 0.92526   4
  17  -2   1 1.81240 0.76673   3
 -17   2   1 2.59516 0.93472   3
  17  -2   1 1.82611 1.02301   4
 -17   2   1 2.79684 0.97648   4
  17   2  -1 1.53919 0.89425   4
 -17  -2  -1 1.20697 0.89775   4
 -17  -2  -1 1.31182 0.89800   3
 -17   2  -1 1.23655 0.87529   3
  17  -2  -1 1.66218 0.85824   4
  17  -2  -1 1.48142 1.02860   4
 -17   2  -1 2.46260 0.99804   4
 -17  -2   1 2.71391 0.97660   3
 -17   2  -1 1.63173 0.90487   4
  17  -2  -1 0.65386 0.64205   3
  17   2   1 1.63483 0.88001   4
  17   2   1 2.47956 0.91307   4
  17   2   1 2.71044 0.78539   3
 -17  -2   1 2.84271 1.09154   4
 -17  -2   1 3.26935 0.99665   4
 -18   2   1 3.17461 1.04771   3
  18   2  -1 2.08616 0.87089   4
  18   2  -1 2.93015 1.03570   4
  18  -2   1 2.35780 1.09928   4
  18  -2   1 1.73771 0.99397   4
 -18  -2  -1 1.62378 0.92061   3
 -18   2   1 2.72001 1.00357   4
 -18  -2  -1 4.64842 1.21492   4
 -18  -2  -1 2.67962 1.04441   4
  18  -2   1 2.43558 0.86463   3
 -18   2   1 1.75547 0.99183   4
  18   2  -1 2.01657 0.86867   3
  18  -2  -1 3.23334 0.89392   3
 -18  -2   1 1.45705 1.04654   4
 -18   2  -1 4.32972 1.09850   3
  18   2   1 4.36256 0.94991   3
  18   2   1 2.93643 1.11037   4
 -18   2  -1 2.72410 1.06535   4
 -18  -2   1 3.89531 1.09048   4
  18  -2  -1 3.56270 1.03936   4
 -18   2  -1 1.20168 0.95651   4
  18  -2  -1 3.21615 1.16670   4
 -18  -2   1 3.91248 1.04089   3
  18   2   1 2.37993 0.93287   4
  19  -2   1 11.6195 1.34625   3
 -19  -2  -1 16.2648 1.85342   4
  19   2  -1 14.4673 1.89731   4
 -19   2   1 11.8855 1.62799   4
 -19  -2  -1 15.2175 1.76292   3
  19  -2   1 16.0050 2.09359   4
  19  -2   1 12.2937 1.57246   4
 -19   2   1 14.9656 1.96362   4
  19   2  -1 15.8112 1.89842   4
 -19   2   1 16.2717 1.93732   3
 -19  -2  -1 15.7883 1.91220   4
  19   2  -1 11.9536 1.39623   3
  19   2   1 16.2474 1.60463   3
  19  -2  -1 13.2376 1.65200   4
 -19   2  -1 14.7746 1.86905   3
 -19   2  -1 16.0416 1.87402   4
 -19  -2   1 11.3118 1.54211   4
  19  -2  -1 10.5653 1.42856   4
 -19  -2   1 17.0687 1.86032   3
 -19   2  -1 10.1751 1.40130   4
  19  -2  -1 9.97006 1.37055   3
  19   2   1 15.9304 1.90425   4
 -19  -2   1 14.6900 1.89365   4
  19   2   1 16.4258 1.86133   4
 -20   2   1 1.89409 1.12471   4
  20  -2   1 2.68564 1.16097   4
 -20   2   1 0.48746 0.98593   3
  20  -2   1 1.91104 1.24556   4
  20   2  -1 1.41817 0.95923   4
 -20  -2  -1 0.88974 0.97661   3
  20   2  -1 -0.1331 0.87260   4
 -20   2   1 2.26700 1.03642   4
 -20  -2  -1 2.20240 1.03692   4
 -20  -2  -1 1.92678 1.14870   4
 -20  -2   1 1.08055 0.99487   3
 -20  -2   1 1.02172 1.05113   4
  20  -2  -1 1.67854 1.19073   4
 -20  -2   1 1.13734 1.18595   4
  20  -2  -1 1.82884 1.17898   4
 -20   2  -1 0.27512 0.98468   4
  20   2   1 0.21803 0.92856   4
  20   2   1 0.03891 0.92051   4
 -20   2  -1 0.86593 1.08308   3
 -20   2  -1 2.50374 1.20972   4
  21  -2   1 2.14556 1.18155   4
 -21   2   1 1.35492 1.14835   4
 -21  -2  -1 1.20567 1.03328   3
 -21  -2  -1 0.08078 1.05316   4
 -21  -2  -1 1.21008 1.17508   4
 -21   2   1 3.47884 1.17900   3
 -21   2   1 2.20471 1.09618   4
  21  -2   1 1.00768 1.19253   4
 -21  -2   1 0.64525 1.04520   4
 -21   2  -1 0.81404 0.98503   3
  21  -2  -1 1.10151 1.20536   4
 -21  -2   1 0.59350 0.94160   3
 -21  -2   1 0.99202 1.11589   4
  21   2   1 -0.3776 0.99572   4
 -21   2  -1 2.63478 1.09488   4
 -21   2  -1 1.33792 1.03497   4
  21  -2  -1 0.71813 1.11289   4
  22  -2   1 4.92162 1.42532   4
 -22   2   1 4.82088 1.33911   4
 -22   2   1 3.59154 1.18191   3
 -22  -2  -1 3.84907 1.44339   4
 -22  -2  -1 3.09820 1.27880   4
  22  -2   1 5.47651 1.43018   4
 -22  -2  -1 4.29409 1.17655   3
 -22  -2   1 2.23837 1.28049   4
 -22  -2   1 4.63349 1.39797   4
  22   2   1 5.89378 1.36708   4
 -22   2  -1 3.48730 1.20557   3
 -22   2  -1 3.24034 1.13749   4
  22  -2  -1 2.65457 1.32136   4
  22  -2  -1 2.32525 1.31793   4
 -22  -2   1 3.24665 1.22192   3
 -23   2   1 1.68372 1.04595   3
 -23  -2  -1 1.95428 1.23254   4
 -23   2   1 -0.3044 1.12679   4
 -23  -2  -1 -0.0845 1.37928   4
  23   2  -1 0.88494 1.21208   4
 -23  -2  -1 -0.3885 0.98449   3
  23  -2   1 -0.3177 1.14236   4
  23  -2   1 0.11853 1.35187   4
 -23  -2   1 0.11751 1.39348   4
 -23   2  -1 -0.7962 0.94956   3
 -23   2  -1 -1.2336 0.99858   4
 -23  -2   1 2.43508 1.11214   3
  23   2   1 -0.5606 0.92469   4
  23  -2  -1 -0.7346 1.26719   4
 -23  -2   1 0.81134 1.16348   4
  23  -2  -1 2.03482 1.29239   4
 -24   2   1 -0.0159 1.01395   3
 -24  -2  -1 -1.0140 1.14506   4
 -24  -2  -1 0.97771 1.12624   3
 -24  -2  -1 -0.5370 1.58210   4
  24   2  -1 1.37961 1.30871   4
 -24   2   1 -0.9056 1.12042   4
  24  -2   1 -0.6291 1.33069   4
  24   2   1 0.32426 1.04702   4
  24  -2  -1 -1.1147 1.22762   4
 -24  -2   1 0.49502 1.19980   4
 -24   2  -1 0.24269 1.04487   3
 -24  -2   1 1.38052 1.56833   4
 -24  -2   1 0.13575 1.10876   3
 -24   2  -1 -0.4587 1.07427   4
 -25   2   1 -1.6044 0.98745   3
  25  -2   1 0.65816 1.39926   4
 -25   2   1 1.04707 1.29562   4
 -25  -2  -1 2.13345 1.40939   4
 -25  -2  -1 0.29908 1.09818   3
  25   2  -1 2.91697 1.24964   4
 -25  -2   1 0.35394 1.24694   4
  25   2   1 0.53056 1.15241   4
 -25   2  -1 0.64382 1.24759   4
 -25  -2   1 -1.0565 1.01274   3
  25  -2  -1 -0.2578 1.36681   4
 -25   2  -1 -0.4166 1.04123   3
  26  -2   1 -0.8614 1.36392   4
 -26   2   1 -0.6171 1.06429   3
 -26   2   1 -1.4231 1.24103   4
 -26  -2  -1 -0.0112 1.30622   4
  26   2  -1 -1.1626 1.09883   4
 -26  -2  -1 0.90168 1.26201   3
 -26  -2   1 0.80877 1.40711   4
 -26   2  -1 -0.9700 1.15228   4
 -26  -2   1 0.92893 1.17385   3
  26  -2  -1 3.28535 1.60704   4
 -26   2  -1 -0.7347 1.16885   3
 -27   2   1 2.52318 1.46631   4
 -27  -2  -1 -0.6880 1.34198   4
  27   2  -1 2.16288 1.57840   4
 -27   2   1 3.83363 1.45568   3
  27  -2   1 1.81964 1.69663   4
 -27  -2  -1 1.52420 1.29734   3
 -27   2  -1 1.69933 1.39335   4
  27   2   1 1.86521 1.46598   4
 -27  -2   1 1.95872 1.45015   3
  27  -2  -1 3.52559 1.84847   4
 -27   2  -1 2.20787 1.45940   3
 -27  -2   1 3.67493 1.65755   4
  28   2  -1 2.73589 1.67885   4
 -28  -2  -1 1.95247 1.43936   3
 -28   2   1 -1.9240 1.44289   4
  28  -2   1 0.53356 1.86434   4
 -28  -2  -1 -0.7981 1.58155   4
 -28   2   1 1.91992 1.41368   3
 -28  -2   1 4.27731 1.46507   3
 -28   2  -1 -0.8116 1.34227   4
  28   2   1 0.77328 1.78418   4
  28  -2  -1 -0.8296 1.80504   4
 -28   2  -1 0.65206 1.44838   3
 -28  -2   1 -1.4348 1.49225   4
 -29  -2  -1 0.13695 1.93616   4
 -29   2   1 5.37019 2.13604   4
 -29  -2  -1 1.96390 1.43048   3
 -29   2   1 4.47635 1.70943   3
  29  -2   1 6.50834 2.57450   4
 -29   2  -1 2.27318 1.54075   3
 -29  -2   1 1.80364 1.62138   3
  29  -2  -1 2.10478 2.26700   4
 -29  -2   1 2.39543 1.95176   4
 -29   2  -1 3.06817 1.95580   4
   0  -3  -1 -0.0804 0.22487   3
   0  -3   1 -0.1434 0.25202   3
   1  -3   1 1.10989 0.16254   4
  -1   3   1 0.88191 0.29344   3
   1  -3   1 1.52912 0.33882   3
   1  -3   1 1.78626 0.23158   4
  -1  -3   1 1.51702 0.17081   4
   1  -3  -1 1.20548 0.28127   3
  -1  -3   1 1.47882 0.17528   4
  -1   3  -1 1.34467 0.32502   3
  -2   3   1 38.8234 0.92254   4
  -2   3   1 40.4612 1.28839   3
   2  -3   1 42.0064 1.08541   4
  -2  -3  -1 39.4864 0.97007   4
  -2  -3  -1 39.2847 1.19352   3
  -2   3   1 39.4143 0.92697   4
   2  -3   1 41.8792 1.09644   4
  -2  -3  -1 39.2249 0.96776   4
   2  -3  -1 37.7436 1.24030   3
  -2   3  -1 44.1856 1.01051   4
   2  -3  -1 39.3160 1.03977   4
  -2  -3   1 38.3285 1.01638   4
  -2  -3   1 37.4824 1.26606   3
  -2  -3   1 38.5677 1.02730   4
  -2   3  -1 44.1845 1.38519   3
   2  -3  -1 37.6622 1.03339   4
  -2   3  -1 42.4443 1.00511   4
  -3  -3  -1 0.60714 0.21331   4
   3   3  -1 0.69087 0.28826   3
   3   3  -1 0.61382 0.18742   4
   3  -3   1 0.25316 0.28901   3
   3  -3   1 0.42878 0.23598   4
  -3   3   1 0.73190 0.30286   3
  -3   3   1 0.59784 0.21129   4
   3   3  -1 0.67792 0.19696   4
  -3   3   1 0.59267 0.21792   4
  -3  -3  -1 0.54417 0.25614   3
  -3  -3  -1 0.65192 0.22490   4
   3  -3   1 0.48820 0.25445   4
  -3  -3   1 0.44590 0.22416   4
   3  -3  -1 0.55938 0.24720   4
  -3   3  -1 0.60886 0.22757   4
  -3   3  -1 1.17857 0.24157   4
   3  -3  -1 0.54725 0.24422   4
   3   3   1 1.28882 0.28537   3
  -3  -3   1 1.01247 0.24230   4
   3   3   1 0.54810 0.16277   4
   3   3   1 0.58354 0.17380   4
  -3  -3   1 0.79085 0.30189   3
  -3   3  -1 1.06128 0.49779   3
   3  -3  -1 0.38236 0.27408   3
  -4   3   1 182.291 4.31347   3
   4  -3   1 183.182 4.22122   4
   4   3  -1 185.252 4.29365   3
  -4   3   1 182.398 4.10507   4
   4   3  -1 182.993 4.05330   4
  -4  -3  -1 178.893 4.11616   4
   4  -3   1 177.805 4.17689   4
  -4  -3  -1 181.909 4.13773   4
   4  -3   1 185.161 4.33822   3
  -4   3   1 184.481 4.12901   4
  -4  -3  -1 182.151 4.16302   3
   4   3  -1 186.272 4.08537   4
   4  -3  -1 182.187 4.27855   3
   4   3   1 186.733 4.20958   3
   4   3   1 186.407 4.04735   4
  -4  -3   1 185.753 4.17048   4
   4  -3  -1 187.900 4.21663   4
  -4  -3   1 178.657 4.12220   4
   4  -3  -1 180.966 4.17143   4
  -4   3  -1 183.192 4.37233   3
  -4  -3   1 186.288 4.26207   3
   4   3   1 185.620 4.02720   4
  -4   3  -1 183.544 4.15514   4
  -4   3  -1 187.079 4.13807   4
  -5   3   1 166.850 4.36131   4
  -5   3   1 185.235 4.47788   3
  -5  -3  -1 189.623 4.31835   3
  -5   3   1 195.104 4.35430   4
   5   3  -1 192.823 4.26670   4
  -5  -3  -1 191.809 4.36413   4
   5  -3   1 190.753 4.44497   4
   5  -3   1 182.498 4.37659   4
   5  -3   1 187.114 4.47880   3
   5   3  -1 192.218 4.30449   4
   5   3  -1 189.169 4.42593   3
  -5  -3  -1 186.224 4.32946   4
   5  -3  -1 184.718 4.37474   4
  -5   3  -1 189.151 4.36405   4
  -5  -3   1 189.887 4.40674   3
  -5  -3   1 185.256 4.37053   4
   5   3   1 194.654 4.27638   4
   5  -3  -1 194.481 4.44790   4
   5  -3  -1 185.845 4.42545   3
  -5  -3   1 185.977 4.33649   4
   5   3   1 188.129 4.34463   3
   5   3   1 196.652 4.25926   4
  -5   3  -1 188.159 4.53696   3
   6   3  -1 118.636 2.90598   4
  -6   3   1 119.749 2.99616   4
  -6   3   1 116.499 3.09224   3
  -6  -3  -1 116.181 2.98164   4
   6  -3   1 109.917 3.01069   4
   6  -3   1 118.549 3.09345   4
  -6  -3  -1 114.483 3.00018   4
   6   3  -1 118.451 3.02146   3
   6   3  -1 109.637 2.94297   4
   6  -3   1 115.616 3.05374   3
  -6  -3  -1 114.346 2.90486   3
   6  -3  -1 115.788 3.02167   3
   6  -3  -1 119.236 3.08337   4
  -6   3  -1 119.911 3.14857   3
   6   3   1 117.928 2.94485   3
   6   3   1 119.808 2.92784   4
  -6   3  -1 116.441 3.00168   4
   6  -3  -1 112.746 3.00860   4
  -6  -3   1 112.662 3.00354   4
   6   3   1 118.519 2.90158   4
  -6  -3   1 118.889 2.99685   3
  -6  -3   1 113.022 2.98190   4
  -7  -3  -1 391.359 8.73401   4
  -7   3   1 400.619 8.75021   4
   7  -3   1 397.751 8.86055   4
   7  -3   1 381.984 8.76461   4
   7   3  -1 394.665 8.72142   3
  -7  -3  -1 389.086 8.60460   3
   7   3  -1 398.492 8.63879   4
  -7  -3  -1 391.419 8.76884   4
   7  -3  -1 387.099 8.75193   4
  -7  -3   1 399.416 8.70348   3
  -7   3  -1 391.611 8.85393   3
  -7  -3   1 390.858 8.77650   4
   7   3   1 399.790 8.65276   3
   7  -3  -1 391.691 8.73896   3
  -7   3  -1 396.935 8.76368   4
   7   3   1 398.955 8.63671   4
   7  -3  -1 398.504 8.85489   4
  -7  -3   1 387.866 8.72981   4
  -8  -3  -1 6.09290 0.81081   4
   8  -3   1 3.95025 0.60461   4
  -8  -3  -1 7.43292 0.76691   3
   8  -3   1 6.32947 0.80661   3
   8   3  -1 7.16466 0.79148   3
  -8   3   1 5.13978 0.63170   4
  -8   3   1 4.26605 0.58161   4
   8  -3   1 5.28621 0.64323   4
   8   3  -1 6.64331 0.77611   4
  -8   3   1 5.27509 0.65700   3
   8   3   1 6.46843 0.79979   4
  -8  -3   1 4.71063 0.64145   4
  -8  -3   1 6.41066 0.78675   3
   8  -3  -1 6.50776 0.79630   3
   8  -3  -1 5.75797 0.71392   4
  -8   3  -1 5.94920 0.78957   4
   8  -3  -1 4.68053 0.72154   4
   8   3   1 6.23938 0.73465   3
  -8  -3   1 7.06981 0.89693   4
  -8   3  -1 5.99889 0.77936   4
   9   3  -1 94.0624 2.77523   3
  -9  -3  -1 94.2447 2.70322   3
   9  -3   1 98.4059 2.99384   4
  -9   3   1 95.6545 2.92032   3
  -9  -3  -1 95.4323 2.90272   4
   9  -3   1 94.5734 2.92155   4
   9  -3   1 96.6034 2.83424   3
  -9  -3  -1 97.4115 2.91244   4
  -9   3   1 96.0437 2.87502   4
  -9   3   1 96.1382 2.86006   4
   9   3  -1 95.1555 2.78096   4
   9  -3  -1 93.1914 2.90183   4
  -9  -3   1 95.9234 2.90083   4
   9   3   1 97.3703 2.78949   4
  -9   3  -1 97.9635 2.87430   4
  -9   3  -1 99.1551 2.91005   4
   9   3   1 97.8248 2.74712   3
   9  -3  -1 97.9025 2.99735   4
  -9   3  -1 96.2507 2.92745   3
   9  -3  -1 94.1108 2.80033   3
  -9  -3   1 96.3553 2.77332   3
  -9  -3   1 93.6209 2.90245   4
  10  -3   1 3.18602 0.65957   4
  10   3  -1 3.59451 0.58316   4
 -10  -3  -1 4.42386 0.78431   4
  10  -3   1 4.78181 0.72746   4
 -10   3   1 5.63993 0.77455   4
 -10  -3  -1 4.69487 0.67288   4
 -10   3   1 4.86874 0.76324   3
 -10  -3  -1 5.60327 0.68800   3
  10  -3   1 5.72293 0.71272   3
  10   3  -1 5.96989 0.74962   3
 -10   3   1 7.30172 0.85319   4
 -10  -3   1 4.56008 0.76625   4
 -10   3  -1 5.59789 0.75275   4
 -10   3  -1 3.73177 0.73344   3
  10  -3  -1 4.83369 0.67074   3
  10  -3  -1 4.23991 0.73118   4
  10   3   1 4.13419 0.64153   3
 -10  -3   1 5.31432 0.76495   4
 -10   3  -1 5.19617 0.72416   4
 -10  -3   1 5.55779 0.69756   3
  10   3   1 5.47291 0.72106   4
  10  -3  -1 3.21910 0.67516   4
  11   3  -1 472.545 10.6551   4
 -11   3   1 462.124 10.7715   4
  11  -3   1 466.412 10.6590   3
  11  -3   1 466.537 10.8193   4
 -11   3   1 472.176 10.7606   4
  11  -3   1 478.880 10.9640   4
 -11   3   1 489.728 10.8510   3
  11   3  -1 478.869 10.7544   4
 -11  -3  -1 469.176 10.8063   4
  11   3  -1 467.269 10.6273   3
 -11  -3  -1 467.756 10.5518   3
 -11  -3  -1 467.774 10.8484   4
  11   3   1 474.540 10.6633   4
  11  -3  -1 478.077 10.9563   4
  11   3   1 462.935 10.5581   3
  11  -3  -1 479.436 10.8445   4
 -11   3  -1 495.090 10.8773   3
 -11  -3   1 467.274 10.8639   4
 -11  -3   1 512.521 10.6929   3
  11  -3  -1 454.624 10.6138   3
 -11   3  -1 467.019 10.7390   4
 -11  -3   1 465.519 10.8094   4
  11   3   1 463.657 10.6934   4
 -11   3  -1 459.944 10.7830   4
 -12   3   1 1.61798 0.67030   4
 -12  -3  -1 0.51942 0.63891   4
  12   3  -1 1.34789 0.54975   3
  12  -3   1 2.28448 0.76989   4
 -12  -3  -1 1.15786 0.73051   4
 -12  -3  -1 0.21558 0.53147   3
 -12   3   1 0.84961 0.58381   3
  12  -3   1 1.09665 0.56035   3
  12  -3   1 1.77590 0.72014   4
  12   3  -1 0.43425 0.50211   4
 -12   3   1 1.53733 0.64601   4
  12   3  -1 1.48817 0.61320   4
  12  -3  -1 2.18012 0.71015   4
 -12  -3   1 1.07307 0.67937   4
 -12  -3   1 0.84971 0.54701   3
  12  -3  -1 0.69166 0.49545   3
 -12   3  -1 0.89624 0.61393   4
 -12   3  -1 0.88411 0.64994   3
  12   3   1 1.45963 0.62511   4
  12   3   1 1.62154 0.56591   4
  12   3   1 1.80484 0.57927   3
  12  -3  -1 0.67740 0.66654   4
 -12  -3   1 1.59093 0.73721   4
 -12   3  -1 1.27664 0.56283   4
  13   3  -1 13.7177 1.23009   3
 -13  -3  -1 12.7306 1.21040   3
 -13   3   1 14.2618 1.41539   3
 -13   3   1 14.1102 1.42126   4
 -13  -3  -1 17.2416 1.57262   4
 -13   3   1 10.8237 1.27130   4
  13  -3   1 14.2495 1.49912   4
  13   3  -1 13.5111 1.32593   4
  13  -3   1 13.7343 1.48200   4
  13  -3   1 15.9313 1.28552   3
  13   3  -1 13.8725 1.32929   4
 -13  -3  -1 16.4422 1.45352   4
  13   3   1 13.6723 1.20590   3
  13  -3  -1 13.2121 1.22929   3
 -13   3  -1 13.4439 1.39602   3
 -13   3  -1 14.7206 1.43816   4
 -13  -3   1 14.2137 1.41407   4
 -13   3  -1 13.8913 1.34397   4
  13   3   1 13.9135 1.32625   4
  13   3   1 15.9089 1.38477   4
  13  -3  -1 15.4895 1.49541   4
  13  -3  -1 15.0744 1.47501   4
 -13  -3   1 14.3493 1.27352   3
 -13  -3   1 13.1914 1.49226   4
  14  -3   1 62.5796 2.81739   4
  14   3  -1 67.7854 2.69418   4
  14   3  -1 70.0785 2.58854   3
  14  -3   1 68.1417 2.83276   4
 -14   3   1 65.4143 2.70932   4
  14   3  -1 67.4312 2.64187   4
  14  -3   1 66.9767 2.57391   3
 -14  -3  -1 70.9523 2.87076   4
 -14  -3  -1 66.3696 2.53316   3
 -14  -3  -1 68.2040 2.80030   4
 -14   3   1 66.1732 2.73649   3
 -14   3   1 67.9307 2.77083   4
 -14   3  -1 65.1136 2.71226   4
  14   3   1 70.8135 2.56001   3
 -14  -3   1 67.4426 2.59087   3
  14   3   1 71.1134 2.68898   4
 -14  -3   1 71.5610 2.90440   4
  14  -3  -1 66.0184 2.53318   3
 -14   3  -1 64.9507 2.72187   4
  14   3   1 68.8235 2.69519   4
  14  -3  -1 61.2737 2.81357   4
 -14  -3   1 64.0254 2.76646   4
  14  -3  -1 66.9020 2.78729   4
 -15  -3  -1 41.6704 2.09714   3
 -15   3   1 41.1676 2.32117   4
 -15  -3  -1 47.3614 2.48926   4
  15  -3   1 44.0260 2.14637   3
  15   3  -1 41.7951 2.23294   4
  15  -3   1 44.7672 2.46015   4
 -15  -3  -1 39.9685 2.29493   4
  15   3  -1 40.6130 2.07824   3
 -15   3   1 42.0196 2.28726   3
 -15   3   1 42.0349 2.25325   4
  15   3  -1 44.2194 2.23957   4
  15  -3   1 45.9149 2.43348   4
  15   3   1 42.3840 2.23006   4
 -15  -3   1 43.7334 2.15221   3
 -15  -3   1 41.7855 2.31220   4
  15  -3  -1 41.8146 2.40049   4
 -15  -3   1 47.4974 2.51131   4
  15  -3  -1 37.1252 2.26762   4
 -15   3  -1 45.2634 2.37484   4
  15   3   1 44.4026 2.24405   4
  15   3   1 43.0221 2.06025   3
 -15   3  -1 43.2228 2.31413   3
 -15   3  -1 42.4950 2.24995   4
  16   3  -1 -0.0759 0.77403   4
  16   3  -1 0.20196 0.69258   3
  16  -3   1 1.46680 0.88662   4
  16  -3   1 0.26758 0.91387   4
 -16  -3  -1 1.14290 0.94769   4
 -16   3   1 0.91544 0.85352   4
 -16   3   1 0.42476 0.74391   4
 -16  -3  -1 0.23181 0.78769   3
 -16   3   1 1.03027 0.87843   3
  16   3  -1 0.88020 0.83705   4
  16  -3   1 0.38666 0.74881   3
 -16  -3  -1 -0.3150 0.73879   4
  16  -3  -1 -0.1344 0.82013   4
  16   3   1 0.94137 0.74231   4
  16   3   1 0.12090 0.69084   3
  16   3   1 1.05960 0.81868   4
 -16   3  -1 0.49879 0.87076   4
 -16  -3   1 -0.4142 0.77497   3
 -16   3  -1 0.67299 0.85925   3
  16  -3  -1 0.06376 0.87344   4
 -16   3  -1 0.72370 0.78762   4
 -16  -3   1 1.02243 0.95016   4
 -16  -3   1 0.51321 0.77828   4
  16  -3  -1 1.18031 0.73255   3
  17  -3   1 47.6101 2.73961   4
 -17   3   1 48.5115 2.63138   3
  17  -3   1 46.2002 2.37277   3
  17   3  -1 47.9188 2.51988   4
 -17  -3  -1 46.9279 2.71541   4
  17  -3   1 46.0685 2.60029   4
 -17  -3  -1 43.9388 2.54944   4
 -17  -3  -1 51.1150 2.46656   3
  17   3  -1 46.4916 2.49788   4
 -17   3   1 49.3167 2.64373   4
  17   3  -1 46.0164 2.33902   3
 -17   3   1 49.5316 2.59263   4
 -17  -3   1 46.5049 2.73449   4
 -17   3  -1 47.6323 2.62060   4
 -17  -3   1 44.5938 2.40125   3
 -17  -3   1 48.3819 2.62171   4
 -17   3  -1 45.4229 2.56942   3
 -17   3  -1 47.8132 2.53212   4
  17   3   1 50.3116 2.50833   4
  17  -3  -1 46.5721 2.36782   3
  17   3   1 48.9707 2.51280   4
  17   3   1 46.8799 2.31732   3
  17  -3  -1 46.7133 2.75403   4
  17  -3  -1 42.3428 2.57784   4
 -18  -3  -1 -0.3535 0.87990   4
  18  -3   1 1.30973 1.03084   4
 -18  -3  -1 0.85845 0.88369   4
  18  -3   1 0.56107 0.90462   4
  18   3  -1 1.71359 0.88320   4
 -18   3   1 1.14834 0.90901   4
 -18  -3  -1 0.57323 0.81468   3
  18  -3   1 -0.6592 0.68183   3
 -18   3   1 0.54058 0.81893   3
  18   3  -1 1.13481 0.76903   3
  18   3  -1 -0.6549 0.74088   4
 -18   3   1 0.75870 0.90387   4
 -18   3  -1 -0.4498 0.83170   3
 -18  -3   1 0.26184 0.82943   3
  18   3   1 0.13833 0.86385   4
 -18  -3   1 1.66083 0.94901   4
  18  -3  -1 1.86987 0.96420   4
  18   3   1 1.27961 0.88536   4
  18  -3  -1 -0.4478 0.71495   3
  18  -3  -1 1.73092 1.11774   4
 -18  -3   1 0.92472 0.95369   4
 -18   3  -1 1.06770 0.94910   4
  18   3   1 1.17517 0.71957   3
 -18   3  -1 1.40950 0.91961   4
  19   3  -1 0.59754 0.88641   4
  19   3  -1 -0.1149 0.71820   3
 -19  -3  -1 -0.1918 0.84510   3
 -19   3   1 1.27592 0.92262   4
  19  -3   1 -0.1084 1.00753   4
 -19   3   1 0.66611 0.86053   4
 -19  -3  -1 -0.1304 1.00118   4
  19   3  -1 -1.2120 0.72590   4
  19  -3   1 -0.7758 0.90065   4
 -19   3   1 -0.8042 0.76727   3
 -19  -3  -1 -0.9951 0.84341   4
 -19   3  -1 0.22262 0.91499   4
 -19  -3   1 0.15763 0.96696   4
 -19  -3   1 1.09027 0.99960   4
  19  -3  -1 0.21425 0.98919   4
  19   3   1 0.42019 0.70252   3
 -19   3  -1 -0.0749 0.90356   3
 -19  -3   1 -0.6484 0.74378   3
  19  -3  -1 -0.4306 0.95119   4
 -19   3  -1 -0.1704 0.87708   4
  19   3   1 -0.0310 0.78070   4
  19   3   1 0.23438 0.75428   4
  20  -3   1 14.7473 1.72305   4
 -20  -3  -1 14.8876 1.93448   4
  20   3  -1 14.3104 1.82174   4
 -20   3   1 14.4832 1.89328   3
 -20   3   1 12.5960 1.67523   4
 -20  -3  -1 14.7623 1.85187   4
 -20  -3  -1 13.9191 1.62993   3
  20  -3   1 12.3282 1.72500   4
  20  -3  -1 11.1711 1.50377   4
 -20  -3   1 16.7382 1.99734   4
 -20  -3   1 14.5591 1.81452   3
 -20  -3   1 12.6439 1.65778   4
  20  -3  -1 14.3093 1.78155   4
 -20   3  -1 15.4446 1.90301   4
  20   3   1 15.3487 1.81504   4
 -20   3  -1 11.7122 1.64057   3
 -20   3  -1 10.8547 1.44251   4
 -21  -3  -1 -2.3222 0.95276   4
  21  -3   1 0.10390 1.10941   4
 -21  -3  -1 -0.4163 0.84377   3
  21  -3   1 -0.8798 1.22085   4
 -21  -3  -1 -0.0726 1.08876   4
 -21   3   1 0.56901 0.94372   4
 -21   3   1 1.16054 1.04310   3
  21   3  -1 0.19406 0.95313   4
 -21  -3   1 0.58290 0.91759   3
  21   3   1 -0.9572 0.78006   4
 -21   3  -1 -0.2142 0.93905   3
 -21  -3   1 -0.7409 1.00850   4
  21  -3  -1 1.05868 1.15376   4
 -21  -3   1 -0.0071 0.93239   4
 -21   3  -1 -0.4435 0.90622   4
  21  -3  -1 -0.0964 1.10480   4
 -22  -3  -1 3.62698 1.12877   3
 -22   3   1 2.10874 1.14435   3
  22   3  -1 1.52661 1.05014   4
 -22  -3  -1 3.50803 1.32008   4
  22  -3   1 2.40297 1.23272   4
 -22   3   1 2.61036 1.21462   4
  22  -3   1 2.61297 1.31165   4
 -22  -3  -1 4.82918 1.40852   4
 -22  -3   1 2.73661 1.24202   4
  22   3   1 2.05336 0.97747   4
 -22   3  -1 4.28591 1.19437   4
  22  -3  -1 1.48754 1.30689   4
 -22  -3   1 2.25427 1.22383   4
 -22  -3   1 3.49141 1.15195   3
 -22   3  -1 2.60548 1.20117   3
  22  -3  -1 5.47149 1.41944   4
 -23   3   1 22.0902 2.38703   3
 -23   3   1 22.0896 2.40804   4
 -23  -3  -1 22.5385 2.22368   3
  23  -3   1 19.6907 2.53484   4
 -23  -3  -1 25.5991 2.68649   4
  23   3  -1 25.9265 2.37363   4
  23  -3   1 20.6484 2.58017   4
 -23  -3  -1 27.4214 2.83332   4
  23  -3  -1 30.7057 2.86483   4
 -23   3  -1 25.3360 2.50364   4
 -23   3  -1 23.5206 2.40384   3
 -23  -3   1 25.0487 2.64658   4
  23   3   1 26.7640 2.37953   4
  23  -3  -1 21.1992 2.59782   4
 -23  -3   1 20.2898 2.72218   4
 -23  -3   1 21.7066 2.23356   3
 -24   3   1 9.76159 1.62377   4
 -24   3   1 10.7868 1.81401   3
 -24  -3  -1 7.99082 1.59669   3
  24   3  -1 6.37697 1.35977   4
 -24  -3  -1 8.91762 1.75247   4
 -24  -3  -1 6.63330 1.78444   4
  24  -3   1 8.73286 1.83642   4
 -24  -3   1 9.12412 1.63449   3
  24   3   1 11.5761 1.87631   4
 -24  -3   1 10.4519 1.84300   4
 -24  -3   1 8.48317 1.84854   4
 -24   3  -1 8.96734 1.62604   3
  24  -3  -1 11.0208 1.88386   4
 -24   3  -1 5.43876 1.42647   4
 -25  -3  -1 3.93348 1.49335   4
 -25  -3  -1 5.84701 1.87107   4
  25  -3   1 1.89240 1.53200   4
 -25   3   1 1.72920 1.24238   4
  25   3  -1 -0.0773 1.06541   4
 -25  -3  -1 2.93852 1.27896   3
 -25   3   1 1.64017 1.26161   3
 -25  -3   1 2.57087 1.25256   3
 -25   3  -1 3.07737 1.35086   3
 -25  -3   1 4.82788 1.54202   4
 -25  -3   1 4.79535 1.87828   4
  25   3   1 1.05944 1.34093   4
  25  -3  -1 4.15916 1.63820   4
 -25   3  -1 4.18878 1.37789   4
 -26  -3  -1 -2.1737 1.15802   4
 -26  -3  -1 0.31269 1.14613   3
  26  -3   1 1.61196 1.54900   4
 -26   3   1 2.03707 1.39426   4
 -26   3   1 -0.4671 1.14522   3
  26   3  -1 -0.8556 1.25928   4
 -26   3  -1 1.74759 1.26940   3
 -26  -3   1 0.33960 1.17518   3
  26   3   1 -0.0287 1.28431   4
 -26   3  -1 0.53970 1.27732   4
  26  -3  -1 1.71372 1.48963   4
 -26  -3   1 0.62864 1.48901   4
  27   3  -1 23.2061 2.95904   4
 -27   3   1 32.3773 2.98886   3
 -27   3   1 30.0602 3.05319   4
 -27  -3  -1 28.6053 2.78715   3
 -27  -3  -1 31.2877 3.24125   4
 -27  -3   1 31.2410 3.27125   4
  27   3   1 25.6295 2.88239   4
 -27   3  -1 32.4875 3.03076   4
 -27  -3   1 30.4249 2.79074   3
  27  -3  -1 34.6091 3.58776   4
 -27   3  -1 26.5561 2.90512   3
  28  -3   1 4.88090 2.04027   4
 -28   3   1 5.28885 1.72274   3
 -28   3   1 7.20644 2.09873   4
 -28  -3  -1 7.18123 2.01771   4
 -28  -3  -1 8.11622 1.64002   3
 -28  -3   1 3.16401 2.05589   4
  28   3   1 -2.4678 2.42535   4
 -28   3  -1 2.76434 1.88159   4
  28  -3  -1 4.08680 2.19043   4
 -28  -3   1 7.64830 1.73045   3
 -28   3  -1 4.31584 1.63677   3
   0  -4  -1 95.5144 2.45662   3
   0  -4   1 92.3977 2.53238   3
   1  -4   1 58.6411 1.33838   4
  -1   4   1 59.1504 1.77148   3
   1  -4   1 59.0504 1.34321   4
   1  -4   1 59.3500 1.81865   3
   1  -4  -1 58.5162 1.72765   3
  -1   4  -1 57.5547 1.82770   3
  -2   4   1 17.0055 0.89898   3
   2  -4   1 17.0428 0.63028   4
  -2  -4  -1 16.7211 0.81542   3
   2  -4   1 17.1452 0.63759   4
   2  -4   1 17.2079 0.92757   3
  -2  -4  -1 17.7848 0.47189   4
  -2  -4  -1 18.0590 0.47424   4
  -2  -4   1 17.4348 0.56474   4
  -2  -4   1 16.1177 0.87790   3
   2  -4  -1 17.0114 0.58059   4
  -2  -4   1 17.4375 0.55981   4
  -2   4  -1 19.1358 0.97813   3
   2  -4  -1 17.1726 0.86422   3
   2  -4  -1 16.7929 0.58534   4
   3  -4   1 30.4849 1.23595   3
  -3  -4  -1 29.9317 0.88115   4
   3  -4   1 29.5923 0.99051   4
   3  -4   1 28.4487 0.97164   4
  -3   4   1 30.5778 0.78906   4
  -3  -4  -1 29.6443 1.09469   3
  -3  -4  -1 30.3036 0.88322   4
  -3   4   1 30.6203 0.79054   4
  -3   4   1 29.9035 1.22079   3
  -3  -4   1 29.6476 0.90968   4
   3  -4  -1 30.7814 0.96732   4
   3  -4  -1 29.5462 1.16168   3
  -3   4  -1 29.7934 0.84826   4
   3  -4  -1 28.6517 0.94552   4
  -3  -4   1 29.6684 0.92405   4
  -3  -4   1 30.2468 1.18036   3
  -3   4  -1 30.3153 0.84920   4
   4   4  -1 108.045 2.86722   3
   4   4  -1 110.320 2.45516   4
   4   4  -1 110.516 2.44717   4
  -4   4   1 106.149 2.89832   3
  -4  -4  -1 108.480 2.73751   3
  -4  -4  -1 111.260 2.60338   4
   4  -4   1 108.117 2.70680   4
   4  -4   1 105.689 2.66214   4
  -4   4   1 106.815 2.51819   4
  -4   4   1 110.064 2.53381   4
   4  -4   1 105.484 2.88404   3
  -4  -4  -1 105.970 2.57263   4
  -4  -4   1 104.411 2.58679   4
   4   4   1 110.277 2.38612   4
   4  -4  -1 105.519 2.64205   4
  -4   4  -1 108.112 2.96572   3
  -4  -4   1 107.000 2.62466   4
   4   4   1 110.849 2.39258   4
   4  -4  -1 109.747 2.68586   4
   4   4   1 108.868 2.78992   3
  -4  -4   1 105.783 2.80941   3
  -4   4  -1 109.765 2.55929   4
   4  -4  -1 107.220 2.84126   3
  -4   4  -1 109.079 2.57193   4
  -5  -4  -1 73.2251 1.99725   4
   5   4  -1 72.6746 1.86996   4
   5  -4   1 72.9522 2.09227   4
   5  -4   1 70.1233 2.19286   3
  -5  -4  -1 71.5535 1.97668   4
   5   4  -1 75.2288 1.86311   4
  -5   4   1 72.6471 2.23092   3
  -5  -4  -1 69.6030 2.02469   3
   5   4  -1 72.7213 2.17179   3
   5  -4   1 71.8703 2.05555   4
  -5   4   1 71.9598 1.92687   4
  -5   4   1 72.4808 1.93539   4
   5   4   1 75.9845 1.83973   4
   5   4   1 74.1020 1.82403   4
  -5  -4   1 73.6249 2.13604   3
  -5   4  -1 74.5729 2.29357   3
  -5  -4   1 73.9887 2.02619   4
   5  -4  -1 70.9253 2.03034   4
   5  -4  -1 73.7868 2.08110   4
  -5   4  -1 71.4581 1.94501   4
  -5  -4   1 71.4762 1.98518   4
  -5   4  -1 73.9437 1.97476   4
   5   4   1 71.3577 2.08676   3
   6   4  -1 119.832 3.22680   3
   6  -4   1 121.502 3.17585   4
  -6  -4  -1 120.623 3.12089   4
  -6   4   1 126.474 3.08351   4
  -6   4   1 122.337 3.32427   3
  -6   4   1 121.961 3.04987   4
   6   4  -1 122.533 2.99912   4
   6  -4   1 124.961 3.30330   3
  -6  -4  -1 121.585 3.10646   3
   6  -4   1 123.749 3.23164   4
  -6  -4  -1 119.328 3.08969   4
   6   4  -1 121.446 2.96065   4
  -6  -4   1 119.420 3.13610   4
   6   4   1 126.522 2.97940   4
  -6  -4   1 120.486 3.18807   3
   6   4   1 124.034 2.94947   4
  -6   4  -1 117.812 3.35060   3
  -6   4  -1 123.742 3.07859   4
  -6  -4   1 122.644 3.11931   4
   6  -4  -1 120.038 3.23401   3
   6  -4  -1 124.350 3.22240   4
   6  -4  -1 121.225 3.15958   4
  -6   4  -1 125.693 3.10712   4
   6   4   1 123.774 3.16547   3
  -7   4   1 122.633 3.21188   4
  -7  -4  -1 126.973 3.28715   4
   7   4  -1 126.281 3.13281   4
   7  -4   1 122.646 3.33474   4
   7  -4   1 128.764 3.41527   4
  -7  -4  -1 120.636 3.28292   4
   7  -4   1 123.979 3.39984   3
  -7   4   1 128.398 3.25536   4
   7   4  -1 128.238 3.18204   4
  -7  -4  -1 120.739 3.20316   3
  -7   4   1 128.899 3.49020   3
   7   4  -1 125.959 3.34720   3
  -7   4  -1 124.541 3.49951   3
   7  -4  -1 121.148 3.34245   3
  -7  -4   1 126.397 3.32386   4
   7  -4  -1 125.544 3.33165   4
  -7   4  -1 127.065 3.26936   4
  -7  -4   1 123.622 3.29478   3
  -7   4  -1 120.618 3.22442   4
  -7  -4   1 123.474 3.28189   4
   7  -4  -1 126.845 3.39561   4
   7   4   1 124.738 3.09816   4
   7   4   1 125.715 3.27661   3
   7   4   1 129.409 3.15227   4
  -8   4   1 -0.4626 0.35221   4
  -8   4   1 -0.0745 0.44369   3
   8   4  -1 -0.1570 0.33835   4
  -8  -4  -1 0.36458 0.40071   3
  -8  -4  -1 -0.5007 0.41600   4
   8  -4   1 -0.0886 0.51309   4
   8  -4   1 0.24509 0.47449   4
  -8  -4  -1 0.19637 0.44473   4
   8   4  -1 0.36557 0.41772   3
   8  -4   1 -0.5841 0.35774   3
   8   4  -1 -0.2848 0.36002   4
  -8  -4   1 0.06612 0.40068   3
   8  -4  -1 -0.1978 0.39721   3
   8  -4  -1 0.40227 0.48185   4
   8  -4  -1 -0.7394 0.40726   4
  -8  -4   1 -0.0227 0.43936   4
   8   4   1 -0.4071 0.34783   4
  -8   4  -1 -0.2781 0.42734   3
  -8   4  -1 0.24180 0.38208   4
   8   4   1 0.12332 0.39749   3
  -8  -4   1 -0.5534 0.40091   4
   8   4   1 -0.1845 0.35878   4
  -9   4   1 139.826 3.71920   4
  -9  -4  -1 140.126 3.62426   3
  -9  -4  -1 139.087 3.78617   4
   9  -4   1 134.466 3.80087   4
   9   4  -1 138.339 3.73019   3
   9   4  -1 140.040 3.59660   4
   9  -4   1 130.979 3.73322   3
  -9   4   1 139.251 3.89275   3
   9  -4   1 136.761 3.86908   4
  -9  -4  -1 139.281 3.77202   4
   9   4  -1 136.672 3.63826   4
  -9   4  -1 139.495 3.74389   4
  -9  -4   1 133.686 3.76641   4
   9   4   1 137.942 3.65537   3
   9   4   1 132.601 3.55653   4
   9   4   1 141.064 3.62428   4
  -9   4  -1 141.317 3.92938   3
   9  -4  -1 139.979 3.87957   4
  -9  -4   1 137.658 3.76721   4
   9  -4  -1 138.951 3.81256   4
  -9  -4   1 136.009 3.67882   3
 -10  -4  -1 94.7325 2.99920   4
 -10   4   1 97.1864 2.93296   4
  10  -4   1 96.6434 3.04886   4
  10   4  -1 93.6714 2.78898   4
 -10  -4  -1 97.8285 3.00362   4
  10   4  -1 88.0486 2.98205   4
  10  -4   1 97.2127 2.96220   3
  10  -4   1 96.9599 3.10794   4
 -10  -4  -1 93.5249 2.78767   3
  10   4  -1 89.4312 2.85452   3
  10   4   1 97.7317 2.81335   4
 -10  -4   1 99.4443 3.01884   4
  10  -4  -1 92.6390 2.99947   4
 -10  -4   1 96.5183 2.87792   3
 -10   4  -1 102.472 3.00011   4
  10  -4  -1 90.5005 2.88469   3
 -10  -4   1 93.7849 2.99559   4
  10  -4  -1 95.7732 3.09471   4
  10   4   1 95.2294 2.84556   4
 -10   4  -1 88.0234 3.02491   3
  10   4   1 93.9013 2.84219   3
  11  -4   1 39.0628 1.81863   3
 -11  -4  -1 42.5690 1.76316   3
 -11   4   1 45.1607 2.04013   3
  11   4  -1 41.4626 1.81176   3
  11  -4   1 41.6502 1.98436   4
 -11  -4  -1 37.5624 1.90523   4
 -11  -4  -1 41.0657 1.93304   4
  11   4  -1 42.8922 1.77457   4
 -11   4   1 42.9375 1.86082   4
 -11   4   1 43.6432 1.87392   4
  11  -4   1 46.6224 2.08673   4
  11   4   1 42.8273 1.78163   4
 -11  -4   1 36.7309 1.90013   4
  11  -4  -1 40.4447 2.00587   4
 -11  -4   1 41.9628 1.95023   4
  11   4   1 44.4418 1.80643   3
 -11   4  -1 43.3863 1.88999   4
 -11   4  -1 44.2134 1.89426   4
  11  -4  -1 41.6235 1.83750   3
  11  -4  -1 40.4230 1.95289   4
 -11  -4   1 41.5294 1.80059   3
 -12  -4  -1 42.3933 2.03234   4
  12   4  -1 42.1589 1.89821   3
  12  -4   1 39.5751 2.06669   4
  12  -4   1 44.4523 2.10924   4
 -12   4   1 41.4723 1.95390   4
  12  -4   1 41.9909 1.90865   3
 -12  -4  -1 41.0976 1.81355   3
 -12  -4  -1 46.6446 2.11467   4
  12   4  -1 40.6339 1.83725   4
 -12   4   1 40.5568 1.90806   4
 -12   4  -1 43.3817 1.94812   4
  12   4   1 41.5621 1.82861   3
 -12  -4   1 41.8457 1.87448   3
  12  -4  -1 43.1423 2.09719   4
  12  -4  -1 41.1666 2.10143   4
 -12   4  -1 40.9628 2.06962   3
 -12  -4   1 42.6603 2.04680   4
  12  -4  -1 39.6709 1.87935   3
  12   4   1 43.3618 1.85205   4
 -12   4  -1 42.0215 1.96361   4
 -12  -4   1 42.8235 2.09351   4
 -13  -4  -1 48.4835 2.06792   3
  13  -4   1 52.0468 2.37809   4
 -13  -4  -1 49.9611 2.28924   4
  13  -4   1 50.3755 2.15406   3
  13   4  -1 51.2704 2.13133   4
 -13  -4  -1 53.3102 2.38378   4
 -13   4   1 45.2296 2.13565   4
  13   4  -1 49.4970 2.11981   3
  13  -4   1 50.8391 2.40871   4
 -13   4   1 48.3568 2.20049   4
 -13   4   1 50.1825 2.34101   3
 -13   4  -1 49.1376 2.19191   4
 -13  -4   1 49.0229 2.35874   4
  13  -4  -1 47.8823 2.30936   4
  13  -4  -1 52.7584 2.43647   4
  13   4   1 52.3189 2.12838   4
  13  -4  -1 45.6656 2.08581   3
  13   4   1 48.8273 2.05560   3
 -13   4  -1 48.9589 2.22003   4
 -13  -4   1 49.3273 2.12507   3
 -13   4  -1 47.4498 2.30589   3
 -13  -4   1 45.4879 2.24058   4
 -14   4   1 30.1350 1.79233   4
  14   4  -1 27.8968 1.68680   3
  14  -4   1 26.8230 1.90436   4
 -14  -4  -1 25.9704 1.65807   3
 -14   4   1 29.3039 1.83001   4
  14  -4   1 29.2674 2.01265   4
 -14   4   1 28.1600 1.90810   3
 -14  -4  -1 28.1989 1.86372   4
  14  -4   1 28.8865 1.73946   3
  14   4  -1 27.3620 1.69629   4
 -14  -4  -1 27.0801 1.95156   4
  14  -4  -1 25.5956 1.91975   4
  14   4   1 25.6054 1.60939   3
 -14  -4   1 24.5602 1.84248   4
 -14  -4   1 27.8869 1.94922   4
  14   4   1 27.7617 1.69928   4
  14  -4  -1 26.8152 1.87528   4
 -14   4  -1 26.9846 1.73623   4
 -14   4  -1 29.4869 1.86630   4
 -14  -4   1 28.6963 1.73472   3
  14  -4  -1 25.3074 1.64736   3
  15  -4   1 47.7984 2.46597   4
  15   4  -1 49.0445 2.27941   4
 -15  -4  -1 47.7254 2.45687   4
  15   4  -1 46.7269 2.22750   4
  15  -4   1 47.5886 2.57085   4
  15   4  -1 48.1561 2.23730   3
 -15  -4  -1 45.6216 2.18400   3
 -15   4   1 47.3254 2.37369   4
  15  -4   1 47.0687 2.22943   3
 -15   4   1 50.5315 2.49994   3
 -15  -4  -1 48.4974 2.52753   4
 -15   4   1 49.2458 2.33682   4
  15   4   1 40.4877 2.10205   4
  15   4   1 44.8955 2.14742   3
 -15  -4   1 45.4139 2.41306   4
 -15  -4   1 48.4666 2.54672   4
  15  -4  -1 49.9992 2.48447   4
 -15   4  -1 47.8347 2.40229   4
 -15   4  -1 49.6918 2.49122   3
 -15   4  -1 50.3704 2.39190   4
  15  -4  -1 49.7823 2.61004   4
 -15  -4   1 47.4946 2.25408   3
  15  -4  -1 47.6757 2.24655   3
  15   4   1 47.5714 2.23918   4
 -16   4   1 0.01797 0.78220   3
  16  -4   1 -1.0328 0.76639   4
 -16  -4  -1 -1.2244 0.62585   4
 -16  -4  -1 0.75700 0.89565   4
  16   4  -1 0.85169 0.67847   3
 -16   4   1 -0.8570 0.65598   4
  16   4  -1 0.13015 0.67170   4
  16  -4   1 -0.3295 0.82798   4
  16   4  -1 -1.4770 0.59417   4
 -16  -4  -1 0.05541 0.72079   3
 -16   4   1 0.43361 0.75600   4
  16  -4   1 -0.4125 0.65867   3
  16   4   1 0.32787 0.64126   3
  16  -4  -1 -0.6956 0.84446   4
  16   4   1 -0.7041 0.61299   4
 -16   4  -1 0.85675 0.79893   4
 -16   4  -1 0.33794 0.71283   4
  16  -4  -1 -0.0942 0.60908   3
 -16   4  -1 0.31013 0.81474   3
 -16  -4   1 0.90791 0.75969   3
 -16  -4   1 -0.2915 0.86634   4
  16   4   1 0.23680 0.69301   4
 -16  -4   1 0.71044 0.80798   4
  16  -4  -1 -0.5716 0.77531   4
 -17  -4  -1 6.40214 1.30082   4
  17  -4   1 8.61800 1.35997   4
  17   4  -1 6.90451 1.08665   3
  17  -4   1 8.78146 1.34621   4
  17  -4   1 6.29736 0.99658   3
  17   4  -1 6.82072 1.05927   4
 -17  -4  -1 3.78943 1.08713   4
 -17  -4  -1 5.57615 1.02589   3
 -17   4   1 7.06787 1.17518   4
  17   4  -1 5.35011 0.96289   4
 -17   4   1 5.76847 1.06564   4
 -17   4   1 5.11509 1.11301   3
 -17  -4   1 10.1386 1.35974   4
  17   4   1 7.10157 1.04590   4
 -17   4  -1 8.23659 1.24434   4
  17   4   1 7.08174 1.05826   3
  17  -4  -1 6.39810 1.25693   4
 -17  -4   1 3.85495 0.97775   3
  17  -4  -1 6.83103 1.21728   4
  17  -4  -1 7.42443 1.11437   3
 -17  -4   1 6.23132 1.20476   4
 -17   4  -1 6.54651 1.11621   4
  17   4   1 5.91210 1.07163   4
 -17   4  -1 6.40774 1.16017   3
 -18  -4  -1 4.99407 1.12817   4
 -18   4   1 5.38204 1.21636   3
 -18  -4  -1 7.15577 1.30736   4
  18  -4   1 5.98027 1.29729   4
 -18  -4  -1 6.53686 1.12222   3
  18   4  -1 6.72080 1.23783   4
  18   4  -1 6.11843 1.06611   3
  18   4  -1 6.18962 1.09458   4
 -18   4   1 6.12059 1.23807   4
  18  -4   1 4.00719 0.98516   3
 -18   4   1 6.61494 1.15537   4
  18  -4   1 5.66488 1.23261   4
  18   4   1 6.63543 1.10416   4
  18   4   1 7.50991 1.07471   3
  18  -4  -1 5.46655 1.28066   4
 -18   4  -1 7.02070 1.22441   4
  18  -4  -1 7.86504 1.29036   4
 -18   4  -1 7.91317 1.30569   3
  18   4   1 8.06982 1.29155   4
  18  -4  -1 6.22827 1.11751   3
 -18  -4   1 5.64740 1.21431   4
 -18  -4   1 7.78268 1.30485   4
 -18   4  -1 5.57528 1.10140   4
 -18  -4   1 4.19366 1.06755   3
 -19  -4  -1 12.7146 1.51005   3
  19  -4   1 12.1044 1.64911   4
 -19   4   1 11.9491 1.60768   3
 -19  -4  -1 9.17924 1.38940   4
 -19   4   1 13.1636 1.59078   4
  19   4  -1 12.6775 1.60153   4
  19  -4   1 10.6770 1.44419   4
 -19   4   1 9.86301 1.41154   4
  19   4  -1 10.3599 1.55308   4
 -19  -4  -1 11.5088 1.57816   4
  19   4  -1 12.8229 1.42327   3
  19   4   1 13.5784 1.64879   4
  19  -4  -1 14.0178 1.69114   4
  19   4   1 10.8170 1.70050   4
  19  -4  -1 9.53240 1.47856   4
 -19   4  -1 11.9910 1.53581   4
 -19  -4   1 8.27131 1.25337   3
 -19  -4   1 17.1194 2.04839   4
 -19  -4   1 13.1568 1.60126   4
 -19   4  -1 14.2723 1.83003   4
  19   4   1 12.9044 1.51538   3
 -19   4  -1 12.4631 1.58567   3
 -20  -4  -1 11.5409 1.47772   3
 -20   4   1 12.4065 1.64611   3
 -20  -4  -1 15.3574 1.80544   4
  20   4  -1 15.1173 1.77716   4
  20  -4   1 15.8108 1.89252   4
 -20  -4  -1 9.42231 1.45659   4
  20  -4   1 11.2563 1.51751   4
 -20   4   1 15.6246 1.91257   4
 -20  -4   1 12.7677 1.67909   4
 -20  -4   1 12.7911 1.70987   4
 -20   4  -1 14.7769 1.87284   4
  20  -4  -1 11.3274 1.49462   4
 -20   4  -1 14.1562 1.75348   3
  20   4   1 14.1694 1.75511   4
  20  -4  -1 13.6444 1.76780   4
 -21  -4  -1 10.3660 1.47188   3
 -21   4   1 10.6990 1.55166   3
  21   4  -1 7.05418 1.17706   4
 -21  -4  -1 8.67295 1.49286   4
  21  -4   1 9.54030 1.66629   4
 -21  -4  -1 7.21913 1.42770   4
  21  -4   1 7.97759 1.58304   4
 -21   4   1 10.9370 1.54105   4
 -21   4  -1 11.4794 1.63688   3
  21  -4  -1 11.5601 1.59273   4
 -21  -4   1 12.2161 1.71121   4
 -21  -4   1 9.64933 1.42131   3
 -21  -4   1 11.4054 1.62327   4
 -21   4  -1 9.85953 1.41905   4
  21  -4  -1 10.4886 1.68837   4
  21   4   1 10.8033 1.59557   4
  22  -4   1 6.06467 1.44734   4
 -22  -4  -1 5.53000 1.46895   4
 -22  -4  -1 4.93958 1.41721   4
  22  -4   1 6.06467 1.52211   4
  22   4  -1 6.46271 1.21112   4
 -22   4   1 5.09536 1.35420   3
 -22   4   1 6.72516 1.30230   4
 -22  -4  -1 5.83153 1.37866   3
 -22  -4   1 9.07262 1.68210   4
 -22  -4   1 5.24102 1.30099   3
 -22  -4   1 6.60693 1.47097   4
 -22   4  -1 7.81212 1.42502   4
  22  -4  -1 8.24102 1.55394   4
  22  -4  -1 7.09285 1.57097   4
  22   4   1 4.38026 1.06295   4
 -22   4  -1 6.89909 1.42505   3
  23  -4   1 11.0573 1.87713   4
  23   4  -1 10.2292 1.44271   4
  23  -4   1 8.03871 1.72768   4
 -23   4   1 10.3062 1.58698   4
 -23  -4  -1 11.9383 1.82365   4
 -23  -4  -1 10.2272 1.66206   4
 -23  -4  -1 11.7328 1.69920   3
 -23   4   1 10.0556 1.70362   3
  23   4   1 10.8163 1.57293   4
 -23  -4   1 8.63930 1.64894   4
 -23  -4   1 12.1785 1.90069   4
 -23   4  -1 8.08265 1.53674   3
 -23   4  -1 10.2213 1.58470   4
 -23  -4   1 12.5810 1.75492   3
  23  -4  -1 7.82748 1.74112   4
  23  -4  -1 11.3715 1.81674   4
 -24   4   1 8.91724 1.69423   3
  24   4  -1 6.13697 1.39953   4
 -24   4   1 10.0463 1.72084   4
  24  -4   1 9.43135 1.95011   4
  24  -4   1 8.84643 1.77383   4
 -24  -4  -1 7.30054 1.70604   4
 -24  -4  -1 7.12795 1.52264   3
 -24  -4  -1 9.31943 2.03218   4
 -24   4  -1 7.59390 1.48919   4
 -24  -4   1 9.92890 1.96966   4
 -24  -4   1 10.4914 1.70967   3
 -24  -4   1 6.35517 1.58261   4
  24  -4  -1 9.48327 1.88317   4
 -24   4  -1 11.1681 1.80340   3
  24  -4  -1 9.44814 1.95270   4
  24   4   1 8.42588 1.65072   4
 -25   4   1 3.61261 1.46371   3
  25   4  -1 2.27673 1.23309   4
 -25  -4  -1 3.88848 1.31670   3
 -25   4   1 3.50522 1.41865   4
 -25  -4  -1 1.43747 1.82547   4
 -25  -4  -1 0.22225 1.36734   4
  25  -4   1 4.68768 1.73038   4
  25   4   1 2.88629 1.26945   4
 -25  -4   1 3.12311 1.36204   3
  25  -4  -1 4.33803 1.70984   4
 -25   4  -1 1.67159 1.15279   4
 -25   4  -1 3.09154 1.49208   3
 -25  -4   1 4.96566 1.73067   4
 -25  -4   1 -0.9732 1.74824   4
 -26  -4  -1 -0.5291 1.39037   4
 -26   4   1 3.33020 1.46162   4
  26  -4   1 1.03719 1.78260   4
 -26   4   1 1.54399 1.45841   3
  26   4  -1 1.70656 1.28837   4
 -26  -4  -1 1.76984 1.28592   3
 -26  -4   1 1.49005 1.27504   3
 -26   4  -1 0.21629 1.40431   4
  26  -4  -1 1.99142 1.73511   4
 -26   4  -1 5.23660 1.63548   3
 -26  -4   1 1.53823 1.56054   4
  26   4   1 1.26614 1.23737   4
 -27  -4  -1 7.15429 1.65092   3
 -27  -4  -1 5.08395 1.70300   4
 -27   4   1 2.60287 1.48941   3
 -27   4   1 2.59722 1.50297   4
  27   4  -1 2.79961 1.51713   4
  27  -4   1 0.73479 1.73775   4
 -27   4  -1 7.59736 1.73600   4
 -27  -4   1 4.38801 1.50764   3
 -27  -4   1 3.77585 1.77253   4
  27   4   1 2.69672 1.48887   4
 -27   4  -1 3.79526 1.50841   3
  27  -4  -1 2.68124 1.82813   4
  28  -4   1 1.73575 2.05829   4
 -28  -4  -1 1.66666 1.54036   3
 -28  -4  -1 -0.8225 1.78132   4
 -28   4   1 -0.7010 1.80853   4
 -28   4   1 0.65599 1.44457   3
 -28   4  -1 1.82972 1.48203   3
  28  -4  -1 3.36375 2.18281   4
 -28  -4   1 1.17174 1.69919   4
 -28  -4   1 0.94386 1.47092   3
 -28   4  -1 0.87989 1.84687   4
   0  -5  -1 0.00741 0.32321   3
   0  -5   1 0.23207 0.34112   3
  -1   5   1 323.777 7.30417   3
   1  -5   1 326.592 6.67487   4
   1  -5   1 317.344 7.32531   3
  -1  -5  -1 316.459 7.22467   3
   1  -5   1 325.746 6.68080   4
   1  -5  -1 323.476 7.24532   3
   2  -5   1 51.9915 1.35267   4
  -2   5   1 50.8144 1.77758   3
   2  -5   1 51.9679 1.80126   3
   2  -5   1 52.7615 1.33705   4
   2  -5  -1 51.8073 1.27695   4
   2  -5  -1 51.0945 1.71879   3
  -2  -5   1 52.2878 1.24959   4
   2  -5  -1 53.4599 1.28543   4
  -2   5  -1 52.6151 1.86541   3
  -3  -5  -1 361.268 7.73749   4
   3  -5   1 363.356 7.88574   4
  -3  -5  -1 376.740 8.21060   3
  -3   5   1 375.908 8.37457   3
   3  -5   1 370.355 7.92474   4
  -3  -5  -1 379.041 7.76236   4
   3  -5  -1 374.768 7.88323   4
   3  -5  -1 369.624 8.27624   3
  -3  -5   1 367.962 8.29271   3
  -3   5  -1 371.575 8.44123   3
  -3  -5   1 373.454 7.80317   4
  -3  -5   1 369.803 7.82336   4
   3  -5  -1 367.145 7.85345   4
  -4   5   1 228.248 4.81611   4
  -4   5   1 230.840 4.82359   4
  -4  -5  -1 229.230 5.01156   4
   4  -5   1 224.369 5.47107   3
   4  -5   1 222.451 5.09779   4
   4  -5   1 230.876 5.16322   4
  -4  -5  -1 227.647 5.29120   3
  -4  -5  -1 226.785 4.98776   4
  -4   5   1 228.495 5.50097   3
  -4   5  -1 227.087 4.88659   4
   4  -5  -1 229.148 5.09053   4
  -4  -5   1 228.416 5.05602   4
   4  -5  -1 225.181 5.40604   3
  -4   5  -1 229.090 5.56690   3
   4  -5  -1 228.903 5.12382   4
  -4  -5   1 225.439 5.38536   3
  -4  -5   1 227.248 5.01619   4
  -4   5  -1 229.012 4.88617   4
   5   5  -1 33.2809 0.92765   4
  -5   5   1 32.6479 1.04224   4
  -5  -5  -1 31.3834 1.28437   3
  -5   5   1 31.8769 1.04351   4
  -5  -5  -1 32.5026 1.15802   4
   5   5  -1 33.4371 0.93180   4
  -5  -5  -1 33.2384 1.17104   4
   5  -5   1 31.4803 1.25577   4
   5  -5   1 31.9092 1.25274   4
  -5   5   1 33.3975 1.48286   3
   5  -5   1 31.1258 1.42508   3
   5  -5  -1 31.4102 1.22812   4
   5  -5  -1 31.9113 1.23856   4
  -5   5  -1 34.2688 1.53905   3
  -5  -5   1 30.4986 1.15678   4
  -5  -5   1 31.3561 1.18293   4
   5   5   1 33.3876 0.84607   4
   5   5   1 32.8728 0.84044   4
  -5  -5   1 32.3212 1.35658   3
   5  -5  -1 32.0861 1.39598   3
  -5   5  -1 32.0059 1.07335   4
  -5   5  -1 33.1194 1.08978   4
  -6   5   1 203.775 4.65193   4
  -6   5   1 200.732 5.10339   3
   6   5  -1 205.273 5.03310   3
  -6   5   1 200.845 4.62789   4
   6  -5   1 205.884 5.07296   3
   6   5  -1 205.176 4.53804   4
   6  -5   1 200.984 4.83719   4
  -6  -5  -1 201.646 4.84687   3
  -6  -5  -1 205.802 4.78440   4
  -6  -5  -1 197.983 4.73291   4
   6   5  -1 206.303 4.52316   4
   6  -5   1 206.022 4.90977   4
   6  -5  -1 203.521 5.01580   3
  -6  -5   1 203.560 4.75955   4
   6   5   1 204.293 4.47460   4
   6  -5  -1 201.132 4.82525   4
  -6   5  -1 204.025 4.66361   4
   6   5   1 204.989 4.94912   3
   6   5   1 206.250 4.48580   4
  -6  -5   1 199.479 4.79081   4
  -6   5  -1 199.873 5.15278   3
  -6  -5   1 202.110 4.94004   3
  -6   5  -1 207.208 4.69450   4
   6  -5  -1 203.927 4.88702   4
   7   5  -1 102.146 2.93861   3
   7  -5   1 100.640 2.97020   3
   7  -5   1 97.8051 2.82161   4
  -7   5   1 99.7510 3.03611   3
  -7   5   1 98.5049 2.64222   4
   7   5  -1 99.2195 2.51575   4
  -7  -5  -1 96.5372 2.72370   4
  -7  -5  -1 96.7211 2.75243   3
  -7   5   1 96.2479 2.62139   4
  -7  -5  -1 98.8469 2.76556   4
   7  -5   1 99.4509 2.88025   4
   7   5  -1 103.105 2.56244   4
  -7   5  -1 99.7578 2.67873   4
   7  -5  -1 98.4079 2.90512   3
  -7  -5   1 96.1977 2.73411   4
  -7  -5   1 97.9702 2.77553   4
   7  -5  -1 95.7351 2.78996   4
   7  -5  -1 102.282 2.88054   4
   7   5   1 102.298 2.51820   4
   7   5   1 98.5593 2.84198   3
  -7   5  -1 95.4194 2.63417   4
  -7  -5   1 101.682 2.86265   3
   7   5   1 99.8620 2.49388   4
  -7   5  -1 98.5907 3.06167   3
   8  -5   1 2.18478 0.56831   4
  -8  -5  -1 2.73115 0.53084   3
  -8   5   1 3.92346 0.71038   3
  -8   5   1 2.56756 0.51441   4
   8  -5   1 4.21070 0.67008   3
  -8  -5  -1 2.77325 0.58324   4
   8  -5   1 3.28216 0.61314   4
  -8   5   1 3.89774 0.53927   4
  -8  -5  -1 3.31975 0.53919   4
   8   5  -1 3.74671 0.63247   3
   8   5  -1 4.33768 0.53449   4
   8   5  -1 2.77068 0.45903   4
  -8  -5   1 2.86027 0.54689   3
  -8  -5   1 2.80539 0.57235   4
  -8   5  -1 2.95508 0.67955   3
  -8  -5   1 2.94835 0.53661   4
  -8   5  -1 2.51572 0.51809   4
   8   5   1 3.23791 0.60015   3
   8  -5  -1 2.24326 0.57897   4
  -8   5  -1 4.35302 0.58705   4
   8  -5  -1 3.77985 0.60680   3
   8   5   1 3.74521 0.49878   4
   8   5   1 3.24463 0.46359   4
   8  -5  -1 2.26605 0.55179   4
  -9  -5  -1 8.63832 0.95141   4
   9  -5   1 10.6219 1.08524   4
  -9  -5  -1 7.89921 1.03158   4
  -9  -5  -1 10.5452 0.93690   3
  -9   5   1 8.50237 0.86246   4
   9   5  -1 8.95043 0.82267   4
   9   5  -1 8.49011 0.93694   3
  -9   5   1 9.26624 0.92614   4
  -9   5   1 6.66477 0.83114   3
   9   5  -1 9.43996 0.82108   4
   9  -5   1 8.46967 1.02099   4
   9  -5   1 8.83669 1.01484   3
   9  -5  -1 9.65594 0.98480   3
   9  -5  -1 6.39209 0.78426   4
   9   5   1 10.6951 0.83737   4
  -9   5  -1 8.23947 0.89635   4
   9   5   1 8.86193 0.81113   4
  -9  -5   1 6.37577 0.77695   4
   9   5   1 9.53652 0.94003   3
  -9  -5   1 9.17751 0.95453   3
  -9  -5   1 8.30666 0.94682   4
   9  -5  -1 8.07781 1.02101   4
  -9   5  -1 9.33282 0.88511   4
  10   5  -1 11.3980 1.08583   3
 -10   5   1 9.23086 0.95446   4
  10  -5   1 9.93516 1.19910   4
  10   5  -1 11.7000 0.96068   4
 -10   5   1 10.8430 1.21946   3
 -10   5   1 11.0821 1.03275   4
  10   5  -1 9.10322 0.88547   4
 -10  -5  -1 10.5066 1.15809   4
 -10  -5  -1 11.9889 1.01880   3
  10  -5   1 10.5618 1.11561   3
 -10  -5  -1 9.01438 1.07363   4
  10  -5  -1 11.2094 1.07920   3
 -10   5  -1 10.7302 0.97856   4
  10   5   1 9.96272 0.99741   3
  10   5   1 10.7917 0.92146   4
 -10  -5   1 10.1009 1.06176   3
 -10  -5   1 11.4525 1.15566   4
 -10  -5   1 9.09751 1.04947   4
  10  -5  -1 12.4401 1.21164   4
 -10   5  -1 10.8790 1.05774   4
  10   5   1 10.0869 0.90860   4
  10  -5  -1 10.5869 1.18431   4
 -10   5  -1 10.5416 1.20724   3
 -11  -5  -1 0.80018 0.63275   4
 -11   5   1 1.33680 0.67327   3
  11  -5   1 0.29729 0.50776   3
  11   5  -1 0.88488 0.54053   3
  11   5  -1 1.13818 0.53514   4
 -11   5   1 1.86542 0.56403   4
 -11  -5  -1 1.13255 0.56636   4
  11  -5   1 1.02962 0.65283   4
 -11  -5  -1 1.69234 0.58859   3
  11   5  -1 0.78623 0.48196   4
  11  -5   1 0.88770 0.65767   4
  11   5   1 0.52812 0.52210   3
  11  -5  -1 1.69418 0.63426   4
 -11  -5   1 1.43926 0.68779   4
 -11   5  -1 2.25108 0.58073   4
  11  -5  -1 1.44531 0.67247   4
 -11   5  -1 1.26249 0.70716   3
  11   5   1 1.57649 0.50091   4
 -11  -5   1 0.57073 0.60206   4
  11  -5  -1 1.90234 0.59431   3
 -11  -5   1 1.09178 0.59639   3
  11   5   1 2.17506 0.60230   4
  12   5  -1 23.2090 1.48588   3
  12  -5   1 26.0806 1.57673   3
 -12   5   1 23.8596 1.68742   3
 -12   5   1 27.4963 1.51806   4
 -12  -5  -1 25.1746 1.68958   4
  12   5  -1 24.1746 1.37768   4
 -12  -5  -1 23.7785 1.59106   4
  12  -5   1 25.6232 1.73327   4
  12  -5   1 23.9343 1.68657   4
  12   5  -1 23.6381 1.40371   4
 -12  -5  -1 25.3557 1.48458   3
  12  -5  -1 24.1365 1.68554   4
  12   5   1 26.0700 1.44552   4
 -12   5  -1 23.3080 1.65223   3
 -12  -5   1 21.6400 1.55209   4
  12  -5  -1 24.0801 1.67079   4
 -12  -5   1 22.4208 1.59657   4
  12   5   1 23.3487 1.47307   3
  12   5   1 24.5613 1.38068   4
 -12  -5   1 23.5507 1.49193   3
 -12   5  -1 25.1983 1.49372   4
  13  -5   1 0.30162 0.54354   3
  13   5  -1 -0.1207 0.53155   3
 -13   5   1 -0.0530 0.46402   4
 -13  -5  -1 0.63255 0.69226   4
 -13   5   1 0.70147 0.59691   4
  13   5  -1 0.43135 0.50306   4
  13  -5   1 0.21142 0.69282   4
 -13  -5  -1 1.13483 0.73465   4
  13   5  -1 0.28490 0.52222   4
  13  -5   1 0.57151 0.71234   4
 -13   5   1 0.56890 0.68932   3
 -13  -5  -1 0.19961 0.56953   3
  13   5   1 0.93975 0.56098   4
  13   5   1 1.25701 0.60538   4
  13   5   1 0.58426 0.58435   3
 -13   5  -1 0.80023 0.70698   3
  13  -5  -1 0.11100 0.66435   4
 -13  -5   1 0.67693 0.74890   4
 -13  -5   1 0.17822 0.58683   3
 -13   5  -1 0.57670 0.57917   4
  13  -5  -1 0.79374 0.57874   3
 -13  -5   1 0.40582 0.69416   4
  13  -5  -1 -0.0364 0.69626   4
 -13   5  -1 0.61381 0.51910   4
  14   5  -1 -0.5669 0.49697   4
  14   5  -1 0.58446 0.61419   3
 -14   5   1 0.84950 0.56059   4
 -14  -5  -1 0.20688 0.59856   3
  14   5  -1 0.31551 0.59375   4
  14  -5   1 0.67546 0.80229   4
  14  -5   1 1.20251 0.80408   4
 -14  -5  -1 0.39423 0.72208   4
  14  -5   1 0.17554 0.63482   3
 -14   5   1 0.25246 0.58442   4
 -14   5   1 0.74943 0.68117   3
 -14  -5  -1 -0.9436 0.64029   4
 -14  -5   1 -0.3704 0.71848   4
 -14   5  -1 0.13405 0.58586   4
  14  -5  -1 0.60539 0.75672   4
  14   5   1 -0.0553 0.57259   4
 -14  -5   1 -0.7414 0.54574   3
  14  -5  -1 -0.5280 0.69142   4
  14  -5  -1 0.44320 0.62847   3
  14   5   1 0.44303 0.56775   4
 -14   5  -1 0.25093 0.69184   3
  14   5   1 0.04068 0.59365   3
 -14   5  -1 1.31779 0.61160   4
 -14  -5   1 1.30774 0.73255   4
  15   5  -1 7.76661 1.04765   3
  15  -5   1 6.26408 1.02798   3
 -15  -5  -1 4.91301 1.02550   4
 -15  -5  -1 4.11864 1.02705   4
  15   5  -1 6.99461 1.03816   4
  15   5  -1 5.02412 0.86024   4
 -15   5   1 7.12786 0.99544   4
  15  -5   1 5.36991 1.13604   4
  15  -5   1 6.96661 1.16157   4
 -15  -5  -1 5.51717 0.93258   3
 -15   5   1 7.88928 1.02911   4
 -15   5   1 6.52391 1.10233   3
 -15  -5   1 6.23664 1.03692   3
  15   5   1 6.64354 0.99980   4
  15  -5  -1 6.70162 1.16723   4
  15  -5  -1 5.79274 0.95853   3
 -15   5  -1 5.37280 0.97563   4
 -15   5  -1 6.60100 1.12001   3
  15   5   1 4.83585 0.84542   4
 -15  -5   1 4.79819 1.03018   4
 -15   5  -1 6.81495 0.99692   4
  15  -5  -1 5.78644 1.04470   4
  15   5   1 6.23572 0.93329   3
 -15  -5   1 4.72216 1.06160   4
  16   5  -1 2.75238 1.06205   4
  16   5  -1 3.49173 0.84768   3
 -16  -5  -1 2.04261 0.82686   3
  16   5  -1 1.78586 0.74527   4
 -16   5   1 3.68288 0.99445   3
 -16   5   1 1.97617 0.84427   4
 -16  -5  -1 2.65637 1.03390   4
  16  -5   1 2.66913 1.00819   4
  16  -5   1 1.71616 1.01333   4
  16  -5   1 3.10023 0.85108   3
 -16  -5  -1 3.98477 0.93842   4
 -16   5   1 2.50046 0.83853   4
  16   5   1 1.37847 0.69077   4
 -16  -5   1 2.83191 1.03813   4
 -16   5  -1 1.63762 0.75287   4
 -16  -5   1 2.33272 0.88576   4
 -16  -5   1 2.59210 0.86641   3
 -16   5  -1 4.19990 0.95352   4
  16  -5  -1 3.24002 1.01664   4
  16   5   1 3.57407 0.89414   4
  16  -5  -1 1.49756 0.72562   3
  16   5   1 3.58454 0.79854   3
  16  -5  -1 2.45335 0.99515   4
 -16   5  -1 2.98598 0.99840   3
 -17   5   1 1.11497 0.80723   4
 -17   5   1 -0.1960 0.81566   3
 -17   5   1 -0.5600 0.74840   4
  17   5  -1 1.14158 0.77723   3
  17  -5   1 0.75337 0.99698   4
  17   5  -1 0.24805 0.70482   4
  17  -5   1 0.29253 0.68468   3
 -17  -5  -1 -0.1477 0.85559   4
 -17  -5  -1 -0.1712 0.86711   4
 -17  -5  -1 -0.0275 0.67579   3
  17  -5   1 -0.5016 0.82702   4
 -17  -5   1 0.18175 0.77294   3
  17  -5  -1 0.65534 0.75885   3
  17   5   1 1.20137 0.86784   4
 -17   5  -1 0.74862 0.75987   4
  17   5   1 -0.4140 0.65713   3
 -17   5  -1 -0.0612 0.86419   3
  17  -5  -1 0.08912 0.92038   4
  17   5   1 1.09773 0.71569   4
 -17   5  -1 0.63826 0.79315   4
 -17  -5   1 0.43572 0.78494   4
 -17  -5   1 -0.2144 0.88868   4
  17  -5  -1 -0.5680 0.79993   4
 -18  -5  -1 2.70182 1.13712   4
  18   5  -1 2.67573 0.89851   4
  18  -5   1 1.81912 1.03475   4
 -18   5   1 3.48593 1.12826   3
 -18  -5  -1 2.87138 1.06256   4
  18   5  -1 1.44804 0.83137   3
 -18   5   1 2.58358 0.93039   4
 -18  -5  -1 2.38867 0.93516   3
 -18   5   1 4.25300 0.96976   4
  18  -5   1 1.14964 1.07734   4
 -18  -5   1 3.10084 0.98589   3
 -18   5  -1 2.91018 1.07527   3
 -18   5  -1 3.47339 1.04644   4
 -18  -5   1 1.67532 1.03674   4
  18   5   1 2.23246 0.92608   4
  18   5   1 3.20560 0.86301   3
  18  -5  -1 1.70066 1.04878   4
  18  -5  -1 1.90425 1.09227   4
 -18  -5   1 0.71135 0.90057   4
 -18   5  -1 3.41829 1.01431   4
 -19   5   1 27.6848 2.19376   4
  19  -5   1 29.7057 2.52458   4
  19  -5   1 31.1814 2.42949   4
 -19  -5  -1 27.7966 2.29393   4
 -19   5   1 30.7073 2.39882   3
 -19  -5  -1 27.3836 2.40307   4
 -19  -5  -1 29.3531 2.11138   3
  19  -5  -1 35.6924 2.49112   4
 -19   5  -1 28.9294 2.35543   3
 -19  -5   1 32.4020 2.51030   4
 -19  -5   1 31.0364 2.18362   3
 -19   5  -1 29.3619 2.24038   4
 -19  -5   1 27.0559 2.31338   4
  19   5   1 28.2850 1.97294   3
  19  -5  -1 31.4316 2.52928   4
  20  -5   1 26.2080 2.36482   4
 -20  -5  -1 26.4722 2.11860   3
  20  -5   1 26.6494 2.54129   4
 -20  -5  -1 26.9235 2.39139   4
 -20   5   1 23.9746 2.16823   4
 -20   5   1 26.2872 2.33988   3
 -20  -5  -1 21.5101 2.16277   4
 -20  -5   1 23.7146 2.09133   3
 -20   5  -1 21.5730 2.09867   4
 -20   5  -1 28.1326 2.37742   3
 -20  -5   1 24.4041 2.35232   4
  20  -5  -1 25.7166 2.51735   4
  20  -5  -1 24.4525 2.26327   4
 -20  -5   1 23.5425 2.23725   4
  21  -5   1 0.43483 1.17310   4
 -21  -5  -1 1.29385 1.03972   4
  21  -5   1 -1.5683 1.06515   4
 -21  -5  -1 -1.3210 0.97959   4
 -21  -5  -1 1.18627 1.02415   3
 -21   5   1 -0.2068 0.83646   4
 -21   5   1 0.24249 0.97966   3
  21   5  -1 -0.7823 0.78332   4
  21  -5  -1 -0.6266 1.18132   4
  21  -5  -1 -0.8527 1.09401   4
 -21  -5   1 2.30982 1.17518   4
 -21  -5   1 -0.8346 0.87644   3
 -21   5  -1 -0.0985 0.79978   4
 -21  -5   1 -0.6879 1.05718   4
 -21   5  -1 2.81670 1.12971   3
 -22  -5  -1 6.05746 1.43745   4
 -22   5   1 6.78662 1.31864   4
  22  -5   1 7.20857 1.69751   4
  22  -5   1 6.93381 1.67317   4
 -22  -5  -1 5.40129 1.52557   4
 -22  -5  -1 6.86706 1.37898   3
 -22   5   1 6.73412 1.43636   3
 -22  -5   1 7.86722 1.39164   3
 -22   5  -1 6.50026 1.35104   4
  22  -5  -1 4.43036 1.36357   4
 -22  -5   1 9.29966 1.72589   4
  22  -5  -1 6.68352 1.62868   4
 -22   5  -1 7.77382 1.49732   3
 -22  -5   1 4.37021 1.43773   4
 -23   5   1 1.21530 1.18020   3
 -23  -5  -1 -0.1295 1.25869   4
 -23  -5  -1 0.26580 1.02613   3
  23   5  -1 0.00915 0.88792   4
  23  -5   1 3.44774 1.51795   4
  23  -5   1 0.10099 1.42183   4
 -23   5   1 0.37810 1.06148   4
 -23  -5  -1 -0.9078 1.23327   4
  23  -5  -1 0.33725 1.49904   4
 -23   5  -1 1.73710 1.13359   4
 -23  -5   1 -1.6833 1.34450   4
  23  -5  -1 1.00843 1.24394   4
 -23  -5   1 0.07729 1.17821   4
 -23  -5   1 1.92004 1.19697   3
 -23   5  -1 0.41686 1.11962   3
  24  -5   1 28.0576 3.23934   4
 -24  -5  -1 27.9632 2.99359   4
 -24  -5  -1 27.5990 3.19176   4
  24  -5   1 28.2445 3.02357   4
 -24   5   1 28.7356 2.67251   4
 -24  -5  -1 29.1198 2.51391   3
 -24   5   1 32.8847 2.86520   3
 -24   5  -1 33.4371 2.90190   3
  24  -5  -1 27.1666 3.24840   4
 -24  -5   1 31.9962 2.92236   4
 -24  -5   1 26.0009 2.47814   3
  24  -5  -1 30.9344 3.10589   4
 -24   5  -1 24.6864 2.56791   4
 -25   5   1 -1.1806 1.04593   4
 -25  -5  -1 -0.6899 1.83505   4
 -25  -5  -1 1.00719 1.42960   4
  25  -5   1 0.25493 1.49266   4
 -25  -5  -1 -0.4844 1.11259   3
  25   5  -1 -1.9591 1.17216   4
 -25   5   1 1.70544 1.35986   3
 -25  -5   1 -0.0958 1.41686   4
  25  -5  -1 0.43346 1.50675   4
 -25  -5   1 0.70052 1.82925   4
 -25   5  -1 -0.2035 1.14711   4
 -25  -5   1 -0.7562 1.09616   3
 -25   5  -1 0.40005 1.24701   3
 -26  -5  -1 12.3111 2.09099   4
 -26   5   1 8.47642 1.77877   4
 -26   5   1 12.7298 1.97042   3
  26  -5   1 13.9956 2.40737   4
 -26  -5  -1 13.5148 1.98529   3
  26  -5  -1 14.1083 2.38307   4
 -26   5  -1 14.7576 2.22777   3
 -26  -5   1 12.7458 1.83523   3
 -26  -5   1 11.1286 2.04103   4
 -27   5   1 -0.7091 1.21474   3
  27  -5   1 1.89666 1.77509   4
 -27   5   1 1.02660 1.58348   4
 -27  -5  -1 -0.2879 1.37454   3
 -27  -5  -1 2.43355 1.56934   4
 -27   5  -1 0.76752 1.44973   3
 -27  -5   1 0.63461 1.58860   4
 -27  -5   1 1.98335 1.38291   3
  27  -5  -1 0.73442 1.75962   4
 -27   5  -1 1.28019 1.65109   4
  28  -5   1 -2.1022 1.98506   4
 -28  -5  -1 -0.7090 1.42450   3
 -28   5   1 0.90036 1.53544   3
 -28  -5  -1 -1.4454 1.72349   4
 -28  -5   1 -0.3984 1.31897   3
 -28  -5   1 0.16312 1.77220   4
 -28   5  -1 -0.3711 1.39733   3
  28  -5  -1 -0.6509 1.98454   4
   0  -6   1 1.13493 0.48066   3
   0  -6  -1 1.83376 0.48202   3
   1  -6   1 362.046 8.34822   3
  -1  -6  -1 361.326 8.24563   3
   1  -6   1 369.932 7.56520   4
   1  -6   1 369.726 7.55869   4
  -1  -6   1 361.088 8.34221   3
   1  -6  -1 365.057 8.25447   3
  -2   6   1 177.534 4.50419   3
   2  -6   1 176.416 3.85087   4
   2  -6   1 176.362 3.83420   4
   2  -6   1 167.825 4.45913   3
   2  -6  -1 172.471 4.38755   3
   2  -6  -1 173.446 3.76562   4
  -2   6  -1 178.896 4.57878   3
   2  -6  -1 175.266 3.75825   4
  -2  -6   1 175.119 3.72674   4
   3  -6   1 51.9054 1.46633   4
  -3  -6  -1 53.9959 1.29753   4
   3  -6   1 49.3001 1.46557   4
  -3  -6  -1 54.0105 1.82094   3
  -3  -6  -1 51.8414 1.28972   4
   3  -6   1 52.8240 1.93195   3
  -3   6   1 52.0244 1.95385   3
  -3   6  -1 51.4519 1.99777   3
   3  -6  -1 49.7983 1.83751   3
  -3  -6   1 50.5060 1.86571   3
  -3  -6   1 52.3007 1.37339   4
  -3  -6   1 51.2227 1.35001   4
   3  -6  -1 50.2670 1.41283   4
   3  -6  -1 50.9328 1.42971   4
  -4  -6  -1 14.2060 0.69470   4
   4  -6   1 15.7701 1.10466   3
  -4  -6  -1 14.7937 0.69083   4
   4  -6   1 14.3189 0.82010   4
   4  -6   1 13.9254 0.80966   4
  -4   6   1 14.8966 1.13631   3
  -4  -6  -1 14.2369 0.95444   3
  -4  -6   1 15.0163 1.04434   3
  -4   6  -1 13.2599 1.15637   3
   4  -6  -1 14.2156 1.02906   3
  -4  -6   1 14.1449 0.72788   4
   4  -6  -1 15.0212 0.78932   4
   4  -6  -1 14.1704 0.78986   4
  -4  -6   1 14.6216 0.72608   4
  -5  -6  -1 22.1424 0.94907   4
   5  -6   1 21.7421 1.27297   3
  -5   6   1 21.6613 1.34292   3
  -5   6   1 22.4737 0.68873   4
  -5  -6  -1 22.4875 1.14934   3
   5  -6   1 20.8112 1.03526   4
  -5  -6  -1 21.4866 0.95242   4
  -5   6   1 22.7403 0.68221   4
   5  -6   1 20.1586 1.03119   4
  -5   6  -1 22.8273 1.38507   3
   5  -6  -1 22.4614 1.05262   4
  -5  -6   1 21.4547 0.96967   4
   5  -6  -1 22.5611 1.04502   4
  -5  -6   1 20.9834 0.93592   4
  -5   6  -1 23.2223 0.76865   4
  -5  -6   1 21.9900 1.22138   3
  -5   6  -1 22.6838 0.75686   4
   5  -6  -1 20.7082 1.23415   3
  -6   6   1 1.30827 0.55078   3
  -6   6   1 1.86616 0.34131   4
   6  -6   1 1.41673 0.46773   4
  -6   6   1 1.54165 0.32315   4
   6   6  -1 1.89989 0.22662   4
   6  -6   1 1.59378 0.45517   4
  -6  -6  -1 1.56204 0.43652   4
   6  -6   1 0.75300 0.49171   3
  -6  -6  -1 1.32599 0.40078   4
  -6  -6  -1 1.33708 0.49414   3
   6  -6  -1 1.53544 0.46794   4
  -6   6  -1 0.86743 0.32157   4
  -6   6  -1 1.88006 0.34278   4
  -6  -6   1 1.40898 0.40867   4
  -6   6  -1 1.69684 0.62397   3
  -6  -6   1 0.82235 0.41805   4
   6  -6  -1 1.50381 0.46045   4
   6  -6  -1 1.37917 0.48950   3
  -6  -6   1 1.02797 0.49444   3
  -7  -6  -1 30.8227 1.32076   4
   7  -6   1 29.1719 1.52559   3
   7  -6   1 28.7604 1.37824   4
  -7   6   1 30.3128 1.60388   3
   7   6  -1 29.7926 0.98964   4
  -7  -6  -1 29.8745 1.37586   3
   7   6  -1 29.0090 0.98632   4
  -7   6   1 30.4815 1.13823   4
   7   6  -1 29.6727 1.48260   3
   7  -6   1 30.1647 1.42581   4
  -7   6   1 30.3684 1.13838   4
  -7  -6  -1 30.1053 1.30763   4
   7   6   1 28.8344 0.93092   4
  -7  -6   1 29.0400 1.42867   3
   7  -6  -1 27.9284 1.47421   3
   7  -6  -1 29.8485 1.39844   4
  -7  -6   1 30.9793 1.33750   4
   7   6   1 29.3832 0.93331   4
  -7  -6   1 27.6032 1.29416   4
  -7   6  -1 29.2603 1.63045   3
   7   6   1 27.6266 1.40538   3
   7  -6  -1 31.0079 1.38569   4
  -7   6  -1 28.9777 1.14886   4
  -7   6  -1 28.4809 1.14787   4
   8  -6   1 46.4211 1.89609   4
  -8  -6  -1 49.0243 1.78985   4
   8  -6   1 46.6944 1.97203   3
  -8   6   1 46.8123 1.60486   4
  -8  -6  -1 44.5284 1.74774   4
  -8   6   1 45.0619 1.58740   4
   8   6  -1 47.5581 1.48073   4
   8   6  -1 46.7484 1.92623   3
  -8  -6  -1 45.5592 1.77848   3
   8   6  -1 47.5753 1.47035   4
   8  -6   1 47.2674 1.85634   4
   8   6   1 48.7851 1.44484   4
   8  -6  -1 46.7649 1.85220   4
   8  -6  -1 48.1442 1.90304   4
   8   6   1 44.8934 1.85330   3
   8   6   1 47.2217 1.43053   4
  -8   6  -1 46.5013 1.63291   4
  -8  -6   1 45.5262 1.85465   3
  -8  -6   1 47.4433 1.79830   4
  -8  -6   1 47.9381 1.80039   4
  -8   6  -1 47.0601 1.62833   4
  -8   6  -1 50.4421 2.14970   3
   8  -6  -1 48.0232 1.95672   3
  -9  -6  -1 49.5179 1.91508   4
  -9   6   1 48.1250 1.73889   4
   9  -6   1 50.3940 2.06093   4
  -9  -6  -1 48.5963 1.89390   4
  -9   6   1 46.1316 1.71187   4
   9  -6   1 42.7894 1.97247   3
   9   6  -1 47.1699 1.99996   3
  -9  -6  -1 49.0010 1.88189   3
   9  -6   1 47.3446 1.97180   4
   9   6  -1 47.6988 1.61089   4
  -9   6   1 47.0997 2.15628   3
   9   6  -1 48.1337 1.59430   4
  -9   6  -1 49.2995 1.76874   4
   9   6   1 49.9408 1.57920   4
  -9   6  -1 51.5845 2.25026   3
  -9  -6   1 45.5889 1.88464   4
  -9  -6   1 43.3445 1.87808   3
  -9  -6   1 47.6365 1.90485   4
   9  -6  -1 47.2608 1.99811   3
   9   6   1 47.7287 1.57145   4
   9  -6  -1 48.6235 1.98542   4
  -9   6  -1 47.7443 1.74592   4
   9   6   1 49.9344 1.96474   3
   9  -6  -1 48.2795 2.01057   4
 -10  -6  -1 143.090 4.04201   4
  10   6  -1 146.128 3.71580   4
 -10   6   1 144.625 4.32439   3
 -10   6   1 142.620 3.81571   4
  10   6  -1 142.906 3.66149   4
  10  -6   1 144.701 4.18888   4
  10   6  -1 143.965 4.12428   3
 -10  -6  -1 142.345 4.00632   4
  10  -6   1 137.443 4.10811   3
 -10   6   1 142.242 3.82982   4
 -10  -6  -1 145.101 3.94566   3
  10  -6   1 143.585 4.10304   4
  10   6   1 146.576 3.68021   4
  10  -6  -1 143.893 4.07507   4
  10   6   1 146.770 3.65362   4
  10  -6  -1 152.202 4.15876   3
 -10  -6   1 140.864 4.03832   4
  10  -6  -1 142.563 4.15900   4
 -10   6  -1 146.657 3.86136   4
 -10  -6   1 143.644 4.01466   3
  10   6   1 142.106 4.03681   3
 -10   6  -1 145.189 4.34568   3
 -10  -6   1 144.896 4.02935   4
 -10   6  -1 142.030 3.86151   4
  11   6  -1 40.1634 1.60453   4
  11   6  -1 39.5628 1.63599   4
 -11  -6  -1 40.5074 1.93427   4
 -11  -6  -1 37.8695 1.94053   4
  11  -6   1 38.8245 2.00462   4
 -11   6   1 41.5597 2.12349   3
  11   6  -1 39.4464 1.89629   3
  11  -6   1 36.8807 1.99035   4
 -11  -6  -1 40.8492 1.80102   3
 -11   6   1 39.2819 1.75843   4
 -11   6   1 38.7758 1.70637   4
  11  -6   1 38.9958 1.93268   3
  11  -6  -1 40.1795 2.03934   4
 -11   6  -1 39.4498 1.76479   4
 -11  -6   1 35.4091 1.88328   4
  11   6   1 41.5584 1.61325   4
  11  -6  -1 39.3298 1.90833   3
 -11   6  -1 40.8342 1.76454   4
 -11  -6   1 40.2038 1.94973   4
 -11  -6   1 39.8391 1.87887   3
 -11   6  -1 38.8363 2.09956   3
  11  -6  -1 37.9094 1.97286   4
  11   6   1 40.3428 1.87602   3
  11   6   1 41.2597 1.62381   4
 -12   6   1 1.96789 0.68338   4
  12   6  -1 2.53259 0.58900   4
 -12  -6  -1 1.38578 0.70744   4
 -12  -6  -1 2.64730 0.68949   4
  12  -6   1 1.59942 0.79918   4
  12  -6   1 1.94441 0.75237   3
 -12  -6  -1 2.11679 0.69179   3
 -12   6   1 2.14217 0.63255   4
  12   6  -1 1.34493 0.53524   4
  12   6  -1 2.18613 0.67838   3
  12  -6   1 2.34819 0.86651   4
 -12   6   1 1.54735 0.76665   3
  12   6   1 3.00421 0.71403   3
 -12   6  -1 1.39509 0.75701   3
 -12  -6   1 1.55120 0.76167   4
  12  -6  -1 1.37808 0.66348   3
  12   6   1 1.72855 0.55972   4
 -12   6  -1 2.72105 0.63624   4
 -12   6  -1 2.65471 0.68757   4
 -12  -6   1 3.09065 0.74819   3
 -12  -6   1 0.87517 0.63281   4
  12   6   1 2.74629 0.64454   4
  12  -6  -1 2.23384 0.85430   4
  12  -6  -1 1.33366 0.74873   4
  13  -6   1 20.8799 1.73916   4
  13   6  -1 20.9693 1.35646   4
 -13   6   1 20.4404 1.45347   4
  13  -6   1 20.9807 1.73421   4
 -13  -6  -1 19.9256 1.68725   4
 -13  -6  -1 18.9681 1.59108   4
  13  -6   1 19.9574 1.58021   3
 -13   6   1 20.4403 1.75944   3
  13   6  -1 20.6183 1.54955   3
 -13  -6  -1 20.2420 1.48464   3
 -13   6   1 18.3559 1.45971   4
  13   6  -1 22.1227 1.35913   4
 -13  -6   1 21.4239 1.63393   4
 -13   6  -1 19.5492 1.42833   4
  13  -6  -1 19.9105 1.71790   4
  13  -6  -1 21.0637 1.55708   3
  13  -6  -1 19.2749 1.73175   4
 -13  -6   1 19.6792 1.53265   3
 -13  -6   1 19.0918 1.69251   4
  13   6   1 19.7143 1.48602   3
  13   6   1 21.4641 1.35562   4
 -13   6  -1 21.1197 1.74094   3
  13   6   1 20.7094 1.32888   4
 -13   6  -1 19.3924 1.48035   4
  14  -6   1 53.7095 2.61070   4
  14   6  -1 53.6651 2.43142   3
  14   6  -1 53.2780 2.18617   4
  14  -6   1 54.0028 2.44175   3
 -14   6   1 55.1646 2.37285   4
 -14  -6  -1 58.2751 2.38066   3
 -14  -6  -1 58.8567 2.63659   4
 -14   6   1 53.4580 2.32150   4
  14   6  -1 54.6096 2.17909   4
  14  -6   1 56.4742 2.70723   4
 -14  -6  -1 55.4092 2.54964   4
 -14  -6   1 55.9786 2.41415   3
  14  -6  -1 55.1074 2.69318   4
 -14  -6   1 54.5275 2.55644   4
 -14   6  -1 52.3958 2.64042   3
 -14   6  -1 53.5459 2.33793   4
  14   6   1 55.8444 2.19632   4
  14  -6  -1 55.9488 2.45043   3
  14  -6  -1 53.5271 2.59000   4
  14   6   1 53.0275 2.17901   4
 -14  -6   1 58.9336 2.63757   4
  14   6   1 52.1607 2.36568   3
 -14   6  -1 51.0982 2.51229   4
 -15   6   1 1.19925 0.87767   3
  15   6  -1 0.64814 0.59284   4
  15   6  -1 0.01616 0.64164   3
 -15  -6  -1 0.51069 0.79026   4
  15  -6   1 0.37535 0.70250   3
 -15  -6  -1 -0.7963 0.72468   4
  15  -6   1 0.17372 0.86398   4
  15   6  -1 -0.6243 0.52102   4
 -15  -6  -1 0.70935 0.70958   3
 -15   6   1 0.83273 1.01622   4
 -15   6   1 0.90143 0.67706   4
  15  -6   1 -0.7736 0.76372   4
  15   6   1 -0.1776 0.52348   4
  15   6   1 -0.6230 0.52043   4
 -15  -6   1 0.61682 0.81798   4
 -15   6  -1 0.24954 0.81050   3
  15  -6  -1 0.20475 0.83833   4
  15  -6  -1 -0.8487 0.74978   4
 -15  -6   1 -0.1400 0.71718   4
 -15   6  -1 -0.2577 0.57519   4
 -15  -6   1 -0.0864 0.66066   3
  15   6   1 0.66528 0.69713   3
  15  -6  -1 0.93323 0.72852   3
  16  -6   1 2.51204 0.85811   3
  16   6  -1 1.12682 0.79304   3
  16  -6   1 0.98656 0.90690   4
 -16   6   1 2.50597 0.97984   3
 -16  -6  -1 1.94465 0.94742   4
 -16  -6  -1 2.76297 0.85914   3
 -16  -6  -1 1.00509 0.93092   4
  16   6  -1 2.60225 0.76374   4
  16   6  -1 2.38917 0.78721   4
  16  -6   1 1.85351 1.03541   4
 -16   6   1 2.42544 0.84190   4
  16   6   1 2.81300 0.84706   3
 -16  -6   1 1.59769 0.83222   4
  16   6   1 1.56767 0.72271   4
  16  -6  -1 1.12123 0.95710   4
  16  -6  -1 1.65791 0.92836   4
 -16   6  -1 1.98457 0.97077   3
 -16  -6   1 2.49726 1.02063   4
 -16   6  -1 3.47123 0.92659   4
 -16  -6   1 3.53974 0.99300   3
  16   6   1 2.10198 0.72066   4
  16  -6  -1 0.85471 0.75984   3
  17   6  -1 23.7270 1.75281   4
 -17   6   1 21.6602 1.79720   4
  17   6  -1 22.9112 1.68698   4
 -17  -6  -1 22.2605 1.82367   3
  17   6  -1 22.7397 1.82126   3
  17  -6   1 22.4322 2.20449   4
 -17   6   1 25.9928 2.11740   3
  17  -6   1 25.2007 2.12968   4
 -17  -6  -1 22.9866 2.02609   4
  17  -6   1 21.2491 1.93000   3
 -17  -6  -1 22.9206 2.07824   4
  17   6   1 23.1174 1.79129   3
  17  -6  -1 18.0950 1.79479   3
 -17  -6   1 26.0434 2.17494   4
 -17   6  -1 25.8736 2.16106   3
 -17  -6   1 20.5568 1.81360   3
  17  -6  -1 22.1808 2.18602   4
  17  -6  -1 21.8829 2.01317   4
 -17  -6   1 21.1965 2.02254   4
  17   6   1 20.5906 1.73490   4
 -17   6  -1 19.9986 1.80255   4
  17   6   1 24.6006 1.70866   4
 -18   6   1 0.31453 0.63106   4
  18  -6   1 -1.1216 0.91756   4
  18   6  -1 0.62653 0.74420   4
 -18  -6  -1 0.29149 0.83849   3
 -18  -6  -1 0.78418 0.96354   4
 -18  -6  -1 -0.9043 0.87538   4
 -18   6   1 0.97595 0.96066   3
  18  -6   1 -0.0949 0.94394   4
  18   6  -1 -0.9963 0.69947   3
 -18   6  -1 1.16060 0.96219   3
 -18  -6   1 0.19187 0.92092   4
  18  -6  -1 0.24337 0.90522   4
  18   6   1 0.29417 0.75418   3
 -18  -6   1 0.50801 0.91287   4
  18   6   1 -0.3642 0.67825   4
 -18   6  -1 1.40182 0.70081   4
 -18  -6   1 0.60758 0.82815   3
  18  -6  -1 -0.6367 1.01128   4
 -19  -6  -1 -0.6105 0.88217   4
 -19   6   1 0.41128 0.92887   3
  19   6  -1 -0.0956 0.68984   4
  19  -6   1 -0.8069 0.89615   4
 -19  -6  -1 -1.0184 0.85858   4
 -19   6   1 2.08776 0.83462   4
  19  -6   1 0.18954 1.08084   4
 -19  -6  -1 0.23658 0.86827   3
 -19  -6   1 -0.7098 0.93753   4
  19   6   1 -0.7603 0.68400   4
 -19  -6   1 0.22357 0.97053   4
 -19   6  -1 -0.3153 0.91422   3
 -19   6  -1 -0.5387 0.68419   4
  19  -6  -1 -0.6650 1.01252   4
  19  -6  -1 -0.7558 1.01347   4
 -19  -6   1 0.05572 0.85617   3
 -20  -6  -1 5.22752 1.31741   4
 -20   6   1 6.34852 1.36592   3
  20  -6   1 3.30451 1.36817   4
  20  -6   1 2.34901 1.14370   4
 -20  -6  -1 5.58204 1.43253   4
  20   6  -1 5.23210 1.00211   4
 -20   6   1 5.68248 1.22034   4
 -20  -6  -1 6.01184 1.21099   3
  20  -6  -1 6.30907 1.49465   4
 -20  -6   1 3.74535 1.30074   4
 -20  -6   1 5.66489 1.23534   3
  20  -6  -1 6.69018 1.28764   4
 -20   6  -1 6.07383 1.39040   3
 -20   6  -1 5.50212 1.12151   4
  20   6   1 5.23366 1.03150   4
  21   6  -1 6.64455 1.28259   4
 -21   6   1 5.99774 1.26247   4
  21  -6   1 6.33467 1.59012   4
 -21  -6  -1 4.39789 1.19606   3
  21  -6   1 9.75561 1.53623   4
 -21   6   1 7.67596 1.47527   3
 -21  -6  -1 7.87607 1.47221   4
 -21  -6  -1 10.7692 1.63835   4
 -21  -6   1 9.99143 1.59283   4
 -21   6  -1 6.43663 1.21444   4
  21  -6  -1 6.94967 1.62275   4
 -21   6  -1 9.11428 1.58856   3
  21   6   1 7.34884 1.20398   4
 -21  -6   1 6.07724 1.38479   4
 -21  -6   1 8.87389 1.44672   3
  21  -6  -1 8.41638 1.57480   4
  22  -6   1 8.75929 1.77212   4
  22  -6   1 10.7940 1.90084   4
 -22  -6  -1 9.79355 1.67098   4
  22   6  -1 8.95622 1.23904   4
 -22   6   1 9.06980 1.39090   4
 -22   6   1 11.3797 1.75586   3
 -22  -6  -1 11.6377 1.59567   3
 -22  -6  -1 9.58699 1.70736   4
  22   6   1 13.0751 1.68700   4
  22  -6  -1 12.2243 1.83775   4
  22  -6  -1 6.93439 1.51356   4
 -22  -6   1 9.78713 1.76077   4
 -22   6  -1 6.63392 1.29278   4
 -22  -6   1 10.3050 1.58786   3
 -22  -6   1 9.57790 1.59892   4
 -22   6  -1 9.98118 1.65960   3
 -23   6   1 -0.5084 1.01370   4
 -23  -6  -1 -1.6228 1.21914   4
  23  -6   1 1.31883 1.57313   4
 -23  -6  -1 0.09162 1.03826   3
 -23  -6  -1 1.38694 1.26018   4
  23  -6   1 0.24146 1.38384   4
  23   6  -1 0.62809 0.90830   4
 -23   6   1 0.35387 1.13227   3
 -23   6  -1 -0.5062 0.95018   4
  23  -6  -1 0.70309 1.24844   4
 -23  -6   1 0.42776 1.21941   4
 -23  -6   1 -1.1364 0.96249   3
 -23  -6   1 0.49635 1.33923   4
 -23   6  -1 -0.0965 1.08380   3
  23  -6  -1 2.93271 1.62453   4
  23   6   1 -0.0351 0.89535   4
 -24   6   1 1.94995 1.30122   3
 -24  -6  -1 -0.4084 1.68229   4
 -24   6   1 1.62843 1.17267   4
  24  -6   1 0.00368 1.44691   4
 -24  -6  -1 2.87781 1.20114   3
  24  -6   1 -0.2250 1.63130   4
  24   6  -1 1.41170 1.16230   4
 -24  -6  -1 0.39598 1.33073   4
 -24   6  -1 1.50316 1.19403   4
  24  -6  -1 1.16968 1.69805   4
 -24   6  -1 -0.3457 1.17412   3
 -24  -6   1 0.26527 1.27592   4
  24  -6  -1 2.13292 1.60768   4
 -24  -6   1 1.65815 1.19730   3
 -24  -6   1 -2.8737 1.44974   4
  24   6   1 -1.1074 0.98802   4
 -25  -6  -1 1.31383 1.47630   4
 -25   6   1 1.19246 1.34075   3
 -25  -6  -1 0.25311 1.19995   3
  25  -6   1 3.68281 2.28265   4
  25   6  -1 0.03867 1.12536   4
 -25   6   1 -0.1295 1.18797   4
 -25  -6  -1 3.78858 2.24337   4
  25  -6   1 0.02815 1.50612   4
 -25  -6   1 0.16995 1.22747   3
 -25  -6   1 -0.3774 1.30512   4
  25  -6  -1 3.61894 2.22600   4
 -25   6  -1 0.06154 1.33011   4
 -25   6  -1 0.24181 1.29177   3
  25   6   1 -0.8693 1.12721   4
  25  -6  -1 0.17086 1.44921   4
 -25  -6   1 3.55935 2.26805   4
 -26   6   1 -0.4731 1.24902   3
 -26   6   1 0.26924 1.35608   4
  26  -6   1 1.45036 1.72912   4
 -26  -6  -1 0.05248 1.38605   4
 -26  -6  -1 2.58456 1.40290   3
 -26   6  -1 -0.9876 1.31845   4
  26  -6  -1 1.10352 1.83186   4
 -26  -6   1 -2.9172 1.33244   4
 -26   6  -1 -0.1428 1.22490   3
 -26  -6   1 2.87073 1.35708   3
 -27  -6  -1 10.6626 1.97365   3
  27  -6   1 12.6867 2.42034   4
 -27   6   1 9.43524 2.02541   3
 -27  -6  -1 18.2837 2.55503   4
 -27  -6   1 10.1445 2.15892   4
 -27   6  -1 14.8685 2.32717   3
 -27  -6   1 11.0463 1.92388   3
  27  -6  -1 12.7346 2.32971   4
   0  -7  -1 0.28507 0.41159   3
   0  -7   1 0.09114 0.43518   3
   1  -7   1 44.0292 1.09610   4
   1  -7   1 43.9795 1.82617   3
  -1  -7  -1 44.5266 1.74853   3
   1  -7   1 44.1364 1.10404   4
  -1  -7   1 40.9047 1.79040   3
   1  -7  -1 42.8388 1.73363   3
   2  -7   1 8.73126 0.53817   4
   2  -7   1 8.30576 0.97324   3
  -2  -7  -1 10.1842 0.93170   3
   2  -7   1 9.87721 0.55678   4
  -2   7   1 9.35059 0.99580   3
   2  -7  -1 9.05823 0.92741   3
   2  -7  -1 9.31523 0.46595   4
  -2  -7   1 9.12439 0.40945   4
  -2  -7   1 8.65108 0.42515   4
   2  -7  -1 8.89515 0.47777   4
   3  -7   1 0.03429 0.28420   4
  -3  -7  -1 -0.0382 0.19725   4
  -3   7   1 0.05757 0.44812   3
  -3  -7  -1 0.19328 0.42607   3
   3  -7   1 0.29961 0.29858   4
   3  -7   1 0.17182 0.42566   3
  -3  -7  -1 0.10883 0.18050   4
  -3  -7   1 -0.1123 0.22103   4
   3  -7  -1 0.25651 0.26755   4
  -3   7  -1 0.19399 0.48879   3
   3  -7  -1 0.69734 0.44364   3
   3  -7  -1 0.34996 0.28549   4
  -3  -7   1 0.01445 0.42359   3
  -3  -7   1 -0.2437 0.22070   4
  -4  -7  -1 68.7892 1.75960   4
   4  -7   1 66.2061 1.90295   4
  -4  -7  -1 67.3584 1.73678   4
   4  -7   1 68.4232 2.41051   3
  -4  -7  -1 67.6287 2.24394   3
  -4   7   1 66.2533 2.43414   3
   4  -7   1 68.6602 1.94045   4
   4  -7  -1 69.4799 1.91390   4
  -4  -7   1 68.2407 1.81863   4
  -4   7  -1 67.9743 2.51300   3
   4  -7  -1 65.9190 1.86580   4
  -4  -7   1 64.9902 1.77611   4
   4  -7  -1 67.6258 2.32914   3
  -4  -7   1 65.7729 2.31239   3
  -5  -7  -1 146.472 3.51407   4
  -5  -7  -1 147.120 3.92958   3
   5  -7   1 145.588 4.12707   3
   5  -7   1 155.661 3.74793   4
  -5   7   1 147.874 4.22373   3
   5  -7   1 148.836 3.66868   4
  -5  -7  -1 150.971 3.54665   4
  -5  -7   1 145.222 3.57839   4
   5  -7  -1 144.363 3.62893   4
  -5  -7   1 150.511 4.03704   3
   5  -7  -1 146.193 4.06038   3
  -5  -7   1 149.509 3.54755   4
  -5   7  -1 151.330 4.30156   3
   5  -7  -1 156.816 3.71765   4
  -6   7   1 0.49937 0.17430   4
  -6   7   1 0.33175 0.17280   4
  -6   7   1 0.51259 0.54853   3
   6  -7   1 -0.1438 0.40142   4
  -6  -7  -1 -0.2553 0.36917   4
   6  -7   1 0.70278 0.45732   4
   6  -7   1 0.85273 0.51453   3
  -6  -7  -1 0.11850 0.34919   4
  -6  -7  -1 0.82555 0.51442   3
  -6   7  -1 -0.0524 0.19871   4
  -6  -7   1 -0.0442 0.34841   4
   6  -7  -1 0.17658 0.42300   4
  -6  -7   1 0.48430 0.39851   4
   6  -7  -1 0.43993 0.46710   3
  -6   7  -1 0.51829 0.23177   4
  -6   7  -1 0.06050 0.53239   3
  -6  -7   1 0.21233 0.48111   3
   6  -7  -1 -0.0837 0.39178   4
  -7  -7  -1 54.3370 2.02110   3
   7  -7   1 55.1983 2.01760   4
   7  -7   1 54.3321 1.97380   4
   7  -7   1 53.4518 2.18957   3
  -7  -7  -1 53.8963 1.84562   4
  -7   7   1 62.0382 2.39615   3
  -7   7   1 55.4404 1.53845   4
  -7   7   1 56.9748 1.54952   4
  -7  -7  -1 55.1480 1.87383   4
   7  -7  -1 51.7901 2.13503   3
   7  -7  -1 54.9990 1.95699   4
  -7   7  -1 55.1140 1.59042   4
  -7  -7   1 54.3553 1.88386   4
  -7  -7   1 55.3200 1.87074   4
   7  -7  -1 57.4311 2.02321   4
  -7  -7   1 57.4236 2.14715   3
  -7   7  -1 55.0873 2.36606   3
  -7   7  -1 57.1338 1.59678   4
   8  -7   1 167.622 4.40910   4
  -8  -7  -1 171.965 4.44780   3
   8  -7   1 165.301 4.66013   3
  -8  -7  -1 167.506 4.28757   4
   8   7  -1 172.356 3.72851   4
  -8   7   1 170.022 4.82198   3
  -8   7   1 170.536 3.99578   4
  -8  -7  -1 169.884 4.33759   4
   8  -7   1 167.773 4.48325   4
  -8   7   1 170.104 4.00449   4
   8  -7  -1 174.145 4.50619   4
   8  -7  -1 172.153 4.41575   4
  -8   7  -1 164.155 4.02832   4
  -8   7  -1 170.340 4.03440   4
  -8   7  -1 165.414 4.84528   3
   8   7   1 172.635 3.61367   4
  -8  -7   1 154.950 4.46411   3
   8  -7  -1 163.990 4.60414   3
  -8  -7   1 168.511 4.31105   4
   8   7   1 175.088 3.61361   4
  -8  -7   1 170.116 4.35679   4
   9   7  -1 52.6338 1.55131   4
   9  -7   1 52.7728 2.24747   3
  -9   7   1 53.9520 1.76601   4
   9  -7   1 52.9659 2.14418   4
  -9  -7  -1 52.4812 2.02499   4
  -9   7   1 53.4152 2.39894   3
   9   7  -1 51.6978 2.18637   3
  -9  -7  -1 52.2890 2.03171   4
   9  -7   1 50.9165 2.14960   4
  -9   7   1 51.9736 1.74912   4
  -9  -7  -1 45.5730 1.97597   3
   9   7  -1 53.4377 1.55531   4
   9   7   1 52.8748 2.14509   3
  -9   7  -1 51.7274 1.77976   4
   9  -7  -1 55.3130 2.17796   4
  -9  -7   1 53.3761 2.05072   4
  -9   7  -1 55.9471 2.45140   3
  -9   7  -1 52.1133 1.77774   4
   9   7   1 54.4416 1.50955   4
   9  -7  -1 48.1567 2.07136   4
   9  -7  -1 52.5154 2.20239   3
   9   7   1 52.4864 1.50245   4
  -9  -7   1 50.7218 2.02434   4
  -9  -7   1 52.3531 2.14918   3
 -10  -7  -1 0.84152 0.58718   3
  10   7  -1 1.23644 0.41896   4
  10  -7   1 1.02525 0.66079   3
  10  -7   1 -0.7398 0.62143   4
 -10  -7  -1 0.22929 0.61950   4
 -10   7   1 1.45959 0.51220   4
 -10   7   1 0.18912 0.70203   3
 -10   7   1 0.40308 0.45834   4
  10   7  -1 0.56386 0.59034   3
 -10  -7  -1 -0.0628 0.58103   4
  10   7  -1 0.53067 0.39823   4
  10  -7   1 1.83567 0.78518   4
 -10   7  -1 1.68344 0.55544   4
 -10  -7   1 0.10913 0.60049   4
 -10   7  -1 1.19266 0.50487   4
 -10  -7   1 1.12257 0.65138   4
 -10  -7   1 -0.1988 0.57037   3
  10   7   1 0.31177 0.35873   4
  10   7   1 0.62954 0.37852   4
  10  -7  -1 0.90483 0.64448   4
  10  -7  -1 0.37740 0.56333   3
  10   7   1 0.35322 0.54566   3
  10  -7  -1 0.13583 0.61247   4
 -10   7  -1 0.87204 0.76716   3
  11   7  -1 59.0220 1.91409   4
 -11  -7  -1 55.2382 2.32070   4
  11  -7   1 53.6466 2.42167   4
  11  -7   1 57.5714 2.48962   4
  11   7  -1 54.0479 2.37151   3
  11   7  -1 56.6573 1.89649   4
 -11   7   1 61.0435 2.67448   3
  11  -7   1 57.8897 2.47393   3
 -11  -7  -1 59.0560 2.39140   4
 -11  -7  -1 57.1687 2.28147   3
 -11   7   1 57.6605 2.09571   4
 -11   7   1 58.1863 2.09290   4
  11  -7  -1 62.4206 2.53378   4
 -11  -7   1 57.5146 2.36002   3
  11  -7  -1 57.3014 2.40005   3
 -11  -7   1 55.6802 2.33256   4
  11   7   1 53.9100 2.33160   3
  11  -7  -1 56.8553 2.41427   4
  11   7   1 56.3950 1.85585   4
 -11   7  -1 56.3019 2.09574   4
 -11   7  -1 59.4644 2.12107   4
 -11  -7   1 54.2506 2.33946   4
 -11   7  -1 56.5933 2.66545   3
  11   7   1 57.5771 1.87156   4
 -12   7   1 3.84541 0.71862   4
  12   7  -1 1.89640 0.56419   4
 -12   7   1 2.80343 0.87141   3
 -12  -7  -1 2.43851 0.74617   4
  12  -7   1 2.95234 0.94615   4
 -12  -7  -1 1.57699 0.79529   4
  12   7  -1 3.55947 0.64906   4
 -12  -7  -1 2.63411 0.78546   3
 -12   7   1 4.44396 0.70930   4
  12  -7   1 4.15545 0.93440   4
  12   7  -1 3.21492 0.79569   3
  12  -7   1 3.39363 0.89800   3
  12  -7  -1 3.09788 0.88066   4
  12  -7  -1 2.11127 0.88419   4
  12   7   1 4.25027 0.83047   3
 -12  -7   1 2.68633 0.86568   4
 -12   7  -1 3.84822 0.70525   4
 -12  -7   1 2.48000 0.81284   3
  12   7   1 3.33371 0.58441   4
 -12   7  -1 3.09493 0.70162   4
  12  -7  -1 1.72277 0.69289   3
 -12  -7   1 2.41889 0.80325   4
 -12   7  -1 1.23360 0.85557   3
  12   7   1 3.55448 0.60563   4
  13  -7   1 13.2223 1.60867   4
 -13  -7  -1 9.40914 1.19485   4
 -13   7   1 10.1698 1.12499   4
  13   7  -1 9.02029 1.01525   4
 -13   7   1 9.76693 1.30696   3
  13  -7   1 12.5700 1.42343   3
  13   7  -1 10.0005 1.24466   3
 -13  -7  -1 8.71889 1.08421   3
 -13   7   1 9.59975 1.21897   4
  13   7  -1 9.07257 1.02945   4
  13  -7   1 10.8170 1.23901   4
 -13  -7   1 8.09602 1.07236   4
 -13   7  -1 12.5891 1.63105   3
  13  -7  -1 7.59676 1.09647   3
  13   7   1 9.13269 1.13396   3
  13  -7  -1 8.41247 1.16760   4
  13   7   1 11.2854 1.03655   4
 -13  -7   1 10.8995 1.39597   3
 -13   7  -1 10.5371 1.24898   4
 -13  -7   1 10.0494 1.19616   4
  13  -7  -1 6.30519 1.07753   4
  13   7   1 9.45109 1.04297   4
 -13   7  -1 9.15390 1.12993   4
  14  -7   1 35.9232 2.22621   4
  14   7  -1 34.5704 2.02951   3
 -14  -7  -1 35.9553 2.18409   4
 -14   7   1 35.4217 1.87404   4
 -14   7   1 33.7027 1.82065   4
  14   7  -1 33.7174 1.67274   4
 -14  -7  -1 35.1160 2.10327   4
  14   7  -1 34.9189 1.69246   4
 -14  -7  -1 34.1324 1.96889   3
  14  -7   1 32.6464 2.07479   3
 -14   7   1 34.7551 2.31281   3
  14  -7   1 36.1008 2.28398   4
 -14   7  -1 31.8638 1.85949   4
 -14   7  -1 35.8978 1.86412   4
  14   7   1 34.6660 1.69339   4
 -14  -7   1 33.3614 2.00666   3
  14  -7  -1 32.3356 2.01655   3
 -14   7  -1 36.8997 2.37774   3
  14   7   1 33.9865 1.96582   3
  14  -7  -1 35.7369 2.19516   4
 -14  -7   1 33.5577 2.11262   4
  14  -7  -1 36.7205 2.28701   4
 -14  -7   1 39.8814 2.25065   4
  14   7   1 33.2367 1.63465   4
 -15  -7  -1 0.77023 0.78150   4
 -15   7   1 0.53881 0.64516   4
  15   7  -1 0.29065 0.56817   4
 -15   7   1 0.20290 0.80931   3
  15   7  -1 -0.0419 0.56551   4
  15  -7   1 -0.3894 0.84358   4
 -15   7   1 0.30151 0.64490   4
 -15  -7  -1 0.22186 0.72544   3
  15   7  -1 -0.0241 0.69759   3
  15  -7   1 -0.2930 0.84727   4
  15  -7   1 -0.0261 0.71529   3
 -15  -7  -1 0.74585 0.87481   4
  15  -7  -1 -0.6067 0.93032   4
  15  -7  -1 -0.0607 0.70980   3
 -15   7  -1 0.07072 0.64348   4
 -15   7  -1 0.07191 0.59910   4
 -15  -7   1 -0.1681 0.76557   3
 -15  -7   1 0.44126 0.89456   4
  15  -7  -1 -1.5858 0.79133   4
  15   7   1 -0.5175 0.49437   4
  15   7   1 0.31952 0.65471   3
 -15  -7   1 0.48111 0.72507   4
 -15   7  -1 0.50216 0.84893   3
  15   7   1 -0.2933 0.55223   4
 -16   7   1 14.5335 1.85118   3
 -16   7   1 8.62285 1.09860   4
 -16   7   1 10.8216 1.36908   4
  16   7  -1 11.5433 1.26724   4
  16  -7   1 10.1730 1.29428   3
 -16  -7  -1 9.25894 1.27318   4
  16  -7   1 10.2363 1.44570   4
 -16  -7  -1 11.2143 1.32879   3
 -16  -7  -1 12.0646 1.48059   4
  16  -7   1 12.5469 1.56264   4
  16   7  -1 10.5014 1.26177   4
  16   7  -1 6.90143 1.15294   3
 -16  -7   1 9.69207 1.29749   4
 -16   7  -1 9.98957 1.43302   3
  16  -7  -1 9.19015 1.36232   4
  16   7   1 11.1824 1.22586   4
  16   7   1 9.91611 1.23008   3
 -16  -7   1 9.63068 1.34813   4
  16  -7  -1 10.4403 1.40353   4
  16  -7  -1 9.92810 1.32867   3
 -16   7  -1 8.02863 1.13995   4
 -16  -7   1 9.28923 1.15832   3
  16   7   1 11.4164 1.27091   4
 -16   7  -1 12.5168 1.46085   4
 -17   7   1 7.71672 1.09422   4
 -17   7   1 8.06357 1.42047   3
  17  -7   1 7.92849 1.39770   4
 -17  -7  -1 8.93786 1.28061   4
 -17  -7  -1 8.52901 1.19745   3
  17  -7   1 6.14307 1.36130   4
  17   7  -1 7.49899 1.13054   3
  17   7  -1 9.51653 1.26029   4
 -17  -7  -1 8.21718 1.34026   4
 -17  -7   1 9.12853 1.33300   4
  17  -7  -1 6.93515 1.20083   4
 -17  -7   1 7.81876 1.35311   4
  17  -7  -1 7.60599 1.37509   4
  17   7   1 9.52967 1.14564   4
  17   7   1 8.15198 1.15709   3
 -17  -7   1 9.05206 1.27415   3
 -17   7  -1 7.54442 1.11993   4
 -17   7  -1 8.31047 1.42464   3
  18   7  -1 41.4380 2.18193   4
  18  -7   1 50.5463 2.98983   4
 -18  -7  -1 47.5419 2.80455   4
 -18  -7  -1 44.0204 2.76149   4
 -18   7   1 46.8936 2.45502   4
 -18   7   1 46.7895 2.87115   3
 -18  -7  -1 47.4722 2.51609   3
  18  -7   1 47.0322 2.78027   4
 -18  -7   1 44.6367 2.70196   4
  18   7   1 40.2492 2.35480   3
  18  -7  -1 44.5546 2.73952   4
 -18  -7   1 46.3657 2.80875   4
 -18  -7   1 47.0263 2.53441   3
 -18   7  -1 46.4248 2.45125   4
  18   7   1 45.9330 2.22085   4
 -18   7  -1 39.5384 2.75225   3
  18  -7  -1 42.6422 2.83484   4
 -19   7   1 -0.4847 0.87590   3
 -19  -7  -1 1.02817 1.06538   4
  19  -7   1 -0.2971 1.06157   4
 -19   7   1 -1.1179 0.68891   4
  19   7  -1 0.12609 0.65267   4
 -19  -7  -1 -0.7789 0.89966   4
 -19  -7  -1 -0.0954 0.86796   3
  19  -7   1 2.17513 1.11314   4
 -19   7  -1 0.61268 0.91164   4
  19  -7  -1 -0.7274 1.10342   4
 -19  -7   1 1.92988 1.12678   4
 -19  -7   1 -0.0001 0.95774   4
 -19   7  -1 0.94780 1.01070   3
  19  -7  -1 -0.0901 1.00268   4
 -19  -7   1 1.01738 0.95231   3
  19   7   1 0.58934 0.69510   4
 -20   7   1 50.1055 3.15967   3
 -20  -7  -1 43.6923 2.88144   4
  20  -7   1 49.7458 3.17332   4
 -20  -7  -1 49.2462 2.71015   3
  20   7  -1 48.0203 2.47780   4
 -20  -7  -1 51.1581 3.07355   4
  20  -7   1 51.2149 3.05855   4
 -20   7   1 44.3235 2.68346   4
 -20  -7   1 52.5636 2.82218   3
  20  -7  -1 50.1033 3.04232   4
 -20   7  -1 51.9608 3.22423   3
 -20   7  -1 43.4553 3.06341   4
 -20  -7   1 48.8145 2.98508   4
 -20  -7   1 48.7085 3.07725   4
  20   7   1 48.3626 2.46874   4
  20  -7  -1 56.9277 3.32579   4
 -21   7   1 3.16772 1.30077   3
  21  -7   1 3.41802 1.37784   4
 -21  -7  -1 1.63741 1.19544   4
 -21   7   1 2.14443 1.09007   4
  21  -7   1 2.76871 1.25141   4
  21   7  -1 3.08704 0.89912   4
 -21  -7  -1 4.44121 1.34437   4
 -21  -7  -1 5.16562 1.30013   3
 -21  -7   1 2.10139 1.28271   4
  21  -7  -1 1.85448 1.27918   4
  21  -7  -1 6.26282 1.49111   4
  21   7   1 3.37307 0.93515   4
 -21  -7   1 3.57277 1.18817   3
 -21  -7   1 2.09770 1.32626   4
 -21   7  -1 2.82309 1.23983   3
 -22   7   1 24.4377 2.57679   3
 -22  -7  -1 26.6690 2.30238   3
  22  -7   1 26.0100 2.80998   4
  22  -7   1 20.1832 2.15293   4
 -22  -7  -1 23.1037 2.61381   4
  22   7  -1 24.4635 2.01535   4
 -22  -7  -1 30.6785 2.73599   4
 -22   7   1 20.5726 2.75024   4
 -22  -7   1 19.1271 2.49546   4
 -22  -7   1 28.0817 2.66288   4
 -22   7  -1 31.3582 2.77656   3
 -22  -7   1 27.7150 2.37013   3
  22  -7  -1 25.8962 2.71702   4
  22   7   1 26.2779 2.02655   4
  22  -7  -1 23.3126 2.71632   4
 -23  -7  -1 3.02954 1.46003   4
 -23   7   1 5.03299 1.49076   3
 -23  -7  -1 3.72199 1.31960   3
  23  -7   1 1.37903 1.54412   4
  23  -7   1 5.94311 1.82169   4
  23   7  -1 3.09417 0.98020   4
 -23  -7  -1 3.93382 1.50842   4
 -23   7  -1 2.46281 1.33695   3
 -23  -7   1 4.67746 1.36580   3
 -23  -7   1 4.35059 1.58187   4
  23  -7  -1 5.15876 1.71810   4
 -23  -7   1 2.02976 1.38871   4
  23   7   1 4.53175 1.14418   4
  23  -7  -1 6.65527 1.82136   4
 -24  -7  -1 19.4286 2.28082   3
  24   7  -1 14.0551 1.63461   4
 -24   7   1 18.7100 2.37438   3
  24  -7   1 15.8672 2.26197   4
 -24  -7  -1 16.1708 2.19324   4
 -24  -7  -1 14.8876 2.14887   4
  24  -7   1 11.6161 2.10448   4
  24   7   1 13.6189 1.70315   4
 -24  -7   1 14.7912 1.85613   3
 -24  -7   1 12.5958 2.01332   4
 -24  -7   1 11.7406 2.18806   4
  24  -7  -1 13.9019 2.12463   4
  24  -7  -1 17.0081 2.34644   4
 -24   7  -1 15.7987 2.23876   3
  25   7  -1 7.91068 1.73367   4
 -25   7   1 8.88532 1.79746   3
 -25  -7  -1 9.01960 1.60119   3
  25  -7   1 9.32329 2.04333   4
 -25  -7  -1 11.5390 1.98591   4
 -25  -7   1 6.97249 1.59399   3
  25   7   1 5.63147 1.80588   4
  25  -7  -1 13.4437 2.19137   4
 -25   7  -1 9.06432 1.91238   3
 -25  -7   1 9.86537 1.94098   4
 -26  -7  -1 3.55323 1.44155   3
  26  -7   1 3.21236 2.10441   4
 -26   7   1 3.65601 1.50449   3
 -26  -7  -1 2.15991 1.62932   4
 -26   7  -1 3.59324 1.59955   3
  26  -7  -1 3.75236 1.90393   4
 -26  -7   1 2.47260 1.35252   3
 -26  -7   1 2.32097 1.57097   4
  27  -7   1 -0.3422 1.87647   4
 -27  -7  -1 -2.4288 1.40573   4
 -27   7   1 -1.9112 1.36089   3
 -27  -7  -1 2.06741 1.28736   3
  27  -7  -1 -0.1060 1.80762   4
 -27  -7   1 -0.3109 1.21204   3
 -27   7  -1 0.53213 1.47844   3
 -27  -7   1 -1.7942 1.44079   4
   0  -8   1 202.091 5.34054   3
   0  -8   1 203.802 4.25913   4
   0  -8   1 206.023 4.26731   4
   0  -8  -1 201.684 5.23832   3
   1  -8   1 274.544 6.87219   3
   1  -8   1 279.857 5.88777   4
   1  -8   1 282.054 5.89735   4
  -1  -8  -1 284.013 6.80846   3
  -1  -8   1 277.022 5.77234   4
   1  -8  -1 274.847 6.77519   3
  -1  -8   1 282.298 5.77957   4
  -1  -8   1 276.729 6.88292   3
  -2  -8  -1 2.75975 0.63265   3
   2  -8   1 1.08503 0.30207   4
   2  -8   1 1.59774 0.32385   4
   2  -8   1 2.15833 0.63569   3
   2  -8  -1 1.81359 0.58700   3
  -2  -8   1 2.03235 0.62474   3
   2  -8  -1 1.93678 0.28281   4
   2  -8  -1 1.98457 0.28180   4
  -2  -8   1 1.34332 0.24354   4
  -3  -8  -1 72.0646 2.51153   3
  -3  -8  -1 78.8014 1.78593   4
   3  -8   1 69.5946 2.00697   4
   3  -8   1 70.1208 2.61331   3
  -3   8   1 81.4422 2.79079   3
  -3  -8  -1 78.9430 1.79449   4
  -3  -8  -1 75.5515 2.58056   3
   3  -8   1 78.3769 2.02185   4
  -3  -8   1 76.3940 1.89159   4
  -3  -8   1 79.6441 1.88902   4
  -3  -8   1 79.3884 2.67059   3
   3  -8  -1 73.9303 2.58506   3
   3  -8  -1 78.5768 1.99110   4
   3  -8  -1 74.1444 1.94587   4
  -3   8  -1 76.9263 2.78796   3
  -4  -8  -1 31.8416 1.06779   4
  -4   8   1 35.5783 1.83111   3
  -4  -8  -1 33.2360 1.60988   3
   4  -8   1 33.9482 1.74604   3
  -4  -8  -1 32.7444 1.07029   4
   4  -8   1 32.5089 1.26978   4
   4  -8   1 32.9495 1.25403   4
  -4  -8   1 31.9207 1.12009   4
  -4   8  -1 32.1052 1.80075   3
   4  -8  -1 33.5526 1.23822   4
   4  -8  -1 34.1538 1.23277   4
  -4  -8   1 33.2568 1.13685   4
  -4  -8   1 33.0876 1.69813   3
   4  -8  -1 34.1656 1.70407   3
   5  -8   1 18.5940 1.06523   4
  -5   8   1 19.5253 1.49564   3
  -5  -8  -1 21.0049 1.31224   3
  -5  -8  -1 20.8846 0.94189   4
  -5  -8  -1 20.6017 0.94622   4
   5  -8   1 18.6329 1.08879   4
   5  -8   1 21.8630 1.44622   3
  -5  -8   1 21.7995 1.40141   3
  -5   8  -1 20.3539 1.54050   3
  -5  -8   1 21.6944 0.99300   4
   5  -8  -1 18.7552 1.04969   4
  -5  -8   1 19.7450 0.97701   4
   5  -8  -1 19.9158 1.38159   3
   5  -8  -1 21.8501 1.08951   4
  -6  -8  -1 51.2200 1.67248   4
  -6  -8  -1 54.1308 2.03283   3
  -6  -8  -1 47.5173 1.62790   4
   6  -8   1 49.1367 1.80718   4
  -6   8   1 51.7086 2.28547   3
   6  -8   1 51.6072 1.82381   4
   6  -8   1 49.4618 2.15588   3
  -6  -8   1 47.2231 2.04526   3
   6  -8  -1 47.2029 1.75335   4
  -6   8  -1 48.7387 2.29634   3
   6  -8  -1 48.4461 2.10236   3
   6  -8  -1 51.0239 1.80288   4
  -6  -8   1 49.4904 1.66372   4
  -6  -8   1 49.7738 1.69337   4
  -7  -8  -1 19.6362 1.11620   4
  -7  -8  -1 19.9898 1.32658   3
   7  -8   1 20.3571 1.46024   3
  -7  -8  -1 20.7368 1.15568   4
   7  -8   1 19.1772 1.25288   4
  -7   8   1 17.6451 1.53604   3
   7  -8   1 18.9682 1.24467   4
   7  -8  -1 19.8299 1.41438   3
  -7  -8   1 19.0781 1.11553   4
  -7   8  -1 17.6269 1.57671   3
   7  -8  -1 18.3749 1.23587   4
   7  -8  -1 20.2305 1.25709   4
  -7  -8   1 19.4052 1.14258   4
  -7  -8   1 18.2345 1.36430   3
  -8   8   1 32.3994 1.03569   4
   8  -8   1 30.5650 1.61643   4
  -8  -8  -1 35.4798 1.69224   3
  -8   8   1 30.5597 1.92473   3
  -8  -8  -1 30.9123 1.47594   4
  -8  -8  -1 29.3344 1.46976   4
   8  -8   1 33.3948 1.83334   3
  -8   8   1 31.7715 1.02227   4
   8  -8   1 32.4934 1.63290   4
  -8  -8   1 31.5397 1.71954   3
  -8   8  -1 31.9343 1.08902   4
  -8  -8   1 30.7922 1.51388   4
   8  -8  -1 33.5563 1.79063   3
  -8   8  -1 28.0980 1.91445   3
   8  -8  -1 31.1156 1.60311   4
  -8  -8   1 33.4910 1.52446   4
   8  -8  -1 31.1310 1.59983   4
  -8   8  -1 32.0458 1.09790   4
  -9  -8  -1 67.6033 2.39946   3
   9  -8   1 62.2876 2.40099   4
   9  -8   1 59.0126 2.33298   4
  -9  -8  -1 60.4041 2.22587   4
  -9   8   1 59.9320 1.78797   4
  -9  -8  -1 56.9313 2.18728   4
  -9   8   1 61.1909 1.79759   4
  -9   8   1 62.1588 2.71592   3
   9  -8   1 63.8440 2.56703   3
   9  -8  -1 61.2703 2.48158   3
  -9   8  -1 57.3776 1.82426   4
  -9   8  -1 59.4821 1.82939   4
  -9  -8   1 61.0242 2.41621   3
  -9  -8   1 60.1332 2.24273   4
  -9   8  -1 58.5644 2.69390   3
   9  -8  -1 60.4163 2.33601   4
  -9  -8   1 63.0499 2.24870   4
   9  -8  -1 64.2814 2.42323   4
 -10  -8  -1 35.1493 1.75917   4
 -10   8   1 33.5777 1.37631   4
 -10   8   1 32.8605 1.37489   4
  10  -8   1 31.8704 1.85258   4
  10  -8   1 32.4509 1.86801   4
 -10  -8  -1 32.3129 1.75554   3
 -10   8   1 34.1296 2.13379   3
  10   8  -1 33.5001 1.05105   4
 -10  -8  -1 32.9681 1.78224   4
  10  -8   1 34.1233 1.95308   3
 -10  -8   1 33.7993 1.77014   4
 -10   8  -1 33.7499 1.41013   4
  10  -8  -1 36.0576 1.94685   3
 -10  -8   1 31.2161 1.74069   4
  10  -8  -1 36.2804 1.92268   4
 -10   8  -1 33.5930 1.40841   4
 -10   8  -1 35.1983 2.18728   3
 -10  -8   1 35.1919 1.87511   3
  10   8   1 34.0812 0.92786   4
  10  -8  -1 33.8378 1.87744   4
 -11   8   1 1.60597 0.90115   3
  11  -8   1 2.32503 0.86977   3
 -11  -8  -1 1.50055 0.80439   4
 -11   8   1 3.03883 0.61281   4
  11   8  -1 2.16250 0.46693   4
  11   8  -1 2.50404 0.81711   3
 -11  -8  -1 1.48907 0.72794   4
 -11  -8  -1 1.01024 0.71147   3
  11   8  -1 3.25350 0.48983   4
  11  -8   1 1.11268 0.81966   4
 -11   8   1 2.96688 0.59483   4
  11  -8   1 2.06193 0.82815   4
  11   8   1 2.85759 0.43331   4
 -11  -8   1 1.76375 0.80190   4
 -11   8  -1 1.94872 0.87951   3
  11  -8  -1 1.55879 0.79125   3
  11   8   1 2.50136 0.77439   3
 -11   8  -1 2.78849 0.61861   4
  11   8   1 2.55222 0.43066   4
  11  -8  -1 1.50890 0.77826   4
 -11  -8   1 1.03211 0.75568   4
 -11   8  -1 2.19537 0.56983   4
  11  -8  -1 2.29578 0.83714   4
 -11  -8   1 1.36712 0.74608   3
 -12  -8  -1 80.4449 2.97731   4
  12   8  -1 79.0695 2.31886   4
 -12   8   1 81.8916 2.59033   4
  12   8  -1 82.5259 2.34052   4
  12   8  -1 77.6477 3.06589   3
 -12   8   1 76.2681 2.56748   4
 -12  -8  -1 84.3301 2.97059   3
 -12   8   1 82.1376 3.37905   3
 -12  -8  -1 80.8498 2.99809   4
  12  -8   1 77.6458 3.05308   4
  12  -8   1 83.0327 3.18100   4
 -12  -8   1 84.2961 3.03613   3
  12  -8  -1 79.9556 3.09680   3
 -12  -8   1 81.4701 3.01804   4
  12  -8  -1 75.5271 3.02555   4
 -12   8  -1 81.0107 3.41174   3
 -12   8  -1 77.3619 2.60270   4
 -12  -8   1 78.5324 2.98827   4
  12   8   1 85.6712 2.30592   4
  12  -8  -1 86.5029 3.22076   4
 -12   8  -1 82.2129 2.61681   4
  12   8   1 79.9974 2.27791   4
  12   8   1 78.4553 3.01531   3
  13  -8   1 102.098 3.70060   3
 -13  -8  -1 100.422 3.58228   4
 -13  -8  -1 102.191 3.44982   3
 -13  -8  -1 110.767 3.68136   4
  13  -8   1 109.645 3.77403   4
 -13   8   1 107.320 4.01952   3
 -13   8   1 103.066 3.20042   4
 -13   8   1 100.845 3.19130   4
  13  -8   1 113.939 3.90108   4
  13   8  -1 105.741 2.96474   4
  13   8  -1 102.242 3.70518   3
  13   8  -1 105.139 2.95759   4
 -13   8  -1 99.9966 3.17312   4
  13  -8  -1 104.037 3.69636   4
 -13  -8   1 104.774 3.63026   4
 -13  -8   1 108.807 3.61965   3
  13  -8  -1 110.870 3.84095   4
  13   8   1 103.327 3.62498   3
 -13  -8   1 103.900 3.63136   4
 -13   8  -1 109.200 4.08180   3
  13  -8  -1 106.388 3.70168   3
  13   8   1 102.100 2.89883   4
  13   8   1 106.089 2.91237   4
 -13   8  -1 102.922 3.23554   4
 -14  -8  -1 23.3688 1.93477   4
  14   8  -1 20.7805 1.28766   4
  14   8  -1 21.0010 1.76761   3
 -14   8   1 20.6797 2.06788   3
 -14  -8  -1 18.4118 1.77788   4
 -14  -8  -1 21.3155 1.74087   3
  14  -8   1 18.8999 1.93851   4
  14  -8   1 23.0574 1.99291   4
  14  -8   1 22.2820 1.81346   3
  14   8  -1 22.8524 1.29648   4
 -14   8   1 20.1192 1.48831   4
 -14   8   1 19.3785 1.46423   4
 -14  -8   1 23.3275 1.82521   3
 -14  -8   1 24.0151 1.85202   4
  14  -8  -1 21.1549 1.82597   3
  14  -8  -1 24.5024 1.99725   4
  14   8   1 21.8653 1.28987   4
  14  -8  -1 22.3645 2.02347   4
  14   8   1 18.8300 1.66483   3
 -14   8  -1 20.7610 1.51684   4
 -14  -8   1 23.4596 1.95249   4
 -14   8  -1 21.3265 1.48894   4
  14   8   1 21.3884 1.25412   4
 -14   8  -1 25.2720 2.16638   3
  15   8  -1 5.37586 0.97620   3
 -15  -8  -1 4.12204 0.99966   4
 -15   8   1 6.66532 1.33097   3
 -15   8   1 7.06780 0.94934   4
  15   8  -1 6.82746 0.83448   4
 -15  -8  -1 5.63854 1.12156   4
  15  -8   1 5.89978 1.26121   4
  15   8  -1 5.84093 0.78787   4
 -15   8   1 5.93963 0.93366   4
  15  -8   1 5.37944 1.20155   3
 -15  -8  -1 5.76460 1.07654   3
  15  -8   1 5.54702 1.16154   4
 -15   8  -1 5.50921 0.89467   4
  15   8   1 7.16749 1.20213   3
 -15  -8   1 3.45127 0.96865   3
  15   8   1 5.80165 0.77011   4
  15  -8  -1 4.07375 1.04969   4
 -15  -8   1 6.72237 1.19318   4
 -15   8  -1 6.94033 0.98168   4
  15  -8  -1 5.08214 1.01600   3
  15  -8  -1 6.15031 1.21465   4
  15   8   1 4.88141 0.73898   4
 -15   8  -1 7.13432 1.37341   3
 -15  -8   1 3.92989 1.01399   4
 -16   8   1 17.1162 1.95043   3
 -16  -8  -1 16.2349 1.65501   3
  16   8  -1 14.4026 1.63747   3
 -16  -8  -1 17.6258 1.91541   4
  16  -8   1 13.9646 1.55429   4
 -16  -8  -1 14.2696 1.72281   4
  16   8  -1 12.8875 1.20765   4
 -16   8   1 13.8178 1.46194   4
  16  -8   1 15.1521 1.95172   4
  16  -8  -1 13.0977 1.54541   4
  16  -8  -1 15.3319 1.98061   4
  16   8   1 13.8484 1.18924   4
  16   8   1 11.8820 1.51888   3
 -16  -8   1 14.9923 1.82841   4
 -16  -8   1 14.5105 1.70125   3
 -16   8  -1 10.9288 1.22054   4
 -16  -8   1 15.5595 1.84321   4
 -16   8  -1 12.8461 1.77098   3
  17  -8   1 42.8770 2.69976   4
 -17   8   1 47.2597 2.82637   3
 -17  -8  -1 42.6726 2.35573   3
  17   8  -1 46.2126 2.03565   4
 -17   8   1 41.1489 2.20553   4
  17   8  -1 39.1877 2.44418   3
 -17  -8  -1 39.6489 2.59263   4
  17  -8   1 46.7872 2.85285   4
 -17  -8  -1 45.0748 2.67097   4
 -17   8  -1 42.9424 2.21928   4
 -17  -8   1 43.3774 2.63013   4
  17  -8  -1 43.9925 2.76627   4
 -17  -8   1 46.9738 2.50269   3
 -17   8  -1 42.2387 2.82397   3
 -17  -8   1 42.9311 2.67348   4
  17   8   1 43.8562 1.96475   4
  17  -8  -1 37.2944 2.57865   4
  17   8   1 42.8663 2.39480   3
 -18  -8  -1 11.3340 1.36780   3
 -18   8   1 14.6809 1.92010   3
 -18   8   1 10.6487 1.27596   4
 -18  -8  -1 9.24201 1.44633   4
 -18  -8  -1 11.9418 1.56886   4
  18  -8   1 11.6797 1.64647   4
  18   8  -1 14.6938 1.32376   4
  18  -8   1 11.4611 1.55650   4
  18  -8  -1 9.37949 1.46989   4
 -18  -8   1 11.0481 1.47139   4
 -18   8  -1 12.8683 1.72248   3
 -18   8  -1 13.5666 1.55520   4
  18   8   1 11.2348 1.24878   4
  18  -8  -1 11.6049 1.62886   4
 -18  -8   1 13.9541 1.76589   3
 -18  -8   1 17.0331 2.04819   4
 -19  -8  -1 2.56918 1.04316   3
 -19  -8  -1 2.34249 1.09022   4
 -19  -8  -1 2.81372 1.22719   4
 -19   8   1 3.51873 1.16119   3
  19  -8   1 4.59780 1.25209   4
 -19   8   1 3.02164 0.87088   4
  19   8  -1 2.68410 0.74988   4
  19  -8   1 3.78994 1.26849   4
 -19   8  -1 2.04613 1.12922   3
 -19  -8   1 2.39638 1.14152   4
  19   8   1 3.23648 0.80165   4
 -19  -8   1 2.33064 1.05156   4
 -19  -8   1 3.44618 1.06738   3
  19  -8  -1 2.17477 1.22871   4
 -19   8  -1 3.30641 0.96319   4
  19  -8  -1 2.57049 1.20486   4
 -20  -8  -1 6.73930 1.41251   4
 -20  -8  -1 5.02759 1.33045   4
 -20  -8  -1 6.58958 1.26595   3
 -20   8   1 5.92425 1.38478   3
  20  -8   1 4.73787 1.26452   4
 -20   8   1 5.47535 1.10755   4
  20   8  -1 4.95754 0.95443   4
  20  -8   1 5.73186 1.48258   4
 -20  -8   1 3.79369 1.25704   4
 -20  -8   1 5.32504 1.36508   4
  20  -8  -1 3.74602 1.22272   4
 -20   8  -1 5.65810 1.48297   3
  20   8   1 6.86940 1.00418   4
 -20  -8   1 4.76189 1.19327   3
  20  -8  -1 6.07939 1.44310   4
 -20   8  -1 5.77980 1.15106   4
 -21  -8  -1 3.04362 1.28287   4
  21   8  -1 1.26111 0.79175   4
 -21  -8  -1 1.99532 1.06637   3
  21  -8   1 2.87995 1.31469   4
  21  -8   1 3.65613 1.51712   4
 -21  -8  -1 1.69158 1.22282   4
 -21   8   1 0.39040 1.09186   3
 -21   8   1 1.79049 1.06419   4
  21  -8  -1 0.78631 1.30885   4
  21   8   1 0.80675 0.82447   4
  21  -8  -1 1.42533 1.30758   4
 -21  -8   1 1.37876 1.04804   3
 -21   8  -1 1.64716 0.99560   4
 -21   8  -1 1.92626 1.26380   3
 -21  -8   1 0.39675 1.14797   4
 -21  -8   1 3.76731 1.31001   4
 -22  -8  -1 4.05775 1.51670   4
 -22  -8  -1 4.85273 1.35440   3
 -22   8   1 6.08096 1.64123   3
  22   8  -1 6.51432 1.11209   4
 -22   8   1 5.78859 1.28856   4
  22  -8   1 4.76359 1.71139   4
 -22  -8  -1 8.99709 1.59955   4
  22  -8   1 6.95629 1.71291   4
 -22  -8   1 4.80606 1.50277   4
  22   8   1 3.17076 0.96862   4
 -22  -8   1 3.42040 1.27752   3
  22  -8  -1 4.62297 1.58526   4
  22  -8  -1 7.96704 1.66424   4
 -22  -8   1 5.45045 1.49358   4
 -22   8  -1 5.82162 1.52681   3
 -22   8  -1 4.08436 1.17984   4
 -23  -8  -1 -1.5656 1.18510   4
 -23  -8  -1 1.62910 1.16858   3
  23  -8   1 -2.9098 1.53594   4
  23  -8   1 -0.2289 1.40945   4
 -23   8   1 1.54810 1.28451   3
  23   8  -1 2.50847 0.97429   4
 -23   8   1 1.10140 1.11098   4
 -23  -8  -1 1.80632 1.46789   4
 -23  -8   1 -0.7279 1.38549   4
 -23  -8   1 0.74460 1.25218   4
  23   8   1 2.37745 0.92382   4
 -23  -8   1 0.75681 1.21340   3
 -23   8  -1 0.84383 1.23315   3
  23  -8  -1 -0.4547 1.59955   4
 -23   8  -1 0.43455 1.02927   4
  23  -8  -1 -1.6413 1.34600   4
  24  -8   1 -0.2189 1.41052   4
 -24  -8  -1 1.37544 1.20999   3
  24   8  -1 0.60164 1.11589   4
 -24   8   1 0.40316 1.25413   4
 -24  -8  -1 1.53946 1.44076   4
 -24   8   1 0.46022 1.31329   3
 -24   8  -1 -0.4188 1.21945   4
 -24  -8   1 0.95659 1.17716   3
  24  -8  -1 -0.7330 1.53182   4
 -24   8  -1 -1.7481 1.18864   3
 -24  -8   1 1.56899 1.36755   4
  24   8   1 1.65932 1.15169   4
  25  -8   1 -0.8189 1.53141   4
 -25  -8  -1 1.94678 1.28384   3
 -25  -8  -1 4.36124 1.68523   4
 -25   8   1 1.88367 1.46451   3
 -25  -8   1 1.83665 1.37707   3
 -25   8  -1 1.65196 1.47135   3
  25  -8  -1 2.55719 1.74560   4
 -25  -8   1 2.22455 1.55926   4
 -26   8   1 0.97844 1.46147   3
 -26  -8  -1 -0.4782 1.24474   3
 -26  -8  -1 1.51333 1.59373   4
  26  -8   1 1.92528 1.81321   4
  26  -8  -1 2.42056 1.91125   4
 -26   8  -1 2.58440 1.58919   3
 -26  -8   1 -0.0324 1.31853   3
 -26  -8   1 0.50414 1.49803   4
   0  -9  -1 -0.2104 0.50907   3
   0  -9   1 0.77961 0.20448   4
   0  -9   1 0.27937 0.21188   4
   0  -9   1 0.43402 0.54856   3
  -1  -9  -1 96.7333 3.15947   3
   1  -9   1 98.8938 3.25816   3
   1  -9   1 99.5321 2.26677   4
   1  -9   1 103.529 2.28983   4
  -1  -9   1 98.6155 2.16283   4
  -1  -9   1 96.0549 3.24108   3
  -1  -9   1 91.6351 2.14452   4
   1  -9  -1 93.2830 3.11540   3
  -2  -9  -1 47.9778 2.10397   3
   2  -9   1 52.3984 1.43691   4
   2  -9   1 48.5130 1.44014   4
   2  -9   1 49.9244 2.19520   3
  -2  -9   1 50.4989 1.29569   4
   2  -9  -1 50.6797 1.34359   4
   2  -9  -1 49.7134 2.12245   3
  -2  -9   1 51.2119 2.24071   3
   2  -9  -1 52.6553 1.36554   4
  -3  -9  -1 24.2751 0.77127   4
  -3  -9  -1 24.4778 1.50027   3
  -3  -9  -1 23.4661 1.50831   3
  -3  -9  -1 24.3494 0.76933   4
   3  -9   1 22.9268 1.01964   4
   3  -9   1 23.4027 1.58547   3
   3  -9   1 22.6247 0.99328   4
  -3  -9   1 23.9496 0.86857   4
   3  -9  -1 20.4410 1.45884   3
  -3  -9   1 25.3385 1.62208   3
   3  -9  -1 22.1914 0.94440   4
   3  -9  -1 23.6921 0.96345   4
  -3  -9   1 23.9266 0.87653   4
  -3  -9   1 24.8560 1.59695   3
  -4  -9  -1 70.6484 2.57351   3
  -4   9   1 77.6259 2.89044   3
   4  -9   1 70.1508 2.70988   3
  -4  -9  -1 68.5211 1.83679   4
  -4  -9  -1 68.2336 1.82992   4
   4  -9   1 71.8895 2.09491   4
   4  -9   1 70.1567 2.04642   4
   4  -9  -1 70.2646 2.00681   4
  -4  -9   1 72.0696 1.92293   4
  -4  -9   1 69.8569 2.67546   3
  -4   9  -1 72.5620 2.87960   3
   4  -9  -1 68.1850 2.60780   3
   4  -9  -1 69.7743 2.03887   4
  -4  -9   1 68.7248 1.88938   4
  -5  -9  -1 385.790 8.40209   4
  -5  -9  -1 399.886 8.45269   4
  -5  -9  -1 360.969 9.04831   3
   5  -9   1 388.418 8.60913   4
   5  -9   1 384.168 9.35942   3
  -5   9   1 385.068 9.49650   3
   5  -9   1 394.915 8.69044   4
   5  -9  -1 387.451 8.57437   4
  -5   9  -1 400.121 9.62357   3
  -5  -9   1 388.056 8.45170   4
   5  -9  -1 384.648 9.26127   3
  -5  -9   1 400.610 9.27945   3
   5  -9  -1 402.890 8.66207   4
  -5  -9   1 391.570 8.50374   4
  -6  -9  -1 69.0257 2.12070   4
   6  -9   1 70.2039 2.75605   3
  -6   9   1 72.7107 2.93391   3
   6  -9   1 72.1432 2.30943   4
   6  -9   1 73.3086 2.35249   4
  -6  -9  -1 75.1371 2.62357   3
  -6  -9  -1 72.0972 2.12661   4
   6  -9  -1 70.5248 2.26367   4
   6  -9  -1 70.9812 2.70923   3
  -6   9  -1 77.8450 3.03551   3
   6  -9  -1 71.1230 2.31476   4
  -6  -9   1 70.9454 2.67191   3
  -6  -9   1 69.9183 2.13403   4
  -6  -9   1 72.5469 2.18868   4
  -7   9   1 18.5767 1.68031   3
   7  -9   1 18.9823 1.31804   4
   7  -9   1 17.3365 1.52023   3
   7  -9   1 17.4526 1.26762   4
  -7  -9  -1 18.4345 1.12945   4
  -7  -9  -1 18.2081 1.15696   4
  -7  -9  -1 18.9488 1.41416   3
   7  -9  -1 21.3819 1.31494   4
  -7  -9   1 17.3979 1.46541   3
  -7  -9   1 18.3730 1.17782   4
  -7  -9   1 18.3655 1.16037   4
   7  -9  -1 17.9954 1.28420   4
  -7   9  -1 18.3870 1.70440   3
   7  -9  -1 18.8932 1.50157   3
   8  -9   1 4.63885 0.78955   4
  -8   9   1 5.79172 1.06343   3
   8  -9   1 7.89461 1.06160   3
  -8  -9  -1 5.42855 0.88777   3
   8  -9   1 5.76396 0.80550   4
  -8  -9  -1 5.43027 0.73567   4
  -8  -9  -1 5.74767 0.77991   4
   8  -9  -1 7.05237 1.01551   3
   8  -9  -1 5.42063 0.81637   4
  -8   9  -1 7.08295 1.14098   3
  -8  -9   1 4.49554 0.72752   4
  -8  -9   1 5.27675 0.76032   4
   8  -9  -1 5.63429 0.81192   4
  -8  -9   1 5.50131 0.91331   3
   9  -9   1 61.8569 2.47675   4
  -9  -9  -1 61.2680 2.27925   4
   9  -9   1 67.6188 2.49555   4
  -9   9   1 58.5727 2.81433   3
   9  -9   1 62.3122 2.67976   3
  -9  -9  -1 65.3330 2.49311   3
  -9  -9  -1 65.3352 2.32730   4
   9  -9  -1 65.6375 2.49068   4
  -9  -9   1 60.1148 2.27950   4
  -9  -9   1 61.1930 2.54960   3
  -9   9  -1 62.7241 1.57846   4
  -9   9  -1 62.1086 2.93110   3
   9  -9  -1 59.6193 2.58964   3
   9  -9  -1 63.2191 2.42761   4
  -9   9  -1 62.5713 1.58467   4
  -9  -9   1 65.1074 2.36028   4
  10  -9   1 31.6655 1.90606   4
  10  -9   1 29.7450 1.95474   3
 -10  -9  -1 31.3422 1.77149   4
 -10  -9  -1 31.0310 1.81303   3
 -10   9   1 30.2013 2.14650   3
 -10   9   1 31.0112 1.12573   4
 -10  -9  -1 30.3065 1.72087   4
 -10   9   1 29.7203 1.12276   4
  10  -9   1 29.4230 1.85737   4
  10  -9  -1 29.3585 1.92251   3
 -10   9  -1 28.1668 2.17312   3
 -10  -9   1 29.4037 1.72002   4
 -10   9  -1 31.0522 1.18794   4
  10  -9  -1 35.8755 1.92805   4
 -10  -9   1 32.2410 1.77606   4
 -10   9  -1 30.1933 1.17767   4
  10  -9  -1 30.6771 1.84802   4
 -10  -9   1 33.4775 1.96251   3
 -11  -9  -1 -0.0134 0.69837   3
  11  -9   1 -0.5656 0.72993   4
 -11  -9  -1 0.75570 0.67887   4
  11  -9   1 -0.2851 0.73490   3
 -11   9   1 0.61225 0.42866   4
 -11   9   1 0.00649 0.40927   4
  11  -9   1 0.76833 0.81794   4
 -11  -9  -1 -0.5554 0.71095   4
 -11   9   1 1.28115 0.92417   3
 -11   9  -1 0.90157 0.44932   4
 -11  -9   1 0.92370 0.78401   4
  11  -9  -1 0.35796 0.73718   3
 -11   9  -1 1.52092 0.93687   3
 -11  -9   1 -0.0232 0.68634   4
 -11  -9   1 1.13290 0.83051   3
  11  -9  -1 -0.0934 0.74762   4
 -11   9  -1 1.13636 0.46353   4
  11  -9  -1 0.28645 0.83781   4
 -12   9   1 67.1575 2.11813   4
 -12  -9  -1 60.8961 2.61944   4
  12  -9   1 66.3399 2.85760   4
  12  -9   1 63.5349 2.84087   3
 -12  -9  -1 63.7905 2.63379   3
 -12  -9  -1 63.5731 2.62637   4
 -12   9   1 63.9195 2.10416   4
  12   9  -1 61.9902 1.52152   4
 -12   9   1 63.0316 3.08690   3
  12  -9   1 68.0895 2.80154   4
 -12   9  -1 61.4019 2.11310   4
  12  -9  -1 65.6719 2.77115   4
 -12  -9   1 66.8027 2.67775   4
 -12  -9   1 65.2499 2.72847   3
 -12   9  -1 61.1753 3.07623   3
 -12  -9   1 64.3638 2.66947   4
  12  -9  -1 62.9297 2.76888   3
  12  -9  -1 66.6389 2.83775   4
 -12   9  -1 60.8778 2.12279   4
  13  -9   1 0.08295 0.89055   4
  13  -9   1 1.58573 0.88644   4
 -13  -9  -1 -0.0124 0.72024   3
  13   9  -1 1.47618 0.39404   4
 -13  -9  -1 0.74483 0.77877   4
 -13   9   1 1.17732 0.93710   3
 -13   9   1 0.71778 0.52929   4
 -13  -9  -1 1.28327 0.88156   4
  13  -9   1 0.89072 0.77885   3
  13   9  -1 1.31987 0.39530   4
 -13   9   1 1.48990 0.52129   4
  13   9   1 1.42404 0.34506   4
  13  -9  -1 0.02186 0.68816   3
 -13   9  -1 1.48694 0.59418   4
  13   9   1 1.21048 0.36257   4
 -13  -9   1 0.06499 0.84043   4
 -13  -9   1 1.30259 0.80461   4
  13  -9  -1 1.71553 0.90202   4
 -13   9  -1 1.54323 0.98199   3
 -13   9  -1 0.64105 0.51097   4
 -13  -9   1 1.51553 0.87377   3
  13  -9  -1 0.09152 0.82730   4
  14   9  -1 0.05087 0.79680   3
  14  -9   1 0.93033 0.93884   4
  14  -9   1 -0.9166 0.79659   3
 -14  -9  -1 0.96742 0.80882   3
  14   9  -1 1.54689 0.48255   4
 -14   9   1 0.40637 0.86440   3
  14   9  -1 -0.3191 0.39219   4
 -14  -9  -1 -0.2919 0.81336   4
 -14   9   1 0.73873 0.55512   4
  14  -9   1 -0.4375 0.89214   4
 -14   9   1 1.14282 0.57196   4
 -14  -9  -1 0.34382 0.78924   4
  14   9   1 0.25656 0.41014   4
 -14  -9   1 0.31399 0.85977   4
  14   9   1 0.54570 0.74950   3
 -14   9  -1 0.64561 1.02938   3
  14  -9  -1 0.23727 0.72640   3
 -14   9  -1 1.51846 0.58252   4
  14  -9  -1 -0.7216 0.79961   4
  14  -9  -1 0.48569 0.86794   4
 -14  -9   1 0.95241 0.87159   3
 -14  -9   1 -0.4589 0.73341   4
  14   9   1 -0.0591 0.37160   4
 -14   9  -1 0.04051 0.55484   4
  15   9  -1 20.3177 1.79090   3
  15   9  -1 21.8543 1.44512   4
  15  -9   1 22.2195 2.06635   4
 -15   9   1 19.2738 2.07700   3
  15   9  -1 21.3996 1.16529   4
 -15  -9  -1 18.7482 1.89309   4
 -15  -9  -1 18.7912 1.74266   3
  15  -9   1 21.3203 2.11846   4
 -15   9   1 22.0326 1.44766   4
 -15  -9  -1 18.8285 1.82621   4
  15   9   1 18.8265 1.71221   3
 -15   9  -1 19.7496 2.15191   3
 -15  -9   1 20.1748 1.84391   3
 -15   9  -1 20.0296 1.44704   4
  15  -9  -1 22.0171 2.01030   4
  15   9   1 21.6552 1.13853   4
 -15  -9   1 22.3578 1.98082   4
  15  -9  -1 24.8316 2.13482   4
 -15  -9   1 22.6208 1.98777   4
  15   9   1 21.6176 1.20056   4
 -16  -9  -1 1.01915 0.89473   4
  16  -9   1 0.30959 0.99539   4
  16   9  -1 0.21845 0.47016   4
  16  -9   1 0.73288 1.01488   4
 -16   9   1 0.14920 0.95892   3
 -16  -9  -1 0.06591 0.82284   3
 -16  -9  -1 0.58643 0.83104   4
  16   9  -1 0.92311 0.84561   3
 -16   9   1 1.13750 0.63748   4
  16  -9  -1 0.68467 0.97440   4
 -16  -9   1 0.73744 0.91416   3
 -16  -9   1 -0.3466 0.88795   4
 -16   9  -1 0.86003 0.61115   4
  16   9   1 0.67679 0.71785   3
 -16   9  -1 0.27040 0.94927   3
 -16  -9   1 -1.2732 0.84410   4
  16  -9  -1 0.70926 0.96847   4
 -17  -9  -1 9.33379 1.41425   4
  17   9  -1 8.57416 1.01142   4
 -17  -9  -1 7.18136 1.25013   4
 -17   9   1 8.21748 1.53142   3
  17  -9   1 6.61626 1.41572   4
 -17  -9  -1 8.67297 1.26789   3
 -17   9   1 7.70278 1.01106   4
  17  -9   1 8.97986 1.48089   4
 -17   9  -1 7.94997 1.44124   3
 -17   9  -1 9.42429 1.09005   4
 -17  -9   1 7.15321 1.17493   3
  17   9   1 9.60511 1.02402   4
 -17  -9   1 7.66689 1.28738   4
  17  -9  -1 8.32256 1.41659   4
  17  -9  -1 7.81715 1.40889   4
 -17  -9   1 5.03116 1.21599   4
  18   9  -1 8.68982 1.08804   4
 -18  -9  -1 8.23183 1.46794   4
  18  -9   1 7.14262 1.42083   4
 -18   9   1 8.24425 1.08985   4
 -18   9   1 8.61761 1.48699   3
 -18  -9  -1 9.32256 1.30235   3
 -18  -9  -1 6.81950 1.31793   4
  18  -9   1 10.7570 1.54155   4
  18  -9  -1 9.10092 1.55992   4
 -18  -9   1 8.51932 1.40026   4
 -18  -9   1 7.79962 1.40172   4
  18   9   1 9.66137 1.08102   4
 -18   9  -1 10.1780 1.59586   3
  18  -9  -1 10.5455 1.49710   4
 -18   9  -1 9.38622 1.11495   4
 -18  -9   1 10.0002 1.43152   3
 -19   9   1 -0.2602 0.66795   4
 -19  -9  -1 0.21221 0.93293   4
  19   9  -1 1.61157 0.64024   4
 -19  -9  -1 -1.0170 0.94442   4
  19  -9   1 0.60437 1.15689   4
 -19  -9  -1 1.49862 0.94749   3
 -19   9   1 -0.0828 1.03500   3
  19  -9   1 -0.0259 1.05022   4
 -19  -9   1 -0.5256 0.78906   3
  19  -9  -1 0.35496 1.09982   4
 -19   9  -1 -0.8069 0.66981   4
  19   9   1 -0.2438 0.55816   4
 -19   9  -1 -0.1711 1.09524   3
 -19  -9   1 -0.4749 0.90490   4
  19  -9  -1 -0.7548 1.02817   4
 -19  -9   1 0.79861 0.98879   4
 -20  -9  -1 1.51988 0.96928   3
 -20   9   1 0.13812 1.00039   3
 -20   9   1 1.03473 0.82335   4
  20  -9   1 2.62495 1.27436   4
  20  -9   1 2.68600 1.19289   4
 -20  -9  -1 -0.2353 1.20662   4
 -20  -9  -1 0.14423 1.11124   4
  20   9  -1 1.46590 0.65538   4
 -20   9  -1 0.05751 1.05261   3
 -20  -9   1 -1.5469 1.10521   4
 -20   9  -1 1.69966 0.84120   4
 -20  -9   1 0.79836 1.10458   4
  20  -9  -1 0.69660 1.07767   4
  20  -9  -1 0.34388 1.14148   4
 -20  -9   1 1.56577 1.01902   3
  20   9   1 0.03780 0.63199   4
  21  -9   1 -1.5798 1.15281   4
 -21   9   1 0.26503 1.05165   3
  21   9  -1 -0.2692 0.70113   4
 -21   9   1 -1.5567 0.81501   4
 -21  -9  -1 0.70646 1.00012   3
  21  -9   1 -0.7008 1.16035   4
 -21  -9  -1 -0.0680 1.06805   4
 -21  -9  -1 -1.1313 1.18152   4
 -21  -9   1 1.15360 1.22371   4
 -21   9  -1 -1.9252 0.77402   4
  21  -9  -1 -0.6563 1.27011   4
  21  -9  -1 -0.0821 1.22041   4
 -21  -9   1 -1.2848 1.07092   4
  21   9   1 -0.1749 0.67995   4
 -21   9  -1 -0.3283 1.01264   3
 -21  -9   1 1.70011 1.07196   3
  22   9  -1 0.19996 0.83026   4
 -22  -9  -1 -0.9408 1.11401   4
  22  -9   1 1.25225 1.42484   4
  22  -9   1 -0.6001 1.54129   4
 -22  -9  -1 2.54662 1.37276   4
 -22   9   1 0.54666 0.98097   4
 -22   9   1 2.09556 1.26644   3
 -22  -9  -1 0.42191 1.07900   3
 -22  -9   1 -0.5294 1.12231   4
  22   9   1 -0.2388 0.82109   4
  22  -9  -1 0.98924 1.44834   4
 -22  -9   1 -1.1680 1.23036   4
 -22   9  -1 0.94755 1.23980   3
 -22  -9   1 0.78013 1.10585   3
  22  -9  -1 1.83290 1.35470   4
 -22   9  -1 0.24907 0.94944   4
 -23  -9  -1 6.35261 1.68796   4
  23   9  -1 2.17187 1.14032   4
  23  -9   1 2.11743 1.47045   4
  23  -9   1 5.78078 2.02845   4
 -23   9   1 1.16830 1.17824   4
 -23  -9  -1 3.56400 1.46903   4
 -23  -9  -1 3.66155 1.29910   3
 -23   9   1 5.27183 1.66265   3
  23  -9  -1 5.00528 1.71221   4
  23   9   1 3.08878 1.05836   4
 -23  -9   1 4.39733 1.64536   4
 -23  -9   1 1.76156 1.42999   4
 -23   9  -1 3.74800 1.29693   4
 -23  -9   1 4.30790 1.33116   3
  23  -9  -1 0.93673 1.91568   4
 -23   9  -1 4.00348 1.52927   3
 -24   9   1 -2.3214 1.16602   3
  24  -9   1 1.27724 1.46608   4
 -24  -9  -1 -2.2588 1.09945   3
 -24  -9  -1 -0.0090 1.35702   4
 -24   9  -1 -0.8250 1.38921   3
 -24  -9   1 -0.4229 1.25970   4
 -24  -9   1 0.47420 1.19795   3
  24  -9  -1 2.45533 1.59653   4
  25  -9   1 -0.2536 1.61655   4
 -25   9   1 3.34659 1.54272   3
 -25  -9  -1 1.60977 1.40724   4
 -25  -9  -1 -0.5806 1.16108   3
 -25   9  -1 2.40508 1.52544   3
 -25  -9   1 -0.2384 1.23663   3
 -25  -9   1 1.15219 1.45445   4
  25  -9  -1 -2.4210 1.60319   4
 -26   9   1 9.36024 2.06034   3
  26  -9   1 1.79203 1.78870   4
 -26  -9  -1 2.95655 1.78791   4
 -26  -9  -1 4.32530 1.55348   3
 -26  -9   1 4.06178 1.51591   3
 -26  -9   1 4.34016 1.74610   4
 -26   9  -1 2.03107 1.79564   3
  26  -9  -1 8.26528 2.26182   4
   0 -10   1 190.868 4.11310   4
   0 -10   1 191.106 4.11015   4
   0 -10  -1 185.745 5.21934   3
   0 -10   1 194.088 5.37131   3
  -1 -10  -1 17.7870 1.46110   3
   1 -10   1 19.5822 0.78264   4
   1 -10   1 18.8398 1.53892   3
   1 -10   1 20.4986 0.80188   4
   1 -10  -1 19.5551 0.64710   4
  -1 -10   1 21.0388 0.68918   4
  -1 -10   1 20.4885 0.67880   4
   1 -10  -1 21.1675 0.65514   4
  -1 -10   1 22.6045 1.64872   3
   1 -10  -1 18.9001 1.47388   3
  -2 -10  -1 -0.0062 0.61137   3
   2 -10   1 0.58070 0.64572   3
   2 -10   1 0.16034 0.34110   4
   2 -10   1 0.59687 0.35024   4
   2 -10  -1 0.60438 0.32059   4
   2 -10  -1 1.10845 0.32168   4
   2 -10  -1 0.41552 0.59472   3
  -2 -10   1 0.58123 0.27681   4
  -2 -10   1 0.90443 0.64755   3
  -3 -10  -1 99.2896 2.25019   4
  -3 -10  -1 96.2029 3.25011   3
   3 -10   1 97.1762 2.54763   4
  -3 -10  -1 100.487 2.26248   4
   3 -10   1 98.9877 2.52426   4
   3 -10   1 94.8959 3.37180   3
  -3 -10  -1 96.3752 3.31869   3
   3 -10  -1 91.5876 3.25803   3
  -3 -10   1 96.3803 2.36494   4
   3 -10  -1 97.6972 2.45826   4
  -3 -10   1 100.507 3.39141   3
   3 -10  -1 97.8590 2.48332   4
  -3 -10   1 93.0154 3.37323   3
  -3 -10   1 99.5776 2.35947   4
  -4 -10  -1 63.6867 2.66217   3
  -4 -10  -1 69.3499 1.82575   4
   4 -10   1 68.0093 2.05473   4
   4 -10   1 67.8627 2.77604   3
  -4 -10  -1 70.2728 2.67853   3
   4 -10   1 68.0021 2.08439   4
  -4 -10  -1 70.9987 1.84282   4
   4 -10  -1 70.2964 2.05611   4
  -4 -10   1 68.7636 2.75430   3
  -4 -10   1 68.9348 1.89308   4
   4 -10  -1 68.0128 2.71997   3
   4 -10  -1 68.8321 2.01849   4
  -4 -10   1 69.9172 1.92606   4
  -4 -10   1 67.7457 2.79048   3
   5 -10   1 30.3933 1.96135   3
   5 -10   1 33.2427 1.44348   4
  -5 -10  -1 31.3340 1.21896   4
  -5  10   1 28.8146 2.02993   3
  -5 -10  -1 29.4885 1.78430   3
  -5 -10  -1 29.8443 1.20694   4
   5 -10   1 30.0676 1.43368   4
   5 -10  -1 28.9820 1.37173   4
  -5 -10   1 31.1214 1.25913   4
  -5 -10   1 30.5264 1.88099   3
  -5 -10   1 30.4028 1.26016   4
  -5  10  -1 31.1270 2.13712   3
   5 -10  -1 30.9196 1.40887   4
   5 -10  -1 26.3161 1.77112   3
   6 -10   1 1.14006 0.59597   4
   6 -10   1 0.70666 0.60660   4
  -6  10   1 1.98705 0.88457   3
  -6 -10  -1 0.83453 0.51575   4
  -6 -10  -1 1.45013 0.53236   4
   6 -10   1 2.38655 0.81429   3
  -6 -10  -1 1.70915 0.76148   3
  -6 -10   1 1.98086 0.79439   3
   6 -10  -1 0.55431 0.55901   4
   6 -10  -1 0.90743 0.74106   3
  -6 -10   1 1.37702 0.53514   4
   6 -10  -1 0.90265 0.59309   4
  -6  10  -1 1.29094 0.89379   3
  -6 -10   1 1.68369 0.55894   4
  -7 -10  -1 138.673 4.12337   3
  -7 -10  -1 137.790 3.60420   4
  -7  10   1 140.759 4.59332   3
  -7 -10  -1 139.060 3.63274   4
   7 -10   1 138.922 3.86217   4
   7 -10   1 133.637 4.33733   3
   7 -10   1 140.095 3.81510   4
  -7 -10   1 139.295 3.64263   4
  -7 -10   1 132.003 4.19408   3
  -7 -10   1 136.686 3.65859   4
   7 -10  -1 140.573 3.85892   4
   7 -10  -1 139.046 3.78262   4
   7 -10  -1 133.352 4.25506   3
  -7  10  -1 139.732 4.64636   3
  -8 -10  -1 8.99715 1.12452   4
   8 -10   1 6.33901 0.93558   4
   8 -10   1 8.97640 1.02685   4
  -8 -10  -1 7.06887 1.05234   3
  -8  10   1 9.36531 1.35962   3
  -8 -10  -1 8.68857 1.07195   4
   8 -10   1 7.47221 1.18913   3
  -8 -10   1 9.62006 1.09151   4
   8 -10  -1 7.17245 0.94697   4
   8 -10  -1 9.27010 1.05117   4
  -8  10  -1 8.21360 1.36359   3
   8 -10  -1 7.66010 1.10124   3
  -8 -10   1 7.53988 1.08441   3
  -8 -10   1 10.6053 1.17678   4
  -9 -10  -1 57.8043 2.48355   3
  -9  10   1 58.7688 2.92822   3
   9 -10   1 59.3836 2.44332   4
  -9 -10  -1 59.0529 2.21725   4
  -9 -10  -1 56.8189 2.18920   4
   9 -10   1 58.2113 2.38643   4
   9 -10   1 58.4349 2.68577   3
   9 -10  -1 61.5820 2.45510   4
  -9 -10   1 56.8432 2.21782   4
  -9 -10   1 57.3519 2.56078   3
  -9  10  -1 61.5327 2.98516   3
  -9 -10   1 55.9271 2.23581   4
   9 -10  -1 54.4473 2.60015   3
   9 -10  -1 59.8176 2.40066   4
 -10 -10  -1 7.40933 0.94375   4
  10 -10   1 7.62336 1.07138   4
 -10 -10  -1 7.85142 1.10342   3
 -10 -10  -1 9.72466 1.05842   4
 -10  10   1 8.22646 1.32829   3
  10 -10   1 8.55830 1.27241   3
  10 -10   1 7.73845 1.07870   4
 -10 -10   1 7.39859 0.93657   4
  10 -10  -1 7.59547 1.04169   4
  10 -10  -1 8.08921 1.16801   3
 -10 -10   1 7.80709 1.13303   3
  10 -10  -1 8.77680 1.05688   4
 -10  10  -1 8.27477 1.39991   3
 -10 -10   1 8.74974 1.04882   4
 -11 -10  -1 2.17392 0.74616   4
  11 -10   1 3.31342 0.92922   4
 -11 -10  -1 2.45264 0.82680   3
  11 -10   1 3.78664 0.93101   4
 -11  10   1 2.41971 1.00648   3
 -11 -10  -1 0.45242 0.74471   4
  11 -10  -1 0.64332 0.82469   4
  11 -10  -1 2.58837 0.89167   3
 -11 -10   1 2.03092 0.74596   4
 -11  10  -1 2.20077 0.32858   4
 -11 -10   1 1.73694 0.79821   4
  11 -10  -1 2.11309 0.80987   4
 -11 -10   1 1.38891 0.85946   3
 -11  10  -1 2.35029 0.35546   4
 -11  10  -1 1.72319 0.98402   3
 -12 -10  -1 11.7065 1.44640   3
 -12  10   1 10.7360 0.74675   4
 -12  10   1 9.45613 0.72184   4
  12 -10   1 9.94257 1.30043   4
  12 -10   1 10.9084 1.22706   4
 -12 -10  -1 8.39516 1.05855   4
 -12 -10  -1 8.55347 1.10705   4
  12 -10   1 9.78777 1.29969   3
 -12  10   1 10.2809 1.50739   3
 -12  10  -1 10.1403 1.50668   3
  12 -10  -1 7.72858 1.11426   4
  12 -10  -1 8.38379 1.19229   4
 -12 -10   1 8.62070 1.08727   4
  12 -10  -1 11.4929 1.39831   3
 -12 -10   1 8.81347 1.15198   4
 -12  10  -1 9.76330 0.79063   4
 -12  10  -1 11.8342 0.81881   4
 -12 -10   1 9.94845 1.32142   3
 -13  10   1 34.8538 1.40324   4
  13 -10   1 36.7069 2.29128   4
  13 -10   1 27.5191 2.63339   3
  13 -10   1 37.8599 2.25236   4
 -13  10   1 34.5182 1.41693   4
 -13 -10  -1 33.6133 2.06125   4
 -13  10   1 36.5459 2.54822   3
 -13 -10  -1 39.0897 2.14948   3
 -13 -10  -1 36.9606 2.13713   4
 -13  10  -1 35.8151 1.44338   4
 -13  10  -1 36.1203 2.54236   3
 -13  10  -1 35.1132 1.47461   4
 -13 -10   1 36.0269 2.19628   3
  13 -10  -1 37.1212 2.24682   4
 -13 -10   1 36.2718 2.14762   4
 -13 -10   1 39.7599 2.23932   4
  13 -10  -1 34.6540 2.23310   3
  13 -10  -1 35.1670 2.27464   4
 -14 -10  -1 6.01164 1.06266   4
  14 -10   1 7.89181 1.25871   4
 -14 -10  -1 6.71677 1.16616   4
 -14  10   1 7.49971 1.46305   3
 -14  10   1 6.71230 0.73046   4
 -14 -10  -1 5.61437 1.09381   3
  14 -10   1 3.71654 1.16862   4
 -14  10  -1 6.96870 0.91557   4
  14 -10  -1 6.37438 1.14950   4
 -14 -10   1 3.80703 1.05278   4
  14 -10  -1 5.69450 1.23844   4
 -14 -10   1 7.60787 1.10855   4
 -14  10  -1 4.97172 1.29372   3
 -14 -10   1 8.54643 1.26551   3
 -15 -10  -1 19.8151 1.90294   4
  15 -10   1 20.4929 2.10280   4
 -15  10   1 21.0456 2.21090   3
  15 -10   1 16.0769 1.70577   4
 -15  10   1 20.9880 1.31470   4
 -15 -10  -1 21.7958 1.84856   3
 -15 -10  -1 19.8104 1.88241   4
 -15 -10   1 20.4655 1.91385   4
 -15 -10   1 16.7506 1.81904   4
 -15 -10   1 21.3218 1.89730   3
 -15  10  -1 19.4325 2.17248   3
 -15  10  -1 19.9851 1.32578   4
  15 -10  -1 19.8959 2.02861   4
  15 -10  -1 21.4697 2.00102   4
 -16 -10  -1 20.6709 1.99909   4
 -16 -10  -1 14.3038 1.75207   3
 -16  10   1 16.5149 1.31274   4
  16 -10   1 16.7310 2.01477   4
  16  10  -1 17.0444 0.87505   4
  16 -10   1 19.0132 2.09471   4
 -16  10   1 15.7420 2.00404   3
 -16 -10  -1 15.2391 1.84860   4
 -16 -10   1 17.7950 1.92018   4
 -16 -10   1 15.1982 1.78552   4
 -16  10  -1 18.5219 2.22378   3
 -16 -10   1 14.1779 1.78895   3
  16 -10  -1 18.6120 2.07102   4
 -16  10  -1 14.4852 1.27548   4
  16 -10  -1 14.3464 1.66984   4
  16  10   1 17.1664 0.74145   4
 -17  10   1 -0.0239 0.61209   4
  17 -10   1 -0.7960 0.97007   4
 -17 -10  -1 0.70974 0.91663   4
 -17  10   1 0.40407 1.03037   3
  17  10  -1 0.55666 0.45164   4
 -17 -10  -1 -0.5047 0.90193   4
 -17 -10  -1 1.39339 0.94484   3
  17 -10   1 1.55801 1.07187   4
  17  10   1 0.84107 0.39756   4
 -17 -10   1 0.15848 0.90652   4
 -17 -10   1 -0.5630 0.89253   4
  17 -10  -1 0.44930 1.01632   4
  17 -10  -1 0.28877 1.01365   4
 -17 -10   1 -0.0073 0.87131   3
 -17  10  -1 0.29204 0.63492   4
 -18 -10  -1 6.45488 1.38992   4
 -18 -10  -1 7.85018 1.44203   4
 -18  10   1 9.75074 1.66021   3
  18 -10   1 7.72301 1.47740   4
  18  10  -1 7.36579 0.95987   4
  18 -10   1 8.31372 1.48404   4
 -18  10   1 8.37925 1.01775   4
 -18 -10  -1 8.09247 1.28605   3
  18 -10  -1 5.18336 1.41626   4
 -18  10  -1 8.50292 1.02531   4
  18  10   1 7.02815 0.88319   4
 -18 -10   1 7.26757 1.27149   3
 -18 -10   1 6.36520 1.29823   4
 -18 -10   1 7.50836 1.42588   4
  18 -10  -1 10.3513 1.59709   4
 -18  10  -1 10.0024 1.71901   3
 -19  10   1 0.65077 1.10185   3
 -19 -10  -1 2.55518 1.17755   4
 -19 -10  -1 0.41461 1.07747   4
 -19  10   1 1.55295 0.76082   4
  19 -10   1 1.07639 1.25413   4
 -19 -10  -1 1.84041 1.04632   3
  19 -10   1 1.71114 1.28719   4
  19  10  -1 2.26933 0.65102   4
 -19 -10   1 2.87127 1.19063   4
  19 -10  -1 0.79547 1.13491   4
 -19 -10   1 3.58300 1.32840   4
 -19  10  -1 2.37415 0.80688   4
  19  10   1 1.23462 0.60948   4
 -19  10  -1 3.75097 1.46572   3
 -19 -10   1 1.34235 1.06217   3
  19 -10  -1 2.05409 1.26634   4
 -20  10   1 3.38250 0.95019   4
 -20 -10  -1 0.19307 1.22687   4
 -20  10   1 2.53113 1.25085   3
 -20 -10  -1 2.21703 1.22958   4
  20 -10   1 -0.0154 1.22077   4
  20 -10   1 2.56642 1.36764   4
  20  10  -1 2.70175 0.73489   4
 -20 -10  -1 3.10605 1.18084   3
  20  10   1 2.65724 0.70789   4
 -20  10  -1 4.57054 1.43403   3
 -20 -10   1 0.67542 1.19554   4
 -20  10  -1 1.58385 0.81833   4
  20 -10  -1 4.10074 1.30422   4
 -20 -10   1 2.86050 1.25686   3
 -20 -10   1 1.89472 1.23149   4
  20 -10  -1 3.47204 1.42746   4
 -21 -10  -1 3.04900 1.16158   3
  21 -10   1 0.58903 1.30953   4
 -21 -10  -1 0.83254 1.20612   4
  21 -10   1 2.55760 1.53910   4
 -21  10   1 2.59080 1.39902   3
 -21  10   1 1.52678 0.98822   4
 -21 -10  -1 0.79898 1.32972   4
  21  10  -1 2.09518 0.77290   4
 -21 -10   1 0.17750 1.17953   4
 -21 -10   1 2.33920 1.14943   3
  21 -10  -1 2.27895 1.31846   4
 -21  10  -1 1.72431 0.93030   4
  21 -10  -1 2.52087 1.40797   4
  21  10   1 2.18763 0.78928   4
 -21  10  -1 3.30331 1.48319   3
 -21 -10   1 0.65745 1.31297   4
  22  10  -1 20.7129 1.79974   4
  22 -10   1 23.6560 2.87229   4
  22 -10   1 22.6738 3.00061   4
 -22  10   1 22.2236 2.72800   3
 -22 -10  -1 22.8005 2.72848   4
 -22 -10  -1 17.8339 2.15631   4
 -22 -10  -1 22.3440 2.23416   3
 -22  10   1 16.7170 1.73651   4
  22 -10  -1 24.0011 2.90111   4
 -22 -10   1 18.2776 2.16426   4
 -22 -10   1 24.0415 2.32700   3
 -22  10  -1 22.4614 2.78076   3
 -22  10  -1 19.1159 2.01888   4
  22  10   1 21.2658 2.03472   4
 -22 -10   1 20.7343 2.44247   4
  22 -10  -1 22.1125 2.78358   4
 -23 -10  -1 2.99095 1.23839   3
 -23  10   1 1.21536 1.41303   3
  23 -10   1 3.43264 1.52212   4
 -23 -10  -1 2.58509 1.47841   4
 -23 -10   1 -0.0031 1.21905   4
  23 -10  -1 1.39931 1.57280   4
 -23  10  -1 0.73477 1.40234   3
 -23 -10   1 1.22406 1.19141   3
 -24 -10  -1 9.73258 1.63539   3
 -24  10   1 11.4887 2.02798   3
 -24 -10  -1 7.58396 1.77906   4
  24 -10   1 6.88961 1.98242   4
 -24  10  -1 11.5855 2.12956   3
  24 -10  -1 6.61368 1.86500   4
 -24 -10   1 6.76251 1.57846   3
 -24 -10   1 6.63319 1.72043   4
 -25  10   1 2.15840 1.53141   3
 -25 -10  -1 1.80899 1.57825   4
  25 -10   1 2.42291 1.75562   4
 -25 -10  -1 2.25782 1.40206   3
  25 -10  -1 1.12638 1.83151   4
 -25  10  -1 0.97382 1.57757   3
 -25 -10   1 0.54490 1.35093   3
 -25 -10   1 3.18357 1.66229   4
   0 -11   1 0.45525 0.27441   4
   0 -11   1 0.79728 0.27450   4
   0 -11  -1 -0.0332 0.57059   3
   0 -11   1 1.46119 0.76185   3
   1 -11   1 -0.1896 0.65794   3
  -1 -11  -1 -0.6075 0.53135   3
   1 -11   1 0.01614 0.30733   4
   1 -11   1 -0.0183 0.31028   4
   1 -11  -1 0.84756 0.66673   3
   1 -11  -1 0.37819 0.24282   4
  -1 -11   1 0.17369 0.24627   4
  -1 -11   1 0.92326 0.71003   3
  -1 -11   1 0.46213 0.25417   4
   1 -11  -1 0.20015 0.25626   4
   2 -11   1 1.31931 0.39854   4
  -2 -11  -1 2.00841 0.81249   3
   2 -11   1 1.83362 0.78342   3
   2 -11   1 1.71914 0.40216   4
   2 -11  -1 1.06478 0.36357   4
   2 -11  -1 2.31695 0.38324   4
  -2 -11   1 0.80128 0.75502   3
   2 -11  -1 1.27220 0.73524   3
  -3 -11  -1 8.35166 0.55544   4
  -3 -11  -1 10.7282 1.35054   3
   3 -11   1 9.31456 0.80451   4
  -3 -11  -1 10.0136 1.15390   3
   3 -11   1 9.31875 0.82009   4
   3 -11   1 8.88346 1.18705   3
  -3 -11  -1 9.33085 0.57961   4
   3 -11  -1 7.84287 1.09075   3
  -3 -11   1 6.65032 1.08695   3
  -3 -11   1 6.97092 0.62771   4
   3 -11  -1 9.57954 0.78366   4
  -3 -11   1 8.24484 1.09422   3
   3 -11  -1 9.70972 0.75916   4
  -3 -11   1 9.57524 0.66786   4
   4 -11   1 0.21970 0.48397   4
   4 -11   1 0.31512 0.47057   4
   4 -11   1 -0.0876 0.69689   3
  -4 -11  -1 0.48349 0.68769   3
  -4 -11  -1 -0.0548 0.36125   4
  -4 -11  -1 -0.5976 0.65936   3
  -4 -11  -1 0.35630 0.34574   4
  -4 -11   1 0.44075 0.38634   4
   4 -11  -1 -0.2419 0.42978   4
  -4 -11   1 1.14936 0.84203   3
   4 -11  -1 0.16846 0.43799   4
  -4 -11   1 -0.1059 0.38759   4
   4 -11  -1 -0.2157 0.67337   3
  -4 -11   1 -0.1288 0.68246   3
   5 -11   1 3.88408 1.01156   3
  -5 -11  -1 3.65671 0.90504   3
   5 -11   1 4.13394 0.67885   4
  -5 -11  -1 3.30035 0.52333   4
  -5 -11  -1 3.53144 0.53784   4
   5 -11   1 4.97376 0.71480   4
  -5 -11  -1 2.56007 0.84923   3
  -5 -11   1 4.37867 0.95963   3
   5 -11  -1 3.21875 0.63353   4
  -5 -11   1 2.90621 0.54427   4
   5 -11  -1 3.83517 0.65280   4
   5 -11  -1 3.34751 0.91584   3
  -5 -11   1 2.12509 0.89151   3
  -5 -11   1 3.49145 0.55090   4
   6 -11   1 34.8504 1.68397   4
   6 -11   1 34.7940 2.16626   3
  -6 -11  -1 38.1765 2.07206   3
   6 -11   1 36.0216 1.66257   4
  -6 -11  -1 37.0734 1.46169   4
  -6  11   1 33.2450 2.30530   3
  -6 -11  -1 38.0563 1.48433   4
   6 -11  -1 37.5490 1.66313   4
  -6 -11   1 37.4901 1.51413   4
  -6 -11   1 35.0788 2.12666   3
  -6  11  -1 37.8122 2.40589   3
   6 -11  -1 36.6353 2.12771   3
   6 -11  -1 38.8275 1.66211   4
  -6 -11   1 34.8864 1.50113   4
  -7 -11  -1 22.5506 1.69687   3
  -7 -11  -1 22.2690 1.29622   4
   7 -11   1 22.1432 1.48320   4
  -7 -11  -1 20.5628 1.24372   4
   7 -11   1 19.9432 1.81526   3
  -7  11   1 24.2003 2.03915   3
   7 -11   1 21.3999 1.44936   4
  -7 -11   1 22.0973 1.32142   4
   7 -11  -1 19.4826 1.42975   4
  -7 -11   1 22.2189 1.79912   3
  -7 -11   1 22.4714 1.31045   4
   7 -11  -1 23.7261 1.81200   3
  -7  11  -1 22.8956 2.07847   3
   7 -11  -1 20.5939 1.43195   4
  -8 -11  -1 60.4103 2.13600   4
  -8  11   1 60.9826 2.99328   3
   8 -11   1 54.0128 2.27348   4
  -8 -11  -1 58.7235 2.54386   3
   8 -11   1 52.7489 2.65712   3
   8 -11   1 59.5974 2.37617   4
  -8 -11  -1 57.2347 2.11214   4
  -8 -11   1 58.5780 2.16106   4
   8 -11  -1 59.7302 2.31216   4
  -8  11  -1 59.5903 3.03153   3
  -8 -11   1 57.2416 2.63079   3
  -8 -11   1 59.1313 2.17219   4
   8 -11  -1 55.9319 2.32274   4
   8 -11  -1 57.2522 2.66792   3
  -9 -11  -1 32.3347 1.67388   4
  -9 -11  -1 30.5366 1.94948   3
  -9 -11  -1 33.9945 1.72960   4
   9 -11   1 32.0107 1.83283   4
   9 -11   1 28.9758 2.07952   3
   9 -11   1 29.8927 1.84661   4
  -9  11   1 29.5858 2.27026   3
   9 -11  -1 30.5100 1.79314   4
  -9 -11   1 31.1762 2.04636   3
  -9 -11   1 29.3527 1.69585   4
  -9  11  -1 33.2542 2.40640   3
  -9 -11   1 32.3958 1.70497   4
   9 -11  -1 32.1029 1.83731   4
   9 -11  -1 32.2557 2.10005   3
  10 -11   1 0.22077 0.72730   4
 -10  11   1 -0.3327 0.85483   3
  10 -11   1 1.34271 0.84214   4
 -10 -11  -1 0.32408 0.77152   3
 -10 -11  -1 -0.9396 0.60189   4
 -10 -11  -1 -0.7951 0.64804   4
  10 -11   1 1.14333 0.90639   3
 -10 -11   1 0.20286 0.82734   3
  10 -11  -1 -0.0320 0.72923   3
  10 -11  -1 1.55786 0.81185   4
 -10  11  -1 0.19174 0.92297   3
 -10 -11   1 0.58189 0.71205   4
 -10 -11   1 -0.0609 0.61941   4
  10 -11  -1 -0.1160 0.71441   4
  11 -11   1 18.4915 1.72823   4
  11 -11   1 16.9099 1.80529   3
 -11 -11  -1 18.4488 1.52381   4
 -11 -11  -1 18.9765 1.69130   3
  11 -11   1 20.2191 1.75801   4
 -11  11   1 16.3043 1.91735   3
 -11 -11  -1 21.0550 1.63357   4
 -11 -11   1 18.8873 1.62529   4
  11 -11  -1 17.3230 1.81947   3
 -11 -11   1 18.5055 1.54206   4
 -11 -11   1 17.9253 1.75734   3
  11 -11  -1 19.8770 1.71938   4
 -11  11  -1 18.9166 2.09769   3
  11 -11  -1 20.4118 1.72607   4
 -12  11   1 6.00536 1.26909   3
  12 -11   1 5.70886 1.13316   4
 -12 -11  -1 4.39078 1.00857   3
  12 -11   1 5.57035 1.06517   4
 -12 -11  -1 2.93970 0.90085   4
 -12 -11   1 4.87116 0.95100   4
  12 -11  -1 5.20289 1.05543   4
  12 -11  -1 5.63322 1.08763   4
 -12 -11   1 4.61142 1.04142   3
 -12  11  -1 6.62963 1.37965   3
 -12 -11   1 4.73381 0.98284   4
 -13 -11  -1 21.8875 1.84425   4
 -13  11   1 24.2315 2.31521   3
  13 -11   1 25.1299 2.05250   4
  13 -11   1 23.4558 1.99305   4
 -13 -11  -1 26.8783 1.91314   3
 -13 -11  -1 25.1584 1.82585   4
 -13 -11   1 23.0841 1.96762   3
 -13 -11   1 21.3952 1.80306   4
 -13  11  -1 25.3486 2.33057   3
 -13 -11   1 26.9178 1.91171   4
  13 -11  -1 23.3879 1.99375   4
  13 -11  -1 22.4914 1.96324   4
  14 -11   1 8.28510 1.31041   4
 -14  11   1 8.58858 0.68150   4
 -14 -11  -1 8.52241 1.20506   4
 -14 -11  -1 7.95007 1.20073   4
 -14  11   1 8.98388 1.53044   3
 -14 -11  -1 6.85780 1.13265   3
 -14 -11   1 6.08581 1.18422   3
 -14  11  -1 8.48816 1.55587   3
 -14 -11   1 6.82151 1.15774   4
  14 -11  -1 6.79393 1.28976   4
 -14  11  -1 8.38404 0.77958   4
  14 -11  -1 9.63226 1.32756   4
 -15 -11  -1 29.3598 2.08662   3
 -15  11   1 29.6315 1.27152   4
 -15 -11  -1 29.9337 2.11972   4
 -15 -11  -1 27.0514 2.07311   4
  15 -11   1 33.0590 2.41917   4
  15 -11   1 23.7107 2.19958   4
 -15  11   1 29.9756 2.53393   3
 -15 -11   1 30.8777 2.16761   4
 -15  11  -1 30.5749 2.57904   3
 -15 -11   1 28.2645 2.14093   3
  15 -11  -1 27.8751 2.25823   4
 -15  11  -1 28.3850 1.32340   4
 -15 -11   1 29.7954 2.14960   4
  15 -11  -1 30.4497 2.27989   4
  16 -11   1 0.45900 1.01669   4
  16 -11   1 1.66192 1.08556   4
 -16 -11  -1 0.34349 0.86237   3
 -16  11   1 -0.7289 0.93334   3
 -16  11   1 -0.3712 0.48452   4
 -16 -11  -1 1.87677 1.01044   4
 -16 -11   1 -0.4340 0.86478   3
  16 -11  -1 0.59325 1.04515   4
 -16  11  -1 -0.4821 0.93983   3
 -16 -11   1 1.37338 0.95228   4
 -16 -11   1 1.33664 0.91203   4
 -16  11  -1 -0.1426 0.51091   4
  17 -11   1 17.3486 2.14496   4
  17 -11   1 12.7424 1.76496   4
 -17 -11  -1 18.2824 1.93003   3
 -17 -11  -1 18.8677 2.08549   4
 -17  11   1 17.5901 1.30999   4
 -17  11   1 14.5607 2.03438   3
 -17 -11  -1 15.3471 2.00555   4
  17 -11  -1 14.7483 1.80609   4
 -17 -11   1 20.4212 2.08962   4
 -17 -11   1 17.6454 1.95920   3
 -17  11  -1 18.0508 2.37061   3
 -17  11  -1 13.7503 1.27650   4
  17 -11  -1 18.4603 2.20284   4
 -17 -11   1 18.2081 2.07081   4
  18 -11   1 27.6863 2.63315   4
 -18  11   1 27.2456 1.68062   4
 -18 -11  -1 33.8574 2.38959   3
 -18 -11  -1 28.8613 2.48206   4
 -18 -11  -1 30.9073 2.57578   4
  18 -11   1 35.4152 2.77276   4
 -18  11   1 26.6712 2.80458   3
 -18  11  -1 28.7926 1.71500   4
 -18 -11   1 33.5692 2.56844   4
 -18  11  -1 31.7798 2.89536   3
 -18 -11   1 34.3087 2.56186   4
 -18 -11   1 30.9840 2.45989   3
  18 -11  -1 26.5877 2.57851   4
  18 -11  -1 35.2099 2.74263   4
 -19  11   1 12.4203 1.99554   3
 -19 -11  -1 9.47386 1.44841   3
 -19  11   1 8.49763 1.10659   4
  19 -11   1 10.7601 1.74504   4
 -19 -11  -1 12.0242 1.68221   4
 -19 -11  -1 7.78801 1.49510   4
  19 -11   1 8.13264 1.70606   4
 -19 -11   1 9.26328 1.46769   3
  19 -11  -1 11.2314 1.79281   4
 -19 -11   1 8.79617 1.55442   4
 -19  11  -1 10.6346 1.88554   3
 -19  11  -1 10.7800 1.16729   4
  19 -11  -1 12.8662 1.69111   4
 -19 -11   1 11.0595 1.56879   4
 -20  11   1 52.3232 3.59133   3
  20 -11   1 44.4223 3.20875   4
 -20 -11  -1 47.5793 3.06023   4
 -20 -11  -1 51.7076 3.16364   4
 -20 -11  -1 49.5593 2.91224   3
 -20  11   1 42.2812 2.27728   4
  20 -11   1 47.3430 3.33586   4
 -20 -11   1 49.0028 2.97258   3
 -20  11  -1 41.5105 2.32135   4
 -20 -11   1 45.0968 3.06312   4
  20 -11  -1 45.9821 3.25334   4
  20 -11  -1 49.8759 3.33280   4
 -20 -11   1 55.3654 3.30145   4
 -20  11  -1 50.2104 3.52041   3
 -21  11   1 0.35057 1.03144   4
  21 -11   1 0.49999 1.37723   4
  21 -11   1 2.22263 1.59070   4
 -21  11   1 -0.4083 1.07513   3
 -21 -11  -1 0.60827 1.33891   4
 -21 -11  -1 -1.1822 0.98022   3
 -21 -11  -1 1.45559 1.19318   4
  21 -11  -1 0.61187 1.37450   4
 -21  11  -1 0.82890 1.03594   4
 -21 -11   1 0.27921 1.15022   3
 -21 -11   1 1.19256 1.21461   4
 -21 -11   1 -2.1697 1.29521   4
  21 -11  -1 -1.2918 1.47723   4
 -22 -11  -1 5.72974 1.55129   4
  22 -11   1 6.59830 1.73941   4
 -22 -11  -1 5.33495 2.82719   4
 -22  11   1 5.68646 1.65463   3
 -22 -11  -1 5.43142 1.41111   3
  22 -11  -1 4.88120 1.69767   4
 -22 -11   1 7.25194 1.59977   3
 -22  11  -1 7.65263 1.73885   3
 -22 -11   1 6.83033 1.66486   4
 -23 -11  -1 1.14329 1.24218   3
 -23 -11  -1 -1.8435 1.21621   4
 -23  11   1 -0.5937 1.23908   3
  23 -11   1 -0.0077 1.55399   4
 -23 -11   1 -1.1389 1.28898   4
 -23 -11   1 0.77686 1.21151   3
 -23  11  -1 0.19475 1.33245   3
  23 -11  -1 -1.4114 1.54310   4
 -24 -11  -1 7.66063 1.66040   3
 -24  11   1 11.2173 2.05220   3
  24 -11   1 6.50962 1.95723   4
 -24 -11  -1 14.9854 2.02297   4
 -24  11  -1 14.1419 2.31738   3
 -24 -11   1 10.4907 1.88001   3
  24 -11  -1 7.11544 2.14722   4
 -24 -11   1 12.0989 1.87668   4
   0 -12  -1 177.069 5.27668   3
   0 -12   1 179.944 3.97493   4
   0 -12   1 181.409 3.96975   4
   0 -12   1 176.336 5.37409   3
   1 -12   1 0.64944 0.80581   3
   1 -12   1 0.85900 0.37196   4
   1 -12   1 1.09598 0.35920   4
  -1 -12  -1 1.20318 0.80489   3
   1 -12  -1 0.37275 0.74425   3
  -1 -12   1 1.14154 0.29554   4
  -1 -12   1 1.08900 0.29888   4
   1 -12  -1 0.81475 0.29943   4
   1 -12  -1 1.02345 0.31632   4
  -1 -12   1 1.87551 0.79687   3
   2 -12   1 17.4461 1.70226   3
  -2 -12  -1 20.3607 1.68766   3
   2 -12   1 21.2126 0.97036   4
   2 -12   1 20.6391 0.96532   4
  -2 -12  -1 17.5122 1.63347   3
   2 -12  -1 20.7117 0.90093   4
   2 -12  -1 19.2146 1.70487   3
  -2 -12   1 20.5275 0.81321   4
  -2 -12   1 21.9686 0.84344   4
   2 -12  -1 21.2321 0.90654   4
  -2 -12   1 21.9463 1.80061   3
  -2 -12   1 19.2773 1.79419   3
  -3 -12  -1 1.85292 0.33831   4
   3 -12   1 1.48065 0.49183   4
  -3 -12  -1 1.82162 0.33411   4
   3 -12   1 1.48758 0.47952   4
   3 -12   1 2.01117 0.89245   3
  -3 -12  -1 1.30606 0.75158   3
  -3 -12  -1 2.36987 0.86157   3
   3 -12  -1 2.17475 0.48732   4
  -3 -12   1 1.10590 0.80454   3
  -3 -12   1 2.29458 0.40866   4
   3 -12  -1 2.32405 0.47198   4
  -3 -12   1 1.85634 0.38194   4
   3 -12  -1 2.50963 0.82480   3
  -3 -12   1 2.64289 0.87712   3
   4 -12   1 1.47560 0.52703   4
  -4 -12  -1 2.25358 0.41722   4
  -4 -12  -1 1.53645 0.42076   4
   4 -12   1 0.98135 0.52723   4
   4 -12   1 0.82383 0.78994   3
  -4 -12  -1 1.69547 0.79368   3
  -4 -12  -1 1.64526 0.82620   3
   4 -12  -1 1.80185 0.53290   4
  -4 -12   1 0.94343 0.41373   4
   4 -12  -1 1.72071 0.81922   3
   4 -12  -1 1.16999 0.50408   4
  -4 -12   1 1.47800 0.85000   3
  -4 -12   1 2.98039 0.96042   3
  -4 -12   1 1.40200 0.45220   4
   5 -12   1 9.15601 1.05107   4
   5 -12   1 7.42890 1.21592   3
  -5 -12  -1 8.21965 0.83902   4
  -5 -12  -1 9.84375 1.31686   3
  -5 -12  -1 8.85033 0.79546   4
  -5 -12  -1 5.83906 1.04570   3
   5 -12   1 8.01919 1.02857   4
  -5 -12   1 8.21775 1.29159   3
  -5 -12   1 10.0718 0.88094   4
   5 -12  -1 9.26816 1.25957   3
   5 -12  -1 8.98665 1.01547   4
  -5 -12   1 8.67094 0.83877   4
   5 -12  -1 8.82881 0.98408   4
  -5 -12   1 9.51475 1.27162   3
  -6 -12  -1 14.4727 1.61544   3
   6 -12   1 13.1152 1.22970   4
  -6 -12  -1 13.7040 1.02856   4
  -6 -12  -1 13.5253 1.01567   4
   6 -12   1 15.1821 1.25517   4
  -6 -12  -1 13.3125 1.55374   3
   6 -12   1 13.5778 1.64531   3
  -6 -12   1 13.7451 1.66705   3
   6 -12  -1 13.1644 1.22394   4
  -6 -12   1 13.2036 1.60148   3
   6 -12  -1 13.9371 1.62259   3
  -6 -12   1 12.9035 1.05621   4
   6 -12  -1 14.5247 1.18982   4
  -6 -12   1 13.2417 1.04271   4
   7 -12   1 3.79336 0.80300   4
  -7 -12  -1 4.33742 0.68620   4
  -7 -12  -1 3.63156 1.02370   3
  -7  12   1 2.88794 1.07141   3
  -7 -12  -1 3.02827 0.67415   4
  -7 -12  -1 3.80208 0.97079   3
   7 -12   1 3.02874 0.76126   4
   7 -12   1 2.91430 0.96384   3
  -7 -12   1 3.03654 0.65432   4
   7 -12  -1 3.03466 0.75461   4
  -7 -12   1 2.30238 0.67933   4
  -7  12  -1 4.68032 1.17666   3
  -7 -12   1 3.62654 1.00840   3
   7 -12  -1 3.31840 0.75349   4
   7 -12  -1 2.94760 0.98755   3
   8 -12   1 3.38172 0.84598   4
  -8 -12  -1 3.03544 0.74664   4
   8 -12   1 4.49818 0.86743   4
  -8  12   1 4.90784 1.20295   3
   8 -12   1 4.57178 1.09190   3
  -8 -12  -1 3.59152 1.01070   3
  -8 -12  -1 3.72346 0.71427   4
  -8 -12   1 4.58957 1.10223   3
  -8 -12   1 3.12408 0.75965   4
   8 -12  -1 5.48694 0.89651   4
  -8  12  -1 3.81702 1.21552   3
   8 -12  -1 4.91063 1.09942   3
   8 -12  -1 3.30196 0.82023   4
  -8 -12   1 3.51473 0.73091   4
  -9 -12  -1 23.8705 1.57384   4
  -9 -12  -1 21.1442 1.45548   4
   9 -12   1 24.5116 1.72161   4
   9 -12   1 20.0365 1.93684   3
  -9  12   1 24.2624 2.23496   3
  -9 -12  -1 26.7998 1.91841   3
   9 -12   1 25.1458 1.76558   4
  -9  12  -1 27.0348 2.27668   3
   9 -12  -1 24.8769 1.68715   4
   9 -12  -1 23.4917 1.72710   4
  -9 -12   1 21.1324 1.47868   4
  -9 -12   1 22.6225 1.91841   3
  -9 -12   1 26.1869 1.60810   4
   9 -12  -1 25.1444 2.01933   3
  10 -12   1 2.87394 0.87284   4
 -10 -12  -1 2.64590 0.77382   4
  10 -12   1 2.08324 0.87609   4
 -10 -12  -1 2.47997 0.97697   3
 -10 -12  -1 2.95053 0.83673   4
 -10  12   1 0.85757 1.00984   3
 -10 -12   1 2.75870 0.77372   4
  10 -12  -1 1.73896 0.87122   4
 -10 -12   1 3.74776 0.91049   4
 -10  12  -1 1.53659 1.08204   3
  10 -12  -1 4.42716 1.08875   3
 -10 -12   1 2.12888 1.00643   3
  10 -12  -1 3.21476 0.93496   4
 -11  12   1 0.71416 1.00618   3
  11 -12   1 0.30802 0.80517   4
  11 -12   1 0.20874 0.83833   4
 -11 -12  -1 1.65150 0.84951   4
 -11 -12  -1 0.47496 0.82979   3
 -11 -12  -1 -0.1437 0.69262   4
  11 -12  -1 0.11135 0.79736   4
 -11 -12   1 1.55897 0.99963   3
 -11 -12   1 0.82619 0.81013   4
 -11 -12   1 0.08304 0.72382   4
  11 -12  -1 1.42212 0.85744   4
 -11  12  -1 0.79851 1.08522   3
 -12 -12  -1 0.50796 0.80644   4
  12 -12   1 -1.7569 0.77357   4
 -12 -12  -1 0.52335 0.75717   4
 -12  12   1 -0.1124 0.97569   3
 -12 -12  -1 0.28213 0.83496   3
  12 -12   1 -0.7544 0.84670   4
 -12 -12   1 1.34129 0.86981   4
  12 -12  -1 0.06335 0.83497   4
 -12  12  -1 0.04905 0.95279   3
  12 -12  -1 0.58476 0.83180   4
 -12 -12   1 -0.0499 0.81587   3
 -12 -12   1 1.89704 0.80617   4
  13 -12   1 24.2792 2.03708   4
 -13  12   1 23.2517 2.33551   3
 -13 -12  -1 24.9717 1.87909   4
 -13 -12  -1 24.7291 1.98614   3
 -13 -12  -1 25.5701 1.86089   4
  13 -12   1 25.0718 2.08125   4
 -13 -12   1 21.2453 1.81785   4
  13 -12  -1 24.4805 2.04153   4
 -13 -12   1 24.3875 2.05022   3
 -13  12  -1 24.5593 2.46248   3
  13 -12  -1 27.5133 2.05425   4
 -13 -12   1 25.3363 1.94138   4
 -14  12   1 1.10467 1.00515   3
  14 -12   1 0.42766 0.96070   4
 -14 -12  -1 0.47923 0.85500   4
  14 -12   1 0.08545 0.94306   4
 -14 -12  -1 0.66084 0.84575   4
 -14 -12  -1 -0.2577 0.86634   3
 -14 -12   1 0.68906 0.82551   4
 -14 -12   1 1.75962 1.01676   3
 -14  12  -1 -0.1580 0.97855   3
 -14 -12   1 0.71083 0.88545   4
  14 -12  -1 -1.1561 0.84613   4
  14 -12  -1 0.67203 0.89245   4
 -15 -12  -1 9.36471 1.31513   4
 -15  12   1 7.29933 1.57435   3
  15 -12   1 9.22168 1.44679   4
 -15 -12  -1 8.82812 1.33417   4
 -15 -12  -1 9.15919 1.31897   3
  15 -12   1 8.21636 1.43656   4
 -15 -12   1 8.13438 1.24541   4
 -15  12  -1 9.58542 1.68453   3
  15 -12  -1 8.67038 1.42913   4
 -15 -12   1 8.13494 1.33857   4
 -15 -12   1 8.03974 1.36221   3
  15 -12  -1 6.49153 1.30976   4
 -16 -12  -1 20.6069 2.02026   4
 -16 -12  -1 16.3393 1.86099   3
  16 -12   1 17.8256 2.14192   4
 -16  12   1 22.9349 2.40660   3
 -16 -12  -1 19.8040 2.07464   4
  16 -12   1 19.0894 2.21353   4
  16 -12  -1 21.2366 2.16422   4
 -16 -12   1 19.0294 2.01427   4
 -16  12  -1 19.4929 2.40499   3
  16 -12  -1 16.1904 2.12046   4
 -16 -12   1 22.4092 2.04306   4
 -16 -12   1 23.7855 2.10242   3
 -17 -12  -1 2.04951 1.06879   4
 -17  12   1 0.43134 1.08761   3
  17 -12   1 0.72073 1.16046   4
 -17 -12  -1 -0.3222 0.98624   4
  17 -12   1 0.60887 1.12555   4
 -17 -12  -1 -0.2476 0.89177   3
 -17 -12   1 -1.2316 0.96960   4
 -17  12  -1 0.36905 1.15366   3
  17 -12  -1 -0.2008 1.11129   4
  17 -12  -1 2.26779 1.16473   4
 -17 -12   1 -0.2580 0.94964   4
 -17 -12   1 0.44226 1.01586   3
  18 -12   1 33.7231 2.84256   4
 -18  12   1 37.0983 3.11580   3
 -18 -12  -1 35.6972 2.56986   4
 -18 -12  -1 40.3212 2.70225   4
  18 -12   1 35.8635 2.89034   4
 -18 -12  -1 37.1927 2.54505   3
 -18 -12   1 33.1200 2.56810   4
 -18 -12   1 37.9706 2.60811   3
 -18 -12   1 38.9728 2.75507   4
 -18  12  -1 42.6758 3.29441   3
  18 -12  -1 32.6351 2.80167   4
  18 -12  -1 35.5452 2.71179   4
  19 -12   1 2.42155 1.44995   4
  19 -12   1 2.57428 1.47788   4
 -19 -12  -1 4.22599 1.23801   3
 -19 -12  -1 2.92352 1.27925   4
 -19 -12  -1 4.08248 1.29616   4
 -19  12   1 2.29800 1.39322   3
  19 -12  -1 3.35277 1.44081   4
 -19 -12   1 1.86025 1.17388   3
 -19  12  -1 5.09933 1.60599   3
 -19 -12   1 2.66777 1.37357   4
  19 -12  -1 0.17687 1.31344   4
 -19 -12   1 4.90856 1.36770   4
  20 -12   1 -1.0593 1.47031   4
 -20  12   1 0.91278 1.36914   3
 -20 -12  -1 -0.0131 1.36900   4
  20 -12   1 1.72537 1.48018   4
 -20 -12  -1 0.87924 1.25963   4
 -20 -12  -1 2.77260 1.28522   3
  20 -12  -1 2.70240 1.55971   4
  20 -12  -1 1.88590 1.67402   4
 -20  12  -1 1.17547 1.40148   3
 -20 -12   1 0.44718 1.20967   3
 -20 -12   1 -0.6778 1.23203   4
 -20 -12   1 0.50428 1.41151   4
 -21 -12  -1 12.6423 1.86512   4
 -21 -12  -1 17.0923 2.18747   3
  21 -12   1 12.5756 2.04311   4
 -21  12   1 14.7425 2.26488   3
 -21 -12  -1 13.4828 2.02291   4
  21 -12  -1 10.4644 1.94156   4
 -21 -12   1 12.2790 1.76196   3
 -21 -12   1 13.5453 1.94648   4
 -21  12  -1 13.0364 2.17191   3
 -21 -12   1 10.7253 2.20961   4
 -22 -12  -1 0.56357 1.26207   4
 -22 -12  -1 -0.0358 1.17701   3
  22 -12   1 1.48301 1.56244   4
 -22  12   1 2.87472 1.54244   3
 -22  12  -1 2.73827 1.56193   3
 -22 -12   1 0.03816 1.26388   3
  22 -12  -1 -0.0325 1.51763   4
 -22 -12   1 -0.5854 1.19712   4
  23 -12   1 2.04154 1.59460   4
 -23 -12  -1 -1.4420 1.35804   4
 -23 -12  -1 1.50549 1.22786   3
 -23  12   1 2.49458 1.54498   3
 -23 -12   1 -0.2209 1.21154   3
 -23 -12   1 2.34530 1.46850   4
  23 -12  -1 3.10143 1.77820   4
   0 -13   1 -0.0957 0.76439   3
   0 -13  -1 0.70429 0.81329   3
   0 -13   1 1.50017 0.37355   4
   0 -13   1 1.34802 0.34054   4
  -1 -13  -1 0.84042 0.76352   3
   1 -13   1 -0.0029 0.34174   4
   1 -13   1 -0.4546 0.34928   4
   1 -13   1 0.99874 0.75937   3
   1 -13  -1 -0.0866 0.30831   4
  -1 -13   1 0.24252 0.75456   3
   1 -13  -1 -0.1793 0.30399   4
   1 -13  -1 -0.3668 0.65719   3
  -1 -13   1 0.62267 0.32730   4
   2 -13   1 95.6097 2.48302   4
  -2 -13  -1 91.4183 3.54579   3
   2 -13   1 97.6316 2.49124   4
  -2 -13  -1 90.6325 3.55581   3
   2 -13   1 89.7933 3.65108   3
  -2 -13   1 98.9249 2.32722   4
  -2 -13   1 91.1122 3.67950   3
   2 -13  -1 95.0835 2.37657   4
  -2 -13   1 97.5052 3.72801   3
  -2 -13   1 95.8683 2.31317   4
   2 -13  -1 89.4756 3.55797   3
   2 -13  -1 94.7038 2.39271   4
   3 -13   1 3.16841 0.57797   4
  -3 -13  -1 2.31565 0.37866   4
  -3 -13  -1 2.80186 0.97506   3
   3 -13   1 3.28563 0.58236   4
  -3 -13  -1 0.74091 0.81762   3
  -3 -13  -1 2.54151 0.37096   4
   3 -13   1 1.83166 0.96830   3
  -3 -13   1 3.39255 0.47565   4
   3 -13  -1 2.54359 0.94956   3
   3 -13  -1 2.24816 0.53017   4
  -3 -13   1 2.71581 1.04492   3
   3 -13  -1 2.41190 0.52845   4
  -3 -13   1 2.60049 0.98381   3
  -3 -13   1 2.36760 0.42950   4
  -4 -13  -1 23.3879 1.96414   3
  -4 -13  -1 23.9947 1.00285   4
   4 -13   1 27.4434 1.35164   4
  -4 -13  -1 24.1487 1.92598   3
   4 -13   1 26.1880 1.31532   4
  -4 -13  -1 24.7217 1.02143   4
   4 -13   1 21.9959 2.02108   3
   4 -13  -1 25.7455 1.27821   4
  -4 -13   1 24.5400 2.01429   3
  -4 -13   1 23.2784 1.08264   4
   4 -13  -1 25.2197 1.99576   3
  -4 -13   1 24.7361 1.08458   4
  -4 -13   1 20.7147 1.99740   3
   4 -13  -1 24.4489 1.25925   4
  -5 -13  -1 13.3442 1.63881   3
  -5 -13  -1 17.1850 0.97926   4
  -5 -13  -1 16.8599 0.99404   4
   5 -13   1 14.3904 1.19346   4
   5 -13   1 15.2549 1.23475   4
  -5 -13  -1 18.3110 1.79995   3
   5 -13   1 15.4857 1.85593   3
  -5 -13   1 13.2864 1.56147   3
  -5 -13   1 18.5194 1.04964   4
  -5 -13   1 16.7878 1.06586   4
   5 -13  -1 18.0055 1.23290   4
  -5 -13   1 15.8521 1.77402   3
   5 -13  -1 16.7705 1.78056   3
  -6 -13  -1 3.32627 0.62986   4
  -6 -13  -1 2.46757 0.56486   4
   6 -13   1 1.32203 0.96385   3
  -6 -13  -1 3.40352 1.05015   3
   6 -13   1 2.60918 0.72636   4
   6 -13   1 2.46355 0.71419   4
  -6 -13  -1 2.25418 0.91150   3
  -6 -13   1 1.10071 0.95182   3
  -6 -13   1 3.42593 0.66765   4
   6 -13  -1 2.01734 0.67650   4
   6 -13  -1 3.03008 0.71714   4
  -6 -13   1 1.88260 0.59750   4
   6 -13  -1 4.74239 1.08707   3
  -6 -13   1 3.51705 1.06568   3
   7 -13   1 33.4672 1.76746   4
  -7 -13  -1 33.0097 1.51142   4
  -7 -13  -1 32.9311 2.12779   3
   7 -13   1 34.2611 1.74479   4
   7 -13   1 27.4802 2.41684   3
  -7 -13  -1 32.2513 1.53472   4
  -7 -13  -1 29.1789 2.10083   3
  -7 -13   1 35.4261 2.26291   3
   7 -13  -1 31.4662 1.69228   4
  -7 -13   1 32.1588 1.56689   4
   7 -13  -1 31.7501 1.71687   4
  -7 -13   1 29.1618 2.23836   3
  -7 -13   1 30.5621 1.51505   4
   7 -13  -1 27.0980 2.11443   3
  -8  13   1 4.81077 1.28501   3
  -8 -13  -1 2.48660 0.94072   3
   8 -13   1 2.97797 0.85308   4
  -8 -13  -1 3.43584 0.71137   4
  -8 -13  -1 2.88722 0.75647   4
   8 -13   1 2.13163 0.78383   4
   8 -13  -1 3.09960 0.81374   4
  -8 -13   1 2.50670 0.70979   4
   8 -13  -1 1.62769 1.11547   3
  -8 -13   1 2.68751 0.75821   4
   8 -13  -1 3.62430 0.80412   4
  -8 -13   1 2.96008 1.03177   3
   9 -13   1 22.1850 1.71528   4
  -9  13   1 21.9104 2.22254   3
  -9 -13  -1 22.8994 1.47520   4
   9 -13   1 22.0515 1.68102   4
  -9 -13  -1 22.4312 1.49556   4
  -9 -13  -1 22.3508 1.84909   3
  -9 -13   1 20.5135 1.90661   3
  -9 -13   1 18.2930 1.43400   4
   9 -13  -1 20.5489 1.64616   4
  -9 -13   1 20.0020 1.49445   4
  -9  13  -1 23.0776 2.29819   3
   9 -13  -1 21.6953 1.66455   4
 -10 -13  -1 1.38920 0.77883   4
 -10  13   1 0.36878 0.97549   3
  10 -13   1 0.95376 0.85351   4
  10 -13   1 1.22866 0.82771   4
 -10 -13  -1 1.27951 0.70390   4
 -10 -13  -1 0.42255 0.85641   3
 -10 -13   1 0.97182 0.71519   4
  10 -13  -1 0.72984 0.82656   4
 -10 -13   1 1.32852 1.01005   3
  10 -13  -1 1.37082 0.86374   4
 -10  13  -1 1.15799 1.07266   3
 -10 -13   1 0.90350 0.76434   4
 -11 -13  -1 34.0071 1.96957   4
 -11  13   1 36.7173 2.74518   3
 -11 -13  -1 35.6581 1.99744   4
  11 -13   1 36.6020 2.23610   4
 -11 -13  -1 33.8600 2.22427   3
  11 -13   1 35.4022 2.16250   4
  11 -13  -1 36.7768 2.16665   4
 -11 -13   1 32.5728 1.98028   4
 -11 -13   1 35.9039 2.36632   3
 -11 -13   1 35.9668 1.99305   4
  11 -13  -1 34.1549 2.14629   4
 -11  13  -1 34.5377 2.69536   3
  12 -13   1 13.3641 1.70152   4
 -12  13   1 15.1826 2.02987   3
 -12 -13  -1 11.1698 1.45266   3
 -12 -13  -1 10.6928 1.24906   4
 -12 -13  -1 12.4919 1.52690   4
  12 -13   1 15.0503 1.72547   4
 -12  13  -1 14.5899 1.84856   3
  12 -13  -1 10.1647 1.33666   4
 -12 -13   1 11.8470 1.50805   4
  12 -13  -1 13.4725 1.44622   4
 -12 -13   1 11.3767 1.50198   3
 -12 -13   1 13.8882 1.55966   4
  13 -13   1 -0.9084 0.89749   4
 -13 -13  -1 1.22210 0.83729   4
 -13 -13  -1 -0.0692 0.85348   3
  13 -13   1 1.00839 1.01375   4
 -13 -13  -1 0.58137 0.83326   4
 -13  13   1 0.51491 0.97476   3
 -13 -13   1 -1.4279 0.80999   3
 -13  13  -1 -1.0761 0.95567   3
 -13 -13   1 -0.0683 0.76055   4
 -13 -13   1 0.18785 0.80703   4
  13 -13  -1 -0.1502 0.84297   4
  13 -13  -1 1.05408 0.93782   4
 -14  13   1 0.08063 1.00500   3
  14 -13   1 2.55923 1.11404   4
  14 -13   1 1.31061 1.05539   4
 -14 -13  -1 1.60769 1.03168   3
 -14 -13  -1 1.53885 0.96617   4
 -14 -13  -1 1.11776 0.92451   4
 -14 -13   1 2.24816 1.09976   3
 -14 -13   1 1.33556 0.93627   4
  14 -13  -1 1.36276 1.00379   4
  14 -13  -1 0.65088 0.98886   4
 -14 -13   1 1.99964 0.94884   4
 -14  13  -1 1.45199 1.09242   3
 -15 -13  -1 0.80059 0.99055   3
  15 -13   1 -0.2951 1.04708   4
 -15 -13  -1 0.56920 0.87217   4
  15 -13   1 2.34265 1.15816   4
 -15 -13  -1 0.66725 0.91886   4
 -15  13   1 0.96316 1.18177   3
  15 -13  -1 -0.3774 1.01300   4
 -15 -13   1 -0.0594 1.02100   3
 -15 -13   1 -0.6778 0.88285   4
  15 -13  -1 -0.4174 1.00943   4
 -15  13  -1 0.62439 1.12723   3
 -15 -13   1 2.33648 1.04687   4
 -16  13   1 1.03986 1.24336   3
 -16 -13  -1 0.86711 1.05302   3
 -16 -13  -1 -1.0317 0.88845   4
  16 -13   1 0.44576 1.13286   4
 -16 -13  -1 1.16705 1.03345   4
  16 -13   1 0.36072 1.11676   4
 -16 -13   1 1.99400 1.04721   4
 -16 -13   1 1.79113 1.07903   3
  16 -13  -1 -0.5726 1.02803   4
 -16 -13   1 0.26986 1.00628   4
  16 -13  -1 0.37144 1.06774   4
 -16  13  -1 0.85831 1.24473   3
 -17  13   1 -1.0549 1.08448   3
  17 -13   1 -1.3004 1.02574   4
 -17 -13  -1 1.61993 1.12381   4
 -17 -13  -1 1.33929 1.09108   4
  17 -13   1 -0.1512 1.20120   4
 -17 -13  -1 -1.4771 0.92930   3
 -17 -13   1 1.73452 1.16908   4
 -17 -13   1 0.29440 1.03908   3
 -17  13  -1 0.35115 1.16676   3
 -17 -13   1 0.55541 1.04546   4
  17 -13  -1 -0.6948 1.08339   4
  17 -13  -1 1.12162 1.12350   4
 -18  13   1 0.91786 1.25952   3
  18 -13   1 1.73491 1.39710   4
 -18 -13  -1 -0.1477 1.06347   3
 -18 -13  -1 2.79267 1.26095   4
  18 -13   1 -0.4285 1.18458   4
 -18 -13   1 0.10911 1.05769   3
  18 -13  -1 2.76977 1.43379   4
 -18 -13   1 1.34289 1.19313   4
 -18  13  -1 1.75319 1.44802   3
  18 -13  -1 -0.2942 1.19382   4
 -18 -13   1 1.18953 1.23542   4
 -19 -13  -1 1.90396 1.15598   4
 -19  13   1 1.99886 1.51626   3
  19 -13   1 -1.4720 1.40963   4
 -19 -13  -1 2.59660 1.29781   3
  19 -13   1 3.49493 1.51880   4
 -19 -13  -1 1.78282 1.34261   4
  19 -13  -1 3.62298 1.52179   4
 -19 -13   1 2.17930 1.35929   4
 -19 -13   1 2.62282 1.21259   3
 -19 -13   1 3.05348 1.31159   4
 -19  13  -1 6.13420 1.65028   3
  19 -13  -1 1.11080 1.48859   4
 -20 -13  -1 9.87656 1.85971   4
 -20 -13  -1 10.4733 1.56208   3
 -20 -13  -1 11.4510 1.83431   4
  20 -13   1 11.1494 1.94389   4
 -20  13   1 13.6817 2.27192   3
 -20 -13   1 9.98875 1.62465   3
  20 -13  -1 10.0318 1.94658   4
 -20  13  -1 13.8173 2.17668   3
 -20 -13   1 8.06538 1.88943   4
 -20 -13   1 12.0775 1.81481   4
  21 -13   1 -3.0267 1.31555   4
 -21 -13  -1 -1.5960 1.20227   4
 -21  13   1 -2.6376 1.26401   3
 -21 -13  -1 -0.1396 1.16334   3
 -21  13  -1 -0.9402 1.40407   3
 -21 -13   1 -1.9336 1.11225   3
 -21 -13   1 -1.3710 1.25661   4
  21 -13  -1 -2.8554 1.42085   4
 -22  13   1 4.17093 1.74460   3
 -22 -13  -1 4.77888 1.57665   4
 -22 -13  -1 4.53328 1.38131   3
  22 -13   1 5.78343 1.71743   4
 -22 -13   1 6.75977 1.63731   4
 -22  13  -1 5.79389 1.77582   3
 -22 -13   1 3.01160 1.45222   3
  22 -13  -1 4.42823 1.79256   4
   0 -14   1 0.34533 0.37434   4
   0 -14   1 1.88963 0.99510   3
   0 -14  -1 -1.1495 0.80687   3
   0 -14   1 0.84636 0.33700   4
   1 -14   1 6.21877 1.22167   3
  -1 -14  -1 7.01759 1.25433   3
   1 -14   1 6.95316 0.72954   4
   1 -14   1 7.37296 0.68687   4
   1 -14  -1 5.94924 0.57365   4
  -1 -14   1 6.69117 1.31936   3
   1 -14  -1 7.84147 0.62148   4
  -1 -14   1 6.64852 0.61938   4
  -1 -14   1 6.23907 0.62872   4
   1 -14  -1 6.55576 1.22668   3
  -2 -14  -1 -0.2144 0.81404   3
  -2 -14  -1 0.21445 0.74554   3
   2 -14   1 -0.0927 0.41475   4
   2 -14   1 0.56136 0.47128   4
   2 -14   1 -0.4773 0.92834   3
  -2 -14   1 0.30187 0.34493   4
  -2 -14   1 1.28495 0.94675   3
   2 -14  -1 0.82517 0.78499   3
   2 -14  -1 0.30386 0.42475   4
   2 -14  -1 0.47058 0.39301   4
  -2 -14   1 1.53423 0.88872   3
  -2 -14   1 -0.4048 0.35163   4
   3 -14   1 0.29576 0.92753   3
   3 -14   1 2.84105 0.59836   4
   3 -14   1 1.06950 0.52716   4
  -3 -14  -1 3.26271 1.02403   3
  -3 -14  -1 1.17284 0.32771   4
  -3 -14  -1 2.08670 0.86437   3
   3 -14  -1 1.37198 0.88295   3
  -3 -14   1 1.60132 0.42152   4
   3 -14  -1 0.81868 0.48965   4
  -3 -14   1 1.20191 0.45124   4
  -3 -14   1 0.97333 0.95302   3
   3 -14  -1 2.02743 0.53790   4
  -3 -14   1 0.93655 0.88233   3
  -4 -14  -1 10.7656 1.34573   3
  -4 -14  -1 11.3711 1.46613   3
   4 -14   1 12.4806 1.08797   4
  -4 -14  -1 10.4835 0.79537   4
  -4 -14  -1 10.9511 0.75214   4
   4 -14  -1 9.74803 1.33887   3
  -4 -14   1 8.85834 1.38549   3
  -4 -14   1 11.1823 1.64248   3
  -4 -14   1 13.1956 0.89073   4
   4 -14  -1 11.3357 1.01802   4
  -4 -14   1 10.9811 0.84155   4
   4 -14  -1 11.5619 1.02125   4
  -5 -14  -1 3.63911 1.08582   3
   5 -14   1 6.20861 0.80857   4
  -5 -14  -1 6.46923 0.78299   4
   5 -14   1 7.01581 0.84683   4
  -5 -14  -1 5.95057 1.29967   3
  -5 -14  -1 8.04391 0.85964   4
   5 -14  -1 7.17612 1.28327   3
   5 -14  -1 6.66726 0.78858   4
   5 -14  -1 8.11213 1.05502   4
  -5 -14   1 4.81540 1.16654   3
  -5 -14   1 6.61090 0.85026   4
  -5 -14   1 7.37384 1.25369   3
  -5 -14   1 6.62651 0.72106   4
  -6 -14  -1 5.42032 0.66546   4
  -6 -14  -1 7.26084 0.94785   4
  -6 -14  -1 3.59256 1.09545   3
   6 -14   1 3.72391 0.80801   4
  -6 -14  -1 4.47579 1.11760   3
   6 -14   1 6.57524 0.87810   4
   6 -14  -1 6.16985 0.84231   4
  -6 -14   1 5.39225 1.13612   3
  -6 -14   1 5.14041 0.67846   4
   6 -14  -1 5.81124 0.85506   4
  -6 -14   1 4.98151 1.18242   3
  -6 -14   1 6.42580 0.78575   4
  -7 -14  -1 30.0384 2.16258   3
   7 -14   1 31.3372 1.78759   4
   7 -14   1 32.0318 1.78981   4
  -7 -14  -1 33.3887 1.55040   4
  -7 -14  -1 30.4459 2.29748   3
  -7 -14  -1 31.8352 1.49285   4
  -7 -14   1 30.5670 1.51018   4
   7 -14  -1 33.7189 1.77217   4
  -7 -14   1 33.3287 2.34703   3
  -7 -14   1 31.0408 1.57480   4
  -7 -14   1 27.7237 2.50565   3
   7 -14  -1 33.3632 1.74826   4
  -8 -14  -1 2.04242 1.13074   3
  -8 -14  -1 0.92249 0.94979   3
   8 -14   1 2.78289 0.88497   4
   8 -14   1 1.99302 0.82280   4
  -8 -14  -1 1.53515 0.64624   4
  -8 -14  -1 3.81053 0.80127   4
   8 -14  -1 1.04082 0.77414   4
   8 -14  -1 2.63302 0.83564   4
  -8 -14   1 1.94154 0.67727   4
  -8 -14   1 2.37733 0.75373   4
  -8 -14   1 1.45245 1.05485   3
   9 -14   1 52.7595 2.45010   4
  -9 -14  -1 48.6748 2.08409   4
   9 -14   1 54.9687 2.44768   4
  -9 -14  -1 48.6541 2.66604   3
  -9 -14  -1 43.9684 2.86022   3
  -9 -14  -1 50.4038 2.14434   4
  -9 -14   1 53.3683 2.19015   4
  -9 -14   1 52.0562 2.80424   3
  -9 -14   1 48.5011 2.12260   4
   9 -14  -1 53.2427 2.41597   4
   9 -14  -1 54.5024 2.38854   4
  10 -14   1 9.67596 1.23109   4
 -10 -14  -1 10.4245 1.32663   4
 -10 -14  -1 12.6626 1.43626   4
 -10  14   1 16.0396 2.07940   3
 -10 -14  -1 10.1859 1.38649   3
  10 -14   1 14.3036 1.65236   4
  10 -14  -1 8.23629 1.19880   4
  10 -14  -1 11.0001 1.28551   4
 -10  14  -1 10.0836 1.73821   3
 -10 -14   1 11.5544 1.55957   3
 -10 -14   1 14.0980 1.45724   4
 -10 -14   1 12.0245 1.39631   4
 -11 -14  -1 -0.3877 0.68825   4
  11 -14   1 0.00617 0.87415   4
 -11  14   1 -0.5714 0.98988   3
 -11 -14  -1 0.10883 0.78554   4
 -11 -14  -1 1.04640 1.00782   3
  11 -14   1 0.74169 0.91828   4
  11 -14  -1 0.92827 0.88120   4
 -11 -14   1 0.34560 0.75078   4
 -11  14  -1 1.40369 1.15381   3
 -11 -14   1 0.47573 0.97585   3
 -11 -14   1 -0.4716 0.76468   4
  11 -14  -1 -0.6078 0.82349   4
  12 -14   1 9.22406 1.33340   4
  12 -14   1 13.8092 1.52505   4
 -12 -14  -1 11.1300 1.47972   4
 -12  14   1 8.61190 1.64959   3
 -12 -14  -1 12.4271 1.56727   4
 -12 -14  -1 7.25697 1.27092   3
 -12 -14   1 13.3308 1.54245   4
 -12 -14   1 12.0088 1.57003   4
  12 -14  -1 10.6307 1.36519   4
  12 -14  -1 10.0126 1.34585   4
 -12  14  -1 10.6112 1.91444   3
 -12 -14   1 10.4211 1.48658   3
  13 -14   1 2.19823 1.08516   4
 -13 -14  -1 2.81098 1.11237   3
 -13 -14  -1 0.73951 0.86011   4
 -13  14   1 4.40927 1.37290   3
  13 -14   1 4.21581 1.18482   4
 -13 -14  -1 1.05131 0.92384   4
 -13  14  -1 1.06654 1.12966   3
 -13 -14   1 3.40369 1.11000   3
 -13 -14   1 2.72520 0.98373   4
  13 -14  -1 0.91533 0.96984   4
 -13 -14   1 2.99098 0.98755   4
  13 -14  -1 4.03106 1.09946   4
  14 -14   1 9.25076 1.46796   4
 -14 -14  -1 8.04750 1.24032   4
 -14 -14  -1 10.6912 1.31457   4
 -14  14   1 9.84944 1.73536   3
  14 -14   1 9.00206 1.36432   4
 -14 -14  -1 10.9105 1.52649   3
 -14 -14   1 8.20760 1.29028   4
 -14 -14   1 8.17052 1.24967   4
  14 -14  -1 8.80759 1.39114   4
 -14  14  -1 8.69564 1.69399   3
 -14 -14   1 7.35316 1.39085   3
  14 -14  -1 8.12654 1.34692   4
 -15  14   1 -0.3581 1.06403   3
  15 -14   1 -0.3002 1.01405   4
  15 -14   1 0.32157 1.10890   4
 -15 -14  -1 2.24951 1.03153   4
 -15 -14  -1 0.95652 0.99705   3
 -15 -14  -1 0.68678 0.98149   4
  15 -14  -1 -0.9197 1.10681   4
  15 -14  -1 0.40124 1.05416   4
 -15  14  -1 0.07099 1.18142   3
 -15 -14   1 -0.0050 0.86700   4
 -15 -14   1 1.04096 1.01562   4
 -15 -14   1 -1.8162 0.93377   3
 -16  14   1 2.02621 1.40155   3
  16 -14   1 1.75027 1.30516   4
 -16 -14  -1 0.39568 1.05638   3
 -16 -14  -1 0.81949 1.13064   4
  16 -14   1 2.56635 1.23126   4
 -16 -14  -1 2.34401 1.14214   4
 -16 -14   1 1.44988 1.11625   4
 -16 -14   1 1.50609 1.11061   3
  16 -14  -1 1.94907 1.29204   4
  16 -14  -1 2.98730 1.21335   4
 -16  14  -1 4.36197 1.55504   3
 -16 -14   1 3.66541 1.21187   4
 -17 -14  -1 2.96820 1.17396   3
  17 -14   1 2.31608 1.32667   4
 -17  14   1 3.84439 1.44070   3
 -17 -14  -1 1.43146 1.20353   4
 -17 -14  -1 0.70967 1.06401   4
  17 -14   1 1.15938 1.34802   4
  17 -14  -1 -0.3642 1.18150   4
 -17 -14   1 0.59619 1.18781   4
 -17  14  -1 0.88802 1.41205   3
 -17 -14   1 0.80424 1.13123   4
 -17 -14   1 1.43601 1.13075   3
  17 -14  -1 1.17615 1.24291   4
  18 -14   1 1.07811 1.38764   4
 -18  14   1 0.55544 1.30289   3
 -18 -14  -1 -1.8613 1.21571   4
  18 -14   1 0.52328 1.24932   4
 -18 -14  -1 0.69807 1.08708   3
 -18 -14  -1 -0.4982 1.03523   4
  18 -14  -1 -0.4291 1.39800   4
  18 -14  -1 -0.1995 1.22456   4
 -18 -14   1 1.41748 1.36380   4
 -18  14  -1 0.41827 1.22877   3
 -18 -14   1 0.75713 1.09631   4
 -18 -14   1 -0.8197 1.08543   3
 -19 -14  -1 -2.5050 1.06399   3
 -19  14   1 0.18093 1.39533   3
 -19 -14  -1 0.06747 1.08303   4
 -19 -14  -1 3.72928 1.46545   4
  19 -14   1 1.35992 1.36755   4
 -19 -14   1 0.50377 1.12251   3
  19 -14  -1 0.32090 1.33380   4
 -19  14  -1 0.62739 1.36655   3
 -19 -14   1 0.29802 1.47884   4
 -19 -14   1 -2.5832 1.05527   4
  20 -14   1 8.18340 1.86651   4
 -20  14   1 4.62968 1.81871   3
 -20 -14  -1 3.44688 1.32368   3
 -20 -14  -1 3.48135 1.33476   4
 -20  14  -1 1.93043 1.56916   3
 -20 -14   1 3.61506 1.37145   4
 -20 -14   1 2.25005 1.30196   3
  20 -14  -1 4.40818 1.73261   4
 -21 -14  -1 -0.1940 1.33848   4
  21 -14   1 -0.0009 1.53305   4
 -21 -14  -1 0.00451 1.16832   3
 -21  14   1 2.08377 1.57191   3
 -21  14  -1 0.13303 1.57486   3
 -21 -14   1 0.91572 1.31494   3
 -21 -14   1 0.80326 1.21965   4
  21 -14  -1 -0.8169 1.51612   4
   0 -15  -1 -0.9277 0.94416   3
   0 -15   1 0.50849 0.38713   4
   1 -15   1 1.65188 0.41094   4
   1 -15   1 1.71236 0.47917   4
  -1 -15  -1 0.11818 0.89407   3
  -1 -15  -1 1.39000 1.07432   3
  -1 -15   1 1.70422 0.40057   4
   1 -15  -1 1.38481 0.34734   4
  -1 -15   1 1.82907 1.05952   3
  -1 -15   1 1.17239 0.37050   4
   1 -15  -1 2.07724 0.37233   4
  -2 -15  -1 17.2459 2.05551   3
   2 -15   1 17.8070 1.05116   4
  -2 -15  -1 17.1166 1.98053   3
   2 -15   1 17.4712 1.01447   4
   2 -15  -1 18.3223 0.93782   4
   2 -15  -1 19.7924 0.92935   4
  -2 -15   1 18.8925 0.85458   4
  -2 -15   1 17.5160 2.07051   3
  -2 -15   1 17.4289 0.84998   4
  -3 -15  -1 0.24239 0.95631   3
  -3 -15  -1 0.42227 0.32308   4
  -3 -15  -1 1.58596 0.94815   3
   3 -15   1 -0.3553 0.52323   4
  -3 -15  -1 0.17067 0.28346   4
   3 -15   1 0.57592 0.49202   4
  -3 -15   1 0.45124 0.41596   4
   3 -15  -1 1.20877 0.50774   4
  -3 -15   1 0.61712 0.39969   4
   3 -15  -1 -0.0858 0.48389   4
  -3 -15   1 -0.0998 0.91638   3
  -4 -15  -1 0.60803 1.04547   3
  -4 -15  -1 -0.1405 0.41100   4
  -4 -15  -1 0.42776 0.36314   4
   4 -15   1 1.62344 0.62869   4
   4 -15   1 -0.6705 0.52500   4
  -4 -15  -1 1.40593 1.02725   3
  -4 -15   1 -0.0321 0.48247   4
   4 -15  -1 1.38633 0.58303   4
   4 -15  -1 0.71763 0.55274   4
  -4 -15   1 -0.0611 0.98849   3
  -4 -15   1 0.18328 0.42389   4
  -5 -15  -1 3.84658 1.15585   3
   5 -15   1 3.00455 0.76898   4
  -5 -15  -1 4.52253 0.59181   4
   5 -15   1 3.24102 0.74084   4
  -5 -15  -1 3.74354 0.53890   4
   5 -15  -1 3.25114 0.71565   4
  -5 -15   1 1.83416 1.09191   3
  -5 -15   1 5.03867 0.63077   4
  -5 -15   1 3.88089 0.66062   4
   5 -15  -1 4.98114 0.78332   4
   6 -15   1 0.01907 0.68000   4
  -6 -15  -1 1.00296 0.57584   4
  -6 -15  -1 0.31474 0.89445   3
  -6 -15  -1 0.22971 0.49654   4
   6 -15   1 -0.4212 0.66007   4
  -6 -15   1 0.84920 0.61656   4
  -6 -15   1 0.24065 0.52485   4
   6 -15  -1 -0.6479 0.62242   4
  -6 -15   1 -0.0351 0.98353   3
   6 -15  -1 0.26411 0.65795   4
  -7 -15  -1 16.3056 1.88063   3
  -7 -15  -1 19.3428 1.25876   4
   7 -15   1 15.6525 1.45582   4
   7 -15   1 18.4115 1.49552   4
  -7 -15  -1 15.2151 1.16904   4
  -7 -15   1 17.7024 1.22939   4
   7 -15  -1 15.3813 1.40627   4
  -7 -15   1 15.8696 1.99715   3
   7 -15  -1 14.2591 1.39093   4
  -7 -15   1 13.5518 1.22959   4
  -8 -15  -1 0.07099 0.89665   3
  -8 -15  -1 0.16629 0.61819   4
  -8 -15  -1 0.42416 0.67863   4
   8 -15   1 -1.3600 0.70741   4
   8 -15   1 -0.2373 0.76916   4
  -8 -15   1 -0.2697 1.00483   3
   8 -15  -1 0.10457 0.73160   4
  -8 -15   1 -0.1907 0.61492   4
  -8 -15   1 -0.6098 0.66868   4
   8 -15  -1 -0.3947 0.75406   4
  -9 -15  -1 0.72874 0.99473   3
   9 -15   1 0.62832 0.83147   4
   9 -15   1 1.23909 0.89420   4
  -9 -15  -1 0.68611 0.74853   4
  -9 -15  -1 -0.4529 0.65423   4
   9 -15  -1 0.45755 0.82309   4
  -9 -15   1 0.37448 0.69177   4
  -9 -15   1 1.55365 0.81358   4
   9 -15  -1 0.19884 0.81751   4
  -9 -15   1 0.65821 1.01037   3
 -10 -15  -1 1.97220 0.79618   4
  10 -15   1 1.41694 0.97182   4
 -10 -15  -1 1.93129 0.87252   4
  10 -15   1 1.58402 0.99148   4
 -10 -15  -1 1.64725 1.08548   3
 -10 -15   1 2.11691 0.80017   4
 -10 -15   1 0.25808 0.82366   4
 -10 -15   1 -0.0160 1.04383   3
  10 -15  -1 1.75266 0.93851   4
  10 -15  -1 1.62748 0.92942   4
 -11 -15  -1 24.5422 1.76894   4
  11 -15   1 25.1019 2.06571   4
  11 -15   1 25.2012 2.07534   4
 -11 -15  -1 22.8594 1.72724   4
 -11 -15  -1 23.9031 2.20945   3
  11 -15  -1 20.6217 1.91319   4
 -11 -15   1 25.4921 1.75672   4
  11 -15  -1 20.3623 1.93188   4
 -11 -15   1 27.1453 2.29581   3
 -11 -15   1 25.3950 1.79333   4
 -12 -15  -1 25.3238 1.83831   4
 -12 -15  -1 22.7638 1.78565   4
 -12 -15  -1 25.1478 2.16205   3
 -12  15   1 26.5247 2.71347   3
  12 -15   1 20.9628 2.03492   4
  12 -15   1 24.5353 2.13403   4
 -12 -15   1 21.5523 1.79042   4
  12 -15  -1 26.9581 2.09958   4
 -12 -15   1 23.9497 2.22703   3
 -12 -15   1 20.6384 1.78616   4
 -12  15  -1 24.9008 2.67526   3
  12 -15  -1 23.9799 2.09112   4
  13 -15   1 -0.2450 0.96891   4
 -13 -15  -1 0.66714 1.04038   3
 -13 -15  -1 1.36868 0.88261   4
 -13  15   1 -0.0863 1.13660   3
 -13 -15  -1 -1.3117 0.82253   4
  13 -15   1 0.23973 1.01552   4
 -13  15  -1 -0.8836 1.13163   3
 -13 -15   1 -0.0375 0.86516   4
  13 -15  -1 0.73965 1.00366   4
 -13 -15   1 -0.1377 0.84859   4
  13 -15  -1 0.07519 1.02787   4
 -13 -15   1 0.49989 1.02362   3
 -14 -15  -1 0.14413 0.93067   4
 -14  15   1 -0.3496 1.07329   3
 -14 -15  -1 0.42112 0.91771   4
  14 -15   1 -0.4421 1.09054   4
 -14 -15  -1 2.10179 1.10877   3
  14 -15   1 1.10297 1.07662   4
 -14 -15   1 -0.4588 0.87967   4
 -14  15  -1 -0.5881 1.06657   3
  14 -15  -1 1.75783 1.10449   4
 -14 -15   1 -0.0966 0.92389   4
  14 -15  -1 0.17695 1.01431   4
 -14 -15   1 -0.3658 1.00916   3
 -15 -15  -1 0.93155 1.00952   4
 -15 -15  -1 -0.5386 0.95710   4
 -15 -15  -1 -0.3649 1.03776   3
  15 -15   1 -1.1986 1.04633   4
  15 -15   1 -2.7939 1.06580   4
 -15  15   1 -0.7509 1.06147   3
 -15 -15   1 2.26475 1.17519   3
  15 -15  -1 -1.2825 1.09590   4
 -15 -15   1 0.32247 1.00441   4
 -15 -15   1 -0.5852 0.97770   4
 -15  15  -1 3.17297 1.44565   3
  15 -15  -1 0.85603 1.19032   4
 -16 -15  -1 15.2868 1.91394   4
 -16 -15  -1 11.2795 1.60923   3
  16 -15   1 14.0277 1.78289   4
 -16 -15  -1 13.3506 1.63952   4
  16 -15   1 16.5064 2.12045   4
 -16  15   1 12.8136 2.02384   3
 -16  15  -1 18.1310 2.35422   3
 -16 -15   1 11.1237 1.60195   4
  16 -15  -1 10.8893 1.72369   4
 -16 -15   1 12.5292 1.75220   3
 -16 -15   1 8.99796 1.49373   4
  17 -15   1 1.48949 1.52438   4
  17 -15   1 2.71436 1.37750   4
 -17 -15  -1 1.05588 1.14495   3
 -17  15   1 2.52148 1.48461   3
 -17 -15  -1 3.08490 1.31812   4
 -17 -15  -1 2.16658 1.17666   4
  17 -15  -1 1.85219 1.39170   4
  17 -15  -1 0.57358 1.49618   4
 -17  15  -1 1.25749 1.42717   3
 -17 -15   1 2.21209 1.35619   4
 -17 -15   1 1.97611 1.21494   3
 -17 -15   1 0.21813 1.10208   4
 -18  15   1 23.3871 2.89214   3
 -18 -15  -1 22.1743 2.28853   3
  18 -15   1 20.0902 2.45571   4
 -18 -15  -1 21.6504 2.53538   4
 -18 -15  -1 19.7231 2.22464   4
 -18 -15   1 20.9522 2.36171   3
 -18 -15   1 24.1839 2.31720   4
  18 -15  -1 20.8528 2.53443   4
 -18  15  -1 23.7542 2.95963   3
 -18 -15   1 21.5648 2.51653   4
 -19  15   1 0.37938 1.51841   3
 -19 -15  -1 -1.5469 1.18424   4
  19 -15   1 -2.2586 1.27911   4
 -19 -15  -1 0.33848 1.19074   3
  19 -15  -1 -0.6776 1.35099   4
 -19 -15   1 -2.2652 1.08824   4
 -19  15  -1 0.09241 1.48179   3
 -19 -15   1 0.43232 1.26922   3
   0 -16   1 2.49597 1.15800   3
   0 -16   1 1.48598 0.37490   4
   0 -16  -1 1.83921 1.02764   3
   0 -16   1 1.58925 0.40068   4
  -1 -16  -1 0.87021 0.95677   3
   1 -16   1 0.54367 0.42744   4
  -1 -16   1 0.65062 0.96756   3
  -1 -16   1 0.77017 0.34849   4
  -1 -16   1 1.23690 0.35117   4
   2 -16   1 2.73727 0.50179   4
  -2 -16  -1 0.50181 1.05687   3
   2 -16   1 2.91826 0.56198   4
  -2 -16   1 2.64529 0.39539   4
  -2 -16   1 3.55712 0.42434   4
  -2 -16   1 3.19874 1.18481   3
   2 -16  -1 2.91858 0.45530   4
   2 -16  -1 2.88451 0.43940   4
   3 -16   1 3.84981 0.61180   4
  -3 -16  -1 3.85811 1.19491   3
   3 -16   1 3.90760 0.62705   4
  -3 -16   1 4.15970 0.46748   4
  -3 -16   1 3.06019 0.47335   4
   3 -16  -1 3.29545 0.53843   4
  -3 -16   1 3.51059 1.18027   3
   3 -16  -1 4.04537 0.58333   4
  -4 -16  -1 14.2900 0.71611   4
   4 -16   1 14.5708 1.17800   4
   4 -16   1 14.3739 1.13242   4
  -4 -16  -1 13.1889 1.63408   3
  -4 -16   1 11.9034 1.63549   3
   4 -16  -1 15.8130 1.09829   4
  -4 -16   1 14.5300 0.88158   4
   4 -16  -1 15.5006 1.09478   4
  -4 -16   1 15.0269 0.92788   4
  -5 -16  -1 0.10668 0.40827   4
   5 -16   1 -0.0163 0.66720   4
   5 -16   1 0.57765 0.63085   4
  -5 -16  -1 -0.7306 0.45184   4
  -5 -16  -1 -0.1867 0.89805   3
  -5 -16   1 -1.1206 0.48853   4
  -5 -16   1 1.22169 1.00905   3
  -5 -16   1 0.88602 0.48545   4
   5 -16  -1 -0.1790 0.58149   4
   5 -16  -1 -0.6597 0.58612   4
  -6 -16  -1 38.7712 1.52209   4
   6 -16   1 41.3179 1.89721   4
   6 -16   1 38.6802 1.88148   4
  -6 -16  -1 37.7864 1.47321   4
  -6 -16  -1 38.2224 2.56746   3
  -6 -16   1 37.0470 1.53664   4
  -6 -16   1 42.6821 2.71872   3
   6 -16  -1 37.7880 1.82362   4
   6 -16  -1 39.9670 1.83494   4
  -6 -16   1 38.5323 1.61482   4
  -7 -16  -1 11.8585 1.53587   3
  -7 -16  -1 11.0122 1.03641   4
   7 -16   1 15.0398 1.42428   4
   7 -16   1 12.1163 1.40436   4
  -7 -16  -1 10.4424 1.12236   4
  -7 -16   1 12.7335 1.68979   3
   7 -16  -1 10.2028 1.35396   4
  -7 -16   1 12.5144 1.13683   4
  -7 -16   1 14.1473 1.23130   4
   7 -16  -1 14.4889 1.45100   4
  -8 -16  -1 2.55826 0.66194   4
  -8 -16  -1 0.61647 0.70176   4
   8 -16   1 1.63241 0.84507   4
  -8 -16  -1 0.46319 0.98370   3
   8 -16   1 0.40398 0.84701   4
   8 -16  -1 1.73953 0.83354   4
   8 -16  -1 1.21035 0.79915   4
  -8 -16   1 1.68096 0.74230   4
  -8 -16   1 4.43128 1.31762   3
  -8 -16   1 2.77526 0.71601   4
   9 -16   1 10.4370 1.24636   4
   9 -16   1 7.23754 1.09737   4
  -9 -16  -1 8.57826 0.95248   4
  -9 -16  -1 8.29631 1.00458   4
  -9 -16  -1 9.47373 1.44401   3
   9 -16  -1 8.86417 1.15263   4
  -9 -16   1 4.73449 1.35577   3
  -9 -16   1 7.29924 0.95647   4
  -9 -16   1 9.18803 1.08717   4
   9 -16  -1 6.00644 1.07123   4
 -10 -16  -1 0.09748 0.69344   4
  10 -16   1 2.61773 0.95224   4
 -10 -16  -1 0.42307 1.08058   3
  10 -16  -1 1.50543 0.90654   4
 -10 -16   1 -0.2109 0.73009   4
  10 -16  -1 1.42302 0.93424   4
 -10 -16   1 2.29925 0.89672   4
 -10 -16   1 1.59533 1.19590   3
  11 -16   1 0.37574 0.94388   4
  11 -16   1 0.15813 0.90699   4
 -11 -16  -1 -0.3416 0.77825   4
 -11 -16  -1 0.51243 0.78267   4
 -11 -16  -1 -0.5713 0.99379   3
  11 -16  -1 -0.3646 0.87329   4
  11 -16  -1 -0.6218 0.86724   4
 -11 -16   1 -0.1368 0.82085   4
 -11 -16   1 -0.3672 0.74192   4
 -11 -16   1 -0.5797 0.99082   3
 -12 -16  -1 2.01983 0.96492   4
  12 -16   1 3.35433 1.16355   4
 -12 -16  -1 1.58569 0.93721   4
  12 -16   1 3.35771 1.11655   4
 -12 -16  -1 2.92199 1.21150   3
 -12 -16   1 3.49464 1.06291   4
  12 -16  -1 2.27243 1.09180   4
  12 -16  -1 2.67444 1.08263   4
 -12 -16   1 2.10180 1.18633   3
 -12 -16   1 2.16002 0.91964   4
 -13 -16  -1 5.06379 1.08826   4
 -13 -16  -1 1.67720 1.13627   3
  13 -16   1 2.15362 1.18402   4
  13 -16   1 2.87273 1.16387   4
 -13 -16  -1 2.49694 1.01357   4
  13 -16  -1 -0.1133 1.03279   4
 -13 -16   1 3.05980 1.00919   4
  13 -16  -1 3.86197 1.19790   4
 -13 -16   1 2.46944 1.18438   3
 -13 -16   1 2.68458 1.00561   4
  14 -16   1 9.35041 1.52053   4
 -14 -16  -1 9.67737 1.38537   4
  14 -16   1 11.4573 1.56430   4
 -14 -16  -1 9.90341 1.35960   4
 -14 -16  -1 10.3837 1.53903   3
 -14  16   1 10.8372 1.92108   3
 -14 -16   1 10.0639 1.55303   3
  14 -16  -1 8.08883 1.42775   4
 -14 -16   1 8.00333 1.26804   4
 -14 -16   1 9.02951 1.31376   4
  14 -16  -1 9.56250 1.52896   4
  15 -16   1 3.73601 1.51652   4
 -15  16   1 7.11489 1.73210   3
 -15 -16  -1 6.91034 1.40103   4
 -15 -16  -1 7.55613 1.32512   4
 -15 -16  -1 6.04267 1.37409   3
  15 -16   1 2.99063 1.40372   4
  15 -16  -1 7.88993 1.50595   4
 -15 -16   1 6.33296 1.33901   4
 -15 -16   1 10.4403 1.42138   4
 -15 -16   1 5.09037 1.39020   3
  15 -16  -1 5.99651 1.52916   4
 -15  16  -1 8.13837 1.86605   3
 -16 -16  -1 1.58432 1.07917   4
  16 -16   1 -1.0209 1.15878   4
 -16  16   1 0.72490 1.47795   3
 -16 -16  -1 -0.8640 1.02812   3
  16 -16   1 -0.5583 1.39910   4
 -16 -16  -1 -0.8542 1.20303   4
 -16 -16   1 2.07002 1.10617   4
 -16  16  -1 0.31756 1.29963   3
 -16 -16   1 0.31527 1.21047   3
  16 -16  -1 2.06772 1.24905   4
  16 -16  -1 1.56876 1.44665   4
 -16 -16   1 -0.7322 1.18136   4
 -17 -16  -1 0.66887 1.24845   3
 -17 -16  -1 -1.5769 1.10956   4
  17 -16   1 0.58493 1.37354   4
 -17 -16  -1 -0.6085 1.32084   4
 -17  16   1 -1.1415 1.29113   3
 -17 -16   1 -0.5388 1.32905   4
  17 -16  -1 2.42349 1.38861   4
 -17 -16   1 0.37416 1.12621   3
 -17  16  -1 0.99990 1.55403   3
 -17 -16   1 -0.1897 1.06811   4
   0 -17  -1 0.58928 0.95528   3
   0 -17   1 -0.3343 0.96979   3
  -1 -17  -1 5.81489 1.31900   3
   1 -17   1 6.16686 0.66650   4
   1 -17   1 5.51738 0.64093   4
  -1 -17   1 5.19849 1.34422   3
   2 -17   1 0.60616 0.46016   4
  -2 -17  -1 0.70693 0.99083   3
   2 -17  -1 1.33902 0.34617   4
  -2 -17   1 -1.0091 0.90341   3
   2 -17  -1 0.47677 0.33741   4
   3 -17   1 -1.2618 0.48893   4
   3 -17   1 -0.9691 0.43250   4
  -3 -17  -1 -0.0199 0.93123   3
  -3 -17   1 0.13163 1.08784   3
   3 -17  -1 -0.0050 0.41617   4
   3 -17  -1 0.34337 0.43280   4
  -4 -17  -1 2.81184 1.16159   3
   4 -17   1 4.12502 0.71433   4
   4 -17   1 3.22791 0.65288   4
   4 -17  -1 3.66195 0.60113   4
  -4 -17   1 2.45175 1.15460   3
  -4 -17   1 3.22277 0.47272   4
   4 -17  -1 3.99784 0.65178   4
   5 -17   1 -0.2867 0.58780   4
  -5 -17  -1 0.59707 0.36232   4
  -5 -17  -1 0.31833 0.41028   4
   5 -17   1 0.19147 0.67025   4
  -5 -17  -1 1.82718 1.12950   3
  -5 -17   1 -0.7734 1.02902   3
  -5 -17   1 -1.1546 0.47948   4
   5 -17  -1 0.03872 0.56194   4
   5 -17  -1 -0.8049 0.55109   4
  -5 -17   1 -0.7235 0.45521   4
  -6 -17  -1 -0.2739 0.50441   4
  -6 -17  -1 -0.2499 0.45949   4
   6 -17   1 0.43164 0.67675   4
  -6 -17  -1 0.54701 0.99055   3
   6 -17   1 -1.4323 0.66351   4
   6 -17  -1 -0.0042 0.62731   4
  -6 -17   1 0.19908 0.57899   4
   6 -17  -1 0.48290 0.66808   4
  -6 -17   1 0.96462 0.53380   4
  -6 -17   1 -0.7568 1.03415   3
   7 -17   1 12.7241 1.39996   4
   7 -17   1 12.2053 1.38147   4
  -7 -17  -1 14.7187 1.12387   4
  -7 -17  -1 11.1720 1.63160   3
  -7 -17   1 13.4205 1.80831   3
  -7 -17   1 11.9725 1.16505   4
   7 -17  -1 14.4787 1.34131   4
   7 -17  -1 13.4035 1.39242   4
  -7 -17   1 13.2008 1.11852   4
   8 -17   1 1.85317 0.84676   4
  -8 -17  -1 0.59264 0.66750   4
   8 -17   1 0.29552 0.81671   4
  -8 -17  -1 0.58211 0.63210   4
  -8 -17  -1 -0.0310 0.94856   3
   8 -17  -1 0.96320 0.82333   4
   8 -17  -1 1.70146 0.79293   4
  -8 -17   1 1.98000 0.73656   4
  -8 -17   1 -0.5680 0.97556   3
  -8 -17   1 0.87284 0.66486   4
  -9 -17  -1 0.58880 1.03057   3
   9 -17   1 -0.4839 0.85091   4
   9 -17   1 0.33317 0.84451   4
  -9 -17  -1 1.34074 0.73854   4
  -9 -17  -1 1.33346 0.69507   4
   9 -17  -1 0.41936 0.84176   4
  -9 -17   1 0.23689 0.67819   4
  -9 -17   1 -0.0692 0.72301   4
  -9 -17   1 -0.8468 1.03103   3
   9 -17  -1 0.69081 0.79555   4
  10 -17   1 3.02683 0.97730   4
 -10 -17  -1 1.08119 0.75710   4
 -10 -17  -1 -0.7109 0.72216   4
 -10 -17  -1 -0.9994 1.05900   3
  10 -17   1 -0.1931 0.87142   4
 -10 -17   1 -0.7626 0.71172   4
  10 -17  -1 1.87195 0.90196   4
  10 -17  -1 -0.1084 0.89855   4
 -10 -17   1 0.62095 1.16188   3
 -10 -17   1 0.61873 0.82496   4
 -11 -17  -1 6.98558 1.09116   4
  11 -17   1 5.93598 1.19091   4
 -11 -17  -1 5.38931 1.39732   3
  11 -17   1 4.50771 1.13227   4
 -11 -17  -1 6.13967 0.99711   4
 -11 -17   1 4.46769 0.98817   4
 -11 -17   1 6.72417 1.07923   4
 -11 -17   1 5.16789 1.42625   3
  11 -17  -1 6.57207 1.22353   4
  11 -17  -1 4.79915 1.15388   4
  12 -17   1 -0.6950 1.05004   4
 -12 -17  -1 0.27122 1.02819   3
  12 -17   1 -0.6415 0.98190   4
 -12 -17  -1 -0.1990 0.85195   4
 -12 -17  -1 -0.5304 0.88179   4
  12 -17  -1 -2.6634 1.02177   4
 -12 -17   1 0.10819 0.89402   4
  12 -17  -1 0.70230 1.04137   4
 -12 -17   1 0.33575 0.86046   4
 -12 -17   1 -0.8319 1.14060   3
 -13 -17  -1 0.69216 0.93817   4
  13 -17   1 0.02632 1.15953   4
 -13 -17  -1 -0.2226 0.94055   4
  13 -17   1 0.66660 1.08931   4
 -13 -17  -1 -0.3502 1.11804   3
  13 -17  -1 0.69671 1.06761   4
  13 -17  -1 1.44731 1.17456   4
 -13 -17   1 0.48045 1.15288   3
 -13 -17   1 0.45280 0.95250   4
 -13 -17   1 1.08903 0.97627   4
 -14 -17  -1 -1.0655 0.93394   4
 -14 -17  -1 -0.4793 1.03617   4
  14 -17   1 0.18062 1.29033   4
 -14 -17  -1 -1.9685 1.04064   3
  14 -17   1 0.07703 1.15163   4
  14 -17  -1 0.63888 1.22855   4
  14 -17  -1 -2.1125 1.02992   4
 -14 -17   1 0.74083 1.11333   4
 -14 -17   1 -0.0429 0.96067   4
 -14 -17   1 0.64434 1.10942   3
  15 -17   1 1.55696 2.04247   4
 -15 -17  -1 0.33825 1.16315   4
 -15 -17  -1 0.53232 1.18692   3
 -15 -17  -1 0.06599 0.99797   4
  15 -17  -1 -0.2976 1.21085   4
 -15 -17   1 1.50694 1.22940   3
  15 -17  -1 0.95664 1.67825   4
 -15 -17   1 1.60480 1.23454   4
 -15 -17   1 1.03069 1.02265   4
   0 -18  -1 6.76038 1.47471   3
   0 -18   1 5.39997 1.45353   3
  -1 -18  -1 5.46713 1.35067   3
   1 -18   1 3.90612 1.31080   3
   1 -18  -1 3.66612 1.25208   3
  -1 -18   1 5.35910 1.45803   3
   2 -18   1 0.23910 0.39824   4
  -2 -18  -1 0.66435 1.12941   3
  -2 -18   1 0.13130 1.07834   3
   3 -18   1 1.87284 0.54489   4
  -3 -18   1 2.39476 1.27593   3
   3 -18  -1 1.75762 0.39989   4
   3 -18  -1 1.75171 0.41137   4
   4 -18   1 15.4987 1.19023   4
  -4 -18  -1 17.0257 2.01380   3
   4 -18   1 18.1882 1.13834   4
   4 -18  -1 16.3661 1.02856   4
   4 -18  -1 17.6160 1.04732   4
  -4 -18   1 14.2630 1.86246   3
  -5 -18  -1 2.16373 1.20738   3
   5 -18   1 1.69905 0.70866   4
  -5 -18   1 0.70724 1.19825   3
  -5 -18   1 1.17930 0.40745   4
   5 -18  -1 1.26682 0.61126   4
  -6 -18  -1 6.73006 0.68810   4
  -6 -18  -1 7.44855 0.71887   4
  -6 -18  -1 4.71712 1.40908   3
   6 -18   1 6.04048 0.91476   4
   6 -18   1 7.24158 0.98310   4
  -6 -18   1 7.50924 0.92343   4
   6 -18  -1 7.71168 0.88502   4
  -6 -18   1 8.60476 1.61532   3
  -6 -18   1 9.48603 0.87717   4
   6 -18  -1 9.89378 1.19192   4
   7 -18   1 4.85911 0.95658   4
   7 -18   1 4.66923 0.89996   4
  -7 -18  -1 1.18172 1.27614   3
  -7 -18  -1 3.92939 0.58773   4
  -7 -18  -1 2.66651 0.62143   4
   7 -18  -1 2.08972 0.82787   4
  -7 -18   1 2.03316 1.35640   3
   7 -18  -1 1.93078 0.77500   4
  -7 -18   1 4.38468 0.72072   4
  -7 -18   1 3.54119 0.67033   4
   8 -18   1 0.94004 0.88608   4
   8 -18   1 0.20687 0.78226   4
  -8 -18  -1 1.15445 0.67022   4
  -8 -18  -1 1.59416 1.19209   3
  -8 -18  -1 0.97577 0.59888   4
   8 -18  -1 1.97662 0.84733   4
  -8 -18   1 1.45479 1.20801   3
   8 -18  -1 1.74531 0.80507   4
  -8 -18   1 0.42515 0.63766   4
  -9 -18  -1 1.16308 0.69404   4
   9 -18   1 -0.4940 0.88456   4
   9 -18   1 2.08841 0.89549   4
  -9 -18  -1 2.15638 1.24662   3
  -9 -18  -1 2.07477 0.75043   4
  -9 -18   1 1.73686 0.81101   4
   9 -18  -1 1.55391 0.85465   4
  -9 -18   1 0.94685 0.73689   4
  -9 -18   1 0.36418 1.23041   3
   9 -18  -1 -0.0422 0.89738   4
  10 -18   1 -0.9921 0.89714   4
 -10 -18  -1 1.35438 0.75205   4
  10 -18   1 -1.0735 0.93070   4
 -10 -18  -1 1.02791 0.79361   4
 -10 -18  -1 0.63757 1.20035   3
  10 -18  -1 2.43425 1.04644   4
 -10 -18   1 0.55023 0.79066   4
 -10 -18   1 0.38556 0.80879   4
  10 -18  -1 -1.8289 0.85658   4
 -10 -18   1 -0.1830 1.13577   3
  11 -18   1 2.69087 1.11938   4
 -11 -18  -1 2.78358 0.89780   4
 -11 -18  -1 -0.7073 1.11307   3
 -11 -18  -1 1.86645 0.87918   4
  11 -18   1 0.05161 0.95921   4
  11 -18  -1 0.23643 1.02937   4
 -11 -18   1 3.91713 0.96153   4
 -11 -18   1 1.07355 0.91659   4
 -11 -18   1 0.99862 1.24549   3
  11 -18  -1 2.01817 1.02929   4
  12 -18   1 1.16366 1.19028   4
  12 -18   1 0.68789 1.07577   4
 -12 -18  -1 0.40612 1.20332   3
 -12 -18  -1 2.04289 0.94337   4
 -12 -18  -1 0.43563 0.94694   4
 -12 -18   1 -0.2700 0.93115   4
 -12 -18   1 0.43899 0.92648   4
  12 -18  -1 0.57284 1.11518   4
  12 -18  -1 2.09977 1.06119   4
 -12 -18   1 -0.2834 1.12959   3
 -13 -18  -1 2.77555 1.05874   4
 -13 -18  -1 3.66922 1.32146   3
 -13 -18  -1 3.84183 1.11505   4
  13 -18   1 3.71085 1.37404   4
  13 -18   1 2.27454 1.19156   4
 -13 -18   1 4.59905 1.13638   4
 -13 -18   1 3.53274 1.14801   4
 -13 -18   1 1.79565 1.35856   3
  13 -18  -1 3.56884 1.31704   4
  13 -18  -1 1.82827 1.17632   4
   0 -19   1 -0.3551 1.26695   3
   0 -19  -1 -1.1142 1.07487   3
   1 -19   1 -2.0141 1.30059   3
  -1 -19  -1 -1.1261 1.16009   3
   1 -19  -1 1.57577 1.26253   3
  -1 -19   1 1.30440 1.27904   3
  -2 -19  -1 0.88880 1.15294   3
   2 -19   1 2.49853 1.41597   3
  -2 -19   1 2.43243 1.33773   3
   2 -19  -1 2.34922 1.29229   3
   3 -19   1 -0.1504 0.39615   4
  -3 -19  -1 0.81779 1.20876   3
  -3 -19   1 0.88044 1.27397   3
  -4 -19  -1 -0.9810 1.11692   3
   4 -19   1 1.22595 0.54959   4
  -4 -19   1 0.62469 1.21270   3
   4 -19  -1 -0.0268 0.40371   4
   5 -19   1 0.43514 0.59403   4
   5 -19   1 -0.3528 0.66533   4
  -5 -19  -1 1.94611 1.18970   3
  -5 -19   1 0.65330 1.32532   3
   5 -19  -1 1.39620 0.57403   4
   5 -19  -1 1.18913 0.56971   4
   6 -19   1 5.33079 0.82985   4
  -6 -19  -1 2.95064 1.38582   3
   6 -19   1 3.53660 0.85474   4
   6 -19  -1 4.26233 0.78870   4
  -6 -19   1 5.40148 1.56093   3
   6 -19  -1 6.00339 0.77913   4
   7 -19   1 3.31337 0.86817   4
  -7 -19  -1 2.36925 1.24703   3
   7 -19   1 2.95278 0.85134   4
  -7 -19   1 2.55573 0.62161   4
   7 -19  -1 3.47430 0.82468   4
   7 -19  -1 1.29190 0.77908   4
  -7 -19   1 3.27762 0.58377   4
  -7 -19   1 1.19437 1.26637   3
  -8 -19  -1 -1.7615 1.07728   3
  -8 -19  -1 -1.0125 0.56024   4
  -8 -19  -1 -1.0770 0.50896   4
   8 -19   1 0.81109 0.87236   4
   8 -19   1 1.35272 0.81870   4
   8 -19  -1 -0.4619 0.74148   4
  -8 -19   1 -0.5377 0.61247   4
   8 -19  -1 -0.3880 0.77826   4
  -8 -19   1 -0.4777 0.66140   4
  -8 -19   1 1.53746 1.28552   3
   9 -19   1 5.83251 1.11814   4
  -9 -19  -1 10.4493 1.20223   4
  -9 -19  -1 6.37993 0.81387   4
   9 -19   1 6.92686 1.18465   4
  -9 -19  -1 7.97300 1.54692   3
   9 -19  -1 7.27692 1.12128   4
  -9 -19   1 9.93646 1.24842   4
  -9 -19   1 7.74703 1.60626   3
   9 -19  -1 8.77800 1.13185   4
  -9 -19   1 7.06972 0.89437   4
  10 -19   1 -0.5002 1.02682   4
 -10 -19  -1 -0.9508 0.74598   4
  10 -19   1 0.59312 0.93061   4
 -10 -19  -1 1.41874 0.81114   4
 -10 -19  -1 1.10788 1.25949   3
 -10 -19   1 -0.8523 0.79274   4
  10 -19  -1 -2.0400 0.85745   4
 -10 -19   1 -2.1860 1.28208   3
 -10 -19   1 1.38247 0.79844   4
   0 -20  -1 5.25533 1.59089   3
   0 -20   1 1.84569 1.50681   3
   1 -20   1 1.19571 1.48548   3
  -1 -20  -1 1.18171 1.31339   3
  -1 -20   1 1.13864 1.38006   3
   1 -20  -1 0.99826 1.31975   3
  -2 -20  -1 2.60017 1.35189   3
   2 -20   1 3.98189 1.62821   3
   2 -20  -1 2.10292 1.37477   3
  -2 -20   1 2.54755 1.45359   3
   3 -20   1 4.73096 1.63115   3
  -3 -20  -1 4.76009 1.43597   3
  -3 -20   1 5.00044 1.59998   3
   3 -20  -1 4.88262 1.60806   3
  -4 -20  -1 4.96214 1.57179   3
  -4 -20   1 6.12021 1.72356   3
  -1   0   2 -0.0262 0.05983   3
  -1   0   2 0.10368 0.08024   4
   1   0  -2 0.05203 0.07862   4
  -1   0  -2 0.02929 0.08514   4
   1   0   2 0.25158 0.11778   4
  -2   0  -2 65.2013 1.53941   4
   2   0  -2 65.0429 1.47446   3
   2   0   2 64.4485 1.52840   4
  -2   0  -2 56.1128 1.42050   3
  -2   0   2 65.2712 1.54107   4
   2   0   2 55.5944 1.41227   3
   3   0  -2 645.064 13.5106   3
  -3   0  -2 641.789 13.4797   3
   3   0   2 645.701 13.4728   3
   3   0   2 668.798 13.6118   4
  -3   0   2 660.177 13.6103   4
   3   0   2 646.761 13.5821   4
   3   0  -2 658.331 13.6138   4
  -3   0  -2 646.385 13.5817   4
   3   0  -2 649.898 13.5763   4
  -3   0  -2 667.020 13.6118   4
   4   0  -2 788.608 16.4482   4
   4   0   2 778.808 16.3187   3
  -4   0   2 795.170 16.4853   4
  -4   0  -2 819.893 16.5009   4
   4   0  -2 780.389 16.3631   3
   4   0   2 789.568 16.4532   4
  -4   0   2 787.165 16.4533   4
  -4   0   2 782.379 16.3721   3
   4   0   2 784.209 16.4738   4
  -4   0  -2 773.522 16.3327   3
   4   0  -2 807.207 16.5018   4
   5   0   2 238.549 5.32780   3
   5   0   2 246.937 5.52188   4
   5   0  -2 242.615 5.47471   4
   5   0  -2 247.368 5.53564   4
  -5   0   2 243.632 5.49032   4
   5   0   2 241.058 5.47811   4
  -5   0  -2 245.106 5.49445   4
   5   0  -2 237.783 5.36850   3
  -5   0   2 241.934 5.38437   3
  -5   0  -2 244.950 5.36489   3
  -5   0  -2 243.937 5.51759   4
  -5   0   2 244.114 5.51681   4
  -6   0  -2 54.2076 1.60348   3
  -6   0  -2 56.1899 1.75427   4
   6   0  -2 54.8773 1.71923   4
  -6   0   2 54.0606 1.62472   3
  -6   0   2 55.0555 1.74546   4
   6   0  -2 56.4649 1.76702   4
   6   0  -2 54.5083 1.60831   3
   6   0   2 54.7909 1.74487   4
   6   0   2 52.7932 1.55680   3
  -6   0  -2 53.8337 1.73190   4
  -7   0  -2 258.773 6.07995   4
   7   0   2 257.485 5.84615   3
  -7   0  -2 253.676 5.87917   3
   7   0  -2 258.042 6.02742   4
   7   0  -2 258.695 6.09127   4
   7   0   2 266.749 6.09391   4
  -7   0  -2 263.664 6.05763   4
   7   0   2 265.973 6.05730   4
  -7   0   2 262.743 6.08547   4
  -7   0   2 260.213 5.92580   3
   8   0   2 395.982 8.80969   3
   8   0   2 401.951 9.02864   4
  -8   0  -2 395.266 9.03029   4
  -8   0   2 411.367 9.10456   4
   8   0   2 406.337 9.08873   4
  -8   0   2 405.871 8.90771   3
  -8   0  -2 400.779 8.87281   3
  -8   0  -2 404.187 9.09856   4
   8   0  -2 400.943 9.02749   4
  -8   0   2 401.625 9.04179   4
   8   0  -2 406.472 9.11607   4
   9   0  -2 17.4019 1.17978   4
  -9   0   2 17.5056 1.21532   4
   9   0  -2 20.6609 1.07520   3
   9   0  -2 17.5470 1.16525   4
   9   0   2 18.0415 1.17428   4
   9   0   2 19.3937 1.20365   4
  -9   0  -2 17.1573 1.16627   4
  -9   0   2 18.8718 1.18083   4
  -9   0  -2 18.8487 1.07799   3
   9   0   2 18.8831 1.01766   3
  -9   0  -2 17.4731 1.20086   4
 -10   0   2 -0.0110 0.40502   4
 -10   0  -2 0.08100 0.39047   3
 -10   0  -2 0.50426 0.49361   4
  10   0  -2 -0.2788 0.45048   4
  10   0  -2 0.90260 0.49820   4
 -10   0   2 0.02947 0.48380   4
  10   0   2 -0.2906 0.43475   4
  10   0  -2 0.52747 0.40555   3
 -10   0   2 0.38332 0.42316   3
 -10   0  -2 0.32598 0.49352   4
  10   0   2 -0.2529 0.44801   4
  10   0   2 0.13323 0.36742   3
  11   0   2 105.548 3.25328   4
  11   0  -2 110.054 3.28269   4
 -11   0   2 105.820 3.29999   4
  11   0  -2 105.045 3.31010   4
 -11   0   2 108.398 3.13924   3
  11   0   2 101.297 2.98835   3
 -11   0  -2 105.793 3.09725   3
 -11   0   2 105.794 3.28288   4
 -11   0  -2 105.853 3.29680   4
  11   0   2 105.531 3.29644   4
 -11   0  -2 102.664 3.26322   4
  12   0  -2 202.658 5.49657   4
  12   0   2 207.480 5.42647   4
 -12   0   2 205.394 5.28154   3
  12   0  -2 206.866 5.40379   4
 -12   0   2 202.276 5.45665   4
 -12   0  -2 203.832 5.44223   4
 -12   0   2 209.171 5.49281   4
  12   0   2 201.144 5.46277   4
  12   0   2 200.985 5.12276   3
  12   0  -2 203.327 5.17560   3
 -12   0  -2 208.729 5.50412   4
  13   0  -2 90.3795 3.09146   4
 -13   0   2 89.7711 3.13267   4
 -13   0   2 88.1152 2.93432   3
  13   0  -2 85.9595 2.81894   3
 -13   0   2 87.3526 3.08742   4
 -13   0  -2 84.7763 3.07131   4
  13   0  -2 86.7224 3.13031   4
  13   0   2 91.3796 3.11493   4
  13   0   2 91.2057 3.16267   4
  13   0   2 87.6188 2.79072   3
 -13   0  -2 86.2194 2.89069   3
 -13   0  -2 85.9890 3.09644   4
  14   0  -2 20.3892 1.63596   4
  14   0   2 18.2246 1.31368   3
 -14   0   2 20.6334 1.58908   4
  14   0  -2 21.2723 1.65396   4
  14   0  -2 20.1289 1.40137   3
 -14   0   2 17.5223 1.65350   4
  14   0   2 21.4257 1.60500   4
  14   0   2 19.7286 1.67123   4
 -14   0  -2 18.9362 1.55453   4
 -14   0  -2 18.7137 1.63996   4
 -14   0  -2 18.4411 1.45221   3
 -14   0   2 20.0701 1.50145   3
  15   0  -2 29.0664 1.91254   4
 -15   0   2 27.2340 1.88818   4
 -15   0  -2 29.5821 1.80562   3
 -15   0   2 28.2877 1.81815   3
  15   0  -2 30.0738 1.70784   3
  15   0   2 28.1625 1.62991   3
 -15   0  -2 31.1453 2.06320   4
 -15   0   2 28.6642 2.01260   4
  15   0   2 28.9629 1.98880   4
  15   0  -2 29.2291 1.95336   4
 -15   0  -2 29.1309 1.91277   4
  15   0   2 30.5292 1.91847   4
  16   0   2 4.55546 0.97674   4
  16   0  -2 4.43124 0.96101   4
 -16   0   2 5.65097 1.05487   3
 -16   0   2 4.51130 1.02564   4
  16   0   2 5.90798 0.86834   3
 -16   0  -2 5.25242 1.11575   4
  16   0  -2 5.13767 0.91195   3
  16   0  -2 5.18233 1.08244   4
 -16   0   2 5.99379 1.14251   4
 -16   0  -2 4.89213 0.93164   4
 -16   0  -2 5.17539 1.00212   3
  16   0   2 6.02258 1.14077   4
  17   0   2 0.70632 0.88541   4
 -17   0   2 0.68910 0.87975   4
  17   0  -2 0.99903 0.70242   3
 -17   0  -2 0.54160 0.79132   3
  17   0  -2 1.43609 0.90090   4
  17   0  -2 -0.1187 0.79344   4
 -17   0  -2 0.13305 0.83194   4
 -17   0   2 2.05191 0.85448   3
 -17   0  -2 1.12059 0.86375   4
  17   0   2 0.38426 0.85114   4
  17   0   2 0.81334 0.70349   3
 -17   0   2 1.18252 0.85127   4
 -18   0  -2 16.1180 1.83680   4
 -18   0   2 15.4320 1.84555   4
  18   0   2 16.7554 1.55383   3
  18   0  -2 17.7192 1.94390   4
  18   0  -2 18.2311 1.93771   4
  18   0   2 17.1264 1.92498   4
 -18   0   2 14.8330 1.98702   4
 -18   0  -2 14.0384 1.64512   4
 -18   0  -2 16.4309 1.75923   3
 -18   0   2 18.3042 1.79248   3
  18   0  -2 15.3602 1.55082   3
  18   0   2 12.3493 1.57476   4
 -19   0   2 6.99546 1.32623   4
  19   0   2 10.5456 1.27296   3
 -19   0   2 11.3774 1.40649   3
  19   0   2 9.71822 1.47500   4
  19   0   2 8.35577 1.42044   4
  19   0  -2 12.3111 1.52324   4
 -19   0  -2 7.05827 1.36320   4
  19   0  -2 10.5661 1.54971   4
 -19   0  -2 7.85257 1.44974   4
  19   0  -2 9.68468 1.30670   3
 -19   0  -2 11.8070 1.49631   3
 -19   0   2 11.4054 1.52944   4
 -20   0  -2 39.4349 2.76591   4
  20   0  -2 45.4074 2.80804   4
  20   0   2 37.4087 2.64632   4
 -20   0  -2 39.5723 2.73276   4
 -20   0   2 36.8186 2.72571   4
 -20   0   2 38.9618 2.51679   3
 -20   0   2 38.6823 2.67147   4
  20   0  -2 36.1119 2.55210   4
  20   0   2 39.1650 2.70171   4
 -20   0  -2 38.5907 2.51169   3
  21   0   2 52.0037 3.02873   4
 -21   0  -2 51.9130 3.12800   4
 -21   0  -2 53.8689 3.14596   4
 -21   0  -2 51.9201 2.95842   3
 -21   0   2 52.9759 2.98613   3
 -21   0   2 55.8845 3.21749   4
  21   0  -2 54.4510 3.14209   4
 -21   0   2 48.3732 3.04630   4
  21   0   2 53.7511 3.16520   4
  21   0  -2 53.7484 3.06527   4
 -22   0   2 4.30711 1.44684   4
 -22   0   2 5.21817 1.31196   3
 -22   0   2 7.57566 1.56626   4
  22   0   2 4.31489 1.72673   4
  22   0  -2 4.72369 1.42464   4
 -22   0  -2 6.75760 1.39590   3
  22   0   2 9.05235 1.63423   4
 -22   0  -2 6.10378 1.43814   4
  22   0  -2 3.65427 1.37290   4
 -22   0  -2 5.68690 1.49516   4
  23   0  -2 61.5984 3.48784   4
 -23   0  -2 56.4381 3.42947   4
 -23   0  -2 59.2454 3.28454   3
 -23   0  -2 54.8254 3.55196   4
 -23   0   2 56.6926 3.42764   4
 -23   0   2 53.6946 3.61548   4
  23   0   2 57.9499 3.40505   4
 -23   0   2 62.9303 3.33151   3
 -24   0   2 2.12183 1.32392   4
 -24   0   2 1.87938 1.15490   3
  24   0  -2 3.48563 1.48838   4
 -24   0  -2 1.44177 1.21896   4
  24   0   2 2.88717 1.36333   4
 -24   0  -2 2.45271 1.25502   3
 -25   0  -2 30.2883 2.64834   3
 -25   0  -2 30.4498 2.87472   4
 -25   0   2 29.2948 2.66893   3
  25   0   2 29.8396 2.85114   4
  25   0  -2 31.0976 2.87079   4
 -25   0   2 30.1867 2.90286   4
  26   0   2 6.62989 1.72910   4
  26   0  -2 7.29240 1.79307   4
 -26   0  -2 8.49160 1.60988   3
 -26   0   2 5.61410 1.56066   4
 -26   0   2 8.27136 1.73412   3
 -26   0  -2 5.28639 1.52028   4
 -27   0   2 6.02493 1.68761   3
  27   0  -2 5.65726 1.72328   4
 -27   0   2 5.20205 1.85831   4
 -27   0  -2 5.54340 1.46036   3
 -27   0  -2 4.05086 1.53377   4
  27   0   2 3.95350 1.68976   4
 -28   0  -2 1.49669 1.37111   3
 -28   0  -2 2.83560 1.66324   4
  28   0   2 3.23495 2.01535   4
  28   0  -2 3.52169 1.93269   4
 -28   0   2 0.74363 1.58244   4
 -28   0   2 5.75219 1.54724   3
 -29   0  -2 26.1986 3.03171   3
  29   0  -2 18.5360 2.58431   4
 -29   0   2 23.8101 2.97969   3
 -29   0  -2 19.4301 2.64269   4
  29   0   2 24.0893 3.08404   4
 -29   0   2 27.8267 3.52839   4
   0   1  -2 0.36021 0.13561   4
   0  -1  -2 0.58026 0.10619   4
   0   1   2 0.48864 0.10604   4
   0  -1  -2 0.60674 0.07422   3
   0  -1   2 0.50259 0.11872   4
  -1  -1  -2 159.760 3.14410   4
   1  -1   2 155.236 3.18156   4
   1  -1   2 130.950 3.19011   3
  -1  -1  -2 151.089 3.01810   3
  -1   1   2 144.943 3.13504   4
   1   1  -2 135.747 3.14212   4
   1  -1  -2 140.608 3.08873   3
   1   1   2 133.680 3.10374   4
   1  -1  -2 151.654 3.14031   4
  -1  -1   2 160.461 3.18245   4
  -1   1  -2 139.717 3.15864   4
   2   1  -2 361.368 7.66834   4
  -2   1   2 383.631 7.69616   4
  -2  -1  -2 371.035 7.55201   3
   2  -1   2 368.845 7.70279   4
  -2  -1  -2 373.554 7.67817   4
   2  -1  -2 373.731 7.64118   3
  -2   1  -2 323.317 7.68696   3
   2   1   2 376.262 7.66395   4
   2   1   2 343.528 7.54584   3
   2  -1  -2 371.198 7.68360   4
  -2   1  -2 381.394 7.71840   4
  -3  -1  -2 190.862 4.12212   3
   3  -1   2 193.432 4.29907   4
   3  -1   2 194.383 4.25515   3
   3   1  -2 197.466 4.25497   4
  -3  -1  -2 189.098 4.24643   4
  -3   1   2 192.745 4.21972   3
  -3   1   2 195.364 4.27490   4
   3  -1   2 186.914 4.26643   4
   3   1  -2 195.490 4.25325   3
  -3  -1  -2 191.394 4.26072   4
  -3  -1   2 185.321 4.23636   4
   3  -1  -2 198.251 4.30075   4
  -3   1  -2 192.766 4.28906   4
   3  -1  -2 186.589 4.19754   3
   3  -1  -2 192.620 4.26463   4
   3   1   2 193.066 4.12282   3
  -3  -1   2 194.026 4.28928   4
  -3   1  -2 195.569 4.27522   3
   3   1   2 194.680 4.24438   4
   4   1  -2 191.953 4.21304   3
  -4  -1  -2 181.274 4.22873   4
  -4  -1  -2 189.303 4.10094   3
   4  -1   2 182.049 4.25321   4
  -4   1   2 188.405 4.26373   4
  -4   1   2 180.244 4.22771   4
   4  -1   2 184.205 4.19368   3
  -4  -1  -2 191.506 4.26730   4
   4  -1   2 188.681 4.29252   4
   4   1  -2 189.279 4.22849   4
   4   1   2 186.880 4.09285   3
  -4   1  -2 187.570 4.22465   3
  -4  -1   2 189.533 4.20831   3
  -4   1  -2 187.264 4.25127   4
  -4   1  -2 191.064 4.28942   4
   4  -1  -2 183.671 4.16719   3
   4   1   2 187.154 4.22348   4
   4  -1  -2 181.971 4.24008   4
  -4  -1   2 188.192 4.24589   4
   4  -1  -2 191.022 4.29440   4
  -4  -1   2 187.615 4.27743   4
  -5  -1  -2 40.0120 1.17841   3
   5  -1   2 38.9351 1.24645   3
  -5   1   2 40.3674 1.33964   4
   5   1  -2 40.4119 1.31268   4
   5   1  -2 38.4445 1.31707   4
   5   1  -2 40.1460 1.25630   3
   5  -1   2 38.6445 1.33142   4
   5  -1   2 39.3220 1.35485   4
  -5  -1  -2 38.5863 1.31277   4
  -5  -1  -2 38.0459 1.31223   4
  -5   1   2 38.7024 1.25094   3
  -5   1  -2 38.7437 1.33011   4
   5   1   2 39.2018 1.31061   4
   5  -1  -2 38.6566 1.32314   4
  -5  -1   2 39.1639 1.33864   4
   5  -1  -2 39.9814 1.35551   4
   5   1   2 37.6704 1.27917   4
  -5   1  -2 38.4272 1.31721   4
  -5  -1   2 38.0693 1.23729   3
  -5   1  -2 39.5838 1.28025   3
   5   1   2 39.2461 1.16794   3
   6   1  -2 11.0674 0.75887   4
   6  -1   2 10.8128 0.79504   4
  -6   1   2 11.4569 0.79812   4
  -6   1   2 10.5163 0.69526   3
  -6  -1  -2 10.5350 0.78380   4
  -6  -1  -2 11.3498 0.63808   3
  -6   1   2 10.2093 0.75220   4
   6  -1   2 10.3479 0.67886   3
   6   1  -2 10.7783 0.67281   3
  -6  -1  -2 11.9402 0.77552   4
   6   1  -2 10.3079 0.75714   4
   6  -1   2 10.8595 0.79016   4
  -6  -1   2 10.2182 0.77264   4
   6   1   2 11.9595 0.76155   4
   6   1   2 11.0289 0.63074   3
   6   1   2 10.5436 0.76879   4
   6  -1  -2 10.8912 0.66961   3
   6  -1  -2 10.5751 0.77591   4
  -6   1  -2 11.4447 0.76656   4
  -6   1  -2 10.3538 0.78102   4
  -6   1  -2 11.1013 0.71850   3
  -7   1   2 4.06818 0.58817   3
  -7  -1  -2 3.73287 0.55160   4
  -7  -1  -2 3.06542 0.50369   4
   7  -1   2 3.21943 0.52698   4
   7   1  -2 3.91917 0.53707   4
  -7   1   2 3.38915 0.51545   4
   7   1  -2 5.20844 0.67969   4
  -7  -1  -2 4.46434 0.55793   3
   7  -1   2 3.93366 0.47032   3
  -7   1   2 3.97814 0.55979   4
   7   1   2 3.72877 0.51073   4
   7  -1  -2 4.65116 0.57703   3
  -7  -1   2 2.95927 0.42786   3
   7   1   2 3.29319 0.48227   4
  -7  -1   2 3.35768 0.47153   4
  -7   1  -2 3.22374 0.52970   4
  -7  -1   2 2.68976 0.49695   4
   7  -1  -2 2.47987 0.47357   4
   7  -1  -2 3.26128 0.45967   4
  -7   1  -2 3.54782 0.52639   4
   7   1   2 4.11336 0.52798   3
  -8  -1  -2 31.6788 1.41474   4
   8  -1   2 30.3884 1.41453   4
   8   1  -2 28.6213 1.36767   4
  -8   1   2 28.4901 1.39376   4
   8  -1   2 30.2095 1.41089   4
  -8  -1  -2 29.0755 1.20261   3
   8   1  -2 29.4122 1.34157   4
   8  -1   2 32.1567 1.26895   3
  -8   1   2 28.6492 1.28548   3
  -8   1   2 30.4492 1.37238   4
  -8  -1  -2 29.5095 1.37695   4
  -8   1  -2 29.2504 1.37376   4
   8   1   2 29.8230 1.36402   4
  -8   1  -2 30.9056 1.30905   3
   8   1   2 31.5457 1.20638   3
  -8  -1   2 31.1900 1.40469   4
   8   1   2 30.6231 1.37370   4
   8  -1  -2 29.5904 1.22509   3
  -8   1  -2 30.7534 1.39083   4
   8  -1  -2 28.8185 1.37556   4
  -8  -1   2 31.5270 1.41672   4
  -9  -1  -2 75.0623 2.47111   4
  -9   1   2 74.7861 2.46003   4
  -9   1   2 75.0514 2.35222   3
   9  -1   2 75.7884 2.26972   3
   9   1  -2 79.6736 2.50110   4
   9   1  -2 75.5433 2.29006   3
   9  -1   2 74.7958 2.46939   4
   9  -1   2 76.2745 2.49994   4
  -9  -1  -2 74.2341 2.25816   3
  -9   1   2 72.7303 2.42685   4
   9   1  -2 75.7600 2.41824   4
  -9  -1  -2 73.2655 2.45236   4
   9   1   2 73.7766 2.40189   4
   9   1   2 76.7666 2.46336   4
  -9  -1   2 75.1258 2.46244   4
  -9   1  -2 76.4420 2.47784   4
   9   1   2 74.5975 2.21518   3
  -9  -1   2 71.9523 2.44655   4
  -9  -1   2 75.8536 2.30845   3
  -9   1  -2 74.4554 2.46423   4
   9  -1  -2 76.8334 2.52632   4
   9  -1  -2 72.9666 2.26767   3
  -9   1  -2 76.9733 2.36239   3
 -10  -1  -2 84.2328 2.75583   4
 -10  -1  -2 83.4176 2.52593   3
  10   1  -2 84.2615 2.55314   3
 -10   1   2 83.3943 2.74339   4
  10  -1   2 80.2647 2.71969   4
 -10  -1  -2 85.3687 2.75809   4
  10  -1   2 82.3918 2.51192   3
 -10   1   2 85.9781 2.75882   4
  10   1  -2 83.5507 2.74308   4
  10  -1   2 88.3071 2.81962   4
  10   1  -2 85.6374 2.70489   4
  10  -1  -2 83.9041 2.79728   4
  10  -1  -2 88.1389 2.77094   4
 -10  -1   2 82.1953 2.56819   3
  10   1   2 90.1327 2.74224   4
  10   1   2 85.1246 2.49861   3
 -10   1  -2 81.0779 2.59310   3
 -10  -1   2 83.1161 2.75054   4
  10   1   2 82.8651 2.72223   4
 -10   1  -2 84.6193 2.74875   4
  10  -1  -2 83.6513 2.54065   3
 -10  -1   2 85.1813 2.74938   4
 -10   1  -2 86.2155 2.76840   4
 -11   1   2 0.81705 0.55768   4
 -11   1   2 -0.0216 0.45880   4
  11   1  -2 0.43058 0.50983   4
  11  -1   2 0.96680 0.59354   4
 -11  -1  -2 1.23110 0.50819   3
 -11   1   2 0.15775 0.58618   3
  11  -1   2 0.66872 0.55408   3
  11   1  -2 0.63216 0.42487   3
  11  -1   2 1.21356 0.60194   4
 -11  -1  -2 0.61378 0.52976   4
  11   1  -2 0.92218 0.56379   4
 -11  -1  -2 0.29496 0.54675   4
 -11   1  -2 0.37027 0.47160   3
 -11  -1   2 0.38705 0.54554   4
 -11   1  -2 1.03197 0.50899   4
  11  -1  -2 0.67053 0.53056   4
  11  -1  -2 0.62902 0.52566   4
 -11  -1   2 -0.0963 0.47994   4
 -11  -1   2 0.65847 0.50460   3
  11  -1  -2 0.79644 0.45792   3
  11   1   2 0.50290 0.52124   4
 -11   1  -2 0.88571 0.57672   4
  11   1   2 0.57178 0.43197   3
  11   1   2 0.80576 0.56829   4
 -12  -1  -2 12.7490 1.22301   4
  12  -1   2 12.6644 1.05845   3
  12   1  -2 13.0730 1.08308   3
  12  -1   2 11.9899 1.24680   4
  12  -1   2 11.8120 1.27343   4
  12   1  -2 13.7289 1.26595   4
 -12   1   2 12.9543 1.29434   4
 -12   1   2 11.3302 1.18574   4
 -12   1   2 12.8871 1.17236   3
 -12  -1  -2 10.4954 1.28235   4
  12   1  -2 12.5726 1.25672   4
 -12  -1  -2 12.7691 1.11178   3
  12   1   2 12.6696 1.04097   3
 -12  -1   2 12.5851 1.11271   3
  12  -1  -2 13.5613 1.30653   4
  12  -1  -2 12.6201 1.24229   4
  12   1   2 15.4274 1.26179   4
 -12   1  -2 12.8889 1.31008   4
 -12   1  -2 9.58789 1.13041   4
 -12  -1   2 13.5629 1.36603   4
  12  -1  -2 11.8738 1.04382   3
  12   1   2 12.5683 1.22485   4
 -12   1  -2 12.0934 1.13787   3
 -12  -1   2 10.6617 1.19068   4
 -13   1   2 3.83972 0.78909   4
 -13  -1  -2 3.36324 0.75411   4
 -13   1   2 2.52258 0.67349   3
  13   1  -2 5.05338 0.85773   4
  13  -1   2 2.84667 0.76180   4
 -13  -1  -2 3.41667 0.82087   4
  13   1  -2 5.11017 0.87078   4
 -13   1   2 3.63781 0.82722   4
  13  -1   2 2.63546 0.79838   4
 -13  -1  -2 3.53769 0.68209   3
  13  -1  -2 3.75687 0.67513   3
 -13   1  -2 4.29566 0.83922   4
 -13  -1   2 2.20818 0.76083   4
 -13  -1   2 1.92336 0.71757   4
 -13  -1   2 3.69407 0.74083   3
 -13   1  -2 3.90733 0.79140   4
  13   1   2 5.15896 0.73081   3
 -13   1  -2 3.43697 0.70325   3
  13  -1  -2 3.40227 0.83157   4
  13   1   2 4.38748 0.85094   4
  13  -1  -2 3.59019 0.73657   4
  13   1   2 4.10622 0.85143   4
  14   1  -2 62.9172 2.67743   4
  14  -1   2 64.0819 2.38895   3
 -14   1   2 61.5131 2.63692   4
  14  -1   2 64.0715 2.74119   4
 -14   1   2 65.0894 2.71142   4
  14   1  -2 64.7336 2.41441   3
 -14  -1  -2 62.5657 2.69531   4
 -14   1   2 66.6122 2.57491   3
  14   1  -2 64.2434 2.60935   4
  14  -1   2 63.3475 2.67363   4
 -14  -1  -2 63.2986 2.66304   4
 -14  -1  -2 58.9200 2.40725   3
 -14   1  -2 61.7532 2.63817   4
 -14   1  -2 61.5500 2.52969   3
  14  -1  -2 66.4850 2.43417   3
  14  -1  -2 62.4028 2.62754   4
  14  -1  -2 64.4504 2.71453   4
  14   1   2 64.0612 2.37553   3
 -14  -1   2 61.8191 2.48105   3
  14   1   2 60.9190 2.56503   4
 -14  -1   2 66.9782 2.76985   4
 -14   1  -2 62.9509 2.68509   4
  14   1   2 58.6836 2.59969   4
 -14  -1   2 62.0368 2.65429   4
 -15  -1  -2 98.9056 3.59123   4
 -15   1   2 99.4741 3.43443   3
 -15   1   2 98.1844 3.56496   4
  15   1  -2 102.002 3.53281   4
 -15  -1  -2 98.9324 3.33883   3
  15   1  -2 98.2346 3.27972   3
  15  -1   2 102.744 3.67619   4
  15  -1   2 97.7518 3.24953   3
 -15  -1  -2 101.061 3.64017   4
  15   1  -2 101.018 3.62439   4
  15  -1   2 105.005 3.63789   4
 -15   1   2 96.5675 3.53990   4
 -15  -1   2 99.2959 3.63174   4
  15   1   2 102.929 3.60147   4
  15  -1  -2 103.954 3.70183   4
 -15   1  -2 101.332 3.61792   4
 -15   1  -2 102.441 3.59964   4
 -15  -1   2 98.0162 3.38299   3
 -15   1  -2 98.7209 3.43528   3
  15  -1  -2 98.8649 3.30123   3
  15   1   2 98.8865 3.23852   3
  15  -1  -2 102.529 3.59694   4
  15   1   2 98.8690 3.49097   4
 -15  -1   2 94.5910 3.54184   4
 -16   1   2 30.6097 2.02984   4
  16  -1   2 26.3029 1.74152   3
  16   1  -2 29.0849 1.78313   3
 -16   1   2 31.2691 1.98319   3
 -16  -1  -2 25.2888 1.95019   4
  16  -1   2 29.0191 2.05609   4
 -16  -1  -2 27.7475 1.86547   3
  16   1  -2 26.3960 1.96536   4
  16   1  -2 30.9018 2.06078   4
 -16   1   2 29.2037 2.13684   4
  16  -1   2 32.4206 2.21138   4
 -16  -1  -2 27.8822 2.16256   4
  16   1   2 26.0665 1.95288   4
 -16  -1   2 28.6878 1.90092   3
 -16   1  -2 30.8059 2.04181   4
 -16  -1   2 27.9099 2.17428   4
 -16   1  -2 30.8068 2.17736   4
  16  -1  -2 27.0056 1.74911   3
 -16  -1   2 28.6716 2.03866   4
  16   1   2 26.2802 1.72180   3
  16  -1  -2 27.3838 2.06159   4
  16  -1  -2 27.6963 2.11779   4
  16   1   2 28.2060 2.03527   4
 -16   1  -2 27.0825 1.91529   3
 -17   1   2 0.29752 0.87468   4
 -17   1   2 0.36824 0.82400   3
  17   1  -2 0.18357 0.80465   4
  17  -1   2 1.59999 0.72449   3
  17   1  -2 -0.6326 0.63871   3
 -17  -1  -2 0.09808 0.78636   3
 -17  -1  -2 1.99124 0.99826   4
  17  -1   2 -0.4020 0.83337   4
 -17   1   2 -0.6368 0.75926   4
  17   1  -2 0.83635 0.81088   4
  17  -1   2 0.03523 0.81145   4
 -17  -1  -2 1.37365 0.96714   4
  17  -1  -2 0.35014 0.86077   4
  17  -1  -2 -0.5571 0.82076   4
  17  -1  -2 -0.3195 0.63634   3
 -17  -1   2 -0.2628 0.86196   4
 -17   1  -2 -0.2208 0.83380   4
  17   1   2 0.21371 0.83523   4
 -17  -1   2 0.21010 0.82409   4
  17   1   2 0.33970 0.68553   3
 -17   1  -2 -0.7649 0.71011   4
 -17   1  -2 0.90768 0.81455   3
 -17  -1   2 0.83815 0.81710   3
  17   1   2 -0.9933 0.72867   4
 -18   1   2 1.57950 1.02497   4
 -18   1   2 2.59995 0.96687   3
  18  -1   2 0.78422 1.03997   4
  18   1  -2 -0.4977 0.82334   4
  18  -1   2 2.15461 0.83111   3
 -18  -1  -2 1.14864 0.85483   4
 -18  -1  -2 1.34258 0.92581   3
 -18   1   2 2.10749 1.07717   4
  18   1  -2 0.32891 0.73956   3
  18  -1   2 0.87886 0.93344   4
  18   1  -2 1.69388 0.91931   4
 -18  -1  -2 0.34325 0.99582   4
 -18   1  -2 0.93281 0.99140   4
  18  -1  -2 0.82670 0.92965   4
 -18   1  -2 1.33509 0.91670   3
  18   1   2 0.32319 0.70266   3
 -18  -1   2 2.34761 0.95806   3
  18  -1  -2 0.30910 0.94909   4
 -18  -1   2 0.80828 1.01420   4
 -18   1  -2 1.72670 1.05000   4
  18   1   2 -0.3960 0.87782   4
  18  -1  -2 0.02419 0.68033   3
  18   1   2 0.43202 0.86226   4
 -18  -1   2 0.03050 0.85033   4
  19  -1   2 28.6684 2.33258   4
 -19  -1  -2 26.5631 2.26057   4
  19  -1   2 30.6677 2.47139   4
 -19   1   2 28.4561 2.37609   4
  19   1  -2 25.4548 1.96234   3
 -19   1   2 28.0085 2.19863   3
  19   1  -2 33.8824 2.33533   4
  19   1  -2 32.9912 2.39773   4
  19  -1   2 27.8937 1.96557   3
 -19  -1  -2 29.5749 2.46507   4
 -19   1   2 27.2187 2.26212   4
 -19  -1  -2 27.5736 2.11777   3
  19  -1  -2 24.7655 1.99587   3
 -19  -1   2 29.9388 2.34381   4
  19   1   2 28.4853 2.30167   4
  19   1   2 25.7559 1.90801   3
 -19   1  -2 25.7772 2.35023   4
  19   1   2 29.5886 2.31275   4
 -19  -1   2 26.0989 2.12920   3
  19  -1  -2 33.8796 2.50789   4
 -19  -1   2 30.0186 2.49968   4
  19  -1  -2 30.1865 2.36450   4
 -19   1  -2 27.5746 2.24838   4
 -19   1  -2 27.1264 2.18676   3
 -20  -1  -2 2.14817 1.12650   4
  20  -1   2 2.18806 1.17603   4
  20   1  -2 1.00798 1.00147   4
  20   1  -2 2.60748 1.11871   4
  20  -1   2 2.35296 1.15502   4
 -20   1   2 1.10273 1.06898   4
 -20  -1  -2 2.73707 1.09676   4
 -20  -1  -2 1.57559 1.03508   3
 -20   1   2 2.19193 1.06488   3
 -20   1   2 1.03563 1.06198   4
  20   1   2 -0.7158 0.93014   4
  20  -1  -2 0.73686 0.97782   4
 -20  -1   2 2.89135 1.08862   3
 -20   1  -2 2.44908 1.09329   4
 -20   1  -2 1.34499 1.10608   4
  20   1   2 2.13482 1.18071   4
 -20   1  -2 3.70463 1.15283   3
  20  -1  -2 1.14653 1.16221   4
 -20  -1   2 1.23454 1.17662   4
 -20  -1   2 1.29475 1.13366   4
 -21   1   2 1.90467 1.05046   3
 -21   1   2 3.04844 1.25178   4
  21  -1   2 0.65915 1.13024   4
 -21  -1  -2 1.68065 1.14957   4
  21  -1   2 0.38972 1.06241   4
 -21  -1  -2 0.19481 1.05958   4
  21   1  -2 1.10739 1.11322   4
  21   1  -2 1.27493 1.10758   4
 -21  -1  -2 2.61070 1.04625   3
 -21   1   2 0.61146 1.17870   4
 -21  -1   2 1.73864 1.16003   4
  21  -1  -2 3.62330 1.27543   4
  21  -1  -2 1.81857 1.16006   4
 -21  -1   2 2.61468 1.06808   3
 -21   1  -2 0.22174 0.96021   4
  21   1   2 0.46377 1.04336   4
 -21  -1   2 1.76045 1.20099   4
 -21   1  -2 2.82598 1.19008   4
 -21   1  -2 2.68746 1.10947   3
  21   1   2 3.43670 1.18005   4
 -22   1   2 10.4030 1.74808   4
 -22   1   2 8.71624 1.46549   3
 -22  -1  -2 5.75516 1.44986   4
  22   1  -2 4.77249 1.31009   4
  22  -1   2 7.11848 1.51601   4
 -22  -1  -2 7.23805 1.52037   4
 -22   1   2 6.71132 1.43630   4
  22  -1   2 9.58888 1.71029   4
 -22  -1  -2 6.04751 1.25894   3
  22   1   2 7.99336 1.40185   4
 -22   1  -2 6.78816 1.44377   4
  22  -1  -2 5.70211 1.39553   4
 -22  -1   2 6.36826 1.52981   4
  22  -1  -2 6.77256 1.41728   4
 -22   1  -2 6.10914 1.51774   4
 -22  -1   2 8.15825 1.60100   4
 -22   1  -2 8.67327 1.44592   3
 -22  -1   2 9.80162 1.64883   3
 -23   1   2 6.12935 1.44623   4
  23   1  -2 7.09336 1.50425   4
 -23  -1  -2 6.13585 1.52487   4
 -23  -1  -2 5.43793 1.64733   4
 -23  -1  -2 5.09326 1.30295   3
  23  -1   2 4.61233 1.42467   4
 -23   1   2 8.11684 1.55079   3
 -23  -1   2 4.40635 1.27169   3
 -23  -1   2 3.70531 1.62833   4
 -23   1  -2 4.58243 1.32619   3
 -23   1  -2 5.01790 1.38158   4
  23   1   2 7.75520 1.53497   4
  23  -1  -2 9.75528 1.70028   4
 -23  -1   2 6.23978 1.46838   4
  24  -1   2 9.60949 1.70634   4
 -24   1   2 7.82502 1.66727   4
 -24  -1  -2 7.13566 2.04532   4
[truncated: 5,182,524 more chars]
