# Supplementary material for: Property-Driven Design of Thermally Robust Organophosphorus Ionic Liquids for High-Temperature Applications
Source: ACS Appl Eng Mater. 2025 May 5;3(5):1468–82. doi: 10.1021/acsaenm.5c00221 (PMC12117501; doi:10.1021/acsaenm.5c00221)
Supplement: Supplementary file 2 [file em5c00221_si_002.zip › IL2_PF6.cif]

 
data_AB_IL1_PF6_2_0m

_publ_section_references
;
Bruker (2022). Apex4 2022.1-1, SAINT V8.40B, Bruker AXS 
Inc.: Madison (WI), USA, 2022.

H\"ubschle, C. B., Sheldrick, G. M. and Dittrich, B. (2011). J. Appl. Cryst. 
44, 1281--1284.

Krause, L., Herbst-Irmer, R., Sheldrick G.M. & Stalke D. (2015). J. Appl. 
Cryst. 48, 3--10.

Sheldrick, G.M. (2008). Acta Cryst. A64, 112--122.

Sheldrick, G. M. (2019). SHELXL2019. University of G\"ottingen, Germany.

Sheldrick, G. M. (2015a). Crystal structure refinement with SHELXL, Acta Cryst. 
C71, 3--8.

Sheldrick, G. M. (2015b). SHELXT--Integrated space-group and
crystal-structure determination, Acta Cryst. A71 3--8.
;

_publ_section_acknowledgements
;
This material is based upon work supported by the National Science Foundation 
through the Major Research Instrumentation Program under Grant No. CHE 1625543.
(Funding for the single crystal X-ray diffractometer).
;
 
_audit_creation_method            'SHELXL-2019/3'
_shelx_SHELXL_version_number      '2019/3'
_chemical_name_systematic         ?
_chemical_name_common             ?
_chemical_melting_point           ?
_chemical_formula_moiety          ?
_chemical_formula_sum
 'C30 H23 F6 N P2' 
_chemical_formula_weight          573.43

loop_
 _atom_type_symbol
 _atom_type_description
 _atom_type_scat_dispersion_real
 _atom_type_scat_dispersion_imag
 _atom_type_scat_source
 'C'  'C'   0.0033   0.0016
 'International Tables Vol C Tables 4.2.6.8 and 6.1.1.4'
 'H'  'H'   0.0000   0.0000
 'International Tables Vol C Tables 4.2.6.8 and 6.1.1.4'
 'N'  'N'   0.0061   0.0033
 'International Tables Vol C Tables 4.2.6.8 and 6.1.1.4'
 'F'  'F'   0.0171   0.0103
 'International Tables Vol C Tables 4.2.6.8 and 6.1.1.4'
 'P'  'P'   0.1023   0.0942
 'International Tables Vol C Tables 4.2.6.8 and 6.1.1.4'
 
_space_group_crystal_system       orthorhombic
_space_group_IT_number            29
_space_group_name_H-M_alt         'P c a 21'
_space_group_name_Hall            'P 2c -2ac'
 
_shelx_space_group_comment
;
The symmetry employed for this shelxl refinement is uniquely defined
by the following loop, which should always be used as a source of
symmetry information in preference to the above space-group names.
They are only intended as comments.
;
 
loop_
 _space_group_symop_operation_xyz
 'x, y, z'
 '-x, -y, z+1/2'
 'x+1/2, -y, z'
 '-x+1/2, y, z+1/2'
 
_cell_length_a                    18.855(3)
_cell_length_b                    8.7778(11)
_cell_length_c                    15.697(2)
_cell_angle_alpha                 90
_cell_angle_beta                  90
_cell_angle_gamma                 90
_cell_volume                      2597.9(6)
_cell_formula_units_Z             4
_cell_measurement_temperature     150(2)
_cell_measurement_reflns_used     5256    
_cell_measurement_theta_min       2.5202  
_cell_measurement_theta_max       28.2312
 
_exptl_crystal_description        plate
_exptl_crystal_colour             colourless
_exptl_crystal_density_meas       ?
_exptl_crystal_density_method     ?
_exptl_crystal_density_diffrn     1.466          
_exptl_crystal_F_000              1176
_exptl_transmission_factor_min    ?
_exptl_transmission_factor_max    ?
_exptl_crystal_size_max           0.310
_exptl_crystal_size_mid           0.280
_exptl_crystal_size_min           0.060
_exptl_absorpt_coefficient_mu     0.232
_shelx_estimated_absorpt_T_min    0.932
_shelx_estimated_absorpt_T_max    0.986
_exptl_absorpt_correction_type    multi-scan
_exptl_absorpt_correction_T_min   0.4127
_exptl_absorpt_correction_T_max   0.7457
_exptl_absorpt_process_details
;
 SADABS 2016/2: Krause, L., Herbst-Irmer, R., Sheldrick G.M. & Stalke D.,
 J. Appl. Cryst. 48 (2015) 3-10
;
_exptl_absorpt_special_details    ?
_diffrn_ambient_temperature       150(2)
_diffrn_radiation_wavelength      0.71073
_diffrn_radiation_type            MoK\a
_diffrn_source                    'fine focus sealed tube X-ray source'
_diffrn_source_current            '30 mA'
_diffrn_source_voltage            '50 kV'
_diffrn_radiation_monochromator   'Triumph curved graphite crystal'
_diffrn_measurement_device        'three circle diffractometer'
_diffrn_measurement_device_type   'Bruker AXS D8 Quest'
_diffrn_detector_type             'PhotonII charge-integrating pixel array (CPAD)'
_diffrn_measurement_method        'omega and phi scans'
_diffrn_detector_area_resol_mean  7.4074
_diffrn_reflns_number             25218
_diffrn_reflns_av_unetI/netI      0.0888
_diffrn_reflns_av_R_equivalents   0.1157
_diffrn_reflns_limit_h_min        -25
_diffrn_reflns_limit_h_max        23
_diffrn_reflns_limit_k_min        -11
_diffrn_reflns_limit_k_max        10
_diffrn_reflns_limit_l_min        -19
_diffrn_reflns_limit_l_max        16
_diffrn_reflns_theta_min          2.520
_diffrn_reflns_theta_max          28.269
_diffrn_reflns_theta_full         25.242
_diffrn_measured_fraction_theta_max   0.983
_diffrn_measured_fraction_theta_full  0.998
_diffrn_reflns_Laue_measured_fraction_max    0.983
_diffrn_reflns_Laue_measured_fraction_full   0.998
_diffrn_reflns_point_group_measured_fraction_max   0.860
_diffrn_reflns_point_group_measured_fraction_full  0.894
_reflns_number_total              5541
_reflns_number_gt                 3968
_reflns_threshold_expression      'I > 2\s(I)'
_reflns_Friedel_coverage          0.688
_reflns_Friedel_fraction_max      0.728
_reflns_Friedel_fraction_full     0.782
 
_reflns_special_details
;
 Reflections were merged by SHELXL according to the crystal
 class for the calculation of statistics and refinement.
 
 _reflns_Friedel_fraction is defined as the number of unique
 Friedel pairs measured divided by the number that would be
 possible theoretically, ignoring centric projections and
 systematic absences.
;
 
_computing_data_collection        'Apex4 v2022.10-0 (Bruker, 2022)' 
_computing_cell_refinement        'SAINT V8.40B (Bruker, 2020)' 
_computing_data_reduction         'SAINT V8.40B (Bruker, 2020)'
_computing_structure_solution     'SHELXT (Sheldrick, 2015b)' 
_computing_structure_refinement   
;  
SHELXL-2019/2 (Sheldrick, 2015a, 2019), 
SHELXLE Rev1541 (H\"ubschle et al., 2011)
;  
_computing_molecular_graphics     ?
_computing_publication_material   ?
_refine_special_details           ?
_refine_ls_structure_factor_coef  Fsqd
_refine_ls_matrix_type            full
_refine_ls_weighting_scheme       calc
_refine_ls_weighting_details
'w=1/[\s^2^(Fo^2^)+(0.0248P)^2^+1.4248P] where P=(Fo^2^+2Fc^2^)/3'
_atom_sites_solution_primary      dual 
_atom_sites_solution_secondary    difmap
_atom_sites_solution_hydrogens    mixed
_refine_ls_hydrogen_treatment     mixed
_refine_ls_extinction_method      'SHELXL-2019/2 (Sheldrick 2019)'
_refine_ls_extinction_coef        0.0062(10)
_refine_ls_extinction_expression
 'Fc^*^=kFc[1+0.001xFc^2^\l^3^/sin(2\q)]^-1/4^'
_refine_ls_abs_structure_details
;
 Flack x determined using 1225 quotients [(I+)-(I-)]/[(I+)+(I-)]
 (Parsons, Flack and Wagner, Acta Cryst. B69 (2013) 249-259).
;
_refine_ls_abs_structure_Flack    0.02(8)
_chemical_absolute_configuration  ad
_refine_ls_number_reflns          5541
_refine_ls_number_parameters      356
_refine_ls_number_restraints      2
_refine_ls_R_factor_all           0.0852
_refine_ls_R_factor_gt            0.0509
_refine_ls_wR_factor_ref          0.1288
_refine_ls_wR_factor_gt           0.1107
_refine_ls_goodness_of_fit_ref    1.040
_refine_ls_restrained_S_all       1.040
_refine_ls_shift/su_max           0.000
_refine_ls_shift/su_mean          0.000
 
loop_
 _atom_site_label
 _atom_site_type_symbol
 _atom_site_fract_x
 _atom_site_fract_y
 _atom_site_fract_z
 _atom_site_U_iso_or_equiv
 _atom_site_adp_type
 _atom_site_occupancy
 _atom_site_site_symmetry_order  
 _atom_site_calc_flag
 _atom_site_refinement_flags_posn
 _atom_site_refinement_flags_adp
 _atom_site_refinement_flags_occupancy
 _atom_site_disorder_assembly
 _atom_site_disorder_group
P1 P 0.18280(6) 0.56415(13) 0.61840(9) 0.0317(3) Uani 1 1 d . . . . .
P2 P 0.41737(8) 0.28506(15) 0.43659(10) 0.0407(3) Uani 1 1 d . . . . .
F1 F 0.38187(19) 0.4492(3) 0.4333(3) 0.0586(9) Uani 1 1 d . . . . .
F2 F 0.44447(19) 0.3170(5) 0.5307(2) 0.0608(10) Uani 1 1 d . . . . .
F3 F 0.4883(2) 0.3539(5) 0.3983(3) 0.0741(12) Uani 1 1 d . . . . .
F4 F 0.3890(2) 0.2510(4) 0.3423(2) 0.0627(10) Uani 1 1 d . . . . .
F5 F 0.34471(19) 0.2182(4) 0.4743(3) 0.0597(9) Uani 1 1 d . . . . .
F6 F 0.4504(2) 0.1194(4) 0.4399(3) 0.0728(11) Uani 1 1 d . . . . .
N1 N 0.2741(3) 0.9792(5) 0.3462(3) 0.0432(11) Uani 1 1 d D . . . .
H1 H 0.307(3) 1.051(6) 0.349(5) 0.065 Uiso 1 1 d D U . . .
C1 C 0.2644(3) 0.8805(6) 0.4132(3) 0.0387(12) Uani 1 1 d . . . . .
C2 C 0.3058(3) 0.8574(6) 0.4848(4) 0.0417(12) Uani 1 1 d . . . . .
H2 H 0.349469 0.909683 0.492040 0.050 Uiso 1 1 calc R U . . .
C3 C 0.2816(3) 0.7564(6) 0.5453(4) 0.0376(11) Uani 1 1 d . . . . .
H3 H 0.308479 0.740800 0.595805 0.045 Uiso 1 1 calc R U . . .
C4 C 0.2178(3) 0.6757(5) 0.5336(3) 0.0329(10) Uani 1 1 d . . . . .
C5 C 0.1772(3) 0.6972(5) 0.4613(3) 0.0342(10) Uani 1 1 d . . . . .
H5 H 0.134301 0.642105 0.453960 0.041 Uiso 1 1 calc R U . . .
C6 C 0.1996(3) 0.8000(5) 0.3992(3) 0.0344(10) Uani 1 1 d . . . . .
C7 C 0.1708(3) 0.8543(6) 0.3204(3) 0.0375(11) Uani 1 1 d . . . . .
C8 C 0.1088(3) 0.8234(6) 0.2740(4) 0.0434(12) Uani 1 1 d . . . . .
H8 H 0.076660 0.746717 0.292223 0.052 Uiso 1 1 calc R U . . .
C9 C 0.0956(3) 0.9069(7) 0.2011(4) 0.0488(14) Uani 1 1 d . . . . .
H9 H 0.053661 0.887709 0.169432 0.059 Uiso 1 1 calc R U . . .
C10 C 0.1424(4) 1.0183(7) 0.1733(4) 0.0515(15) Uani 1 1 d . . . . .
H10 H 0.131567 1.074444 0.123180 0.062 Uiso 1 1 calc R U . . .
C11 C 0.2047(3) 1.0495(7) 0.2170(4) 0.0483(14) Uani 1 1 d . . . . .
H11 H 0.237110 1.124512 0.197206 0.058 Uiso 1 1 calc R U . . .
C12 C 0.2178(3) 0.9676(6) 0.2902(4) 0.0411(12) Uani 1 1 d . . . . .
C13 C 0.1224(3) 0.6784(6) 0.6795(3) 0.0361(11) Uani 1 1 d . . . . .
C14 C 0.1231(3) 0.8367(6) 0.6697(4) 0.0429(13) Uani 1 1 d . . . . .
H14 H 0.151814 0.882793 0.627181 0.052 Uiso 1 1 calc R U . . .
C15 C 0.0816(3) 0.9248(7) 0.7221(4) 0.0535(15) Uani 1 1 d . . . . .
H15 H 0.081509 1.032359 0.715173 0.064 Uiso 1 1 calc R U . . .
C16 C 0.0401(3) 0.8596(8) 0.7846(5) 0.0577(17) Uani 1 1 d . . . . .
H16 H 0.011381 0.921914 0.820118 0.069 Uiso 1 1 calc R U . . .
C17 C 0.0405(3) 0.7042(8) 0.7954(4) 0.0496(14) Uani 1 1 d . . . . .
H17 H 0.013169 0.659687 0.839789 0.059 Uiso 1 1 calc R U . . .
C18 C 0.0802(3) 0.6121(7) 0.7424(4) 0.0412(12) Uani 1 1 d . . . . .
H18 H 0.078838 0.504538 0.748771 0.049 Uiso 1 1 calc R U . . .
C19 C 0.2522(3) 0.4968(5) 0.6866(3) 0.0324(10) Uani 1 1 d . . . . .
C20 C 0.3183(3) 0.4561(6) 0.6535(4) 0.0366(11) Uani 1 1 d . . . . .
H20 H 0.327794 0.466924 0.594325 0.044 Uiso 1 1 calc R U . . .
C21 C 0.3705(3) 0.3990(6) 0.7085(4) 0.0435(13) Uani 1 1 d . . . . .
H21 H 0.416153 0.374557 0.686835 0.052 Uiso 1 1 calc R U . . .
C22 C 0.3560(3) 0.3781(7) 0.7935(4) 0.0452(13) Uani 1 1 d . . . . .
H22 H 0.391481 0.337864 0.830158 0.054 Uiso 1 1 calc R U . . .
C23 C 0.2900(3) 0.4152(6) 0.8261(4) 0.0438(12) Uani 1 1 d . . . . .
H23 H 0.279771 0.398316 0.884627 0.053 Uiso 1 1 calc R U . . .
C24 C 0.2389(3) 0.4773(6) 0.7726(3) 0.0384(11) Uani 1 1 d . . . . .
H24 H 0.194334 0.506863 0.795368 0.046 Uiso 1 1 calc R U . . .
C25 C 0.1354(3) 0.4041(6) 0.5748(3) 0.0345(10) Uani 1 1 d . . . . .
C26 C 0.0622(3) 0.4102(6) 0.5619(4) 0.0411(12) Uani 1 1 d . . . . .
H26 H 0.036373 0.498569 0.578076 0.049 Uiso 1 1 calc R U . . .
C27 C 0.0271(3) 0.2878(7) 0.5255(4) 0.0495(14) Uani 1 1 d . . . . .
H27 H -0.022695 0.292059 0.516327 0.059 Uiso 1 1 calc R U . . .
C28 C 0.0648(4) 0.1602(7) 0.5027(4) 0.0527(15) Uani 1 1 d . . . . .
H28 H 0.040445 0.075035 0.479582 0.063 Uiso 1 1 calc R U . . .
C29 C 0.1382(4) 0.1535(6) 0.5130(4) 0.0507(15) Uani 1 1 d . . . . .
H29 H 0.163873 0.066098 0.495097 0.061 Uiso 1 1 calc R U . . .
C30 C 0.1731(3) 0.2754(6) 0.5496(3) 0.0382(11) Uani 1 1 d . . . . .
H30 H 0.223041 0.271311 0.557630 0.046 Uiso 1 1 calc R U . . .
 
loop_
 _atom_site_aniso_label
 _atom_site_aniso_U_11
 _atom_site_aniso_U_22
 _atom_site_aniso_U_33
 _atom_site_aniso_U_23
 _atom_site_aniso_U_13
 _atom_site_aniso_U_12
P1 0.0414(6) 0.0261(5) 0.0275(6) 0.0011(6) -0.0006(6) 0.0003(5)
P2 0.0501(7) 0.0346(6) 0.0373(7) -0.0004(7) 0.0000(6) 0.0006(5)
F1 0.080(2) 0.0360(16) 0.060(2) -0.0002(18) 0.010(2) 0.0084(14)
F2 0.069(2) 0.070(2) 0.043(2) -0.0055(19) -0.0082(17) -0.0117(19)
F3 0.062(2) 0.088(3) 0.072(3) -0.006(3) 0.026(2) -0.013(2)
F4 0.089(3) 0.057(2) 0.042(2) -0.0070(19) -0.0083(18) 0.0038(19)
F5 0.057(2) 0.057(2) 0.065(2) 0.007(2) 0.0015(17) -0.0156(17)
F6 0.096(3) 0.0499(19) 0.073(3) -0.004(2) -0.010(2) 0.0287(19)
N1 0.055(3) 0.039(2) 0.036(3) 0.005(2) 0.003(2) -0.009(2)
C1 0.048(3) 0.032(2) 0.036(3) -0.003(2) 0.007(2) -0.008(2)
C2 0.048(3) 0.035(3) 0.042(3) 0.001(3) -0.001(2) -0.007(2)
C3 0.043(3) 0.034(2) 0.035(3) 0.001(2) -0.006(2) -0.001(2)
C4 0.044(3) 0.025(2) 0.029(3) 0.000(2) 0.001(2) -0.0023(19)
C5 0.044(3) 0.028(2) 0.031(3) -0.002(2) 0.000(2) -0.0027(19)
C6 0.046(3) 0.028(2) 0.030(3) -0.006(2) 0.005(2) 0.0028(19)
C7 0.052(3) 0.029(2) 0.031(3) 0.002(2) 0.002(2) 0.005(2)
C8 0.059(3) 0.038(3) 0.034(3) -0.001(3) -0.001(2) 0.002(2)
C9 0.064(4) 0.046(3) 0.036(3) 0.002(3) -0.003(3) 0.015(3)
C10 0.086(4) 0.038(3) 0.031(3) 0.004(3) 0.006(3) 0.016(3)
C11 0.073(4) 0.036(3) 0.036(3) 0.003(3) 0.006(3) 0.002(3)
C12 0.060(3) 0.030(3) 0.034(3) 0.000(2) 0.006(2) 0.001(2)
C13 0.042(3) 0.032(2) 0.034(3) 0.001(2) -0.003(2) 0.001(2)
C14 0.050(3) 0.035(3) 0.044(3) -0.003(3) -0.006(2) 0.004(2)
C15 0.061(4) 0.040(3) 0.060(4) -0.012(3) -0.006(3) 0.012(3)
C16 0.058(4) 0.065(4) 0.050(4) -0.017(3) -0.003(3) 0.020(3)
C17 0.042(3) 0.069(4) 0.039(3) -0.003(3) 0.002(2) 0.006(3)
C18 0.044(3) 0.045(3) 0.034(3) 0.000(2) -0.001(2) 0.004(2)
C19 0.038(2) 0.026(2) 0.033(3) -0.002(2) 0.0026(18) -0.004(2)
C20 0.041(3) 0.036(2) 0.033(3) 0.002(2) 0.000(2) 0.001(2)
C21 0.043(3) 0.040(3) 0.047(3) 0.001(3) -0.005(2) 0.002(2)
C22 0.049(3) 0.046(3) 0.041(3) 0.003(3) -0.006(2) 0.006(2)
C23 0.054(3) 0.047(3) 0.030(3) 0.005(3) -0.005(2) 0.005(2)
C24 0.048(3) 0.036(3) 0.031(3) 0.001(2) 0.000(2) 0.002(2)
C25 0.045(3) 0.032(2) 0.027(3) 0.002(2) 0.000(2) -0.003(2)
C26 0.045(3) 0.040(3) 0.038(3) 0.000(3) -0.003(2) -0.002(2)
C27 0.053(3) 0.056(3) 0.040(3) 0.002(3) -0.008(3) -0.011(3)
C28 0.074(4) 0.042(3) 0.042(3) -0.001(3) -0.008(3) -0.020(3)
C29 0.080(4) 0.030(3) 0.042(3) -0.003(3) -0.001(3) -0.003(3)
C30 0.052(3) 0.031(2) 0.031(3) -0.001(2) 0.000(2) 0.002(2)
 
_geom_special_details
;
 All esds (except the esd in the dihedral angle between two l.s. planes)
 are estimated using the full covariance matrix.  The cell esds are taken
 into account individually in the estimation of esds in distances, angles
 and torsion angles; correlations between esds in cell parameters are only
 used when they are defined by crystal symmetry.  An approximate (isotropic)
 treatment of cell esds is used for estimating esds involving l.s. planes.
;
 
loop_
 _geom_bond_atom_site_label_1
 _geom_bond_atom_site_label_2
 _geom_bond_distance
 _geom_bond_site_symmetry_2
 _geom_bond_publ_flag
P1 C4 1.779(5) . ?
P1 C19 1.791(5) . ?
P1 C13 1.795(5) . ?
P1 C25 1.800(5) . ?
P2 F6 1.583(4) . ?
P2 F3 1.585(4) . ?
P2 F2 1.587(4) . ?
P2 F1 1.590(3) . ?
P2 F4 1.602(4) . ?
P2 F5 1.603(4) . ?
N1 C1 1.375(7) . ?
N1 C12 1.382(8) . ?
N1 H1 0.89(3) . ?
C1 C2 1.383(8) . ?
C1 C6 1.429(7) . ?
C2 C3 1.377(8) . ?
C2 H2 0.9500 . ?
C3 C4 1.409(7) . ?
C3 H3 0.9500 . ?
C4 C5 1.381(7) . ?
C5 C6 1.394(7) . ?
C5 H5 0.9500 . ?
C6 C7 1.433(8) . ?
C7 C8 1.403(8) . ?
C7 C12 1.414(8) . ?
C8 C9 1.381(8) . ?
C8 H8 0.9500 . ?
C9 C10 1.388(9) . ?
C9 H9 0.9500 . ?
C10 C11 1.388(9) . ?
C10 H10 0.9500 . ?
C11 C12 1.378(8) . ?
C11 H11 0.9500 . ?
C13 C18 1.396(8) . ?
C13 C14 1.398(7) . ?
C14 C15 1.373(8) . ?
C14 H14 0.9500 . ?
C15 C16 1.380(10) . ?
C15 H15 0.9500 . ?
C16 C17 1.375(9) . ?
C16 H16 0.9500 . ?
C17 C18 1.380(8) . ?
C17 H17 0.9500 . ?
C18 H18 0.9500 . ?
C19 C24 1.384(7) . ?
C19 C20 1.397(7) . ?
C20 C21 1.401(8) . ?
C20 H20 0.9500 . ?
C21 C22 1.376(8) . ?
C21 H21 0.9500 . ?
C22 C23 1.383(8) . ?
C22 H22 0.9500 . ?
C23 C24 1.390(7) . ?
C23 H23 0.9500 . ?
C24 H24 0.9500 . ?
C25 C30 1.392(7) . ?
C25 C26 1.397(7) . ?
C26 C27 1.385(8) . ?
C26 H26 0.9500 . ?
C27 C28 1.374(9) . ?
C27 H27 0.9500 . ?
C28 C29 1.394(9) . ?
C28 H28 0.9500 . ?
C29 C30 1.381(8) . ?
C29 H29 0.9500 . ?
C30 H30 0.9500 . ?
 
loop_
 _geom_angle_atom_site_label_1
 _geom_angle_atom_site_label_2
 _geom_angle_atom_site_label_3
 _geom_angle
 _geom_angle_site_symmetry_1
 _geom_angle_site_symmetry_3
 _geom_angle_publ_flag
C4 P1 C19 110.9(2) . . ?
C4 P1 C13 109.1(2) . . ?
C19 P1 C13 109.2(2) . . ?
C4 P1 C25 109.2(2) . . ?
C19 P1 C25 109.4(2) . . ?
C13 P1 C25 109.0(2) . . ?
F6 P2 F3 91.7(2) . . ?
F6 P2 F2 90.3(2) . . ?
F3 P2 F2 90.8(2) . . ?
F6 P2 F1 178.3(2) . . ?
F3 P2 F1 89.8(2) . . ?
F2 P2 F1 90.3(2) . . ?
F6 P2 F4 89.4(2) . . ?
F3 P2 F4 90.2(2) . . ?
F2 P2 F4 179.0(2) . . ?
F1 P2 F4 89.9(2) . . ?
F6 P2 F5 89.3(2) . . ?
F3 P2 F5 178.8(3) . . ?
F2 P2 F5 89.8(2) . . ?
F1 P2 F5 89.1(2) . . ?
F4 P2 F5 89.2(2) . . ?
C1 N1 C12 109.8(5) . . ?
C1 N1 H1 121(5) . . ?
C12 N1 H1 128(5) . . ?
N1 C1 C2 129.8(5) . . ?
N1 C1 C6 107.9(5) . . ?
C2 C1 C6 122.3(5) . . ?
C3 C2 C1 118.0(5) . . ?
C3 C2 H2 121.0 . . ?
C1 C2 H2 121.0 . . ?
C2 C3 C4 121.1(5) . . ?
C2 C3 H3 119.5 . . ?
C4 C3 H3 119.5 . . ?
C5 C4 C3 120.8(5) . . ?
C5 C4 P1 119.0(4) . . ?
C3 C4 P1 119.7(4) . . ?
C4 C5 C6 119.7(5) . . ?
C4 C5 H5 120.1 . . ?
C6 C5 H5 120.1 . . ?
C5 C6 C1 118.1(5) . . ?
C5 C6 C7 134.8(5) . . ?
C1 C6 C7 107.1(4) . . ?
C8 C7 C12 118.9(5) . . ?
C8 C7 C6 134.4(5) . . ?
C12 C7 C6 106.6(5) . . ?
C9 C8 C7 118.5(5) . . ?
C9 C8 H8 120.7 . . ?
C7 C8 H8 120.7 . . ?
C8 C9 C10 121.4(6) . . ?
C8 C9 H9 119.3 . . ?
C10 C9 H9 119.3 . . ?
C11 C10 C9 121.4(6) . . ?
C11 C10 H10 119.3 . . ?
C9 C10 H10 119.3 . . ?
C12 C11 C10 117.4(6) . . ?
C12 C11 H11 121.3 . . ?
C10 C11 H11 121.3 . . ?
C11 C12 N1 129.0(5) . . ?
C11 C12 C7 122.3(6) . . ?
N1 C12 C7 108.7(5) . . ?
C18 C13 C14 119.8(5) . . ?
C18 C13 P1 120.5(4) . . ?
C14 C13 P1 119.4(4) . . ?
C15 C14 C13 119.3(6) . . ?
C15 C14 H14 120.4 . . ?
C13 C14 H14 120.4 . . ?
C14 C15 C16 121.0(6) . . ?
C14 C15 H15 119.5 . . ?
C16 C15 H15 119.5 . . ?
C17 C16 C15 119.8(6) . . ?
C17 C16 H16 120.1 . . ?
C15 C16 H16 120.1 . . ?
C16 C17 C18 120.6(6) . . ?
C16 C17 H17 119.7 . . ?
C18 C17 H17 119.7 . . ?
C17 C18 C13 119.5(6) . . ?
C17 C18 H18 120.3 . . ?
C13 C18 H18 120.3 . . ?
C24 C19 C20 119.5(5) . . ?
C24 C19 P1 119.4(4) . . ?
C20 C19 P1 121.0(4) . . ?
C19 C20 C21 119.3(5) . . ?
C19 C20 H20 120.4 . . ?
C21 C20 H20 120.4 . . ?
C22 C21 C20 120.4(5) . . ?
C22 C21 H21 119.8 . . ?
C20 C21 H21 119.8 . . ?
C21 C22 C23 120.4(5) . . ?
C21 C22 H22 119.8 . . ?
C23 C22 H22 119.8 . . ?
C22 C23 C24 119.5(5) . . ?
C22 C23 H23 120.3 . . ?
C24 C23 H23 120.3 . . ?
C19 C24 C23 120.9(5) . . ?
C19 C24 H24 119.6 . . ?
C23 C24 H24 119.6 . . ?
C30 C25 C26 119.7(5) . . ?
C30 C25 P1 119.2(4) . . ?
C26 C25 P1 121.0(4) . . ?
C27 C26 C25 120.1(5) . . ?
C27 C26 H26 119.9 . . ?
C25 C26 H26 119.9 . . ?
C28 C27 C26 119.5(6) . . ?
C28 C27 H27 120.3 . . ?
C26 C27 H27 120.3 . . ?
C27 C28 C29 121.2(5) . . ?
C27 C28 H28 119.4 . . ?
C29 C28 H28 119.4 . . ?
C30 C29 C28 119.3(5) . . ?
C30 C29 H29 120.4 . . ?
C28 C29 H29 120.4 . . ?
C29 C30 C25 120.2(5) . . ?
C29 C30 H30 119.9 . . ?
C25 C30 H30 119.9 . . ?
 
loop_
 _geom_torsion_atom_site_label_1
 _geom_torsion_atom_site_label_2
 _geom_torsion_atom_site_label_3
 _geom_torsion_atom_site_label_4
 _geom_torsion
 _geom_torsion_site_symmetry_1
 _geom_torsion_site_symmetry_2
 _geom_torsion_site_symmetry_3
 _geom_torsion_site_symmetry_4
 _geom_torsion_publ_flag
C12 N1 C1 C2 -177.7(6) . . . . ?
C12 N1 C1 C6 0.9(6) . . . . ?
N1 C1 C2 C3 176.4(5) . . . . ?
C6 C1 C2 C3 -2.1(8) . . . . ?
C1 C2 C3 C4 1.8(8) . . . . ?
C2 C3 C4 C5 -0.7(8) . . . . ?
C2 C3 C4 P1 -172.3(4) . . . . ?
C19 P1 C4 C5 159.9(4) . . . . ?
C13 P1 C4 C5 -79.7(4) . . . . ?
C25 P1 C4 C5 39.3(5) . . . . ?
C19 P1 C4 C3 -28.3(5) . . . . ?
C13 P1 C4 C3 92.0(4) . . . . ?
C25 P1 C4 C3 -149.0(4) . . . . ?
C3 C4 C5 C6 -0.1(7) . . . . ?
P1 C4 C5 C6 171.6(4) . . . . ?
C4 C5 C6 C1 -0.2(7) . . . . ?
C4 C5 C6 C7 -177.1(5) . . . . ?
N1 C1 C6 C5 -177.4(4) . . . . ?
C2 C1 C6 C5 1.3(8) . . . . ?
N1 C1 C6 C7 0.3(6) . . . . ?
C2 C1 C6 C7 179.0(5) . . . . ?
C5 C6 C7 C8 -1.1(10) . . . . ?
C1 C6 C7 C8 -178.2(6) . . . . ?
C5 C6 C7 C12 175.8(5) . . . . ?
C1 C6 C7 C12 -1.3(6) . . . . ?
C12 C7 C8 C9 -1.1(8) . . . . ?
C6 C7 C8 C9 175.6(6) . . . . ?
C7 C8 C9 C10 0.6(9) . . . . ?
C8 C9 C10 C11 0.6(9) . . . . ?
C9 C10 C11 C12 -1.2(9) . . . . ?
C10 C11 C12 N1 -178.0(6) . . . . ?
C10 C11 C12 C7 0.7(9) . . . . ?
C1 N1 C12 C11 177.1(6) . . . . ?
C1 N1 C12 C7 -1.7(6) . . . . ?
C8 C7 C12 C11 0.4(8) . . . . ?
C6 C7 C12 C11 -177.1(5) . . . . ?
C8 C7 C12 N1 179.3(5) . . . . ?
C6 C7 C12 N1 1.8(6) . . . . ?
C4 P1 C13 C18 171.0(4) . . . . ?
C19 P1 C13 C18 -67.6(5) . . . . ?
C25 P1 C13 C18 51.8(5) . . . . ?
C4 P1 C13 C14 -15.4(5) . . . . ?
C19 P1 C13 C14 106.0(4) . . . . ?
C25 P1 C13 C14 -134.6(4) . . . . ?
C18 C13 C14 C15 -0.3(8) . . . . ?
P1 C13 C14 C15 -174.0(5) . . . . ?
C13 C14 C15 C16 0.7(9) . . . . ?
C14 C15 C16 C17 0.6(10) . . . . ?
C15 C16 C17 C18 -2.2(10) . . . . ?
C16 C17 C18 C13 2.5(9) . . . . ?
C14 C13 C18 C17 -1.2(8) . . . . ?
P1 C13 C18 C17 172.3(4) . . . . ?
C4 P1 C19 C24 147.9(4) . . . . ?
C13 P1 C19 C24 27.6(5) . . . . ?
C25 P1 C19 C24 -91.5(4) . . . . ?
C4 P1 C19 C20 -35.5(5) . . . . ?
C13 P1 C19 C20 -155.8(4) . . . . ?
C25 P1 C19 C20 85.1(4) . . . . ?
C24 C19 C20 C21 -1.3(7) . . . . ?
P1 C19 C20 C21 -177.8(4) . . . . ?
C19 C20 C21 C22 2.3(8) . . . . ?
C20 C21 C22 C23 -0.9(9) . . . . ?
C21 C22 C23 C24 -1.5(9) . . . . ?
C20 C19 C24 C23 -1.2(8) . . . . ?
P1 C19 C24 C23 175.4(4) . . . . ?
C22 C23 C24 C19 2.6(8) . . . . ?
C4 P1 C25 C30 81.9(5) . . . . ?
C19 P1 C25 C30 -39.7(5) . . . . ?
C13 P1 C25 C30 -159.0(4) . . . . ?
C4 P1 C25 C26 -94.8(5) . . . . ?
C19 P1 C25 C26 143.6(4) . . . . ?
C13 P1 C25 C26 24.4(5) . . . . ?
C30 C25 C26 C27 1.1(8) . . . . ?
P1 C25 C26 C27 177.7(5) . . . . ?
C25 C26 C27 C28 0.4(9) . . . . ?
C26 C27 C28 C29 -2.1(10) . . . . ?
C27 C28 C29 C30 2.4(9) . . . . ?
C28 C29 C30 C25 -0.9(9) . . . . ?
C26 C25 C30 C29 -0.8(8) . . . . ?
P1 C25 C30 C29 -177.5(4) . . . . ?
 
_refine_diff_density_max    0.280
_refine_diff_density_min   -0.440
_refine_diff_density_rms    0.066

_shelx_res_file
;
TITL Pca21_a.res in Pca2(1)
    AB_IL1_PF6_2_0m.res
    created by SHELXL-2019/3 at 18:46:27 on 21-Oct-2023
REM Old TITL Pca21 in Pca2(1)
REM SHELXT solution in Pca2(1): R1 0.152, Rweak 0.023, Alpha 0.005
REM <I/s>   0.601 for  274 systematic absences,  Orientation as input
REM Flack x = -0.036 ( 0.099 ) from   943 Parsons' quotients
REM Formula found by SHELXT:  C30 N F6 P2
CELL  0.71073  18.8550    8.7778   15.6968   90.0000   90.0000   90.0000
ZERR    4.000   0.0025    0.0011    0.0020    0.0000    0.0000    0.0000
LATT -1
SYMM -X, -Y, 1/2+Z
SYMM 1/2+X, -Y, Z
SYMM 1/2-X, Y, 1/2+Z
SFAC C H N F P
UNIT 120 92 4 24 8
OMIT 2 0 0
SIZE 0.31 0.28 0.06
TEMP -123.150
L.S. 10
BOND $H
ACTA
CONF
LIST 4
FMAP 2
PLAN 20
REM TWIN
DFIX 0.88 N1 H1
REM BASF -0.02806
WGHT    0.024800    1.424800
EXTI    0.006164
FVAR       0.44203
P1    5    0.182796    0.564146    0.618404    11.00000    0.04142    0.02615 =
         0.02753    0.00106   -0.00059    0.00033
P2    5    0.417373    0.285059    0.436592    11.00000    0.05012    0.03464 =
         0.03730   -0.00043    0.00004    0.00065
F1    4    0.381867    0.449235    0.433280    11.00000    0.07984    0.03604 =
         0.05978   -0.00019    0.01038    0.00841
F2    4    0.444471    0.316973    0.530666    11.00000    0.06948    0.07027 =
         0.04263   -0.00553   -0.00816   -0.01173
F3    4    0.488274    0.353889    0.398316    11.00000    0.06219    0.08822 =
         0.07196   -0.00613    0.02594   -0.01322
F4    4    0.388986    0.250974    0.342339    11.00000    0.08924    0.05676 =
         0.04212   -0.00703   -0.00830    0.00379
F5    4    0.344708    0.218249    0.474262    11.00000    0.05740    0.05731 =
         0.06454    0.00675    0.00154   -0.01562
F6    4    0.450416    0.119387    0.439850    11.00000    0.09585    0.04991 =
         0.07273   -0.00443   -0.01033    0.02866
N1    3    0.274079    0.979197    0.346176    11.00000    0.05503    0.03888 =
         0.03582    0.00503    0.00330   -0.00936
H1    2    0.306999    1.051157    0.348644    11.00000   -1.50000
C1    1    0.264415    0.880495    0.413214    11.00000    0.04767    0.03231 =
         0.03603   -0.00274    0.00654   -0.00770
C2    1    0.305761    0.857417    0.484817    11.00000    0.04765    0.03507 =
         0.04231    0.00060   -0.00134   -0.00663
AFIX  43
H2    2    0.349469    0.909683    0.492040    11.00000   -1.20000
AFIX   0
C3    1    0.281639    0.756356    0.545329    11.00000    0.04324    0.03404 =
         0.03544    0.00114   -0.00570   -0.00108
AFIX  43
H3    2    0.308479    0.740800    0.595805    11.00000   -1.20000
AFIX   0
C4    1    0.217806    0.675667    0.533594    11.00000    0.04440    0.02549 =
         0.02877   -0.00005    0.00058   -0.00226
C5    1    0.177243    0.697170    0.461310    11.00000    0.04435    0.02764 =
         0.03065   -0.00236   -0.00004   -0.00271
AFIX  43
H5    2    0.134301    0.642105    0.453960    11.00000   -1.20000
AFIX   0
C6    1    0.199589    0.800017    0.399194    11.00000    0.04558    0.02804 =
         0.02968   -0.00595    0.00515    0.00282
C7    1    0.170761    0.854269    0.320392    11.00000    0.05237    0.02935 =
         0.03087    0.00194    0.00151    0.00458
C8    1    0.108811    0.823380    0.273958    11.00000    0.05868    0.03773 =
         0.03375   -0.00103   -0.00074    0.00155
AFIX  43
H8    2    0.076660    0.746717    0.292223    11.00000   -1.20000
AFIX   0
C9    1    0.095638    0.906908    0.201136    11.00000    0.06420    0.04619 =
         0.03594    0.00180   -0.00308    0.01489
AFIX  43
H9    2    0.053661    0.887709    0.169432    11.00000   -1.20000
AFIX   0
C10   1    0.142423    1.018333    0.173262    11.00000    0.08596    0.03794 =
         0.03062    0.00412    0.00642    0.01580
AFIX  43
H10   2    0.131567    1.074444    0.123180    11.00000   -1.20000
AFIX   0
C11   1    0.204719    1.049535    0.216982    11.00000    0.07297    0.03582 =
         0.03617    0.00303    0.00625    0.00157
AFIX  43
H11   2    0.237110    1.124512    0.197206    11.00000   -1.20000
AFIX   0
C12   1    0.217779    0.967595    0.290164    11.00000    0.05966    0.02986 =
         0.03371    0.00012    0.00556    0.00112
C13   1    0.122444    0.678384    0.679510    11.00000    0.04155    0.03224 =
         0.03439    0.00090   -0.00329    0.00074
C14   1    0.123051    0.836703    0.669665    11.00000    0.04970    0.03481 =
         0.04434   -0.00322   -0.00597    0.00355
AFIX  43
H14   2    0.151814    0.882793    0.627181    11.00000   -1.20000
AFIX   0
C15   1    0.081608    0.924840    0.722087    11.00000    0.06063    0.04022 =
         0.05968   -0.01246   -0.00562    0.01156
AFIX  43
H15   2    0.081509    1.032359    0.715173    11.00000   -1.20000
AFIX   0
C16   1    0.040113    0.859633    0.784640    11.00000    0.05776    0.06535 =
         0.04986   -0.01731   -0.00306    0.02027
AFIX  43
H16   2    0.011381    0.921914    0.820118    11.00000   -1.20000
AFIX   0
C17   1    0.040498    0.704166    0.795443    11.00000    0.04155    0.06860 =
         0.03851   -0.00265    0.00247    0.00599
AFIX  43
H17   2    0.013169    0.659687    0.839789    11.00000   -1.20000
AFIX   0
C18   1    0.080225    0.612132    0.742448    11.00000    0.04417    0.04494 =
         0.03439   -0.00041   -0.00108    0.00374
AFIX  43
H18   2    0.078838    0.504538    0.748771    11.00000   -1.20000
AFIX   0
C19   1    0.252218    0.496819    0.686556    11.00000    0.03771    0.02619 =
         0.03322   -0.00232    0.00262   -0.00376
C20   1    0.318313    0.456063    0.653454    11.00000    0.04063    0.03563 =
         0.03346    0.00238    0.00040    0.00138
AFIX  43
H20   2    0.327794    0.466924    0.594325    11.00000   -1.20000
AFIX   0
C21   1    0.370486    0.398969    0.708454    11.00000    0.04301    0.04049 =
         0.04711    0.00068   -0.00487    0.00165
AFIX  43
H21   2    0.416153    0.374557    0.686835    11.00000   -1.20000
AFIX   0
C22   1    0.355989    0.378051    0.793548    11.00000    0.04876    0.04561 =
         0.04136    0.00320   -0.00577    0.00580
AFIX  43
H22   2    0.391481    0.337864    0.830158    11.00000   -1.20000
AFIX   0
C23   1    0.290049    0.415176    0.826132    11.00000    0.05396    0.04744 =
         0.03006    0.00543   -0.00537    0.00484
AFIX  43
H23   2    0.279771    0.398316    0.884627    11.00000   -1.20000
AFIX   0
C24   1    0.238950    0.477348    0.772600    11.00000    0.04787    0.03602 =
         0.03122    0.00076    0.00010    0.00154
AFIX  43
H24   2    0.194334    0.506863    0.795368    11.00000   -1.20000
AFIX   0
C25   1    0.135441    0.404067    0.574806    11.00000    0.04500    0.03180 =
         0.02664    0.00195   -0.00031   -0.00346
C26   1    0.062169    0.410232    0.561875    11.00000    0.04465    0.04031 =
         0.03839    0.00049   -0.00272   -0.00234
AFIX  43
H26   2    0.036373    0.498569    0.578076    11.00000   -1.20000
AFIX   0
C27   1    0.027070    0.287828    0.525487    11.00000    0.05336    0.05555 =
         0.03969    0.00167   -0.00808   -0.01112
AFIX  43
H27   2   -0.022695    0.292059    0.516327    11.00000   -1.20000
AFIX   0
C28   1    0.064804    0.160238    0.502747    11.00000    0.07435    0.04206 =
         0.04159   -0.00058   -0.00844   -0.01958
AFIX  43
H28   2    0.040445    0.075035    0.479582    11.00000   -1.20000
AFIX   0
C29   1    0.138194    0.153509    0.513043    11.00000    0.07970    0.02990 =
         0.04236   -0.00267   -0.00077   -0.00290
AFIX  43
H29   2    0.163873    0.066098    0.495097    11.00000   -1.20000
AFIX   0
C30   1    0.173135    0.275355    0.549627    11.00000    0.05194    0.03121 =
         0.03143   -0.00138   -0.00044    0.00183
AFIX  43
H30   2    0.223041    0.271311    0.557630    11.00000   -1.20000
REM #####
AFIX   0
HKLF 4


REM  Pca21_a.res in Pca2(1)
REM wR2 = 0.1288, GooF = S = 1.040, Restrained GooF = 1.040 for all data
REM R1 = 0.0509 for 3968 Fo > 4sig(Fo) and 0.0852 for all 5541 data
REM 356 parameters refined using 2 restraints

END

WGHT      0.0254      1.4235

REM Highest difference peak  0.280,  deepest hole -0.440,  1-sigma level  0.066
Q1    1  -0.0492  0.4182  0.6186  11.00000  0.05    0.28
Q2    1   0.2248  0.6049  0.4147  11.00000  0.05    0.26
Q3    1   0.0822  0.0987  0.5861  11.00000  0.05    0.25
Q4    1   0.2906  0.7099  0.4894  11.00000  0.05    0.25
Q5    1   0.2613  0.7872  0.4095  11.00000  0.05    0.25
Q6    1   0.2535  0.7492  0.4686  11.00000  0.05    0.25
Q7    1   0.2467  0.6934  0.4471  11.00000  0.05    0.24
Q8    1   0.2101  1.2368  0.2030  11.00000  0.05    0.24
Q9    1   0.0475  0.2800  0.4171  11.00000  0.05    0.23
Q10   1   0.4415  0.3996  0.9291  11.00000  0.05    0.23
Q11   1   0.4081  0.2184  0.4571  11.00000  0.05    0.23
Q12   1   0.3154  0.5460  0.7422  11.00000  0.05    0.23
Q13   1   0.1024  0.4091  0.5667  11.00000  0.05    0.23
Q14   1   0.2243  0.7530  0.5541  11.00000  0.05    0.22
Q15   1   0.4104  0.1596  0.3802  11.00000  0.05    0.22
Q16   1   0.0951  1.1205  0.2380  11.00000  0.05    0.22
Q17   1   0.1816  0.2934  0.6014  11.00000  0.05    0.22
Q18   1   0.1890  0.8111  0.5391  11.00000  0.05    0.22
Q19   1   0.1933  0.0771  0.4246  11.00000  0.05    0.22
Q20   1   0.2037  0.7399  0.4989  11.00000  0.05    0.22
;
_shelx_res_checksum   14665

_shelx_hkl_file
;
   2   0   0 -3.5858 3.05480   1
  -3   0   0 6.73259 5.32068   1
   3   0   0 10.1798 5.33474   1
   4   0   0 1298.50 122.470   2
  -4   0   0 1325.76 124.002   1
   4   0   0 1341.43 124.097   1
   5   0   0 18.6507 7.74890   1
  -5   0   0 -3.9049 7.37629   1
  -6   0   0 115.365 18.0289   1
  -6   0   0 144.319 12.6837   2
   6   0   0 107.295 17.9550   1
   7   0   0 -4.0491 8.56851   1
  -7   0   0 2.41529 1.35568   2
  -7   0   0 4.71513 8.36041   1
  -8   0   0 381.186 32.5058   2
  -8   0   0 311.207 36.8275   1
   8   0   0 308.753 37.3915   1
  -9   0   0 6.85925 10.4799   1
   9   0   0 -3.2249 10.1928   1
  10   0   0 6.22219 11.0575   1
 -10   0   0 -8.2535 9.66451   1
 -11   0   0 8.01030 10.0595   1
  11   0   0 5.96161 10.7290   1
 -12   0   0 33.3618 3.91876   2
 -12   0   0 35.0125 11.6380   1
  12   0   0 14.6414 11.6620   1
 -13   0   0 -3.8221 8.87028   1
  13   0   0 2.06175 10.3955   1
  14   0   0 10.5605 11.6216   1
 -14   0   0 -0.8269 10.2123   1
 -14   0   0 -1.2820 1.93875   2
 -15   0   0 -0.5825 10.2738   1
  15   0   0 11.3145 12.9901   1
 -15   0   0 -0.5477 2.10169   2
 -16   0   0 71.1198 7.40570   2
 -16   0   0 76.1273 16.3446   1
 -17   0   0 -3.4150 2.26769   2
  17   0   0 -2.0108 14.3063   1
 -17   0   0 14.4625 12.5314   1
 -18   0   0 32.2246 13.7122   1
  18   0   0 24.4743 16.6937   1
 -19   0   0 2.14450 2.50846   2
  19   0   0 7.69514 15.7903   1
 -19   0   0 -4.9334 12.1489   1
 -20   0   0 91.4456 9.34525   2
 -20   0   0 93.5438 19.0840   1
  20   0   0 98.5737 23.0904   1
 -21   0   0 -0.0591 2.61091   2
 -21   0   0 1.98450 12.8040   1
  21   0   0 -23.172 15.4874   1
  22   0   0 55.2257 22.5430   1
 -22   0   0 36.9819 4.53241   2
 -22   0   0 21.4515 14.1422   1
 -23   0   0 2.98532 2.85198   2
 -23   0   0 -13.885 12.6808   1
  23   0   0 -1.4896 18.7968   1
 -24   0   0 6.62161 3.00631   2
 -25   0   0 -1.1388 2.99652   2
  -1   1   0 8.57017 1.07426   2
   1   1   0 12.7843 3.74216   1
  -1   1   0 12.2226 3.25441   1
  -2   1   0 9.26436 4.64423   1
  -2  -1   0 14.4560 4.61394   1
   2   1   0 12.2636 5.37650   1
  -3   1   0 4477.07 412.687   1
   3   1   0 4384.53 412.882   1
  -3  -1   0 4461.83 412.811   1
   4  -1   0 22.6124 7.87394   1
   4   1   0 43.8795 9.07529   1
   5  -1   0 -5.3117 6.91409   1
  -5   1   0 -0.8528 6.76023   1
  -5  -1   0 0.12354 7.06164   1
   5   1   0 -4.4423 7.49658   1
  -6   1   0 205.065 18.4972   2
  -6  -1   0 195.529 18.4940   2
   6  -1   0 204.017 18.5160   2
   6   1   0 179.820 23.0210   1
   6  -1   0 179.352 22.8423   1
  -6  -1   0 197.848 22.7067   1
  -6   1   0 200.931 22.3894   1
  -7   1   0 0.72735 1.38023   2
   7  -1   0 -0.3549 1.55658   2
   7  -1   0 -14.008 8.34118   1
  -7  -1   0 0.40173 1.36645   2
   7   1   0 -11.756 8.41700   1
  -7  -1   0 -5.8300 8.06576   1
  -7   1   0 2.77269 8.18538   1
   9  -1   0 256.459 25.5891   2
  -9  -1   0 263.061 25.5410   2
  -9   1   0 319.864 31.2337   1
   9  -1   0 271.142 32.3974   1
   9   1   0 279.404 32.2456   1
  -9  -1   0 323.475 31.8265   1
  -9   1   0 270.544 25.5365   2
 -10   1   0 18.0910 10.7342   1
 -10   1   0 4.24008 1.91321   2
  10   1   0 6.76136 11.2299   1
 -10  -1   0 12.9352 10.7496   1
  10  -1   0 13.5549 11.8691   1
 -11   1   0 415.127 39.7291   2
  11   1   0 438.840 46.0326   1
 -11  -1   0 450.435 45.1979   1
 -11  -1   0 442.617 39.7324   2
  11  -1   0 374.790 45.3923   1
 -11   1   0 435.704 44.9936   1
  12  -1   0 61.6513 16.2125   1
 -12  -1   0 95.3275 8.96010   2
 -12   1   0 105.089 16.5848   1
 -12  -1   0 116.676 16.8381   1
 -12   1   0 87.9032 8.96815   2
  13   1   0 -4.9300 10.9550   1
 -13  -1   0 10.4099 10.4337   1
 -13   1   0 12.5810 2.20361   2
  13  -1   0 -3.0078 10.5943   1
 -13   1   0 9.25424 9.39328   1
 -13  -1   0 10.2934 2.14862   2
 -14   1   0 93.8931 9.15083   2
 -14   1   0 124.162 17.2018   1
 -14  -1   0 92.9697 9.12760   2
 -14  -1   0 140.579 19.1443   1
  14   1   0 52.5076 17.1080   1
  14  -1   0 55.7317 16.8102   1
 -15  -1   0 153.079 14.1111   2
 -15  -1   0 151.986 22.8912   1
 -15   1   0 149.843 14.1474   2
 -15   1   0 151.324 22.0195   1
  15  -1   0 101.301 21.8097   1
  16  -1   0 233.391 36.0864   1
 -16  -1   0 299.493 34.3747   1
 -16   1   0 280.931 26.6383   2
  16   1   0 286.748 37.1401   1
 -16  -1   0 293.551 26.6334   2
 -16   1   0 287.267 34.1027   1
 -17  -1   0 0.62767 11.7443   1
 -17   1   0 21.0220 3.00230   2
  17   1   0 -9.9030 13.9668   1
 -17  -1   0 20.6633 3.01868   2
  17  -1   0 15.1687 14.8104   1
 -17   1   0 15.8794 12.7792   1
 -18  -1   0 25.8841 3.31624   2
 -18  -1   0 27.2000 13.4446   1
 -18   1   0 20.7479 3.33961   2
  18  -1   0 4.54968 15.5625   1
  18   1   0 4.74637 15.5448   1
 -18   1   0 31.7332 13.8000   1
 -19   1   0 3.36656 2.51901   2
 -19   1   0 -1.6119 12.3899   1
 -19  -1   0 -2.3733 11.9844   1
  19  -1   0 -5.4808 15.4112   1
 -19  -1   0 3.97527 2.44985   2
  19   1   0 -8.5119 16.0740   1
 -20   1   0 24.0957 3.49916   2
 -20   1   0 20.9927 14.2026   1
  20  -1   0 11.4078 16.5801   1
 -20  -1   0 27.7225 14.6323   1
 -20  -1   0 24.4201 3.46867   2
  20   1   0 30.7666 19.2769   1
  21   1   0 -7.3880 16.7293   1
  21  -1   0 -19.149 16.3118   1
 -21   1   0 7.63029 2.83992   2
 -21  -1   0 15.8804 2.89241   2
 -21  -1   0 8.41219 12.8419   1
 -21   1   0 22.3780 14.1750   1
  22   1   0 16.4377 19.4045   1
 -22   1   0 11.1843 2.94167   2
 -22  -1   0 10.1815 2.92571   2
 -22  -1   0 -9.8393 12.5840   1
  22  -1   0 -13.660 17.0286   1
 -22   1   0 -5.1419 13.1168   1
 -23  -1   0 -20.039 11.9547   1
 -23   1   0 -4.1058 2.79540   2
 -23  -1   0 -6.4157 2.83452   2
  23  -1   0 32.2823 19.2072   1
 -23   1   0 -3.8960 13.2021   1
  23   1   0 -1.5444 18.6734   1
 -24  -1   0 0.08269 3.01946   2
 -24   1   0 -3.1422 2.81261   2
 -25   1   0 -1.4720 2.91931   2
 -25  -1   0 -0.6752 3.18060   2
   0   2   0 411.786 40.8938   1
   0  -2   0 433.551 40.8261   1
   1  -2   0 1949.79 180.815   1
  -1   2   0 1852.43 180.766   1
  -1  -2   0 2009.89 180.944   1
   1   2   0 1945.97 181.002   1
  -2   2   0 2674.58 254.170   1
  -2  -2   0 2810.80 254.371   1
   2   2   0 2704.93 254.429   1
  -3   2   0 444.173 44.7239   1
   3   2   0 470.877 45.4903   1
  -3  -2   0 474.537 45.0648   1
   4   2   0 490.356 48.1338   1
  -4  -2   0 501.206 47.7284   1
  -4   2   0 486.080 45.1747   2
  -4   2   0 470.831 47.4464   1
  -5   2   0 48.3987 5.24282   2
   5   2   0 62.5913 11.2890   1
  -5   2   0 70.3500 10.4765   1
  -5  -2   0 70.8229 10.5500   1
  -6   2   0 38.8260 4.17025   2
   6   2   0 46.9022 11.0875   1
  -6   2   0 37.9027 9.65975   1
  -6  -2   0 40.9173 9.83629   1
   7   2   0 396.579 45.3679   1
   7  -2   0 482.131 40.0799   2
  -7   2   0 394.827 43.7192   1
  -7  -2   0 397.961 43.9264   1
   8  -2   0 106.256 11.3507   2
  -8   2   0 131.621 11.3166   2
  -8   2   0 107.230 16.6995   1
   9  -2   0 108.673 10.5860   2
  10  -2   0 -4.6305 10.8027   1
  10  -2   0 10.5399 2.01123   2
 -10  -2   0 19.5613 10.4967   1
 -10   2   0 -2.1365 8.82447   1
 -10  -2   0 4.15572 1.75758   2
  10   2   0 11.6419 11.9234   1
 -11   2   0 68.0393 6.94702   2
 -11   2   0 84.6647 14.5478   1
  11  -2   0 67.4705 7.12086   2
  11   2   0 67.2723 15.2584   1
  11  -2   0 53.0945 14.9632   1
 -11  -2   0 107.399 15.2131   1
 -11  -2   0 68.9592 6.94191   2
 -12   2   0 10.5871 9.86177   1
  12  -2   0 8.29278 2.25254   2
 -12   2   0 5.20517 1.87927   2
 -12  -2   0 4.68012 10.1142   1
  12  -2   0 5.53881 10.5441   1
  12   2   0 5.03314 11.8189   1
 -12  -2   0 3.67210 1.87834   2
 -13  -2   0 4.41226 10.0752   1
 -13   2   0 1.19781 1.85074   2
  13  -2   0 -0.7715 2.28401   2
  13  -2   0 -2.7153 10.8973   1
 -13  -2   0 0.25575 1.88289   2
  13   2   0 4.51438 12.2996   1
 -13   2   0 5.27330 10.2729   1
 -14  -2   0 16.7602 2.78717   2
  14  -2   0 1.62405 12.5075   1
  14   2   0 -9.9973 13.5197   1
 -14   2   0 24.6718 11.5154   1
 -14  -2   0 14.8125 11.8476   1
 -14   2   0 23.4123 2.76885   2
  15  -2   0 29.4136 15.2904   1
 -15   2   0 53.5481 13.7558   1
 -15  -2   0 58.5454 14.3397   1
 -15  -2   0 47.5222 5.00402   2
  15   2   0 3.48206 14.6225   1
 -15   2   0 39.5087 5.02843   2
 -16   2   0 125.613 12.0107   2
  16  -2   0 98.3356 21.6657   1
 -16  -2   0 134.058 20.7839   1
  16   2   0 98.4570 22.9551   1
 -16   2   0 132.219 20.7359   1
 -16  -2   0 126.745 12.0147   2
 -17   2   0 9.13726 2.47638   2
 -17  -2   0 25.1733 12.9837   1
 -17  -2   0 11.5894 2.58825   2
  17   2   0 -17.046 15.1209   1
 -17   2   0 -15.347 11.0515   1
  17  -2   0 1.75627 14.0720   1
 -18   2   0 26.8596 12.9766   1
 -18  -2   0 1.45737 2.35165   2
  18  -2   0 5.85124 14.6990   1
  18   2   0 3.70628 16.9553   1
 -18   2   0 0.62106 2.39689   2
 -18  -2   0 -30.082 10.6309   1
 -19  -2   0 -19.046 11.3163   1
 -19   2   0 -2.5170 12.2872   1
 -19   2   0 -2.8349 2.40553   2
 -19  -2   0 -0.1141 2.41352   2
  19   2   0 26.5550 17.8299   1
  19  -2   0 -6.3025 15.2621   1
  20  -2   0 -4.8096 16.1108   1
 -20   2   0 -21.504 11.7326   1
 -20  -2   0 -1.9178 2.50290   2
  20   2   0 -27.560 15.6332   1
 -20   2   0 -1.0547 2.51379   2
 -20  -2   0 -5.3581 12.3133   1
 -21  -2   0 1.97037 2.65450   2
 -21   2   0 7.37566 2.71910   2
 -21   2   0 -6.2336 13.0336   1
  21   2   0 14.2365 19.5921   1
  21  -2   0 43.2758 19.6338   1
 -21  -2   0 0.74565 12.9049   1
 -22   2   0 9.47499 13.7745   1
 -22  -2   0 -4.8913 12.4238   1
 -22   2   0 7.24227 2.82175   2
  22   2   0 -13.146 17.1870   1
  22  -2   0 -6.6233 16.8370   1
 -22  -2   0 2.90086 2.78401   2
 -23  -2   0 -3.1617 2.73187   2
  23   2   0 -17.941 18.5257   1
 -23   2   0 -6.0287 13.5679   1
  23  -2   0 22.2331 18.3477   1
 -23   2   0 -0.4615 2.79526   2
 -23  -2   0 9.56137 13.7520   1
 -24   2   0 16.5227 3.33653   2
 -24  -2   0 10.6559 3.33589   2
   0  -3   0 -2.9255 5.70832   1
   0   3   0 -3.6037 6.33696   1
   1   3   0 8.41944 7.08383   1
  -1  -3   0 11.2734 6.67503   1
   1  -3   0 28.5877 6.84052   1
  -1   3   0 13.1947 6.86910   1
   1  -3   0 9.96876 6.59245   1
  -2  -3   0 733.797 66.3739   1
   2   3   0 730.966 66.6714   1
  -2   3   0 676.850 65.9803   1
   2  -3   0 749.033 66.1753   1
   2  -3   0 665.179 64.1068   2
   2  -3   0 606.460 65.9203   1
  -3  -3   0 158.485 20.1202   1
   3   3   0 172.170 20.9878   1
  -3   3   0 176.800 19.6036   1
   3  -3   0 160.784 20.0392   1
   3  -3   0 194.392 16.1288   2
   3  -3   0 179.748 19.9340   1
  -3   3   0 155.784 16.1211   2
   4   3   0 75.0132 13.8481   1
  -4  -3   0 102.328 15.3653   1
  -4   3   0 106.552 14.7736   1
   4  -3   0 98.7861 14.0036   1
  -4   3   0 96.2021 9.06071   2
  -5   3   0 20.2948 8.25603   1
  -5  -3   0 -2.0177 8.21930   1
   5   3   0 4.55224 9.51620   1
   5  -3   0 8.70281 6.55446   1
   6   3   0 14.5235 11.3068   1
  -6  -3   0 22.4573 9.84114   1
  -6   3   0 8.57879 8.89379   1
   7   3   0 10.2089 11.7091   1
  -7  -3   0 2.50780 8.94235   1
  -7   3   0 5.58984 9.07751   1
  -8  -3   0 5.02975 9.16439   1
  -8   3   0 -6.3186 8.95632   1
   8   3   0 -7.4097 10.8639   1
  -9   3   0 685.064 63.3116   1
  -9  -3   0 632.696 63.4223   1
  -9   3   0 602.311 59.2497   2
   9   3   0 662.773 65.1486   1
 -10  -3   0 65.6951 13.7996   1
 -10   3   0 54.6217 5.46717   2
  10  -3   0 17.2111 13.8492   1
  10   3   0 52.8532 14.9797   1
 -10   3   0 57.5073 12.9064   1
 -11  -3   0 178.773 16.6590   2
 -11  -3   0 160.786 22.7923   1
  11  -3   0 140.410 23.6356   1
  11   3   0 157.393 25.3827   1
  11  -3   0 186.382 16.7508   2
 -11   3   0 183.934 16.6510   2
 -11   3   0 159.960 22.7495   1
  12  -3   0 14.7758 11.8952   1
 -12  -3   0 -1.5529 9.53471   1
 -12   3   0 -4.8144 1.80087   2
 -12   3   0 -2.9322 9.34306   1
 -12  -3   0 -1.0487 1.87134   2
  12   3   0 -15.323 11.2568   1
  12  -3   0 0.05734 2.25253   2
  13  -3   0 610.932 70.1706   1
 -13   3   0 692.096 69.2034   1
 -13  -3   0 717.073 64.5853   2
 -13  -3   0 695.882 69.9305   1
  13  -3   0 679.252 64.6229   2
 -13   3   0 738.395 64.5817   2
  13   3   0 686.980 71.7190   1
 -14   3   0 359.780 32.9236   2
 -14  -3   0 372.110 32.9265   2
  14   3   0 343.873 42.3874   1
  14  -3   0 288.527 41.0442   1
 -14  -3   0 378.299 40.2238   1
  14  -3   0 338.000 33.0138   2
 -14   3   0 353.535 39.0863   1
 -15   3   0 14.0285 11.7577   1
  15   3   0 2.32342 14.1539   1
  15  -3   0 3.51301 2.84047   2
 -15  -3   0 1.31574 12.0998   1
  15  -3   0 2.17905 13.6809   1
 -15   3   0 6.08607 2.22807   2
 -15  -3   0 6.73461 2.26224   2
 -16   3   0 96.5039 18.2668   1
  16  -3   0 51.0231 19.5187   1
 -16  -3   0 102.961 18.6666   1
 -16  -3   0 108.680 9.71730   2
 -16   3   0 95.1091 9.74287   2
  16   3   0 78.0678 21.0446   1
 -17  -3   0 1.87544 2.35734   2
  17  -3   0 12.8647 14.8101   1
  17   3   0 0.88466 16.3083   1
 -17  -3   0 10.1380 12.4527   1
 -17   3   0 7.59482 11.5375   1
 -17   3   0 5.47094 2.34136   2
  18   3   0 -21.730 15.1823   1
 -18   3   0 -11.520 11.1385   1
 -18  -3   0 22.5778 13.1998   1
 -18  -3   0 0.15527 2.42938   2
  18  -3   0 1.51290 14.9760   1
 -18   3   0 0.46731 2.38227   2
  19  -3   0 1.68999 15.3015   1
 -19  -3   0 -17.950 12.0579   1
 -19  -3   0 4.20790 2.45825   2
  19   3   0 -3.6383 16.4406   1
 -19   3   0 8.18543 11.7251   1
 -19   3   0 0.73702 2.45205   2
 -20  -3   0 23.2545 3.45962   2
 -20   3   0 39.7885 14.6941   1
 -20  -3   0 35.4455 14.7406   1
  20  -3   0 21.9890 17.3442   1
  20   3   0 41.0949 21.0246   1
 -20   3   0 20.1676 3.52482   2
 -21  -3   0 38.5534 15.6716   1
 -21  -3   0 45.4303 5.21420   2
  21  -3   0 40.6076 20.4088   1
 -21   3   0 26.4010 14.4095   1
  21   3   0 8.12535 19.9414   1
 -21   3   0 36.5975 4.63453   2
  22   3   0 12.9964 20.2941   1
 -22  -3   0 10.9923 2.90494   2
 -22  -3   0 -1.8143 13.9306   1
  22  -3   0 3.86343 17.5097   1
 -22   3   0 20.8704 14.7723   1
 -22   3   0 5.63465 2.92644   2
 -23   3   0 0.81365 2.84944   2
 -23  -3   0 1.44631 2.75051   2
 -24   3   0 1.76019 3.00894   2
 -24  -3   0 4.15765 3.39077   2
   0  -4   0 55.7470 10.5958   1
   0   4   0 52.2374 11.0880   1
  -1  -4   0 64.2760 11.4534   1
   1  -4   0 56.4772 11.5498   1
  -1   4   0 70.6427 11.8245   1
   1   4   0 66.9615 12.2783   1
   1  -4   0 59.0522 11.3526   1
   2  -4   0 932.355 90.5847   1
   2  -4   0 978.080 88.1246   2
  -2  -4   0 951.740 90.7569   1
   2   4   0 926.313 91.0265   1
   2  -4   0 952.520 90.7681   1
   3  -4   0 1.91342 9.07061   1
   3  -4   0 4.66974 9.12916   1
   3   4   0 -1.1092 9.51904   1
  -3  -4   0 22.0144 9.05007   1
  -4   4   0 41.6989 4.35105   2
   4  -4   0 40.0924 11.2706   1
  -4  -4   0 39.0036 10.9807   1
  -4   4   0 60.6435 10.7100   1
   4   4   0 28.4988 11.7465   1
   4  -4   0 27.1564 10.8454   1
  -5   4   0 37.6075 10.4747   1
   5   4   0 34.8180 12.1870   1
  -5   4   0 50.5751 4.86407   2
  -5  -4   0 45.4504 11.6801   1
   5  -4   0 40.9399 11.6258   1
  -6   4   0 76.3622 7.54338   2
   6   4   0 52.0542 14.0539   1
   6  -4   0 82.5823 14.0333   1
   6  -4   0 85.3049 7.62981   2
  -6  -4   0 68.8027 13.6818   1
  -6   4   0 73.8316 13.1277   1
  -7   4   0 519.237 50.6140   1
   7  -4   0 492.568 50.8864   1
   7   4   0 521.270 52.0529   1
  -7  -4   0 535.042 51.2410   1
  -7   4   0 479.244 46.8034   2
  -8  -4   0 16.2676 9.15989   1
  -8   4   0 -2.2339 8.47056   1
   8  -4   0 20.2110 9.64691   1
  -9   4   0 523.151 51.5263   2
   9   4   0 561.540 57.7607   1
   9  -4   0 541.008 55.9038   1
  -9   4   0 584.664 55.9320   1
  -9  -4   0 597.156 56.2334   1
 -10   4   0 52.7317 11.9484   1
 -10   4   0 62.2915 5.89553   2
 -10  -4   0 43.1371 12.1964   1
  10   4   0 35.7939 13.9817   1
 -11   4   0 -5.5151 1.72027   2
 -11  -4   0 8.39513 10.1029   1
 -11   4   0 -9.0970 8.71031   1
  11   4   0 -4.3260 11.9840   1
 -12  -4   0 57.2560 14.0107   1
 -12   4   0 70.6938 13.8848   1
  12   4   0 57.0658 16.7621   1
 -13  -4   0 176.435 17.1305   2
 -13  -4   0 171.194 25.0240   1
  13   4   0 133.233 25.9309   1
 -13   4   0 197.005 17.1390   2
 -13   4   0 175.494 25.1008   1
 -14   4   0 35.0452 4.23611   2
 -14  -4   0 35.7733 3.78953   2
  14   4   0 3.39975 15.5170   1
 -14  -4   0 5.47633 11.7561   1
  14  -4   0 27.3974 4.20189   2
 -14   4   0 40.2281 12.8055   1
  15  -4   0 1.79813 12.8067   1
 -15   4   0 8.21156 2.32767   2
 -15  -4   0 7.80996 2.42895   2
  15  -4   0 8.80612 2.96821   2
 -15  -4   0 12.4381 12.4079   1
 -15   4   0 0.41758 11.4580   1
  15   4   0 5.00329 16.0442   1
 -16  -4   0 48.8967 5.19099   2
 -16   4   0 59.6263 14.7672   1
 -16   4   0 42.3599 5.21258   2
  16  -4   0 38.6391 5.19148   2
  16  -4   0 26.2836 15.8755   1
 -16  -4   0 40.3917 14.6175   1
  16   4   0 47.0578 19.3816   1
 -17   4   0 38.7099 4.65535   2
 -17   4   0 34.7593 14.1758   1
 -17  -4   0 38.9949 15.5401   1
 -17  -4   0 34.1342 4.13398   2
  17   4   0 17.5142 19.2619   1
  17  -4   0 9.40427 15.9693   1
 -18   4   0 0.79367 2.33256   2
 -18   4   0 -16.150 11.1250   1
 -18  -4   0 -12.171 11.5312   1
 -18  -4   0 -1.9902 2.40473   2
  18   4   0 0.47588 17.1410   1
  18  -4   0 -4.6213 14.6215   1
 -19   4   0 2.94597 2.55569   2
 -19  -4   0 8.07949 2.63143   2
 -19  -4   0 3.31816 13.7163   1
  19  -4   0 5.22697 15.4181   1
 -19   4   0 5.95692 13.0958   1
  19   4   0 17.0360 18.9597   1
 -20  -4   0 1.88834 2.66531   2
 -20  -4   0 8.14944 13.6823   1
  20  -4   0 -20.253 15.9274   1
 -20   4   0 4.38977 12.9481   1
 -20   4   0 -0.5066 2.56971   2
  20   4   0 3.01336 17.6060   1
  21   4   0 22.7127 20.7110   1
 -21  -4   0 -1.5370 13.0380   1
 -21  -4   0 -0.9169 2.69277   2
  21  -4   0 -13.279 15.3530   1
 -21   4   0 0.68948 2.70073   2
 -21   4   0 -5.3128 12.5116   1
 -22   4   0 1.77878 2.75643   2
 -22  -4   0 3.67015 3.04596   2
 -23   4   0 5.74290 2.90571   2
 -23  -4   0 3.47770 3.08328   2
   0  -5   0 168.348 15.7578   2
   0  -5   0 167.105 21.1538   1
   0   5   0 180.510 21.2850   1
   0  -5   0 158.102 20.7571   1
   1  -5   0 438.242 40.7194   2
  -1  -5   0 434.676 44.2047   1
  -1   5   0 446.716 44.4278   1
   1  -5   0 447.384 44.3165   1
   1   5   0 434.705 44.6165   1
   1  -5   0 428.110 44.4696   1
   2  -5   0 362.724 33.9407   2
   2  -5   0 391.819 38.2636   1
  -2  -5   0 343.762 37.6919   1
   2   5   0 367.743 38.4396   1
   2  -5   0 364.352 37.7906   1
   3  -5   0 112.707 18.2230   1
   3   5   0 129.123 19.8334   1
   3  -5   0 118.753 18.1031   1
  -3  -5   0 116.794 18.0112   1
   3  -5   0 128.568 11.7948   2
   4  -5   0 290.845 32.1301   1
   4   5   0 310.289 33.0046   1
  -4  -5   0 305.139 31.7318   1
   4  -5   0 280.050 27.1368   2
   4  -5   0 293.082 31.7647   1
  -5  -5   0 172.615 23.0039   1
   5   5   0 181.090 24.6600   1
   5  -5   0 167.505 23.1463   1
   5  -5   0 183.731 17.0289   2
  -5   5   0 187.641 22.7567   1
   5  -5   0 208.563 23.4805   1
  -5   5   0 177.200 16.9836   2
  -6   5   0 544.961 51.1454   1
   6  -5   0 469.033 46.8217   2
   6  -5   0 505.273 51.3342   1
   6  -5   0 531.623 51.4430   1
  -6   5   0 491.601 46.8059   2
  -6  -5   0 523.901 51.3193   1
   6   5   0 507.841 52.4618   1
   7  -5   0 240.816 28.7962   1
   7  -5   0 252.309 23.1795   2
  -7  -5   0 218.243 28.1305   1
  -7   5   0 260.775 28.1652   1
   7   5   0 238.405 30.2028   1
  -7   5   0 245.377 23.1252   2
   7  -5   0 276.047 29.3047   1
  -8  -5   0 86.0101 14.9818   1
   8   5   0 56.0786 15.6994   1
  -8   5   0 92.8464 8.72987   2
  -8   5   0 87.4026 14.3292   1
   8  -5   0 92.2162 8.88012   2
   8  -5   0 106.181 15.8235   1
   9  -5   0 -0.2008 10.3729   1
  -9   5   0 0.35688 8.65508   1
   9  -5   0 -2.9370 2.09811   2
  -9   5   0 -1.2240 1.61360   2
  -9  -5   0 11.8702 9.28745   1
   9   5   0 3.28528 10.8825   1
 -10  -5   0 6.95732 9.57346   1
  10   5   0 -11.790 11.2636   1
  10  -5   0 12.1195 11.2082   1
 -10   5   0 10.5130 9.05092   1
 -11  -5   0 2.63144 10.4715   1
 -11   5   0 16.6795 10.6238   1
  11   5   0 -1.8476 13.1365   1
 -11   5   0 25.0057 2.80263   2
  11  -5   0 8.27864 11.5067   1
  12  -5   0 167.099 25.6471   1
  12  -5   0 174.745 16.9463   2
 -12   5   0 186.081 16.8769   2
 -12  -5   0 160.869 24.8933   1
 -12   5   0 186.332 24.6263   1
 -13  -5   0 3.85502 10.9362   1
 -13   5   0 6.49372 2.08273   2
  13  -5   0 18.4666 12.9307   1
 -13   5   0 1.92332 10.4661   1
  13   5   0 -18.425 12.5676   1
 -14  -5   0 104.712 9.63341   2
  14   5   0 51.0592 19.5228   1
 -14  -5   0 86.5671 17.5538   1
 -14   5   0 104.913 17.8485   1
 -14   5   0 103.909 9.61868   2
  14  -5   0 106.949 19.8220   1
  14  -5   0 86.5235 9.98476   2
 -15  -5   0 4.28619 2.38069   2
  15  -5   0 22.7112 12.2630   1
 -15   5   0 -12.848 10.3044   1
 -15   5   0 4.48086 2.16874   2
 -15  -5   0 -6.4653 11.0964   1
  15   5   0 19.5880 15.9705   1
 -16   5   0 16.7277 12.0392   1
 -16  -5   0 3.76842 2.44088   2
  16  -5   0 7.93525 12.2437   1
  16   5   0 -10.127 15.2248   1
 -16   5   0 5.86878 2.27092   2
 -16  -5   0 8.51895 12.4431   1
 -17  -5   0 5.97809 2.43377   2
 -17  -5   0 5.39260 12.8589   1
  17   5   0 -29.442 14.6229   1
 -17   5   0 0.18767 11.3907   1
 -17   5   0 0.06551 2.23705   2
 -18  -5   0 0.92733 2.52168   2
  18   5   0 26.4123 18.3693   1
 -18  -5   0 1.26587 12.1514   1
 -18   5   0 -1.3961 2.32212   2
 -18   5   0 1.87237 11.6149   1
  19   5   0 -1.8025 18.3822   1
 -19   5   0 0.85013 2.45925   2
 -19  -5   0 -2.1646 2.58193   2
 -19  -5   0 -22.661 11.8280   1
 -19   5   0 -6.1593 11.3552   1
 -20   5   0 -15.573 11.7141   1
  20   5   0 -11.585 16.4092   1
 -20  -5   0 -4.1216 13.7254   1
 -20  -5   0 -3.5636 2.67252   2
 -20   5   0 -2.1779 2.52390   2
 -21   5   0 -3.3836 2.55818   2
 -21  -5   0 0.10674 2.74907   2
 -22   5   0 1.98757 2.71665   2
 -22  -5   0 0.61516 2.83441   2
   0  -6   0 7.70659 7.62757   1
   0   6   0 22.9923 9.16784   1
   0  -6   0 29.3622 8.83904   1
   0  -6   0 17.6858 2.16304   2
   1  -6   0 2.20829 7.64836   1
   1   6   0 1.41806 8.69747   1
  -1   6   0 1.95596 8.16923   1
   1  -6   0 7.31081 1.45158   2
  -1  -6   0 -7.5545 6.72109   1
   1  -6   0 2.40705 7.33329   1
  -1  -6   0 3.09444 7.18621   1
   2   6   0 -7.3707 8.16953   1
   2  -6   0 0.99742 7.56117   1
  -2  -6   0 8.41135 7.56369   1
   2  -6   0 7.58344 1.62940   2
   2  -6   0 11.3140 8.06202   1
   3  -6   0 215.941 24.4056   1
   3  -6   0 209.958 19.0997   2
  -3  -6   0 201.034 24.0474   1
   3   6   0 191.077 24.9622   1
   3  -6   0 185.983 23.8444   1
   4   6   0 205.723 24.5249   1
   4  -6   0 194.554 23.2477   1
   4  -6   0 179.315 22.9638   1
  -4  -6   0 182.845 22.7863   1
   4  -6   0 181.791 17.4422   2
   5  -6   0 515.287 45.8880   2
  -5  -6   0 439.467 49.9068   1
   5  -6   0 499.017 50.1686   1
   5   6   0 466.671 51.1832   1
   5  -6   0 526.315 50.4550   1
   6  -6   0 7.97481 10.1320   1
   6   6   0 10.4591 10.9711   1
   6  -6   0 2.82497 9.84673   1
   6  -6   0 -1.1219 1.93836   2
  -6  -6   0 0.45692 8.59865   1
  -7   6   0 298.058 26.4034   2
   7   6   0 253.446 34.0073   1
   7  -6   0 284.500 33.1147   1
  -7   6   0 279.723 31.6754   1
  -7  -6   0 255.753 31.8683   1
   7  -6   0 290.783 26.4413   2
   7  -6   0 260.669 32.7271   1
   8  -6   0 186.645 26.9054   1
   8   6   0 215.614 29.7981   1
   8  -6   0 224.739 28.1341   1
   8  -6   0 203.983 19.9556   2
  -8   6   0 221.463 19.8835   2
  -8   6   0 229.965 26.6679   1
  -8  -6   0 196.625 26.4488   1
   9  -6   0 84.3368 18.7490   1
  -9   6   0 113.045 9.83603   2
  -9   6   0 99.2754 16.6966   1
   9   6   0 88.8815 19.7196   1
  -9  -6   0 114.222 17.0377   1
   9  -6   0 89.8452 9.97703   2
  10   6   0 50.0268 17.2072   1
  10  -6   0 53.3277 6.61313   2
  10  -6   0 52.2796 14.9434   1
 -10   6   0 70.9531 6.39978   2
 -10   6   0 78.1993 14.5175   1
 -10  -6   0 47.7060 13.5884   1
 -11   6   0 -0.4969 1.86700   2
 -11  -6   0 6.71182 10.8119   1
  11  -6   0 2.29810 2.57243   2
 -11   6   0 18.1515 10.7905   1
  11   6   0 1.93816 14.6897   1
  11  -6   0 14.6337 12.4221   1
  12  -6   0 10.9090 13.4364   1
  12   6   0 11.1053 14.5060   1
  12  -6   0 20.7230 3.40545   2
 -12   6   0 18.0076 11.5206   1
 -12   6   0 25.7470 2.97998   2
 -12  -6   0 27.1402 12.8065   1
  13  -6   0 1.86172 13.1953   1
 -13   6   0 -14.163 9.55115   1
  13  -6   0 0.67787 2.74827   2
 -13  -6   0 -12.374 11.0931   1
  13   6   0 -4.6879 14.0188   1
 -13   6   0 -3.3736 1.96164   2
 -14  -6   0 9.15408 12.1815   1
 -14  -6   0 1.13686 2.26829   2
  14   6   0 35.6731 16.9685   1
 -14   6   0 1.00258 2.10271   2
 -14   6   0 -11.652 9.87715   1
  14  -6   0 -11.247 12.1525   1
  14  -6   0 4.38504 2.95973   2
 -15   6   0 33.8174 3.77063   2
 -15  -6   0 29.0623 3.88280   2
  15  -6   0 28.7714 4.38571   2
 -15  -6   0 44.3028 13.9496   1
  15   6   0 47.3073 19.6775   1
  15  -6   0 27.3830 16.2192   1
 -15   6   0 27.6289 12.6719   1
 -16  -6   0 1.47930 11.8487   1
  16  -6   0 3.00108 3.19056   2
 -16   6   0 1.88678 2.26243   2
  16   6   0 -9.1698 15.5342   1
 -16   6   0 8.99287 11.8217   1
 -16  -6   0 -0.6064 2.39859   2
  16  -6   0 -9.0041 13.5260   1
 -17  -6   0 -0.6511 12.2334   1
 -17  -6   0 -1.6190 2.47476   2
 -17   6   0 2.80180 2.35170   2
  17  -6   0 17.2664 15.1868   1
 -17   6   0 6.20200 12.2931   1
  17   6   0 -3.0974 16.8522   1
 -18   6   0 -3.9948 11.6595   1
  18  -6   0 -5.3447 16.0981   1
 -18  -6   0 7.73797 13.5292   1
  18   6   0 22.8612 18.7028   1
 -18   6   0 1.99420 2.45635   2
 -18  -6   0 0.85105 2.63018   2
  19   6   0 17.3768 20.0006   1
 -19  -6   0 13.8423 14.6853   1
 -19   6   0 -7.5759 12.3196   1
  19  -6   0 3.30094 15.7922   1
 -20  -6   0 5.76718 2.96563   2
 -20   6   0 1.22715 2.58379   2
 -21  -6   0 -1.2858 2.87796   2
 -21   6   0 -0.6494 2.64475   2
   0  -7   0 1105.69 104.358   1
   0  -7   0 1063.84 100.888   2
   0   7   0 1101.92 104.842   1
   0  -7   0 1087.33 104.275   1
  -1  -7   0 98.4196 14.5565   1
   1   7   0 102.067 15.8747   1
  -1  -7   0 94.9143 14.3618   1
   1  -7   0 76.8503 14.0242   1
   1  -7   0 94.4257 14.2851   1
  -1  -7   0 78.3780 8.14624   2
   1  -7   0 83.9706 8.19424   2
  -2  -7   0 -6.0657 7.85335   1
   2  -7   0 -4.5985 8.80004   1
   2  -7   0 -1.3044 1.77286   2
   2  -7   0 5.58540 8.34414   1
   2   7   0 8.31143 9.99503   1
   3  -7   0 4.88302 1.84616   2
  -3  -7   0 13.4541 9.35446   1
   3  -7   0 -6.9042 9.48179   1
   3   7   0 -7.2341 9.50021   1
   3  -7   0 -0.5522 8.39538   1
  -4  -7   0 114.394 15.8724   1
   4   7   0 58.0839 15.6019   1
   4  -7   0 81.1099 8.20851   2
   4  -7   0 95.5071 15.6402   1
   4  -7   0 77.5729 14.5682   1
   5   7   0 79.6129 16.6656   1
   5  -7   0 96.5660 15.9160   1
   5  -7   0 83.5943 8.16119   2
  -5  -7   0 81.8257 14.8737   1
   5  -7   0 62.2512 14.8102   1
   6  -7   0 19.0277 11.2570   1
   6   7   0 35.8279 14.0535   1
   6  -7   0 19.5568 11.9661   1
  -6  -7   0 24.4530 10.9057   1
   7  -7   0 -0.0123 10.8524   1
   7   7   0 3.75675 13.1649   1
   7  -7   0 6.00091 11.3325   1
   7  -7   0 2.56871 2.19385   2
  -7  -7   0 -0.8285 9.68592   1
   8  -7   0 244.203 31.1391   1
   8   7   0 243.873 33.6052   1
  -8  -7   0 276.926 30.7638   1
   8  -7   0 252.995 31.9131   1
   8  -7   0 251.150 23.7676   2
   9  -7   0 -5.3073 11.6137   1
   9   7   0 12.2064 14.8257   1
  -9   7   0 2.12840 2.10868   2
   9  -7   0 -10.159 12.3965   1
  -9   7   0 -16.079 8.92121   1
  -9  -7   0 -5.5647 9.44288   1
  10  -7   0 11.6387 12.3455   1
  10   7   0 11.7559 15.3590   1
 -10   7   0 13.8744 11.4871   1
  10  -7   0 2.79540 2.56599   2
  10  -7   0 -0.8954 13.2882   1
 -10   7   0 8.06101 2.18187   2
 -10  -7   0 -4.6579 9.74936   1
 -11   7   0 82.8406 15.4031   1
 -11  -7   0 53.9626 14.4645   1
  11  -7   0 61.4203 6.65952   2
 -11   7   0 66.9579 6.49789   2
  11  -7   0 49.3363 16.3751   1
  11  -7   0 25.1960 14.6829   1
  11   7   0 39.6004 18.1064   1
 -12  -7   0 12.0247 11.8359   1
 -12   7   0 1.05027 1.99126   2
  12  -7   0 -3.1048 2.68101   2
 -12   7   0 -1.2768 9.95560   1
  12   7   0 11.9877 16.7718   1
  12  -7   0 -20.128 11.3551   1
  12  -7   0 1.75197 14.3764   1
 -13   7   0 8.58776 11.2313   1
  13  -7   0 17.1894 13.8821   1
  13  -7   0 8.84171 3.08718   2
  13   7   0 14.7354 17.3668   1
 -13   7   0 8.18365 2.25473   2
 -13  -7   0 -2.3170 11.3910   1
  13  -7   0 10.4922 16.0013   1
  14   7   0 7.62315 18.8337   1
 -14   7   0 33.8328 12.6838   1
  14  -7   0 28.0818 4.15451   2
  14  -7   0 29.6267 15.6400   1
 -14  -7   0 28.6276 3.64030   2
 -14  -7   0 23.1326 13.2307   1
  15  -7   0 -25.752 12.6760   1
  15  -7   0 7.46677 3.31694   2
 -15  -7   0 5.35117 2.44551   2
 -15  -7   0 -4.7068 11.6312   1
  15   7   0 -7.3914 17.0538   1
 -15   7   0 -4.9172 10.8202   1
 -15   7   0 4.01251 2.21303   2
  16   7   0 51.6241 22.5617   1
 -16   7   0 18.9897 2.98665   2
 -16  -7   0 19.7276 3.28776   2
 -16   7   0 0.01104 12.0978   1
  16  -7   0 22.4745 4.04977   2
  16  -7   0 26.3251 16.1032   1
 -16  -7   0 24.9993 13.5805   1
 -17   7   0 6.39137 11.9889   1
  17  -7   0 -9.3223 14.0369   1
 -17  -7   0 -3.8080 12.6527   1
  17  -7   0 -2.7127 3.57915   2
 -17   7   0 5.59949 2.30212   2
  17   7   0 44.1944 19.9565   1
 -17  -7   0 0.19491 2.63640   2
 -18  -7   0 33.5225 15.4002   1
  18  -7   0 1.50886 3.72561   2
  18  -7   0 -6.5013 15.3669   1
  18   7   0 22.6832 19.4341   1
 -18   7   0 12.1933 12.6586   1
 -19  -7   0 5.24023 2.87222   2
 -19   7   0 4.67881 2.48727   2
 -20   7   0 57.8023 6.38578   2
 -20  -7   0 53.0633 6.44925   2
   0   8   0 68.1486 14.2499   1
   0  -8   0 74.9388 13.3163   1
   0  -8   0 53.4379 5.86873   2
   0  -8   0 64.8271 13.3174   1
  -1  -8   0 4.77270 1.81036   2
   1  -8   0 0.31882 1.77196   2
  -1  -8   0 -2.5025 8.82158   1
  -1  -8   0 -4.4839 8.51750   1
   1  -8   0 4.86351 9.72880   1
   1  -8   0 5.57075 9.04177   1
   1   8   0 22.5000 12.1635   1
   2  -8   0 4.01893 9.91271   1
   2  -8   0 4.94989 1.94002   2
   2   8   0 1.22667 10.6749   1
  -2  -8   0 2.46552 1.63038   2
   2  -8   0 6.78009 9.13595   1
  -2  -8   0 6.73900 9.21528   1
  -2  -8   0 12.2210 9.27594   1
   3  -8   0 133.369 21.6276   1
   3  -8   0 156.042 14.3102   2
   3   8   0 135.850 23.0331   1
  -3  -8   0 146.875 21.0851   1
   3  -8   0 156.280 22.7498   1
   4  -8   0 27.7964 12.4904   1
   4  -8   0 38.6711 12.3161   1
   4  -8   0 49.8494 5.26292   2
  -4  -8   0 66.0976 13.3272   1
   4   8   0 30.7086 14.5239   1
   5  -8   0 6.54979 2.24759   2
   5  -8   0 12.3523 11.1338   1
   5   8   0 -2.1563 12.0973   1
  -5  -8   0 5.31041 9.88054   1
   5  -8   0 3.74491 10.0900   1
   6  -8   0 66.0876 14.8017   1
   6  -8   0 69.5858 6.87252   2
  -6  -8   0 56.6728 13.9919   1
   6  -8   0 50.6152 14.8818   1
   6   8   0 55.6911 17.1960   1
   7   8   0 54.5281 15.8896   1
   7  -8   0 15.8433 2.96766   2
  -7  -8   0 33.3277 12.0947   1
   7  -8   0 23.1278 12.3185   1
   7  -8   0 11.5632 12.0065   1
  -8  -8   0 126.423 20.9836   1
   8  -8   0 148.354 13.5721   2
   8  -8   0 117.900 21.2043   1
   8   8   0 128.046 24.1198   1
   8  -8   0 153.656 23.1008   1
   9  -8   0 19.5946 3.13702   2
   9  -8   0 8.22793 12.2318   1
   9  -8   0 17.3502 13.5965   1
  -9  -8   0 6.92877 10.6949   1
   9   8   0 30.7219 17.0478   1
  10  -8   0 117.243 11.5923   2
  10  -8   0 132.699 21.2245   1
  10  -8   0 106.520 19.8394   1
  10   8   0 131.468 24.2768   1
 -10  -8   0 111.214 18.9024   1
  11  -8   0 -2.4470 12.0052   1
 -11  -8   0 9.88673 11.7674   1
  11  -8   0 1.41348 2.71573   2
  11   8   0 10.1262 16.2595   1
  11  -8   0 4.52786 13.7063   1
 -12   8   0 3.41564 2.42760   2
  12  -8   0 10.0171 14.7089   1
 -12   8   0 5.01129 11.6857   1
 -12  -8   0 30.5906 12.8347   1
  12  -8   0 -14.476 12.0438   1
  12   8   0 17.9015 17.5417   1
  12  -8   0 -2.6478 3.00685   2
 -13   8   0 21.6161 13.8567   1
  13  -8   0 14.5791 3.39673   2
  13   8   0 30.0861 18.7913   1
  13  -8   0 -8.9639 14.8759   1
  13  -8   0 29.3265 14.8488   1
 -13   8   0 15.4920 2.81342   2
 -13  -8   0 22.3071 13.7209   1
  14  -8   0 11.6531 15.7831   1
 -14   8   0 14.3641 12.6260   1
  14  -8   0 33.0343 15.5861   1
 -14  -8   0 -8.3930 12.2814   1
 -14   8   0 15.0164 2.83626   2
 -14  -8   0 16.2721 2.92691   2
  14   8   0 -8.5056 17.0226   1
  14  -8   0 15.8138 3.54105   2
  15  -8   0 34.4893 4.87619   2
  15   8   0 26.3424 20.4247   1
 -15  -8   0 39.8139 4.50623   2
  15  -8   0 38.2856 16.7493   1
 -15   8   0 10.4156 13.6119   1
 -15  -8   0 49.6656 15.4813   1
  15  -8   0 22.8166 16.5497   1
  16   8   0 42.1148 21.1550   1
 -16  -8   0 6.09673 13.4570   1
  16  -8   0 19.3544 16.2990   1
  16  -8   0 -2.2617 15.4467   1
 -16   8   0 18.8599 2.93870   2
 -16  -8   0 15.4297 3.10307   2
 -16   8   0 17.0056 13.3315   1
  16  -8   0 12.9464 3.79491   2
  17  -8   0 9.20330 3.85510   2
 -17   8   0 17.9415 2.80353   2
 -17  -8   0 12.8359 3.10114   2
 -18   8   0 -3.3409 2.33902   2
  18  -8   0 -6.7808 3.69174   2
 -18  -8   0 3.86567 2.83666   2
   0  -9   0 8.17887 2.14215   2
   0  -9   0 -8.5018 9.25071   1
   0  -9   0 20.5821 10.2609   1
   1   9   0 22.9079 12.8356   1
  -1  -9   0 11.2773 2.01886   2
   1  -9   0 8.93928 10.4588   1
  -1  -9   0 11.1110 10.1291   1
   1  -9   0 11.1433 2.17509   2
   1  -9   0 -4.6036 8.78904   1
  -1  -9   0 3.49197 9.92544   1
   2  -9   0 76.7984 13.9233   1
  -2  -9   0 65.1201 13.9634   1
   2  -9   0 66.4480 14.1841   1
   2   9   0 52.3660 16.2764   1
   2  -9   0 51.4787 5.82711   2
  -2  -9   0 51.5446 5.80475   2
  -2  -9   0 58.1130 13.9005   1
  -3  -9   0 -6.5123 8.99809   1
   3  -9   0 8.96775 9.76070   1
  -3  -9   0 7.02414 1.84375   2
   3   9   0 -1.8399 11.7768   1
  -3  -9   0 4.99790 10.1792   1
   3  -9   0 5.28280 11.0562   1
   3  -9   0 5.73786 2.09257   2
   4  -9   0 10.2871 11.4537   1
   4   9   0 7.71262 14.0642   1
  -4  -9   0 29.0137 11.3924   1
  -4  -9   0 13.0188 10.1280   1
   4  -9   0 9.62654 10.3925   1
   5   9   0 34.0313 16.3352   1
   5  -9   0 38.1507 12.6602   1
   5  -9   0 37.3267 13.5711   1
  -5  -9   0 60.6435 13.4487   1
   5  -9   0 37.6347 4.47468   2
   6  -9   0 71.2658 16.1640   1
   6   9   0 67.9060 18.6596   1
   6  -9   0 70.7966 15.1391   1
  -6  -9   0 97.5917 16.4272   1
   6  -9   0 67.8230 7.45721   2
   7  -9   0 -14.433 10.1703   1
   7   9   0 1.28499 14.2062   1
  -7  -9   0 26.2290 11.7072   1
   7  -9   0 0.13610 11.5955   1
   7  -9   0 4.39583 2.39969   2
   8   9   0 19.7303 17.4625   1
  -8  -9   0 20.6334 11.7641   1
   8  -9   0 7.39802 12.0240   1
   8  -9   0 13.5277 3.10079   2
   8  -9   0 22.4670 12.3863   1
  -9  -9   0 -13.736 9.97291   1
   9  -9   0 -4.6533 11.7063   1
   9  -9   0 -15.139 11.2565   1
   9   9   0 17.0098 16.7722   1
   9  -9   0 1.95463 2.79121   2
 -10  -9   0 -3.9867 10.5532   1
  10  -9   0 -5.7231 2.62546   2
  10  -9   0 -1.6557 12.3637   1
  10  -9   0 8.32351 12.2032   1
  10   9   0 21.6273 17.4442   1
  11  -9   0 -8.5742 12.6916   1
  11  -9   0 15.8463 12.2198   1
  11   9   0 -0.0880 17.3917   1
 -11  -9   0 -6.7220 11.0703   1
  11  -9   0 2.64832 2.98804   2
  12   9   0 3.39365 17.4792   1
  12  -9   0 -16.221 12.3631   1
  12  -9   0 -7.2079 13.7150   1
 -12  -9   0 -7.4039 11.4280   1
  13   9   0 -9.5049 17.7670   1
  13  -9   0 19.3532 15.5837   1
  13  -9   0 26.8064 14.4934   1
  13  -9   0 31.2316 4.37609   2
  14  -9   0 8.13736 3.61328   2
 -14  -9   0 8.03917 2.88860   2
  15  -9   0 14.9704 4.14861   2
 -15  -9   0 15.3256 3.03556   2
 -16  -9   0 0.21250 3.04108   2
  16  -9   0 11.8423 4.12169   2
   0 -10   0 8.58460 2.33679   2
   0 -10   0 -6.6957 9.69323   1
   0 -10   0 6.54333 10.8268   1
  -1 -10   0 163.140 22.4543   1
   1 -10   0 130.103 20.8172   1
   1 -10   0 156.207 23.0858   1
  -1 -10   0 141.025 14.0887   2
  -1 -10   0 149.918 23.1735   1
   1 -10   0 152.190 14.0061   2
   2 -10   0 34.7229 11.9034   1
   2 -10   0 18.0422 12.2993   1
  -2 -10   0 21.3964 12.1425   1
  -2 -10   0 32.8689 3.82340   2
   2  10   0 32.3391 16.5894   1
   2 -10   0 33.8317 3.86918   2
  -2 -10   0 35.7609 13.0506   1
   3 -10   0 63.1893 14.2261   1
   3  10   0 56.7538 18.3595   1
  -3 -10   0 47.1747 5.74849   2
   3 -10   0 68.2374 14.7305   1
  -3 -10   0 65.6007 14.8379   1
  -3 -10   0 74.3736 14.8169   1
   3 -10   0 46.9411 5.80794   2
   4 -10   0 -0.1664 11.1126   1
  -4 -10   0 -2.2869 10.0842   1
   4 -10   0 0.31810 2.41739   2
   4 -10   0 9.69518 10.3026   1
  -4 -10   0 -5.8824 9.49030   1
   4  10   0 -30.381 12.0581   1
  -4 -10   0 0.54292 2.18933   2
  -5 -10   0 3.88244 10.8873   1
   5 -10   0 -1.9006 11.2819   1
   5 -10   0 -5.4911 9.99820   1
   5  10   0 9.45310 15.1175   1
  -5 -10   0 1.89741 1.89622   2
  -5 -10   0 13.3907 10.8568   1
   5 -10   0 6.83020 2.55333   2
   6 -10   0 64.2948 6.82578   2
   6 -10   0 61.9874 15.9081   1
   6 -10   0 42.5189 14.0926   1
   6  10   0 85.1863 21.6341   1
  -6 -10   0 72.4272 15.6731   1
   7 -10   0 6.43422 11.1268   1
   7 -10   0 -0.8702 2.68307   2
   7 -10   0 5.21838 11.2616   1
  -7 -10   0 22.0689 11.5076   1
   7  10   0 -19.109 14.2974   1
  -8 -10   0 -8.9924 10.9053   1
   8 -10   0 4.09103 11.1344   1
   8  10   0 -12.712 15.4426   1
   8 -10   0 3.97015 11.3931   1
   8 -10   0 4.84802 2.77802   2
   9 -10   0 8.05455 2.91174   2
   9  10   0 40.5318 19.2322   1
   9 -10   0 -21.028 10.3795   1
  -9 -10   0 7.14107 11.7018   1
   9 -10   0 -9.9236 11.3085   1
  10 -10   0 18.7413 3.41599   2
  11 -10   0 -2.4940 2.93742   2
  12 -10   0 4.36650 3.16147   2
  13 -10   0 5.72893 3.29192   2
 -13 -10   0 10.1588 3.05108   2
   0 -11   0 9.12399 2.44281   2
   1 -11   0 31.7271 3.87890   2
  -1 -11   0 32.2514 3.90746   2
  -2 -11   0 23.7926 3.29584   2
   2 -11   0 24.2583 3.32983   2
  -3 -11   0 14.5971 2.60213   2
   3 -11   0 8.48283 2.68208   2
   4 -11   0 19.9138 3.32949   2
  -4 -11   0 24.6565 2.94294   2
   5 -11   0 7.34472 3.00706   2
  -5 -11   0 11.4241 2.53595   2
  -6 -11   0 -0.6621 1.97565   2
   6 -11   0 -1.9381 2.77451   2
  -7 -11   0 2.43330 2.34236   2
   7 -11   0 3.94731 2.61286   2
   8 -11   0 2.28816 2.61256   2
  -2   0  -1 645.057 54.9995   1
   2   0  -1 529.670 54.1508   2
   2   0  -1 586.172 55.0478   1
  -3   0   1 10.8572 5.57797   1
   3   0   1 3.76136 5.18749   1
  -3   0  -1 10.2236 5.21657   1
   3   0  -1 9.02173 5.74322   1
  -4   0   1 5361.49 499.371   1
  -4   0  -1 5247.96 499.287   1
   4   0   1 5406.39 499.436   1
   4   0  -1 5477.64 499.503   1
  -5   0  -1 0.17106 6.79658   1
   5   0  -1 -0.3321 7.84791   1
   5   0   1 5.50899 7.55648   1
  -5   0   1 -0.6574 6.84129   1
  -6   0   1 109.466 15.7002   1
  -6   0  -1 101.597 15.2696   1
  -6   0   1 117.095 11.4971   2
   6   0  -1 133.185 11.5447   2
  -6   0  -1 124.809 11.5000   2
   7   0  -1 2.66014 1.57670   2
   7   0  -1 7.41363 9.16249   1
   7   0   1 5.27443 8.34009   1
  -7   0  -1 3.50084 8.11160   1
  -7   0   1 2.38063 1.38726   2
  -7   0  -1 3.06225 1.38877   2
  -7   0   1 -2.2240 7.90856   1
  -8   0  -1 325.775 29.7464   2
  -8   0   1 312.886 29.7425   2
  -9   0   1 -4.4380 9.83237   1
   9   0  -1 3.42970 2.12765   2
   9   0  -1 21.0848 11.8547   1
  -9   0  -1 7.01504 10.5359   1
   9   0   1 2.16956 10.9233   1
 -10   0   1 99.1446 9.48590   2
 -10   0  -1 100.538 9.47938   2
 -10   0   1 93.3392 16.0734   1
 -10   0  -1 103.342 16.4484   1
  10   0  -1 66.8991 16.2308   1
 -11   0   1 3.03477 1.63427   2
  11   0   1 -9.1240 10.2732   1
 -11   0  -1 -1.2092 9.65933   1
 -11   0   1 -4.8754 9.66584   1
  11   0  -1 9.23373 11.7578   1
  12   0   1 84.2718 17.1641   1
 -12   0  -1 93.2505 9.12374   2
 -12   0   1 95.2941 9.13319   2
 -12   0  -1 88.4878 16.1658   1
 -12   0   1 105.066 16.6793   1
 -13   0  -1 6.26133 1.88905   2
 -13   0  -1 2.98017 9.68730   1
  13   0   1 -6.2173 10.3288   1
 -13   0   1 3.71652 1.92544   2
  13   0  -1 -4.4717 10.1298   1
 -13   0   1 -2.8534 9.11514   1
  14   0   1 108.444 20.4454   1
 -14   0  -1 127.298 19.0914   1
 -14   0   1 136.906 19.5036   1
 -14   0   1 128.592 12.1000   2
 -14   0  -1 123.846 12.0857   2
  15   0   1 3.66025 13.0894   1
 -15   0   1 -1.9395 10.2677   1
 -15   0   1 -2.9778 2.15567   2
 -15   0  -1 1.94544 10.5482   1
 -15   0  -1 0.18952 2.14375   2
  15   0  -1 -5.6612 11.7739   1
  16   0   1 28.9850 15.9943   1
 -16   0   1 38.9896 13.6298   1
 -16   0  -1 31.6213 13.4854   1
 -16   0   1 27.6069 3.49183   2
  16   0  -1 12.7713 14.0562   1
 -16   0  -1 27.2258 3.51185   2
 -17   0   1 -2.6643 2.33140   2
 -17   0  -1 -4.0321 2.33056   2
 -17   0   1 -6.4137 10.9762   1
 -17   0  -1 4.85151 11.6895   1
  17   0   1 -13.022 13.2993   1
  17   0  -1 5.12264 14.3971   1
  18   0   1 132.864 26.1915   1
 -18   0  -1 169.775 15.6074   2
 -18   0  -1 174.684 25.7722   1
 -18   0   1 124.760 23.1399   1
 -18   0   1 167.690 15.6041   2
  19   0   1 16.2886 17.1671   1
 -19   0   1 6.01065 2.51271   2
  19   0  -1 -18.543 14.4231   1
 -19   0   1 5.13299 12.3675   1
 -19   0  -1 -1.7178 2.44845   2
 -19   0  -1 -16.104 11.4352   1
 -20   0   1 44.1266 5.37262   2
  20   0   1 40.2797 20.6222   1
 -20   0   1 43.3446 15.4852   1
 -20   0  -1 46.2510 5.33800   2
 -20   0  -1 39.9316 15.3770   1
  20   0  -1 9.31977 17.6757   1
 -21   0   1 -3.4746 11.4411   1
 -21   0   1 3.26160 2.65747   2
  21   0  -1 -11.796 15.4198   1
  21   0   1 2.73853 18.0423   1
 -21   0  -1 0.12086 2.65915   2
 -21   0  -1 -7.8410 12.1132   1
 -22   0   1 10.9330 2.89756   2
 -22   0  -1 6.61947 13.4207   1
  22   0  -1 14.0905 19.4174   1
 -22   0   1 18.2211 14.6576   1
  22   0   1 11.6257 19.1920   1
 -22   0  -1 2.79916 2.89836   2
 -23   0  -1 1.82161 2.83040   2
 -23   0   1 -7.9917 13.0818   1
 -23   0   1 -6.0899 2.80378   2
 -23   0  -1 10.7338 13.4402   1
  23   0   1 24.0457 20.8102   1
  23   0  -1 -10.164 18.2060   1
 -24   0   1 7.25993 2.99088   2
 -24   0  -1 7.78508 3.02442   2
 -25   0   1 1.91370 2.90888   2
 -25   0  -1 0.91027 3.00988   2
   0   1   1 2.82821 3.88435   1
   0  -1  -1 0.54133 3.23872   1
  -1   1   1 1529.69 140.505   1
  -1  -1  -1 1342.04 140.421   1
   1   1  -1 1604.65 140.181   1
   1   1   1 1481.12 140.542   1
  -1   1  -1 1569.10 139.942   1
  -2   1   1 691.603 62.8379   1
  -2  -1  -1 664.303 62.8164   1
   2   1  -1 695.545 62.6538   1
   2  -1   1 687.404 62.2532   1
  -2   1   1 615.291 61.5327   2
   2  -1   1 636.218 61.5220   2
  -2  -1   1 707.325 62.5774   1
  -2   1  -1 684.994 62.2931   1
   2   1   1 635.341 62.8956   1
   2  -1  -1 610.567 61.5345   2
   2  -1  -1 692.915 62.9300   1
  -3   1   1 216.882 21.7353   2
   3   1  -1 255.389 24.4472   1
  -3  -1  -1 251.387 24.4718   1
  -3   1   1 246.989 24.5716   1
   3  -1  -1 224.951 21.7506   2
   3   1   1 238.633 24.7080   1
  -3   1  -1 239.863 23.6200   1
  -3  -1   1 225.361 21.7360   2
  -3   1  -1 238.920 21.7334   2
   3  -1  -1 245.548 24.6855   1
  -3  -1   1 226.391 24.2073   1
  -4   1   1 704.798 73.4178   2
  -4   1   1 785.402 75.2138   1
   4   1  -1 778.829 75.3734   1
  -4  -1  -1 778.183 75.3398   1
  -4   1  -1 749.648 73.4133   2
  -4  -1   1 833.167 75.4353   1
  -4   1  -1 794.288 74.9967   1
   4  -1  -1 878.459 73.4332   2
  -4  -1   1 796.748 73.4199   2
   4   1   1 814.093 75.6449   1
   4  -1  -1 805.777 75.4279   1
  -5  -1  -1 328.688 34.8754   1
  -5   1   1 355.181 32.1145   2
   5   1  -1 338.003 35.2611   1
  -5   1   1 354.627 34.9943   1
   5   1   1 327.721 35.5727   1
  -5   1  -1 352.285 34.6561   1
   5  -1  -1 318.687 35.3763   1
  -5  -1   1 374.067 35.0571   1
   6   1  -1 575.522 56.5239   1
  -6  -1  -1 597.516 56.3876   1
   6  -1   1 502.431 57.9179   1
  -6   1   1 545.489 53.4651   2
  -6   1   1 582.372 56.3004   1
   6  -1  -1 588.170 53.4873   2
  -6  -1   1 620.132 56.5611   1
  -6  -1   1 547.287 53.4697   2
  -6   1  -1 551.857 53.4631   2
   6  -1  -1 576.726 56.5445   1
  -6   1  -1 648.256 56.0780   1
   6   1   1 607.732 56.9061   1
  -7   1   1 -3.9193 7.91631   1
   7   1  -1 -5.8779 8.46551   1
  -7   1   1 6.10926 1.44489   2
   7  -1   1 5.22110 8.89237   1
  -7  -1  -1 7.28561 8.36567   1
   7   1   1 1.98407 9.91168   1
   7  -1  -1 0.68715 1.59800   2
   7  -1  -1 -2.3913 9.06682   1
  -7   1  -1 3.10884 8.24802   1
  -7  -1   1 5.65743 8.92117   1
  -7   1  -1 3.57059 1.42550   2
  -7  -1   1 6.11727 1.48676   2
  -9   1   1 33.0976 4.48663   2
   9  -1   1 66.5809 12.8943   1
   9   1  -1 32.7047 12.3152   1
  -9  -1  -1 39.6172 4.46390   2
  -9  -1  -1 72.4647 13.1204   1
   9  -1  -1 66.8069 13.8828   1
   9  -1  -1 38.0891 4.19068   2
  -9   1  -1 41.9716 4.42785   2
   9   1   1 35.7460 13.1084   1
  -9  -1   1 29.8416 4.00297   2
 -10   1   1 25.6978 11.1127   1
 -10  -1  -1 20.0224 11.2398   1
  10   1  -1 18.5109 11.1277   1
  10  -1   1 11.6901 11.2460   1
 -10   1  -1 16.3987 10.5715   1
 -10  -1   1 34.0583 11.4525   1
  10  -1  -1 11.9745 12.1097   1
  10   1   1 7.32771 11.4033   1
 -11   1   1 443.523 49.1070   1
 -11  -1  -1 537.930 49.6367   1
 -11   1   1 460.445 44.2769   2
  11  -1   1 463.207 49.7290   1
 -11  -1  -1 503.505 44.2886   2
  11   1  -1 485.550 50.3172   1
 -11  -1   1 460.027 44.2781   2
 -11  -1   1 472.654 49.2364   1
 -11   1  -1 481.730 48.9855   1
  11  -1  -1 469.335 44.3216   2
  11  -1  -1 469.712 50.1649   1
 -11   1  -1 487.100 44.2868   2
  11   1   1 459.804 50.4845   1
 -12  -1  -1 140.590 12.4727   2
 -12   1   1 122.257 12.4726   2
 -12   1   1 151.815 19.8938   1
 -12  -1  -1 132.704 19.6979   1
 -12   1  -1 152.820 21.2639   1
  12  -1  -1 131.422 12.6121   2
 -12   1  -1 126.763 12.4715   2
 -12  -1   1 146.194 20.6765   1
  12   1   1 108.816 20.2865   1
 -12  -1   1 128.774 12.4736   2
 -13   1   1 34.0112 3.36504   2
 -13  -1  -1 26.3374 11.1939   1
  13  -1   1 27.3665 12.4843   1
 -13   1   1 27.3956 10.9841   1
  13   1  -1 11.0311 11.4364   1
 -13  -1   1 16.8757 10.8637   1
  13   1   1 -1.3879 11.2122   1
 -13  -1   1 30.3970 3.32804   2
  13  -1  -1 21.6047 12.1070   1
 -13   1  -1 30.3113 3.31254   2
  13  -1  -1 21.2516 3.60511   2
 -13   1  -1 44.0578 12.2295   1
 -14   1   1 17.1518 10.8926   1
 -14  -1  -1 9.03011 11.1321   1
  14   1  -1 3.23680 11.7772   1
 -14  -1  -1 7.65554 2.10665   2
 -14   1   1 6.33144 2.11290   2
  14  -1   1 10.3516 12.5081   1
 -14  -1   1 0.97891 10.6284   1
  14   1   1 -10.085 12.1770   1
 -14   1  -1 9.68175 10.8118   1
  14  -1  -1 12.2611 12.7109   1
 -14  -1   1 2.14512 2.05949   2
 -14   1  -1 4.04814 2.07752   2
 -15   1   1 15.7583 2.64731   2
 -15  -1  -1 16.2173 2.71822   2
  15   1  -1 21.4353 13.7274   1
 -15   1   1 11.0254 11.7927   1
 -15  -1  -1 29.2636 12.7612   1
  15  -1   1 12.9268 13.0483   1
  15  -1  -1 -0.1758 12.3388   1
 -15  -1   1 12.2332 11.5708   1
  15   1   1 13.4000 14.2542   1
 -15   1  -1 15.5712 2.67265   2
 -15  -1   1 15.7122 2.65121   2
 -15   1  -1 23.8304 12.0486   1
  16   1  -1 22.4106 14.8053   1
 -16  -1  -1 6.81122 2.32853   2
 -16   1   1 6.05270 2.32921   2
  16  -1   1 3.16565 13.7574   1
 -16   1   1 12.0773 12.3385   1
 -16  -1  -1 3.98886 11.8709   1
 -16   1  -1 7.61182 11.8011   1
 -16  -1   1 0.95966 11.8093   1
  16  -1  -1 4.91803 13.7152   1
  16   1   1 4.49456 15.5244   1
 -16  -1   1 9.62064 2.32856   2
  17  -1   1 8.03163 15.0241   1
 -17   1   1 -1.9973 2.26766   2
 -17   1   1 -2.3155 11.5189   1
  17   1  -1 -3.7497 15.1416   1
 -17  -1  -1 7.83236 12.4610   1
 -17  -1  -1 1.01434 2.29869   2
  17  -1  -1 5.58740 14.5758   1
  17   1   1 30.9170 17.0511   1
 -17  -1   1 -3.7059 2.24626   2
 -17  -1   1 21.6039 12.7067   1
 -17   1  -1 5.90513 12.0532   1
 -17   1  -1 -3.5083 2.36576   2
 -18  -1  -1 6.60068 2.52071   2
  18  -1   1 18.3042 15.9492   1
  18   1  -1 -2.7275 15.4157   1
 -18   1   1 13.3703 2.54785   2
 -18   1   1 1.01521 12.4151   1
 -18  -1  -1 -4.5621 11.9917   1
  18   1   1 -12.314 15.2881   1
 -18  -1   1 10.5391 2.52905   2
  18  -1  -1 1.13116 15.0944   1
 -18   1  -1 3.62527 2.54929   2
 -18  -1   1 9.96485 12.7201   1
 -18   1  -1 -10.056 11.4638   1
 -19  -1  -1 13.1212 2.84506   2
  19   1  -1 -25.330 14.5916   1
 -19   1   1 14.0585 2.79040   2
 -19  -1  -1 -4.3760 12.9000   1
 -19   1   1 15.9282 13.0967   1
  19  -1   1 29.0390 17.7336   1
  19   1   1 1.24250 17.8844   1
 -19  -1   1 5.75040 12.9872   1
  19  -1  -1 5.04351 15.6150   1
 -19   1  -1 13.1024 2.87269   2
 -19   1  -1 23.8528 14.0331   1
 -19  -1   1 15.3948 2.84117   2
 -20  -1  -1 8.92619 2.70397   2
 -20   1   1 -0.0190 12.4831   1
 -20   1   1 9.01588 2.67051   2
 -20  -1  -1 11.8748 12.6139   1
  20  -1   1 14.0667 17.1268   1
  20   1  -1 -4.9021 16.1086   1
 -20  -1   1 10.5516 2.74100   2
 -20  -1   1 5.84298 12.6011   1
  20   1   1 41.9199 19.7586   1
 -20   1  -1 8.01045 13.1723   1
  20  -1  -1 5.30319 16.6538   1
 -20   1  -1 9.60520 2.77107   2
 -21  -1  -1 1.83120 2.58122   2
  21  -1   1 -13.448 15.9693   1
  21   1  -1 20.2107 17.7071   1
 -21  -1  -1 10.8126 13.1379   1
 -21   1   1 -17.247 11.8126   1
 -21   1   1 4.32955 2.64586   2
 -21  -1   1 -4.9332 11.7279   1
 -21   1  -1 -20.118 11.4181   1
 -21  -1   1 0.78507 2.63399   2
 -21   1  -1 4.45546 2.69984   2
  21   1   1 -27.716 17.0812   1
  21  -1  -1 10.4131 17.5365   1
  22  -1   1 -6.8375 17.4421   1
  22   1  -1 -4.6192 19.1381   1
 -22   1   1 9.88046 13.6797   1
 -22  -1  -1 3.09039 2.73511   2
 -22  -1  -1 11.3337 13.9046   1
 -22   1   1 3.04473 2.76648   2
 -22  -1   1 -0.1942 12.0777   1
 -22   1  -1 -19.488 12.6843   1
  22   1   1 33.0797 20.3887   1
 -22   1  -1 -0.0667 2.78260   2
 -22  -1   1 5.86926 2.80112   2
  22  -1  -1 2.51453 17.5522   1
  23   1  -1 0.18798 19.1974   1
 -23  -1  -1 6.98305 2.97276   2
 -23  -1  -1 20.1975 15.0815   1
 -23   1   1 3.13535 13.1875   1
 -23   1   1 8.84734 2.92131   2
  23  -1   1 -19.478 17.4313   1
  23  -1  -1 10.8052 19.0789   1
 -23  -1   1 3.24814 13.6762   1
  23   1   1 2.80908 19.3131   1
 -23  -1   1 8.71596 2.93678   2
 -23   1  -1 8.58406 2.98243   2
 -23   1  -1 12.5212 14.2573   1
 -24   1   1 -0.0953 2.84570   2
 -24  -1  -1 3.80495 2.94091   2
 -24   1  -1 1.70812 2.93984   2
 -24  -1   1 5.43405 2.90198   2
   0   2  -1 -3.2885 4.92184   1
   0  -2  -1 0.24255 6.34317   1
   0   2   1 -11.865 6.18683   1
   0  -2   1 -1.7691 4.15926   1
   1   2  -1 782.791 72.6220   1
   1  -2   1 802.381 72.3564   1
   1  -2   1 757.939 72.2817   1
  -1  -2  -1 793.409 73.2122   1
   1  -2   1 762.161 71.4157   2
  -1   2  -1 788.023 72.3702   1
  -1   2  -1 723.602 72.2820   1
   1  -2  -1 747.256 73.0406   1
  -1  -2   1 785.477 72.5193   1
   1   2   1 761.140 73.3098   1
   2   2  -1 414.368 38.9170   1
  -2   2   1 371.000 39.0079   1
  -2  -2  -1 420.679 39.1952   1
  -2   2   1 396.343 36.8877   2
   2  -2   1 406.727 38.2867   1
   2  -2   1 372.496 38.1278   1
  -2   2  -1 397.333 38.2792   1
   2   2   1 383.746 39.5801   1
  -2  -2   1 415.237 38.6172   1
   3  -2   1 1407.01 125.815   1
   3   2  -1 1363.82 126.273   1
  -3  -2  -1 1355.93 126.424   1
  -3   2   1 1292.70 126.199   1
   3   2   1 1325.45 126.525   1
  -3   2  -1 1315.04 125.713   1
  -4  -2  -1 512.313 49.6722   1
  -4   2   1 500.923 47.1229   2
   4  -2   1 548.067 49.1047   1
   4   2  -1 526.354 49.9225   1
   4  -2   1 493.717 47.1115   2
  -4   2   1 479.819 49.4439   1
   4  -2  -1 495.217 49.6577   1
   4   2   1 534.095 50.1736   1
  -4   2  -1 537.127 49.0141   1
   4  -2  -1 473.310 47.1292   2
  -4   2  -1 510.217 47.1097   2
  -5  -2  -1 69.6823 11.4592   1
  -5   2   1 62.0711 10.7967   1
   5   2  -1 65.7437 11.4486   1
   5  -2   1 60.2525 9.50666   1
  -5  -2   1 70.0008 11.1778   1
  -5   2  -1 72.8839 10.4358   1
   5  -2  -1 64.9528 6.05066   2
   5   2   1 57.8389 11.7035   1
   5  -2  -1 51.0318 10.9104   1
  -5   2  -1 55.5796 5.91238   2
  -6  -2  -1 163.790 19.7323   1
  -6   2   1 143.773 14.3655   2
  -6   2   1 164.703 19.2891   1
   6   2  -1 156.567 21.0312   1
  -6   2  -1 189.256 19.2230   1
   6  -2  -1 178.067 20.3169   1
   6   2   1 168.938 21.4147   1
  -6  -2   1 143.892 19.8211   1
   6  -2  -1 149.815 14.4099   2
  -6   2  -1 146.411 14.3459   2
  -7  -2  -1 188.687 21.6988   1
   7   2  -1 145.256 22.5211   1
  -7   2   1 147.669 20.9054   1
   7   2   1 164.438 23.6713   1
   7  -2  -1 186.216 22.5608   1
  -7  -2   1 148.557 21.4099   1
  -7   2  -1 167.471 20.9598   1
  -8   2   1 34.9758 4.18975   2
  -8  -2  -1 28.5433 11.1639   1
  -8   2   1 59.9019 11.8866   1
   8   2  -1 8.91959 11.7549   1
  -8  -2   1 31.6659 4.16321   2
   8  -2  -1 30.5290 11.8427   1
  -8  -2   1 41.2052 11.7350   1
  -8   2  -1 37.1596 3.69306   2
  -8   2  -1 28.6920 10.6135   1
   8   2   1 13.1605 12.3335   1
   9  -2   1 130.398 12.5826   2
  -9   2   1 125.391 19.2645   1
  -9  -2  -1 126.467 18.3197   1
  -9  -2   1 139.975 18.9477   1
   9  -2  -1 125.843 12.4171   2
  -9   2  -1 130.546 19.5196   1
  -9  -2   1 130.752 12.3317   2
  10  -2   1 331.454 32.7897   2
  10   2  -1 326.763 39.2080   1
 -10  -2  -1 381.288 38.2300   1
 -10   2   1 354.673 37.7422   1
 -10   2   1 359.220 32.7554   2
  10  -2   1 328.020 38.6182   1
 -10   2  -1 374.926 37.5776   1
 -10  -2   1 372.787 38.2461   1
 -10  -2   1 360.553 32.7639   2
 -10   2  -1 346.369 32.7526   2
  10  -2  -1 328.853 39.1638   1
  10  -2  -1 350.797 32.8074   2
  10   2   1 372.384 40.0005   1
 -11   2   1 189.314 18.6202   2
  11   2  -1 183.142 27.1832   1
 -11  -2  -1 202.171 18.6388   2
  11  -2   1 169.169 26.5271   1
 -11   2   1 228.077 25.2856   1
 -11  -2  -1 207.785 25.8989   1
 -11   2  -1 213.162 25.3563   1
 -11  -2   1 222.747 26.4156   1
  11   2   1 208.587 28.0112   1
 -11  -2   1 202.617 18.6410   2
  11  -2  -1 169.447 27.1705   1
 -11   2  -1 193.652 18.6234   2
  11  -2  -1 201.209 18.7413   2
  12  -2   1 11.6986 10.9071   1
  12   2  -1 4.29033 11.2731   1
 -12  -2  -1 27.8116 10.5716   1
 -12   2   1 22.9009 2.67029   2
 -12  -2  -1 18.9466 2.67690   2
 -12   2   1 24.5270 10.6054   1
  12  -2  -1 2.53386 11.2170   1
  12   2   1 2.52737 11.8293   1
 -12  -2   1 20.4711 2.69776   2
 -12   2  -1 23.0952 2.70787   2
  12  -2  -1 18.9425 3.00672   2
 -12   2  -1 10.2244 10.0816   1
 -12  -2   1 25.9834 11.0214   1
 -13   2   1 34.1574 12.3341   1
 -13   2   1 53.6860 5.27584   2
  13   2  -1 12.3174 13.1184   1
 -13  -2  -1 47.7700 5.26002   2
 -13  -2  -1 47.1552 12.8525   1
 -13  -2   1 48.1205 5.24293   2
 -13   2  -1 47.9396 5.30384   2
  13  -2  -1 26.5893 13.6257   1
 -13  -2   1 48.9879 12.8222   1
  13  -2  -1 49.8172 5.67239   2
 -13   2  -1 61.6699 13.1308   1
  13   2   1 43.3062 14.9309   1
 -14  -2  -1 21.1615 12.8420   1
  14  -2   1 13.9003 13.1011   1
 -14  -2  -1 40.5370 4.68904   2
 -14   2   1 47.8527 4.72667   2
 -14   2   1 17.4610 12.0008   1
 -14   2  -1 40.3233 4.75065   2
  14   2   1 11.7355 14.6132   1
 -14   2  -1 40.8970 12.7725   1
  14  -2  -1 44.7606 5.25954   2
 -14  -2   1 34.8296 4.70922   2
 -14  -2   1 38.9269 13.3948   1
 -15  -2  -1 14.7149 12.3153   1
  15   2  -1 -6.0891 13.3457   1
 -15   2   1 0.88065 2.11025   2
 -15   2   1 1.25042 11.2851   1
 -15  -2  -1 1.18371 2.13348   2
  15  -2   1 11.3055 13.2456   1
 -15   2  -1 3.16516 2.15349   2
  15  -2  -1 1.44181 12.7704   1
 -15   2  -1 -0.0906 11.0792   1
  15   2   1 -4.3841 14.0742   1
  15  -2  -1 1.56327 2.75909   2
 -15  -2   1 -4.3571 10.9194   1
 -15  -2   1 -0.1036 2.11857   2
 -16   2   1 39.6853 14.0879   1
  16   2  -1 35.1605 16.7844   1
  16  -2   1 22.4550 14.8628   1
 -16  -2  -1 28.7287 14.3041   1
 -16  -2  -1 45.8053 4.96738   2
 -16   2   1 39.7054 4.95400   2
  16  -2  -1 24.5460 16.5406   1
 -16   2  -1 47.7426 5.01165   2
  16   2   1 15.6212 16.4581   1
 -16   2  -1 43.4686 13.8633   1
 -16  -2   1 39.7539 4.95439   2
 -16  -2   1 27.9782 13.8756   1
 -17   2   1 -5.1361 11.6305   1
  17   2  -1 12.9084 15.8385   1
  17  -2   1 8.77279 14.4157   1
 -17  -2  -1 21.2552 13.8849   1
  17  -2  -1 32.3242 16.6825   1
  17   2   1 24.3539 17.5298   1
 -17  -2   1 21.0495 13.5987   1
 -17   2  -1 7.90112 12.2913   1
 -18   2   1 13.2545 12.8188   1
 -18  -2  -1 28.9094 3.61749   2
  18  -2   1 19.3111 15.8695   1
  18   2  -1 -12.481 15.3994   1
 -18  -2  -1 7.50867 13.4265   1
 -18   2   1 29.8625 3.58256   2
  18  -2  -1 31.1531 16.7984   1
 -18   2  -1 24.8214 14.0144   1
 -18   2  -1 23.9057 3.61431   2
 -18  -2   1 6.31996 12.6822   1
  18   2   1 42.0639 18.5807   1
 -18  -2   1 32.6874 3.59912   2
 -19   2   1 50.4392 5.14155   2
 -19  -2  -1 54.2476 16.3308   1
 -19  -2  -1 48.5176 5.10476   2
  19  -2   1 37.6531 18.4019   1
 -19   2   1 41.3192 15.4043   1
  19   2  -1 29.7910 19.2974   1
 -19  -2   1 35.5257 4.66510   2
  19  -2  -1 25.9174 17.4702   1
 -19  -2   1 37.9473 14.5337   1
 -19   2  -1 21.4556 14.2756   1
  19   2   1 34.2402 19.7552   1
 -19   2  -1 38.5004 4.65606   2
 -20  -2  -1 5.37318 2.56792   2
 -20   2   1 24.5140 14.0212   1
 -20  -2  -1 -6.2059 12.1099   1
  20   2  -1 -21.622 16.4158   1
 -20   2   1 -0.2895 2.56021   2
  20  -2   1 -3.2494 16.5224   1
  20   2   1 23.8087 18.3881   1
 -20   2  -1 2.71691 2.55044   2
 -20  -2   1 1.96996 13.1601   1
 -20   2  -1 4.41231 12.7508   1
  20  -2  -1 -16.067 15.0164   1
 -20  -2   1 7.93365 2.59958   2
 -21   2   1 14.5501 13.4821   1
 -21   2   1 -0.8798 2.60944   2
 -21  -2  -1 5.80674 2.68044   2
  21   2  -1 -15.691 16.9145   1
 -21  -2  -1 12.4997 13.0292   1
  21  -2   1 -15.009 16.0865   1
 -21   2  -1 0.72129 2.69864   2
  21   2   1 28.0879 18.8518   1
 -21   2  -1 22.7156 14.6638   1
  21  -2  -1 1.44682 16.7195   1
 -21  -2   1 3.79274 2.68371   2
 -21  -2   1 23.5269 13.5610   1
 -22   2   1 7.73810 2.87806   2
 -22  -2  -1 -4.9627 13.3030   1
 -22  -2  -1 8.00443 2.86720   2
 -22   2   1 11.3891 13.0389   1
  22  -2   1 30.7992 19.3210   1
  22   2  -1 27.4169 19.8883   1
 -22   2  -1 8.97281 2.95672   2
  22   2   1 -0.8195 18.3430   1
 -22  -2   1 17.1695 14.8510   1
 -22   2  -1 12.4494 15.2323   1
  22  -2  -1 9.65623 18.5856   1
 -22  -2   1 7.85564 2.93733   2
 -23   2   1 -1.2856 2.77870   2
  23   2  -1 -38.170 17.7311   1
 -23   2   1 6.55585 13.6930   1
 -23  -2  -1 13.4177 15.4665   1
 -23  -2  -1 -1.4333 2.80036   2
  23  -2   1 34.9520 19.4030   1
 -23  -2   1 -5.1013 13.3376   1
  23   2   1 22.5625 21.1250   1
 -23   2  -1 14.6656 15.6626   1
 -23  -2   1 6.12703 2.88059   2
  23  -2  -1 -10.815 16.9135   1
 -23   2  -1 0.41792 2.89214   2
 -24  -2  -1 5.73123 2.92182   2
 -24   2   1 1.89806 2.89348   2
 -24   2  -1 0.54716 2.89345   2
 -24  -2   1 -1.7505 2.88709   2
   0   3   1 -5.2621 7.03281   1
   0  -3  -1 1.90036 6.75865   1
   0   3  -1 0.90479 5.70782   1
   0  -3   1 -2.2462 5.09339   1
  -1   3   1 597.560 60.7786   1
  -1  -3  -1 648.037 61.0396   1
   1   3  -1 658.308 60.5644   1
   1  -3   1 648.274 58.5868   2
   1  -3   1 629.342 60.0929   1
   1  -3   1 682.134 60.2120   1
  -1  -3   1 625.645 60.2302   1
  -1   3  -1 612.771 60.1096   1
   1   3   1 603.356 61.0968   1
   1  -3  -1 601.352 60.8152   1
   2  -3   1 13.3518 6.48255   1
   2  -3   1 13.1494 1.56863   2
   2  -3   1 10.8916 6.17851   1
  -2  -3  -1 8.34552 7.17173   1
   2   3  -1 11.7798 7.24659   1
   2  -3  -1 14.0066 7.83565   1
   2   3   1 -0.4571 8.00778   1
  -2  -3   1 14.2415 6.77324   1
  -2   3  -1 19.9918 6.35441   1
   3   3  -1 1337.81 126.483   1
  -3   3   1 1339.95 126.448   1
   3  -3   1 1340.74 125.840   1
  -3   3   1 1268.27 124.356   2
   3  -3   1 1423.64 126.009   1
  -3  -3  -1 1445.96 126.780   1
   3  -3   1 1286.71 124.346   2
   3  -3  -1 1313.81 126.511   1
   3   3   1 1363.54 126.996   1
  -3   3  -1 1264.67 124.344   2
  -3  -3   1 1419.37 126.307   1
  -3   3  -1 1325.56 125.881   1
   4  -3   1 777.209 67.1690   1
   4  -3   1 674.370 64.7358   2
  -4   3   1 711.683 67.4592   1
   4   3  -1 712.473 67.7595   1
  -4  -3  -1 690.928 67.5696   1
  -4   3   1 650.712 64.7403   2
   4   3   1 676.639 68.2518   1
  -4  -3   1 741.482 67.4087   1
  -4   3  -1 657.804 64.7314   2
  -4   3  -1 727.331 66.9189   1
   5   3  -1 685.211 67.9685   1
   5  -3   1 678.998 67.0618   1
  -5   3   1 800.626 64.3936   2
  -5  -3  -1 647.079 67.6398   1
  -5   3   1 663.865 67.3030   1
  -5  -3   1 673.066 67.2564   1
  -5   3  -1 669.769 66.8751   1
   5   3   1 685.277 68.1860   1
  -6  -3  -1 -0.2084 9.58049   1
   6  -3   1 -5.5118 8.84495   1
  -6   3   1 -4.5395 8.41787   1
   6   3  -1 5.00498 10.6650   1
   6   3   1 6.04089 10.3031   1
  -6  -3   1 12.0164 9.34562   1
  -6   3  -1 2.98633 8.67312   1
   6  -3  -1 -10.526 11.1043   1
  -7   3   1 191.452 22.9561   1
  -7  -3  -1 215.456 23.4837   1
  -7   3   1 172.939 16.7096   2
   7   3  -1 156.933 24.2214   1
   7  -3   1 154.261 22.7735   1
  -7   3  -1 170.598 21.9651   1
   7  -3  -1 191.148 16.7910   2
  -7   3  -1 169.494 16.6897   2
   7  -3  -1 149.593 23.8100   1
  -7  -3   1 187.424 22.6697   1
   7   3   1 200.394 25.1887   1
  -8  -3  -1 60.4120 13.0905   1
   8  -3   1 78.5975 12.6481   1
   8  -3   1 58.4179 5.74853   2
  -8   3   1 52.4165 5.85150   2
   8   3  -1 49.0233 13.9718   1
  -8   3   1 78.9809 13.0548   1
  -8   3  -1 55.2858 5.84222   2
   8  -3  -1 57.5339 6.08084   2
  -8  -3   1 65.3215 13.1315   1
  -8   3  -1 83.1901 12.7149   1
   8   3   1 32.5832 13.4474   1
   8  -3  -1 57.7468 13.9426   1
   9  -3   1 5.23947 1.47452   2
  -9  -3  -1 8.40324 9.23326   1
   9  -3   1 11.7258 8.35404   1
  -9   3   1 3.03189 8.93421   1
   9   3  -1 5.75393 11.2841   1
   9  -3  -1 12.0756 2.01986   2
   9   3   1 -6.6481 10.7795   1
  -9  -3   1 11.7270 1.75469   2
  -9   3  -1 7.63745 9.26314   1
   9  -3  -1 17.1295 10.8596   1
  -9  -3   1 -4.5804 8.96275   1
 -10   3   1 130.583 19.3168   1
 -10  -3  -1 124.604 18.1941   1
 -10   3   1 119.462 11.4270   2
  10   3   1 120.471 19.8399   1
 -10  -3   1 119.738 11.4489   2
  10  -3  -1 119.962 11.5588   2
 -10   3  -1 123.433 11.4295   2
  10  -3  -1 89.1912 17.9450   1
 -10  -3   1 126.726 18.3172   1
 -10   3  -1 117.364 18.0038   1
 -11  -3  -1 128.096 19.7491   1
 -11   3   1 125.161 19.8404   1
 -11   3   1 150.746 13.9389   2
 -11   3  -1 136.666 20.2825   1
 -11   3  -1 153.850 13.9404   2
 -11  -3   1 142.638 13.9454   2
  11  -3  -1 154.073 14.0648   2
 -11  -3   1 142.226 21.0514   1
 -12  -3  -1 72.9286 13.8778   1
 -12   3   1 52.1158 13.2117   1
 -12   3   1 59.4993 6.32497   2
  12   3  -1 33.2035 14.9116   1
  12   3   1 25.3740 14.6478   1
 -12  -3   1 69.4349 14.3405   1
 -12  -3   1 66.6745 6.34983   2
 -12   3  -1 86.2123 14.3382   1
  12  -3  -1 28.4938 14.2646   1
  12  -3  -1 56.8883 6.58354   2
 -12   3  -1 68.4531 6.32590   2
 -13  -3  -1 242.524 29.8329   1
  13   3  -1 227.635 32.8109   1
 -13   3   1 242.545 29.7635   1
 -13  -3  -1 242.245 22.5234   2
 -13   3   1 255.986 22.5233   2
  13  -3   1 222.597 22.6257   2
  13   3   1 217.742 32.6133   1
 -13  -3   1 240.361 22.5233   2
 -13   3  -1 220.036 29.1444   1
  13  -3  -1 207.076 31.3681   1
 -13  -3   1 233.684 29.3480   1
 -13   3  -1 255.435 22.5221   2
  13  -3  -1 241.161 22.6293   2
 -14  -3  -1 27.9964 12.7442   1
 -14   3   1 25.5097 12.1062   1
 -14  -3  -1 44.5682 4.92594   2
  14  -3   1 29.9353 15.3911   1
 -14   3   1 45.1421 4.99910   2
  14   3  -1 31.5120 15.9188   1
  14   3   1 9.03827 15.4821   1
 -14  -3   1 50.4003 4.94988   2
  14  -3  -1 11.2645 14.7452   1
  14  -3  -1 42.0238 4.87388   2
 -14   3  -1 31.6894 13.4185   1
 -14   3  -1 42.1067 4.98946   2
 -14  -3   1 32.1162 13.8445   1
 -15  -3  -1 20.2713 12.5309   1
 -15   3   1 17.2786 2.63000   2
  15   3  -1 27.4650 16.2001   1
 -15  -3  -1 18.4456 2.74322   2
 -15   3   1 12.4680 11.7439   1
  15  -3   1 26.1349 14.4271   1
  15  -3  -1 -1.0511 13.9455   1
 -15   3  -1 16.1367 12.4555   1
 -15  -3   1 7.76952 12.5955   1
  15  -3  -1 11.1887 3.24700   2
 -15   3  -1 16.2599 2.67670   2
 -15  -3   1 13.7487 2.69870   2
  15   3   1 25.8479 16.1052   1
 -16   3   1 23.8171 3.59843   2
 -16   3   1 31.9510 13.4938   1
  16  -3   1 22.0870 15.3184   1
  16   3  -1 14.1849 16.1713   1
 -16  -3  -1 27.3769 14.0636   1
 -16  -3  -1 27.9060 3.66584   2
 -16   3  -1 47.8379 14.5035   1
 -16  -3   1 20.4224 13.1386   1
 -16  -3   1 33.8896 3.69165   2
  16   3   1 27.0124 17.1103   1
  16  -3  -1 20.9762 15.9324   1
  16  -3  -1 31.3483 4.21578   2
 -16   3  -1 32.2237 3.63889   2
  17  -3   1 25.8847 17.0422   1
 -17   3   1 69.8614 6.62750   2
 -17  -3  -1 62.5439 16.8030   1
  17   3  -1 24.8105 17.5915   1
 -17  -3  -1 67.4026 6.57757   2
 -17   3   1 58.2515 15.5015   1
  17   3   1 52.8985 20.4881   1
  17  -3  -1 31.2359 18.2828   1
  17  -3  -1 50.5024 6.71729   2
 -17   3  -1 34.5538 15.4696   1
 -17   3  -1 76.7619 6.61628   2
 -17  -3   1 56.6173 6.58297   2
 -17  -3   1 56.6662 16.2300   1
  18  -3   1 -14.241 14.0008   1
 -18  -3  -1 0.24006 2.42613   2
 -18   3   1 1.02227 2.35489   2
 -18  -3  -1 23.5172 13.5757   1
 -18   3   1 6.36988 12.3457   1
  18   3  -1 -7.8909 15.8904   1
 -18   3  -1 2.75666 2.40044   2
 -18  -3   1 3.88129 2.41862   2
  18  -3  -1 5.95151 15.8149   1
  18   3   1 11.2748 17.8191   1
 -18  -3   1 2.02544 12.0970   1
 -18   3  -1 0.11649 12.5019   1
  19   3  -1 43.5871 20.4923   1
 -19   3   1 47.9884 5.33490   2
 -19  -3  -1 38.0373 15.1635   1
 -19   3   1 63.9433 16.5027   1
  19  -3   1 20.0501 17.7724   1
 -19  -3  -1 44.1057 5.27631   2
 -19  -3   1 46.0310 16.1181   1
 -19   3  -1 43.2058 5.36081   2
 -19   3  -1 23.4209 14.6929   1
  19  -3  -1 34.5861 17.8828   1
 -19  -3   1 45.4979 5.23552   2
  19   3   1 -2.5677 17.6976   1
 -20  -3  -1 -16.913 12.7803   1
  20  -3   1 -14.541 15.0251   1
 -20   3   1 12.0178 13.3817   1
 -20   3   1 3.19874 2.52819   2
 -20  -3  -1 3.83728 2.61445   2
  20   3  -1 -10.096 16.7009   1
 -20  -3   1 4.45743 12.9608   1
 -20   3  -1 6.42854 12.7117   1
  20   3   1 2.29080 18.5051   1
 -20  -3   1 3.44537 2.64538   2
  20  -3  -1 -11.940 15.0273   1
 -20   3  -1 4.13752 2.59615   2
 -21   3   1 6.27536 13.3742   1
  21   3  -1 -10.595 17.9948   1
 -21  -3  -1 -3.0578 12.7616   1
  21  -3   1 7.19331 18.2145   1
 -21   3   1 -3.2814 2.62471   2
 -21  -3  -1 -0.0315 2.69632   2
 -21   3  -1 9.03329 13.4110   1
 -21  -3   1 -0.3337 2.61341   2
 -21  -3   1 18.0655 14.7937   1
  21   3   1 -2.3138 19.2330   1
  21  -3  -1 -4.9656 15.8652   1
 -21   3  -1 0.40550 2.69375   2
 -22   3   1 6.27225 14.1007   1
  22  -3   1 14.1442 18.1030   1
  22   3  -1 10.5434 20.0285   1
 -22  -3  -1 2.31097 13.4553   1
 -22   3   1 6.16823 2.74035   2
 -22  -3  -1 -1.3408 2.74156   2
 -22   3  -1 0.26684 2.81325   2
  22   3   1 -9.0324 20.3108   1
  22  -3  -1 14.8215 17.2831   1
 -22   3  -1 26.1110 14.9315   1
 -22  -3   1 4.38617 2.76509   2
 -22  -3   1 5.46715 12.9023   1
 -23   3   1 3.81544 2.89304   2
 -23  -3  -1 5.22711 3.03945   2
 -23   3  -1 2.60331 2.94625   2
 -23  -3   1 1.10726 2.80096   2
 -24  -3  -1 0.41548 3.05725   2
 -24   3   1 -2.2906 2.81710   2
 -24   3  -1 -0.1777 2.92685   2
 -24  -3   1 -0.8222 2.97938   2
   0  -4   1 5.94210 7.75516   1
   0  -4   1 12.5629 7.21785   1
   0   4  -1 3.40466 7.66750   1
   0   4   1 6.43357 9.34518   1
   0  -4  -1 11.9255 8.89069   1
   1   4  -1 123.152 17.7526   1
  -1   4   1 132.907 18.5610   1
   1  -4   1 122.579 17.1809   1
  -1  -4  -1 129.937 18.3908   1
   1  -4   1 122.389 16.8468   1
  -1  -4   1 137.359 16.9829   1
  -1   4  -1 126.665 17.0274   1
   1   4   1 129.236 18.8710   1
   1  -4  -1 122.802 18.2479   1
   2   4  -1 726.909 72.2772   1
  -2  -4  -1 728.956 72.5235   1
   2  -4   1 768.985 71.7097   1
   2  -4   1 777.796 69.4127   2
   2  -4   1 762.171 71.8636   1
   2  -4  -1 722.163 72.4437   1
   2   4   1 755.422 73.0169   1
  -2  -4   1 727.996 71.8951   1
   3  -4   1 395.126 39.4068   1
  -3  -4  -1 387.541 40.2406   1
   3  -4   1 372.668 39.2199   1
   3   4  -1 369.447 40.3429   1
   3   4   1 388.898 40.8201   1
  -3  -4   1 406.656 39.8449   1
  -3   4  -1 387.644 39.1927   1
   3  -4  -1 405.491 40.7916   1
  -4  -4  -1 32.0751 10.6471   1
   4  -4   1 40.5499 10.4287   1
   4  -4   1 31.1080 10.2164   1
   4   4  -1 28.5285 11.0930   1
  -4   4   1 30.7433 10.1523   1
   4  -4   1 40.9721 3.97333   2
  -4   4   1 29.3951 3.81028   2
  -4   4  -1 35.6853 3.71564   2
  -4  -4   1 38.4704 10.2581   1
   4   4   1 21.5491 11.7485   1
  -4   4  -1 17.4900 8.94473   1
   4  -4  -1 35.0233 11.4909   1
   5   4  -1 327.864 37.5645   1
   5  -4   1 384.439 32.5397   2
  -5   4   1 333.233 32.5164   2
  -5  -4  -1 344.514 37.3037   1
   5  -4   1 361.639 36.4080   1
  -5   4   1 326.666 36.6651   1
   5  -4   1 355.564 36.5322   1
  -5   4  -1 346.265 36.0591   1
  -5  -4   1 360.079 36.7679   1
   5   4   1 327.529 38.4771   1
  -5   4  -1 348.080 32.5029   2
   6   4  -1 612.774 57.6872   1
   6  -4   1 557.127 52.7741   2
  -6   4   1 568.651 56.4778   1
  -6   4   1 556.102 52.7690   2
   6  -4   1 571.135 56.3399   1
  -6  -4  -1 603.842 57.0422   1
  -6   4  -1 573.513 55.8865   1
   6   4   1 575.922 58.1830   1
  -6  -4   1 554.012 56.4120   1
  -6   4  -1 549.855 52.7581   2
   7   4  -1 426.544 47.0635   1
  -7   4   1 429.251 41.5020   2
  -7  -4  -1 466.029 46.0653   1
   7  -4   1 438.198 45.8448   1
  -7   4   1 442.655 45.6886   1
   7  -4   1 444.500 41.5132   2
  -7  -4   1 485.368 45.9219   1
  -7   4  -1 451.038 45.1269   1
  -7   4  -1 436.148 41.4924   2
   7   4   1 485.265 47.9081   1
  -8  -4  -1 149.335 21.7680   1
  -8   4   1 172.764 21.0422   1
   8  -4   1 158.286 21.5244   1
   8  -4   1 150.225 14.5258   2
  -8   4   1 149.715 14.4859   2
   8   4  -1 184.707 23.9468   1
  -8  -4   1 177.825 21.6188   1
  -8   4  -1 148.893 14.4759   2
  -8   4  -1 162.584 20.3248   1
   8   4   1 152.353 23.1822   1
   9  -4   1 35.5385 4.13896   2
  -9  -4  -1 41.1755 11.5107   1
  -9   4   1 34.9021 4.00537   2
  -9   4   1 49.4201 10.9539   1
   9  -4   1 32.9169 11.7891   1
   9   4  -1 40.2758 14.5549   1
   9   4   1 31.6540 13.0769   1
  -9   4  -1 28.9229 3.98049   2
  -9  -4   1 37.4110 11.6587   1
  -9   4  -1 38.8047 10.9756   1
 -10   4   1 5.12502 8.63937   1
  10   4  -1 -3.5315 10.3730   1
  10  -4   1 -0.4620 1.94271   2
  10  -4   1 -0.2622 10.0976   1
 -10  -4  -1 6.15713 8.78153   1
 -10  -4   1 -0.0469 9.24238   1
  10  -4  -1 -5.3420 10.3712   1
  10  -4  -1 -1.1218 2.13075   2
 -10   4  -1 -12.851 8.01218   1
  10   4   1 3.99796 10.9109   1
  11  -4   1 251.307 30.4966   1
 -11  -4  -1 254.512 29.2178   1
 -11   4   1 252.939 23.1439   2
  11   4  -1 230.684 31.6970   1
 -11   4   1 246.368 28.7965   1
  11  -4   1 249.858 23.1962   2
 -11   4  -1 247.369 23.1425   2
 -11   4  -1 263.781 29.0542   1
  11  -4  -1 217.985 30.3158   1
 -11  -4   1 249.762 23.1551   2
  11   4   1 225.576 32.2205   1
  11  -4  -1 239.660 23.2280   2
 -11  -4   1 262.275 29.2570   1
 -12   4   1 105.523 16.5486   1
  12  -4   1 63.3689 16.6187   1
 -12  -4  -1 92.4422 16.5858   1
 -12   4   1 108.203 9.44776   2
 -12  -4   1 95.4113 9.46716   2
 -12   4  -1 68.2347 15.3634   1
 -12  -4   1 108.593 16.7314   1
 -12   4  -1 104.890 9.44682   2
  12  -4  -1 59.0242 16.7917   1
  12  -4  -1 91.2021 9.66576   2
  13   4  -1 111.449 24.0702   1
 -13  -4  -1 212.451 24.7885   1
 -13   4   1 174.020 15.8503   2
  13  -4   1 171.221 24.5313   1
 -13   4   1 190.572 24.5327   1
 -13   4  -1 183.428 15.8440   2
  13   4   1 117.645 24.3369   1
 -13  -4   1 163.736 23.8824   1
 -13   4  -1 168.867 23.9102   1
  13  -4  -1 116.666 23.3817   1
 -13  -4   1 165.424 15.8485   2
  13  -4  -1 161.269 16.0037   2
  14  -4   1 28.4049 12.1894   1
 -14   4   1 19.3104 2.75401   2
 -14   4   1 0.68399 10.8261   1
 -14  -4  -1 10.0619 11.8246   1
 -14  -4  -1 22.0947 2.86485   2
  14   4  -1 10.5574 15.6020   1
  14   4   1 4.42173 15.5408   1
 -14   4  -1 31.2461 12.1062   1
  14  -4  -1 15.3986 3.41142   2
 -14  -4   1 18.8593 2.92314   2
  14  -4  -1 30.6707 15.7889   1
 -14   4  -1 17.2916 2.78839   2
 -14  -4   1 28.9828 12.8536   1
  15   4  -1 27.7982 18.0956   1
  15  -4   1 47.3930 18.2094   1
 -15  -4  -1 72.3349 6.71367   2
 -15   4   1 90.2433 16.5327   1
 -15   4   1 68.9630 6.72978   2
 -15  -4  -1 53.1140 15.9449   1
 -15  -4   1 58.3860 6.68367   2
  15  -4  -1 31.5118 17.4610   1
 -15   4  -1 66.2116 6.73412   2
 -15  -4   1 70.4842 16.1663   1
  15  -4  -1 58.4088 7.23735   2
 -15   4  -1 61.6573 15.8329   1
  15   4   1 32.0172 18.1134   1
 -16  -4  -1 26.1667 3.34439   2
 -16   4   1 8.53598 11.8302   1
  16   4  -1 14.2696 16.9324   1
 -16   4   1 32.1528 3.28027   2
 -16  -4  -1 37.0447 14.4483   1
  16  -4  -1 14.0823 15.4084   1
 -16  -4   1 23.5524 13.2355   1
 -16  -4   1 23.8893 3.33880   2
  16   4   1 58.2745 19.4706   1
 -16   4  -1 0.60605 12.5629   1
 -16   4  -1 22.3535 3.26442   2
  16  -4  -1 15.7062 3.93559   2
 -17  -4  -1 10.8812 2.76308   2
 -17  -4  -1 3.82920 13.0061   1
 -17   4   1 15.0715 12.7005   1
 -17   4   1 13.1909 2.62310   2
  17   4  -1 2.16422 16.8232   1
  17   4   1 11.2741 16.7038   1
  17  -4  -1 15.1738 3.59592   2
 -17   4  -1 12.4664 12.5047   1
 -17  -4   1 17.6627 2.77375   2
 -17  -4   1 31.3654 12.7207   1
  17  -4  -1 42.1395 17.8885   1
 -17   4  -1 8.09043 2.64271   2
 -18   4   1 -0.5882 11.5293   1
 -18  -4  -1 3.82809 12.5376   1
 -18  -4  -1 -0.6727 2.43977   2
  18   4  -1 -10.396 15.5435   1
 -18   4   1 1.01761 2.29760   2
  18  -4  -1 5.19270 3.34426   2
  18   4   1 -12.400 15.5751   1
  18  -4  -1 -11.787 14.7146   1
 -18  -4   1 -8.2949 12.3597   1
 -18   4  -1 -10.926 11.0099   1
 -18  -4   1 -0.5347 2.50850   2
 -18   4  -1 -5.4231 2.30998   2
 -19   4   1 30.4077 3.69596   2
 -19  -4  -1 32.2551 3.79605   2
 -19  -4  -1 -1.2359 13.9220   1
  19   4  -1 16.5282 18.8665   1
  19  -4   1 7.80700 20.6220   1
 -19   4   1 21.7097 13.9068   1
 -19   4  -1 15.1043 13.4649   1
  19  -4  -1 3.69697 16.6073   1
 -19  -4   1 36.7485 15.8910   1
 -19  -4   1 27.4558 3.79901   2
 -19   4  -1 28.2131 3.70101   2
  19   4   1 26.2904 19.6849   1
 -20  -4  -1 15.9244 14.0902   1
 -20   4   1 -21.213 11.2330   1
 -20  -4  -1 1.83591 2.70520   2
 -20   4   1 -1.3586 2.53252   2
  20   4  -1 -1.0161 18.4193   1
  20  -4   1 20.9750 21.0221   1
 -20  -4   1 -2.1816 2.62399   2
  20   4   1 -6.4734 17.7672   1
 -20   4  -1 13.5527 13.8205   1
 -20  -4   1 -4.0225 13.2602   1
 -20   4  -1 -5.1503 2.55678   2
  20  -4  -1 2.46743 16.4751   1
 -21   4   1 -4.5616 12.3414   1
 -21   4   1 1.86649 2.72632   2
 -21  -4  -1 0.92185 2.73864   2
 -21  -4  -1 3.85315 14.3825   1
  21   4  -1 -10.874 17.3358   1
 -21   4  -1 -2.5196 2.69248   2
  21  -4  -1 -7.2108 16.8411   1
  21   4   1 0.16505 19.3625   1
 -21  -4   1 1.47128 2.65390   2
 -21  -4   1 -13.659 13.1451   1
 -21   4  -1 -14.433 12.1270   1
 -22  -4  -1 1.83654 2.82758   2
 -22   4   1 0.06171 2.70478   2
 -22   4  -1 7.03442 2.80980   2
 -22  -4   1 4.92172 2.97465   2
 -23   4   1 5.37097 2.90648   2
 -23  -4  -1 10.0608 3.06423   2
 -23  -4   1 7.63797 2.95698   2
 -23   4  -1 3.10591 2.94717   2
   0   5   1 -12.831 8.72832   1
   0  -5   1 0.53862 1.16562   2
   0  -5  -1 10.9916 6.84694   1
   0  -5  -1 -7.9908 7.76252   1
   0   5  -1 1.23979 7.78254   1
   0  -5   1 -2.5267 6.87214   1
   0  -5   1 -5.9423 7.31134   1
   1  -5   1 73.5582 12.1041   1
  -1   5   1 82.1003 13.7597   1
   1  -5   1 71.8651 11.7184   1
  -1  -5  -1 84.9482 13.3538   1
   1  -5   1 75.4735 7.28459   2
   1   5  -1 86.6923 13.1117   1
  -1   5  -1 88.5434 12.5093   1
  -1  -5   1 89.1490 12.4628   1
   1   5   1 68.6877 13.7062   1
   1  -5  -1 71.0605 7.27321   2
   1  -5  -1 80.3158 12.7098   1
   1  -5  -1 77.4865 13.4697   1
   2  -5   1 369.974 37.4742   1
   2  -5   1 377.623 34.2157   2
  -2  -5  -1 384.220 38.6259   1
   2  -5   1 389.288 37.7282   1
   2   5  -1 397.449 38.6553   1
   2  -5  -1 325.251 34.2144   2
   2  -5  -1 382.867 38.8082   1
   2  -5  -1 363.575 38.2659   1
   2   5   1 367.056 39.1185   1
  -2  -5   1 367.197 37.7040   1
  -3  -5  -1 570.263 54.1779   1
   3   5  -1 507.168 54.1553   1
   3  -5   1 594.019 53.5361   1
   3  -5   1 538.080 53.1648   1
   3  -5   1 515.272 50.1522   2
  -3  -5   1 544.318 53.4087   1
   3   5   1 526.121 54.6221   1
   3  -5  -1 509.704 50.1621   2
   3  -5  -1 560.108 54.3007   1
   3  -5  -1 578.789 54.1603   1
  -4  -5  -1 451.303 48.8621   1
   4  -5   1 457.638 44.8023   2
   4  -5   1 503.940 48.1946   1
   4   5  -1 446.956 49.2661   1
   4  -5   1 480.514 48.3188   1
   4   5   1 472.091 49.9064   1
  -4  -5   1 534.506 48.6535   1
   4  -5  -1 514.502 49.3611   1
   4  -5  -1 490.775 44.8160   2
   4  -5  -1 482.683 49.0661   1
   5   5  -1 557.597 59.2593   1
  -5  -5  -1 612.717 58.8799   1
   5  -5   1 567.697 57.9948   1
   5  -5   1 560.622 54.5094   2
   5  -5   1 563.962 57.9302   1
  -5   5   1 582.488 58.3379   1
   5  -5  -1 598.411 59.1999   1
   5   5   1 578.854 59.7725   1
   5  -5  -1 648.032 59.0057   1
   5  -5  -1 597.746 54.5273   2
  -5   5  -1 576.502 54.5052   2
  -5   5  -1 579.359 57.8903   1
  -5  -5   1 633.227 58.3096   1
   6  -5   1 114.109 16.6948   1
   6   5  -1 102.162 17.8662   1
  -6   5   1 117.336 11.1001   2
  -6  -5  -1 127.490 18.9099   1
  -6   5   1 127.840 18.3790   1
   6  -5   1 103.960 11.1292   2
   6  -5   1 137.451 18.4757   1
   6   5   1 99.3006 18.0375   1
  -6   5  -1 131.340 17.5131   1
   6  -5  -1 144.070 19.8367   1
  -6  -5   1 119.750 18.1285   1
   6  -5  -1 159.873 19.8061   1
  -6   5  -1 117.231 11.0630   2
  -7   5   1 -3.8069 7.73493   1
   7  -5   1 4.96806 9.29940   1
  -7   5   1 2.21589 1.48450   2
   7   5  -1 19.1626 10.5433   1
   7  -5   1 2.90092 8.77887   1
  -7  -5  -1 4.77126 8.77107   1
   7   5   1 -6.1552 10.3485   1
   7  -5  -1 19.6776 9.56006   1
  -7   5  -1 4.95035 1.46193   2
  -7   5  -1 4.59600 7.88252   1
  -7  -5   1 -2.6283 7.72126   1
   8   5  -1 90.8265 18.8886   1
  -8  -5  -1 128.283 19.3260   1
  -8   5   1 135.689 19.3470   1
  -8   5   1 141.114 12.7439   2
   8  -5   1 135.944 12.8095   2
   8  -5   1 133.484 19.6419   1
  -8   5  -1 143.654 18.9544   1
  -8   5  -1 136.692 12.7441   2
  -8  -5   1 126.851 18.9850   1
   8  -5  -1 142.129 19.7878   1
   8   5   1 119.487 20.2692   1
  -9   5   1 151.351 20.4949   1
   9   5  -1 107.256 20.4391   1
  -9   5   1 144.943 13.2210   2
   9  -5   1 140.933 13.2874   2
   9  -5   1 154.411 21.3217   1
  -9  -5  -1 138.681 20.7243   1
  -9   5  -1 150.766 19.8139   1
   9   5   1 108.994 20.8680   1
  -9  -5   1 144.229 20.7686   1
  -9   5  -1 135.819 13.2183   2
  10  -5   1 174.674 17.5017   2
 -10  -5  -1 175.671 24.6438   1
 -10   5   1 193.364 17.4638   2
 -10   5   1 185.909 24.2269   1
  10  -5   1 150.321 24.9107   1
 -10   5  -1 195.530 23.6977   1
 -10  -5   1 147.391 24.1164   1
  10  -5  -1 168.717 26.2123   1
  10   5   1 183.954 27.3550   1
 -10   5  -1 205.200 17.4550   2
 -11  -5  -1 260.906 33.8535   1
  11   5  -1 299.632 37.5448   1
 -11   5   1 270.941 34.1504   1
  11  -5   1 257.942 34.9666   1
 -11   5   1 323.287 28.0962   2
  11  -5   1 295.761 28.1280   2
 -11   5  -1 324.162 34.0326   1
 -11   5  -1 309.528 28.0724   2
 -11  -5   1 316.282 34.8423   1
  11   5   1 282.834 37.9640   1
  12  -5   1 16.8818 13.4210   1
 -12  -5  -1 51.1563 13.6685   1
  12   5  -1 24.2492 14.4326   1
 -12   5   1 30.1501 12.1208   1
 -12   5   1 33.7639 3.97838   2
  12  -5   1 21.8808 3.74344   2
  12   5   1 18.3084 14.7263   1
 -12   5  -1 45.0197 12.1603   1
 -12  -5   1 32.8832 12.8018   1
 -12   5  -1 31.7483 3.43020   2
 -12  -5   1 29.6941 3.53470   2
 -13   5   1 7.24327 10.9137   1
 -13   5   1 7.87455 2.27938   2
  13  -5   1 -13.753 12.3434   1
  13   5  -1 17.7543 15.1622   1
 -13  -5  -1 16.7305 12.1323   1
  13  -5   1 13.4777 2.79640   2
 -13  -5   1 10.8364 2.37913   2
  13   5   1 21.4354 15.3473   1
 -13   5  -1 9.71335 2.22864   2
 -13  -5   1 5.32817 10.7553   1
 -13   5  -1 21.0348 11.4415   1
  14  -5   1 23.8950 15.1956   1
 -14  -5  -1 38.4814 14.2661   1
  14  -5   1 31.3035 4.51340   2
  14   5  -1 16.4564 16.6303   1
 -14   5   1 45.4029 4.68863   2
 -14   5   1 31.1145 13.1022   1
 -14  -5   1 36.9890 4.70242   2
  14   5   1 32.0215 16.8927   1
 -14   5  -1 32.7453 12.9000   1
 -14  -5   1 27.9701 12.8288   1
 -14   5  -1 45.3937 4.67590   2
 -15  -5  -1 10.4926 13.1796   1
 -15   5   1 5.43358 10.9813   1
  15  -5   1 -10.361 13.0547   1
  15   5  -1 -10.358 15.0969   1
  15  -5   1 3.51886 2.90443   2
 -15   5   1 1.88965 2.16672   2
 -15  -5  -1 -0.2851 2.28182   2
  15   5   1 31.7706 16.6224   1
 -15  -5   1 3.01503 2.31246   2
  15  -5  -1 2.80327 3.07168   2
 -15   5  -1 1.24183 10.4821   1
 -15  -5   1 -0.4051 11.7209   1
 -15   5  -1 3.36737 2.11110   2
  15  -5  -1 0.59393 21.3111   1
 -16   5   1 12.5088 2.58178   2
 -16  -5  -1 15.3220 2.74528   2
  16  -5   1 -14.680 13.7757   1
  16   5  -1 5.03309 17.1988   1
 -16  -5  -1 15.3284 12.9620   1
 -16   5   1 7.97688 11.4857   1
 -16   5  -1 10.4424 2.55728   2
  16  -5  -1 17.9397 3.45272   2
 -16  -5   1 14.3661 2.70688   2
 -16   5  -1 11.0576 11.3841   1
  16  -5  -1 8.41243 16.0005   1
  16   5   1 8.52150 16.3244   1
 -16  -5   1 9.73779 13.2503   1
  17  -5   1 4.74569 14.3699   1
 -17  -5  -1 1.36913 2.49444   2
 -17   5   1 2.54475 2.27513   2
 -17   5   1 16.1208 12.7283   1
 -17  -5  -1 -13.024 11.4285   1
  17   5  -1 10.4089 17.0331   1
 -17   5  -1 17.5779 12.7827   1
  17   5   1 11.8684 16.9483   1
 -17  -5   1 1.14034 12.8395   1
  17  -5  -1 17.6762 15.3114   1
 -17   5  -1 4.17190 2.29731   2
 -17  -5   1 2.45993 2.45884   2
  17  -5  -1 3.54912 3.43497   2
 -18  -5  -1 8.84426 2.66533   2
 -18   5   1 20.2361 12.7159   1
 -18   5   1 10.3004 2.51666   2
  18   5  -1 -12.370 17.0726   1
  18  -5   1 20.8643 15.9113   1
 -18  -5  -1 -2.2198 13.0858   1
 -18   5  -1 5.28322 2.51115   2
  18   5   1 13.3777 17.7268   1
  18  -5  -1 5.59733 3.62028   2
 -18   5  -1 40.4932 13.4672   1
 -18  -5   1 7.72601 2.72203   2
  18  -5  -1 -4.4634 14.7315   1
 -18  -5   1 4.76243 12.5738   1
  19  -5   1 45.7236 18.2396   1
  19   5  -1 19.0723 20.3434   1
 -19  -5  -1 23.0872 15.1678   1
 -19   5   1 30.4571 14.5934   1
 -19  -5  -1 43.1949 4.77656   2
 -19   5   1 30.7308 4.09698   2
 -19  -5   1 11.6024 14.6720   1
 -19   5  -1 25.5792 13.3670   1
  19  -5  -1 29.8669 4.99172   2
 -19   5  -1 36.2794 4.12135   2
  19   5   1 10.3465 19.6576   1
  19  -5  -1 35.0278 18.5100   1
 -19  -5   1 33.7657 4.24342   2
 -20   5   1 0.50968 13.3259   1
 -20  -5  -1 1.36707 13.9572   1
  20   5  -1 -16.230 16.8598   1
 -20  -5  -1 14.4382 2.98054   2
  20  -5   1 19.3146 17.3269   1
 -20   5   1 13.3828 2.83647   2
 -20  -5   1 9.02052 3.03393   2
  20  -5  -1 24.8165 17.9678   1
 -20  -5   1 -0.9218 14.2920   1
 -20   5  -1 15.7547 13.4858   1
 -20   5  -1 8.80100 2.82965   2
  20   5   1 -20.935 17.1357   1
 -21   5   1 7.23970 2.77682   2
 -21  -5  -1 5.02393 2.91187   2
 -21  -5   1 10.2153 2.89667   2
 -21   5  -1 3.69997 2.72568   2
 -22  -5  -1 10.7100 3.20771   2
 -22   5   1 0.10528 2.76196   2
 -22  -5   1 6.63021 2.85986   2
 -22   5  -1 7.64666 2.82552   2
   0  -6   1 1.17243 1.25803   2
   0   6   1 -1.1792 8.17623   1
   0  -6   1 -9.3151 6.86609   1
   0  -6   1 2.67461 6.71333   1
   0   6  -1 5.11839 7.84717   1
   0  -6  -1 6.35580 7.59522   1
   0  -6  -1 -1.1424 7.40544   1
   0  -6  -1 1.95555 1.35527   2
   1  -6   1 158.449 20.0559   1
  -1  -6  -1 132.804 20.3408   1
   1   6  -1 168.857 20.8399   1
  -1   6   1 150.324 20.8103   1
   1  -6   1 165.648 19.6574   1
   1  -6   1 174.243 15.4131   2
   1   6   1 167.463 22.1182   1
   1  -6  -1 169.130 21.1874   1
  -1  -6   1 158.432 19.6189   1
  -1   6  -1 170.675 20.3192   1
  -1  -6   1 141.622 19.6898   1
   1  -6  -1 168.288 21.1543   1
   1  -6  -1 169.641 15.4290   2
   2  -6   1 108.555 10.3212   2
   2  -6   1 118.011 16.1371   1
   2  -6   1 100.158 15.2901   1
  -2  -6  -1 107.751 15.7813   1
   2   6  -1 130.788 17.4676   1
   2   6   1 98.9988 16.3143   1
  -2  -6   1 101.418 15.7319   1
   2  -6  -1 92.0346 15.3551   1
   2  -6  -1 121.907 17.4140   1
   2  -6  -1 109.685 10.3334   2
   3  -6   1 8.04932 7.76615   1
  -3  -6  -1 28.9379 9.27761   1
   3   6  -1 20.4133 9.98448   1
   3  -6   1 3.85036 8.16687   1
   3  -6   1 9.59229 1.87498   2
  -3  -6   1 18.3596 8.19445   1
   3  -6  -1 10.6704 2.03554   2
   3  -6  -1 13.3573 9.39754   1
   3   6   1 4.22486 9.62580   1
   3  -6  -1 16.0750 9.38036   1
   4   6  -1 0.11098 9.49829   1
   4  -6   1 7.10965 8.05939   1
   4  -6   1 4.51915 1.79153   2
   4  -6   1 14.6806 8.94943   1
  -4  -6  -1 1.48626 8.37585   1
  -4  -6   1 13.5319 8.80846   1
   4  -6  -1 -4.3270 9.23347   1
   4  -6  -1 11.7367 1.89984   2
   4  -6  -1 4.42672 9.41403   1
   4   6   1 9.59942 10.8942   1
  -5  -6  -1 299.268 32.7320   1
   5   6  -1 284.707 33.2464   1
   5  -6   1 285.976 31.8498   1
   5  -6   1 301.266 31.7449   1
   5  -6   1 290.253 27.2191   2
   5   6   1 278.689 34.0439   1
   5  -6  -1 312.606 33.3412   1
   5  -6  -1 295.077 27.2581   2
   5  -6  -1 303.483 32.7148   1
  -5  -6   1 266.842 31.6939   1
   6  -6   1 97.6562 9.78603   2
   6  -6   1 97.0360 15.6248   1
   6   6  -1 63.4293 16.4351   1
   6  -6   1 101.754 15.5376   1
  -6  -6  -1 132.960 17.9571   1
   6   6   1 112.236 18.6209   1
   6  -6  -1 104.711 9.87936   2
  -6   6  -1 117.313 16.0082   1
  -6  -6   1 96.4054 15.5828   1
   6  -6  -1 100.210 16.9541   1
   6  -6  -1 102.744 17.1512   1
  -7  -6  -1 130.191 19.1697   1
   7  -6   1 107.612 17.9906   1
   7   6  -1 111.047 20.0663   1
   7  -6   1 124.493 18.7679   1
  -7   6   1 128.000 12.4655   2
   7  -6   1 144.021 12.5223   2
  -7   6   1 148.161 19.9668   1
  -7  -6   1 124.786 19.4028   1
   7  -6  -1 151.353 12.5932   2
  -7   6  -1 127.193 12.4517   2
  -7   6  -1 99.7257 17.6191   1
   7   6   1 112.476 20.6179   1
   7  -6  -1 103.619 18.9736   1
   7  -6  -1 128.589 20.0261   1
   8  -6   1 76.3730 14.8494   1
  -8   6   1 65.2942 13.8122   1
   8   6  -1 71.1991 16.6760   1
   8  -6   1 57.3319 6.53607   2
  -8   6   1 65.7894 6.44885   2
  -8  -6  -1 45.5603 13.4345   1
   8  -6   1 58.2484 14.3363   1
   8  -6  -1 40.1523 14.3249   1
   8  -6  -1 58.4737 6.65538   2
   8  -6  -1 62.1220 15.7779   1
  -8   6  -1 72.1918 6.41325   2
   8   6   1 25.5289 14.7961   1
  -8  -6   1 64.5666 13.0324   1
  -8   6  -1 83.6160 13.7451   1
   9  -6   1 5.05921 12.4339   1
  -9  -6  -1 13.2011 10.8937   1
   9   6  -1 3.82964 13.3733   1
   9  -6   1 21.4724 3.12844   2
  -9   6   1 31.0835 11.5087   1
  -9   6   1 27.6067 2.90508   2
   9  -6   1 30.3634 12.3694   1
  -9   6  -1 27.5822 2.83596   2
   9   6   1 -3.3269 13.6154   1
  -9   6  -1 3.71701 9.87173   1
  -9  -6   1 20.6351 10.7084   1
   9  -6  -1 16.2464 13.0552   1
   9  -6  -1 23.1353 14.2392   1
   9  -6  -1 17.0848 3.25645   2
  10  -6   1 239.561 22.6910   2
  10  -6   1 200.840 29.4650   1
 -10   6   1 273.331 29.9967   1
 -10  -6  -1 221.825 29.7031   1
 -10   6   1 249.580 22.6620   2
 -10   6  -1 220.957 28.9770   1
  10  -6  -1 246.651 22.7584   2
  10  -6  -1 199.993 31.0747   1
 -10  -6   1 217.502 29.0627   1
  10   6   1 266.491 34.3251   1
 -10   6  -1 256.112 22.6373   2
  11  -6   1 15.2901 12.9221   1
 -11   6   1 21.6459 11.4694   1
  11   6  -1 8.61803 14.9134   1
  11  -6   1 30.1430 3.62874   2
 -11  -6  -1 39.9979 13.0041   1
  11  -6  -1 16.1566 13.2604   1
  11   6   1 53.8887 17.1722   1
 -11  -6   1 25.8026 12.2604   1
 -11   6  -1 17.6989 10.9874   1
 -12   6   1 28.3837 12.3544   1
  12   6  -1 8.18111 15.0515   1
 -12   6   1 26.9499 3.12904   2
 -12  -6  -1 19.2009 12.0939   1
  12  -6   1 6.02000 13.4882   1
  12  -6   1 28.0033 3.62207   2
  12  -6  -1 13.8968 13.3083   1
 -12   6  -1 26.7793 3.16093   2
 -12   6  -1 15.1827 11.3414   1
 -12  -6   1 24.0927 3.25905   2
  12   6   1 15.0722 16.1106   1
 -12  -6   1 14.0025 12.3741   1
 -13   6   1 74.2643 16.2496   1
  13   6  -1 48.2979 19.9858   1
 -13  -6  -1 68.5479 16.7258   1
  13  -6   1 74.1334 8.58564   2
 -13   6   1 94.7527 8.39852   2
 -13  -6   1 81.3903 17.1156   1
  13   6   1 66.8725 20.9192   1
 -13  -6   1 86.8291 8.39129   2
 -13   6  -1 72.1263 15.5671   1
  13  -6  -1 73.4187 17.7408   1
 -13   6  -1 89.4457 8.40316   2
  14  -6   1 17.1980 14.1985   1
  14  -6   1 5.06293 2.97234   2
 -14   6   1 4.78374 10.8294   1
 -14   6   1 7.42515 2.21806   2
  14   6  -1 22.1953 16.6433   1
 -14  -6  -1 24.8248 12.5870   1
  14   6   1 -13.858 15.9057   1
 -14  -6   1 8.91216 2.44216   2
 -14   6  -1 5.62558 2.27706   2
  14  -6  -1 13.9889 13.2723   1
 -14  -6   1 0.01696 11.5454   1
 -14   6  -1 15.6090 10.9198   1
 -15   6   1 -1.1756 2.13637   2
  15  -6   1 2.94575 13.3798   1
 -15  -6  -1 3.69351 2.35959   2
 -15   6   1 -3.9461 10.4844   1
 -15  -6  -1 -2.7216 11.5038   1
  15   6  -1 -18.041 14.3943   1
  15  -6   1 -4.3238 2.98417   2
  15  -6  -1 -3.3436 3.07412   2
 -15   6  -1 -7.4285 9.70737   1
 -15   6  -1 1.29297 2.14240   2
  15   6   1 9.67170 16.8714   1
  15  -6  -1 9.07390 12.7443   1
 -15  -6   1 7.78985 11.9850   1
 -15  -6   1 -3.6980 2.30016   2
 -16  -6  -1 -2.0524 2.41994   2
  16  -6   1 -0.7538 3.13471   2
 -16   6   1 -15.525 10.1686   1
 -16   6   1 0.56518 2.25698   2
 -16  -6  -1 18.9039 13.0245   1
  16  -6   1 19.2503 15.2305   1
  16   6  -1 -1.4485 15.2203   1
  16  -6  -1 30.8030 14.7522   1
 -16   6  -1 -3.0615 2.17226   2
 -16   6  -1 -1.4689 10.9236   1
 -16  -6   1 2.48599 2.40556   2
  16   6   1 -12.036 15.8515   1
 -16  -6   1 -9.3294 11.5136   1
  17   6  -1 22.3618 18.8702   1
 -17   6   1 24.1369 13.5744   1
 -17   6   1 28.4550 3.51833   2
 -17  -6  -1 7.44983 12.5736   1
 -17  -6  -1 26.5055 3.68365   2
  17  -6   1 60.4890 17.9023   1
 -17   6  -1 26.7846 12.7532   1
 -17  -6   1 30.2978 15.1739   1
 -17   6  -1 24.2926 3.43722   2
 -17  -6   1 25.3519 3.61153   2
  17  -6  -1 40.8984 15.9687   1
  17   6   1 2.63120 17.4590   1
  18   6  -1 -3.3327 17.4283   1
  18  -6   1 -9.0492 15.2119   1
 -18  -6  -1 12.8695 2.99047   2
 -18  -6  -1 -10.822 12.8490   1
 -18   6   1 8.94863 12.2449   1
 -18   6   1 12.6901 2.72638   2
 -18   6  -1 -3.6477 11.9983   1
 -18  -6   1 9.68268 2.85488   2
 -18  -6   1 17.8885 13.7690   1
 -18   6  -1 10.2472 2.66423   2
  18  -6  -1 5.46938 16.3949   1
  18   6   1 10.2890 17.5515   1
 -19  -6  -1 4.29290 2.79175   2
 -19   6   1 5.49101 2.62319   2
 -19  -6  -1 -3.6851 13.6314   1
 -19   6   1 -14.372 11.3633   1
  19  -6   1 44.4544 19.3687   1
  19   6  -1 23.3294 18.0857   1
 -19   6  -1 -9.9093 11.8707   1
 -19  -6   1 5.87307 2.88599   2
  19  -6  -1 26.8808 20.3964   1
 -19   6  -1 9.08629 2.58166   2
  19   6   1 16.5752 18.2113   1
 -19  -6   1 28.2803 15.5810   1
 -20   6   1 5.74518 2.71417   2
 -20  -6  -1 10.7785 3.10686   2
 -20   6  -1 8.60967 2.67086   2
 -20  -6   1 3.67187 2.89052   2
 -21  -6  -1 -0.9427 2.92861   2
 -21   6   1 3.00402 2.67604   2
 -21  -6   1 0.90866 2.82118   2
 -21   6  -1 2.70460 2.66028   2
   0   7  -1 5.72679 8.73134   1
   0  -7  -1 -10.121 7.78194   1
   0  -7  -1 3.44672 1.63027   2
   0  -7  -1 -0.8317 8.65287   1
   0  -7   1 -5.7237 7.65709   1
   0  -7   1 11.2225 8.06030   1
   0  -7   1 -0.0211 1.46653   2
   0   7   1 19.3328 10.5366   1
  -1  -7  -1 67.5035 6.63746   2
   1  -7   1 61.3009 12.0532   1
   1  -7   1 63.1641 6.66321   2
  -1  -7  -1 92.7236 14.0727   1
   1   7  -1 78.7323 13.8347   1
  -1  -7  -1 66.2459 12.9568   1
   1  -7   1 78.7778 12.3708   1
  -1  -7   1 65.4004 12.2653   1
   1  -7  -1 85.3813 13.6946   1
   1  -7  -1 66.9407 6.70271   2
  -1  -7   1 62.5775 6.59422   2
   1   7   1 60.9655 14.0723   1
  -1  -7   1 83.0433 12.9416   1
   1  -7  -1 60.9729 13.3604   1
   2  -7   1 100.487 9.21800   2
   2  -7   1 90.0942 14.1066   1
   2   7  -1 89.4508 15.7169   1
  -2  -7  -1 117.008 16.5016   1
   2  -7   1 80.3432 14.4486   1
   2   7   1 94.4594 16.2940   1
   2  -7  -1 105.533 15.8961   1
  -2  -7   1 105.296 14.5747   1
  -2  -7   1 78.4735 14.5277   1
   2  -7  -1 99.9950 15.4958   1
   2  -7  -1 91.9622 9.29755   2
   3  -7   1 197.314 23.8129   1
   3  -7   1 189.696 24.2966   1
   3   7  -1 203.708 26.0811   1
  -3  -7  -1 193.052 24.9691   1
   3  -7   1 198.683 18.6954   2
   3   7   1 172.943 26.5500   1
  -3  -7   1 189.909 24.1278   1
   3  -7  -1 225.014 25.7436   1
   3  -7  -1 204.756 18.7441   2
   3  -7  -1 202.301 25.4533   1
   4   7  -1 263.292 29.7709   1
   4  -7   1 219.027 26.8568   1
   4  -7   1 200.843 27.2604   1
  -4  -7  -1 247.851 27.9767   1
   4  -7   1 227.747 21.7847   2
   4  -7  -1 230.074 21.8298   2
   4   7   1 246.167 29.8535   1
   4  -7  -1 289.911 29.2082   1
  -4  -7   1 212.106 27.0371   1
   4  -7  -1 238.468 28.6362   1
   5  -7   1 55.4572 11.9766   1
  -5  -7  -1 49.8596 12.8596   1
   5   7  -1 62.8911 14.9270   1
   5  -7   1 55.6084 5.76959   2
   5  -7   1 63.7796 13.1531   1
   5   7   1 63.6644 15.6606   1
   5  -7  -1 53.2807 5.90663   2
   5  -7  -1 30.2894 13.2291   1
  -5  -7   1 59.4625 12.6901   1
   5  -7  -1 57.4161 13.6095   1
   6   7  -1 15.5211 12.7297   1
   6  -7   1 20.0428 2.67848   2
  -6  -7  -1 41.7307 12.0101   1
   6  -7   1 16.5781 10.2624   1
   6  -7   1 14.1850 10.6654   1
   6  -7  -1 4.05419 11.6113   1
  -6  -7   1 27.0474 10.5095   1
   6  -7  -1 18.1407 2.88302   2
   6   7   1 0.15479 12.6088   1
   6  -7  -1 1.62774 11.7750   1
   7  -7   1 13.4863 2.48433   2
   7  -7   1 -2.6242 10.4090   1
  -7  -7  -1 1.35876 10.2408   1
   7   7  -1 -3.4172 12.3060   1
   7  -7   1 6.83999 10.7229   1
  -7  -7   1 10.4503 9.84975   1
   7  -7  -1 12.2476 2.53341   2
   7  -7  -1 23.4677 12.4241   1
   7  -7  -1 13.1531 12.3935   1
   7   7   1 31.7520 14.5265   1
   8  -7   1 175.215 24.3183   1
   8   7  -1 126.186 23.7206   1
   8  -7   1 176.003 15.5731   2
  -8  -7  -1 173.990 23.6754   1
   8  -7   1 143.773 23.1866   1
   8  -7  -1 157.414 15.6456   2
   8   7   1 147.245 25.0744   1
   8  -7  -1 162.358 25.2598   1
   8  -7  -1 178.602 26.1652   1
  -8  -7   1 174.775 23.3862   1
   9  -7   1 22.0756 3.28863   2
  -9  -7  -1 17.8534 11.7686   1
  -9   7   1 25.5578 12.3766   1
   9  -7   1 30.3412 13.8345   1
   9  -7   1 8.91792 11.6766   1
   9   7  -1 40.4908 16.0424   1
   9  -7  -1 9.53386 14.2406   1
  -9  -7   1 -1.2271 10.4302   1
   9   7   1 -3.8903 14.1220   1
  -9   7  -1 28.0719 3.06832   2
   9  -7  -1 24.3252 3.48736   2
   9  -7  -1 20.1834 13.7907   1
  -9   7  -1 28.9551 11.6556   1
 -10  -7  -1 21.6740 11.4257   1
  10  -7   1 4.10867 2.56868   2
  10  -7   1 -2.8930 10.6390   1
  10   7  -1 -11.023 13.6305   1
  10  -7   1 8.38964 13.0996   1
 -10   7   1 24.0369 11.5466   1
 -10   7   1 10.0102 2.24783   2
 -10   7  -1 7.20598 2.22531   2
  10   7   1 -8.7638 13.4126   1
  10  -7  -1 15.5149 14.7042   1
  10  -7  -1 5.95364 2.66126   2
  10  -7  -1 2.29714 12.7943   1
 -10  -7   1 -7.3148 10.0852   1
 -10   7  -1 17.1799 11.2677   1
 -11   7   1 5.28531 2.21242   2
 -11   7   1 9.70485 10.9087   1
  11  -7   1 17.4370 13.6028   1
  11  -7   1 1.95346 2.52430   2
  11  -7   1 5.38181 12.0231   1
 -11  -7  -1 -2.1577 9.70198   1
  11   7  -1 24.6968 16.4764   1
  11  -7  -1 28.9310 14.0728   1
  11   7   1 -16.746 14.4754   1
  11  -7  -1 5.77122 14.9604   1
 -11   7  -1 -14.032 9.39970   1
 -11   7  -1 1.88960 2.13729   2
 -11  -7   1 4.04138 10.9886   1
  11  -7  -1 4.17388 2.79854   2
  12  -7   1 -6.8976 11.7122   1
 -12   7   1 15.5449 12.1120   1
  12  -7   1 11.0363 14.0841   1
 -12  -7  -1 10.6109 11.3065   1
 -12   7   1 13.1938 2.44277   2
  12   7  -1 21.7437 17.2576   1
  12  -7   1 7.92852 2.86606   2
 -12  -7   1 13.1853 2.52413   2
  12  -7  -1 8.26990 3.09599   2
 -12   7  -1 -5.9545 10.1868   1
  12   7   1 21.3033 17.8582   1
 -12  -7   1 4.83288 11.4181   1
  12  -7  -1 18.0445 16.2478   1
  12  -7  -1 19.7826 14.2195   1
 -12   7  -1 13.0743 2.30720   2
  13  -7   1 17.9204 3.59757   2
  13   7  -1 18.5737 17.7899   1
 -13  -7  -1 22.7837 12.6836   1
  13  -7   1 -0.3104 12.6265   1
 -13   7   1 19.1335 11.8785   1
  13  -7   1 38.2559 15.5546   1
 -13   7   1 23.8566 3.00945   2
 -13  -7   1 21.5736 3.11266   2
 -13  -7   1 34.8298 13.6773   1
 -13   7  -1 25.0195 2.96761   2
  13  -7  -1 15.1047 15.5428   1
  13  -7  -1 14.9404 14.3482   1
  13  -7  -1 13.7798 3.70440   2
  13   7   1 30.8832 19.2128   1
 -13   7  -1 13.6769 11.5090   1
 -14   7   1 7.09577 11.1223   1
 -14   7   1 7.29047 2.21097   2
  14  -7   1 7.32188 3.13527   2
 -14  -7  -1 3.09070 12.1409   1
  14  -7   1 -26.472 11.9476   1
  14   7  -1 -18.638 15.7099   1
  14  -7  -1 0.70184 3.24384   2
  14  -7  -1 32.4984 16.2080   1
  14   7   1 22.6696 17.7729   1
 -14  -7   1 6.14302 11.9040   1
 -14  -7   1 2.44493 2.36192   2
 -14   7  -1 0.73560 10.4718   1
  15   7  -1 -7.8979 16.3656   1
 -15  -7  -1 -2.4933 2.40226   2
 -15  -7  -1 5.50346 12.0865   1
 -15   7   1 9.49181 12.3503   1
  15  -7   1 -19.764 12.4855   1
  15  -7   1 -2.8189 3.03164   2
 -15   7   1 0.63695 2.16542   2
 -15   7  -1 -8.8594 10.2558   1
  15  -7  -1 -1.7504 3.09132   2
 -15  -7   1 20.8629 13.2120   1
 -15   7  -1 1.97516 2.19204   2
  15   7   1 -8.1620 17.7748   1
 -15  -7   1 2.27133 2.46315   2
  15  -7  -1 8.26737 14.1542   1
  16   7  -1 24.9681 17.9369   1
 -16   7   1 9.98583 12.9142   1
 -16   7   1 19.5520 2.79015   2
  16  -7   1 34.9059 15.6341   1
  16  -7   1 15.2250 3.66432   2
 -16  -7  -1 27.5877 14.6967   1
 -16  -7  -1 12.5015 3.01667   2
  16  -7  -1 15.4376 3.73244   2
 -16   7  -1 16.4411 2.74852   2
  16  -7  -1 -17.167 14.5168   1
 -16  -7   1 19.5641 14.1807   1
 -16   7  -1 5.36645 11.4209   1
  16   7   1 47.1567 21.5638   1
 -16  -7   1 10.8391 2.93762   2
 -17  -7  -1 0.36503 13.0961   1
 -17   7   1 5.02783 2.42599   2
  17   7  -1 9.98954 18.6537   1
 -17   7   1 0.55694 12.1125   1
 -17  -7  -1 6.17128 2.81033   2
  17  -7   1 -4.2904 13.6067   1
  17  -7   1 11.3337 3.45478   2
 -17  -7   1 3.43781 2.69321   2
  17   7   1 14.8160 19.4840   1
 -17   7  -1 15.7537 12.2885   1
  17  -7  -1 -1.4468 16.3101   1
 -17   7  -1 3.38698 2.32683   2
 -17  -7   1 -10.799 12.6717   1
  17  -7  -1 7.34253 3.56342   2
 -18   7   1 15.4472 14.0029   1
 -18  -7  -1 4.91123 14.5493   1
  18  -7   1 26.7737 16.4987   1
  18   7  -1 0.31293 18.1433   1
 -18  -7  -1 17.5511 3.12979   2
 -18   7   1 10.2372 2.72007   2
 -18   7  -1 32.4478 14.1226   1
  18  -7  -1 18.7286 4.32292   2
  18  -7  -1 -1.0051 18.1767   1
  18   7   1 -5.6571 20.0485   1
 -18   7  -1 12.8932 2.75549   2
 -18  -7   1 -9.8317 13.7232   1
 -18  -7   1 13.1023 3.44182   2
 -19  -7  -1 -0.2756 2.91214   2
 -19   7   1 -0.3266 2.41294   2
  19  -7  -1 11.2913 4.32021   2
 -19   7  -1 3.53824 2.39789   2
 -19  -7   1 -1.9356 2.73058   2
 -20  -7  -1 15.1458 3.22344   2
 -20   7   1 8.37268 2.91547   2
 -20   7  -1 12.1146 2.91944   2
  20  -7  -1 32.7829 4.96659   2
 -20  -7   1 16.9123 3.28934   2
   0  -8   1 2.18063 8.57247   1
   0  -8  -1 1.93418 9.10189   1
   0  -8  -1 -3.6293 1.65579   2
   0  -8   1 1.45620 8.79460   1
   0   8  -1 1.68451 9.58167   1
   0  -8   1 -0.9449 1.59848   2
   0  -8  -1 4.12197 10.2411   1
   1  -8   1 46.1868 11.0584   1
   1   8  -1 28.7937 11.8249   1
   1  -8   1 26.9459 3.18443   2
  -1  -8  -1 28.3227 11.0012   1
  -1  -8  -1 28.9199 3.20747   2
  -1  -8  -1 23.0374 11.2659   1
   1  -8   1 35.7107 10.3929   1
   1  -8  -1 44.4285 11.8312   1
   1  -8  -1 25.3466 3.22167   2
  -1  -8   1 30.9113 10.7072   1
  -1  -8   1 24.6031 3.13294   2
   1   8   1 40.9277 13.8208   1
   1  -8  -1 27.2686 11.4932   1
  -1  -8   1 43.7671 10.7186   1
   2  -8   1 59.3236 6.34998   2
  -2  -8  -1 51.9441 13.1672   1
   2  -8   1 75.7300 13.3037   1
   2  -8   1 54.6445 11.7702   1
   2   8  -1 69.4181 14.8335   1
  -2  -8  -1 80.4618 14.5026   1
  -2  -8  -1 55.5041 6.26218   2
   2  -8  -1 79.5907 15.0850   1
   2  -8  -1 63.9493 13.7164   1
  -2  -8   1 62.5129 12.9245   1
   2  -8  -1 67.5565 6.43809   2
   2   8   1 84.0074 16.3584   1
  -2  -8   1 67.3783 13.0348   1
  -2  -8   1 60.5924 6.20810   2
   3  -8   1 25.1958 3.16142   2
   3   8  -1 29.6014 12.6931   1
   3  -8   1 13.9237 9.40506   1
  -3  -8  -1 10.2545 10.2585   1
   3  -8   1 27.0574 10.8232   1
  -3  -8   1 30.2100 10.4571   1
   3   8   1 22.7125 13.2697   1
   3  -8  -1 26.1062 11.8057   1
   3  -8  -1 25.3905 3.11319   2
   3  -8  -1 27.4670 11.2425   1
  -3  -8   1 28.8511 10.4612   1
   4  -8   1 147.703 20.7833   1
  -4  -8  -1 136.091 21.2164   1
   4  -8   1 130.786 13.1484   2
   4  -8   1 123.463 19.7747   1
   4   8  -1 116.721 20.5459   1
  -4  -8   1 151.111 19.9552   1
   4  -8  -1 180.718 23.7781   1
   4   8   1 118.899 21.5751   1
   4  -8  -1 122.683 20.2111   1
   4  -8  -1 147.678 13.1889   2
   5   8  -1 38.5195 15.2821   1
  -5  -8  -1 63.8331 13.6960   1
   5  -8   1 42.7668 11.9058   1
   5  -8   1 49.5342 5.15950   2
   5  -8   1 41.0812 12.7239   1
   5   8   1 62.9694 16.3533   1
  -5  -8   1 51.5874 12.9278   1
   5  -8  -1 35.6873 13.4489   1
   5  -8  -1 34.0168 13.7719   1
   5  -8  -1 43.1385 5.06744   2
   6  -8   1 132.643 13.1764   2
  -6  -8  -1 147.137 22.2776   1
   6   8  -1 100.046 21.7972   1
   6  -8   1 150.541 21.1266   1
   6  -8   1 157.184 21.3060   1
   6  -8  -1 136.491 21.2322   1
   6   8   1 115.851 22.3516   1
   6  -8  -1 125.557 21.1924   1
  -6  -8   1 145.409 20.3402   1
   6  -8  -1 147.402 13.2722   2
   7   8  -1 27.3607 15.1397   1
   7  -8   1 12.0476 10.7213   1
   7  -8   1 17.4892 11.1107   1
  -7  -8  -1 16.5762 10.9137   1
   7  -8   1 11.2253 2.61858   2
   7  -8  -1 22.6556 12.7762   1
   7   8   1 10.2935 14.6668   1
  -7  -8   1 10.4562 10.3341   1
   7  -8  -1 28.4127 13.4628   1
   7  -8  -1 11.4169 2.80725   2
   8  -8   1 20.5960 3.14695   2
   8  -8   1 10.5835 11.7222   1
   8  -8   1 17.0698 11.5102   1
   8   8  -1 19.5036 15.9367   1
  -8  -8  -1 5.87545 11.4486   1
   8  -8  -1 27.3630 3.35251   2
  -8  -8   1 17.1530 11.0444   1
   8   8   1 11.2548 15.6575   1
   8  -8  -1 11.1653 13.5037   1
   8  -8  -1 12.0108 13.1849   1
  -9  -8  -1 9.21546 10.7688   1
   9   8  -1 12.3786 15.5332   1
   9  -8   1 20.3511 3.01500   2
   9  -8   1 13.8116 11.8638   1
   9  -8   1 10.2340 11.5381   1
   9  -8  -1 4.60706 13.6185   1
   9  -8  -1 14.3806 13.5866   1
   9   8   1 26.5363 17.1618   1
  -9  -8   1 25.8422 12.0643   1
   9  -8  -1 18.4022 3.24985   2
  10  -8   1 12.1497 12.7229   1
  10  -8   1 0.08184 11.5053   1
  10  -8   1 7.04058 2.67985   2
 -10  -8  -1 3.03712 11.0978   1
  10   8  -1 8.35816 15.9598   1
  10   8   1 2.17551 15.9529   1
 -10  -8   1 11.9530 11.7012   1
  10  -8  -1 10.8812 14.5804   1
  10  -8  -1 -12.191 12.6897   1
  10  -8  -1 9.18959 2.87292   2
  11  -8   1 58.4035 6.21617   2
  11  -8   1 48.5104 15.4608   1
  11   8  -1 60.3671 19.6165   1
  11  -8   1 41.2743 14.8634   1
 -11  -8  -1 65.2797 15.7272   1
 -11  -8   1 48.3179 15.2085   1
  11  -8  -1 47.7760 18.1063   1
 -11   8  -1 32.4901 14.0239   1
  11  -8  -1 40.9290 16.5530   1
  11  -8  -1 63.8134 6.42701   2
  11   8   1 37.7569 18.8899   1
  12  -8   1 20.0958 13.2289   1
  12   8  -1 2.34569 16.8322   1
  12  -8   1 7.40041 2.81660   2
 -12  -8  -1 3.21750 11.5955   1
  12  -8   1 5.74222 14.7906   1
 -12   8   1 11.0883 12.8359   1
 -12  -8   1 8.46856 2.54772   2
  12  -8  -1 6.22073 3.12816   2
 -12   8  -1 12.2787 11.7198   1
  12  -8  -1 45.5574 17.8671   1
  12  -8  -1 18.9284 14.7840   1
  12   8   1 9.65379 17.7043   1
 -12  -8   1 24.1098 13.0830   1
 -13  -8  -1 26.9944 13.9693   1
  13  -8   1 17.1831 13.8509   1
  13  -8   1 7.97116 3.16678   2
  13  -8   1 10.6918 14.7153   1
 -13   8   1 8.85392 2.53997   2
  13   8  -1 -6.3450 16.6426   1
 -13   8   1 25.7296 13.0426   1
  13  -8  -1 14.5689 3.39380   2
 -13   8  -1 1.41419 12.1843   1
 -13   8  -1 9.23413 2.57783   2
  13  -8  -1 6.97797 15.6881   1
 -13  -8   1 6.29257 2.52930   2
  13  -8  -1 3.12144 13.8995   1
  13   8   1 9.58669 17.2721   1
 -13  -8   1 24.1029 12.0895   1
  14  -8   1 35.2738 14.1274   1
 -14   8   1 -4.7194 11.8333   1
 -14  -8  -1 -27.421 11.2101   1
  14  -8   1 3.16505 3.16899   2
  14  -8   1 22.3005 14.7501   1
 -14   8   1 3.24913 2.41630   2
  14   8  -1 19.1442 18.4990   1
  14   8   1 17.4024 19.3883   1
  14  -8  -1 4.75724 3.35885   2
 -14  -8   1 1.06511 12.0534   1
 -14   8  -1 -10.894 10.7992   1
 -14   8  -1 3.22620 2.30573   2
 -14  -8   1 2.50220 2.55842   2
  14  -8  -1 -0.3986 13.9848   1
  14  -8  -1 6.34638 16.2354   1
  15  -8   1 7.86011 3.49538   2
 -15   8   1 7.23422 2.62519   2
 -15  -8  -1 -13.408 12.0804   1
 -15   8   1 17.1980 13.1536   1
  15  -8   1 -25.729 13.4063   1
  15  -8   1 10.5023 14.5859   1
 -15  -8  -1 7.25869 2.73403   2
  15   8  -1 35.9099 19.1374   1
 -15   8  -1 -19.283 10.9798   1
  15  -8  -1 22.6596 17.1925   1
  15  -8  -1 7.54904 3.60490   2
 -15   8  -1 9.48328 2.44281   2
 -15  -8   1 26.7345 14.1546   1
  15  -8  -1 -2.9913 14.2476   1
  15   8   1 -21.318 18.3418   1
 -15  -8   1 5.29331 2.61994   2
  16   8  -1 -14.767 18.6876   1
  16  -8   1 6.10794 3.26148   2
 -16  -8  -1 6.53022 2.70233   2
 -16  -8  -1 -14.472 12.2835   1
 -16   8   1 15.9785 13.4173   1
 -16   8   1 8.49733 2.56247   2
  16  -8   1 4.05622 14.6549   1
  16  -8   1 -5.8012 14.4375   1
  16  -8  -1 7.76526 3.80433   2
  16  -8  -1 -4.1268 15.8396   1
 -16  -8   1 4.11139 2.90354   2
  16  -8  -1 28.3621 17.8474   1
  16   8   1 -20.817 17.6700   1
 -16  -8   1 -7.4931 12.1396   1
 -16   8  -1 9.62939 2.41970   2
 -16   8  -1 10.4310 11.8318   1
 -17  -8  -1 6.35880 3.21169   2
 -17   8   1 2.50999 2.48579   2
  17  -8  -1 8.12475 3.92433   2
 -17   8  -1 3.18834 2.33834   2
 -17  -8   1 -0.6269 2.59371   2
 -18   8   1 12.6950 2.73879   2
 -18  -8  -1 9.13214 3.03024   2
  18  -8  -1 6.35807 4.14892   2
 -18  -8   1 5.68347 3.21107   2
 -18   8  -1 13.5906 2.66955   2
   0  -9  -1 -1.8328 1.84780   2
   0  -9   1 0.36142 1.81011   2
   0  -9  -1 6.79310 10.4419   1
   0  -9   1 -0.0357 9.06098   1
   0  -9  -1 -0.7123 9.55853   1
   0  -9   1 -0.9022 9.74043   1
   1  -9   1 9.92469 9.09975   1
  -1  -9  -1 4.30452 1.87428   2
   1   9  -1 7.17622 11.8597   1
  -1  -9  -1 0.80149 10.0594   1
   1  -9   1 1.33109 1.85859   2
  -1  -9  -1 -3.5349 9.96138   1
   1  -9   1 -0.8063 9.60172   1
   1   9   1 26.7743 12.9668   1
   1  -9  -1 0.95524 10.2316   1
   1  -9  -1 4.10684 10.1456   1
  -1  -9   1 3.55282 1.84289   2
  -1  -9   1 12.2801 10.0957   1
   1  -9  -1 7.77008 2.02187   2
  -1  -9   1 8.92935 9.55725   1
   2  -9   1 9.08791 2.27475   2
  -2  -9  -1 14.8493 2.27636   2
   2  -9   1 9.56249 9.07782   1
  -2  -9  -1 20.7600 10.9153   1
  -2  -9  -1 13.4903 10.8932   1
   2  -9   1 22.8881 10.2395   1
   2   9  -1 14.7528 13.0378   1
   2  -9  -1 9.07063 2.41076   2
  -2  -9   1 12.1969 2.13217   2
   2  -9  -1 -4.7658 9.38768   1
  -2  -9   1 16.2719 10.2386   1
  -2  -9   1 15.4472 9.94160   1
   2  -9  -1 15.6469 12.3496   1
   2   9   1 23.2199 14.0893   1
  -3  -9  -1 43.0713 5.33276   2
  -3  -9  -1 57.7758 14.3607   1
   3  -9   1 50.0560 5.45893   2
   3  -9   1 56.1981 12.5106   1
  -3  -9  -1 81.5734 15.0845   1
   3   9  -1 33.8904 14.6929   1
   3  -9   1 39.3901 12.4324   1
   3  -9  -1 49.2447 14.2361   1
   3  -9  -1 45.6818 5.68358   2
  -3  -9   1 48.4543 5.20774   2
  -3  -9   1 82.1217 13.7407   1
   3   9   1 19.1828 14.4298   1
   3  -9  -1 57.6055 14.2298   1
  -3  -9   1 68.1548 13.2733   1
  -4  -9  -1 87.7877 16.5109   1
  -4  -9  -1 87.6476 15.8714   1
   4  -9   1 90.3066 15.1647   1
   4  -9   1 74.2187 7.27812   2
   4   9  -1 76.5245 17.7113   1
   4  -9   1 56.5421 13.4813   1
  -4  -9   1 61.6712 14.3414   1
   4  -9  -1 52.9366 15.0812   1
   4   9   1 55.6490 18.0351   1
  -4  -9   1 72.2565 14.9513   1
   4  -9  -1 70.3714 7.39889   2
   4  -9  -1 82.0207 15.7982   1
  -5  -9  -1 21.9371 11.8693   1
   5  -9   1 21.2888 10.4470   1
   5  -9   1 23.6791 11.4686   1
   5   9  -1 32.1875 14.4396   1
   5  -9   1 19.5236 3.12603   2
   5  -9  -1 35.3187 12.7018   1
   5   9   1 46.3689 16.5281   1
   5  -9  -1 20.6494 3.20606   2
  -5  -9   1 26.0138 11.3506   1
   5  -9  -1 32.2159 13.3703   1
   6  -9   1 23.9985 11.2714   1
   6  -9   1 12.5676 2.59379   2
   6  -9   1 6.65527 10.1980   1
   6   9  -1 23.1365 14.5792   1
  -6  -9  -1 9.12944 10.9612   1
   6  -9  -1 15.3159 2.81455   2
   6  -9  -1 -0.5828 11.9272   1
  -6  -9   1 11.3389 10.3615   1
   6  -9  -1 10.5589 12.3712   1
   6   9   1 22.8265 15.1552   1
  -7  -9  -1 38.5730 13.5391   1
   7  -9   1 22.4043 11.7056   1
   7   9  -1 36.9586 17.0313   1
   7  -9   1 40.1646 4.82309   2
   7  -9   1 48.3496 13.0734   1
   7  -9  -1 26.2497 14.2303   1
   7  -9  -1 46.9491 5.06819   2
  -7  -9   1 58.2529 14.3701   1
   7  -9  -1 26.2565 14.0978   1
   7   9   1 20.7578 16.6542   1
   8  -9   1 38.7829 4.43713   2
   8  -9   1 38.0782 12.9766   1
  -8  -9  -1 24.2651 12.3240   1
   8   9  -1 -4.0544 15.4533   1
   8  -9   1 11.9204 11.5353   1
  -8  -9   1 36.9693 13.1895   1
   8   9   1 53.8681 18.6811   1
   8  -9  -1 25.7901 14.6492   1
   8  -9  -1 36.8818 4.28958   2
   8  -9  -1 31.0725 14.9872   1
   9   9  -1 12.3271 15.5455   1
   9  -9   1 -2.6615 2.43288   2
   9  -9   1 8.21211 11.6400   1
   9  -9   1 5.24208 11.9251   1
  -9  -9  -1 -6.9181 10.6273   1
  -9  -9   1 0.49045 11.7319   1
   9  -9  -1 -0.7022 12.8561   1
   9  -9  -1 -0.5698 3.08470   2
   9  -9  -1 -20.779 11.1988   1
   9   9   1 -21.007 15.4879   1
 -10  -9  -1 48.3759 14.3709   1
  10  -9   1 36.4050 13.4163   1
  10  -9   1 13.0290 13.6104   1
  10   9  -1 62.2380 20.0355   1
  10  -9   1 33.7914 4.49339   2
  10  -9  -1 25.7986 15.7369   1
  10  -9  -1 42.6271 15.7043   1
  10   9   1 88.8175 21.9281   1
  10  -9  -1 41.9701 4.73747   2
 -10  -9   1 31.9100 14.4256   1
  11  -9   1 -20.337 11.3520   1
 -11  -9  -1 2.73257 11.8519   1
  11  -9   1 6.32323 2.77244   2
  11   9  -1 -12.489 15.8527   1
  11  -9   1 10.6063 11.9599   1
 -11  -9   1 10.8918 12.5712   1
  11   9   1 13.2872 16.7342   1
  11  -9  -1 -0.3765 14.3371   1
  11  -9  -1 4.38999 3.02191   2
  11  -9  -1 14.3917 14.5454   1
  12  -9   1 34.1607 13.6771   1
  12  -9   1 -3.9290 12.9197   1
 -12  -9  -1 19.3553 13.5643   1
  12   9  -1 -9.0556 16.5561   1
  12  -9   1 23.9337 3.59202   2
 -12  -9   1 7.22370 13.3110   1
 -12  -9   1 20.6922 3.20894   2
  12  -9  -1 14.3341 15.6574   1
  12  -9  -1 30.2934 3.88239   2
  12  -9  -1 31.6082 15.4997   1
  12   9   1 -4.9004 18.0896   1
  13   9  -1 11.4668 17.3842   1
  13  -9   1 -1.6862 2.97512   2
  13  -9   1 -3.3006 13.6568   1
 -13  -9  -1 12.6610 13.3888   1
  13  -9   1 1.55818 12.3876   1
  13   9   1 -19.106 18.2431   1
  13  -9  -1 -6.8334 13.0718   1
 -13  -9   1 -14.878 10.8206   1
  13  -9  -1 15.9336 16.3727   1
 -13  -9   1 0.21508 2.56219   2
  13  -9  -1 1.50751 3.25006   2
  14  -9   1 5.89557 3.17980   2
  14  -9  -1 7.96625 4.03044   2
 -14  -9   1 5.35617 2.54878   2
 -15  -9  -1 1.74279 2.63162   2
  15  -9   1 0.25610 3.22419   2
 -15  -9   1 -5.3218 2.72518   2
  15  -9  -1 -0.3338 3.45708   2
   0 -10  -1 -0.9061 2.01468   2
   0 -10  -1 -6.2471 9.91415   1
   0 -10  -1 2.72980 10.8769   1
   0 -10   1 -7.3193 9.02715   1
   0 -10   1 11.2791 9.99616   1
   0 -10   1 1.73238 2.04606   2
  -1 -10  -1 0.59381 10.9862   1
   1 -10   1 10.7950 9.95752   1
  -1 -10  -1 3.99399 2.03252   2
  -1 -10  -1 2.02105 10.5397   1
   1 -10   1 -1.1444 9.75370   1
   1 -10   1 8.80756 2.05457   2
   1 -10  -1 3.76952 10.5936   1
   1 -10  -1 5.52064 2.21302   2
  -1 -10   1 -7.5509 9.45830   1
  -1 -10   1 3.90981 2.06011   2
   1 -10  -1 10.4008 11.5863   1
  -1 -10   1 15.0757 10.3811   1
   2 -10   1 4.59491 2.32484   2
  -2 -10  -1 2.98446 10.7476   1
   2  10  -1 23.4785 13.5577   1
  -2 -10  -1 5.30803 2.00390   2
  -2 -10  -1 6.72557 11.8292   1
   2 -10   1 28.5367 10.9462   1
   2 -10   1 0.53411 9.52551   1
   2 -10  -1 9.55567 2.26937   2
  -2 -10   1 9.82732 10.1074   1
  -2 -10   1 2.11895 1.97445   2
   2 -10  -1 -3.9315 10.1996   1
   2 -10  -1 -9.5607 10.2683   1
  -2 -10   1 11.1433 10.4275   1
  -3 -10  -1 37.3240 13.6879   1
   3  10  -1 28.2522 15.4342   1
   3 -10   1 40.2122 11.8302   1
   3 -10   1 29.2520 3.57760   2
   3 -10   1 38.9447 11.6975   1
  -3 -10  -1 31.3497 3.54727   2
  -3 -10  -1 70.9907 14.2891   1
   3 -10  -1 8.21107 11.3455   1
   3 -10  -1 29.3514 3.68348   2
  -3 -10   1 28.9397 12.1916   1
  -3 -10   1 34.7930 12.2665   1
   3  10   1 24.0012 14.6261   1
  -3 -10   1 28.3239 3.64176   2
   3 -10  -1 30.6823 13.4660   1
  -4 -10  -1 15.2570 2.57954   2
  -4 -10  -1 -5.0433 11.5249   1
   4 -10   1 16.5030 10.3706   1
   4 -10   1 15.6370 2.79586   2
   4  10  -1 1.78478 14.4403   1
   4 -10   1 9.60738 10.8599   1
  -4 -10  -1 27.6541 12.0990   1
  -4 -10   1 18.9621 2.51377   2
   4 -10  -1 14.8152 2.82098   2
   4 -10  -1 12.9858 12.5160   1
   4  10   1 9.49771 14.1917   1
  -4 -10   1 9.98934 11.0744   1
  -4 -10   1 36.5405 12.4087   1
   4 -10  -1 3.51984 11.0405   1
   5 -10   1 42.6095 12.0178   1
   5 -10   1 28.4564 12.4803   1
   5  10  -1 48.6935 17.8960   1
  -5 -10  -1 37.6853 13.3346   1
  -5 -10  -1 50.8212 14.7358   1
   5 -10   1 39.8170 4.80736   2
   5 -10  -1 30.9209 14.2433   1
   5 -10  -1 44.2922 4.95606   2
   5 -10  -1 25.6740 12.8800   1
  -5 -10   1 41.7844 4.43375   2
   5  10   1 1.25698 15.4369   1
  -5 -10   1 15.3972 11.7003   1
  -5 -10   1 38.9019 12.7818   1
   6 -10   1 8.27284 2.79298   2
   6 -10   1 12.9922 10.5501   1
   6 -10   1 15.2860 10.5908   1
  -6 -10  -1 2.56694 11.0673   1
   6  10  -1 7.75748 14.6575   1
   6 -10  -1 13.7150 3.21486   2
  -6 -10   1 18.8355 11.0094   1
   6 -10  -1 18.4289 11.9182   1
   6  10   1 27.8383 16.6048   1
  -6 -10   1 15.8114 10.9343   1
   6 -10  -1 28.6484 14.4445   1
   7 -10   1 4.21722 10.3973   1
   7 -10   1 8.02983 2.64691   2
  -7 -10  -1 9.92459 12.1159   1
   7 -10   1 3.13296 10.6536   1
   7  10  -1 -3.6676 14.1866   1
  -7 -10   1 -18.091 9.43444   1
   7 -10  -1 34.0543 14.3868   1
   7 -10  -1 9.18200 3.10061   2
   7 -10  -1 1.15536 11.3194   1
   7  10   1 1.01826 16.2249   1
   8 -10   1 -3.7815 2.48535   2
   8 -10   1 1.20607 10.5534   1
   8 -10   1 3.19174 10.1443   1
   8  10  -1 21.9592 18.0688   1
  -8 -10  -1 1.69829 10.4845   1
   8 -10  -1 -14.901 11.3793   1
  -8 -10   1 -10.534 9.92605   1
   8 -10  -1 -22.346 11.3924   1
   8 -10  -1 -1.2797 2.75623   2
   8  10   1 -5.0689 15.3322   1
   9 -10   1 14.7570 11.1988   1
   9 -10   1 23.9288 11.8319   1
   9  10  -1 34.2970 18.5700   1
   9 -10   1 20.5456 3.23901   2
  -9 -10  -1 16.9727 13.7458   1
   9 -10  -1 25.5606 3.58785   2
   9  10   1 -0.5277 17.9645   1
   9 -10  -1 10.6468 13.8051   1
   9 -10  -1 25.5233 14.4687   1
  -9 -10   1 7.12647 12.2590   1
  10 -10   1 13.3075 3.04070   2
  10 -10  -1 14.4807 3.68159   2
  11 -10   1 -1.3238 2.55965   2
  11 -10  -1 -1.9452 2.87538   2
  12 -10   1 9.12775 3.23024   2
 -12 -10   1 14.0308 2.73552   2
  12 -10  -1 12.2531 3.36647   2
   0 -11   1 -0.3665 2.22447   2
   0 -11  -1 1.27918 2.59920   2
   1 -11   1 7.08455 2.35301   2
  -1 -11  -1 8.03042 2.71436   2
  -1 -11   1 5.86468 2.36260   2
   1 -11  -1 6.06321 2.26330   2
  -2 -11  -1 8.21263 2.29393   2
   2 -11   1 10.7078 2.45217   2
   2 -11  -1 12.7609 2.45301   2
  -2 -11   1 8.11507 2.25765   2
   3 -11   1 10.1175 2.73370   2
  -3 -11  -1 9.60256 2.73002   2
   3 -11  -1 13.2187 2.88080   2
  -3 -11   1 8.58225 2.31053   2
  -4 -11  -1 15.9756 2.53283   2
   4 -11   1 11.9497 2.69880   2
   4 -11  -1 10.9485 3.05632   2
  -4 -11   1 14.8746 2.44272   2
  -5 -11  -1 20.2067 3.30546   2
   5 -11   1 16.8917 3.01401   2
   5 -11  -1 18.2142 3.48553   2
  -5 -11   1 21.5025 2.83367   2
  -6 -11  -1 18.3315 2.72942   2
   6 -11   1 15.7348 2.90854   2
  -6 -11   1 17.3668 2.72973   2
   6 -11  -1 17.0908 3.05509   2
   7 -11   1 14.5002 3.15403   2
   7 -11  -1 18.1076 3.50604   2
  -7 -11   1 18.7815 2.75505   2
   8 -11   1 8.39755 2.62005   2
   8 -11  -1 10.2685 3.36947   2
  -1   0  -2 1.94651 3.25544   1
   1   0  -2 4.05896 3.54984   1
  -1   0   2 -6.6388 2.62510   1
   1   0   2 -1.3558 1.93113   1
   2   0  -2 914.234 81.5425   1
  -2   0  -2 823.235 81.2180   1
  -2   0   2 909.111 81.4219   1
   2   0  -2 827.492 80.3626   2
  -3   0   2 4.31137 0.97197   2
  -3   0   2 4.67078 5.98173   1
   3   0  -2 1.69054 1.07523   2
  -3   0  -2 3.39656 5.43350   1
   3   0  -2 4.75908 6.41941   1
   4   0  -2 983.475 92.9798   1
   4   0  -2 1010.94 91.0670   2
  -4   0   2 954.394 92.7588   1
  -4   0  -2 973.413 92.6645   1
  -5   0   2 -5.7310 6.65718   1
  -5   0  -2 0.12885 6.50578   1
   5   0  -2 -2.8014 7.18778   1
   5   0   2 1.70532 7.35542   1
   6   0  -2 1152.36 107.554   1
  -6   0  -2 1148.20 107.085   1
   6   0   2 1158.29 107.413   1
  -6   0   2 1046.70 104.891   2
  -6   0   2 1152.16 107.217   1
   6   0  -2 1145.90 104.903   2
  -7   0   2 -1.1102 1.40019   2
  -7   0  -2 4.86689 8.36386   1
   7   0  -2 -3.2382 1.63331   2
   7   0  -2 -3.4352 9.28144   1
   7   0   2 -14.340 8.54362   1
  -7   0   2 7.27209 8.30296   1
  -8   0   2 1469.33 132.567   1
  -8   0  -2 1424.39 129.481   2
   8   0  -2 1529.70 129.504   2
   8   0  -2 1273.50 132.840   1
  -8   0  -2 1218.10 132.079   1
  -8   0   2 1418.49 129.483   2
   9   0  -2 -6.9172 11.4206   1
  -9   0  -2 19.5443 10.5066   1
   9   0  -2 -7.1470 2.15383   2
  -9   0   2 0.38295 9.99269   1
   9   0   2 10.6714 10.8643   1
  -9   0   2 -2.7228 1.87099   2
 -10   0  -2 218.432 21.4609   2
 -10   0   2 268.911 28.0017   1
  10   0   2 273.841 29.7533   1
 -10   0   2 220.362 21.4621   2
  10   0  -2 227.131 30.0111   1
  10   0  -2 218.842 21.5511   2
 -10   0  -2 274.051 27.8784   1
  11   0  -2 -4.1497 10.6204   1
 -11   0   2 -10.339 9.04391   1
  11   0   2 12.0604 11.3676   1
 -11   0  -2 15.5683 10.5606   1
 -12   0   2 28.6219 11.3501   1
 -12   0  -2 36.7576 11.9234   1
  12   0   2 11.4339 12.2354   1
 -12   0   2 19.8033 2.71740   2
 -12   0  -2 21.1769 2.68498   2
  12   0  -2 16.9419 12.0584   1
 -13   0  -2 -6.2409 9.87046   1
 -13   0   2 3.15299 1.88713   2
 -13   0   2 -14.137 8.74898   1
 -13   0  -2 6.18936 1.87082   2
  13   0  -2 1.26773 11.2292   1
  13   0   2 -18.268 10.5406   1
  14   0  -2 105.091 20.9294   1
 -14   0  -2 148.312 13.4097   2
 -14   0   2 135.657 13.4215   2
 -14   0  -2 161.168 21.9230   1
 -14   0   2 140.404 21.5975   1
  15   0  -2 0.22008 12.4040   1
 -15   0  -2 3.89978 2.13992   2
 -15   0  -2 -5.4789 10.7755   1
  15   0   2 -9.9101 13.0087   1
 -15   0   2 2.16260 2.16611   2
 -15   0   2 4.99192 11.1934   1
 -16   0  -2 261.481 29.6468   1
 -16   0  -2 224.987 21.3784   2
  16   0   2 222.215 32.8404   1
 -16   0   2 218.727 21.3828   2
 -16   0   2 248.261 29.6858   1
  17   0  -2 -15.652 12.5118   1
  17   0   2 -0.4898 14.7957   1
 -17   0  -2 1.20396 2.28756   2
 -17   0  -2 11.2741 12.7319   1
 -17   0   2 5.11109 11.6591   1
 -17   0   2 2.78298 2.31402   2
 -18   0   2 9.09533 2.69312   2
 -18   0  -2 15.2417 2.69502   2
 -18   0   2 -3.7302 11.7657   1
  18   0  -2 15.1661 15.1072   1
  18   0   2 -7.1691 16.1603   1
 -18   0  -2 14.8581 12.8864   1
 -19   0   2 2.60421 12.0889   1
 -19   0   2 -0.9416 2.41441   2
  19   0   2 16.3098 17.9566   1
  19   0  -2 9.22111 15.2527   1
 -19   0  -2 4.64224 12.5852   1
 -19   0  -2 1.72865 2.48050   2
  20   0  -2 19.8643 17.7761   1
 -20   0  -2 -1.3436 12.8521   1
 -20   0  -2 17.7004 3.15732   2
  20   0   2 24.7050 17.8865   1
 -20   0   2 22.1810 14.4293   1
 -20   0   2 20.6674 3.15271   2
 -21   0   2 -0.6568 2.50037   2
 -21   0   2 1.28580 12.7731   1
 -21   0  -2 -3.7517 2.60748   2
  21   0   2 6.30218 18.4681   1
 -21   0  -2 -0.1877 12.5767   1
  21   0  -2 -13.173 15.2036   1
 -22   0   2 14.1302 3.12569   2
 -22   0   2 20.2634 13.7855   1
 -22   0  -2 7.75040 13.9501   1
  22   0  -2 20.0134 19.5012   1
  22   0   2 10.5353 19.4313   1
 -22   0  -2 13.6478 3.12555   2
 -23   0  -2 -0.9359 13.6875   1
 -23   0   2 11.5548 13.3165   1
  23   0   2 25.6343 20.8287   1
 -23   0  -2 -8.7036 2.75763   2
 -23   0   2 0.50381 2.72668   2
  23   0  -2 -15.198 17.6782   1
 -24   0   2 12.8595 3.38863   2
 -24   0  -2 21.1479 3.47852   2
   0   1   2 1472.34 139.630   1
   0  -1  -2 1516.98 139.656   1
  -1  -1  -2 535.081 53.9365   1
   1   1  -2 582.398 53.1403   1
  -1  -1   2 588.439 53.0288   1
   1  -1  -2 590.836 54.1952   1
   1  -1  -2 545.528 52.4956   2
   1   1   2 553.910 54.0067   1
   2  -1   2 1527.64 136.346   1
   2   1  -2 1501.09 136.818   1
  -2  -1  -2 1420.57 137.175   1
  -2   1   2 1460.56 137.209   1
  -2   1  -2 1487.55 136.411   1
   2  -1  -2 1414.59 137.234   1
  -2  -1   2 1492.22 136.683   1
   2   1   2 1412.07 137.253   1
  -3   1   2 9367.89 893.128   1
   3  -1   2 9999.99 892.657   1
   3   1  -2 9926.77 893.015   1
  -3  -1  -2 9450.16 893.141   1
   3  -1  -2 9649.55 893.266   1
   3   1   2 9140.61 893.183   1
  -3   1  -2 9582.56 892.632   1
  -3  -1   2 9851.45 892.905   1
   4   1  -2 540.450 53.1963   1
  -4  -1  -2 537.882 53.1001   1
  -4   1   2 537.818 53.0617   1
  -4  -1   2 574.698 52.9580   1
  -5  -1  -2 534.430 52.4110   1
  -5   1   2 517.383 49.8728   2
   5   1  -2 582.022 49.8923   2
  -5   1   2 554.722 52.4098   1
   5   1  -2 522.405 52.4960   1
  -5   1  -2 541.984 51.8908   1
   5  -1  -2 517.561 52.7518   1
   5   1   2 504.655 52.7052   1
  -5  -1   2 537.704 49.8988   2
  -5   1  -2 521.856 49.8673   2
   5  -1  -2 558.807 49.8916   2
  -6  -1  -2 59.6911 10.3179   1
  -6   1   2 33.0251 4.14261   2
   6   1  -2 30.3178 10.1439   1
   6   1  -2 38.5947 4.35085   2
  -6   1   2 69.0192 10.5386   1
   6   1   2 19.7665 10.1560   1
  -6   1  -2 36.7907 4.13588   2
  -6  -1   2 48.0436 9.76941   1
  -6  -1   2 42.8566 4.15643   2
   6  -1  -2 44.4229 4.35139   2
   6  -1  -2 41.3082 10.5048   1
  -6   1  -2 45.1828 9.46510   1
   7   1  -2 671.033 60.9852   2
  -7  -1  -2 682.577 64.2125   1
  -7   1   2 653.893 64.1454   1
   7   1  -2 627.234 64.5376   1
  -7   1   2 610.224 60.9559   2
  -7   1  -2 654.326 63.9297   1
   7  -1  -2 640.475 64.7228   1
  -7   1  -2 637.184 60.9562   2
  -7  -1   2 683.416 64.2298   1
  -7  -1   2 645.921 60.9620   2
   7   1   2 737.820 65.2296   1
   7  -1  -2 671.862 60.9858   2
  -8   1   2 761.162 76.8756   1
  -8   1   2 888.319 73.4610   2
   8   1  -2 712.776 77.3918   1
  -8  -1  -2 725.385 76.6952   1
  -8   1  -2 750.189 76.7440   1
  -8  -1   2 775.813 77.1068   1
   8   1   2 736.751 77.6769   1
   8  -1  -2 886.419 73.4915   2
   8  -1  -2 695.240 77.3800   1
  -8   1  -2 852.111 73.4567   2
  -9  -1  -2 110.985 15.0881   1
   9  -1   2 39.6819 13.4621   1
  -9   1   2 60.0242 7.21484   2
   9   1  -2 92.7508 15.8276   1
  -9  -1   2 76.1287 7.20881   2
   9  -1  -2 58.2501 14.7465   1
   9   1   2 60.8740 15.4129   1
  -9   1  -2 108.317 14.8942   1
   9  -1  -2 74.1995 7.42271   2
  10   1  -2 282.258 35.7635   1
 -10  -1  -2 298.796 34.8363   1
 -10   1   2 329.533 35.2542   1
 -10   1   2 324.173 29.6390   2
  10  -1   2 282.162 35.6834   1
 -10   1  -2 303.897 34.9642   1
 -10   1  -2 336.457 29.6389   2
  10   1   2 304.645 36.6342   1
 -10  -1   2 309.129 29.6458   2
  10  -1  -2 292.881 36.5427   1
 -10  -1   2 311.745 35.4680   1
  10  -1  -2 348.151 29.7185   2
  11  -1   2 302.784 37.8341   1
 -11   1   2 345.007 32.0732   2
 -11  -1  -2 332.683 32.0751   2
  11   1  -2 335.412 39.1525   1
 -11   1   2 377.433 37.8320   1
 -11  -1  -2 358.887 37.6485   1
 -11  -1   2 364.201 37.7027   1
 -11   1  -2 348.062 32.0752   2
  11  -1  -2 355.982 39.0552   1
 -11  -1   2 346.880 32.0809   2
  11  -1  -2 339.822 32.1422   2
 -11   1  -2 349.243 37.2708   1
  11   1   2 337.113 39.0100   1
 -12   1   2 32.7526 3.52756   2
 -12  -1  -2 25.6593 11.2897   1
 -12  -1  -2 25.2976 3.05120   2
  12   1  -2 3.18429 11.2979   1
  12  -1   2 24.0118 12.4774   1
 -12   1   2 22.9554 11.0243   1
 -12   1  -2 25.5983 3.06942   2
 -12   1  -2 39.9441 11.9229   1
  12  -1  -2 4.06050 12.3538   1
  12   1   2 32.8302 13.7707   1
 -12  -1   2 25.9346 11.2418   1
  12  -1  -2 22.0336 3.33180   2
 -12  -1   2 26.6072 3.07137   2
 -13  -1  -2 18.0259 11.1715   1
 -13   1   2 13.6625 10.7250   1
  13   1  -2 28.5980 12.3668   1
 -13  -1  -2 28.3013 3.26077   2
  13  -1   2 20.9553 12.4361   1
 -13  -1   2 22.1554 11.1186   1
 -13  -1   2 35.2496 3.77844   2
 -13   1  -2 21.4198 10.8975   1
 -13   1  -2 27.8460 3.27057   2
  13  -1  -2 18.0932 12.4479   1
  13   1   2 13.2306 12.7383   1
 -14   1   2 173.629 23.1171   1
 -14  -1  -2 201.178 24.0338   1
 -14  -1  -2 163.153 15.1115   2
 -14   1   2 144.668 15.1065   2
 -14   1  -2 161.274 15.1239   2
 -14  -1   2 156.883 15.1143   2
  14  -1  -2 153.758 15.3107   2
 -14   1  -2 172.907 22.8318   1
 -14  -1   2 184.134 23.6135   1
 -15   1   2 38.9381 4.32157   2
 -15   1   2 35.1073 13.3008   1
 -15  -1  -2 43.7116 4.79334   2
 -15  -1  -2 28.0229 13.7469   1
  15  -1   2 11.4057 14.3779   1
  15   1  -2 18.6897 14.1268   1
  15  -1  -2 47.6502 5.41182   2
  15  -1  -2 9.93744 14.5100   1
 -15  -1   2 40.6601 4.79674   2
 -15  -1   2 32.2282 13.4405   1
 -15   1  -2 28.1056 13.0089   1
 -15   1  -2 45.5438 4.81867   2
  15   1   2 10.8268 14.8311   1
 -16  -1  -2 126.112 11.3854   2
 -16   1   2 112.425 19.8452   1
 -16  -1  -2 133.949 20.4805   1
  16  -1   2 93.9963 21.8352   1
 -16   1   2 115.061 11.3670   2
 -16  -1   2 86.9112 18.8465   1
 -16   1  -2 114.189 11.3953   2
 -16   1  -2 125.673 19.9748   1
 -16  -1   2 118.931 11.4014   2
  17   1  -2 9.31963 14.9019   1
  17  -1   2 5.15289 15.0723   1
 -17   1   2 13.7028 12.1423   1
 -17  -1  -2 7.04880 2.43975   2
 -17  -1  -2 3.57644 12.5303   1
 -17   1   2 9.11282 2.48579   2
 -17  -1   2 -5.3207 11.8699   1
 -17  -1   2 7.31711 2.48084   2
  17   1   2 -3.7482 15.5076   1
 -17   1  -2 5.90520 12.6287   1
  17  -1  -2 5.80167 14.2694   1
 -17   1  -2 2.35284 2.38922   2
 -18  -1  -2 26.6543 3.64207   2
  18   1  -2 33.7724 16.2327   1
 -18  -1  -2 38.5588 14.7774   1
 -18   1   2 32.9891 14.1086   1
  18  -1   2 33.3515 18.0289   1
 -18   1   2 31.2762 3.60001   2
  18   1   2 34.3385 18.7477   1
 -18  -1   2 29.0866 3.66664   2
 -18   1  -2 16.6720 13.4482   1
 -18  -1   2 21.8071 13.6147   1
  18  -1  -2 5.22778 16.1944   1
 -18   1  -2 25.2312 3.66061   2
 -19   1   2 2.96221 2.48257   2
 -19  -1  -2 3.80005 2.54178   2
 -19   1   2 4.06719 12.4439   1
  19  -1   2 1.95939 16.0607   1
  19   1  -2 -16.008 13.6973   1
 -19  -1  -2 3.47787 12.2672   1
  19   1   2 -12.816 15.7586   1
 -19   1  -2 0.78195 2.58579   2
 -19  -1   2 10.5198 13.2069   1
 -19   1  -2 2.13650 13.1910   1
  19  -1  -2 24.4395 16.1474   1
 -19  -1   2 6.28697 2.52866   2
 -20  -1  -2 21.4411 3.33901   2
 -20  -1  -2 36.4326 15.0596   1
 -20   1   2 21.2973 3.27818   2
 -20   1   2 27.4242 13.6140   1
  20   1  -2 10.2105 17.9438   1
  20  -1   2 -10.135 16.8392   1
 -20  -1   2 6.50020 13.2357   1
 -20  -1   2 21.5317 3.34681   2
  20  -1  -2 32.7685 17.4654   1
 -20   1  -2 20.7643 3.40975   2
 -20   1  -2 34.7862 15.1922   1
  20   1   2 35.6174 19.7159   1
 -21  -1  -2 13.7475 13.7073   1
 -21   1   2 0.97285 12.8913   1
  21  -1   2 14.4167 18.1661   1
  21   1  -2 -17.701 15.8337   1
 -21   1   2 7.81496 2.67790   2
 -21  -1  -2 5.70161 2.73584   2
  21   1   2 11.4386 18.8626   1
 -21  -1   2 8.95816 2.80945   2
 -21   1  -2 8.93325 2.81397   2
  21  -1  -2 36.3560 17.8916   1
 -21   1  -2 -8.5551 12.8352   1
 -21  -1   2 -7.7697 11.3499   1
  22  -1   2 16.2202 20.4021   1
 -22   1   2 24.0905 3.72242   2
 -22  -1  -2 61.1553 17.2876   1
 -22  -1  -2 27.4645 3.82996   2
 -22   1   2 28.5528 13.7810   1
  22   1  -2 16.0030 18.9962   1
 -22   1  -2 5.68252 13.7147   1
 -22   1  -2 27.7340 3.79810   2
  22  -1  -2 10.9609 17.9465   1
 -22  -1   2 24.6843 3.73262   2
 -22  -1   2 24.7754 14.2409   1
  22   1   2 7.39215 19.3715   1
 -23   1   2 16.4866 14.1722   1
 -23  -1  -2 9.23663 2.93550   2
  23  -1   2 6.39849 18.4623   1
 -23   1   2 5.68298 2.88549   2
 -23  -1  -2 -18.648 14.1056   1
  23   1  -2 -6.0458 18.4472   1
 -23   1  -2 9.78011 14.5758   1
 -23  -1   2 4.21450 2.72560   2
  23   1   2 2.72409 19.8043   1
  23  -1  -2 -19.933 16.4154   1
 -23   1  -2 1.07928 2.85666   2
 -23  -1   2 12.4466 13.8622   1
 -24  -1  -2 2.76733 2.90616   2
 -24   1   2 3.51936 2.93253   2
 -24   1  -2 4.67396 2.98611   2
 -24  -1   2 12.5368 2.96753   2
   0   2  -2 8061.22 732.561   1
   0  -2  -2 7850.09 733.484   1
   0   2   2 7779.62 733.488   1
   1   2  -2 1598.51 142.616   1
  -1  -2  -2 1510.96 143.466   1
  -1   2  -2 1504.44 142.251   1
   1   2   2 1529.66 143.577   1
   1  -2  -2 1457.96 143.341   1
  -1  -2   2 1641.09 142.488   1
   1  -2  -2 1532.83 141.779   2
  -1   2  -2 1439.86 142.219   1
   1  -2  -2 1545.33 143.550   1
  -2   2   2 1315.91 127.531   1
  -2  -2  -2 1352.03 127.667   1
   2   2  -2 1381.89 126.996   1
   2  -2  -2 1371.02 127.788   1
   2   2   2 1336.53 127.835   1
  -2   2  -2 1356.37 126.468   1
   2  -2  -2 1378.68 125.798   2
  -3  -2  -2 1004.43 96.0148   1
   3  -2   2 1058.34 94.8772   1
  -3   2   2 953.121 93.8846   2
   3   2  -2 979.859 95.4761   1
  -3   2   2 1019.80 95.9589   1
   3   2   2 989.335 96.2205   1
  -3   2  -2 1038.15 94.9381   1
   3  -2  -2 1025.51 96.1307   1
   3  -2  -2 1043.03 93.8996   2
   4   2  -2 1088.80 105.182   1
   4  -2   2 1200.41 104.699   1
  -4  -2  -2 1176.30 105.622   1
   4  -2   2 1107.23 103.236   2
  -4   2   2 1088.45 105.336   1
  -4   2   2 1038.05 103.248   2
  -4  -2   2 1158.78 105.153   1
   4   2   2 1161.13 105.886   1
  -4  -2   2 1034.48 103.241   2
  -4   2  -2 1140.95 104.581   1
   4  -2  -2 1177.66 105.914   1
   4  -2  -2 1038.06 103.254   2
   5   2  -2 218.793 24.7697   1
   5  -2   2 219.900 20.5548   2
  -5   2   2 203.593 20.5635   2
   5  -2   2 242.855 23.9622   1
  -5  -2  -2 233.000 25.0913   1
  -5   2   2 240.514 24.6454   1
  -5  -2   2 221.227 24.4958   1
   5  -2  -2 249.649 25.6756   1
   5  -2  -2 216.916 20.6016   2
  -5   2  -2 227.982 23.6872   1
  -5   2  -2 209.831 20.5500   2
   5   2   2 233.347 25.7230   1
   6  -2   2 142.248 18.1636   1
  -6   2   2 135.941 12.6191   2
  -6  -2  -2 140.314 19.0122   1
  -6   2   2 151.146 18.5101   1
  -6  -2   2 142.849 18.9093   1
  -6  -2   2 135.830 12.6304   2
   6   2   2 132.487 20.1349   1
   6  -2  -2 128.717 19.8730   1
  -6   2  -2 125.876 12.5985   2
  -6   2  -2 124.937 17.2315   1
  -7   2   2 23.2361 10.0744   1
   7   2  -2 -3.5429 9.43206   1
  -7  -2  -2 5.66635 9.49944   1
  -7  -2   2 9.04256 9.99375   1
   7  -2  -2 12.2264 10.7784   1
   7   2   2 -1.2922 10.8817   1
  -7   2  -2 7.07246 8.82472   1
  -8   2   2 457.417 48.1634   2
   8   2  -2 546.617 53.2037   1
  -8   2   2 566.196 52.3765   1
  -8  -2  -2 562.557 52.6355   1
   8   2   2 561.621 53.9143   1
  -8   2  -2 488.431 48.1535   2
  -8   2  -2 591.709 52.0460   1
  -8  -2   2 491.161 48.1652   2
   8  -2  -2 520.147 53.6231   1
  -8  -2   2 580.112 52.7705   1
   8  -2  -2 485.030 48.2047   2
  -9  -2  -2 197.957 23.5430   1
  -9   2   2 179.253 23.0933   1
   9   2  -2 158.839 24.3601   1
  -9   2   2 182.546 16.8473   2
  -9  -2   2 182.381 16.8515   2
  -9  -2   2 166.583 23.9434   1
  -9   2  -2 179.075 22.8111   1
   9  -2  -2 170.111 25.5391   1
   9   2   2 155.972 25.2704   1
 -10   2   2 75.3186 7.19370   2
 -10   2   2 75.7217 14.4300   1
 -10  -2  -2 60.1563 13.4720   1
  10   2  -2 39.2546 13.4476   1
 -10   2  -2 77.0413 14.0140   1
 -10   2  -2 74.3874 7.20051   2
  10  -2  -2 77.9201 7.40142   2
  10   2   2 37.3259 14.8408   1
 -10  -2   2 93.6038 14.8104   1
 -10  -2   2 73.2205 7.22005   2
 -11   2   2 94.4839 9.10408   2
  11   2  -2 79.7722 16.3587   1
 -11  -2  -2 113.062 16.4581   1
 -11   2   2 72.5195 15.3306   1
 -11   2  -2 95.4199 15.7389   1
  11   2   2 66.3583 17.2180   1
 -11  -2   2 96.1887 9.11703   2
  11  -2  -2 92.3071 9.27347   2
 -11  -2   2 120.792 17.1828   1
 -11   2  -2 96.1841 9.10446   2
  11  -2  -2 81.3574 16.8969   1
 -12   2   2 468.224 44.8617   1
  12  -2   2 351.472 46.9893   1
  12   2  -2 357.041 46.0717   1
 -12  -2  -2 456.767 45.2182   1
 -12   2   2 441.170 39.9274   2
 -12   2  -2 429.640 44.8293   1
 -12  -2   2 430.803 44.9227   1
 -12   2  -2 450.153 39.9287   2
  12  -2  -2 428.040 39.9894   2
 -12  -2   2 447.732 39.9276   2
  12  -2  -2 369.079 46.1247   1
  12   2   2 419.108 46.8173   1
 -13   2   2 84.8662 8.46002   2
 -13   2   2 86.5720 15.4517   1
  13  -2   2 56.2148 16.0205   1
 -13  -2  -2 94.5521 8.44870   2
  13   2  -2 55.4277 15.9499   1
 -13  -2  -2 96.0490 16.0764   1
 -13  -2   2 83.7566 15.9161   1
  13   2   2 68.1897 17.4611   1
  13  -2  -2 82.3453 8.75165   2
 -13   2  -2 88.2029 8.46068   2
 -13   2  -2 80.5428 15.3685   1
 -13  -2   2 85.9242 8.45759   2
 -14  -2  -2 184.552 18.0881   2
  14   2  -2 173.213 27.8527   1
 -14   2   2 225.865 25.8683   1
 -14  -2  -2 186.064 26.5122   1
 -14   2   2 198.481 18.1107   2
 -14   2  -2 195.104 25.9129   1
  14   2   2 207.647 30.0985   1
 -14  -2   2 210.941 26.5877   1
 -14  -2   2 189.421 18.1004   2
  14  -2  -2 177.289 18.2554   2
 -14   2  -2 198.525 18.1205   2
 -15   2   2 6.70761 11.0930   1
 -15  -2  -2 9.32331 2.23208   2
 -15  -2  -2 -3.7617 11.2781   1
  15   2  -2 -0.1117 12.9309   1
  15  -2   2 -9.6073 12.4479   1
  15   2   2 -8.0994 14.1185   1
  15  -2  -2 26.5044 14.4948   1
 -15  -2   2 7.19120 11.5218   1
 -15   2  -2 10.8644 2.29331   2
 -15  -2   2 1.83272 2.19934   2
  15  -2  -2 0.31003 2.84150   2
 -15   2  -2 8.89633 11.8318   1
 -16  -2  -2 79.0878 7.74929   2
 -16   2   2 79.8349 16.4585   1
 -16   2   2 76.7228 7.79296   2
  16  -2   2 33.6374 17.0885   1
 -16  -2  -2 88.2206 17.1987   1
  16  -2  -2 33.8534 17.3499   1
  16  -2  -2 85.4958 8.20731   2
 -16  -2   2 73.9858 16.4314   1
  16   2   2 45.3424 19.7398   1
 -16   2  -2 78.1754 7.82728   2
 -16   2  -2 53.3924 15.8327   1
 -16  -2   2 77.1599 7.77714   2
 -17   2   2 65.9703 15.0771   1
 -17  -2  -2 12.8658 13.5851   1
 -17   2   2 51.7548 5.70736   2
  17  -2   2 46.8746 17.7732   1
  17   2  -2 28.2031 17.3430   1
 -17  -2  -2 48.9036 5.59667   2
 -17   2  -2 57.8851 5.71328   2
 -17   2  -2 28.8355 14.8027   1
  17   2   2 20.3689 18.0622   1
 -17  -2   2 47.9114 5.58749   2
  17  -2  -2 35.3055 18.3965   1
  17  -2  -2 50.8113 6.28790   2
 -18   2   2 91.7310 9.51579   2
  18  -2   2 59.9652 21.0666   1
  18   2  -2 62.3513 20.6045   1
 -18  -2  -2 111.469 19.7105   1
 -18  -2  -2 102.365 9.47739   2
 -18   2   2 86.4083 18.2444   1
 -18   2  -2 84.3282 19.0684   1
 -18  -2   2 82.3753 18.2617   1
  18  -2  -2 64.8231 21.4618   1
  18   2   2 53.8645 21.4938   1
 -18  -2   2 100.431 9.49381   2
 -18   2  -2 102.340 9.54648   2
 -19   2   2 0.81138 12.1538   1
 -19   2   2 0.78594 2.41668   2
 -19  -2  -2 7.08372 12.6340   1
  19   2  -2 -2.1027 15.9414   1
 -19  -2  -2 8.01418 2.51141   2
  19  -2   2 7.78137 16.0054   1
 -19   2  -2 3.29834 12.9474   1
 -19  -2   2 1.03644 2.47509   2
 -19  -2   2 23.6530 13.9087   1
 -19   2  -2 2.66908 2.54637   2
  19  -2  -2 1.18012 16.4192   1
  19   2   2 6.67161 17.5837   1
 -20   2   2 -10.255 11.5544   1
 -20   2   2 4.49777 2.54601   2
  20  -2   2 5.22939 16.4713   1
 -20  -2  -2 -12.551 12.7879   1
 -20  -2  -2 1.20411 2.54568   2
  20   2  -2 34.7332 19.3153   1
 -20  -2   2 2.62758 2.61363   2
  20   2   2 -10.053 17.0485   1
 -20  -2   2 31.9780 14.9614   1
 -20   2  -2 0.20057 13.3521   1
 -20   2  -2 2.41600 2.58942   2
  20  -2  -2 -2.4674 15.6819   1
 -21  -2  -2 -1.6956 12.7432   1
  21   2  -2 6.16732 18.2273   1
 -21   2   2 -3.0685 2.61583   2
 -21   2   2 7.79598 12.8221   1
  21  -2   2 -25.998 15.0628   1
 -21  -2  -2 0.54152 2.69264   2
  21  -2  -2 -3.6559 16.5547   1
 -21  -2   2 0.21405 2.66355   2
 -21   2  -2 19.2106 14.5561   1
 -21   2  -2 0.87034 2.68475   2
 -21  -2   2 15.8927 13.0107   1
  21   2   2 -10.894 17.1287   1
 -22   2   2 6.84590 2.89118   2
 -22   2   2 10.8367 14.2448   1
 -22  -2  -2 -5.2753 12.6104   1
  22  -2   2 15.2847 19.6396   1
  22   2  -2 -3.0263 20.3706   1
 -22  -2  -2 10.2554 2.99929   2
 -22  -2   2 9.83445 13.3601   1
  22  -2  -2 3.84241 16.8557   1
 -22   2  -2 30.9859 15.1571   1
 -22  -2   2 12.9305 2.99300   2
  22   2   2 29.3201 20.8448   1
 -22   2  -2 6.94097 3.05502   2
 -23   2   2 1.94210 2.83287   2
 -23   2   2 8.41093 13.8220   1
 -23  -2  -2 12.7502 14.3895   1
 -23  -2  -2 -2.7051 2.79846   2
  23  -2   2 23.1048 20.7812   1
  23   2  -2 21.7022 20.3474   1
 -23   2  -2 -24.202 13.3935   1
 -23  -2   2 1.22481 2.77711   2
 -23   2  -2 2.22621 2.84354   2
  23   2   2 -27.862 18.2239   1
  23  -2  -2 31.5689 20.1885   1
 -23  -2   2 -14.820 12.4234   1
 -24  -2  -2 0.41082 2.89486   2
 -24   2   2 0.92979 2.84882   2
 -24  -2   2 4.92382 2.92689   2
 -24   2  -2 -1.2687 2.95416   2
   0  -3   2 18.3398 5.41445   1
   0  -3  -2 21.8561 8.19215   1
   0  -3   2 15.8326 5.34280   1
   0   3   2 13.5218 8.43419   1
   0   3  -2 7.45646 5.64347   1
   1  -3   2 41.2162 7.02067   1
   1  -3   2 47.7539 4.86878   2
   1   3  -2 59.6776 8.63399   1
  -1   3   2 60.9314 10.3880   1
  -1  -3  -2 57.4451 10.5186   1
   1  -3   2 59.1717 7.57458   1
   1   3   2 50.2323 10.9113   1
   1  -3  -2 52.1119 10.0956   1
  -1  -3   2 57.8704 8.14814   1
  -1   3  -2 50.9886 7.82689   1
   1  -3  -2 54.0188 5.08505   2
   1  -3  -2 31.6561 9.81973   1
   2  -3   2 37.7486 7.00476   1
   2   3  -2 29.1434 7.93005   1
   2  -3   2 42.9124 3.74798   2
   2  -3   2 34.9763 6.63481   1
  -2  -3  -2 48.9349 9.83424   1
  -2   3  -2 39.9462 7.02952   1
   2  -3  -2 25.4397 9.78685   1
  -2  -3   2 54.5135 8.01341   1
   2  -3  -2 39.6145 3.97745   2
   2   3   2 20.7619 9.76094   1
   2  -3  -2 27.6928 9.98596   1
  -2   3  -2 32.4967 3.72999   2
  -3   3   2 258.588 25.5162   2
   3   3  -2 281.479 29.1391   1
   3  -3   2 267.930 27.5625   1
   3  -3   2 255.040 25.4730   2
   3  -3   2 292.968 27.7470   1
  -3  -3  -2 287.884 29.5467   1
  -3   3   2 267.086 29.5752   1
  -3  -3   2 320.378 28.5604   1
  -3   3  -2 295.882 27.7530   1
   3  -3  -2 256.653 29.4361   1
  -3   3  -2 270.112 25.4714   2
   3   3   2 276.753 30.2154   1
   3  -3  -2 310.685 30.3303   1
   3  -3  -2 262.430 25.5307   2
  -4   3   2 498.224 49.9405   2
   4  -3   2 551.332 52.0437   1
  -4  -3  -2 526.883 53.3691   1
  -4   3   2 505.871 53.0352   1
   4   3  -2 525.133 53.1588   1
   4  -3   2 564.614 49.9237   2
   4   3   2 478.199 54.0624   1
   4  -3  -2 536.643 53.9449   1
  -4  -3   2 559.154 52.6919   1
  -4   3  -2 540.114 52.0488   1
  -4   3  -2 564.398 49.9192   2
   4  -3  -2 566.126 49.9680   2
  -5   3   2 156.958 21.7401   1
   5  -3   2 191.235 21.3529   1
   5   3  -2 163.712 22.7625   1
  -5  -3  -2 166.981 22.9715   1
   5   3   2 217.801 24.5623   1
   5  -3  -2 172.585 23.6866   1
  -5  -3   2 164.130 21.8234   1
  -5   3  -2 180.870 20.8726   1
  -6   3   2 107.907 15.5664   1
   6   3  -2 66.4667 15.3531   1
  -6  -3  -2 95.9802 15.5890   1
   6  -3   2 84.4456 14.3587   1
  -6  -3   2 98.3980 9.33905   2
   6  -3  -2 101.327 9.50840   2
  -6   3  -2 100.068 14.2543   1
   6  -3  -2 78.5663 16.3087   1
  -6  -3   2 110.257 15.3266   1
   7   3  -2 749.727 79.6023   1
   7  -3   2 794.070 78.6723   1
  -7   3   2 799.995 75.5239   2
   7  -3   2 852.665 75.5245   2
  -7  -3  -2 809.073 79.3538   1
  -7   3   2 825.066 79.0485   1
   7  -3  -2 842.007 75.5513   2
  -7   3  -2 826.231 78.2959   1
   7  -3  -2 789.585 80.0208   1
  -7  -3   2 831.367 79.0310   1
  -7   3  -2 833.592 75.5131   2
  -7  -3   2 802.821 75.5224   2
   7   3   2 784.540 80.1222   1
   8  -3   2 5.85385 9.82051   1
  -8   3   2 5.37912 8.91294   1
  -8  -3  -2 7.44302 9.66958   1
   8   3  -2 13.5548 11.2622   1
  -8   3  -2 12.6692 9.35660   1
  -8  -3   2 10.9408 10.0699   1
   8  -3  -2 4.30157 11.0509   1
   8   3   2 2.47166 11.1306   1
  -9   3   2 92.3602 9.08405   2
   9  -3   2 66.7609 14.8788   1
   9  -3   2 95.8057 9.14975   2
  -9  -3  -2 88.1124 15.5664   1
  -9   3   2 104.741 15.5710   1
   9  -3  -2 82.0813 9.23401   2
  -9   3  -2 104.572 9.06146   2
  -9  -3   2 105.204 9.11178   2
  -9  -3   2 97.9572 15.9147   1
  -9   3  -2 90.0041 14.7199   1
   9   3   2 58.5560 15.6294   1
  10   3  -2 37.7579 13.1497   1
 -10  -3  -2 36.8589 12.2159   1
  10  -3   2 23.0361 11.7859   1
 -10   3   2 61.6389 13.0503   1
 -10   3   2 49.4576 5.13145   2
 -10  -3   2 52.1016 5.18365   2
  10   3   2 23.3678 13.8083   1
 -10   3  -2 46.0804 11.9043   1
 -10  -3   2 63.7310 12.9478   1
 -10   3  -2 48.8963 5.10443   2
  10  -3  -2 41.8155 13.5806   1
  10  -3  -2 51.0468 5.44761   2
  11  -3   2 36.9902 12.3890   1
 -11  -3  -2 46.5146 12.7774   1
  11   3  -2 39.8480 14.2237   1
 -11   3   2 72.8662 6.50784   2
 -11   3   2 48.6687 12.6000   1
 -11  -3   2 64.1554 6.52796   2
  11   3   2 60.0238 15.4679   1
  11  -3  -2 32.3800 13.6518   1
 -11   3  -2 70.3161 6.49790   2
 -11   3  -2 67.5269 12.8952   1
 -11  -3   2 64.6371 13.4776   1
  11  -3  -2 66.2573 6.83998   2
 -12   3   2 328.730 33.2920   1
  12  -3   2 286.259 33.0713   1
  12   3  -2 261.361 35.2021   1
 -12   3   2 277.513 27.2082   2
 -12  -3  -2 285.571 33.1481   1
 -12   3  -2 290.538 27.2053   2
  12   3   2 258.831 35.3029   1
 -12  -3   2 292.682 27.2239   2
 -12   3  -2 296.296 32.7664   1
 -12  -3   2 322.094 33.5998   1
  12  -3  -2 311.760 27.3051   2
  12  -3  -2 254.993 35.0115   1
 -13  -3  -2 55.0427 14.5981   1
 -13   3   2 53.2168 13.9559   1
 -13   3   2 70.0693 6.97048   2
  13   3  -2 30.9141 15.0941   1
 -13   3  -2 84.2500 6.98096   2
  13  -3  -2 73.3615 7.32004   2
 -13  -3   2 59.7640 6.97756   2
 -13  -3   2 53.6429 14.5427   1
  13  -3  -2 31.3440 15.8320   1
  14   3  -2 43.5370 17.7818   1
 -14  -3  -2 80.7781 8.31820   2
 -14   3   2 102.675 16.5704   1
 -14  -3  -2 108.189 17.4153   1
 -14   3   2 88.1726 8.30374   2
 -14   3  -2 77.8240 8.32715   2
  14  -3  -2 76.0652 8.65266   2
 -14  -3   2 90.3954 16.8167   1
  14  -3  -2 61.1329 18.3605   1
 -14   3  -2 79.5617 16.5117   1
 -14  -3   2 94.4775 8.30372   2
  14   3   2 43.5487 18.3762   1
 -15  -3  -2 98.6997 9.02897   2
 -15  -3  -2 107.416 18.3979   1
 -15   3   2 92.6918 17.2687   1
 -15   3   2 90.3518 9.02262   2
  15   3  -2 63.8114 19.5489   1
  15   3   2 66.9990 20.2065   1
  15  -3  -2 84.3981 9.39741   2
 -15   3  -2 90.5630 9.03052   2
  15  -3  -2 68.5584 19.1798   1
 -15  -3   2 74.9143 17.4673   1
 -15  -3   2 96.0518 9.00713   2
 -15   3  -2 84.5991 17.2239   1
 -16   3   2 9.90342 10.6418   1
  16   3  -2 -1.3032 15.9387   1
 -16  -3  -2 4.92544 2.31541   2
 -16   3   2 2.79106 2.23122   2
 -16  -3  -2 7.26187 12.2245   1
  16  -3  -2 1.87447 3.09579   2
  16   3   2 12.4402 15.8118   1
 -16   3  -2 5.56842 11.9975   1
 -16  -3   2 2.10314 2.31819   2
  16  -3  -2 18.6895 15.5181   1
 -16  -3   2 10.5061 12.0344   1
 -16   3  -2 -0.0257 2.29791   2
 -17  -3  -2 4.49107 2.48533   2
 -17  -3  -2 7.20702 12.2732   1
  17  -3   2 1.21383 18.3470   1
 -17   3   2 -4.9077 11.2522   1
 -17   3   2 4.43667 2.27999   2
  17   3  -2 19.5786 16.9878   1
 -17   3  -2 19.0207 13.2641   1
  17  -3  -2 -13.294 14.6898   1
 -17  -3   2 5.37850 2.41595   2
  17   3   2 1.12501 16.2087   1
  17  -3  -2 7.26881 3.30415   2
 -17  -3   2 -6.1583 11.5872   1
 -17   3  -2 1.58189 2.37788   2
  18  -3   2 12.0760 16.2504   1
 -18   3   2 7.09772 12.5268   1
 -18  -3  -2 11.6884 2.67642   2
  18   3  -2 10.9306 17.0896   1
 -18  -3  -2 -7.0946 12.2066   1
 -18   3   2 9.92041 2.58089   2
 -18   3  -2 -0.0774 12.7102   1
 -18  -3   2 -17.182 11.7595   1
  18   3   2 8.07957 16.9715   1
  18  -3  -2 -1.4763 15.5629   1
  18  -3  -2 14.5574 3.64729   2
 -18  -3   2 9.66230 2.66134   2
 -18   3  -2 15.8204 2.69770   2
 -19   3   2 8.89999 2.69152   2
  19   3  -2 16.1989 18.7974   1
 -19  -3  -2 9.66372 2.78727   2
 -19  -3  -2 21.1272 13.5165   1
  19  -3   2 31.3404 17.9602   1
 -19   3   2 -0.7933 11.7235   1
 -19   3  -2 19.9121 13.3422   1
 -19  -3   2 10.8075 14.3234   1
  19  -3  -2 19.5816 18.1115   1
 -19  -3   2 13.5013 2.74453   2
 -19   3  -2 10.5444 2.80205   2
  19   3   2 12.5881 17.9927   1
  20   3  -2 -19.665 17.5468   1
 -20  -3  -2 -13.490 11.6264   1
 -20   3   2 10.6686 2.73892   2
 -20   3   2 5.17603 12.2628   1
 -20  -3  -2 11.0335 2.80134   2
  20  -3   2 25.4048 17.3666   1
  20   3   2 28.3598 19.6578   1
 -20   3  -2 8.57022 2.83159   2
 -20  -3   2 17.0248 14.2801   1
 -20  -3   2 12.3726 2.81642   2
 -20   3  -2 19.5647 14.0592   1
  21   3  -2 -4.3889 18.1033   1
 -21  -3  -2 1.97393 2.74398   2
 -21   3   2 -0.6631 12.1773   1
  21  -3   2 33.3814 18.4264   1
 -21  -3  -2 -12.031 12.5988   1
 -21   3   2 4.15736 2.65189   2
 -21   3  -2 3.64386 2.74070   2
 -21  -3   2 1.21297 2.70554   2
 -21  -3   2 22.2016 14.4730   1
 -21   3  -2 0.24425 13.4661   1
  21  -3  -2 -13.277 16.0278   1
  21   3   2 3.66763 18.9060   1
 -22   3   2 43.5345 14.8061   1
 -22  -3  -2 0.56119 15.0015   1
  22  -3   2 -21.335 16.9036   1
 -22  -3  -2 8.69142 3.11687   2
  22   3  -2 12.1955 20.5888   1
 -22   3   2 9.22455 2.86743   2
 -22  -3   2 48.5359 16.4355   1
 -22  -3   2 5.38717 2.96819   2
 -22   3  -2 14.3442 14.7680   1
  22   3   2 4.84363 19.7699   1
  22  -3  -2 -5.9626 17.3311   1
 -22   3  -2 9.35176 2.98148   2
 -23   3   2 8.56820 2.84204   2
 -23  -3  -2 5.82666 3.10477   2
 -23   3  -2 0.12603 2.86795   2
 -23  -3   2 5.04644 2.87996   2
 -24   3   2 1.55552 2.90289   2
 -24  -3  -2 5.49618 2.92196   2
 -24  -3   2 4.08637 2.93866   2
 -24   3  -2 7.04707 3.02625   2
   0  -4   2 2.77071 6.73494   1
   0   4   2 10.7184 9.73881   1
   0  -4  -2 13.0275 9.63649   1
   0  -4   2 6.57274 6.67632   1
   0   4  -2 8.67976 7.35056   1
   1   4  -2 170.154 20.7747   1
   1  -4   2 194.351 19.6891   1
  -1  -4  -2 183.912 22.4848   1
   1  -4   2 182.615 16.6086   2
  -1   4   2 162.906 22.3082   1
   1  -4   2 188.693 20.0119   1
   1  -4  -2 163.988 22.8626   1
   1  -4  -2 163.126 22.7719   1
   1   4   2 172.416 22.9893   1
  -1  -4   2 175.458 20.3339   1
  -1   4  -2 168.950 20.1447   1
  -2  -4  -2 105.008 14.9773   1
   2  -4   2 104.945 13.6738   1
   2  -4   2 89.1304 12.9461   1
   2  -4   2 75.9976 8.36600   2
   2   4  -2 103.039 13.7945   1
   2   4   2 68.1823 14.7018   1
   2  -4  -2 91.3519 8.48062   2
   2  -4  -2 116.949 15.3775   1
  -2  -4   2 107.177 14.2256   1
   2  -4  -2 68.9179 14.4880   1
   3  -4   2 283.925 27.9196   1
   3   4  -2 262.806 29.1986   1
  -3  -4  -2 277.482 30.2342   1
   3  -4   2 258.093 27.5507   1
  -3  -4   2 277.823 28.4358   1
   3  -4  -2 284.655 30.6449   1
   3  -4  -2 233.406 30.4256   1
  -3   4  -2 257.183 27.8889   1
   3   4   2 246.275 30.6144   1
  -4  -4  -2 1122.52 108.499   1
   4  -4   2 1130.74 107.092   1
   4  -4   2 1150.59 105.198   2
  -4   4   2 1083.52 108.269   1
  -4   4   2 1086.72 105.220   2
   4   4  -2 1090.74 108.146   1
   4  -4   2 1202.59 107.235   1
   4  -4  -2 1150.30 105.235   2
   4  -4  -2 1082.00 108.812   1
  -4   4  -2 1113.02 105.194   2
  -4  -4   2 1218.69 107.815   1
   4   4   2 1105.65 109.021   1
  -4   4  -2 1167.79 107.360   1
   4  -4  -2 1173.84 108.814   1
   5   4  -2 654.427 64.4888   1
  -5  -4  -2 652.728 64.2725   1
  -5   4   2 664.128 64.1329   1
   5  -4   2 655.347 60.3448   2
   5  -4   2 683.642 62.9318   1
  -5   4   2 621.229 60.3623   2
   5  -4   2 683.276 63.1177   1
  -5   4  -2 641.209 60.3375   2
   5  -4  -2 645.741 65.0148   1
   5   4   2 642.261 65.0387   1
   5  -4  -2 579.554 60.3862   2
  -5  -4   2 688.252 63.6438   1
  -5   4  -2 690.202 63.0878   1
   6  -4   2 414.477 40.6184   1
  -6  -4  -2 389.903 41.8083   1
   6   4  -2 404.856 42.3145   1
   6  -4   2 392.161 37.0827   2
  -6   4   2 378.301 37.0922   2
  -6   4   2 379.767 41.2389   1
   6  -4  -2 420.659 42.8183   1
   6  -4  -2 389.509 37.1354   2
  -6  -4   2 429.200 41.2356   1
   6   4   2 389.371 42.9691   1
  -6   4  -2 439.351 40.7811   1
  -6   4  -2 399.749 37.0702   2
  -7  -4  -2 170.182 22.2835   1
  -7   4   2 149.148 21.7296   1
   7   4  -2 174.876 23.7844   1
   7  -4   2 185.657 21.8556   1
   7  -4   2 161.774 15.5690   2
  -7   4   2 161.661 15.5622   2
  -7   4  -2 188.804 21.3027   1
   7   4   2 171.617 24.3099   1
  -7   4  -2 165.954 15.5336   2
  -7  -4   2 172.511 22.0771   1
   7  -4  -2 163.742 15.6563   2
   7  -4  -2 166.826 23.1233   1
  -8  -4  -2 27.0549 11.0622   1
   8  -4   2 27.4726 11.0173   1
  -8   4   2 28.7351 3.34888   2
   8   4  -2 26.8858 12.2291   1
  -8   4   2 54.6786 11.1019   1
   8  -4   2 25.0709 3.08307   2
  -8  -4   2 30.2914 3.03675   2
   8  -4  -2 24.2885 3.22677   2
  -8   4  -2 19.0187 9.68682   1
   8   4   2 14.1069 12.0221   1
  -8  -4   2 14.9234 10.0150   1
  -8   4  -2 28.2846 3.33298   2
   8  -4  -2 8.20048 11.5986   1
   9   4  -2 57.8039 15.0272   1
  -9   4   2 77.3588 7.96183   2
  -9  -4  -2 102.276 15.1455   1
   9  -4   2 66.0502 13.8737   1
  -9   4   2 81.0949 14.0259   1
   9  -4   2 84.3507 8.06540   2
  -9  -4   2 77.1962 7.98954   2
  -9   4  -2 85.6786 7.94816   2
  -9   4  -2 91.8219 13.5289   1
  -9  -4   2 72.0360 14.1372   1
   9   4   2 45.8463 14.5669   1
   9  -4  -2 98.0376 8.22632   2
   9  -4  -2 59.3470 14.1253   1
  10   4  -2 74.2559 16.5430   1
  10  -4   2 63.2558 15.0736   1
 -10  -4  -2 107.421 15.7603   1
 -10   4   2 93.0551 8.68817   2
 -10   4   2 93.7209 15.2006   1
  10  -4   2 87.7684 8.79549   2
 -10   4  -2 110.171 15.0638   1
  10   4   2 76.2396 16.8286   1
 -10   4  -2 81.5503 8.69368   2
  10  -4  -2 83.8424 8.91114   2
 -10  -4   2 99.4071 16.0575   1
 -10  -4   2 97.7122 8.70768   2
  11  -4   2 15.6872 11.2486   1
 -11   4   2 10.7022 2.05873   2
  11   4  -2 6.68363 11.9397   1
 -11  -4  -2 14.0829 10.1965   1
 -11   4   2 14.0584 10.1758   1
  11  -4   2 7.93944 2.31423   2
 -11  -4   2 11.1302 2.16358   2
  11  -4  -2 8.30857 11.9826   1
  11   4   2 -4.2046 12.0722   1
 -11  -4   2 11.9297 10.6232   1
  11  -4  -2 9.15944 2.62581   2
 -11   4  -2 1.46400 9.40663   1
 -11   4  -2 8.26765 2.02361   2
 -12  -4  -2 45.7774 12.4719   1
  12  -4   2 32.2871 13.4815   1
 -12   4   2 43.7594 5.02914   2
 -12   4   2 40.3682 12.5147   1
  12   4  -2 42.5700 15.6499   1
 -12  -4   2 50.6821 5.01971   2
 -12   4  -2 47.2709 12.5210   1
  12   4   2 34.9731 15.3425   1
  12  -4  -2 41.1763 5.43752   2
 -12   4  -2 42.3398 5.02832   2
  12  -4  -2 20.8432 14.0266   1
 -12  -4   2 57.4561 13.6536   1
  13   4  -2 3.53135 14.6641   1
  13  -4   2 24.1891 13.0970   1
 -13   4   2 7.38421 11.0779   1
 -13  -4  -2 6.19882 11.5502   1
  13  -4  -2 10.9836 3.01536   2
  13  -4  -2 30.9980 14.5346   1
  13   4   2 4.18456 14.2192   1
 -13   4  -2 14.0713 2.39735   2
 -13  -4   2 6.59734 11.8392   1
 -13  -4   2 16.0157 2.51307   2
 -13   4  -2 18.9580 11.4737   1
 -14   4   2 13.3157 2.26195   2
  14   4  -2 4.44697 15.5190   1
 -14  -4  -2 6.17191 11.0897   1
  14  -4   2 2.79557 12.6064   1
 -14   4   2 -4.4909 10.7174   1
 -14   4  -2 11.4485 2.33607   2
 -14  -4   2 -8.1878 11.0150   1
  14  -4  -2 14.7647 3.10222   2
  14   4   2 -5.9761 14.0167   1
 -14   4  -2 19.9438 11.7853   1
 -14  -4   2 6.32385 2.43693   2
  14  -4  -2 2.88426 14.6689   1
  15   4  -2 43.7209 18.8525   1
 -15  -4  -2 81.1096 7.91704   2
  15  -4   2 71.1183 17.8818   1
 -15  -4  -2 75.3891 16.8320   1
 -15   4   2 86.2284 7.89793   2
 -15   4   2 72.0921 15.5834   1
 -15   4  -2 84.2508 7.94172   2
  15  -4  -2 47.9387 18.5169   1
 -15   4  -2 69.3192 16.2623   1
  15  -4  -2 70.4772 8.26222   2
  15   4   2 53.2301 19.0768   1
 -15  -4   2 80.0384 7.92576   2
 -15  -4   2 48.4140 15.9269   1
  16   4  -2 28.1767 18.4441   1
 -16   4   2 45.7643 14.3663   1
 -16  -4  -2 67.0947 6.52637   2
 -16   4   2 60.6966 6.55015   2
 -16  -4  -2 64.7385 16.1465   1
  16  -4   2 63.8622 17.9103   1
 -16   4  -2 63.1452 6.59300   2
  16  -4  -2 69.3272 7.14300   2
 -16  -4   2 60.2078 6.57139   2
 -16   4  -2 61.3197 15.4842   1
  16  -4  -2 24.2233 18.3732   1
 -16  -4   2 43.0064 15.2636   1
  16   4   2 36.5056 18.1008   1
 -17  -4  -2 8.83564 2.64578   2
 -17  -4  -2 32.0104 14.3875   1
 -17   4   2 21.3091 12.5429   1
 -17   4   2 9.52287 2.47155   2
  17   4  -2 20.1091 17.3760   1
  17  -4   2 22.4476 15.3255   1
 -17  -4   2 23.2763 13.3912   1
  17   4   2 -3.6952 16.5731   1
  17  -4  -2 6.66703 16.0892   1
 -17   4  -2 10.4822 12.4312   1
 -17  -4   2 10.8912 2.61595   2
 -17   4  -2 6.25330 2.53269   2
  17  -4  -2 10.9124 3.54047   2
 -18   4   2 -2.1196 2.27564   2
 -18  -4  -2 1.87433 2.55102   2
  18  -4   2 33.3850 15.4993   1
 -18  -4  -2 0.18744 12.8276   1
  18   4  -2 -41.328 13.9013   1
 -18   4   2 -18.708 10.0825   1
 -18  -4   2 17.6721 13.1164   1
 -18  -4   2 0.56719 2.44057   2
  18   4   2 6.12493 17.0055   1
 -18   4  -2 -2.8383 2.39179   2
 -18   4  -2 -9.6376 11.0782   1
  18  -4  -2 -2.3997 3.47135   2
  18  -4  -2 16.1944 17.2874   1
  19  -4   2 49.8324 15.9123   1
 -19   4   2 10.6260 2.64461   2
 -19  -4  -2 8.58800 2.84708   2
 -19  -4  -2 0.81257 13.1339   1
  19   4  -2 19.0160 18.9076   1
 -19   4  -2 10.8766 2.76459   2
 -19  -4   2 1.55275 13.4472   1
  19   4   2 43.9953 19.0029   1
 -19  -4   2 10.6029 2.74727   2
 -19   4  -2 -4.0658 12.4970   1
  19  -4  -2 5.12557 3.85752   2
  19  -4  -2 6.47712 16.1136   1
 -20  -4  -2 8.83004 14.2611   1
  20   4  -2 2.85374 18.1877   1
  20  -4   2 20.8436 18.8197   1
 -20  -4  -2 20.1214 3.25299   2
 -20   4   2 7.53875 12.5503   1
 -20   4   2 20.5183 3.09551   2
 -20   4  -2 11.2535 3.12458   2
 -20  -4   2 15.9510 14.0618   1
  20   4   2 -0.0356 17.5631   1
  20  -4  -2 16.7052 18.5465   1
 -20  -4   2 16.7556 3.14699   2
 -20   4  -2 45.9847 15.7242   1
 -21  -4  -2 -6.8844 13.8026   1
 -21  -4  -2 13.4883 3.10886   2
  21   4  -2 -17.710 18.7718   1
 -21   4   2 7.44830 2.82455   2
 -21   4   2 25.1721 14.0093   1
  21  -4   2 -9.7319 20.9235   1
  21   4   2 27.7130 19.7360   1
 -21  -4   2 9.39916 2.99267   2
  21  -4  -2 -4.4369 16.4963   1
 -21   4  -2 -22.356 13.5347   1
 -21   4  -2 10.9489 2.94170   2
 -21  -4   2 19.6394 14.7464   1
 -22  -4  -2 1.40608 2.96321   2
 -22   4   2 2.68068 2.64498   2
 -22  -4   2 -5.5715 2.68429   2
 -22   4  -2 -3.1051 2.76244   2
 -23  -4  -2 0.14436 2.96882   2
 -23   4   2 0.05809 2.76017   2
 -23  -4   2 7.88693 2.95254   2
 -23   4  -2 1.04986 2.86310   2
   0  -5   2 369.946 36.9405   1
   0  -5   2 366.415 34.1820   2
   0  -5   2 423.713 37.2184   1
   0   5   2 369.389 38.9990   1
   0   5  -2 333.002 37.1794   1
   0  -5  -2 342.404 38.7038   1
  -1   5   2 179.299 23.3639   1
  -1  -5  -2 197.010 23.1314   1
   1  -5   2 154.388 20.7465   1
   1   5  -2 201.201 22.0376   1
   1  -5   2 185.978 17.2139   2
   1  -5   2 182.917 20.4642   1
  -1   5  -2 192.702 21.1525   1
   1   5   2 183.074 23.3601   1
  -1  -5   2 181.724 21.0183   1
   1  -5  -2 194.499 23.7772   1
   2  -5   2 169.066 15.8628   2
   2  -5   2 171.416 19.3921   1
   2   5  -2 162.320 21.1453   1
  -2  -5  -2 159.388 22.0210   1
   2  -5   2 191.976 19.9623   1
   2  -5  -2 169.260 22.3958   1
  -2  -5   2 170.225 20.2668   1
   2   5   2 156.395 22.8332   1
   3  -5   2 40.9459 9.35279   1
  -3  -5  -2 60.9544 12.0191   1
   3   5  -2 39.4266 10.9994   1
   3  -5   2 58.6078 10.0749   1
   3  -5   2 49.5127 4.96889   2
   3   5   2 40.3362 12.7196   1
   3  -5  -2 41.9784 12.0935   1
  -3  -5   2 63.4212 10.8008   1
  -4  -5  -2 128.841 18.1789   1
   4  -5   2 103.888 10.1373   2
   4   5  -2 88.6681 15.6263   1
   4  -5   2 105.374 15.2126   1
   4  -5   2 114.307 15.7788   1
   4   5   2 102.881 17.5350   1
   4  -5  -2 105.985 17.0438   1
  -4  -5   2 133.153 16.4592   1
  -5  -5  -2 60.3809 12.3550   1
   5  -5   2 71.0606 10.8039   1
   5  -5   2 41.1182 4.87901   2
   5  -5   2 64.5797 10.8859   1
   5   5  -2 45.7910 11.9055   1
  -5   5  -2 40.1039 10.3039   1
   5   5   2 22.6489 12.7294   1
  -5   5  -2 48.9283 4.78636   2
  -5  -5   2 51.5656 10.9226   1
   5  -5  -2 54.1909 13.8429   1
   6  -5   2 -1.7520 8.59715   1
  -6   5   2 8.57519 1.65200   2
   6  -5   2 13.3063 8.81954   1
  -6  -5  -2 0.56376 9.42806   1
   6  -5   2 4.02617 1.71634   2
   6   5  -2 -0.5111 9.82601   1
  -6   5   2 8.19643 8.97670   1
  -6   5  -2 6.73899 8.13222   1
  -6  -5   2 6.27992 8.64891   1
   6  -5  -2 -0.3094 11.1150   1
   6   5   2 9.56655 10.8326   1
   7  -5   2 9.30795 9.00448   1
   7  -5   2 16.7854 2.16455   2
  -7   5   2 15.2563 9.13292   1
   7   5  -2 14.0161 10.2669   1
  -7   5   2 11.5710 2.00081   2
  -7  -5  -2 10.4408 9.24317   1
   7  -5   2 11.5080 8.73513   1
  -7   5  -2 5.90781 7.85740   1
   7   5   2 1.80756 10.6160   1
  -7  -5   2 1.16825 8.53517   1
  -7   5  -2 14.5697 1.94191   2
  -8   5   2 107.155 10.0710   2
  -8   5   2 125.196 17.8417   1
   8   5  -2 101.581 16.9782   1
  -8  -5  -2 140.396 18.3666   1
   8  -5   2 96.6238 15.6955   1
   8  -5   2 99.3771 10.1100   2
  -8   5  -2 115.226 16.5420   1
  -8  -5   2 102.878 15.7547   1
   8  -5  -2 94.1536 10.3512   2
  -8   5  -2 111.030 10.0738   2
   8   5   2 103.414 18.7240   1
   9   5  -2 184.597 26.7210   1
   9  -5   2 171.359 24.0020   1
  -9  -5  -2 232.649 24.9570   1
  -9   5   2 194.614 17.5531   2
  -9   5   2 174.194 24.2397   1
   9  -5   2 181.437 17.5752   2
   9   5   2 184.011 27.3374   1
   9  -5  -2 174.659 17.6816   2
  -9   5  -2 191.708 23.2869   1
  -9   5  -2 188.779 17.5538   2
  -9  -5   2 200.675 24.1820   1
  10  -5   2 43.2033 12.9899   1
 -10   5   2 43.4200 4.64333   2
  10  -5   2 38.5021 4.89331   2
  10   5  -2 16.3086 13.4877   1
 -10   5   2 33.4567 11.5258   1
 -10  -5  -2 27.3040 12.1658   1
  10  -5  -2 40.0678 5.14556   2
 -10   5  -2 24.1575 10.6384   1
 -10   5  -2 44.4178 4.70367   2
  10   5   2 21.3994 15.1242   1
 -10  -5   2 49.4745 4.73284   2
 -10  -5   2 46.9954 12.2731   1
  10  -5  -2 24.1474 13.7150   1
  11  -5   2 -7.5797 10.7659   1
 -11   5   2 -1.3143 9.55360   1
  11   5  -2 3.03012 13.0679   1
 -11   5   2 5.34221 1.93290   2
  11  -5   2 10.5692 2.43462   2
 -11  -5  -2 -3.6064 9.78943   1
 -11  -5   2 4.10219 2.04032   2
  11   5   2 14.5280 14.0196   1
  11  -5  -2 15.2784 13.0857   1
 -11  -5   2 0.96628 10.3158   1
 -11   5  -2 6.97837 1.93942   2
 -11   5  -2 -7.2311 8.79674   1
  11  -5  -2 6.57724 2.69324   2
 -12   5   2 33.1505 11.5709   1
  12  -5   2 14.1705 3.09965   2
 -12  -5  -2 12.2903 11.3388   1
 -12   5   2 18.4917 2.77706   2
  12  -5   2 31.1197 13.1110   1
  12   5  -2 5.49235 13.9850   1
  12   5   2 -0.1250 14.5610   1
 -12  -5   2 24.8880 12.4849   1
  12  -5  -2 6.03176 13.1810   1
 -12   5  -2 22.6005 2.74928   2
  12  -5  -2 23.8430 3.35475   2
 -12  -5   2 19.9465 2.86383   2
 -12   5  -2 38.7069 12.0875   1
 -13   5   2 37.0161 13.0062   1
  13  -5   2 29.2361 14.2174   1
  13   5  -2 22.1354 16.5663   1
 -13  -5  -2 80.1018 15.6779   1
  13  -5   2 54.6861 5.66421   2
  13  -5  -2 39.1635 15.9939   1
 -13   5  -2 36.1879 13.1686   1
 -13  -5   2 36.5001 14.0111   1
 -13   5  -2 51.7279 5.40794   2
  13   5   2 25.5133 17.3033   1
 -13  -5   2 50.1526 5.47453   2
  13  -5  -2 47.4682 5.85914   2
  14  -5   2 8.77302 13.9791   1
 -14   5   2 36.2551 12.8267   1
  14   5  -2 12.2848 16.1211   1
 -14   5   2 11.2950 2.45717   2
 -14  -5  -2 17.8721 12.7438   1
  14   5   2 25.2058 16.4160   1
  14  -5  -2 11.2831 3.21519   2
  14  -5  -2 19.2917 14.8325   1
 -14   5  -2 10.9737 2.40215   2
 -14  -5   2 11.4943 2.52858   2
 -14   5  -2 14.9030 11.5685   1
 -14  -5   2 -1.5387 11.5947   1
 -15   5   2 68.0912 6.67885   2
 -15  -5  -2 85.4096 17.0324   1
 -15   5   2 36.6279 15.0392   1
  15  -5   2 49.3288 16.8853   1
  15   5  -2 75.6482 20.8894   1
  15  -5  -2 73.5510 7.16226   2
  15  -5  -2 26.7986 17.2577   1
 -15  -5   2 48.9222 15.7149   1
  15   5   2 36.5627 18.4587   1
 -15   5  -2 62.9533 6.62647   2
 -15   5  -2 34.1908 14.4089   1
 -15  -5   2 63.7887 6.65290   2
  16   5  -2 42.9428 19.5950   1
 -16   5   2 -5.1063 11.2393   1
 -16   5   2 22.6585 2.98400   2
 -16  -5  -2 2.33232 13.0420   1
 -16  -5  -2 20.0200 3.13074   2
  16  -5   2 13.2131 14.7757   1
  16  -5  -2 31.6871 3.94332   2
 -16  -5   2 19.9039 3.16165   2
 -16   5  -2 16.1872 2.92806   2
 -16   5  -2 18.8054 12.5563   1
 -16  -5   2 0.60656 12.7177   1
  16  -5  -2 -3.5680 15.1317   1
  16   5   2 47.5830 19.1803   1
 -17  -5  -2 9.73598 12.7602   1
 -17  -5  -2 0.57312 2.47136   2
  17   5  -2 14.8216 18.0759   1
  17  -5   2 7.59884 15.4083   1
 -17   5   2 22.1753 12.2014   1
 -17   5   2 -2.1070 2.22594   2
 -17  -5   2 1.92565 2.40176   2
  17  -5  -2 3.44651 3.44910   2
 -17  -5   2 -2.6068 12.4717   1
 -17   5  -2 1.26701 2.26318   2
  17   5   2 5.62576 16.5012   1
  17  -5  -2 11.6956 16.0551   1
 -17   5  -2 -5.4471 10.8994   1
 -18   5   2 8.11848 11.6224   1
 -18  -5  -2 -4.2493 12.4162   1
  18  -5   2 10.6410 15.8689   1
 -18  -5  -2 7.08332 2.63043   2
  18   5  -2 33.8165 19.8556   1
 -18   5   2 7.29257 2.47452   2
 -18   5  -2 4.01797 2.45216   2
 -18  -5   2 9.76899 2.59715   2
  18  -5  -2 5.72780 3.66293   2
  18  -5  -2 -12.793 15.5005   1
  18   5   2 -20.953 15.6957   1
 -18  -5   2 -2.1138 11.8349   1
 -18   5  -2 2.41296 12.1575   1
 -19  -5  -2 1.36848 2.69903   2
 -19   5   2 -24.883 10.9596   1
  19   5  -2 -7.1083 17.9218   1
  19  -5   2 -16.796 15.9805   1
 -19   5   2 3.22317 2.51098   2
 -19  -5  -2 1.63601 14.0913   1
 -19   5  -2 17.3229 13.5431   1
  19  -5  -2 -0.7359 3.81130   2
  19  -5  -2 32.3755 18.7272   1
 -19  -5   2 5.71062 13.0253   1
 -19   5  -2 1.23800 2.48861   2
 -19  -5   2 0.92617 2.62963   2
  19   5   2 -4.7168 16.7433   1
 -20  -5  -2 17.1702 3.49489   2
  20  -5   2 3.11794 17.8693   1
 -20   5   2 12.8004 14.0808   1
 -20   5   2 24.7264 3.33233   2
  20   5  -2 25.5327 20.7866   1
 -20  -5  -2 32.3052 15.5324   1
 -20  -5   2 16.4586 3.44266   2
 -20   5  -2 23.5416 14.3301   1
 -20  -5   2 -7.8447 14.4728   1
 -20   5  -2 22.0572 3.36860   2
  20   5   2 29.8018 20.2742   1
  20  -5  -2 1.16640 17.6638   1
  20  -5  -2 31.2890 4.65440   2
 -21   5   2 0.73599 2.62065   2
 -21  -5  -2 0.51739 2.81606   2
 -21   5  -2 0.92480 2.66395   2
 -21  -5   2 4.14900 2.79037   2
 -22  -5  -2 10.7109 3.21720   2
 -22   5   2 16.0182 3.06746   2
 -22   5  -2 9.03723 3.03928   2
 -22  -5   2 12.5213 3.22094   2
   0  -6   2 65.2871 10.7635   1
   0   6  -2 74.7466 11.8827   1
   0  -6   2 68.1067 10.8016   1
   0  -6   2 67.4070 6.48289   2
   0  -6  -2 75.5958 13.2475   1
   0   6   2 47.7323 12.5625   1
   1   6  -2 145.628 18.1582   1
  -1  -6  -2 144.034 19.7354   1
   1  -6   2 148.665 13.3338   2
   1  -6   2 161.490 17.4941   1
   1  -6   2 133.325 17.6085   1
  -1  -6   2 134.938 17.5086   1
   1   6   2 143.555 19.8905   1
  -1  -6   2 133.673 13.3023   2
   1  -6  -2 142.908 20.5052   1
  -1   6  -2 142.458 18.0885   1
  -1  -6   2 137.739 17.6653   1
   2  -6   2 75.5215 11.9818   1
   2   6  -2 59.5409 13.0246   1
   2  -6   2 83.7975 7.87474   2
   2  -6   2 76.5595 11.7106   1
  -2  -6  -2 105.147 14.8647   1
  -2  -6   2 99.6200 13.9859   1
   2  -6  -2 80.6567 13.2933   1
   2   6   2 82.9295 15.1253   1
   2  -6  -2 74.3174 14.1980   1
  -3  -6  -2 568.661 56.4569   1
   3  -6   2 586.817 54.7846   1
   3  -6   2 577.240 52.1868   2
   3  -6   2 551.910 54.8462   1
   3   6  -2 516.546 55.8963   1
  -3  -6   2 583.747 55.3928   1
   3  -6  -2 538.227 56.5552   1
   3   6   2 555.321 56.9510   1
   4   6  -2 35.1521 11.1260   1
  -4  -6  -2 70.3168 12.2407   1
   4  -6   2 37.0579 9.07160   1
   4  -6   2 38.0808 4.30445   2
   4  -6   2 29.2383 9.47316   1
   4  -6  -2 47.5453 10.7365   1
   4   6   2 36.5694 12.5681   1
  -4  -6   2 47.0422 10.0897   1
   4  -6  -2 37.8580 11.8535   1
   5  -6   2 13.0755 2.28677   2
   5   6  -2 25.2930 10.3710   1
  -5  -6  -2 23.7268 10.1281   1
   5  -6   2 16.2457 8.67145   1
   5  -6   2 28.2770 8.75615   1
   5   6   2 15.8060 12.0421   1
   5  -6  -2 9.95793 11.1101   1
  -5  -6   2 27.8306 9.24571   1
   5  -6  -2 24.0856 9.69184   1
   6  -6   2 168.646 20.4637   1
   6  -6   2 165.470 14.9924   2
   6  -6   2 132.388 20.3160   1
   6   6  -2 140.201 21.9446   1
  -6  -6  -2 182.384 22.6087   1
  -6  -6   2 134.520 20.5913   1
  -6   6  -2 172.590 20.7507   1
   6  -6  -2 139.766 21.2205   1
   6   6   2 155.972 24.2151   1
   6  -6  -2 189.269 24.3109   1
  -7  -6  -2 68.3754 13.3758   1
  -7   6   2 56.8575 12.9171   1
   7  -6   2 43.3021 12.0516   1
   7   6  -2 38.6303 14.1553   1
   7  -6   2 54.9302 11.7605   1
   7  -6   2 52.5643 5.40030   2
   7  -6  -2 34.6310 14.5525   1
  -7   6  -2 52.5370 11.8956   1
   7  -6  -2 47.0950 12.2714   1
  -7   6  -2 55.0327 5.30125   2
  -7  -6   2 23.2149 11.0710   1
   7   6   2 33.2266 14.8190   1
  -8   6   2 210.726 18.7784   2
   8   6  -2 187.174 27.6504   1
   8  -6   2 185.865 24.7426   1
  -8  -6  -2 151.414 25.6198   1
   8  -6   2 195.398 18.7686   2
   8  -6   2 217.212 25.4395   1
  -8   6   2 194.172 25.6491   1
   8  -6  -2 194.738 27.6716   1
  -8   6  -2 207.962 18.7444   2
  -8   6  -2 194.324 24.8776   1
  -8  -6   2 202.964 25.1987   1
   9  -6   2 86.9056 17.0918   1
  -9  -6  -2 107.777 17.9656   1
  -9   6   2 100.463 17.7612   1
   9  -6   2 100.724 17.5763   1
   9   6  -2 69.5028 18.5936   1
  -9   6   2 116.599 10.7364   2
   9  -6   2 102.148 10.7158   2
  -9  -6   2 91.2300 17.1173   1
  -9   6  -2 143.448 18.9153   1
   9  -6  -2 123.442 20.6380   1
   9   6   2 106.294 20.8693   1
  -9   6  -2 126.187 10.6562   2
  10  -6   2 35.7769 5.05449   2
  10   6  -2 34.6984 15.2905   1
 -10  -6  -2 36.3146 13.0268   1
  10  -6   2 20.2347 12.7970   1
 -10   6   2 48.9200 4.92531   2
  10  -6   2 35.7995 14.0116   1
 -10   6   2 33.8628 12.7927   1
  10   6   2 30.3962 15.9691   1
 -10   6  -2 59.5020 12.6533   1
 -10   6  -2 53.2941 4.89958   2
 -10  -6   2 31.1839 12.9688   1
 -11  -6  -2 3.77384 10.9850   1
  11  -6   2 2.26548 11.7492   1
 -11   6   2 22.6626 11.8657   1
  11   6  -2 6.65355 13.3499   1
  11  -6   2 10.7085 2.70882   2
 -11   6   2 13.5936 2.28108   2
 -11   6  -2 -0.4261 9.68346   1
 -11   6  -2 12.1600 2.24730   2
 -11  -6   2 14.7366 2.41783   2
 -11  -6   2 4.00139 11.0668   1
  11   6   2 -3.7516 15.1109   1
 -12   6   2 11.3851 11.5063   1
 -12  -6  -2 22.8320 11.9536   1
  12  -6   2 3.36821 12.3783   1
  12  -6   2 19.2106 3.37139   2
 -12   6   2 22.8669 3.04257   2
  12   6  -2 -1.2217 14.3597   1
 -12   6  -2 24.7906 3.06637   2
 -12  -6   2 27.4305 3.14951   2
 -12   6  -2 20.4620 11.3523   1
  12   6   2 38.9518 17.8398   1
 -12  -6   2 33.8038 12.6680   1
  13   6  -2 37.7422 16.2954   1
  13  -6   2 20.6966 3.29610   2
 -13  -6  -2 8.94827 11.6161   1
  13  -6   2 28.5226 13.6275   1
 -13   6   2 29.2468 12.6981   1
  13   6   2 26.4015 18.0712   1
 -13  -6   2 15.0267 12.1889   1
 -13  -6   2 19.1315 2.96484   2
 -13   6  -2 18.8333 2.80130   2
 -13   6  -2 3.64711 10.7076   1
  14  -6   2 11.7667 14.0003   1
  14   6  -2 17.5914 16.0512   1
 -14  -6  -2 48.9490 15.1550   1
 -14   6   2 41.6927 4.53351   2
  14  -6   2 33.0156 4.44210   2
 -14   6   2 25.8895 13.3807   1
 -14   6  -2 42.1743 13.0706   1
  14  -6  -2 34.4466 4.91827   2
 -14  -6   2 20.2240 13.4175   1
  14   6   2 27.9532 19.3536   1
 -14  -6   2 38.8769 4.59419   2
 -15  -6  -2 -4.2514 12.1869   1
  15   6  -2 -1.1540 15.1186   1
 -15   6   2 0.28761 2.12738   2
 -15   6   2 -7.4335 10.8755   1
  15  -6   2 -1.8896 12.6849   1
 -15   6  -2 -3.2078 10.7972   1
  15   6   2 -7.0942 16.9990   1
 -15  -6   2 14.2352 12.3569   1
 -15   6  -2 -0.4070 2.12062   2
  15  -6  -2 0.03922 3.15943   2
 -15  -6   2 0.16042 2.22173   2
 -16   6   2 -0.1498 2.22178   2
 -16  -6  -2 0.51220 2.44448   2
  16  -6   2 -7.2702 13.3780   1
  16   6  -2 -0.1969 15.1334   1
 -16  -6  -2 2.68840 12.3101   1
 -16   6   2 -1.7927 11.0750   1
 -16   6  -2 1.51845 2.19176   2
  16   6   2 1.18460 17.4463   1
  16  -6  -2 -2.5546 3.26611   2
 -16  -6   2 -7.3107 11.2221   1
 -16  -6   2 1.95040 2.45218   2
  16  -6  -2 -8.7846 20.2984   1
 -16   6  -2 7.32732 12.0554   1
 -17   6   2 -2.1675 11.7992   1
 -17   6   2 11.7762 2.57666   2
  17  -6   2 10.9155 15.3479   1
  17   6  -2 14.7484 17.0507   1
 -17  -6  -2 8.93413 2.79755   2
 -17  -6  -2 1.57176 12.9386   1
  17  -6  -2 11.9307 3.71115   2
 -17  -6   2 9.38648 2.71910   2
  17  -6  -2 -2.9327 19.5247   1
 -17   6  -2 16.6512 12.4195   1
 -17   6  -2 10.6296 2.54239   2
  17   6   2 -3.5826 18.4751   1
 -17  -6   2 3.49937 12.9614   1
  18  -6   2 -1.8873 14.6487   1
 -18   6   2 -0.4224 2.41345   2
 -18  -6  -2 0.15154 2.63173   2
 -18   6   2 -2.7468 10.8767   1
  18   6  -2 -5.0519 16.6682   1
 -18  -6  -2 12.0410 13.8105   1
 -18   6  -2 -0.5812 2.34950   2
 -18  -6   2 2.72818 3.01709   2
 -18   6  -2 -12.045 11.2109   1
  18  -6  -2 0.10828 3.66233   2
  18  -6  -2 -2.6879 16.6092   1
  18   6   2 -3.3890 17.6013   1
 -18  -6   2 -4.6011 12.3575   1
 -19  -6  -2 0.33902 2.75910   2
  19  -6   2 3.32607 16.4427   1
 -19   6   2 0.16528 2.50598   2
 -19  -6  -2 -3.0807 13.8617   1
  19   6  -2 -17.491 17.0973   1
 -19   6   2 9.75477 12.0937   1
  19  -6  -2 1.47312 3.90773   2
 -19   6  -2 10.8066 12.3909   1
 -19  -6   2 -0.4404 2.65986   2
  19  -6  -2 30.6945 17.8477   1
 -19  -6   2 2.00566 13.6470   1
 -19   6  -2 2.35270 2.46460   2
  19   6   2 -6.0715 18.8814   1
 -20  -6  -2 2.72167 2.95986   2
 -20   6   2 -4.1087 2.52992   2
  20  -6  -2 2.63346 4.47783   2
 -20   6  -2 7.43330 2.58346   2
 -20  -6   2 4.01660 2.76858   2
 -21  -6  -2 6.90376 3.18547   2
 -21   6   2 4.57003 2.77753   2
 -21   6  -2 8.86721 2.75518   2
  21  -6  -2 9.08634 4.30818   2
 -21  -6   2 7.82188 2.95924   2
   0   7   2 320.676 35.6172   1
   0  -7  -2 303.844 34.4439   1
   0  -7  -2 337.516 29.5225   2
   0   7  -2 331.416 34.1102   1
   0  -7  -2 312.847 35.2702   1
   0  -7   2 282.653 33.0949   1
   0  -7   2 312.716 29.4926   2
   0  -7   2 312.724 33.2926   1
   1  -7   2 12.4623 2.05525   2
   1  -7   2 8.30590 7.61311   1
   1   7  -2 24.1917 9.95426   1
   1  -7   2 13.5495 8.14086   1
  -1  -7  -2 32.8403 9.12082   1
  -1  -7  -2 15.7869 9.84612   1
  -1  -7   2 22.1476 9.01614   1
   1  -7  -2 27.3791 10.8022   1
   1  -7  -2 11.3081 9.49528   1
  -1  -7   2 12.5019 7.83994   1
  -1  -7   2 12.3355 1.89770   2
   1   7   2 15.0811 11.1273   1
  -2  -7  -2 35.1996 10.8427   1
   2   7  -2 20.9751 10.7142   1
   2  -7   2 28.0156 3.49021   2
   2  -7   2 22.4669 9.40581   1
   2  -7   2 35.5240 8.88718   1
   2  -7  -2 29.0163 10.9070   1
  -2  -7   2 24.3572 8.95847   1
   2  -7  -2 18.7144 11.3445   1
  -2  -7   2 47.8824 10.2217   1
   2   7   2 19.8501 12.0477   1
   3  -7   2 33.3394 9.53942   1
   3  -7   2 22.5377 2.84270   2
  -3  -7  -2 20.2237 10.6360   1
   3  -7   2 28.9164 8.43326   1
   3   7  -2 28.6461 11.3758   1
   3  -7  -2 15.8744 10.8553   1
   3   7   2 25.7473 12.2816   1
  -3  -7   2 25.2643 9.55565   1
   3  -7  -2 31.3237 11.8131   1
   4  -7   2 11.6469 8.10566   1
   4  -7   2 11.2787 2.14420   2
   4  -7   2 6.60594 9.05057   1
  -4  -7  -2 10.0496 9.64650   1
   4   7  -2 -9.0134 9.94956   1
   4  -7  -2 27.5902 11.7685   1
   4  -7  -2 18.2389 2.37574   2
   4   7   2 21.6384 12.3031   1
   4  -7  -2 25.9132 11.3908   1
  -4  -7   2 -0.7623 8.44524   1
   5  -7   2 33.5850 4.23177   2
   5   7  -2 30.0108 12.9760   1
   5  -7   2 39.0206 10.4950   1
  -5  -7  -2 21.7689 11.0391   1
   5  -7   2 35.9865 10.6277   1
   5  -7  -2 43.8610 13.3144   1
  -5  -7   2 32.1759 10.6407   1
   5  -7  -2 38.0569 13.3159   1
   5   7   2 43.9758 14.1206   1
   5  -7  -2 45.2044 4.56788   2
   6  -7   2 454.736 49.8735   1
   6   7  -2 485.838 52.7598   1
  -6  -7  -2 468.918 51.5604   1
   6  -7   2 507.988 50.0296   1
   6  -7   2 467.242 46.0866   2
  -6  -7   2 502.438 50.6841   1
   6   7   2 506.366 53.3430   1
   6  -7  -2 555.458 53.1572   1
   6  -7  -2 517.495 46.1656   2
   6  -7  -2 521.309 53.1620   1
  -7  -7  -2 85.6038 16.2140   1
   7  -7   2 84.6983 14.5853   1
   7   7  -2 45.8452 16.4428   1
   7  -7   2 72.9788 14.5078   1
   7  -7   2 81.7431 8.30210   2
   7  -7  -2 79.2695 17.6746   1
   7  -7  -2 74.2293 17.6288   1
   7  -7  -2 98.4705 8.56619   2
  -7  -7   2 90.2821 15.5471   1
   7   7   2 81.4110 19.2918   1
   8   7  -2 20.2276 15.1954   1
   8  -7   2 31.8531 11.3627   1
   8  -7   2 50.9349 12.3949   1
  -8  -7  -2 40.5074 12.8947   1
   8  -7   2 30.0459 3.62681   2
  -8  -7   2 23.5938 11.9779   1
  -8   7  -2 37.8059 12.1784   1
   8   7   2 14.7131 15.0162   1
   8  -7  -2 29.6106 14.8476   1
   8  -7  -2 27.3478 14.4381   1
   9   7  -2 65.8825 18.2981   1
   9  -7   2 74.8398 7.31972   2
   9  -7   2 62.4342 14.3965   1
  -9  -7  -2 46.2302 14.8124   1
   9  -7   2 63.0970 15.0810   1
   9  -7  -2 42.3840 16.9050   1
   9   7   2 44.6789 18.1867   1
  -9   7  -2 82.9145 7.29531   2
  -9  -7   2 66.7702 15.2557   1
  -9   7  -2 70.2602 15.0744   1
   9  -7  -2 68.3499 17.5176   1
  10  -7   2 -0.0876 11.9345   1
 -10   7   2 3.99754 11.4077   1
  10   7  -2 3.31875 15.0803   1
 -10  -7  -2 -11.115 9.81648   1
  10  -7   2 1.08105 10.7983   1
 -10   7   2 13.1163 2.36186   2
  10  -7   2 4.96509 2.43506   2
  10  -7  -2 -2.8449 12.4232   1
 -10   7  -2 -0.4816 10.2070   1
  10  -7  -2 10.5730 15.0270   1
  10   7   2 12.2743 15.6530   1
 -10  -7   2 16.5885 11.9368   1
  11  -7   2 44.2472 5.04540   2
  11  -7   2 38.4876 13.7266   1
 -11   7   2 31.9927 13.4228   1
  11   7  -2 33.0610 17.8924   1
 -11  -7  -2 52.5843 14.1003   1
  11  -7   2 36.5068 14.5631   1
 -11   7  -2 44.7541 13.4121   1
 -11  -7   2 39.6645 4.93952   2
  11  -7  -2 55.8072 17.0897   1
 -11  -7   2 32.0837 13.2605   1
  11   7   2 73.6885 18.9104   1
  11  -7  -2 46.3095 17.9846   1
  12  -7   2 54.8650 15.6330   1
  12   7  -2 70.6033 19.3955   1
  12  -7   2 15.3877 13.3109   1
 -12   7   2 54.8444 14.7560   1
  12  -7   2 41.7952 4.89305   2
 -12  -7  -2 26.8968 13.4571   1
 -12   7  -2 48.0076 13.4458   1
 -12   7  -2 51.4684 4.94032   2
 -12  -7   2 28.2093 12.9986   1
  12   7   2 14.1747 18.3287   1
  12  -7  -2 24.1351 15.5057   1
  12  -7  -2 46.0481 18.1505   1
 -12  -7   2 41.8278 5.04626   2
  13  -7   2 6.29094 12.9010   1
  13  -7   2 23.5671 14.7019   1
 -13   7   2 21.3611 12.4517   1
  13  -7   2 16.3145 3.17850   2
  13   7  -2 -1.2049 14.5916   1
 -13  -7  -2 20.9768 13.1084   1
 -13   7   2 22.3688 2.83088   2
  13   7   2 -25.622 15.9322   1
  13  -7  -2 -5.8541 15.3840   1
 -13  -7   2 20.7945 12.7531   1
  13  -7  -2 7.31998 14.0410   1
 -13   7  -2 7.94055 11.0448   1
 -13   7  -2 20.6764 2.71996   2
 -13  -7   2 12.6885 2.84206   2
 -14  -7  -2 -14.190 10.8668   1
 -14   7   2 5.57175 2.34141   2
  14  -7   2 7.16788 13.0711   1
 -14   7   2 1.72808 10.8694   1
  14  -7   2 9.91073 2.96614   2
  14   7  -2 -12.329 14.7104   1
 -14   7  -2 27.7426 11.5977   1
 -14  -7   2 11.6429 12.6919   1
 -14   7  -2 8.52648 2.28664   2
  14  -7  -2 -10.135 12.9014   1
 -14  -7   2 8.02960 2.54608   2
  14   7   2 6.85306 17.7570   1
  15  -7   2 8.61578 13.8914   1
  15   7  -2 1.51405 15.8292   1
 -15   7   2 8.54988 12.2657   1
 -15   7   2 7.32605 2.54368   2
 -15  -7  -2 4.65155 13.1377   1
  15   7   2 40.2856 21.7766   1
 -15  -7   2 13.7853 12.9828   1
 -15   7  -2 14.0977 2.50609   2
  15  -7  -2 44.1087 17.2599   1
 -15  -7   2 11.4678 2.71204   2
 -15   7  -2 14.5656 11.9007   1
 -16  -7  -2 56.8444 16.8285   1
 -16   7   2 62.2276 5.71785   2
  16   7  -2 34.9943 19.3249   1
  16  -7   2 26.8346 16.0326   1
 -16   7   2 35.7036 15.1801   1
  16  -7  -2 69.9412 19.7006   1
  16  -7  -2 44.3279 6.30836   2
 -16  -7   2 42.0275 15.6526   1
  16   7   2 42.1210 22.2047   1
 -16  -7   2 49.3284 5.89448   2
 -16   7  -2 21.6501 13.0156   1
  17   7  -2 -6.4915 17.2702   1
 -17  -7  -2 20.5003 15.0347   1
  17  -7   2 26.3214 16.0852   1
 -17   7   2 14.2306 2.64562   2
 -17  -7  -2 15.5904 2.92901   2
 -17   7   2 22.3586 13.6119   1
 -17  -7   2 9.92702 2.89653   2
  17   7   2 -26.524 17.2110   1
  17  -7  -2 49.2037 17.5584   1
 -17  -7   2 30.9327 14.8995   1
 -17   7  -2 5.13937 2.56406   2
 -17   7  -2 1.90146 11.2936   1
 -18   7   2 27.2399 3.32371   2
 -18  -7  -2 25.3865 3.56639   2
 -18  -7   2 21.1184 3.51528   2
 -18   7  -2 16.8430 3.28109   2
 -19   7   2 3.75199 2.48697   2
 -19  -7  -2 3.69998 2.93651   2
 -19   7  -2 5.81808 2.43618   2
 -19  -7   2 3.77931 2.83104   2
   0  -8   2 173.268 21.3107   1
   0  -8   2 183.534 21.2612   1
   0   8  -2 191.114 23.1501   1
   0  -8  -2 206.833 24.2154   1
   0  -8  -2 156.324 15.6586   2
   0  -8  -2 158.736 24.1034   1
   0  -8   2 158.281 15.5679   2
   1   8  -2 72.8764 14.2738   1
  -1  -8  -2 64.2230 6.68697   2
  -1  -8  -2 61.9202 14.5910   1
   1  -8   2 97.0777 13.3053   1
   1  -8   2 91.9691 12.9940   1
  -1  -8  -2 85.1426 15.3699   1
   1  -8   2 58.9893 6.67669   2
  -1  -8   2 72.2459 12.6788   1
   1   8   2 63.2532 15.6949   1
   1  -8  -2 81.2098 14.8585   1
   1  -8  -2 46.5159 13.6910   1
  -1  -8   2 89.1208 13.3918   1
   1  -8  -2 61.6536 6.74693   2
  -1  -8   2 68.0312 6.57948   2
   2   8  -2 3.01726 10.8636   1
  -2  -8  -2 -1.9619 9.47423   1
  -2  -8  -2 0.96376 9.22573   1
   2  -8   2 12.6156 8.71994   1
   2  -8   2 14.3383 8.40318   1
   2   8   2 24.5919 13.1649   1
   2  -8  -2 8.22978 2.08928   2
   2  -8  -2 8.54634 10.4028   1
   2  -8  -2 5.45948 11.0119   1
  -2  -8   2 8.37517 1.81791   2
  -2  -8   2 18.8057 9.38807   1
  -2  -8   2 22.9961 9.36277   1
  -3  -8  -2 6.21151 9.81571   1
   3  -8   2 10.0997 2.06820   2
   3  -8   2 10.9367 8.06606   1
   3  -8   2 9.70549 9.10891   1
   3   8  -2 15.8368 11.1054   1
   3   8   2 6.68097 12.5201   1
  -3  -8   2 -2.4409 8.93252   1
   3  -8  -2 11.7459 2.39334   2
   3  -8  -2 23.1274 11.9119   1
   3  -8  -2 3.51110 10.6742   1
  -3  -8   2 10.7544 8.99247   1
  -4  -8  -2 -7.7342 9.38155   1
   4   8  -2 5.66546 11.4814   1
   4  -8   2 -3.1309 7.73070   1
   4  -8   2 5.75602 1.93136   2
   4  -8   2 -13.448 8.40053   1
   4  -8  -2 6.15276 11.6036   1
   4  -8  -2 5.71590 2.22882   2
   4  -8  -2 1.03301 10.7325   1
  -4  -8   2 1.39989 8.84229   1
   4   8   2 19.9419 13.1851   1
   5  -8   2 74.3455 13.8661   1
   5  -8   2 84.2982 7.80347   2
  -5  -8  -2 112.284 17.1697   1
   5   8  -2 99.1841 18.3617   1
   5  -8   2 72.8732 13.4507   1
   5  -8  -2 68.9346 8.14596   2
  -5  -8   2 81.7453 14.4536   1
   5  -8  -2 88.8094 17.2845   1
   5   8   2 51.5543 17.0689   1
   5  -8  -2 73.2079 16.6512   1
  -6  -8  -2 45.8459 12.8980   1
   6   8  -2 22.7905 14.5128   1
   6  -8   2 13.0478 9.78906   1
   6  -8   2 24.6138 3.00960   2
   6  -8   2 8.32192 9.99727   1
   6  -8  -2 37.3559 13.9825   1
   6  -8  -2 40.0875 14.4797   1
   6   8   2 27.8965 15.6375   1
  -6  -8   2 3.13883 9.97133   1
   6  -8  -2 22.5877 3.25082   2
   7   8  -2 -0.7834 13.1425   1
  -7  -8  -2 2.30921 10.6597   1
   7  -8   2 0.84088 2.12299   2
   7  -8   2 14.0344 9.40667   1
   7  -8   2 3.61364 9.90050   1
   7   8   2 -7.9179 13.3825   1
   7  -8  -2 2.55062 2.41738   2
   7  -8  -2 4.25974 12.9646   1
  -7  -8   2 -10.585 9.65869   1
   7  -8  -2 0.68438 12.3503   1
   8   8  -2 24.8717 15.4836   1
   8  -8   2 41.3093 12.3332   1
  -8  -8  -2 29.5033 12.5803   1
   8  -8   2 22.3982 11.4270   1
   8  -8   2 31.7871 3.70226   2
   8  -8  -2 30.3395 3.93269   2
   8   8   2 22.4711 16.4444   1
   8  -8  -2 27.5547 15.1109   1
   8  -8  -2 22.4396 14.3408   1
  -8  -8   2 44.7377 13.0058   1
   9  -8   2 53.0646 13.7189   1
  -9  -8  -2 45.0325 14.3176   1
   9   8  -2 44.1711 17.0554   1
   9  -8   2 50.7101 5.66683   2
   9  -8   2 63.4464 13.6222   1
   9   8   2 36.0634 18.7115   1
   9  -8  -2 59.6296 16.6375   1
  -9  -8   2 48.2949 13.9720   1
   9  -8  -2 42.5444 16.2975   1
   9  -8  -2 56.8199 6.25289   2
  10   8  -2 -21.800 14.0162   1
  10  -8   2 19.7629 11.3848   1
  10  -8   2 13.8267 2.68177   2
 -10  -8  -2 -2.8329 11.4479   1
  10  -8   2 11.9543 11.7822   1
  10  -8  -2 11.0023 15.0221   1
 -10  -8   2 21.3417 12.3097   1
  10  -8  -2 14.9753 14.5611   1
  10  -8  -2 11.9058 3.25891   2
  10   8   2 17.0228 17.7574   1
  11  -8   2 4.79322 2.64600   2
  11   8  -2 16.1588 16.1998   1
  11  -8   2 16.7902 12.5263   1
  11  -8   2 25.4923 12.1704   1
 -11  -8  -2 -3.5455 10.3039   1
  11   8   2 12.9674 17.1306   1
  11  -8  -2 13.2389 15.6271   1
 -11  -8   2 -6.4126 10.8547   1
 -11   8  -2 6.33549 11.4474   1
  11  -8  -2 -5.2776 13.2471   1
 -11  -8   2 7.24744 2.24667   2
  11  -8  -2 2.46699 2.88996   2
  12  -8   2 4.32881 11.5686   1
  12  -8   2 -2.1047 12.2958   1
  12   8  -2 -5.9490 16.9362   1
  12  -8   2 7.39632 2.73496   2
 -12  -8  -2 17.2825 12.6425   1
 -12   8  -2 16.4877 12.2748   1
  12  -8  -2 -0.7263 15.4706   1
  12   8   2 -16.741 16.8640   1
  12  -8  -2 5.59677 3.38524   2
 -12  -8   2 7.56653 2.50659   2
 -12   8  -2 13.6533 2.50118   2
 -12  -8   2 13.5096 12.2801   1
  12  -8  -2 16.8119 14.1747   1
  13  -8   2 14.3362 12.9684   1
 -13  -8  -2 4.44529 11.9735   1
  13   8  -2 9.37023 17.6257   1
  13  -8   2 3.51613 2.69914   2
  13  -8   2 9.65472 14.1142   1
 -13   8   2 -0.8105 12.2457   1
 -13   8   2 4.17061 2.49143   2
  13  -8  -2 -4.2856 3.01860   2
  13  -8  -2 13.1272 14.6124   1
  13   8   2 -27.217 16.9842   1
 -13   8  -2 4.46541 2.34912   2
  13  -8  -2 -0.5025 15.2009   1
 -13  -8   2 0.42488 2.34451   2
 -13   8  -2 0.94028 11.5313   1
 -13  -8   2 -16.821 11.2216   1
  14  -8   2 27.8412 4.14250   2
 -14   8   2 35.5995 3.95060   2
  14  -8   2 2.54089 12.6172   1
  14   8  -2 -3.3621 17.4340   1
  14  -8   2 21.2587 15.2971   1
 -14  -8  -2 15.5265 14.8395   1
 -14   8   2 11.7809 13.0785   1
  14  -8  -2 31.1204 4.45089   2
 -14   8  -2 36.6845 3.83010   2
 -14  -8   2 29.3985 3.94620   2
  14   8   2 17.3438 20.7444   1
  14  -8  -2 13.0168 15.6684   1
 -14  -8   2 48.9715 15.4409   1
 -14   8  -2 27.9323 13.5157   1
  14  -8  -2 18.6540 17.3371   1
  15  -8   2 -8.0111 12.4448   1
  15  -8   2 5.52205 14.0332   1
 -15   8   2 4.12708 12.4562   1
  15   8  -2 2.24189 18.2519   1
 -15  -8  -2 -18.378 13.0223   1
 -15   8   2 3.17191 2.55578   2
  15  -8  -2 0.62498 3.76630   2
  15  -8  -2 -6.1599 16.2128   1
 -15  -8   2 3.57140 2.50424   2
 -15  -8   2 14.0378 14.6931   1
  15   8   2 -4.3855 19.9254   1
 -15   8  -2 6.33544 2.32520   2
  15  -8  -2 20.6928 17.4291   1
 -16   8   2 11.9132 2.81946   2
 -16  -8   2 10.6154 2.86493   2
  16  -8  -2 11.9486 4.13621   2
 -16   8  -2 12.4320 2.60459   2
 -17   8   2 1.78597 2.56597   2
 -17  -8  -2 6.57834 3.11829   2
 -17   8  -2 10.5514 2.47913   2
 -17  -8   2 -0.9132 3.08267   2
  17  -8  -2 4.16835 4.05513   2
 -18   8   2 0.75797 2.60020   2
 -18  -8  -2 7.59098 2.89000   2
  18  -8  -2 -1.4784 4.39751   2
 -18  -8   2 -0.4311 2.67941   2
 -18   8  -2 0.60034 2.25707   2
   0  -9   2 46.1419 5.02951   2
   0  -9  -2 53.0039 13.2969   1
   0  -9  -2 42.7929 5.08816   2
   0  -9   2 50.5032 11.6957   1
   0  -9  -2 66.4291 15.3525   1
   0  -9   2 54.4670 11.5967   1
  -1  -9  -2 41.9954 4.33164   2
   1   9  -2 36.6428 13.7734   1
  -1  -9  -2 25.2836 12.2904   1
   1  -9   2 35.1313 4.24920   2
   1  -9   2 26.6250 10.5121   1
   1  -9   2 39.3993 11.0483   1
  -1  -9  -2 52.4845 14.3771   1
   1  -9  -2 37.2695 4.21788   2
  -1  -9   2 52.9577 11.3067   1
   1  -9  -2 27.6648 12.8541   1
   1  -9  -2 24.5227 11.9246   1
  -1  -9   2 53.4170 11.4094   1
  -1  -9   2 35.4443 4.14274   2
   2  -9   2 23.2396 10.0619   1
   2   9  -2 16.6741 12.7348   1
   2  -9   2 33.6129 4.10319   2
   2  -9   2 28.7778 10.5322   1
  -2  -9  -2 40.3871 13.2483   1
  -2  -9  -2 35.7994 4.40200   2
  -2  -9  -2 22.6570 12.3692   1
   2  -9  -2 36.9539 4.09755   2
   2   9   2 27.7211 15.5409   1
   2  -9  -2 53.5246 14.9680   1
   2  -9  -2 35.0272 12.6558   1
  -2  -9   2 35.7268 3.93077   2
  -2  -9   2 44.6228 11.2025   1
  -2  -9   2 36.4586 10.8535   1
  -3  -9  -2 36.8113 4.23134   2
   3   9  -2 47.0121 15.2032   1
  -3  -9  -2 58.0328 14.5587   1
   3  -9   2 33.6366 10.6267   1
   3  -9   2 35.4982 10.3715   1
   3  -9   2 29.6900 4.04219   2
  -3  -9  -2 53.1865 13.6745   1
   3  -9  -2 30.4691 13.8723   1
   3  -9  -2 33.3671 4.03340   2
  -3  -9   2 34.2020 3.96706   2
  -3  -9   2 47.0283 11.6215   1
  -3  -9   2 47.6806 12.0072   1
   3  -9  -2 14.0314 12.5432   1
   3   9   2 26.4408 15.0022   1
  -4  -9  -2 16.5487 11.7835   1
   4  -9   2 8.43379 9.24352   1
   4  -9   2 14.9092 2.45896   2
   4  -9   2 24.7379 9.14442   1
   4   9  -2 17.8114 13.1382   1
   4  -9  -2 22.3695 13.5165   1
  -4  -9   2 11.8393 10.1113   1
   4   9   2 30.0266 15.4114   1
   4  -9  -2 24.6546 12.7561   1
  -4  -9   2 17.2635 2.26859   2
   4  -9  -2 11.6765 2.87199   2
  -4  -9   2 13.8844 9.85538   1
   5  -9   2 4.34672 8.79868   1
   5  -9   2 6.39138 2.22853   2
   5  -9   2 13.2233 8.80931   1
   5   9  -2 26.2490 14.9173   1
  -5  -9  -2 27.1485 12.0010   1
   5  -9  -2 7.39126 2.52981   2
  -5  -9   2 -2.7595 9.05393   1
   5   9   2 16.1279 14.7703   1
   5  -9  -2 -0.0227 12.2617   1
   5  -9  -2 14.2319 12.6775   1
   6  -9   2 19.5342 9.69537   1
  -6  -9  -2 -4.5576 10.5744   1
   6   9  -2 5.95006 14.5250   1
   6  -9   2 15.0924 2.45087   2
   6  -9  -2 17.2140 14.0047   1
   6  -9  -2 21.8713 13.1730   1
  -6  -9   2 9.81379 10.2481   1
   6  -9  -2 10.7450 2.88014   2
   6   9   2 2.30058 15.0559   1
   7  -9   2 11.3694 9.80034   1
   7   9  -2 16.4576 14.9087   1
   7  -9   2 19.7214 9.72972   1
   7  -9   2 15.5376 2.64168   2
  -7  -9  -2 23.9958 12.5506   1
   7  -9  -2 20.1703 3.12911   2
   7  -9  -2 -15.951 12.3863   1
   7   9   2 11.4271 15.6065   1
   7  -9  -2 -2.7971 12.9080   1
  -7  -9   2 21.9740 11.8365   1
   8  -9   2 111.011 16.4293   1
   8  -9   2 98.3575 9.95613   2
   8  -9   2 87.2139 16.1552   1
   8   9  -2 113.157 22.7945   1
  -8  -9  -2 94.2621 18.9813   1
   8  -9  -2 106.888 10.4111   2
   8  -9  -2 110.999 21.1157   1
   8  -9  -2 112.037 21.2037   1
  -8  -9   2 119.829 19.0378   1
   8   9   2 88.0827 23.1921   1
  -9  -9  -2 27.0404 13.6164   1
   9   9  -2 3.28123 14.4984   1
   9  -9   2 13.1557 10.6187   1
   9  -9   2 17.5222 2.93241   2
   9  -9   2 2.81704 10.1040   1
   9  -9  -2 25.2247 3.56408   2
   9  -9  -2 23.8158 14.9795   1
  -9  -9   2 15.1908 12.2184   1
   9   9   2 -3.5373 15.4388   1
   9  -9  -2 10.5504 14.7301   1
 -10  -9  -2 18.0424 13.0128   1
  10  -9   2 27.4686 3.55271   2
  10  -9   2 23.8706 12.3719   1
  10  -9   2 36.7396 12.3156   1
  10   9  -2 24.7265 16.6662   1
  10   9   2 26.7207 19.1074   1
  10  -9  -2 5.01620 14.2743   1
 -10  -9   2 25.6752 3.42190   2
 -10  -9   2 46.2592 14.0618   1
  10  -9  -2 5.18562 15.2954   1
  10  -9  -2 25.7618 4.08902   2
 -11  -9  -2 5.91216 12.2840   1
  11  -9   2 9.61145 10.9504   1
  11   9  -2 -8.5032 16.3804   1
  11  -9   2 7.15336 2.71076   2
  11  -9   2 -0.6375 11.9987   1
  11  -9  -2 8.94900 3.41814   2
  11   9   2 -2.3498 16.6955   1
  11  -9  -2 -6.1196 14.9467   1
  11  -9  -2 -7.0882 13.3671   1
 -11  -9   2 36.0514 13.3743   1
 -11  -9   2 6.95301 2.49942   2
  12  -9   2 29.5584 13.6437   1
  12   9  -2 25.4781 17.3723   1
 -12  -9  -2 12.1128 13.3977   1
  12  -9   2 13.3155 3.19672   2
  12  -9   2 42.6329 13.3159   1
 -12  -9   2 14.9479 3.05506   2
  12  -9  -2 22.3862 3.58137   2
  12   9   2 19.6952 19.1882   1
  12  -9  -2 30.5841 17.3948   1
  12  -9  -2 21.9346 15.5334   1
 -12  -9   2 10.0647 12.9381   1
 -13  -9  -2 -4.6144 11.9122   1
  13   9  -2 -30.750 16.7607   1
  13  -9   2 0.87608 2.82162   2
  13  -9   2 -0.7119 11.3418   1
  13  -9   2 -9.3361 12.0356   1
  13  -9  -2 3.65604 3.39518   2
 -13  -9   2 18.0081 13.4823   1
  13  -9  -2 0.12212 14.6065   1
  13   9   2 13.7870 18.8822   1
 -13  -9   2 4.92443 2.54612   2
  13  -9  -2 14.6019 16.8757   1
  14  -9   2 -2.9439 2.97740   2
 -14  -9   2 -0.0153 2.42121   2
  14  -9  -2 2.10656 3.60544   2
 -15  -9   2 0.02254 2.69381   2
  15  -9  -2 6.24090 3.77361   2
   0 -10  -2 12.4587 11.9405   1
   0 -10  -2 21.0241 2.78931   2
   0 -10  -2 38.4306 13.8559   1
   0 -10   2 7.74018 9.22565   1
   0 -10   2 6.68105 9.40558   1
   0 -10   2 12.9841 2.60108   2
  -1 -10  -2 13.4012 12.2273   1
  -1 -10  -2 13.1668 2.28848   2
   1 -10   2 3.07575 8.82685   1
  -1 -10  -2 15.8749 11.5182   1
   1 -10   2 6.23271 2.04751   2
   1 -10   2 14.4060 9.41162   1
   1 -10  -2 11.3035 2.55890   2
  -1 -10   2 4.91478 9.01860   1
  -1 -10   2 6.58489 2.41336   2
   1 -10  -2 16.2622 12.6564   1
   1 -10  -2 -4.6456 10.5938   1
  -1 -10   2 -9.3820 8.93898   1
   2  10  -2 9.86950 13.9322   1
  -2 -10  -2 22.7481 3.04781   2
   2 -10   2 23.6551 2.89125   2
  -2 -10  -2 2.17774 11.4397   1
   2 -10   2 13.1305 9.61253   1
   2 -10   2 17.4203 10.1706   1
  -2 -10  -2 36.6993 13.9253   1
  -2 -10   2 23.9498 2.93608   2
  -2 -10   2 24.1007 10.3839   1
   2 -10  -2 22.6362 3.24483   2
   2 -10  -2 28.3821 13.3013   1
   2 -10  -2 27.2084 12.6652   1
  -2 -10   2 15.0803 10.5167   1
  -3 -10  -2 22.1426 2.68986   2
   3 -10   2 11.5244 9.41833   1
   3  10  -2 28.4719 14.0385   1
  -3 -10  -2 22.0293 12.5166   1
   3 -10   2 14.5185 9.96919   1
   3 -10   2 21.0992 2.86273   2
  -3 -10  -2 38.5876 13.7876   1
   3 -10  -2 14.1249 3.07943   2
  -3 -10   2 8.46556 9.47818   1
   3 -10  -2 23.4091 13.2112   1
   3  10   2 47.0665 17.3572   1
  -3 -10   2 25.3604 11.4314   1
  -3 -10   2 20.2093 2.79479   2
   3 -10  -2 26.6707 13.2610   1
  -4 -10  -2 -10.755 10.8197   1
   4 -10   2 -11.428 7.98040   1
   4 -10   2 -0.9482 8.56847   1
  -4 -10  -2 16.7859 12.2752   1
   4  10  -2 -6.8151 13.0979   1
  -4 -10  -2 1.25588 2.09004   2
   4 -10   2 4.56002 2.11965   2
  -4 -10   2 6.21656 9.92677   1
  -4 -10   2 2.51539 1.71264   2
   4 -10  -2 0.77236 2.52653   2
   4  10   2 21.7262 15.2021   1
  -4 -10   2 5.61972 9.65548   1
   4 -10  -2 6.41516 12.0816   1
  -5 -10  -2 25.7505 13.0207   1
   5 -10   2 18.5885 2.93958   2
  -5 -10  -2 7.63749 11.6195   1
   5  10  -2 2.62672 14.6421   1
   5 -10   2 28.0034 10.0912   1
   5 -10   2 -1.0427 8.95051   1
   5  10   2 6.82801 15.0945   1
  -5 -10   2 21.2464 10.7368   1
  -5 -10   2 23.0914 2.72444   2
  -5 -10   2 18.4565 11.7797   1
   5 -10  -2 21.8661 3.38767   2
   5 -10  -2 7.60388 13.3493   1
   5 -10  -2 32.9761 13.5695   1
   6 -10   2 18.9693 9.37714   1
   6 -10   2 -1.1063 8.88912   1
  -6 -10  -2 -6.9332 11.5872   1
   6  10  -2 -9.9684 13.2600   1
  -6 -10   2 7.20949 11.4539   1
   6 -10  -2 -5.5994 12.5057   1
   6  10   2 -19.286 15.4079   1
   6 -10  -2 4.89858 12.1314   1
   6 -10  -2 13.3377 3.39703   2
  -6 -10   2 -0.3637 9.65716   1
   7 -10   2 39.6048 11.5185   1
   7 -10   2 55.7348 11.9769   1
   7  10  -2 45.2387 19.3117   1
   7 -10   2 48.0425 5.40707   2
  -7 -10  -2 59.4599 16.1288   1
   7  10   2 51.8032 20.2511   1
   7 -10  -2 54.2071 5.93994   2
   7 -10  -2 45.9122 16.4456   1
   7 -10  -2 32.8960 15.3735   1
  -7 -10   2 36.3132 14.1742   1
   8  10  -2 35.5823 18.6131   1
  -8 -10  -2 86.0368 17.3395   1
   8 -10   2 48.7091 13.0998   1
   8 -10   2 55.5205 12.8557   1
   8 -10   2 65.4275 6.74615   2
   8 -10  -2 91.7345 19.0046   1
   8 -10  -2 73.6113 7.27577   2
  -8 -10   2 71.2181 16.1573   1
   8 -10  -2 36.0529 17.1514   1
   8  10   2 42.1397 20.4503   1
   9  10  -2 -16.218 17.0345   1
   9 -10   2 27.8398 11.2923   1
   9 -10   2 34.3782 3.86780   2
   9 -10   2 28.3197 11.0255   1
  -9 -10  -2 33.5946 13.8651   1
  -9 -10   2 21.0433 12.3057   1
   9 -10  -2 38.1007 4.39769   2
   9 -10  -2 14.1887 15.0642   1
   9 -10  -2 16.5820 15.8822   1
   9  10   2 13.6908 18.3030   1
  10 -10   2 9.83270 2.80549   2
  10 -10  -2 12.8055 3.39751   2
 -10 -10   2 10.9203 2.61432   2
  11 -10   2 5.43722 2.75542   2
  11 -10  -2 5.40056 3.34779   2
 -11 -10   2 5.74578 2.48163   2
  12 -10   2 2.42727 2.91832   2
 -12 -10   2 -0.3001 2.50545   2
   0 -11   2 5.76433 2.16325   2
   0 -11  -2 11.9712 2.60729   2
   1 -11   2 80.0223 7.73963   2
  -1 -11  -2 77.7192 7.92312   2
  -1 -11   2 69.9105 7.60407   2
   1 -11  -2 82.7716 8.47034   2
  -2 -11  -2 4.46464 2.30888   2
   2 -11   2 3.94431 2.07120   2
  -2 -11   2 7.83783 2.18075   2
   2 -11  -2 6.31620 2.57301   2
  -3 -11  -2 26.3500 3.35642   2
   3 -11   2 26.5035 3.27846   2
  -3 -11   2 24.3902 3.13108   2
   3 -11  -2 26.0795 3.59166   2
  -4 -11  -2 3.53481 2.21550   2
   4 -11   2 7.87478 2.24580   2
  -4 -11   2 4.54185 2.00860   2
   4 -11  -2 0.49824 3.19162   2
  -5 -11  -2 26.8263 3.48178   2
   5 -11   2 25.6957 3.28709   2
   5 -11  -2 29.5297 3.76850   2
  -5 -11   2 24.2117 3.12619   2
   6 -11   2 21.0332 3.23339   2
  -6 -11  -2 31.4192 3.21217   2
   6 -11  -2 24.2413 4.21561   2
   7 -11   2 5.05972 2.21115   2
   7 -11  -2 2.84139 2.95031   2
  -7 -11   2 8.26938 2.32574   2
   8 -11   2 13.4421 3.02439   2
   8 -11  -2 12.5418 3.78902   2
   1   0  -3 5.54079 0.95783   2
   1   0   3 15.8649 4.09385   1
  -1   0  -3 0.53323 4.68858   1
   1   0  -3 0.99724 5.21082   1
  -2   0  -3 5302.39 492.413   1
   2   0  -3 5267.85 492.592   1
  -2   0   3 5336.34 492.525   1
  -3   0  -3 1.64373 5.62801   1
   3   0   3 -2.4938 2.65162   1
   3   0  -3 -11.310 6.88651   1
  -3   0   3 -1.3231 6.29797   1
  -4   0   3 416.528 39.3386   1
  -4   0  -3 397.059 39.1728   1
   4   0  -3 379.479 39.7156   1
   5   0  -3 3.77990 8.15503   1
  -5   0   3 0.42670 6.97580   1
  -5   0  -3 -2.6893 6.44058   1
   6   0  -3 195.551 22.6212   1
  -6   0  -3 181.106 20.6373   1
   6   0  -3 177.529 16.3133   2
  -6   0   3 168.074 16.2492   2
   6   0   3 137.807 23.5553   1
  -6   0   3 182.598 21.2999   1
  -7   0   3 -0.7510 8.96562   1
   7   0   3 8.32167 9.55230   1
  -7   0  -3 -4.9910 7.89262   1
   7   0  -3 -6.1983 9.40025   1
   8   0  -3 20.0582 11.9132   1
  -8   0   3 39.2550 11.2832   1
   8   0   3 16.8767 11.4756   1
  -9   0   3 1.18991 1.85414   2
  -9   0  -3 -4.1203 9.75268   1
   9   0  -3 -2.8418 11.4384   1
   9   0   3 12.1392 11.3538   1
  -9   0   3 1.51043 9.91121   1
 -10   0  -3 404.158 40.6912   1
 -10   0   3 407.856 41.0720   1
 -10   0   3 385.909 35.8347   2
  10   0   3 414.994 42.1031   1
 -10   0  -3 378.674 35.8373   2
  10   0  -3 354.958 41.9287   1
  10   0  -3 373.833 35.8934   2
 -11   0   3 0.57850 1.61327   2
  11   0   3 5.47828 11.8252   1
 -11   0  -3 4.00569 1.64671   2
  11   0  -3 -14.320 10.9003   1
 -11   0   3 11.3633 9.42256   1
  11   0  -3 1.15809 2.07562   2
 -11   0  -3 13.0470 9.89121   1
 -12   0   3 19.1688 2.62858   2
 -12   0  -3 22.0096 11.0084   1
  12   0   3 6.55129 12.6449   1
 -12   0   3 21.9086 10.8742   1
  12   0  -3 16.5655 12.7174   1
  12   0  -3 18.1403 2.93097   2
 -12   0  -3 22.2428 2.65279   2
 -13   0  -3 6.89607 10.2577   1
  13   0  -3 2.09585 11.5520   1
  13   0   3 20.7118 12.9527   1
 -13   0   3 2.95608 9.95240   1
 -13   0   3 -0.5907 1.80395   2
 -13   0  -3 1.14642 1.87156   2
  13   0  -3 -4.5443 2.27015   2
 -14   0   3 64.7587 14.2829   1
 -14   0  -3 59.5704 6.56985   2
 -14   0  -3 51.3060 14.1473   1
  14   0   3 45.4742 16.2832   1
  14   0  -3 76.9519 7.08156   2
 -14   0   3 60.2888 6.56374   2
 -15   0   3 3.27058 11.1311   1
 -15   0  -3 -7.5887 10.7581   1
  15   0   3 -14.116 13.1093   1
 -15   0   3 2.67018 2.12637   2
 -15   0  -3 1.26525 2.13070   2
  15   0  -3 -1.7366 13.2801   1
 -16   0  -3 18.3057 2.83489   2
  16   0  -3 2.60846 13.6027   1
 -16   0   3 27.1238 13.2213   1
  16   0   3 8.96263 15.6801   1
 -16   0   3 16.9832 2.80453   2
 -16   0  -3 31.0841 13.5439   1
 -17   0  -3 2.83428 2.31494   2
 -17   0   3 -1.0165 2.26803   2
 -17   0   3 2.42906 11.5956   1
 -17   0  -3 7.93485 12.8047   1
  17   0   3 2.21916 15.9600   1
  17   0  -3 -0.0604 13.7974   1
 -18   0   3 57.1716 5.92191   2
  18   0   3 27.5372 19.2744   1
 -18   0  -3 54.4373 5.92731   2
 -18   0   3 23.5018 14.0347   1
  18   0  -3 41.5114 17.8369   1
 -18   0  -3 58.0113 16.3611   1
 -19   0   3 -3.4746 2.42797   2
 -19   0  -3 0.64925 13.0537   1
  19   0   3 -16.479 15.4463   1
 -19   0  -3 1.92552 2.49755   2
 -19   0   3 -3.2500 12.0735   1
  19   0  -3 -28.225 13.9227   1
 -20   0   3 16.9210 13.0858   1
  20   0   3 21.3519 18.8536   1
  20   0  -3 24.1762 17.4533   1
 -20   0  -3 4.73023 14.0433   1
  21   0  -3 21.9464 18.6701   1
 -21   0  -3 -0.5360 2.60890   2
  21   0   3 12.4028 19.2676   1
 -21   0   3 -5.3417 11.4285   1
 -21   0   3 -0.9326 2.57020   2
 -21   0  -3 -8.5978 12.8170   1
 -22   0  -3 0.40282 2.77003   2
  22   0   3 4.31585 20.5539   1
 -22   0   3 7.56132 12.1904   1
 -22   0  -3 -18.198 12.9436   1
 -22   0   3 2.82938 2.74224   2
  22   0  -3 14.2726 17.9480   1
 -23   0  -3 -21.468 12.9616   1
  23   0  -3 -2.5389 18.0284   1
 -23   0   3 -2.8116 13.5766   1
  23   0   3 -14.098 18.7674   1
 -23   0   3 -1.3786 2.73769   2
 -23   0  -3 -1.8181 2.85361   2
 -24   0  -3 7.59379 3.12698   2
 -24   0   3 6.60333 2.92970   2
   0  -1  -3 1.80462 6.26163   1
   1   1  -3 4538.57 411.982   1
  -1  -1  -3 4340.21 412.652   1
   1  -1  -3 4364.51 412.759   1
  -1  -1   3 4540.00 411.880   1
   1   1   3 4403.73 412.688   1
   2   1  -3 542.249 49.0890   1
  -2   1   3 488.401 47.6791   2
  -2  -1  -3 524.675 49.8105   1
  -2   1   3 554.597 50.0582   1
   2  -1   3 487.319 48.1860   1
   2  -1  -3 519.666 49.9746   1
   2   1   3 522.648 49.8551   1
   2  -1  -3 485.045 47.6852   2
  -2  -1   3 496.114 47.6579   2
  -2  -1   3 545.157 48.9137   1
  -2   1  -3 519.323 48.4269   1
   3   1  -3 853.793 80.8722   1
  -3   1   3 840.891 81.1712   1
   3  -1   3 820.859 80.1444   1
  -3  -1  -3 849.743 81.1665   1
  -3   1   3 904.130 79.2565   2
   3  -1  -3 843.231 81.4426   1
   3   1   3 802.334 81.2383   1
  -3  -1   3 898.401 80.6434   1
  -3   1  -3 865.316 80.3005   1
  -4   1   3 9.24444 7.11562   1
   4   1  -3 -2.8279 6.71876   1
  -4  -1  -3 2.96545 6.50237   1
   4  -1   3 -0.7275 5.62762   1
   4  -1  -3 5.26267 8.11171   1
   4   1   3 -0.7187 7.42396   1
  -4   1  -3 7.40864 5.63487   1
  -4  -1   3 -6.0926 6.38660   1
  -5   1   3 22.0686 8.27316   1
   5   1  -3 29.6241 2.98847   2
  -5   1   3 22.0573 2.49838   2
   5  -1   3 17.2871 7.27229   1
  -5  -1  -3 24.4794 8.17795   1
  -5  -1   3 21.6672 2.79078   2
  -5  -1   3 27.9288 8.15590   1
  -5   1  -3 23.0342 7.14030   1
   5  -1  -3 19.1603 9.35907   1
   5  -1  -3 24.8790 3.03708   2
   5   1   3 20.9690 8.53993   1
  -6   1   3 293.816 30.8565   1
   6   1  -3 286.911 26.8346   2
  -6   1   3 267.749 26.8005   2
  -6  -1  -3 302.466 30.8175   1
   6  -1   3 302.035 30.2125   1
   6   1  -3 328.875 31.9453   1
   6  -1  -3 272.865 26.8380   2
   6   1   3 275.909 31.2587   1
  -6  -1   3 279.322 30.6934   1
   6  -1  -3 303.855 31.7959   1
  -6   1  -3 317.008 30.3546   1
   7   1  -3 192.891 23.5467   1
  -7   1   3 178.566 22.4191   1
  -7  -1  -3 166.573 22.0960   1
   7  -1  -3 161.674 23.6522   1
  -7   1  -3 173.616 21.5765   1
   7   1   3 177.510 24.0918   1
  -7  -1   3 173.217 22.4547   1
  -8  -1  -3 213.817 28.0858   1
  -8   1   3 232.031 28.0852   1
   8   1  -3 201.570 29.4618   1
   8   1  -3 256.634 22.5822   2
   8  -1  -3 191.143 29.3496   1
   8   1   3 212.871 29.1776   1
  -8   1  -3 213.048 27.0429   1
  -8  -1   3 261.991 22.4789   2
  -8   1  -3 255.975 22.4696   2
  -8  -1   3 223.089 27.8797   1
   9   1  -3 358.522 42.0149   1
  -9   1   3 398.338 35.8264   2
  -9   1   3 362.758 40.4068   1
  -9  -1  -3 346.069 40.2753   1
   9   1  -3 397.429 35.8798   2
   9  -1  -3 360.104 41.5188   1
  -9   1  -3 406.657 35.8152   2
  -9  -1   3 381.225 35.8245   2
  -9  -1   3 371.099 40.7622   1
  -9   1  -3 387.469 40.5743   1
   9  -1  -3 395.554 35.8845   2
   9   1   3 370.718 41.9490   1
  10   1  -3 14.4978 2.39158   2
 -10   1   3 18.3577 10.2268   1
 -10  -1  -3 8.44478 9.86532   1
 -10   1   3 15.2358 2.10224   2
  10   1  -3 17.8653 11.7462   1
  10  -1  -3 -5.2146 10.6008   1
  10   1   3 34.7675 12.8055   1
 -10   1  -3 5.96410 10.0313   1
 -10  -1   3 13.8361 10.2263   1
 -10  -1   3 14.3578 2.16175   2
  11   1  -3 28.6220 13.3287   1
 -11   1   3 50.7878 12.8810   1
  11  -1   3 58.4216 13.8146   1
 -11  -1  -3 49.9585 12.5442   1
 -11   1   3 47.5019 5.21573   2
  11  -1  -3 70.3749 14.9606   1
 -11  -1   3 44.2620 5.24242   2
  11   1   3 62.2724 15.0745   1
 -11  -1   3 46.5739 12.8782   1
 -11   1  -3 52.9415 5.24384   2
 -11   1  -3 47.2470 12.9464   1
  11  -1  -3 52.8623 5.56928   2
 -12   1   3 125.475 17.8960   1
 -12  -1  -3 135.873 19.2627   1
 -12   1   3 113.275 11.5559   2
 -12  -1  -3 124.067 11.5530   2
  12  -1  -3 124.318 11.7821   2
 -12  -1   3 117.814 11.5743   2
 -12   1  -3 125.911 11.5376   2
 -12  -1   3 128.083 18.3319   1
  12   1   3 90.1685 18.6746   1
 -12   1  -3 116.406 18.1601   1
 -13  -1  -3 196.636 18.4629   2
  13   1  -3 169.772 26.9220   1
 -13  -1  -3 215.528 25.4893   1
 -13   1   3 198.989 18.4589   2
  13  -1   3 180.917 26.6906   1
 -13   1   3 198.090 25.1120   1
  13   1   3 177.951 27.6307   1
  13  -1  -3 162.261 27.1560   1
 -13   1  -3 198.953 18.4568   2
 -13  -1   3 199.878 25.8404   1
 -13   1  -3 199.705 25.6393   1
  13  -1  -3 195.560 18.6246   2
 -13  -1   3 201.178 18.4753   2
  14   1  -3 23.3366 14.2633   1
 -14   1   3 59.4339 6.18017   2
 -14  -1  -3 48.3146 14.1079   1
 -14  -1  -3 63.5754 6.16411   2
 -14   1   3 34.0575 13.1147   1
  14  -1   3 31.0693 15.3168   1
  14  -1  -3 65.3124 6.67352   2
 -14   1  -3 44.2780 13.8039   1
 -14   1  -3 61.1202 6.17126   2
 -14  -1   3 57.1557 6.22738   2
 -14  -1   3 59.3187 14.1290   1
  15   1  -3 11.5606 14.0898   1
  15  -1   3 19.5247 15.4363   1
 -15  -1  -3 49.5987 14.3091   1
 -15  -1  -3 40.6324 4.81655   2
 -15   1   3 49.7648 4.89161   2
 -15   1   3 33.3906 13.0879   1
 -15  -1   3 35.6512 4.86611   2
  15   1   3 22.9451 15.6616   1
 -15   1  -3 36.9804 4.89019   2
  15  -1  -3 47.7541 5.52601   2
 -15  -1   3 38.6931 13.3151   1
 -15   1  -3 49.4142 14.1040   1
 -16  -1  -3 9.65573 12.9543   1
 -16   1   3 14.8349 12.0119   1
  16  -1   3 14.7831 15.4114   1
 -16   1   3 25.1921 3.12494   2
 -16  -1  -3 23.7931 3.15267   2
  16   1  -3 21.9654 15.3513   1
  16   1   3 15.9435 16.6953   1
 -16   1  -3 17.5124 12.7555   1
 -16   1  -3 20.4864 3.17475   2
  16  -1  -3 19.8388 15.2584   1
  16  -1  -3 24.4331 3.74882   2
 -16  -1   3 31.4248 13.0298   1
 -16  -1   3 21.9021 3.18074   2
  17  -1   3 79.4871 23.6162   1
 -17  -1  -3 138.836 12.6292   2
 -17  -1  -3 167.220 22.9309   1
 -17   1   3 133.765 12.6170   2
 -17   1   3 129.768 20.7498   1
 -17   1  -3 138.653 12.6451   2
 -17   1  -3 120.039 20.8114   1
  17   1   3 76.4857 22.8653   1
 -17  -1   3 132.162 12.6296   2
 -17  -1   3 115.346 20.5345   1
  17  -1  -3 74.7579 22.9141   1
 -18   1   3 25.6462 13.8936   1
  18   1  -3 7.85777 15.7844   1
 -18  -1  -3 31.4968 3.95686   2
 -18   1   3 29.2278 3.88599   2
 -18  -1  -3 50.1615 15.5238   1
  18  -1   3 14.8627 18.3972   1
 -18  -1   3 19.6046 13.4342   1
  18  -1  -3 24.3580 18.2410   1
 -18   1  -3 37.6573 14.5642   1
 -18   1  -3 33.5041 3.94579   2
 -18  -1   3 39.5285 4.55240   2
  18   1   3 32.2310 19.0591   1
  19  -1   3 2.09064 17.9306   1
  19   1  -3 56.8308 19.0022   1
 -19   1   3 37.4232 4.25235   2
 -19   1   3 24.7858 14.0898   1
 -19  -1  -3 37.3011 4.32741   2
 -19  -1  -3 42.8181 16.0363   1
 -19  -1   3 31.5293 4.26397   2
  19   1   3 26.7315 18.8745   1
  19  -1  -3 15.6182 17.1612   1
 -19   1  -3 27.6854 15.1984   1
 -19  -1   3 41.1656 15.0304   1
 -19   1  -3 40.2555 4.29381   2
 -20   1   3 6.53613 2.57712   2
 -20   1   3 16.0941 12.1770   1
 -20  -1  -3 6.31408 2.66806   2
  20   1  -3 -7.8079 15.0582   1
 -20  -1  -3 -3.3836 12.6889   1
  20  -1   3 27.2223 17.9667   1
 -20   1  -3 4.59524 2.68346   2
 -20  -1   3 17.3048 13.3692   1
 -20  -1   3 5.53973 2.61643   2
  20  -1  -3 7.50565 16.2796   1
  20   1   3 7.92401 18.1800   1
 -20   1  -3 10.6334 13.5123   1
  21  -1   3 10.8295 17.5030   1
  21   1  -3 19.6750 18.0959   1
 -21   1   3 12.8495 2.79344   2
 -21  -1  -3 2.17450 13.7303   1
 -21  -1  -3 9.07603 2.88571   2
 -21   1   3 13.8904 13.6890   1
 -21  -1   3 27.8004 14.8553   1
  21  -1  -3 14.0869 17.0211   1
 -21   1  -3 6.19258 2.97321   2
 -21  -1   3 9.41090 2.83308   2
 -21   1  -3 22.1055 14.6762   1
  21   1   3 9.43400 18.8060   1
  22  -1   3 -1.4794 18.1965   1
 -22   1   3 4.59603 2.75181   2
 -22  -1  -3 1.21565 2.77778   2
 -22   1   3 5.00513 12.9637   1
  22   1  -3 45.8022 20.6893   1
 -22  -1  -3 11.9142 14.5075   1
 -22   1  -3 5.57489 2.89813   2
  22   1   3 18.1496 20.8043   1
 -22  -1   3 6.02166 2.76245   2
 -22  -1   3 -14.210 12.9241   1
 -22   1  -3 -13.734 12.8082   1
  22  -1  -3 31.2788 19.1325   1
 -23   1   3 14.1604 14.0358   1
  23  -1   3 24.8177 20.5058   1
 -23   1   3 8.78367 3.16223   2
 -23  -1  -3 20.8555 3.27197   2
 -23  -1  -3 21.7008 14.0494   1
  23   1  -3 1.44750 19.0175   1
 -23   1  -3 0.02235 15.0009   1
 -23  -1   3 11.8310 14.7828   1
  23   1   3 2.34616 19.9595   1
 -23   1  -3 10.8339 3.38932   2
  23  -1  -3 42.3277 20.2788   1
 -23  -1   3 18.7320 3.09374   2
 -24   1   3 2.65577 2.96620   2
 -24  -1  -3 9.74628 2.98011   2
 -24   1  -3 3.83460 3.14794   2
 -24  -1   3 6.50049 2.97085   2
   0   2   3 2.17578 7.40567   1
   0  -2  -3 -6.1167 6.87637   1
   1   2  -3 859.859 77.2479   1
  -1  -2  -3 811.728 78.6743   1
   1  -2  -3 842.506 78.8153   1
   1   2   3 813.625 78.7328   1
   1  -2  -3 837.075 76.4394   2
   1  -2  -3 770.380 78.4719   1
   2   2  -3 164.266 18.5127   1
  -2  -2  -3 164.290 20.1288   1
  -2  -2   3 193.485 18.0850   1
   2   2   3 141.077 20.6020   1
   2  -2  -3 171.098 20.8148   1
   2  -2  -3 180.184 16.2122   2
  -3  -2  -3 653.767 62.2325   1
  -3   2   3 627.029 61.9666   1
   3   2  -3 689.722 61.3266   1
  -3   2   3 619.743 59.4461   2
  -3   2  -3 660.583 60.4599   1
  -3  -2   3 644.835 61.0137   1
   3   2   3 635.984 62.3699   1
   3  -2  -3 602.910 59.4530   2
   3  -2  -3 677.381 62.5946   1
  -3   2  -3 618.140 59.4129   2
  -3  -2   3 645.232 59.4245   2
   4  -2   3 662.463 57.9383   1
  -4  -2  -3 597.819 59.3512   1
   4   2  -3 640.312 58.9232   1
  -4   2   3 609.352 59.3419   1
  -4   2   3 564.996 56.5435   2
  -4  -2   3 606.422 56.5300   2
  -4   2  -3 578.295 56.5191   2
   4  -2  -3 579.386 56.5580   2
   4   2   3 622.128 59.8419   1
  -4   2  -3 623.856 58.0809   1
   4  -2  -3 627.249 59.8916   1
  -4  -2   3 639.544 58.6721   1
  -5   2   3 615.790 61.5909   2
   5   2  -3 685.216 64.5537   1
  -5   2   3 687.961 64.6360   1
   5  -2   3 738.201 63.6735   1
  -5  -2  -3 681.666 64.7542   1
  -5   2  -3 688.092 63.6094   1
  -5   2  -3 627.639 61.5699   2
   5  -2  -3 647.471 61.6119   2
   5   2   3 651.477 65.2473   1
  -5  -2   3 692.095 64.1810   1
   5  -2  -3 691.810 65.2707   1
  -5  -2   3 619.623 61.5806   2
  -6   2   3 255.709 28.8682   1
   6  -2   3 264.616 27.4127   1
  -6  -2  -3 238.251 28.5679   1
   6   2  -3 274.896 28.8190   1
  -6  -2   3 237.718 27.8492   1
   6  -2  -3 251.722 29.4723   1
   6   2   3 229.187 29.4636   1
  -6   2  -3 253.966 27.1831   1
  -7   2   3 446.002 47.0811   1
   7  -2   3 436.257 46.4142   1
  -7  -2  -3 479.836 47.4328   1
   7   2  -3 418.808 47.4727   1
  -7   2   3 432.300 42.9481   2
  -7   2  -3 433.336 46.2322   1
   7  -2  -3 527.375 43.0162   2
   7  -2  -3 445.398 48.1730   1
   7   2   3 457.870 48.1886   1
  -7  -2   3 490.359 42.9594   2
  -7  -2   3 459.719 46.9832   1
  -8   2   3 27.1499 10.5906   1
  -8  -2  -3 6.48642 9.98680   1
   8   2  -3 12.8699 10.7418   1
   8  -2   3 1.29629 9.46565   1
  -8   2  -3 24.0306 9.88929   1
  -8  -2   3 34.0773 10.4792   1
   8  -2  -3 17.5229 11.6432   1
   8   2   3 15.6806 11.6175   1
   9  -2   3 454.987 43.1796   1
  -9  -2  -3 418.706 43.1040   1
  -9   2   3 354.254 42.5483   1
   9   2  -3 385.925 43.6512   1
  -9   2   3 388.469 38.2055   2
  -9   2  -3 432.028 42.4847   1
  -9   2  -3 427.697 38.2049   2
  -9  -2   3 434.602 42.9975   1
   9  -2  -3 403.745 44.4044   1
   9  -2  -3 429.749 38.2686   2
  -9  -2   3 409.975 38.2159   2
   9   2   3 369.926 44.2370   1
 -10   2   3 153.659 21.3180   1
 -10   2   3 144.387 14.3440   2
  10  -2   3 160.474 21.6954   1
 -10  -2  -3 142.674 21.4271   1
 -10  -2   3 153.452 21.9185   1
  10  -2  -3 160.823 14.5004   2
 -10   2  -3 164.106 20.9675   1
  10   2   3 159.264 24.1647   1
 -10   2  -3 150.448 14.3507   2
 -10  -2   3 151.055 14.3568   2
 -11   2   3 37.8560 4.23320   2
  11  -2   3 40.8308 11.4562   1
 -11  -2  -3 69.4115 12.6909   1
  11   2  -3 20.2527 11.9716   1
 -11   2   3 29.0242 11.2681   1
 -11   2  -3 35.3281 11.5072   1
 -11  -2   3 39.1713 4.27410   2
  11  -2  -3 41.4210 4.68640   2
  11   2   3 33.8359 14.0373   1
  11  -2  -3 23.8466 13.0778   1
 -11   2  -3 30.0492 4.25936   2
 -11  -2   3 30.1538 11.7337   1
 -12  -2  -3 232.778 26.2074   1
  12   2  -3 186.661 27.1724   1
 -12   2   3 204.088 19.3627   2
 -12   2   3 208.973 25.6735   1
 -12  -2   3 218.606 25.8988   1
 -12   2  -3 208.537 19.3646   2
 -12   2  -3 219.950 25.5966   1
  12  -2  -3 159.500 27.2556   1
 -12  -2   3 211.110 19.3693   2
  12  -2  -3 202.693 19.4786   2
  12   2   3 193.382 28.1585   1
 -13   2   3 123.181 11.7767   2
 -13  -2  -3 127.276 19.1853   1
 -13   2   3 111.780 18.4262   1
 -13  -2   3 119.626 11.7790   2
  13  -2  -3 133.887 12.0398   2
 -13  -2   3 111.951 18.4972   1
  13   2   3 91.6380 20.4651   1
 -13   2  -3 140.125 19.1564   1
 -13   2  -3 127.994 11.7871   2
  13  -2  -3 77.1346 19.2857   1
 -14   2   3 337.729 32.0704   2
 -14  -2  -3 334.267 32.0653   2
 -14   2   3 322.493 38.2305   1
  14   2  -3 307.943 40.3531   1
 -14  -2  -3 401.591 38.9790   1
 -14   2  -3 354.174 38.7570   1
  14  -2  -3 356.726 32.2079   2
 -14  -2   3 358.140 39.0047   1
 -14   2  -3 346.144 32.0728   2
 -14  -2   3 342.470 32.0660   2
  14   2   3 339.291 42.3344   1
  14  -2  -3 316.696 40.8481   1
  15   2  -3 14.2884 14.0557   1
 -15  -2  -3 41.1067 13.9042   1
 -15   2   3 29.9425 3.50404   2
 -15   2   3 31.7980 13.1372   1
  15  -2   3 9.09974 15.5335   1
  15  -2  -3 37.1818 15.8914   1
 -15  -2   3 25.6038 13.1412   1
  15  -2  -3 26.6228 4.07784   2
 -15   2  -3 24.6750 13.1109   1
 -15  -2   3 29.2445 3.57160   2
 -15   2  -3 32.3756 3.59667   2
  15   2   3 20.5322 16.0876   1
 -16  -2  -3 33.7368 4.02781   2
 -16   2   3 17.4707 12.8456   1
  16   2  -3 21.0930 15.3090   1
 -16   2   3 39.3677 4.52483   2
  16  -2   3 21.8681 15.5523   1
 -16  -2  -3 24.0592 13.0214   1
  16  -2  -3 30.3755 4.54423   2
 -16   2  -3 36.8649 14.1895   1
  16  -2  -3 22.7350 16.2903   1
  16   2   3 12.6307 16.5322   1
 -16   2  -3 42.8375 4.63869   2
 -16  -2   3 28.4317 13.7887   1
 -16  -2   3 34.9600 4.03914   2
  17   2  -3 -13.764 13.3014   1
 -17  -2  -3 16.4582 2.82846   2
 -17  -2  -3 14.7609 13.2828   1
 -17   2   3 15.5632 2.73138   2
 -17   2   3 30.8741 13.8070   1
  17  -2   3 -0.7989 14.9856   1
  17  -2  -3 14.5629 16.6680   1
  17  -2  -3 13.0431 3.57366   2
 -17   2  -3 16.5918 2.89754   2
 -17   2  -3 20.4311 13.9576   1
  17   2   3 -14.090 16.0470   1
 -17  -2   3 15.3007 2.85662   2
 -17  -2   3 16.8673 12.9016   1
 -18  -2  -3 4.44759 12.6082   1
  18   2  -3 14.8280 16.6997   1
 -18   2   3 18.0192 13.2097   1
  18  -2   3 -3.4987 15.9753   1
 -18   2   3 0.92079 2.32642   2
 -18  -2  -3 0.93077 2.41636   2
  18  -2  -3 4.16371 16.5847   1
 -18  -2   3 1.57693 2.47878   2
  18  -2  -3 2.53981 3.36318   2
  18   2   3 -7.7767 16.2803   1
 -18   2  -3 -0.0034 2.50935   2
 -18   2  -3 3.20234 12.8616   1
 -18  -2   3 -2.6222 12.4682   1
 -19   2   3 30.2677 13.2925   1
 -19   2   3 22.8833 3.29687   2
  19   2  -3 15.7993 17.9456   1
  19  -2   3 7.78747 17.7059   1
 -19  -2  -3 27.9997 14.5250   1
 -19  -2  -3 22.5259 3.39890   2
 -19  -2   3 25.2351 3.40939   2
 -19  -2   3 9.54633 13.8820   1
 -19   2  -3 24.9880 3.44055   2
 -19   2  -3 -13.315 12.6817   1
  19   2   3 26.4996 19.3090   1
  19  -2  -3 32.8113 19.0913   1
 -20  -2  -3 -16.470 11.4963   1
 -20  -2  -3 -4.1435 2.56874   2
  20   2  -3 26.3895 18.5747   1
 -20   2   3 0.82978 2.48822   2
 -20   2   3 4.05760 11.7971   1
  20  -2   3 -17.316 16.2512   1
 -20  -2   3 21.7348 13.6339   1
  20  -2  -3 0.56935 17.2855   1
 -20  -2   3 0.01334 2.58705   2
  20   2   3 -0.5618 18.0704   1
 -20   2  -3 -3.4985 2.59970   2
 -20   2  -3 -7.9907 12.0498   1
 -21   2   3 -9.5017 11.7382   1
 -21   2   3 -1.9422 2.56162   2
  21  -2   3 -22.558 17.8832   1
 -21  -2  -3 3.93302 2.70291   2
  21   2  -3 3.18028 17.4965   1
 -21  -2  -3 -5.2198 12.9177   1
 -21   2  -3 -24.884 12.5180   1
 -21  -2   3 -0.8993 2.62896   2
 -21  -2   3 4.63313 12.7331   1
  21  -2  -3 -20.444 16.5581   1
  21   2   3 -0.8782 16.9065   1
 -21   2  -3 1.96315 2.75844   2
 -22  -2  -3 1.78425 13.5234   1
 -22   2   3 5.63099 2.72985   2
 -22  -2  -3 -0.0547 2.82516   2
 -22   2   3 -13.620 10.9841   1
  22   2  -3 17.1410 18.6249   1
  22  -2   3 -22.043 17.6401   1
  22   2   3 8.33134 20.1386   1
 -22   2  -3 -6.4497 14.4172   1
 -22  -2   3 -8.0735 12.4929   1
 -22  -2   3 1.22890 2.71470   2
  22  -2  -3 30.6534 18.8649   1
 -22   2  -3 8.77693 2.86136   2
 -23   2   3 -3.5278 2.66917   2
 -23  -2  -3 -3.3429 2.75496   2
 -23  -2   3 -2.3597 2.71501   2
 -23   2  -3 -0.1827 2.85704   2
 -24  -2  -3 1.06686 3.18355   2
 -24   2   3 -0.8079 2.80609   2
 -24  -2   3 -1.9844 2.83546   2
 -24   2  -3 4.98808 2.98885   2
   0   3  -3 -7.1755 4.63912   1
   0   3   3 0.55740 8.55737   1
   0  -3  -3 6.15945 8.33335   1
   1   3  -3 112.566 14.0691   1
  -1  -3  -3 130.184 17.1931   1
   1   3   3 137.209 17.8998   1
  -1   3  -3 112.886 13.0666   1
   1  -3  -3 119.385 11.2167   2
   1  -3  -3 107.782 16.9893   1
   1  -3  -3 123.014 17.4219   1
  -2  -3  -3 219.727 25.6401   1
   2   3  -3 234.402 23.9457   1
   2   3   3 216.244 26.1600   1
  -2  -3   3 228.437 23.3681   1
   2  -3  -3 236.691 26.2993   1
   2  -3  -3 228.318 26.1507   1
   2  -3  -3 214.721 20.9987   2
  -2   3  -3 232.271 22.5297   1
   3   3  -3 855.094 83.6518   1
  -3  -3  -3 902.482 84.7118   1
   3   3   3 868.910 85.1446   1
   3  -3  -3 887.687 85.0862   1
  -3  -3   3 917.334 83.3894   1
  -3  -3   3 834.020 81.5129   2
  -3   3  -3 901.559 82.7875   1
   3  -3  -3 859.336 81.5524   2
  -3   3  -3 909.866 81.5010   2
   3  -3  -3 858.886 84.6385   1
  -4   3   3 1076.78 103.464   2
  -4   3   3 1062.94 106.464   1
  -4  -3  -3 1086.49 106.507   1
   4   3  -3 1047.98 105.783   1
   4  -3   3 1175.43 104.691   1
   4  -3  -3 1061.33 106.787   1
  -4  -3   3 1134.61 105.571   1
  -4   3  -3 1100.29 104.922   1
   4   3   3 1090.46 106.990   1
  -4  -3   3 1275.79 103.450   2
  -5  -3  -3 979.111 93.7828   1
   5   3  -3 977.340 93.2738   1
   5  -3   3 1025.55 92.1198   1
  -5   3   3 919.500 90.2892   2
  -5   3   3 932.150 93.4602   1
   5  -3  -3 949.206 94.2357   1
  -5  -3   3 989.730 90.2857   2
   5   3   3 918.322 94.2183   1
   5  -3  -3 986.186 90.3210   2
  -5   3  -3 940.695 90.2652   2
  -5  -3   3 1026.20 92.9845   1
  -5   3  -3 1035.18 92.2685   1
   6   3  -3 173.404 21.1033   1
  -6   3   3 168.100 20.4474   1
  -6  -3  -3 173.713 21.2388   1
   6  -3   3 147.730 18.5835   1
  -6   3   3 141.773 13.5056   2
  -6  -3   3 124.791 13.5227   2
  -6   3  -3 166.999 18.7028   1
   6   3   3 153.878 22.7736   1
  -6  -3   3 152.681 20.2869   1
   6  -3  -3 124.456 20.0665   1
   7   3  -3 157.325 22.4543   1
  -7   3   3 154.041 15.2613   2
   7  -3   3 171.617 20.8961   1
  -7  -3  -3 175.463 22.3963   1
  -7   3   3 180.025 21.8659   1
   7   3   3 126.438 21.7842   1
  -7   3  -3 185.645 20.6089   1
   7  -3  -3 146.317 15.3892   2
   7  -3  -3 176.395 24.5933   1
  -7  -3   3 186.233 21.8063   1
  -7  -3   3 171.357 15.2698   2
   8   3  -3 81.0965 17.3030   1
  -8   3   3 125.701 17.7160   1
  -8   3   3 119.644 11.3955   2
   8  -3   3 101.925 16.3847   1
  -8  -3  -3 133.590 18.2832   1
   8  -3  -3 98.3299 18.2398   1
  -8  -3   3 116.604 11.4101   2
  -8  -3   3 130.304 17.8324   1
  -8   3  -3 120.421 17.5239   1
  -8   3  -3 120.959 11.3771   2
   8  -3  -3 134.560 11.5286   2
  -9   3   3 529.405 52.7785   1
  -9  -3  -3 539.615 52.9324   1
   9   3  -3 489.013 53.1890   1
  -9   3   3 481.915 48.0230   2
   9  -3   3 527.543 52.1890   1
  -9   3  -3 500.618 48.0087   2
  -9  -3   3 560.591 52.7643   1
   9  -3  -3 544.100 54.2466   1
  -9   3  -3 537.032 51.7063   1
   9   3   3 492.622 54.1124   1
   9  -3  -3 536.451 48.0813   2
  -9  -3   3 505.715 48.0273   2
  10   3  -3 32.2881 13.3005   1
 -10   3   3 51.3857 5.37506   2
 -10  -3  -3 81.6014 13.6828   1
  10  -3   3 60.2401 13.0993   1
 -10   3   3 55.7809 12.7700   1
  10  -3  -3 36.1870 14.0863   1
 -10  -3   3 54.8728 5.41778   2
 -10  -3   3 45.3640 12.7391   1
  10  -3  -3 50.4588 5.76612   2
 -10   3  -3 48.1673 5.35925   2
  10   3   3 35.8541 14.4431   1
 -10   3  -3 62.5772 12.4417   1
 -11  -3  -3 492.570 48.0287   1
  11   3  -3 417.752 48.7954   1
 -11   3   3 446.827 42.5692   2
  11  -3   3 401.721 47.3914   1
 -11   3   3 479.973 47.5835   1
 -11  -3   3 467.059 42.5730   2
  11  -3  -3 391.546 48.5544   1
 -11   3  -3 464.369 42.5629   2
 -11  -3   3 494.596 47.5380   1
  11  -3  -3 469.080 42.6476   2
  11   3   3 453.248 49.3658   1
 -11   3  -3 482.497 47.0625   1
 -12   3   3 85.7363 15.6604   1
 -12   3   3 84.5900 8.27060   2
  12  -3   3 78.3576 15.8315   1
 -12  -3  -3 100.418 16.1738   1
  12   3  -3 46.1608 15.6778   1
 -12  -3   3 90.3683 8.28861   2
  12   3   3 54.1305 16.6609   1
 -12  -3   3 99.2781 15.8769   1
  12  -3  -3 81.2260 8.57840   2
  12  -3  -3 61.4626 16.5540   1
 -12   3  -3 84.1035 8.27056   2
 -12   3  -3 87.4404 14.7860   1
  13   3  -3 11.2916 13.3116   1
  13  -3   3 20.1075 12.3809   1
 -13   3   3 4.58405 10.8529   1
 -13   3   3 8.54746 2.14844   2
 -13  -3  -3 19.6023 11.7203   1
 -13  -3   3 8.95160 2.27543   2
  13   3   3 -10.039 12.0615   1
  13  -3  -3 7.61654 2.80034   2
  13  -3  -3 -3.0906 12.4312   1
 -13   3  -3 10.0866 2.23856   2
 -13  -3   3 14.6571 11.0714   1
 -13   3  -3 5.81963 10.2638   1
 -14   3   3 54.6375 5.79298   2
  14  -3   3 42.8227 14.7389   1
 -14   3   3 53.3643 14.0876   1
 -14  -3  -3 77.8672 15.1063   1
  14   3  -3 47.4751 16.7219   1
  14  -3  -3 30.5415 16.5418   1
  14  -3  -3 51.3654 6.34939   2
  14   3   3 60.7471 18.0498   1
 -14   3  -3 52.0233 5.87345   2
 -14  -3   3 44.0441 14.0035   1
 -14  -3   3 58.1614 5.83240   2
 -14   3  -3 41.1955 13.3423   1
  15  -3   3 113.484 22.2419   1
 -15   3   3 137.486 13.6322   2
 -15  -3  -3 191.864 24.5822   1
  15   3  -3 97.7361 22.5586   1
 -15   3   3 125.338 20.7380   1
 -15  -3   3 156.863 13.6523   2
 -15   3  -3 150.359 13.6663   2
 -15   3  -3 116.816 21.1080   1
  15  -3  -3 153.675 13.9747   2
 -15  -3   3 140.396 21.8959   1
  15  -3  -3 111.122 23.4322   1
  15   3   3 94.2552 23.6514   1
 -16  -3  -3 104.959 19.8832   1
  16  -3   3 110.260 20.5338   1
 -16   3   3 108.115 19.2303   1
 -16   3   3 124.127 10.9626   2
 -16  -3  -3 112.857 10.9491   2
 -16  -3   3 105.558 10.9331   2
 -16   3  -3 84.4447 18.9848   1
  16   3   3 64.4722 22.3776   1
  16  -3  -3 116.155 11.3303   2
 -16  -3   3 89.4630 19.2465   1
 -16   3  -3 118.537 10.9854   2
 -17   3   3 -10.444 11.5444   1
 -17  -3  -3 6.07865 2.50221   2
  17  -3   3 30.0376 14.3133   1
 -17  -3  -3 4.77058 12.7044   1
 -17   3   3 7.16132 2.31835   2
  17   3  -3 -3.7969 14.8371   1
 -17   3  -3 -0.1877 11.7758   1
  17   3   3 1.77466 16.1657   1
 -17   3  -3 4.57579 2.44532   2
 -17  -3   3 -5.8252 11.9060   1
  17  -3  -3 3.21261 3.36408   2
  17  -3  -3 0.48907 16.6155   1
 -17  -3   3 4.71896 2.37333   2
 -18   3   3 -9.4518 11.7233   1
 -18   3   3 1.83446 2.30189   2
 -18  -3  -3 -1.4187 2.42706   2
 -18  -3  -3 11.6020 12.8048   1
  18   3  -3 -1.7899 17.2333   1
  18  -3  -3 -21.660 14.7682   1
  18  -3  -3 1.78383 3.47078   2
  18   3   3 -8.0391 17.1712   1
 -18  -3   3 -2.8576 11.8589   1
 -18   3  -3 32.9494 14.0108   1
 -18   3  -3 2.56443 2.46707   2
 -18  -3   3 2.62198 2.45001   2
  19   3  -3 26.2484 21.5350   1
 -19  -3  -3 54.5908 17.7504   1
 -19   3   3 68.1468 7.50343   2
 -19   3   3 61.3924 16.6569   1
 -19  -3  -3 80.8346 7.50474   2
 -19  -3   3 42.1919 16.2554   1
  19  -3  -3 49.2027 20.9213   1
  19  -3  -3 81.1519 8.12682   2
 -19   3  -3 69.9139 7.52324   2
 -19   3  -3 64.3514 17.1511   1
  19   3   3 45.6282 20.9929   1
 -19  -3   3 73.9462 7.51232   2
 -20   3   3 -4.2262 11.7699   1
 -20  -3  -3 1.36254 2.68986   2
  20   3  -3 18.6461 18.8897   1
 -20   3   3 1.21379 2.49606   2
 -20  -3  -3 22.5125 14.4430   1
 -20  -3   3 1.90933 2.63937   2
  20   3   3 12.1849 18.4316   1
 -20   3  -3 1.12011 2.68230   2
 -20   3  -3 3.84852 13.4606   1
  20  -3  -3 -19.401 16.5208   1
 -20  -3   3 -18.115 12.1703   1
 -21  -3  -3 13.2766 13.6300   1
 -21   3   3 12.0022 13.6741   1
 -21  -3  -3 12.4285 2.94932   2
 -21   3   3 9.84444 2.80741   2
  21   3  -3 14.9240 18.9166   1
 -21   3  -3 11.9261 14.5666   1
 -21  -3   3 -6.5325 13.2662   1
  21   3   3 -4.1869 17.0168   1
 -21  -3   3 4.17336 2.84830   2
  21  -3  -3 -14.141 16.8726   1
 -21   3  -3 10.7929 2.91318   2
 -22  -3  -3 7.66881 14.1875   1
  22   3  -3 3.32495 18.6863   1
 -22   3   3 2.67451 13.6805   1
 -22  -3  -3 5.55777 3.04671   2
 -22   3   3 -1.2164 2.67243   2
 -22  -3   3 2.71403 2.73396   2
  22   3   3 -14.188 18.2798   1
 -22   3  -3 2.06133 2.81666   2
 -22  -3   3 -0.5595 14.2500   1
  22  -3  -3 -6.9458 17.4788   1
 -22   3  -3 6.90751 15.0713   1
 -23  -3  -3 -3.3321 2.84888   2
 -23   3   3 1.23127 2.77024   2
 -23  -3   3 2.54044 2.79022   2
 -23   3  -3 -3.1185 2.87179   2
   0  -4  -3 -4.7241 9.35231   1
   0   4  -3 6.08486 6.86207   1
   0   4   3 -1.5668 10.2201   1
  -1  -4  -3 334.787 36.8739   1
   1   4  -3 335.132 34.2374   1
  -1  -4   3 375.154 33.7245   1
  -1   4  -3 343.583 33.7774   1
   1  -4  -3 310.093 36.2057   1
   1   4   3 366.137 37.4218   1
   1  -4  -3 337.955 36.9527   1
   1  -4  -3 326.163 31.6887   2
   2   4  -3 138.269 18.7105   1
  -2  -4  -3 147.279 21.4905   1
   2  -4  -3 150.390 14.1658   2
   2  -4  -3 161.348 21.2271   1
   2  -4  -3 141.356 21.1877   1
   2   4   3 169.996 22.6519   1
  -3  -4  -3 98.6940 16.2918   1
   3   4  -3 103.803 16.2366   1
   3  -4  -3 124.889 10.3662   2
  -3  -4   3 98.3304 15.5125   1
   3  -4  -3 78.0794 16.3371   1
   3  -4  -3 91.4980 16.7906   1
   3   4   3 92.3062 17.3185   1
  -3   4  -3 101.749 13.4128   1
  -4  -4  -3 278.486 31.1324   1
   4  -4   3 276.754 27.7358   1
   4  -4   3 312.237 28.2163   1
   4  -4   3 293.602 25.6020   2
   4   4  -3 256.794 30.1480   1
   4   4   3 269.676 32.5513   1
  -4   4  -3 267.320 28.4835   1
   4  -4  -3 260.095 31.6086   1
   4  -4  -3 257.491 31.5002   1
  -4  -4   3 269.487 29.4167   1
  -4   4  -3 277.147 25.5949   2
   4  -4  -3 256.178 25.7108   2
   5  -4   3 117.589 11.5133   2
  -5  -4  -3 138.894 18.3244   1
   5  -4   3 118.328 15.9193   1
  -5   4   3 131.982 11.5988   2
   5  -4   3 89.3166 15.7311   1
   5   4  -3 91.7056 17.0834   1
  -5   4   3 127.605 19.0069   1
  -5   4  -3 117.442 11.4995   2
  -5  -4   3 123.586 17.5587   1
  -5  -4   3 135.360 11.5640   2
   5   4   3 99.6935 18.3906   1
   5  -4  -3 82.9349 17.6967   1
  -5   4  -3 119.640 15.9987   1
   5  -4  -3 133.838 11.6779   2
   6  -4   3 45.6704 9.88796   1
  -6   4   3 43.1724 11.3217   1
   6   4  -3 36.2164 11.7801   1
  -6   4   3 35.7028 4.21507   2
  -6  -4  -3 62.6751 12.4806   1
   6  -4   3 39.7448 4.17316   2
   6  -4  -3 47.5892 4.53276   2
  -6   4  -3 39.8607 9.60814   1
  -6  -4   3 32.4756 10.7214   1
  -6   4  -3 36.9662 4.09521   2
   6  -4  -3 10.4621 11.8475   1
  -7  -4  -3 297.603 31.5911   1
   7  -4   3 309.622 29.9685   1
   7  -4   3 273.362 25.5595   2
  -7   4   3 297.180 31.3517   1
   7   4  -3 277.440 31.7962   1
  -7   4   3 261.867 25.5767   2
   7  -4  -3 265.929 25.6478   2
  -7   4  -3 297.591 29.7274   1
  -7  -4   3 283.487 30.7600   1
  -7   4  -3 265.584 25.5470   2
  -7  -4   3 264.668 25.5739   2
   7  -4  -3 257.433 32.9059   1
   7   4   3 298.484 33.9151   1
  -8   4   3 55.4269 12.4760   1
   8   4  -3 53.9142 13.8881   1
  -8   4   3 52.2595 5.59772   2
   8  -4   3 53.2146 12.0054   1
  -8  -4  -3 65.1114 13.1940   1
   8   4   3 42.8643 14.7246   1
   8  -4  -3 35.9136 13.7124   1
   8  -4  -3 50.3775 5.96051   2
  -8  -4   3 70.3701 12.9998   1
  -8   4  -3 70.1022 11.8949   1
  -8  -4   3 59.4107 5.65481   2
  -8   4  -3 55.7333 5.62334   2
   9  -4   3 185.090 24.1796   1
  -9   4   3 205.679 18.8314   2
  -9   4   3 187.041 24.8508   1
  -9  -4  -3 209.111 25.2582   1
   9   4  -3 188.665 26.2868   1
  -9  -4   3 196.772 24.6301   1
  -9  -4   3 201.961 18.8362   2
   9  -4  -3 206.105 18.9472   2
  -9   4  -3 216.622 18.8186   2
   9   4   3 183.944 27.9718   1
   9  -4  -3 188.442 26.4093   1
  -9   4  -3 159.846 23.3403   1
  10  -4   3 135.655 22.3665   1
 -10   4   3 155.390 22.5739   1
 -10   4   3 165.990 15.6610   2
  10   4  -3 121.092 22.2311   1
 -10  -4  -3 195.807 23.1235   1
 -10  -4   3 163.597 22.4612   1
 -10  -4   3 172.138 15.6655   2
  10  -4  -3 160.057 24.4389   1
 -10   4  -3 175.045 15.6592   2
  10  -4  -3 163.154 15.8299   2
 -10   4  -3 168.513 21.4600   1
  11  -4   3 637.912 62.9420   1
 -11  -4  -3 583.936 63.0764   1
  11   4  -3 550.770 64.3862   1
 -11   4   3 638.362 58.1596   2
 -11   4   3 639.863 63.2608   1
  11  -4  -3 605.469 64.7000   1
  11  -4  -3 655.697 58.2235   2
  11   4   3 599.013 65.1168   1
 -11   4  -3 625.301 62.1274   1
 -11  -4   3 626.996 58.1520   2
 -11  -4   3 602.563 62.9345   1
 -11   4  -3 660.680 58.1402   2
 -12  -4  -3 24.2537 12.1800   1
 -12   4   3 43.7433 4.39165   2
  12   4  -3 27.2553 14.7811   1
 -12   4   3 22.9020 11.2658   1
  12  -4   3 21.1812 12.9342   1
 -12   4  -3 57.9471 12.6435   1
  12  -4  -3 33.3105 4.37845   2
 -12   4  -3 36.2214 3.90621   2
 -12  -4   3 33.7113 4.41233   2
  12   4   3 22.8085 14.4589   1
 -12  -4   3 35.4494 12.7641   1
  12  -4  -3 16.9055 13.6245   1
  13   4  -3 24.0516 14.9674   1
 -13   4   3 3.37870 10.6434   1
 -13  -4  -3 21.3339 11.6429   1
 -13   4   3 20.5585 2.53849   2
  13  -4   3 8.56627 12.5454   1
  13   4   3 10.8578 14.7562   1
 -13   4  -3 9.37379 11.1840   1
 -13  -4   3 7.39887 11.9736   1
 -13  -4   3 17.3444 2.65888   2
  13  -4  -3 2.07786 13.5846   1
  13  -4  -3 13.4434 3.27352   2
 -13   4  -3 15.9064 2.57816   2
 -14  -4  -3 26.5029 13.2885   1
  14   4  -3 30.9785 16.9444   1
  14  -4   3 33.1819 14.6300   1
 -14   4   3 43.9423 13.6486   1
 -14   4   3 43.3093 4.95732   2
  14   4   3 36.1824 17.3889   1
 -14  -4   3 42.8758 4.95591   2
 -14   4  -3 44.6011 4.97163   2
 -14   4  -3 24.1775 12.9337   1
  14  -4  -3 29.6162 16.2827   1
 -14  -4   3 41.5631 13.7066   1
  14  -4  -3 46.6454 5.63327   2
 -15   4   3 18.0535 12.0236   1
  15   4  -3 -13.465 13.7825   1
 -15  -4  -3 20.8094 13.1959   1
  15  -4   3 17.5732 14.8183   1
 -15   4  -3 11.6557 12.1906   1
  15  -4  -3 -2.6876 14.7300   1
  15   4   3 6.67156 16.3850   1
 -15  -4   3 18.7034 12.9053   1
  16   4  -3 -2.1325 16.4810   1
 -16  -4  -3 17.1867 13.8375   1
 -16   4   3 26.8123 12.8974   1
  16  -4   3 19.0057 15.1800   1
 -16   4   3 29.3309 3.49355   2
 -16   4  -3 30.9858 3.58058   2
 -16   4  -3 29.0988 13.5902   1
  16   4   3 30.4430 18.0216   1
 -16  -4   3 28.0574 3.63494   2
 -16  -4   3 27.8828 13.5202   1
  16  -4  -3 26.4606 4.29003   2
  16  -4  -3 17.3246 16.8723   1
 -17   4   3 94.2182 8.05943   2
  17  -4   3 54.6718 19.1253   1
 -17  -4  -3 92.0110 18.3375   1
 -17   4   3 58.4611 16.4466   1
  17   4  -3 63.1628 20.8559   1
 -17  -4  -3 83.1582 8.08595   2
 -17   4  -3 75.8654 8.11313   2
  17   4   3 28.4581 19.7701   1
 -17  -4   3 78.9820 8.10281   2
  17  -4  -3 50.2768 20.0859   1
  17  -4  -3 75.0053 8.66589   2
 -17   4  -3 65.8356 16.8712   1
 -18  -4  -3 4.43255 2.69534   2
 -18   4   3 14.2828 12.7577   1
 -18  -4  -3 -2.7303 12.5614   1
 -18   4   3 12.1052 2.49209   2
  18   4  -3 19.7451 18.2319   1
  18  -4   3 25.7421 17.2267   1
  18  -4  -3 6.62013 3.71713   2
 -18  -4   3 7.97320 13.5575   1
  18  -4  -3 20.6561 17.8108   1
 -18   4  -3 -6.4718 11.7996   1
 -18  -4   3 9.61407 2.68349   2
  18   4   3 -7.6976 17.5185   1
  19   4  -3 24.7303 20.4871   1
 -19   4   3 87.8960 7.91900   2
  19  -4   3 35.3429 20.1567   1
 -19  -4  -3 41.7345 16.5511   1
 -19  -4  -3 91.9240 7.94731   2
 -19   4   3 59.5231 16.8701   1
 -19  -4   3 75.7698 7.95763   2
 -19   4  -3 76.6538 7.98337   2
 -19  -4   3 49.8119 16.0464   1
  19  -4  -3 77.0415 8.51285   2
  19  -4  -3 32.2704 20.0791   1
 -19   4  -3 59.6504 17.7099   1
  19   4   3 49.3198 22.8230   1
 -20  -4  -3 -14.601 13.3831   1
  20   4  -3 -8.8256 17.7288   1
 -20  -4  -3 4.48846 2.69756   2
 -20   4   3 21.5532 14.0396   1
 -20   4   3 4.38146 2.56093   2
  20  -4   3 -2.5258 17.2438   1
  20   4   3 -26.035 17.4995   1
 -20   4  -3 2.19237 2.64890   2
  20  -4  -3 -5.3354 17.7174   1
 -20  -4   3 0.23420 2.70690   2
 -20   4  -3 -12.221 12.3105   1
 -20  -4   3 -23.072 12.3933   1
  20  -4  -3 0.95432 3.95743   2
 -21   4   3 6.57451 2.73765   2
 -21  -4  -3 6.16490 14.8621   1
  21   4  -3 -13.018 18.6975   1
 -21  -4  -3 4.66115 2.97937   2
 -21   4   3 38.5109 14.8490   1
  21  -4   3 -4.8541 18.0259   1
 -21   4  -3 9.73103 2.90398   2
  21  -4  -3 10.3726 4.33495   2
 -21  -4   3 10.1360 3.05818   2
  21  -4  -3 17.5926 19.5719   1
  21   4   3 -33.179 18.2217   1
 -21   4  -3 11.6404 13.9780   1
 -21  -4   3 5.62559 14.4980   1
 -22   4   3 13.4068 3.14514   2
 -22  -4  -3 17.5129 3.29597   2
 -22  -4   3 18.2049 3.47684   2
 -22   4  -3 12.1341 3.18712   2
 -23   4   3 6.02564 2.91134   2
 -23  -4  -3 11.9458 3.13860   2
 -23  -4   3 7.63283 3.21091   2
 -23   4  -3 -1.1229 2.92375   2
   0  -5   3 -1.0969 5.86631   1
   0  -5   3 -3.8972 5.51644   1
   0   5  -3 -4.4227 6.60650   1
   0  -5  -3 5.70426 9.16224   1
   0   5   3 8.91279 9.83977   1
   1   5  -3 2.52553 7.24318   1
  -1  -5  -3 2.02914 8.57445   1
   1  -5   3 3.89414 5.77413   1
   1  -5   3 4.50528 5.78697   1
  -1  -5   3 7.46784 6.04452   1
   1  -5  -3 17.9563 9.85633   1
   1  -5  -3 6.01964 9.54407   1
   1  -5  -3 6.70204 1.57288   2
  -1   5  -3 5.88389 6.57297   1
   1   5   3 12.4131 10.3812   1
  -1  -5   3 1.12713 6.24744   1
  -2  -5  -3 57.3721 11.9929   1
   2   5  -3 55.1499 9.99243   1
   2  -5   3 39.7156 7.93107   1
   2  -5  -3 44.1627 12.1877   1
  -2  -5   3 53.9545 9.33641   1
   2   5   3 33.7240 12.3907   1
   2  -5  -3 42.0179 4.65517   2
   2  -5  -3 40.7689 11.3494   1
   3  -5   3 59.5834 9.52026   1
   3   5  -3 54.1308 12.1051   1
   3  -5   3 79.8221 10.3620   1
  -3  -5  -3 86.8031 14.0658   1
  -3  -5   3 93.8720 12.3523   1
   3   5   3 73.9972 14.6451   1
   3  -5  -3 72.6464 14.5239   1
   3  -5  -3 61.4512 13.5654   1
   3  -5  -3 73.1085 7.09078   2
   4  -5   3 437.125 42.7818   2
   4   5  -3 413.632 46.6879   1
   4  -5   3 487.859 44.8134   1
  -4  -5  -3 471.869 47.8549   1
   4  -5   3 491.551 44.9988   1
  -4  -5   3 505.678 46.2764   1
   4  -5  -3 461.269 48.2568   1
   4  -5  -3 436.286 42.8588   2
  -4   5  -3 465.799 45.5714   1
   4   5   3 464.608 48.9558   1
   4  -5  -3 460.954 48.4614   1
   5  -5   3 397.371 38.5219   1
   5  -5   3 403.138 38.3378   1
   5   5  -3 360.082 40.6541   1
   5  -5   3 346.817 35.7576   2
  -5  -5  -3 428.600 41.3015   1
  -5   5  -3 383.149 38.9720   1
   5  -5  -3 420.708 42.2087   1
  -5  -5   3 391.665 39.6445   1
   5   5   3 370.108 41.8836   1
  -5   5  -3 404.554 35.7665   2
   5  -5  -3 363.069 35.8414   2
   5  -5  -3 404.976 42.1970   1
   6  -5   3 124.584 15.1565   1
  -6  -5  -3 96.4984 16.2718   1
   6  -5   3 129.659 14.8748   1
   6   5  -3 80.7862 15.4261   1
  -6   5   3 107.347 9.92998   2
  -6   5   3 99.4622 15.6549   1
   6  -5   3 100.507 9.86066   2
   6  -5  -3 74.8275 16.1335   1
   6  -5  -3 93.4533 17.5189   1
  -6   5  -3 104.135 14.2438   1
  -6   5  -3 100.790 9.82080   2
   6   5   3 90.9021 17.1167   1
   6  -5  -3 112.093 10.0667   2
  -6  -5   3 101.291 15.0644   1
   7  -5   3 116.317 16.9060   1
   7  -5   3 121.638 16.8493   1
   7   5  -3 91.6408 17.6799   1
  -7  -5  -3 128.235 18.4138   1
  -7   5   3 116.271 11.6895   2
   7  -5   3 119.922 11.6499   2
  -7   5   3 144.482 19.2233   1
   7  -5  -3 125.250 11.8533   2
  -7  -5   3 125.776 11.6743   2
  -7  -5   3 116.027 18.0541   1
  -7   5  -3 120.323 16.9595   1
  -7   5  -3 137.417 11.6279   2
   7   5   3 96.4176 19.1903   1
   7  -5  -3 107.284 18.9981   1
  -8   5   3 227.332 26.6936   1
   8  -5   3 247.007 25.7320   1
  -8   5   3 225.358 20.7060   2
   8   5  -3 205.444 28.2739   1
   8  -5   3 217.259 20.6926   2
  -8  -5  -3 215.492 26.9280   1
   8   5   3 212.213 29.2967   1
  -8  -5   3 206.557 20.6936   2
  -8  -5   3 202.365 26.1529   1
   8  -5  -3 224.147 20.8117   2
  -8   5  -3 234.619 25.3163   1
   8  -5  -3 226.972 28.2913   1
  -8   5  -3 229.033 20.6778   2
  -9  -5  -3 94.5347 15.4357   1
  -9   5   3 66.3101 14.1251   1
   9  -5   3 75.0972 7.42462   2
  -9   5   3 65.2500 7.34288   2
   9   5  -3 61.9615 15.8725   1
  -9  -5   3 72.4378 7.40477   2
  -9   5  -3 84.6335 7.37062   2
  -9   5  -3 72.1804 12.7809   1
  -9  -5   3 51.0454 13.8397   1
   9  -5  -3 85.3520 7.71159   2
   9  -5  -3 34.8765 15.3436   1
  10   5  -3 48.0930 15.1785   1
 -10  -5  -3 24.3389 11.7657   1
  10  -5   3 31.0375 12.1081   1
 -10   5   3 51.4369 12.4586   1
 -10   5   3 41.2276 4.53246   2
 -10  -5   3 39.6656 4.65436   2
 -10   5  -3 43.6491 4.56278   2
 -10   5  -3 64.1171 11.9961   1
  10  -5  -3 27.6726 13.9291   1
 -10  -5   3 34.1527 11.8480   1
  10   5   3 39.1060 15.7517   1
  10  -5  -3 33.9005 4.59077   2
  11   5  -3 -15.834 12.6019   1
 -11   5   3 8.01195 2.01395   2
 -11  -5  -3 -3.3403 9.75686   1
 -11   5   3 14.7736 10.4221   1
  11  -5   3 23.2611 11.8290   1
 -11   5  -3 10.2893 1.96958   2
  11  -5  -3 3.22129 2.77429   2
 -11   5  -3 -1.7446 9.27745   1
  11   5   3 -2.4242 12.9999   1
 -11  -5   3 6.63818 10.7370   1
  11  -5  -3 9.57406 13.5279   1
 -11  -5   3 5.06496 2.09752   2
 -12   5   3 45.3146 13.7934   1
 -12  -5  -3 60.5915 14.7035   1
 -12   5   3 63.2050 5.95816   2
  12  -5   3 36.0172 13.9997   1
  12   5  -3 35.4850 17.0336   1
 -12  -5   3 35.1095 13.6579   1
  12  -5  -3 28.6432 15.3344   1
 -12   5  -3 54.9885 5.95937   2
 -12  -5   3 64.6893 6.03082   2
  12   5   3 42.5490 17.9481   1
 -12   5  -3 57.0947 13.6746   1
  12  -5  -3 52.9368 6.47099   2
 -13   5   3 23.8958 12.0019   1
  13  -5   3 15.0978 12.8337   1
 -13   5   3 28.4549 3.23968   2
 -13  -5  -3 13.0887 12.1005   1
 -13   5  -3 28.1497 12.1068   1
  13  -5  -3 20.3400 3.90687   2
  13   5   3 13.0647 16.8888   1
 -13  -5   3 24.2803 3.32700   2
 -13  -5   3 21.0718 12.5102   1
 -13   5  -3 28.9212 3.22178   2
  13  -5  -3 27.1857 15.2650   1
  14   5  -3 62.9946 19.7522   1
 -14   5   3 89.6441 8.18560   2
  14  -5   3 60.7527 17.1392   1
 -14   5   3 69.5861 15.7540   1
 -14  -5  -3 86.5688 17.4200   1
 -14  -5   3 86.3952 8.18788   2
  14   5   3 58.7125 20.3628   1
 -14  -5   3 55.6577 16.1095   1
  14  -5  -3 79.2127 8.58634   2
 -14   5  -3 74.6624 16.2522   1
 -14   5  -3 82.5463 8.17415   2
  14  -5  -3 52.7292 19.1429   1
  15   5  -3 -22.262 14.6248   1
 -15   5   3 8.05122 2.35360   2
 -15   5   3 3.50807 11.1540   1
 -15  -5  -3 4.58638 12.6983   1
  15  -5   3 -17.769 12.4663   1
  15  -5  -3 13.0159 3.35404   2
  15  -5  -3 20.3618 15.4451   1
  15   5   3 -3.2982 15.9244   1
 -15   5  -3 -2.5177 10.6605   1
 -15  -5   3 18.1838 12.7255   1
  16   5  -3 -10.828 16.0744   1
 -16  -5  -3 33.2487 14.0372   1
  16  -5   3 24.4501 14.9672   1
 -16   5   3 11.8985 11.2243   1
 -16  -5   3 22.0442 3.39069   2
 -16  -5   3 29.6857 13.5991   1
 -16   5  -3 39.2670 13.5981   1
  16   5   3 19.0815 17.8178   1
  16  -5  -3 22.7534 17.5024   1
 -16   5  -3 27.3507 3.27290   2
  16  -5  -3 24.0789 4.24661   2
 -17  -5  -3 12.0568 2.67858   2
  17   5  -3 34.6663 18.9027   1
 -17   5   3 -3.3139 11.4263   1
 -17  -5  -3 15.3935 13.8665   1
 -17   5   3 5.21742 2.42492   2
  17  -5   3 5.18037 14.8887   1
 -17  -5   3 5.40406 2.62597   2
 -17  -5   3 23.4111 13.7257   1
  17  -5  -3 10.6243 3.69840   2
 -17   5  -3 7.01230 2.44563   2
  17   5   3 2.54983 16.3495   1
 -17   5  -3 4.57093 11.4999   1
  17  -5  -3 -13.617 15.0144   1
  18   5  -3 23.8417 19.0615   1
 -18   5   3 9.78376 2.59830   2
 -18  -5  -3 13.6635 2.81936   2
 -18  -5  -3 8.07036 14.4953   1
  18  -5   3 1.53653 15.7525   1
 -18   5   3 -14.261 11.1254   1
 -18  -5   3 8.32363 2.74317   2
  18   5   3 -2.5801 17.5256   1
 -18   5  -3 10.5942 2.62755   2
  18  -5  -3 6.55591 3.88013   2
 -18   5  -3 -0.3264 11.8794   1
  18  -5  -3 10.5440 17.6439   1
 -18  -5   3 2.06583 12.5855   1
 -19  -5  -3 27.3250 14.5039   1
 -19   5   3 -11.850 11.9925   1
 -19   5   3 15.8107 2.80008   2
 -19  -5  -3 14.2888 3.03688   2
  19  -5   3 -14.396 15.4655   1
  19   5  -3 4.56572 18.1240   1
 -19   5  -3 11.8989 2.75948   2
  19  -5  -3 6.34122 4.15131   2
 -19   5  -3 6.76808 12.8224   1
 -19  -5   3 10.0516 14.0187   1
  19   5   3 -15.950 17.8720   1
 -19  -5   3 9.10291 2.84933   2
  19  -5  -3 20.2772 18.4597   1
  20  -5   3 11.9302 17.4227   1
 -20  -5  -3 -0.5050 13.6956   1
  20   5  -3 -5.9338 18.8497   1
 -20  -5  -3 0.85948 2.87474   2
 -20   5   3 -0.2634 2.58772   2
 -20   5   3 3.81941 12.6962   1
  20  -5  -3 3.03526 4.11610   2
  20   5   3 -12.521 17.7261   1
  20  -5  -3 12.8342 17.1459   1
 -20   5  -3 -5.5781 2.55976   2
 -20   5  -3 6.99596 13.2414   1
 -20  -5   3 -2.6730 2.65737   2
 -20  -5   3 6.31827 14.3954   1
 -21   5   3 11.6882 3.01770   2
 -21  -5  -3 13.4813 3.65695   2
  21  -5  -3 12.3678 4.43732   2
 -21   5  -3 11.7213 2.93930   2
 -21  -5   3 8.79259 3.30495   2
 -22   5   3 2.65791 2.83560   2
 -22  -5  -3 -2.6180 2.98838   2
  22  -5  -3 16.7170 4.50139   2
 -22  -5   3 0.99928 3.42701   2
 -22   5  -3 -0.2001 2.73945   2
   0   6  -3 0.82810 6.93016   1
   0  -6   3 -0.5848 1.11769   2
   0  -6  -3 0.18709 1.45305   2
   0  -6  -3 3.17646 8.49350   1
   0  -6  -3 -5.2966 8.05174   1
   0   6   3 -12.658 8.72347   1
   0  -6   3 4.52151 5.83605   1
   0  -6   3 10.8483 5.80749   1
  -1  -6  -3 46.9480 11.8850   1
   1  -6   3 51.2059 5.26542   2
   1   6  -3 49.4014 10.1189   1
   1  -6   3 53.5685 8.77417   1
   1  -6   3 69.1637 9.42525   1
   1  -6  -3 66.4380 12.7617   1
   1  -6  -3 50.7592 11.9670   1
  -1   6  -3 55.3762 10.0414   1
  -1  -6   3 53.1673 9.00525   1
  -1  -6   3 67.7479 9.65676   1
   1  -6  -3 56.6020 5.46954   2
  -1  -6   3 50.5111 5.22526   2
   1   6   3 37.6232 12.4523   1
   2  -6   3 187.218 20.8114   1
   2  -6   3 189.162 20.8467   1
   2  -6   3 192.961 18.0826   2
   2   6  -3 193.251 22.8395   1
  -2  -6  -3 200.383 24.4341   1
   2  -6  -3 203.135 24.8477   1
   2  -6  -3 231.617 25.2278   1
  -2  -6   3 213.422 22.0045   1
   2   6   3 199.728 25.5288   1
   2  -6  -3 180.782 18.1771   2
  -3  -6  -3 314.237 34.7408   1
   3  -6   3 310.803 31.7291   1
   3  -6   3 338.976 31.6628   1
   3   6  -3 331.638 33.9012   1
   3   6   3 296.062 35.6910   1
   3  -6  -3 307.244 29.4520   2
  -3  -6   3 338.366 32.9090   1
   3  -6  -3 287.011 36.2441   1
   3  -6  -3 301.931 35.2491   1
   4   6  -3 102.196 15.6844   1
   4  -6   3 117.833 14.1645   1
  -4  -6  -3 134.169 18.2044   1
   4  -6   3 99.2974 9.45758   2
   4  -6   3 106.828 13.4469   1
   4  -6  -3 82.7573 20.1340   1
   4  -6  -3 99.8346 17.0513   1
   4   6   3 96.3935 17.5712   1
  -4  -6   3 105.350 15.6728   1
   4  -6  -3 88.7815 9.67647   2
   5   6  -3 350.430 38.0146   1
   5  -6   3 363.888 35.4133   1
   5  -6   3 366.985 35.2322   1
  -5  -6  -3 340.303 38.1726   1
   5  -6   3 355.466 32.5169   2
   5   6   3 345.406 39.5015   1
   5  -6  -3 349.155 32.6183   2
   5  -6  -3 373.536 39.3993   1
  -5  -6   3 301.319 36.3232   1
   5  -6  -3 332.956 43.7246   1
   6   6  -3 175.689 25.7363   1
  -6  -6  -3 179.435 25.0298   1
   6  -6   3 206.228 18.4231   2
   6  -6   3 210.021 22.4813   1
   6  -6   3 194.141 22.6701   1
  -6   6  -3 201.707 23.3313   1
   6   6   3 166.842 26.9207   1
   6  -6  -3 183.746 26.9733   1
   6  -6  -3 202.705 18.5894   2
  -6  -6   3 180.268 23.8109   1
  -7  -6  -3 104.860 17.1154   1
   7  -6   3 88.3692 13.7140   1
   7  -6   3 93.8721 8.97477   2
   7   6  -3 56.9870 16.1014   1
   7  -6   3 82.5804 13.9977   1
  -7   6  -3 120.716 15.3434   1
  -7   6  -3 104.601 8.96595   2
   7  -6  -3 82.6729 9.26013   2
  -7  -6   3 103.411 15.5488   1
   7  -6  -3 94.5018 18.2521   1
   7  -6  -3 55.2791 17.9184   1
   7   6   3 81.4742 17.9019   1
   8  -6   3 19.7924 2.85984   2
   8  -6   3 13.9378 10.1861   1
  -8   6   3 29.5409 2.92766   2
  -8   6   3 37.5980 12.2455   1
   8  -6   3 8.05700 9.74548   1
   8   6  -3 15.8844 12.6140   1
  -8  -6  -3 28.8661 11.4624   1
  -8  -6   3 21.3433 2.83530   2
  -8  -6   3 25.9678 11.0397   1
   8  -6  -3 19.1533 13.2659   1
   8  -6  -3 33.8679 14.8109   1
  -8   6  -3 17.9635 9.92667   1
   8   6   3 27.2893 14.8927   1
  -8   6  -3 24.5482 2.69399   2
   8  -6  -3 13.6297 3.24438   2
   9   6  -3 6.18964 12.1148   1
   9  -6   3 12.0218 2.46898   2
   9  -6   3 8.09820 10.8823   1
  -9   6   3 10.9669 10.4802   1
   9  -6   3 17.5973 10.6888   1
  -9  -6  -3 41.2065 12.4142   1
   9  -6  -3 11.9859 13.5703   1
  -9  -6   3 11.3405 2.38447   2
   9   6   3 10.8573 15.2328   1
  -9   6  -3 17.0307 9.84362   1
   9  -6  -3 16.5634 14.8168   1
  -9  -6   3 19.4280 11.1501   1
   9  -6  -3 9.67660 2.88318   2
  -9   6  -3 19.0411 2.21572   2
 -10   6   3 49.9391 13.7470   1
  10  -6   3 47.3303 13.2289   1
  10  -6   3 42.7213 13.5061   1
  10  -6   3 47.8040 5.50372   2
 -10   6   3 52.3618 5.53241   2
 -10  -6  -3 54.4989 14.2820   1
  10  -6  -3 19.5266 14.8101   1
  10   6   3 33.4009 16.1990   1
 -10   6  -3 53.2461 5.43232   2
 -10   6  -3 45.8043 12.2880   1
 -10  -6   3 37.3179 13.2997   1
 -10  -6   3 49.7079 5.48094   2
  10  -6  -3 61.3028 5.99437   2
 -11  -6  -3 9.75277 11.6991   1
 -11   6   3 18.2637 12.2332   1
  11   6  -3 -0.8835 13.0810   1
  11  -6   3 30.4476 12.2467   1
  11  -6   3 11.3930 2.65079   2
 -11   6   3 11.5362 2.39237   2
 -11   6  -3 20.5566 10.4581   1
 -11   6  -3 14.1407 2.36517   2
  11  -6  -3 15.5922 3.14296   2
 -11  -6   3 13.1665 2.55042   2
 -11  -6   3 4.66018 10.6705   1
  11   6   3 -8.3533 14.1171   1
  11  -6  -3 13.5039 14.1615   1
  12   6  -3 11.6710 15.2220   1
 -12  -6  -3 42.6459 13.8353   1
  12  -6   3 22.1437 12.7320   1
 -12   6   3 22.3187 12.2270   1
 -12   6   3 31.5694 3.32728   2
 -12  -6   3 22.0632 3.38236   2
  12  -6  -3 11.2049 15.1162   1
 -12  -6   3 29.6776 12.9778   1
 -12   6  -3 34.9045 3.81123   2
  12   6   3 32.6677 17.7344   1
  12  -6  -3 20.1829 3.95282   2
 -12   6  -3 17.0720 11.4827   1
 -13   6   3 -1.6589 2.00828   2
 -13   6   3 8.81161 10.6445   1
  13  -6   3 -21.907 10.6345   1
 -13  -6  -3 7.50888 12.0809   1
  13   6  -3 29.8916 16.2018   1
  13   6   3 10.0118 16.5988   1
 -13  -6   3 -0.7459 2.23805   2
  13  -6  -3 2.82584 13.7209   1
 -13   6  -3 -1.0084 2.03549   2
 -13   6  -3 -5.6170 9.79285   1
 -13  -6   3 4.63794 11.5019   1
  13  -6  -3 0.18552 2.98790   2
  14   6  -3 24.0344 17.0746   1
 -14   6   3 47.0936 15.0306   1
  14  -6   3 23.6936 14.4453   1
 -14  -6  -3 42.6942 15.1802   1
  14  -6  -3 43.0488 17.2570   1
  14   6   3 25.0829 19.0673   1
 -14   6  -3 56.8415 14.4092   1
 -14  -6   3 45.1378 5.64889   2
  14  -6  -3 49.3734 6.31465   2
 -14   6  -3 63.4103 5.59864   2
 -14  -6   3 51.0896 14.4456   1
 -15  -6  -3 -6.9205 11.9190   1
  15  -6   3 2.20086 13.2702   1
  15   6  -3 -14.232 15.6712   1
 -15   6   3 8.86096 2.37318   2
 -15   6   3 9.74532 12.2460   1
 -15  -6   3 11.8029 2.72195   2
  15   6   3 -3.8311 18.5453   1
  15  -6  -3 6.82032 3.48622   2
  15  -6  -3 -0.8586 15.2458   1
 -15   6  -3 20.5805 12.0549   1
 -15  -6   3 11.7813 12.6778   1
 -15   6  -3 16.4722 2.41481   2
 -16   6   3 12.2469 2.43912   2
 -16   6   3 -5.6726 11.7188   1
  16  -6   3 25.0500 15.0194   1
 -16  -6  -3 18.8695 14.6814   1
  16   6  -3 6.39680 16.9463   1
 -16   6  -3 4.86148 2.41434   2
 -16   6  -3 -17.503 11.1123   1
 -16  -6   3 11.9176 2.66099   2
  16  -6  -3 8.50128 3.61193   2
  16   6   3 -11.443 17.8360   1
 -16  -6   3 -1.7391 12.9681   1
  16  -6  -3 24.4821 16.6377   1
 -17  -6  -3 13.7017 2.94409   2
  17   6  -3 28.9716 19.1524   1
 -17   6   3 11.0188 2.54347   2
 -17   6   3 4.05584 12.1087   1
 -17  -6  -3 -7.1153 13.2349   1
  17  -6   3 4.88798 15.4142   1
 -17   6  -3 -1.7587 11.6264   1
 -17   6  -3 8.43313 2.49797   2
  17   6   3 11.4954 20.3069   1
 -17  -6   3 10.1908 2.75863   2
  17  -6  -3 11.5491 3.83217   2
  17  -6  -3 1.64754 16.1486   1
 -17  -6   3 4.66991 13.4255   1
 -18   6   3 10.5780 12.4627   1
  18   6  -3 12.6226 18.3422   1
 -18   6   3 17.2434 2.87150   2
 -18  -6  -3 3.92981 14.5835   1
  18  -6   3 -2.0953 15.4893   1
 -18  -6  -3 12.5594 3.23248   2
 -18  -6   3 3.88928 14.2002   1
  18   6   3 15.6825 20.1193   1
 -18   6  -3 11.6978 2.77863   2
 -18   6  -3 16.2904 13.4841   1
  18  -6  -3 16.7439 17.9910   1
 -18  -6   3 17.3587 3.09233   2
  18  -6  -3 20.1166 4.23661   2
 -19   6   3 7.76913 2.60060   2
 -19  -6  -3 8.51399 3.25657   2
  19   6  -3 -3.8422 18.4341   1
 -19   6   3 21.6492 13.5415   1
  19  -6   3 -1.2226 16.1758   1
 -19  -6  -3 -2.0880 13.2034   1
 -19   6  -3 6.39356 2.53548   2
  19  -6  -3 2.76114 17.9313   1
  19   6   3 -12.078 21.0685   1
 -19  -6   3 13.2314 14.4065   1
 -19  -6   3 5.50016 2.78465   2
 -19   6  -3 15.3092 13.8367   1
  19  -6  -3 7.64616 4.11399   2
 -20   6   3 13.5195 2.86292   2
 -20  -6  -3 7.25351 3.18021   2
  20  -6  -3 14.4087 4.49822   2
 -20  -6   3 9.85821 3.68937   2
 -20   6  -3 10.2845 2.72904   2
 -21  -6  -3 9.38618 3.12149   2
 -21   6   3 9.47658 2.75405   2
  21  -6  -3 -0.0261 4.41234   2
 -21   6  -3 8.08765 2.65674   2
 -21  -6   3 3.86802 3.04474   2
   0  -7  -3 14.1743 9.61079   1
   0  -7   3 -2.5174 6.76503   1
   0  -7   3 2.15730 1.37579   2
   0   7   3 1.21998 10.7149   1
   0  -7   3 -1.1299 6.71869   1
   0   7  -3 -6.0494 7.89335   1
   1  -7   3 73.4443 11.7362   1
   1   7  -3 71.5909 13.3731   1
  -1  -7  -3 76.8184 14.8387   1
   1  -7   3 73.5608 7.71159   2
   1  -7   3 91.6856 12.2545   1
  -1  -7  -3 77.8163 8.02193   2
   1   7   3 95.9644 16.9767   1
   1  -7  -3 87.0814 15.5934   1
  -1  -7   3 88.0690 12.6817   1
  -1  -7   3 83.7310 7.69522   2
  -1  -7   3 91.3822 12.2641   1
   2  -7   3 334.880 31.5844   2
   2  -7   3 300.896 34.2268   1
   2   7  -3 361.939 36.5228   1
  -2  -7  -3 352.574 38.0084   1
   2  -7   3 334.941 34.4789   1
   2   7   3 371.652 39.0152   1
  -2  -7   3 342.929 31.5795   2
   2  -7  -3 346.358 38.0532   1
  -2  -7   3 333.584 34.7548   1
  -2  -7   3 348.550 35.2483   1
  -3  -7  -3 54.2474 12.9683   1
   3  -7   3 41.5458 8.99121   1
   3   7  -3 18.6933 11.5059   1
   3  -7   3 46.4833 4.61838   2
   3  -7   3 43.8834 9.30744   1
   3   7   3 45.3266 14.1651   1
  -3  -7   3 58.0377 10.8889   1
   3  -7  -3 31.3579 12.5145   1
   4   7  -3 26.2063 11.7973   1
   4  -7   3 23.9151 2.90017   2
   4  -7   3 18.5007 8.35350   1
  -4  -7  -3 37.6924 11.8182   1
   4  -7   3 30.6730 7.88000   1
   4  -7  -3 29.3431 12.9565   1
   4   7   3 40.7820 13.9578   1
  -4  -7   3 31.7458 10.1235   1
   5  -7   3 1.01644 7.80170   1
   5  -7   3 2.55043 6.78993   1
  -5  -7  -3 10.9579 10.0616   1
   5   7  -3 -7.1097 10.2630   1
  -5  -7   3 11.6692 9.34159   1
   5  -7  -3 10.0970 11.9786   1
   5   7   3 9.30386 13.0236   1
   6  -7   3 39.4238 4.32798   2
   6  -7   3 47.2412 10.2275   1
  -6  -7  -3 43.2343 12.8258   1
   6   7  -3 41.6936 13.6999   1
   6  -7   3 38.7874 9.71323   1
   6  -7  -3 38.0527 14.4797   1
   6   7   3 23.7208 14.7502   1
  -6  -7   3 37.9090 11.8950   1
   7   7  -3 38.8975 15.1130   1
   7  -7   3 31.2432 10.1963   1
   7  -7   3 36.1484 10.0261   1
   7  -7   3 37.1725 4.04349   2
  -7  -7  -3 34.5912 13.3452   1
   7  -7  -3 19.4739 14.4867   1
  -7  -7   3 33.4493 11.6524   1
   7  -7  -3 20.3352 16.3087   1
   7   7   3 30.5256 15.9779   1
  -8  -7  -3 119.750 20.0949   1
   8  -7   3 123.543 11.6293   2
   8  -7   3 107.001 17.2547   1
   8   7  -3 90.0528 20.8491   1
   8  -7   3 141.732 18.8559   1
  -8  -7   3 122.040 18.4570   1
   8   7   3 122.981 22.9784   1
  -8   7  -3 147.577 19.1437   1
  -8  -7   3 120.339 11.6874   2
   8  -7  -3 117.708 21.9321   1
   9  -7   3 -2.4830 9.76900   1
   9   7  -3 -11.236 13.7038   1
  -9  -7  -3 12.5188 11.8381   1
   9  -7   3 19.4417 10.7451   1
   9  -7  -3 4.43953 14.8737   1
   9   7   3 4.45234 15.6912   1
  -9  -7   3 16.9091 11.3630   1
  -9   7  -3 3.98515 10.3160   1
  10  -7   3 93.9841 15.6621   1
  10  -7   3 85.2713 15.8358   1
 -10  -7  -3 81.0996 17.6451   1
  10  -7   3 80.0454 8.54424   2
  10   7  -3 63.8264 19.3213   1
 -10   7   3 74.8632 16.8604   1
 -10  -7   3 61.5354 16.2221   1
 -10   7  -3 99.9796 8.58117   2
 -10  -7   3 91.8505 8.60373   2
  10   7   3 45.9098 20.3542   1
  10  -7  -3 79.1913 20.1539   1
 -10   7  -3 79.3243 15.7121   1
  11  -7   3 23.0678 12.7741   1
  11  -7   3 -5.5399 10.8646   1
 -11  -7  -3 19.4116 12.1950   1
  11   7  -3 -21.240 13.1109   1
 -11   7   3 1.86255 11.3877   1
  11  -7  -3 3.10300 16.1560   1
 -11  -7   3 3.75423 11.2454   1
  11   7   3 -15.529 15.5610   1
 -11   7  -3 19.8516 11.5861   1
 -12  -7  -3 66.9106 17.0923   1
 -12   7   3 88.2086 16.5224   1
 -12   7   3 69.8893 6.83775   2
  12  -7   3 52.9546 14.8136   1
  12  -7   3 51.2448 15.7322   1
  12   7  -3 27.8264 17.8980   1
 -12   7  -3 74.9086 6.66966   2
 -12  -7   3 57.0114 6.76232   2
  12  -7  -3 33.5492 19.4264   1
 -12   7  -3 47.6834 14.2571   1
  12   7   3 63.5360 20.4441   1
 -12  -7   3 52.3952 15.6966   1
  13  -7   3 9.62458 13.1961   1
 -13   7   3 0.53898 11.0529   1
 -13  -7  -3 1.04019 11.7740   1
 -13   7   3 9.79379 2.44298   2
  13   7  -3 -8.4995 14.7101   1
  13  -7   3 7.89007 11.9340   1
  13   7   3 3.74055 16.4168   1
 -13  -7   3 7.20381 2.50086   2
 -13   7  -3 -5.7323 10.1597   1
 -13   7  -3 8.32575 2.24478   2
  13  -7  -3 21.3246 4.19497   2
  13  -7  -3 -33.302 14.6743   1
 -13  -7   3 10.3838 12.1689   1
 -14   7   3 3.10780 2.33602   2
 -14   7   3 -2.4023 11.1764   1
  14  -7   3 8.04686 13.7099   1
  14   7  -3 11.2165 16.0388   1
  14  -7   3 8.26702 12.5692   1
 -14  -7  -3 9.36570 12.5840   1
  14   7   3 -12.743 16.8536   1
 -14   7  -3 -3.5451 10.1319   1
 -14   7  -3 1.41598 2.18348   2
 -14  -7   3 5.94292 2.37935   2
 -14  -7   3 15.4580 12.6163   1
  14  -7  -3 8.24656 3.53257   2
 -15   7   3 0.24510 2.27416   2
 -15   7   3 -15.501 10.7226   1
  15   7  -3 -1.7083 16.3114   1
 -15  -7  -3 5.64212 12.7404   1
  15  -7   3 -5.0150 13.6113   1
  15   7   3 17.0144 17.9054   1
 -15  -7   3 2.00140 2.43524   2
 -15  -7   3 0.58715 11.9289   1
  15  -7  -3 1.51548 3.67347   2
 -15   7  -3 2.48226 2.24553   2
 -15   7  -3 5.40069 10.8498   1
 -16   7   3 10.7549 12.9364   1
  16   7  -3 15.6368 16.3331   1
  16  -7   3 5.71453 14.4357   1
 -16   7   3 0.46296 2.29678   2
 -16  -7  -3 6.60895 12.7347   1
 -16   7  -3 4.18352 2.35192   2
 -16  -7   3 4.76676 2.61498   2
  16   7   3 4.77186 18.6697   1
  16  -7  -3 4.77167 4.20633   2
 -16  -7   3 37.2090 14.5480   1
 -16   7  -3 0.33898 11.0156   1
 -17  -7  -3 -0.1086 15.3495   1
 -17   7   3 4.59853 12.4145   1
 -17   7   3 2.45296 2.34338   2
  17  -7   3 -5.7214 14.0727   1
  17   7  -3 15.0611 16.3881   1
  17  -7  -3 -1.5519 4.30983   2
 -17   7  -3 8.99132 11.8757   1
 -17   7  -3 -3.6339 2.23389   2
 -17  -7   3 -1.9908 2.70741   2
  17   7   3 24.8562 20.8715   1
 -17  -7   3 32.2498 14.9833   1
 -18   7   3 28.9940 3.67651   2
 -18  -7  -3 26.8495 4.08324   2
 -18   7  -3 30.4214 3.62647   2
 -18  -7   3 21.6896 4.25876   2
  18  -7  -3 21.4297 5.33445   2
 -19  -7  -3 -1.7046 2.87263   2
 -19   7   3 -0.2070 2.41442   2
 -19  -7   3 -0.0249 2.69106   2
  19  -7  -3 -3.7376 4.03793   2
 -19   7  -3 1.43225 2.39429   2
   0  -8   3 -0.0464 7.25465   1
   0  -8  -3 -9.3121 8.97053   1
   0  -8  -3 20.0825 9.77876   1
   0   8  -3 -14.777 8.64843   1
   0  -8   3 5.29537 1.55892   2
   0  -8   3 13.0658 8.31254   1
  -1  -8  -3 73.9172 18.1872   1
   1  -8   3 105.319 15.6048   1
  -1  -8  -3 137.606 19.9219   1
   1  -8   3 102.206 10.7299   2
   1   8  -3 124.984 17.8289   1
   1  -8   3 106.328 15.9457   1
  -1  -8   3 111.483 15.1846   1
  -1  -8   3 116.785 16.7767   1
   1  -8  -3 154.215 21.4196   1
  -1  -8   3 120.780 10.7022   2
   1   8   3 133.087 20.6079   1
   1  -8  -3 114.827 19.2227   1
  -2  -8  -3 92.2962 16.3603   1
   2  -8   3 86.0614 12.3821   1
   2  -8   3 75.2365 7.46931   2
   2   8  -3 76.0886 15.6563   1
  -2  -8   3 82.2871 13.0968   1
   2   8   3 58.4234 16.9952   1
   2  -8  -3 75.8266 15.7778   1
   2  -8  -3 55.6866 15.2918   1
  -2  -8   3 87.1428 12.6884   1
  -2  -8   3 70.4275 7.41181   2
   2  -8  -3 83.1297 7.57029   2
   3  -8   3 60.8557 10.4262   1
   3  -8   3 53.5564 5.16079   2
   3  -8   3 46.7265 10.0456   1
   3   8  -3 52.8680 14.0083   1
  -3  -8  -3 61.7311 14.2405   1
  -3  -8   3 45.9711 5.15449   2
   3   8   3 63.5323 16.4108   1
  -3  -8   3 39.2026 10.6268   1
   3  -8  -3 40.6752 14.6320   1
  -3  -8   3 55.5464 11.7911   1
   3  -8  -3 47.6793 13.9193   1
   4   8  -3 27.1118 12.9395   1
   4  -8   3 20.8530 2.58365   2
  -4  -8  -3 35.3366 12.4344   1
   4  -8   3 7.66800 8.09184   1
  -4  -8   3 16.7347 10.2448   1
   4  -8  -3 37.5970 12.8365   1
   4   8   3 27.0208 14.9723   1
   4  -8  -3 -1.4145 11.3670   1
   5  -8   3 43.7175 9.02641   1
   5  -8   3 28.5188 3.63946   2
   5   8  -3 37.8435 14.1478   1
  -5  -8  -3 38.8459 12.9141   1
   5  -8  -3 21.3047 13.2951   1
   5  -8  -3 14.1578 12.7286   1
  -5  -8   3 40.6754 11.2255   1
   5   8   3 23.1462 15.8100   1
  -6  -8  -3 39.2364 13.0349   1
   6  -8   3 13.5611 8.88568   1
   6  -8   3 26.9962 3.10697   2
   6   8  -3 14.3011 13.3455   1
   6  -8   3 26.5828 8.63017   1
  -6  -8   3 31.6271 11.2993   1
   6   8   3 29.4591 15.8983   1
   6  -8  -3 31.6927 13.7782   1
   6  -8  -3 21.7119 13.8421   1
   7  -8   3 48.1228 10.7370   1
   7  -8   3 39.6540 10.0878   1
   7   8  -3 29.5168 14.6850   1
  -7  -8  -3 51.9183 14.0703   1
   7  -8   3 39.7124 4.43143   2
   7   8   3 42.6328 17.7389   1
  -7  -8   3 24.4912 12.0598   1
   7  -8  -3 35.4382 15.7995   1
   7  -8  -3 53.2923 15.7901   1
   8  -8   3 16.5155 9.31606   1
   8   8  -3 22.6582 15.1280   1
   8  -8   3 18.1984 10.0424   1
   8  -8   3 20.7831 2.83362   2
  -8  -8  -3 15.7030 12.2131   1
   8   8   3 28.3676 17.0557   1
  -8  -8   3 17.2768 11.3975   1
   8  -8  -3 11.3669 14.7942   1
  -8  -8   3 22.8148 2.90353   2
   8  -8  -3 7.28158 13.9356   1
  -9  -8  -3 4.77490 10.8210   1
   9  -8   3 11.6772 2.26367   2
   9   8  -3 -18.970 12.9742   1
   9  -8   3 6.53369 9.46380   1
   9  -8   3 4.04995 9.61108   1
   9  -8  -3 31.1247 15.0808   1
  -9  -8   3 6.39773 2.27280   2
  -9  -8   3 -8.7314 10.2842   1
   9   8   3 -2.4664 16.1511   1
   9  -8  -3 16.2686 14.2942   1
 -10  -8  -3 15.7434 11.8831   1
  10  -8   3 26.6625 10.6027   1
  10  -8   3 4.96656 2.24372   2
  10   8  -3 0.19200 14.2387   1
  10  -8   3 4.18026 10.3563   1
 -10  -8   3 6.04512 2.28150   2
  10  -8  -3 4.85829 15.5644   1
  10   8   3 -4.2757 15.5340   1
 -10  -8   3 0.67189 10.9935   1
  10  -8  -3 15.4433 15.0853   1
  11  -8   3 -18.142 9.28678   1
  11  -8   3 0.43363 10.6993   1
  11   8  -3 -20.918 13.7195   1
  11  -8   3 1.66287 2.32348   2
 -11  -8  -3 -0.2468 11.7548   1
 -11  -8   3 -5.0032 11.1933   1
  11  -8  -3 19.9166 17.2627   1
 -11  -8   3 0.03183 2.25449   2
 -11   8  -3 5.68287 11.1226   1
  11   8   3 -20.642 16.6216   1
  11  -8  -3 -14.897 12.2614   1
  12  -8   3 11.1088 12.4643   1
 -12  -8  -3 44.3283 14.1593   1
  12  -8   3 14.9229 11.4218   1
  12   8  -3 5.98841 17.4131   1
  12   8   3 13.2024 17.7041   1
 -12  -8   3 49.3414 14.4793   1
  12  -8  -3 3.74445 15.6621   1
 -12   8  -3 19.9410 3.06533   2
 -12  -8   3 18.4454 3.05799   2
  12  -8  -3 26.9820 15.9062   1
 -12   8  -3 15.8565 11.3478   1
  13   8  -3 25.5245 18.2051   1
  13  -8   3 14.7571 11.7655   1
 -13   8   3 17.2033 13.9658   1
  13  -8   3 7.82454 12.6897   1
 -13  -8  -3 17.6898 13.5235   1
 -13   8  -3 11.0488 2.45670   2
 -13   8  -3 17.3047 11.7697   1
  13  -8  -3 -14.674 15.2044   1
  13  -8  -3 12.3445 15.6006   1
 -13  -8   3 30.4226 13.7607   1
 -13  -8   3 4.33338 2.58542   2
  13   8   3 2.23271 18.2050   1
 -14  -8  -3 7.04124 12.7726   1
 -14   8   3 -18.809 11.2063   1
 -14   8   3 6.02749 2.51922   2
  14   8  -3 -12.453 16.5662   1
  14  -8   3 -18.284 13.0514   1
  14  -8   3 -13.150 11.0337   1
  14  -8  -3 -5.5303 16.6541   1
 -14  -8   3 8.10518 2.58860   2
  14   8   3 -3.6424 18.7716   1
 -14   8  -3 -24.806 9.49435   1
  14  -8  -3 16.3283 15.9008   1
 -14  -8   3 -29.990 11.1716   1
 -14   8  -3 4.77743 2.26225   2
 -15  -8  -3 20.7850 14.1237   1
  15  -8   3 -28.560 12.0142   1
 -15   8   3 1.50077 2.59592   2
  15   8  -3 0.90980 18.3383   1
  15  -8   3 4.73935 12.1055   1
 -15   8   3 -8.6343 11.9109   1
 -15  -8   3 -12.450 12.1406   1
  15  -8  -3 -11.839 16.1385   1
 -15   8  -3 -5.1309 10.6309   1
  15  -8  -3 -3.6558 15.6712   1
  15   8   3 33.3092 20.4650   1
 -15   8  -3 1.11443 2.22797   2
 -15  -8   3 6.50506 2.53006   2
 -16   8   3 -0.8388 2.51271   2
 -16  -8   3 -2.8934 2.52408   2
 -16   8  -3 1.26030 2.25038   2
 -17   8   3 2.54329 2.61332   2
 -17   8  -3 1.30338 2.22771   2
 -17  -8   3 -1.4912 2.84669   2
   0  -9  -3 5.15922 2.13822   2
   0  -9  -3 13.6464 11.7727   1
   0  -9  -3 6.56863 9.64476   1
   0  -9   3 -1.3806 7.09155   1
   0  -9   3 -1.6405 1.69434   2
   0  -9   3 1.61387 7.70880   1
  -1  -9  -3 3.41633 11.3034   1
   1  -9   3 26.5523 9.21634   1
   1  -9   3 14.0484 2.21201   2
  -1  -9  -3 18.6827 11.7303   1
   1   9  -3 16.6924 12.0819   1
   1  -9  -3 16.2362 11.5516   1
  -1  -9   3 4.80764 7.95583   1
  -1  -9   3 7.26856 8.44032   1
   1  -9  -3 15.2004 2.40093   2
  -1  -9   3 14.7051 2.18129   2
   1  -9  -3 16.2651 12.2071   1
  -2  -9  -3 11.8335 11.0807   1
  -2  -9  -3 4.36816 10.8784   1
   2   9  -3 3.30414 11.0607   1
   2  -9   3 12.3934 2.13629   2
   2  -9  -3 9.82403 12.3879   1
  -2  -9   3 16.7833 2.05463   2
  -2  -9   3 10.3074 8.24245   1
   2  -9  -3 12.0759 2.44068   2
  -2  -9   3 14.7439 8.83161   1
   2   9   3 28.4305 14.8752   1
   2  -9  -3 -6.2470 9.83482   1
  -3  -9  -3 27.0390 12.3599   1
   3   9  -3 5.46330 13.2199   1
  -3  -9  -3 44.6330 13.7011   1
   3  -9   3 37.2659 3.78254   2
   3  -9  -3 28.4542 3.85368   2
  -3  -9   3 33.7752 3.75832   2
  -3  -9   3 45.3396 10.6364   1
   3  -9  -3 41.0399 13.9276   1
   3   9   3 18.9896 15.0306   1
  -3  -9   3 42.1334 11.0604   1
   3  -9  -3 23.2444 14.0970   1
  -4  -9  -3 19.8367 12.2403   1
   4  -9   3 25.7216 3.04106   2
   4   9  -3 14.7805 13.4177   1
  -4  -9   3 14.5985 10.4821   1
  -4  -9   3 34.2690 9.96017   1
  -4  -9   3 29.2151 3.03893   2
   4   9   3 36.4149 16.1740   1
   4  -9  -3 37.7632 13.8543   1
   4  -9  -3 22.4735 3.55793   2
   4  -9  -3 29.0479 15.0706   1
  -5  -9  -3 9.51043 11.6712   1
   5   9  -3 -3.2100 12.6055   1
   5  -9   3 2.39265 1.76807   2
   5   9   3 16.5477 15.7472   1
  -5  -9   3 -5.0565 9.40916   1
   5  -9  -3 -2.6833 11.4407   1
   5  -9  -3 8.06158 12.6180   1
  -5  -9   3 -4.9046 8.29565   1
   5  -9  -3 3.69569 2.55688   2
  -6  -9  -3 -8.0914 10.6308   1
   6  -9   3 13.1514 2.19385   2
   6   9  -3 10.2074 14.0845   1
   6   9   3 -14.035 14.3367   1
   6  -9  -3 24.7908 13.7817   1
  -6  -9   3 30.2955 11.3181   1
   6  -9  -3 10.5741 2.94499   2
   6  -9  -3 22.2220 14.7789   1
  -7  -9  -3 20.2747 13.0714   1
   7  -9   3 9.91133 2.31963   2
   7   9  -3 1.83477 15.1870   1
   7  -9  -3 13.1923 3.19371   2
  -7  -9   3 33.2580 12.2207   1
   7   9   3 20.1668 16.5194   1
   7  -9  -3 15.3295 14.3740   1
   7  -9  -3 30.3983 15.9079   1
  -8  -9  -3 39.7628 14.3650   1
   8  -9   3 30.7830 3.61976   2
  -8  -9   3 31.2591 3.74379   2
   8  -9  -3 34.9427 4.08033   2
   8   9   3 3.46011 16.8946   1
   8  -9  -3 31.7130 16.4757   1
   8  -9  -3 27.9979 15.5002   1
  -8  -9   3 19.3612 12.3008   1
   9  -9   3 -1.5221 8.22635   1
   9  -9   3 2.69119 2.14980   2
  -9  -9  -3 -21.686 10.3839   1
   9   9  -3 15.7657 16.0788   1
   9  -9  -3 25.6258 15.2261   1
   9   9   3 -9.2082 16.3700   1
   9  -9  -3 -19.461 13.1010   1
  -9  -9   3 -1.3274 2.16193   2
   9  -9  -3 1.34785 3.14628   2
  -9  -9   3 -1.0814 11.0199   1
  10   9  -3 10.5284 16.4159   1
  10  -9   3 -0.9754 2.36167   2
 -10  -9  -3 5.59704 12.2259   1
  10  -9  -3 9.35875 3.01538   2
 -10  -9   3 4.82594 2.37277   2
  10  -9  -3 18.6586 15.1429   1
  10  -9  -3 12.1776 15.4122   1
 -10  -9   3 1.18918 10.9992   1
  10   9   3 16.7564 17.6174   1
 -11  -9  -3 21.8417 13.0675   1
  11  -9   3 16.1806 10.0544   1
  11  -9   3 -3.3959 10.1235   1
  11   9  -3 -26.131 14.6364   1
 -11  -9   3 -0.6880 2.28046   2
  11  -9  -3 -11.362 13.7727   1
  11  -9  -3 2.19567 3.56376   2
  11  -9  -3 2.13644 16.3555   1
 -11  -9   3 -20.735 10.7374   1
  11   9   3 -27.834 16.6726   1
  12   9  -3 -17.005 16.3515   1
 -12  -9  -3 -15.718 11.5550   1
  12  -9   3 -5.3612 9.66808   1
  12  -9   3 1.14968 10.8857   1
  12   9   3 0.58212 18.8083   1
 -12  -9   3 -1.5330 2.38546   2
 -12  -9   3 16.2418 12.8649   1
  12  -9  -3 16.4989 16.2581   1
  12  -9  -3 5.82167 16.0245   1
  12  -9  -3 -0.0319 3.19853   2
 -13  -9   3 6.74454 2.70499   2
  13  -9  -3 3.65536 3.81050   2
  13  -9  -3 13.1152 16.8157   1
 -14  -9   3 3.30186 2.73123   2
  14  -9  -3 1.45862 3.91607   2
 -15  -9   3 2.85750 2.79234   2
  15  -9  -3 3.15445 4.09652   2
   0 -10  -3 8.39582 11.6660   1
   0 -10  -3 4.49129 1.99301   2
   0 -10  -3 -3.7035 10.6942   1
   0 -10   3 1.23435 1.76603   2
  -1 -10  -3 12.2321 12.8216   1
  -1 -10  -3 15.6407 2.74140   2
  -1 -10  -3 25.6298 12.9631   1
   1 -10   3 14.7107 2.33659   2
   1 -10  -3 1.33914 12.4191   1
   1 -10  -3 45.1468 14.0538   1
   1 -10  -3 13.5425 2.85751   2
  -1 -10   3 9.68856 9.54598   1
  -1 -10   3 14.5886 2.20169   2
   2  10  -3 -6.0417 11.7813   1
  -2 -10  -3 2.77209 10.8898   1
  -2 -10  -3 5.78164 1.86232   2
  -2 -10  -3 -20.011 10.4891   1
   2 -10   3 2.95019 1.77579   2
   2 -10  -3 -0.5943 11.2773   1
  -2 -10   3 10.4957 9.77452   1
   2 -10  -3 6.38501 11.5084   1
  -2 -10   3 -2.4728 7.44694   1
  -2 -10   3 6.02790 1.85610   2
   2 -10  -3 5.40232 2.64141   2
  -3 -10  -3 44.1502 14.9867   1
  -3 -10  -3 14.0862 12.6932   1
   3  10  -3 31.8314 14.5487   1
  -3 -10  -3 27.5050 3.52747   2
   3 -10   3 27.0045 3.39921   2
  -3 -10   3 27.2104 3.02785   2
   3  10   3 39.9739 17.0235   1
  -3 -10   3 7.49788 9.12356   1
  -3 -10   3 10.9958 10.1687   1
   3 -10  -3 29.9261 3.76242   2
   3 -10  -3 41.3413 14.4963   1
   3 -10  -3 4.15533 13.7417   1
   4 -10   3 65.9579 6.93338   2
  -4 -10  -3 56.2683 16.0292   1
  -4 -10  -3 69.0798 17.4870   1
   4  10  -3 81.3919 20.0602   1
  -4 -10  -3 74.0337 7.08435   2
   4 -10  -3 82.3130 18.4700   1
   4  10   3 75.0867 20.6654   1
   4 -10  -3 49.0917 17.5238   1
   4 -10  -3 62.7876 7.62392   2
  -4 -10   3 87.5734 14.6362   1
  -4 -10   3 69.9840 6.93307   2
  -4 -10   3 96.4205 13.7421   1
  -5 -10  -3 14.5782 13.0094   1
   5 -10   3 2.21059 1.89242   2
  -5 -10  -3 -4.2159 10.6093   1
   5  10  -3 -30.705 12.8793   1
  -5 -10   3 0.92790 10.1050   1
   5  10   3 -14.018 14.1029   1
  -5 -10   3 15.0022 9.07496   1
   5 -10  -3 -24.660 11.0017   1
   5 -10  -3 17.7261 13.5334   1
   5 -10  -3 4.20228 2.89038   2
   6  10  -3 12.9205 15.1262   1
   6 -10   3 8.13805 1.94881   2
  -6 -10  -3 9.24231 12.4964   1
  -6 -10   3 6.11154 10.3645   1
   6 -10  -3 -4.6046 12.2626   1
   6 -10  -3 16.9972 13.9070   1
   6  10   3 -4.6916 14.7659   1
   6 -10  -3 8.28122 2.97934   2
  -6 -10   3 8.03191 2.06123   2
  -6 -10   3 1.72160 8.85757   1
   7  10  -3 35.3132 17.0103   1
   7 -10   3 22.4631 2.95222   2
  -7 -10  -3 50.6990 15.9104   1
  -7 -10   3 38.2439 10.8003   1
   7  10   3 21.4826 18.4635   1
   7 -10  -3 12.1652 15.5001   1
  -7 -10   3 11.8118 11.8938   1
   7 -10  -3 24.7940 3.92353   2
  -7 -10   3 24.3498 3.21353   2
   7 -10  -3 8.85727 14.7951   1
  -8 -10  -3 12.4381 12.3754   1
   8  10  -3 -12.434 14.2430   1
   8 -10   3 0.65041 1.91726   2
   8  10   3 -5.9536 16.2348   1
  -8 -10   3 2.88411 2.57778   2
  -8 -10   3 9.72317 11.4406   1
   8 -10  -3 -2.9936 13.9187   1
   8 -10  -3 4.19529 3.18466   2
   8 -10  -3 20.1178 15.2333   1
   9 -10   3 0.82544 2.11715   2
   9  10  -3 -15.004 15.5543   1
  -9 -10  -3 1.26403 11.7955   1
   9  10   3 17.6007 18.2443   1
   9 -10  -3 8.43484 15.7985   1
  -9 -10   3 -3.2961 10.9944   1
   9 -10  -3 -3.9349 13.9756   1
   9 -10  -3 -1.1047 3.26162   2
  -9 -10   3 4.66279 2.39323   2
  10 -10  -3 3.35142 3.43652   2
 -10 -10   3 -2.5931 2.37800   2
 -11 -10   3 27.5293 3.71976   2
  11 -10  -3 31.8758 4.73164   2
  12 -10  -3 26.6424 4.59920   2
 -12 -10   3 26.1730 3.58702   2
   0 -11  -3 1.28379 2.56292   2
  -1 -11  -3 46.3713 6.32858   2
  -1 -11   3 57.8552 5.72880   2
   1 -11  -3 59.7906 6.37187   2
  -2 -11  -3 13.6526 2.78358   2
  -2 -11   3 11.6295 2.34622   2
   2 -11  -3 14.9131 3.02447   2
  -3 -11  -3 42.7688 4.83870   2
  -3 -11   3 36.4282 4.20679   2
   3 -11  -3 35.1979 4.57353   2
  -4 -11  -3 11.2615 2.36270   2
  -4 -11   3 16.7116 2.26450   2
   4 -11  -3 10.4048 3.14151   2
  -5 -11  -3 -1.0122 2.28906   2
  -5 -11   3 -1.2557 1.88542   2
   5 -11  -3 1.93081 2.85605   2
  -6 -11  -3 4.57095 2.37959   2
  -6 -11   3 2.12257 1.78786   2
   6 -11  -3 7.69787 3.04337   2
  -6 -11   3 4.95314 2.72788   2
  -7 -11   3 1.47845 2.35487   2
   7 -11  -3 2.95558 3.13678   2
  -7 -11   3 0.54230 1.86924   2
  -1   0  -4 5.93449 5.49385   1
   1   0  -4 -5.1851 5.90269   1
  -2   0   4 840.757 72.9641   1
   2   0  -4 756.030 72.8963   1
  -2   0  -4 738.472 72.5636   1
  -2   0   4 801.232 71.1746   2
   2   0   4 698.480 72.4047   1
  -3   0  -4 -3.7992 5.43796   1
   3   0  -4 0.19039 7.18560   1
   3   0   4 9.34465 5.29145   1
  -3   0   4 -1.3194 5.85716   1
   4   0  -4 1364.00 127.066   1
  -4   0  -4 1356.10 126.590   1
   4   0  -4 1324.02 124.891   2
   5   0  -4 -0.6986 8.06218   1
   5   0  -4 2.18226 1.41138   2
   5   0   4 2.91405 3.42928   1
  -5   0   4 -10.536 6.95380   1
  -5   0   4 -0.1826 1.12595   2
  -5   0  -4 1.07903 6.87173   1
  -6   0   4 924.916 87.2886   2
  -6   0   4 935.134 90.0319   1
   6   0  -4 934.863 87.3092   2
  -6   0  -4 965.130 89.8255   1
   6   0  -4 952.503 90.5054   1
  -7   0  -4 9.13391 8.69706   1
  -7   0   4 1.00945 9.22460   1
   7   0  -4 -2.1289 10.6769   1
   8   0  -4 254.975 25.0368   2
   8   0  -4 293.180 31.7189   1
  -8   0  -4 324.987 30.5828   1
   8   0   4 248.845 32.2075   1
  -8   0   4 258.331 24.9503   2
  -9   0   4 -5.3964 9.51796   1
  -9   0  -4 3.60839 9.01423   1
   9   0  -4 13.2925 11.5495   1
   9   0   4 -13.556 10.2357   1
   9   0  -4 -1.9227 1.99747   2
 -10   0   4 635.830 60.8907   1
 -10   0   4 585.917 56.1359   2
 -10   0  -4 623.255 60.4282   1
  10   0  -4 580.081 61.7556   1
  10   0   4 627.246 61.6568   1
  10   0  -4 596.651 56.1833   2
  11   0  -4 2.21834 2.12134   2
  11   0  -4 -13.924 11.4766   1
 -11   0   4 3.44820 9.56501   1
 -11   0  -4 14.6826 9.98493   1
  11   0   4 7.22953 11.9737   1
 -11   0   4 0.50851 1.63028   2
 -12   0  -4 364.984 31.9455   2
  12   0  -4 325.353 38.8363   1
  12   0  -4 353.081 32.0357   2
 -12   0   4 337.176 37.2855   1
  12   0   4 288.522 38.2428   1
 -12   0   4 344.989 31.9401   2
 -12   0  -4 319.326 36.8132   1
  13   0  -4 -6.4939 11.4267   1
  13   0  -4 -0.4907 2.43116   2
 -13   0   4 -0.0246 1.85530   2
  13   0   4 -0.8246 12.7185   1
 -13   0  -4 -1.4900 1.87517   2
 -13   0  -4 -4.4171 9.64327   1
 -13   0   4 -1.9176 9.23388   1
  14   0  -4 161.998 15.0033   2
 -14   0  -4 157.961 14.7494   2
 -14   0  -4 121.843 21.1227   1
 -14   0   4 138.394 22.4872   1
 -14   0   4 156.985 14.7575   2
 -15   0  -4 4.02351 2.16942   2
  15   0  -4 -6.8605 13.5213   1
  15   0   4 17.7049 15.3335   1
 -15   0   4 -1.0519 10.7315   1
 -15   0   4 5.34901 2.12057   2
  15   0  -4 3.96978 2.87691   2
 -15   0  -4 10.7150 11.7219   1
 -16   0  -4 223.949 20.1944   2
 -16   0   4 205.028 20.1907   2
  16   0  -4 218.259 20.4181   2
 -16   0   4 231.861 28.7814   1
  16   0   4 158.624 29.6398   1
 -16   0  -4 228.404 28.8088   1
 -17   0   4 3.63938 2.30095   2
 -17   0  -4 4.33248 2.42094   2
 -17   0   4 7.05209 11.7765   1
  17   0  -4 -3.4064 14.2163   1
 -17   0  -4 5.94419 12.4566   1
  17   0   4 -0.3029 15.5213   1
  18   0   4 102.797 24.8923   1
 -18   0  -4 137.789 12.9198   2
 -18   0   4 119.512 21.2387   1
 -18   0  -4 166.936 24.1093   1
 -18   0   4 131.247 12.9199   2
  19   0  -4 1.30600 15.2724   1
 -19   0  -4 1.55437 2.47116   2
  19   0   4 15.9481 17.6017   1
 -19   0  -4 -4.5271 13.3718   1
 -19   0   4 4.60839 12.3927   1
 -20   0  -4 12.0350 2.78132   2
  20   0  -4 -9.7329 16.2962   1
 -20   0   4 3.50703 12.1868   1
 -20   0  -4 19.8043 14.6054   1
 -20   0   4 5.74249 2.65014   2
  20   0   4 -1.3126 17.0642   1
 -21   0  -4 0.91699 2.71340   2
 -21   0  -4 -12.684 12.5419   1
 -21   0   4 7.80450 12.3116   1
 -21   0   4 0.43559 2.58367   2
  21   0   4 21.1419 18.4811   1
  21   0  -4 1.78407 16.4471   1
  22   0  -4 15.5202 19.0040   1
 -22   0   4 10.5113 3.01412   2
 -22   0  -4 7.37239 13.6939   1
 -22   0  -4 12.6686 3.10869   2
  22   0   4 43.7917 21.9909   1
 -22   0   4 25.0746 14.7963   1
 -23   0   4 -2.5051 13.2956   1
 -23   0   4 -1.2687 2.71942   2
 -23   0  -4 -1.8077 2.72750   2
  23   0   4 0.85036 20.0955   1
  23   0  -4 7.41807 18.5751   1
 -23   0  -4 8.41512 14.7575   1
 -24   0   4 14.0399 3.38550   2
 -24   0  -4 27.0933 3.72336   2
   0  -1  -4 1061.89 100.173   1
   1   1  -4 90.5883 12.3656   1
  -1  -1  -4 96.2077 14.7068   1
   1   1   4 125.095 15.0962   1
  -1   1  -4 114.849 11.4832   1
   1  -1  -4 105.246 10.0715   2
   1  -1  -4 116.072 14.9837   1
  -2  -1  -4 41.1544 8.83323   1
  -2   1   4 44.6854 4.20944   2
  -2   1   4 59.5518 9.06406   1
   2   1  -4 34.9066 7.78984   1
   2  -1  -4 27.9009 8.95281   1
   2   1   4 40.1616 9.00737   1
  -2   1  -4 43.3122 6.27758   1
  -2  -1   4 30.1889 6.74698   1
  -3  -1  -4 7.40633 6.86960   1
  -3   1   4 1.26234 7.03874   1
   3  -1   4 5.16762 5.07284   1
   3   1  -4 11.1607 6.81018   1
  -3  -1   4 7.38899 5.74683   1
   3  -1  -4 2.66797 7.88555   1
   3   1   4 11.3386 7.86445   1
  -3   1  -4 11.0103 5.28030   1
   4   1  -4 49.6427 9.98256   1
   4  -1   4 48.7384 8.73935   1
  -4   1   4 62.7457 5.90242   2
  -4  -1  -4 72.5997 10.7579   1
   4   1  -4 59.0800 5.96180   2
  -4   1   4 71.5431 10.9654   1
  -4  -1   4 66.4483 5.86914   2
  -4   1  -4 70.6868 9.49388   1
   4   1   4 43.7465 10.7404   1
   4  -1  -4 42.6480 11.2012   1
   4  -1  -4 58.4243 6.00207   2
   5   1  -4 571.861 54.6527   1
   5  -1   4 575.759 53.8013   1
  -5   1   4 516.827 51.6390   2
  -5  -1  -4 554.633 54.6709   1
   5   1  -4 544.436 51.6519   2
   5  -1  -4 535.566 51.6618   2
  -5  -1   4 573.765 54.2948   1
  -5   1  -4 573.360 53.7567   1
   5  -1  -4 560.460 55.3039   1
  -5  -1   4 568.626 51.6323   2
   5   1   4 576.886 55.1731   1
  -6  -1  -4 565.620 58.5860   1
   6   1  -4 579.826 58.8344   1
  -6   1   4 608.299 55.3822   2
   6  -1   4 611.143 58.1868   1
   6   1  -4 631.445 55.4010   2
  -6   1   4 618.268 58.8321   1
   6   1   4 571.933 59.3354   1
  -6  -1   4 610.108 58.4497   1
   6  -1  -4 594.728 59.5127   1
  -6   1  -4 615.327 57.9760   1
  -6  -1   4 551.045 55.3747   2
  -7   1   4 349.753 41.6018   1
   7  -1   4 397.080 41.5593   1
  -7   1   4 436.176 37.4815   2
   7   1  -4 457.444 37.5249   2
   7   1  -4 379.044 42.5170   1
   7  -1  -4 346.961 42.7356   1
  -7   1  -4 356.403 40.8067   1
   8  -1   4 665.097 68.3683   1
   8   1  -4 724.857 69.7553   1
   8   1  -4 702.858 65.0779   2
  -8   1   4 656.197 68.7644   1
  -8  -1  -4 729.127 69.0657   1
  -8   1  -4 754.381 68.4555   1
   8  -1  -4 712.033 65.0866   2
  -8  -1   4 765.564 68.9242   1
   8  -1  -4 683.051 69.8432   1
   8   1   4 698.810 69.5609   1
  -8  -1   4 642.562 65.0283   2
  -9   1   4 156.116 13.7938   2
  -9   1   4 109.922 19.0704   1
   9   1  -4 144.067 13.9448   2
  -9  -1  -4 117.792 19.0263   1
   9  -1  -4 144.920 13.9434   2
  -9  -1   4 151.930 13.8074   2
  -9   1  -4 118.292 19.7754   1
  -9   1  -4 159.100 13.7951   2
  -9  -1   4 121.330 19.1176   1
 -10   1   4 310.697 30.0637   2
 -10   1   4 325.968 35.3461   1
  10   1  -4 328.538 30.1392   2
  10   1  -4 336.514 37.0053   1
 -10  -1  -4 322.390 35.1977   1
 -10  -1   4 333.856 35.8646   1
  10   1   4 302.246 36.7233   1
  10  -1  -4 348.337 30.1496   2
 -10  -1   4 311.870 30.0626   2
  10  -1  -4 303.105 36.6860   1
 -10   1  -4 317.119 30.0655   2
 -10   1  -4 328.738 35.1959   1
 -11   1   4 213.360 21.1603   2
 -11  -1  -4 272.735 28.1684   1
  11   1  -4 219.053 29.2639   1
  11   1  -4 221.978 21.2763   2
 -11   1   4 236.336 27.5663   1
  11  -1  -4 219.430 21.2698   2
  11   1   4 223.463 30.0028   1
 -11  -1   4 226.291 21.1667   2
 -11   1  -4 226.807 21.1655   2
 -11   1  -4 253.634 27.6879   1
  11  -1  -4 254.508 30.0286   1
 -11  -1   4 219.721 27.4387   1
  12   1  -4 23.0096 12.4370   1
 -12   1   4 51.0331 4.61825   2
  12   1  -4 42.6059 5.11092   2
 -12   1   4 34.3204 11.6971   1
 -12   1  -4 36.1542 4.61760   2
  12   1   4 20.1464 13.3872   1
 -12  -1   4 38.5992 4.66863   2
 -12  -1   4 33.3147 11.3843   1
  12  -1  -4 40.5711 5.10077   2
 -12   1  -4 40.9235 11.8536   1
  12  -1  -4 35.1588 12.8058   1
 -13   1   4 41.7670 12.2189   1
  13   1  -4 19.8587 13.3211   1
 -13   1   4 37.9249 4.42380   2
  13  -1   4 21.1717 14.4093   1
 -13  -1  -4 48.1755 12.8006   1
  13   1   4 30.5073 13.8287   1
 -13  -1   4 22.3630 11.5744   1
 -13   1  -4 36.9878 12.6910   1
 -13   1  -4 38.8416 4.43061   2
  13  -1  -4 26.7211 14.1994   1
 -13  -1   4 36.9689 4.42683   2
  13  -1  -4 34.8784 4.27980   2
 -14  -1  -4 102.011 9.26276   2
 -14   1   4 101.529 9.28756   2
 -14   1   4 81.4839 16.4352   1
  14   1  -4 52.0580 17.9758   1
 -14  -1  -4 115.200 17.4607   1
  14  -1   4 77.9140 18.5185   1
 -14  -1   4 92.9364 9.29285   2
  14   1   4 51.5204 18.2973   1
 -14  -1   4 78.4012 16.5376   1
 -14   1  -4 93.3233 9.28229   2
 -14   1  -4 100.293 17.2055   1
  14  -1  -4 98.6079 9.67220   2
  14  -1  -4 65.5573 18.5669   1
  15  -1   4 215.880 28.8058   1
 -15  -1  -4 172.788 24.4412   1
 -15   1   4 151.714 24.1794   1
 -15   1   4 165.801 15.9624   2
 -15  -1  -4 174.209 15.9694   2
  15  -1  -4 122.851 24.6982   1
 -15  -1   4 168.285 15.9452   2
 -15   1  -4 173.364 25.0572   1
 -15   1  -4 176.761 15.9675   2
  15  -1  -4 168.057 16.2110   2
 -15  -1   4 129.284 22.8697   1
  16  -1   4 34.4432 17.5561   1
 -16  -1  -4 53.1813 15.0736   1
  16   1  -4 8.80530 14.3792   1
 -16   1   4 29.2509 13.1633   1
 -16  -1  -4 33.9908 4.05275   2
 -16   1   4 41.5596 4.56985   2
 -16  -1   4 21.8059 13.3318   1
  16   1   4 12.1798 17.1719   1
  16  -1  -4 16.0044 15.0740   1
 -16   1  -4 21.5066 13.6757   1
  16  -1  -4 31.9001 4.59113   2
 -16   1  -4 36.7851 4.06757   2
 -16  -1   4 37.9562 4.63123   2
  17   1  -4 -8.0225 14.4621   1
  17  -1   4 22.6378 17.4918   1
 -17  -1  -4 18.2878 13.5236   1
 -17   1   4 8.38326 11.9966   1
 -17   1   4 21.6731 3.15462   2
 -17  -1  -4 18.5146 3.21316   2
  17   1   4 29.0432 17.5229   1
 -17  -1   4 17.5581 12.8107   1
  17  -1  -4 -3.5613 15.2304   1
 -17   1  -4 26.1162 3.25169   2
 -17   1  -4 2.37651 12.3215   1
 -17  -1   4 25.5889 3.16873   2
  17  -1  -4 22.9136 3.88273   2
 -18   1   4 2.60959 2.37164   2
 -18  -1  -4 3.08411 2.47194   2
 -18   1   4 -4.4518 11.6645   1
  18  -1   4 -19.416 14.5819   1
  18   1  -4 10.0218 15.4366   1
 -18  -1  -4 3.27768 12.9234   1
  18  -1  -4 8.88922 15.9370   1
 -18   1  -4 2.22256 2.46435   2
 -18   1  -4 -5.9949 12.4801   1
 -18  -1   4 17.3087 13.6227   1
  18   1   4 8.90491 16.9946   1
 -18  -1   4 2.58077 2.40512   2
  18  -1  -4 5.39418 3.40685   2
  19  -1   4 21.7175 17.8642   1
 -19  -1  -4 9.24370 2.59199   2
  19   1  -4 2.79816 16.7043   1
 -19   1   4 21.0375 12.8732   1
 -19  -1  -4 9.84812 14.2763   1
 -19   1   4 6.48031 2.50207   2
 -19  -1   4 -9.8508 12.1957   1
 -19   1  -4 -5.0629 12.7032   1
 -19   1  -4 5.03341 2.65515   2
 -19  -1   4 5.99066 2.50227   2
  19   1   4 21.6517 17.9018   1
  19  -1  -4 -2.9264 16.8155   1
 -20  -1  -4 8.76325 2.93914   2
 -20  -1  -4 18.8932 14.6633   1
  20  -1   4 13.5946 18.9349   1
 -20   1   4 13.5888 2.83999   2
 -20   1   4 15.4448 13.5283   1
  20   1  -4 17.1195 17.0043   1
  20   1   4 30.9354 20.2224   1
 -20   1  -4 9.52548 13.5235   1
  20  -1  -4 -10.324 15.4015   1
 -20  -1   4 18.1595 13.5732   1
 -20  -1   4 13.4773 2.84661   2
 -20   1  -4 12.5956 2.89982   2
 -21  -1  -4 6.93620 2.86178   2
 -21  -1  -4 39.1294 15.7935   1
  21   1  -4 10.8296 18.0284   1
  21  -1   4 30.7832 20.1230   1
 -21   1   4 14.3155 2.80271   2
 -21   1   4 11.2254 13.6170   1
  21   1   4 -3.5416 18.9667   1
 -21   1  -4 0.34706 2.85469   2
 -21  -1   4 15.2245 13.8495   1
 -21  -1   4 9.41399 2.85113   2
  21  -1  -4 22.1930 17.7765   1
 -21   1  -4 12.6129 14.8316   1
 -22   1   4 4.96266 2.76409   2
 -22  -1  -4 -4.3910 14.2832   1
 -22  -1  -4 10.9040 2.91533   2
  22   1  -4 11.6597 18.0477   1
  22  -1   4 -28.702 17.6855   1
 -22   1   4 -10.160 11.9358   1
 -22   1  -4 6.60375 2.99559   2
  22  -1  -4 -20.195 16.5870   1
 -22  -1   4 14.1046 14.3995   1
  22   1   4 -4.4965 19.5716   1
 -22   1  -4 21.6190 14.6244   1
 -23   1   4 -3.5201 2.62373   2
 -23  -1  -4 1.80817 2.90628   2
 -23  -1   4 8.19315 2.78542   2
 -23   1  -4 3.74997 2.91271   2
 -24   1   4 11.8786 2.99334   2
 -24  -1  -4 8.75867 3.10778   2
 -24   1  -4 9.88701 3.25804   2
 -24  -1   4 5.73477 3.03203   2
   0  -2  -4 1177.43 113.858   1
   0   2   4 1231.52 113.987   1
  -1  -2  -4 127.260 17.5060   1
   1   2  -4 118.465 14.2963   1
   1   2   4 126.156 17.7912   1
   1  -2  -4 150.007 18.1650   1
   1  -2  -4 145.886 12.6692   2
   1  -2  -4 121.389 17.9393   1
  -2  -2  -4 103.625 14.5275   1
   2   2  -4 87.7301 11.7343   1
   2   2  -4 82.0994 8.10871   2
   2   2   4 85.9276 13.2538   1
   2  -2  -4 87.5736 8.21246   2
   2  -2  -4 70.0647 13.0951   1
  -2  -2   4 94.3528 10.5921   1
   3   2  -4 32.9939 3.46952   2
  -3  -2  -4 28.2171 9.04979   1
   3   2  -4 29.7634 8.16237   1
  -3   2   4 28.8598 3.52016   2
  -3   2   4 32.1840 9.10973   1
   3   2   4 19.2241 10.0735   1
  -3   2  -4 44.8173 5.96477   1
   3  -2  -4 30.0432 3.65700   2
   3  -2  -4 18.0481 9.57847   1
  -3  -2   4 34.8737 3.29522   2
  -3  -2   4 30.4288 7.08970   1
  -4  -2  -4 16.2850 8.58642   1
   4  -2   4 7.26274 4.82431   1
  -4   2   4 5.62093 1.37943   2
   4   2  -4 2.69177 1.45321   2
   4   2  -4 -1.8151 7.94719   1
  -4   2   4 7.89365 8.54311   1
  -4   2  -4 10.3008 6.19628   1
   4  -2  -4 5.42088 1.58826   2
   4  -2  -4 14.4429 9.77940   1
  -4  -2   4 6.52100 1.27198   2
  -4  -2   4 10.8933 7.21158   1
   4   2   4 -1.4506 9.43646   1
  -4   2  -4 6.55539 1.17107   2
  -5   2   4 24.8559 10.2588   1
   5  -2   4 19.4139 7.37857   1
   5   2  -4 27.1730 9.67648   1
  -5  -2  -4 37.2273 10.2814   1
   5  -2  -4 22.4413 11.3637   1
  -5   2  -4 19.6528 7.98444   1
  -5  -2   4 35.0724 9.01361   1
   5   2   4 17.4164 10.8643   1
  -6   2   4 632.843 57.4471   1
  -6   2   4 552.276 53.3866   2
   6   2  -4 594.438 53.4032   2
   6  -2   4 581.609 55.9455   1
  -6  -2  -4 519.373 57.0578   1
   6   2  -4 577.080 57.3555   1
  -6  -2   4 546.191 56.5230   1
   6  -2  -4 557.479 58.1500   1
   6  -2  -4 603.183 53.4538   2
  -6   2  -4 593.883 53.3673   2
  -6  -2   4 623.831 53.3823   2
  -6   2  -4 532.925 55.9760   1
   6   2   4 493.350 57.8397   1
  -7   2   4 527.995 55.8133   2
   7  -2   4 673.290 59.2110   1
  -7  -2  -4 623.957 60.0708   1
  -7   2   4 688.756 60.1412   1
   7   2  -4 561.907 55.8416   2
   7   2  -4 623.641 60.2362   1
  -7   2  -4 655.023 59.1148   1
  -7  -2   4 544.489 55.8088   2
   7  -2  -4 579.845 55.8601   2
  -7  -2   4 679.926 59.7579   1
  -7   2  -4 570.583 55.7952   2
   7   2   4 627.015 60.9718   1
   7  -2  -4 619.900 60.9459   1
   8  -2   4 397.060 38.2935   1
  -8   2   4 379.990 33.3352   2
  -8   2   4 381.049 38.3441   1
  -8  -2  -4 414.340 38.6576   1
   8   2  -4 363.405 39.2137   1
  -8   2  -4 383.577 37.7799   1
  -8   2  -4 322.679 33.3225   2
  -8  -2   4 344.834 33.3384   2
   8   2   4 339.922 39.6184   1
  -8  -2   4 406.185 38.1096   1
   8  -2  -4 314.140 33.3955   2
   8  -2  -4 353.377 39.5841   1
  -9  -2  -4 133.583 21.2309   1
  -9   2   4 166.684 14.7106   2
  -9   2   4 176.461 22.3456   1
   9   2  -4 160.930 22.7129   1
   9  -2   4 149.536 21.5458   1
  -9   2  -4 152.452 14.7025   2
  -9   2  -4 148.564 21.0588   1
   9   2   4 167.526 23.8717   1
  -9  -2   4 151.541 14.7213   2
  -9  -2   4 166.311 21.1647   1
   9  -2  -4 153.578 14.8545   2
 -10   2   4 115.409 10.4072   2
  10   2  -4 100.672 17.9409   1
 -10  -2  -4 128.430 18.4884   1
  10  -2   4 80.6123 17.1565   1
 -10   2   4 119.241 17.0254   1
 -10  -2   4 103.210 10.4269   2
  10   2   4 88.3611 17.7993   1
 -10   2  -4 118.378 17.7384   1
 -10  -2   4 105.284 16.9685   1
 -10   2  -4 107.215 10.3898   2
  10  -2  -4 113.070 10.6112   2
 -11   2   4 97.9572 14.7897   1
 -11  -2  -4 98.4293 14.9798   1
 -11   2   4 78.2460 7.99233   2
  11  -2   4 54.9506 14.7413   1
 -11   2  -4 74.8033 14.0295   1
 -11   2  -4 91.5569 7.98290   2
 -11  -2   4 67.0531 13.9258   1
 -11  -2   4 82.5016 8.03933   2
  11   2   4 46.6055 15.0356   1
  11  -2  -4 79.0265 8.30607   2
 -12  -2  -4 100.015 17.1543   1
 -12   2   4 111.182 17.3770   1
  12   2  -4 71.6455 17.1088   1
  12  -2   4 96.9803 17.8151   1
 -12   2   4 108.055 10.7088   2
  12  -2  -4 81.2188 17.8531   1
 -12  -2   4 119.472 10.7429   2
 -12   2  -4 111.191 10.7047   2
 -12   2  -4 135.025 18.7593   1
 -12  -2   4 134.692 18.2542   1
  12  -2  -4 126.202 10.9537   2
  12   2   4 68.7513 17.7765   1
  13   2  -4 84.6440 18.9409   1
  13  -2   4 112.506 19.6005   1
 -13   2   4 109.345 18.4919   1
 -13  -2  -4 121.621 18.7145   1
 -13   2   4 121.931 11.6164   2
 -13  -2   4 114.982 11.6360   2
 -13   2  -4 130.802 11.6151   2
 -13   2  -4 116.993 18.5311   1
 -13  -2   4 120.757 18.6458   1
  13   2   4 85.0361 20.0007   1
  13  -2  -4 132.353 11.8631   2
 -14   2   4 149.867 14.3813   2
 -14   2   4 183.708 23.4327   1
  14  -2   4 112.115 21.6522   1
 -14  -2  -4 168.550 23.1792   1
  14   2  -4 129.109 22.7793   1
 -14   2  -4 175.621 23.0410   1
 -14   2  -4 152.404 14.3924   2
  14  -2  -4 102.864 22.7456   1
 -14  -2   4 148.786 14.4231   2
  14  -2  -4 167.352 14.6579   2
 -14  -2   4 131.403 21.3019   1
 -15   2   4 113.571 19.8011   1
 -15   2   4 136.561 12.6122   2
 -15  -2  -4 138.165 21.0920   1
  15  -2   4 83.3796 22.9414   1
 -15  -2  -4 143.366 12.6192   2
 -15  -2   4 109.190 19.6567   1
  15  -2  -4 140.527 12.9702   2
 -15   2  -4 133.691 12.6441   2
  15   2   4 92.4684 23.0659   1
 -15   2  -4 112.817 19.7190   1
 -15  -2   4 129.629 12.6215   2
  15  -2  -4 93.7267 22.7630   1
 -16   2   4 -1.1741 2.13804   2
 -16  -2  -4 8.33304 12.3438   1
  16   2  -4 -12.209 13.8601   1
 -16   2   4 17.9692 11.8678   1
 -16  -2  -4 0.56484 2.27633   2
 -16  -2   4 -4.5242 10.8838   1
 -16   2  -4 -0.2124 2.32262   2
  16   2   4 8.21611 15.7387   1
  16  -2  -4 0.55053 3.24543   2
 -16   2  -4 8.68041 12.1557   1
  16  -2  -4 10.3318 16.0346   1
 -16  -2   4 2.57570 2.40928   2
 -17  -2  -4 29.8878 14.1220   1
 -17   2   4 20.6575 12.6829   1
  17   2  -4 21.6760 15.8944   1
 -17   2   4 37.3790 4.27431   2
 -17  -2  -4 30.5057 3.79392   2
  17  -2  -4 -7.2953 16.5866   1
 -17   2  -4 34.3593 14.0654   1
 -17   2  -4 32.3488 3.84404   2
 -17  -2   4 27.5667 3.81089   2
  17  -2  -4 36.2018 4.46817   2
  17   2   4 27.0649 18.1489   1
 -17  -2   4 7.46177 12.5989   1
  18   2  -4 0.89045 15.7919   1
 -18   2   4 8.58647 12.4454   1
 -18  -2  -4 19.1255 14.3184   1
 -18  -2  -4 20.1954 3.11543   2
 -18   2   4 18.3134 2.95166   2
  18  -2  -4 -7.1418 15.7405   1
 -18   2  -4 16.2528 3.11341   2
 -18  -2   4 18.3077 3.06199   2
 -18  -2   4 -0.7168 12.3887   1
  18  -2  -4 25.4842 3.92815   2
  18   2   4 9.67328 17.5000   1
 -18   2  -4 22.9205 14.4901   1
 -19   2   4 17.7955 12.6554   1
  19  -2   4 -7.7724 18.7884   1
 -19   2   4 6.13245 2.41548   2
  19   2  -4 14.7905 16.9631   1
 -19  -2  -4 0.69674 13.2999   1
 -19  -2  -4 2.34377 2.52284   2
  19  -2  -4 -8.1221 15.9632   1
 -19  -2   4 16.1205 12.9815   1
 -19   2  -4 3.89963 2.63729   2
  19   2   4 -0.7055 17.2802   1
 -19   2  -4 1.74243 13.3547   1
  19  -2  -4 2.16587 3.61653   2
 -20   2   4 22.5217 12.8482   1
  20  -2   4 -7.8795 16.2468   1
 -20   2   4 12.9422 2.88024   2
  20   2  -4 9.00771 18.3195   1
 -20  -2  -4 14.4533 3.02141   2
 -20  -2  -4 30.4843 15.0294   1
  20   2   4 20.4878 20.0528   1
 -20  -2   4 13.7665 3.01866   2
  20  -2  -4 15.3648 19.4437   1
 -20   2  -4 15.4377 3.14419   2
 -20   2  -4 -10.402 13.3260   1
 -20  -2   4 27.7964 14.1280   1
 -21   2   4 6.35682 2.72517   2
  21   2  -4 21.5663 19.7363   1
  21  -2   4 42.9957 20.3434   1
 -21  -2  -4 5.85044 2.90295   2
 -21   2   4 14.2998 12.8284   1
 -21  -2  -4 17.9735 14.6691   1
 -21   2  -4 8.77370 2.99396   2
  21  -2  -4 11.9053 18.4886   1
 -21   2  -4 23.8219 14.4589   1
  21   2   4 -14.734 17.9457   1
 -21  -2   4 10.6890 2.83736   2
 -21  -2   4 6.13710 13.0601   1
  22  -2   4 4.87628 18.7307   1
 -22  -2  -4 9.17842 14.7310   1
 -22   2   4 13.4574 2.92823   2
 -22  -2  -4 16.2012 3.08581   2
 -22   2   4 2.29409 13.5000   1
  22   2  -4 -8.0627 18.7884   1
 -22  -2   4 5.12404 13.2455   1
  22  -2  -4 -4.4644 17.7724   1
 -22  -2   4 6.58302 2.94267   2
  22   2   4 30.9769 20.6916   1
 -22   2  -4 9.44017 3.13939   2
 -22   2  -4 -4.0281 14.4686   1
 -23  -2  -4 6.91814 2.93259   2
 -23   2   4 2.47232 2.73346   2
 -23  -2   4 -0.2584 2.80763   2
 -23   2  -4 6.20638 3.01547   2
 -24   2   4 5.58846 2.94987   2
 -24  -2  -4 1.82898 3.06795   2
 -24   2  -4 0.25294 3.06196   2
 -24  -2   4 7.69400 2.94724   2
   0  -3  -4 255.061 28.7237   1
   0   3   4 245.460 28.5800   1
   1   3  -4 78.0934 11.8607   1
  -1  -3  -4 73.9996 13.9105   1
   1   3   4 88.8020 15.1721   1
   1  -3  -4 67.2479 14.0534   1
   1  -3  -4 86.0645 14.5828   1
   1  -3  -4 96.2988 8.48227   2
  -2  -3  -4 277.865 29.5190   1
   2   3  -4 230.534 26.8432   1
   2   3   4 242.153 29.7755   1
   2  -3  -4 246.631 29.3918   1
  -2  -3   4 261.683 25.8298   1
   2  -3  -4 286.881 24.3960   2
   2  -3  -4 246.373 30.4211   1
   3   3  -4 159.335 20.7354   1
  -3  -3  -4 190.426 23.4131   1
   3   3   4 171.434 24.3415   1
   3  -3  -4 196.332 24.8483   1
   3  -3  -4 193.548 24.0927   1
  -3  -3   4 188.795 20.1580   1
  -4   3   4 372.049 35.0801   2
   4   3  -4 358.531 38.4182   1
  -4   3   4 347.923 39.4251   1
  -4  -3  -4 367.364 39.7286   1
   4   3   4 362.947 40.5584   1
  -4   3  -4 378.968 35.0139   2
   4  -3  -4 349.006 40.3795   1
  -4  -3   4 429.721 38.0715   1
   4  -3  -4 385.711 35.1231   2
  -4   3  -4 390.418 36.9756   1
  -5   3   4 193.091 18.4019   2
  -5   3   4 228.172 24.6474   1
  -5  -3  -4 219.158 25.5245   1
   5   3  -4 186.133 23.6890   1
   5  -3  -4 182.907 18.5201   2
   5   3   4 225.297 26.5901   1
  -5  -3   4 177.194 18.3750   2
  -5  -3   4 212.636 23.2150   1
   5  -3  -4 242.958 26.6473   1
  -5   3  -4 223.602 21.9113   1
  -6   3   4 76.3039 7.68033   2
  -6  -3  -4 89.5452 14.5026   1
  -6   3   4 84.7892 14.5610   1
   6   3  -4 60.9313 13.1955   1
   6  -3   4 78.1401 11.8615   1
   6  -3  -4 90.3803 8.00083   2
   6  -3  -4 46.8317 14.8156   1
   6   3   4 53.8333 15.3395   1
  -6   3  -4 96.2881 13.6440   1
  -6  -3   4 77.5268 13.2632   1
  -7   3   4 164.085 23.1064   1
   7  -3   4 209.421 21.9835   1
  -7  -3  -4 187.127 23.9010   1
   7   3  -4 152.371 23.7068   1
  -7   3   4 173.404 17.1640   2
  -7  -3   4 193.974 17.1689   2
   7  -3  -4 180.629 17.2796   2
  -7   3  -4 168.034 21.8084   1
  -7  -3   4 205.084 22.8263   1
   7   3   4 161.632 25.4921   1
   7  -3  -4 179.661 25.7144   1
  -7   3  -4 190.284 17.1446   2
  -8  -3  -4 319.333 35.0399   1
  -8   3   4 311.860 29.6077   2
   8   3  -4 292.850 35.1227   1
  -8   3   4 262.619 34.2508   1
   8  -3   4 362.833 34.1422   1
   8  -3  -4 318.615 29.6757   2
  -8   3  -4 318.796 29.5872   2
   8   3   4 310.601 36.7202   1
   8  -3  -4 344.215 36.7573   1
  -8   3  -4 325.030 33.7663   1
  -8  -3   4 315.003 34.3930   1
  -8  -3   4 326.919 29.6097   2
  -9   3   4 77.8725 7.29191   2
  -9  -3  -4 84.2519 15.1234   1
  -9   3   4 107.844 14.6496   1
   9   3  -4 58.5797 14.0312   1
   9  -3   4 59.5274 13.4470   1
  -9   3  -4 70.6955 7.27708   2
   9  -3  -4 39.7772 14.7724   1
  -9  -3   4 87.4660 14.3039   1
  -9   3  -4 76.7039 13.5939   1
   9   3   4 58.1315 15.7069   1
  -9  -3   4 79.4019 7.30427   2
   9  -3  -4 68.9399 7.58961   2
 -10   3   4 126.934 11.1564   2
 -10  -3  -4 123.298 18.7055   1
 -10   3   4 107.459 16.8938   1
  10   3  -4 83.1465 17.3650   1
  10  -3   4 96.9696 16.6626   1
  10   3   4 88.7960 18.2933   1
 -10   3  -4 120.559 11.1469   2
 -10   3  -4 103.512 16.2067   1
  10  -3  -4 132.437 11.3782   2
 -10  -3   4 111.902 17.2246   1
 -10  -3   4 108.946 11.1499   2
 -11   3   4 162.231 16.6302   2
 -11   3   4 183.627 23.4890   1
  11  -3   4 172.518 23.9873   1
 -11  -3  -4 189.729 23.7975   1
 -11   3  -4 170.103 16.6306   2
  11  -3  -4 176.781 16.8045   2
 -11  -3   4 206.953 24.0044   1
  11   3   4 161.068 25.6860   1
 -11   3  -4 184.484 23.0829   1
 -11  -3   4 188.906 16.6451   2
 -12  -3  -4 155.542 22.6186   1
 -12   3   4 144.941 21.8613   1
  12  -3   4 153.772 23.5205   1
 -12   3   4 146.481 14.2993   2
 -12  -3   4 143.351 14.3004   2
 -12  -3   4 174.169 22.6464   1
 -12   3  -4 144.580 21.2659   1
  12  -3  -4 159.145 14.5359   2
 -12   3  -4 152.153 14.3198   2
 -13  -3  -4 26.5456 11.8731   1
 -13   3   4 8.97395 2.24592   2
  13   3  -4 25.0544 13.2316   1
  13  -3   4 26.4295 13.2642   1
 -13   3   4 19.6048 11.3726   1
  13   3   4 14.0887 14.1797   1
 -13   3  -4 8.92690 10.6442   1
 -13  -3   4 7.78637 10.7495   1
  13  -3  -4 10.5169 3.02356   2
 -13  -3   4 10.8419 2.37590   2
  13  -3  -4 17.4327 13.8021   1
 -13   3  -4 12.7819 2.42996   2
 -14   3   4 14.8871 2.40234   2
 -14  -3  -4 22.2372 12.2957   1
  14  -3   4 34.1148 14.9442   1
 -14   3   4 15.8504 11.5375   1
  14   3  -4 -14.482 12.5239   1
 -14  -3   4 -1.2282 11.2699   1
 -14   3  -4 13.0411 2.54754   2
  14   3   4 14.6773 15.3953   1
  14  -3  -4 10.5256 3.15647   2
 -14  -3   4 13.1247 2.57272   2
  14  -3  -4 29.3021 16.2721   1
 -14   3  -4 19.2915 11.5478   1
 -15   3   4 389.457 41.7052   1
 -15   3   4 374.285 34.8061   2
  15  -3   4 404.927 44.4583   1
 -15  -3  -4 402.617 42.8672   1
  15   3  -4 316.601 44.2920   1
  15   3   4 396.278 46.3801   1
 -15   3  -4 361.410 41.3750   1
 -15  -3   4 386.052 42.2786   1
  15  -3  -4 373.897 34.9491   2
 -15  -3   4 356.526 34.8263   2
 -15   3  -4 374.326 34.8185   2
  16   3  -4 -8.4105 14.1281   1
 -16   3   4 6.84917 11.4752   1
 -16  -3  -4 4.07503 12.1543   1
  16  -3   4 -8.0600 14.6915   1
 -16  -3   4 3.68000 2.37811   2
  16   3   4 14.7611 15.4155   1
 -16   3  -4 6.12466 2.35794   2
 -16   3  -4 -8.2588 11.6780   1
  16  -3  -4 -9.4832 15.0003   1
 -16  -3   4 3.42656 11.4329   1
  16  -3  -4 2.35162 3.18260   2
  17   3  -4 -0.7900 15.2390   1
 -17  -3  -4 4.31747 13.3934   1
 -17   3   4 0.57482 2.22757   2
 -17   3   4 -16.976 10.1835   1
  17  -3   4 1.63744 14.8307   1
 -17  -3  -4 5.61230 2.48430   2
 -17  -3   4 -3.1508 2.38497   2
  17  -3  -4 11.1423 17.5782   1
  17  -3  -4 0.82799 3.36551   2
 -17   3  -4 -4.9649 2.35657   2
 -17   3  -4 -1.3985 11.8047   1
 -17  -3   4 -7.1294 11.6171   1
  17   3   4 -20.352 14.4344   1
 -18   3   4 -4.9313 10.4658   1
 -18  -3  -4 3.18537 2.61302   2
  18  -3   4 25.2363 16.2934   1
 -18   3   4 5.57750 2.37384   2
 -18  -3  -4 12.2468 13.6007   1
  18   3  -4 -19.641 14.4624   1
 -18  -3   4 6.76280 2.55825   2
 -18   3  -4 10.6250 12.8646   1
  18  -3  -4 8.47446 3.61007   2
  18   3   4 17.5126 17.3360   1
 -18  -3   4 5.24047 12.5767   1
 -18   3  -4 6.07939 2.55932   2
  18  -3  -4 11.9631 17.6266   1
  19   3  -4 -3.1904 17.1675   1
  19  -3   4 22.3320 17.0512   1
 -19   3   4 23.7430 3.70336   2
 -19  -3  -4 30.2701 3.84730   2
 -19   3   4 18.2373 12.6975   1
 -19  -3  -4 30.4231 14.6781   1
 -19  -3   4 32.3563 14.5265   1
 -19  -3   4 34.0422 3.86252   2
  19   3   4 53.4454 20.3097   1
 -19   3  -4 31.9092 3.85034   2
 -19   3  -4 12.5806 14.1504   1
  19  -3  -4 24.5708 19.5761   1
  19  -3  -4 29.8238 4.72827   2
 -20   3   4 9.87656 12.2544   1
  20  -3   4 53.0529 18.6496   1
 -20  -3  -4 12.3573 2.97570   2
 -20  -3  -4 3.48151 13.2983   1
 -20   3   4 14.4409 2.83058   2
 -20   3  -4 -20.588 13.0239   1
 -20  -3   4 34.7305 14.8996   1
  20  -3  -4 10.9358 4.29985   2
 -20   3  -4 12.5063 2.99198   2
  20  -3  -4 -12.017 17.5107   1
 -20  -3   4 12.5892 2.98816   2
  20   3   4 15.2421 18.6644   1
 -21   3   4 -3.2021 12.3366   1
 -21  -3  -4 11.3271 13.6239   1
 -21   3   4 7.13338 2.68572   2
 -21  -3  -4 7.26108 2.92429   2
  21  -3   4 25.0144 18.1787   1
  21   3  -4 1.89771 18.5402   1
 -21   3  -4 30.6402 16.1082   1
  21  -3  -4 11.1255 4.24613   2
 -21  -3   4 17.2684 14.2153   1
  21  -3  -4 1.51465 18.2839   1
  21   3   4 13.3276 18.7527   1
 -21   3  -4 4.10746 2.84881   2
 -21  -3   4 1.04245 2.78871   2
 -22   3   4 1.49808 2.69313   2
 -22  -3  -4 1.92413 2.85918   2
 -22  -3  -4 0.86464 14.0991   1
  22  -3   4 41.9194 20.4382   1
  22   3  -4 23.1283 20.8404   1
 -22   3   4 7.56084 13.2460   1
  22  -3  -4 9.59106 19.7297   1
 -22  -3   4 -4.2074 14.1119   1
  22   3   4 27.0911 20.9684   1
 -22   3  -4 -0.3049 2.80757   2
 -22  -3   4 -2.2575 3.06138   2
 -22   3  -4 1.98742 14.4615   1
 -23   3   4 9.06999 2.93233   2
 -23  -3  -4 8.51735 3.14224   2
 -23  -3   4 8.91226 3.03986   2
 -23   3  -4 9.08809 3.07833   2
   0   4  -4 105.750 13.7312   1
   0  -4  -4 114.419 17.2205   1
   0   4   4 120.671 17.5652   1
   1   4  -4 316.923 33.3224   1
  -1  -4  -4 362.420 36.3844   1
   1  -4  -4 337.970 36.7341   1
  -1   4  -4 323.334 32.6659   1
   1  -4  -4 352.548 36.7906   1
   1  -4  -4 334.185 31.1456   2
   1   4   4 336.379 37.2402   1
  -2  -4  -4 9.90472 9.90017   1
   2   4  -4 14.8772 7.48592   1
   2  -4  -4 11.8210 10.3503   1
   2   4   4 33.0215 11.9571   1
   2  -4  -4 21.2859 2.51315   2
   2  -4  -4 19.2304 10.9239   1
   3   4  -4 115.262 16.0725   1
  -3  -4  -4 140.519 17.3441   1
   3  -4  -4 110.010 17.2247   1
  -3  -4   4 121.025 14.7203   1
  -3   4  -4 118.333 13.3349   1
   3  -4  -4 88.6859 10.0244   2
   3  -4  -4 107.023 16.8426   1
  -3  -4   4 101.176 9.84515   2
   3   4   4 123.458 17.5702   1
  -4  -4  -4 554.951 56.5730   1
   4   4  -4 575.583 55.5579   1
   4  -4  -4 557.946 57.1188   1
   4  -4  -4 596.101 57.2398   1
  -4  -4   4 539.948 52.1453   2
  -4  -4   4 594.942 54.8119   1
  -4   4  -4 544.822 52.1249   2
   4  -4  -4 539.417 52.2011   2
  -4   4  -4 574.172 54.0242   1
   4   4   4 586.159 57.7344   1
  -5   4   4 514.047 49.2541   2
  -5   4   4 505.353 53.4267   1
   5   4  -4 481.593 52.9975   1
  -5  -4  -4 552.740 53.9519   1
  -5  -4   4 523.983 49.2218   2
   5  -4  -4 540.893 49.2791   2
  -5  -4   4 568.647 52.4317   1
  -5   4  -4 532.276 49.2000   2
   5  -4  -4 500.940 54.5023   1
  -5   4  -4 565.361 51.5498   1
   5   4   4 541.846 54.8396   1
   6  -4   4 128.873 15.8769   1
  -6  -4  -4 161.903 20.2974   1
  -6   4   4 125.585 12.4057   2
   6  -4   4 135.382 16.1290   1
   6   4  -4 108.273 18.2983   1
  -6   4   4 127.011 19.3027   1
  -6  -4   4 132.856 12.3687   2
  -6  -4   4 149.371 18.5859   1
   6  -4  -4 104.470 19.3285   1
   6  -4  -4 127.901 12.5084   2
  -6   4  -4 131.563 16.8972   1
   6   4   4 167.781 22.3393   1
  -6   4  -4 134.388 12.3214   2
  -7   4   4 84.4020 14.2496   1
   7  -4   4 65.2641 11.3326   1
  -7   4   4 67.8567 6.78032   2
   7   4  -4 51.4286 13.9592   1
  -7  -4  -4 88.4790 14.7736   1
  -7   4  -4 88.0468 12.4767   1
  -7   4  -4 66.7643 6.71392   2
   7  -4  -4 70.1488 7.05885   2
  -7  -4   4 74.7247 13.1438   1
   7   4   4 63.2815 15.6302   1
  -7  -4   4 67.9529 6.78376   2
   7  -4  -4 50.7877 15.1057   1
   8  -4   4 69.2028 11.4236   1
  -8  -4  -4 73.4556 14.0206   1
  -8   4   4 62.5100 6.26863   2
  -8   4   4 70.9387 13.0761   1
  -8   4  -4 58.7820 6.25865   2
  -8  -4   4 59.8942 12.4138   1
  -8  -4   4 55.4672 6.30117   2
  -8   4  -4 83.0785 11.7939   1
   8   4   4 36.3749 13.9921   1
   8  -4  -4 73.7632 6.67145   2
   8  -4  -4 65.9928 14.5211   1
  -9   4   4 56.0715 13.4736   1
  -9  -4  -4 80.1102 14.9418   1
   9   4  -4 57.7994 14.9981   1
  -9   4   4 82.1254 7.75401   2
   9  -4   4 68.3955 13.1987   1
   9  -4  -4 55.0653 15.7776   1
  -9   4  -4 83.6388 7.75219   2
   9  -4  -4 76.2252 8.07296   2
  -9  -4   4 76.3998 13.9944   1
  -9   4  -4 106.685 14.6097   1
  -9  -4   4 81.4923 7.78122   2
   9   4   4 76.3240 17.2298   1
  10   4  -4 18.5339 11.9991   1
 -10   4   4 33.6659 3.74085   2
 -10   4   4 24.1897 10.5910   1
  10  -4   4 23.9023 10.5767   1
 -10  -4  -4 43.8971 12.5687   1
  10  -4  -4 22.6636 3.76645   2
 -10  -4   4 24.8280 10.8242   1
 -10  -4   4 34.8309 3.41954   2
 -10   4  -4 41.3001 10.6477   1
  10   4   4 15.4999 14.0006   1
  10  -4  -4 7.18774 12.2256   1
 -10   4  -4 29.0455 3.30992   2
 -11   4   4 11.4692 2.35273   2
  11  -4   4 12.0643 11.1910   1
  11   4  -4 10.2983 12.1124   1
 -11   4   4 3.44533 10.1177   1
 -11  -4  -4 13.2296 10.8110   1
  11  -4  -4 15.5087 13.7859   1
 -11  -4   4 15.3524 10.5407   1
  11  -4  -4 16.7069 3.14587   2
 -11   4  -4 19.0354 2.35108   2
 -11   4  -4 8.37586 10.1129   1
  11   4   4 6.52401 13.8253   1
 -11  -4   4 15.2763 2.49715   2
 -12  -4  -4 114.610 17.8235   1
  12  -4   4 74.5793 17.0894   1
 -12   4   4 89.4866 16.3799   1
 -12   4   4 96.6271 9.33548   2
  12   4  -4 75.3843 17.9903   1
 -12   4  -4 101.531 16.6163   1
 -12   4  -4 98.4753 9.34080   2
  12  -4  -4 106.585 19.3092   1
 -12  -4   4 101.536 17.0409   1
  12   4   4 71.4520 19.9177   1
 -12  -4   4 93.1858 9.36122   2
  12  -4  -4 95.9629 9.70303   2
 -13  -4  -4 117.684 19.2958   1
  13  -4   4 102.642 19.8976   1
 -13   4   4 134.022 19.4163   1
 -13   4   4 123.421 11.5359   2
 -13  -4   4 116.714 11.5384   2
 -13   4  -4 123.844 11.5256   2
  13  -4  -4 84.7924 21.1048   1
 -13   4  -4 114.878 18.6389   1
  13   4   4 104.504 22.1922   1
  13  -4  -4 125.591 11.8256   2
 -13  -4   4 102.756 18.7058   1
 -14  -4  -4 13.6246 12.2028   1
 -14   4   4 19.0188 2.57403   2
 -14   4   4 12.7462 11.6989   1
  14   4  -4 -1.1305 15.0831   1
  14  -4   4 4.47876 13.3006   1
  14  -4  -4 12.0794 15.5880   1
 -14   4  -4 15.2363 11.9693   1
 -14   4  -4 9.55754 2.56130   2
  14  -4  -4 11.0745 3.40322   2
 -14  -4   4 20.1984 12.7375   1
 -14  -4   4 14.2092 2.64896   2
  14   4   4 26.9313 17.0261   1
 -15   4   4 143.862 23.2038   1
  15  -4   4 117.944 24.2959   1
 -15  -4  -4 196.577 26.3431   1
  15   4  -4 138.869 27.1997   1
 -15   4   4 175.443 15.7567   2
  15  -4  -4 152.721 26.3202   1
  15   4   4 114.941 26.2304   1
 -15   4  -4 163.660 15.7504   2
  15  -4  -4 181.524 16.0499   2
 -15  -4   4 162.111 15.7490   2
 -15   4  -4 187.067 25.3147   1
 -16   4   4 10.5666 11.6115   1
 -16   4   4 6.54178 2.31098   2
  16   4  -4 28.8927 18.3296   1
  16  -4   4 0.77907 14.3453   1
 -16  -4  -4 17.2106 12.5840   1
 -16  -4   4 6.83910 2.41436   2
  16  -4  -4 7.27517 3.38850   2
 -16  -4   4 26.6168 13.4773   1
 -16   4  -4 5.54450 2.37894   2
  16  -4  -4 3.41920 16.0358   1
 -16   4  -4 -3.6466 12.0117   1
  16   4   4 -12.997 14.3437   1
  17  -4   4 14.0889 16.0577   1
 -17  -4  -4 30.4329 14.5883   1
  17   4  -4 7.28274 17.8515   1
 -17   4   4 13.9513 12.3570   1
 -17   4   4 15.6462 2.70453   2
  17   4   4 15.6715 16.9114   1
 -17   4  -4 8.91112 13.0978   1
  17  -4  -4 10.3413 17.5381   1
 -17   4  -4 13.0940 2.72828   2
 -17  -4   4 16.2020 2.84780   2
  17  -4  -4 11.3310 3.75690   2
 -17  -4   4 -5.2764 12.5988   1
 -18   4   4 37.1612 14.4166   1
 -18   4   4 47.3781 5.06893   2
 -18  -4  -4 52.1282 5.11768   2
 -18  -4  -4 31.5550 15.4204   1
  18   4  -4 43.3557 19.1466   1
  18  -4   4 54.9102 19.9491   1
 -18  -4   4 32.8618 15.1911   1
 -18  -4   4 43.1680 5.13465   2
  18  -4  -4 26.2228 5.46168   2
 -18   4  -4 35.0887 4.54855   2
  18   4   4 39.3122 20.3776   1
  18  -4  -4 10.5084 18.8585   1
 -19   4   4 2.09389 12.1922   1
  19   4  -4 9.23996 19.2537   1
 -19   4   4 9.37989 2.84904   2
  19  -4   4 4.07785 17.2902   1
 -19  -4  -4 7.78238 13.3181   1
 -19  -4  -4 21.9708 3.19903   2
  19  -4  -4 50.6524 20.7808   1
 -19   4  -4 28.9610 14.4455   1
  19   4   4 13.3776 18.8239   1
 -19  -4   4 4.44764 12.3884   1
 -19   4  -4 11.0237 2.92437   2
 -19  -4   4 14.8951 2.99104   2
  19  -4  -4 18.2308 4.18339   2
 -20   4   4 16.8739 13.8500   1
  20  -4   4 7.03118 18.6390   1
 -20  -4  -4 4.17209 12.6689   1
  20   4  -4 33.6138 20.9131   1
 -20  -4  -4 7.67485 2.82783   2
 -20   4   4 6.51119 2.66084   2
  20  -4  -4 16.9605 18.3307   1
  20   4   4 12.1935 19.2544   1
 -20   4  -4 1.59768 2.72118   2
  20  -4  -4 4.24962 4.14790   2
 -20  -4   4 12.8518 13.1953   1
 -20   4  -4 -2.9852 13.5568   1
 -20  -4   4 5.34679 2.81930   2
 -21  -4  -4 10.6054 14.2248   1
 -21  -4  -4 8.21795 2.91303   2
 -21   4   4 6.11167 2.71760   2
 -21   4   4 -10.337 11.7893   1
  21   4  -4 33.2275 20.6651   1
  21  -4   4 -4.2753 18.7247   1
 -21   4  -4 -3.8486 13.4378   1
  21  -4  -4 6.70265 4.40491   2
 -21  -4   4 5.96706 2.88909   2
  21  -4  -4 11.6387 18.7717   1
  21   4   4 -1.2562 18.4258   1
 -21   4  -4 4.16484 2.81455   2
 -21  -4   4 9.09977 15.3072   1
 -22  -4  -4 0.04207 2.91257   2
 -22   4   4 1.09331 2.72724   2
 -22  -4   4 2.90546 2.84996   2
  22  -4  -4 8.11502 4.43091   2
 -22   4  -4 -1.6620 2.76556   2
 -23  -4  -4 3.80682 3.10053   2
 -23   4   4 0.12102 2.82189   2
 -23  -4   4 6.20910 2.93164   2
 -23   4  -4 4.95882 2.96868   2
   0   5  -4 677.519 64.4567   1
   0   5   4 674.679 66.9983   1
   0  -5  -4 666.125 67.0569   1
  -1  -5  -4 347.982 34.9036   1
   1   5  -4 318.160 31.7041   1
   1  -5  -4 320.334 34.8694   1
   1   5   4 287.934 34.2369   1
  -1   5  -4 301.705 30.9875   1
   1  -5  -4 329.101 34.5614   1
   1  -5  -4 291.929 28.7395   2
   2   5  -4 28.6650 8.81693   1
  -2  -5  -4 38.3606 11.2388   1
   2  -5  -4 7.82662 10.3059   1
   2  -5  -4 33.4744 11.5423   1
   2  -5  -4 25.0356 2.93102   2
   2   5   4 45.4956 12.6130   1
   3   5  -4 177.583 22.1697   1
  -3  -5  -4 202.512 24.2985   1
   3  -5  -4 192.923 25.5208   1
  -3  -5   4 205.409 21.4278   1
   3  -5  -4 191.088 25.3042   1
   3   5   4 209.381 25.3950   1
   3  -5  -4 180.537 17.8073   2
  -4  -5  -4 162.012 21.2386   1
   4   5  -4 145.966 19.0616   1
  -4  -5   4 146.266 17.8240   1
   4  -5  -4 157.444 21.7270   1
  -4   5  -4 146.314 16.7872   1
  -4  -5   4 127.026 12.7259   2
   4  -5  -4 109.878 19.2656   1
   4  -5  -4 133.692 12.8955   2
   4   5   4 144.016 20.7015   1
   5   5  -4 41.2075 10.3388   1
  -5  -5  -4 54.2865 11.7689   1
  -5  -5   4 41.0907 4.48169   2
  -5   5  -4 35.7932 8.44561   1
   5  -5  -4 53.5816 4.93473   2
  -5  -5   4 28.3803 9.63627   1
   5  -5  -4 37.0127 12.8049   1
   5  -5  -4 20.7627 11.9834   1
   5   5   4 31.9446 12.9173   1
  -5   5  -4 43.1681 4.31213   2
   6   5  -4 416.846 47.1571   1
  -6  -5  -4 452.559 47.7230   1
  -6   5  -4 482.280 42.7648   2
   6  -5  -4 480.839 49.1523   1
   6  -5  -4 458.507 42.8622   2
  -6   5  -4 447.569 45.4497   1
  -6  -5   4 462.116 42.7861   2
   6   5   4 461.761 48.7490   1
  -6  -5   4 473.430 46.4406   1
   6  -5  -4 448.481 49.0421   1
   7   5  -4 259.604 34.1075   1
  -7   5   4 308.389 28.1803   2
   7  -5   4 320.013 30.9110   1
   7  -5   4 330.539 31.2426   1
  -7  -5  -4 309.977 33.9151   1
  -7   5   4 307.804 33.9353   1
   7  -5  -4 324.636 35.5913   1
   7  -5  -4 261.453 34.7654   1
   7   5   4 277.899 35.2293   1
  -7   5  -4 307.822 28.1189   2
  -7   5  -4 272.365 31.6142   1
  -7  -5   4 288.881 32.7774   1
   7  -5  -4 308.258 28.2518   2
  -7  -5   4 300.425 28.1492   2
   8  -5   4 126.829 15.9962   1
  -8   5   4 110.473 10.2123   2
   8  -5   4 105.492 14.6563   1
  -8  -5  -4 103.118 17.5329   1
  -8   5   4 114.525 17.3354   1
   8   5  -4 65.4868 17.0468   1
  -8   5  -4 101.546 14.9821   1
  -8  -5   4 145.143 18.3291   1
   8  -5  -4 73.5171 18.2789   1
  -8  -5   4 103.867 10.1744   2
   8  -5  -4 104.105 10.4434   2
  -8   5  -4 106.927 10.1286   2
   8   5   4 103.773 19.1354   1
  -9   5   4 38.4061 12.8047   1
  -9   5   4 59.4879 6.17639   2
   9   5  -4 35.7159 14.5692   1
   9  -5   4 48.8805 11.8131   1
  -9  -5  -4 65.6678 14.4122   1
   9  -5  -4 43.6633 15.6643   1
  -9   5  -4 68.0392 6.11290   2
  -9  -5   4 43.5014 12.8962   1
  -9   5  -4 55.9141 11.9897   1
   9  -5  -4 60.2599 6.60857   2
   9   5   4 34.3543 15.5594   1
  -9  -5   4 64.9324 6.20474   2
 -10  -5  -4 29.6815 12.0780   1
 -10   5   4 8.96636 10.5021   1
  10  -5   4 34.3176 11.0311   1
  10   5  -4 8.89465 13.1833   1
  10  -5  -4 16.1491 3.10314   2
 -10  -5   4 13.3033 11.0902   1
  10  -5  -4 10.4195 13.6477   1
  10   5   4 8.52053 13.9141   1
 -10   5  -4 9.94890 9.83828   1
 -11   5   4 21.9756 11.5462   1
 -11  -5  -4 13.1335 11.7615   1
 -11   5   4 15.5210 2.49566   2
  11  -5   4 13.8570 11.0734   1
  11   5  -4 27.4437 14.5668   1
  11   5   4 8.88545 15.1247   1
 -11  -5   4 19.8381 11.3753   1
 -11   5  -4 19.8310 2.41881   2
 -11   5  -4 2.85231 9.98671   1
  11  -5  -4 9.98649 3.18882   2
 -11  -5   4 15.8431 2.56713   2
  11  -5  -4 16.6430 14.4906   1
 -12   5   4 87.6045 8.22112   2
  12  -5   4 76.0327 15.8769   1
 -12   5   4 110.954 16.8327   1
 -12  -5  -4 91.3673 16.7817   1
  12   5  -4 44.9307 17.7817   1
 -12   5  -4 79.2011 15.3586   1
  12  -5  -4 73.9707 8.64808   2
  12   5   4 44.7520 19.0469   1
 -12  -5   4 80.4092 8.24793   2
 -12   5  -4 88.4436 8.20376   2
 -12  -5   4 85.5131 16.3626   1
  13   5  -4 78.3562 21.6524   1
 -13  -5  -4 132.745 21.0669   1
  13  -5   4 114.536 20.3509   1
 -13   5   4 126.271 12.0111   2
 -13   5   4 112.487 19.1952   1
 -13   5  -4 132.712 12.0086   2
  13  -5  -4 95.6278 22.1895   1
  13   5   4 88.7054 23.6413   1
 -13   5  -4 141.373 19.5988   1
 -13  -5   4 121.466 12.0602   2
 -13  -5   4 99.7670 19.4120   1
  13  -5  -4 140.871 12.4278   2
  14   5  -4 -2.2367 15.0965   1
 -14  -5  -4 22.2610 13.2690   1
 -14   5   4 1.43066 11.4891   1
  14  -5   4 18.7754 14.0307   1
  14   5   4 -0.9471 17.1363   1
  14  -5  -4 25.7116 16.9008   1
 -14   5  -4 27.5856 3.19159   2
 -14  -5   4 25.8628 3.32064   2
 -14   5  -4 30.2037 12.5779   1
 -14  -5   4 30.3726 13.4259   1
  14  -5  -4 21.6634 4.00786   2
  15   5  -4 -3.5208 15.4725   1
 -15   5   4 13.4645 11.5042   1
 -15   5   4 13.5478 2.57104   2
  15  -5   4 24.7655 14.2756   1
 -15  -5  -4 10.8034 12.4390   1
 -15   5  -4 26.2290 12.1855   1
  15  -5  -4 8.40098 3.63812   2
 -15   5  -4 17.3289 2.55937   2
  15   5   4 -11.149 16.6344   1
 -15  -5   4 4.56276 12.1736   1
 -15  -5   4 14.0343 2.76264   2
  15  -5  -4 18.8054 16.4379   1
  16  -5   4 9.24164 14.3164   1
 -16   5   4 6.20590 2.26380   2
 -16  -5  -4 -10.843 12.8457   1
  16   5  -4 21.1185 18.3110   1
 -16   5   4 -24.431 10.1359   1
 -16   5  -4 -7.0802 11.5853   1
 -16  -5   4 0.80646 2.37217   2
 -16   5  -4 -0.3139 2.16401   2
  16   5   4 8.36793 18.5764   1
  16  -5  -4 9.57814 16.1071   1
 -16  -5   4 2.54507 11.5588   1
  16  -5  -4 -1.5391 3.46107   2
  17  -5   4 -8.9465 14.9583   1
 -17  -5  -4 30.9096 14.5360   1
 -17   5   4 -2.3394 11.0115   1
  17   5  -4 -21.725 15.6147   1
 -17   5   4 10.2725 2.48048   2
  17   5   4 19.3054 19.5577   1
 -17  -5   4 5.80927 2.58349   2
 -17  -5   4 22.2868 13.2774   1
  17  -5  -4 13.3379 3.82878   2
  17  -5  -4 -2.6392 16.3734   1
 -17   5  -4 8.09134 2.44967   2
 -17   5  -4 14.3206 12.9475   1
 -18  -5  -4 3.86918 13.6791   1
 -18   5   4 2.32966 2.48291   2
 -18   5   4 -9.4046 11.0217   1
  18   5  -4 -6.0395 16.6292   1
  18  -5   4 -1.0383 15.0123   1
 -18  -5  -4 9.74158 2.80557   2
  18  -5  -4 10.6341 3.93906   2
 -18  -5   4 1.35846 2.56937   2
 -18   5  -4 4.13768 2.44877   2
  18   5   4 14.3684 19.7418   1
 -18  -5   4 10.4504 13.4186   1
 -18   5  -4 5.70821 13.1634   1
  18  -5  -4 35.7070 19.2891   1
  19   5  -4 19.7706 18.6123   1
 -19   5   4 0.72571 2.50726   2
  19  -5   4 -16.979 16.5575   1
 -19   5   4 -11.126 11.3187   1
 -19  -5  -4 0.57284 14.5763   1
 -19  -5  -4 -3.1332 2.73706   2
 -19   5  -4 1.40805 2.46449   2
  19  -5  -4 -12.518 16.2514   1
 -19  -5   4 3.00020 2.67171   2
 -19  -5   4 -10.601 13.2680   1
  19  -5  -4 0.15804 4.04358   2
  19   5   4 4.35557 20.0321   1
  20   5  -4 -39.691 16.4334   1
 -20   5   4 -0.0335 2.57960   2
 -20   5   4 -2.6479 12.1769   1
 -20  -5  -4 -3.0401 14.1842   1
  20  -5   4 16.4250 18.4849   1
 -20  -5  -4 -3.8082 2.84653   2
  20  -5  -4 28.0174 18.6976   1
 -20  -5   4 -19.137 12.8112   1
 -20  -5   4 -3.6830 2.69178   2
 -20   5  -4 -8.3692 2.49452   2
  20   5   4 4.15049 19.2210   1
  20  -5  -4 -7.3629 4.06921   2
 -20   5  -4 23.2062 14.2510   1
 -21  -5  -4 7.27470 3.10006   2
 -21   5   4 2.53440 2.66471   2
 -21   5  -4 1.41280 2.64170   2
 -21  -5   4 2.33370 2.79315   2
  21  -5  -4 9.02141 4.56862   2
 -22  -5  -4 5.46166 3.05244   2
 -22   5   4 -1.2213 2.70061   2
 -22  -5   4 1.83396 2.90729   2
 -22   5  -4 2.87584 2.72770   2
  22  -5  -4 -3.4390 4.38246   2
   0  -6  -4 186.835 22.0814   1
   0  -6  -4 145.724 14.8341   2
   0  -6  -4 148.924 21.5048   1
   0   6   4 169.889 22.9427   1
   0   6  -4 178.615 18.9577   1
   1   6  -4 7.05717 7.15024   1
  -1  -6  -4 -14.575 7.72385   1
   1  -6  -4 3.36757 9.76746   1
   1  -6  -4 2.87767 9.34325   1
  -1   6  -4 -2.4423 6.23940   1
   1  -6  -4 -1.9959 1.58367   2
  -2  -6  -4 79.3174 14.1500   1
   2   6  -4 66.4887 11.9775   1
   2  -6  -4 90.4926 14.8887   1
   2   6   4 65.7132 14.8242   1
  -2  -6   4 85.6564 12.0509   1
  -2  -6   4 82.4641 10.9967   1
   2  -6  -4 71.7336 7.20541   2
   2  -6  -4 39.2777 13.4145   1
   3   6  -4 366.332 38.8068   1
  -3  -6  -4 346.269 40.2831   1
   3  -6  -4 365.494 40.8576   1
   3  -6  -4 359.414 35.0553   2
   3  -6  -4 390.081 41.2751   1
  -3  -6   4 411.482 38.0379   1
   3   6   4 413.536 41.4952   1
   4   6  -4 2.17584 9.07546   1
  -4  -6  -4 9.71049 9.38733   1
  -4  -6   4 -3.9300 7.58267   1
   4   6   4 3.66592 11.2284   1
   4  -6  -4 8.60901 10.9765   1
   4  -6  -4 6.72577 2.11973   2
   4  -6  -4 0.68309 10.6073   1
  -5  -6  -4 39.6130 12.1981   1
   5   6  -4 27.0710 11.6829   1
   5  -6  -4 54.0820 5.61412   2
  -5  -6   4 54.7099 5.17940   2
   5  -6  -4 43.3766 14.1606   1
   5   6   4 43.4122 14.6285   1
  -5  -6   4 36.1855 10.7255   1
   6   6  -4 21.3063 10.9692   1
  -6  -6  -4 19.1059 11.1939   1
   6   6   4 21.8143 14.0846   1
  -6  -6   4 39.1853 4.17726   2
  -6  -6   4 48.7190 11.0924   1
   6  -6  -4 39.9239 14.6498   1
  -6   6  -4 41.6245 10.0355   1
   6  -6  -4 37.5689 4.68445   2
   6  -6  -4 22.0995 13.0548   1
  -7  -6  -4 3.25642 10.0523   1
   7   6  -4 -3.7213 10.6795   1
   7   6   4 -8.8933 12.1542   1
   7  -6  -4 -2.1996 12.6979   1
  -7   6  -4 10.9683 8.51475   1
  -7   6  -4 2.85227 1.57615   2
   7  -6  -4 6.89180 12.2447   1
  -7  -6   4 6.16420 1.87750   2
  -7  -6   4 10.4308 9.46086   1
   7  -6  -4 2.45816 2.42128   2
   8  -6   4 62.4666 11.8687   1
  -8  -6  -4 66.0123 14.9429   1
   8  -6   4 61.8204 11.6104   1
   8   6  -4 55.5016 15.2942   1
  -8   6  -4 66.4679 12.6983   1
   8   6   4 84.0370 18.6955   1
  -8  -6   4 67.4663 13.9676   1
   8  -6  -4 41.3488 16.6530   1
   8  -6  -4 66.7363 18.1564   1
   8  -6  -4 72.8833 7.43728   2
  -8   6  -4 81.0786 6.99060   2
  -8  -6   4 65.9465 7.09650   2
   9   6  -4 54.3104 15.7945   1
  -9   6   4 61.8408 6.38790   2
  -9   6   4 54.7502 14.0895   1
   9  -6   4 55.9508 12.0068   1
  -9  -6  -4 62.9244 15.0628   1
   9  -6   4 54.1378 12.1077   1
   9   6   4 31.5006 17.3904   1
  -9  -6   4 58.2076 6.28336   2
  -9   6  -4 56.9710 12.4126   1
  -9   6  -4 64.7764 6.15441   2
   9  -6  -4 46.9742 16.7610   1
   9  -6  -4 65.0923 6.69361   2
  -9  -6   4 66.4316 14.1668   1
   9  -6  -4 50.0252 18.0513   1
  10   6  -4 2.48258 13.3374   1
 -10  -6  -4 6.25429 11.2258   1
  10  -6   4 6.91952 9.70679   1
  10  -6   4 8.93277 10.5752   1
 -10   6   4 1.62650 2.02812   2
 -10   6   4 2.66007 10.6400   1
  10   6   4 19.1826 15.7059   1
 -10  -6   4 0.45811 2.10424   2
 -10   6  -4 5.30970 1.86209   2
 -10   6  -4 -6.3316 9.06826   1
 -10  -6   4 -1.4294 10.3600   1
  10  -6  -4 -5.3062 13.8381   1
  10  -6  -4 -1.5794 2.72567   2
 -11   6   4 14.0797 2.64549   2
 -11   6   4 3.41433 11.1996   1
  11  -6   4 20.7344 10.9725   1
 -11  -6  -4 23.8793 12.7345   1
  11  -6   4 16.1065 11.6821   1
  11   6  -4 12.8975 14.3654   1
 -11   6  -4 15.5204 10.3308   1
  11  -6  -4 -7.1489 13.7724   1
 -11  -6   4 13.8108 11.9203   1
 -11   6  -4 18.8676 2.51716   2
  11  -6  -4 17.8080 3.43062   2
 -11  -6   4 17.6739 2.74319   2
  11   6   4 13.5342 15.3681   1
 -12  -6  -4 21.3691 12.8530   1
  12  -6   4 28.0823 12.7821   1
  12   6  -4 16.7222 15.6732   1
 -12   6   4 20.3844 12.3164   1
 -12   6   4 26.5994 3.09909   2
 -12   6  -4 23.0884 3.00271   2
 -12  -6   4 23.8323 3.16589   2
  12   6   4 6.83854 15.9509   1
  12  -6  -4 5.41541 14.1790   1
 -12  -6   4 17.4440 12.0310   1
 -12   6  -4 11.8715 10.7666   1
 -13  -6  -4 24.1142 13.6424   1
 -13   6   4 30.7667 12.8398   1
 -13   6   4 38.2893 4.33767   2
  13  -6   4 19.2281 13.2415   1
  13   6  -4 62.4929 18.5730   1
 -13  -6   4 24.7117 12.8583   1
 -13   6  -4 34.3647 3.77686   2
 -13   6  -4 21.2938 11.8598   1
 -13  -6   4 34.0568 3.87556   2
  13   6   4 15.2762 17.1204   1
  13  -6  -4 23.5423 16.9432   1
  13  -6  -4 25.9881 4.53706   2
 -14   6   4 29.9738 3.43742   2
 -14   6   4 19.6722 12.0789   1
  14  -6   4 16.3257 13.1975   1
  14   6  -4 2.31722 16.1557   1
 -14  -6  -4 18.2336 13.5049   1
  14  -6  -4 -5.9722 15.2262   1
  14   6   4 25.0157 18.0485   1
 -14   6  -4 37.0820 12.7120   1
 -14   6  -4 31.3211 3.39804   2
 -14  -6   4 47.1364 14.2041   1
  14  -6  -4 26.0321 4.33615   2
 -14  -6   4 23.0210 3.50840   2
 -15  -6  -4 -5.5565 12.8741   1
  15   6  -4 7.54550 16.8368   1
 -15   6   4 -2.0559 10.9905   1
 -15   6   4 3.72954 2.20406   2
  15  -6   4 -6.9674 12.7831   1
 -15   6  -4 -0.2979 2.07535   2
  15  -6  -4 -4.1285 15.4441   1
 -15  -6   4 5.17512 12.8933   1
 -15  -6   4 -2.6387 2.37053   2
 -15   6  -4 -12.403 10.6574   1
  15   6   4 12.5883 18.2166   1
  15  -6  -4 -2.2645 3.36082   2
 -16   6   4 67.6696 16.0653   1
 -16   6   4 71.3337 6.47574   2
 -16  -6  -4 39.2609 15.4975   1
  16   6  -4 42.2746 19.5781   1
  16  -6   4 44.3365 17.5018   1
  16  -6  -4 57.7617 7.17980   2
 -16  -6   4 48.3029 16.3581   1
 -16  -6   4 60.4770 6.52769   2
  16   6   4 40.9767 21.7940   1
  16  -6  -4 27.4693 18.7583   1
 -16   6  -4 61.5357 6.43702   2
 -16   6  -4 33.7558 14.7710   1
  17   6  -4 19.7189 17.8985   1
 -17   6   4 8.66230 2.44995   2
 -17   6   4 12.5668 13.0708   1
 -17  -6  -4 -1.0109 13.0700   1
  17  -6   4 14.4712 15.7189   1
 -17  -6   4 9.53710 2.67783   2
 -17   6  -4 21.8046 12.1350   1
  17   6   4 0.59301 17.7993   1
 -17   6  -4 7.11862 2.38432   2
  17  -6  -4 1.96748 16.1089   1
 -17  -6   4 -10.748 12.0641   1
  17  -6  -4 0.89439 3.88746   2
 -18   6   4 18.5236 13.0366   1
 -18  -6  -4 -7.8139 14.0147   1
 -18  -6  -4 2.40191 2.84822   2
  18   6  -4 2.11749 18.4208   1
  18  -6   4 7.78228 16.3812   1
 -18   6   4 1.03763 2.37028   2
  18   6   4 23.1091 19.4212   1
 -18   6  -4 1.21730 2.37569   2
 -18  -6   4 1.20441 2.58454   2
  18  -6  -4 9.00141 17.8385   1
  18  -6  -4 11.3271 3.99076   2
 -18   6  -4 -10.927 11.5161   1
 -18  -6   4 -16.618 12.0373   1
 -19  -6  -4 15.8548 3.37078   2
  19   6  -4 44.3283 20.8165   1
  19  -6   4 7.97274 17.2612   1
 -19   6   4 15.6913 2.87980   2
 -19  -6  -4 2.62851 15.3108   1
 -19   6  -4 13.9373 13.1519   1
 -19   6  -4 11.4802 2.84247   2
  19   6   4 22.0975 20.3752   1
 -19  -6   4 13.7347 3.05625   2
  19  -6  -4 13.5870 19.1205   1
 -19  -6   4 6.61081 14.6258   1
  19  -6  -4 16.9695 4.45890   2
 -20  -6  -4 -4.8353 2.81745   2
 -20   6   4 3.33841 2.45096   2
 -20  -6   4 -3.4762 2.68971   2
  20  -6  -4 5.00410 4.31491   2
 -20   6  -4 -2.3972 2.44192   2
 -21  -6  -4 7.44945 3.18126   2
 -21   6   4 1.76843 2.65335   2
 -21   6  -4 7.25450 2.63060   2
 -21  -6   4 7.84708 2.95617   2
  21  -6  -4 11.8686 4.91266   2
   0  -7  -4 81.0909 7.98608   2
   0   7  -4 78.7808 12.8849   1
   0  -7  -4 96.8028 15.7729   1
   0  -7  -4 68.1587 15.3449   1
   1   7  -4 124.403 18.1382   1
  -1  -7  -4 119.226 11.9806   2
  -1  -7  -4 156.927 21.5873   1
  -1  -7  -4 112.440 18.5554   1
   1  -7  -4 125.524 12.0286   2
   1   7   4 122.621 20.8387   1
   1  -7  -4 148.987 21.7840   1
   1  -7  -4 160.327 21.1795   1
  -2  -7  -4 157.997 23.4316   1
   2  -7  -4 159.881 23.5111   1
   2   7   4 168.400 23.9768   1
   2  -7  -4 161.169 15.2975   2
  -2  -7   4 146.393 18.4712   1
   2  -7  -4 205.419 24.9001   1
  -3  -7  -4 20.8988 11.1394   1
   3   7  -4 18.2201 10.1233   1
   3   7   4 2.79624 11.9633   1
  -3  -7   4 13.2033 8.16201   1
   3  -7  -4 15.1105 11.8198   1
  -3  -7   4 16.6319 7.05128   1
   3  -7  -4 13.4645 2.43409   2
   3  -7  -4 12.3468 11.3473   1
  -4  -7  -4 102.163 16.2319   1
   4   7  -4 73.5270 14.6087   1
   4  -7  -4 42.0019 15.0743   1
   4  -7  -4 71.6476 16.3362   1
  -4  -7   4 89.5403 13.1922   1
   4   7   4 49.4802 17.2071   1
   4  -7  -4 73.5431 7.50875   2
  -5  -7  -4 46.3475 12.8305   1
   5   7  -4 4.70775 10.8246   1
   5  -7  -4 44.6797 14.8540   1
  -5  -7   4 28.7096 3.08643   2
   5  -7  -4 10.4308 12.4723   1
   5   7   4 9.94129 13.8607   1
   5  -7  -4 25.7300 3.42224   2
  -5  -7   4 29.0460 10.1562   1
   6   7  -4 53.2197 15.0474   1
  -6  -7  -4 60.2608 15.2671   1
   6   7   4 31.5464 16.3726   1
  -6  -7   4 55.0963 6.08739   2
   6  -7  -4 62.4766 6.45789   2
   6  -7  -4 64.0974 16.7578   1
  -6  -7   4 81.6228 13.7481   1
   6  -7  -4 86.4775 17.5696   1
   7   7  -4 23.5843 13.5003   1
  -7  -7  -4 30.1020 11.3774   1
  -7  -7   4 36.8570 10.9901   1
   7   7   4 17.0179 15.2398   1
   7  -7  -4 21.1848 14.6937   1
   7  -7  -4 8.03779 13.2079   1
  -7  -7   4 12.3803 2.47267   2
   7  -7  -4 17.9240 2.99450   2
   8   7  -4 -2.7595 12.9352   1
  -8  -7  -4 5.78006 11.1787   1
   8  -7  -4 15.1807 14.5080   1
  -8   7  -4 18.9283 10.4200   1
   8  -7  -4 20.9787 3.12687   2
  -8  -7   4 15.3973 2.53097   2
   8   7   4 -2.2000 14.7130   1
   8  -7  -4 21.4077 14.9929   1
  -8  -7   4 24.6716 11.4346   1
   9  -7   4 -1.0169 8.16080   1
   9   7  -4 -18.598 12.6161   1
  -9  -7  -4 18.5759 12.1351   1
   9  -7  -4 21.6256 15.9386   1
   9  -7  -4 3.85127 2.83363   2
  -9   7  -4 9.23773 2.05233   2
   9  -7  -4 14.5822 14.3067   1
  -9  -7   4 4.58509 2.16795   2
   9   7   4 15.4156 16.2076   1
  -9  -7   4 15.0477 11.0625   1
  -9   7  -4 13.5081 10.1800   1
  10  -7   4 10.7091 9.61602   1
  10   7  -4 -0.4294 13.7952   1
 -10  -7  -4 -0.5946 11.1025   1
  10  -7   4 17.8078 9.72429   1
  10  -7  -4 12.0481 16.1371   1
 -10   7  -4 14.0987 2.11074   2
 -10   7  -4 -9.9873 9.52663   1
  10  -7  -4 6.97460 3.02928   2
 -10  -7   4 10.7219 2.33985   2
 -10  -7   4 2.85450 10.7672   1
  10  -7  -4 -10.759 14.1110   1
  10   7   4 -5.5904 14.8946   1
  11  -7   4 5.28842 10.4944   1
 -11   7   4 4.15819 12.1528   1
  11  -7   4 -19.480 8.89207   1
 -11  -7  -4 14.0752 11.7423   1
  11   7  -4 22.4954 14.9884   1
 -11   7   4 1.24639 2.29074   2
 -11  -7   4 -2.5338 10.4779   1
  11   7   4 11.1210 16.2862   1
 -11   7  -4 4.22910 1.96941   2
 -11   7  -4 -9.3796 9.90353   1
  11  -7  -4 14.4650 14.9361   1
  11  -7  -4 10.9898 16.2209   1
  11  -7  -4 -3.2668 2.96937   2
 -11  -7   4 0.25554 2.15862   2
 -12  -7  -4 34.4791 14.7976   1
  12   7  -4 15.8163 15.5053   1
  12  -7   4 28.9996 12.1375   1
  12  -7   4 42.5286 12.4601   1
 -12   7   4 6.87270 12.2542   1
 -12  -7   4 14.5185 12.2902   1
  12  -7  -4 4.50134 17.1152   1
 -12   7  -4 19.3955 11.3203   1
  12  -7  -4 13.5048 15.6102   1
 -12  -7   4 20.2613 3.01679   2
  12  -7  -4 20.6679 4.19162   2
  12   7   4 12.4152 17.3137   1
  13   7  -4 -14.676 13.7045   1
  13  -7   4 -12.419 11.4736   1
  13  -7   4 -5.4648 10.6472   1
 -13  -7  -4 12.1020 13.3150   1
 -13   7   4 -0.4611 11.5374   1
 -13   7   4 5.14251 2.33680   2
 -13   7  -4 2.82917 10.0462   1
  13  -7  -4 3.57822 16.7736   1
 -13  -7   4 12.5096 12.6526   1
  13  -7  -4 -1.9920 14.7210   1
 -13  -7   4 1.64088 2.37698   2
 -13   7  -4 5.61556 2.01947   2
  13   7   4 -0.4678 17.7657   1
  13  -7  -4 1.50807 3.28842   2
  14  -7   4 27.9800 13.7185   1
  14  -7   4 59.2616 14.7845   1
  14   7  -4 29.7908 16.9664   1
 -14   7   4 10.5300 12.1847   1
 -14   7   4 23.4143 3.11995   2
 -14  -7  -4 34.0722 15.1840   1
 -14  -7   4 13.8959 3.19285   2
 -14   7  -4 -1.3599 10.5405   1
  14  -7  -4 20.1407 4.02478   2
  14   7   4 30.8563 19.6832   1
  14  -7  -4 2.89847 15.0342   1
 -14  -7   4 15.3214 13.3479   1
 -14   7  -4 21.8161 2.89976   2
 -15   7   4 9.37900 2.58266   2
  15  -7   4 23.1385 13.6525   1
 -15   7   4 20.6298 12.4141   1
 -15  -7  -4 19.8430 15.0624   1
  15  -7   4 18.2490 13.5142   1
  15   7  -4 -2.1453 14.9720   1
  15   7   4 10.2351 18.7642   1
 -15   7  -4 10.9744 2.43088   2
 -15  -7   4 7.24820 2.81646   2
 -15   7  -4 16.7620 11.0673   1
  15  -7  -4 9.23760 3.79481   2
  15  -7  -4 -6.2412 15.6430   1
 -15  -7   4 -9.1085 11.4711   1
  16   7  -4 -6.8155 15.1485   1
 -16  -7  -4 -8.6243 13.2546   1
 -16   7   4 7.27751 2.45618   2
  16  -7   4 10.5600 13.5774   1
 -16   7   4 22.8534 13.4091   1
 -16   7  -4 23.3193 11.5906   1
 -16   7  -4 10.8598 2.43496   2
 -16  -7   4 -7.4648 12.4510   1
  16   7   4 20.9697 19.8323   1
  16  -7  -4 4.08908 4.40023   2
 -16  -7   4 3.03759 2.81045   2
  16  -7  -4 4.02979 16.7915   1
 -17  -7  -4 -24.701 12.9291   1
  17  -7   4 0.23932 13.4960   1
  17   7  -4 1.12474 15.9403   1
 -17   7   4 21.2254 13.6734   1
 -17   7   4 3.67576 2.41219   2
  17  -7  -4 1.41181 4.72436   2
  17  -7  -4 -13.371 16.1384   1
 -17   7  -4 1.52232 2.28616   2
 -17  -7   4 -1.4585 14.1262   1
 -17   7  -4 9.03438 11.4489   1
 -17  -7   4 2.51466 2.81589   2
  17   7   4 -3.8244 19.6414   1
 -18   7   4 6.39030 2.48287   2
  18  -7  -4 4.96506 4.83692   2
 -18   7  -4 0.29753 2.41184   2
 -18  -7   4 -0.7620 2.89137   2
 -19  -7  -4 2.40480 3.39708   2
 -19   7   4 -2.9131 2.41554   2
 -19  -7   4 0.93087 3.19367   2
  19  -7  -4 -0.3464 5.17277   2
 -19   7  -4 -2.8159 2.39528   2
   0  -8  -4 34.5883 4.22960   2
   0  -8  -4 49.1061 14.0141   1
   0  -8  -4 30.4117 15.2339   1
   0   8  -4 43.3138 11.4628   1
   1   8  -4 -8.5880 9.04571   1
  -1  -8  -4 6.39727 1.83451   2
  -1  -8  -4 -0.9619 10.1927   1
  -1  -8  -4 -3.6769 9.64379   1
   1  -8  -4 0.57347 1.89998   2
   1  -8  -4 22.2756 12.1570   1
   1   8   4 0.03020 12.2340   1
   2   8  -4 51.8924 13.1055   1
  -2  -8  -4 49.5394 5.42234   2
  -2  -8  -4 53.9022 12.9640   1
  -2  -8  -4 64.4539 14.8136   1
   2   8   4 28.1366 15.1727   1
   2  -8  -4 57.5990 6.11313   2
   2  -8  -4 40.7753 14.1163   1
   3   8  -4 14.4035 10.7037   1
  -3  -8  -4 12.5223 10.9436   1
   3   8   4 29.9570 15.4289   1
  -3  -8   4 20.7346 2.33743   2
  -3  -8   4 8.02571 7.47714   1
   3  -8  -4 44.1170 13.9742   1
  -3  -8   4 12.3967 8.65908   1
   4   8  -4 104.366 18.5793   1
  -4  -8  -4 130.708 19.9540   1
  -4  -8   4 119.252 16.2889   1
  -4  -8   4 96.9398 15.6223   1
   4  -8  -4 113.240 20.4839   1
   4   8   4 110.814 21.7311   1
  -5  -8  -4 75.8389 15.1002   1
   5   8  -4 19.3895 13.0606   1
   5   8   4 14.9400 15.5197   1
  -5  -8   4 34.8459 4.18887   2
  -5  -8   4 31.7029 11.0703   1
   5  -8  -4 56.0307 15.8378   1
  -6  -8  -4 74.0871 16.5655   1
   6   8  -4 58.6601 16.6543   1
   6   8   4 39.6947 18.7248   1
  -6  -8   4 70.6765 6.74467   2
  -6  -8   4 48.9635 13.3131   1
   6  -8  -4 73.5885 17.9606   1
   7   8  -4 2.51553 13.7053   1
  -7  -8  -4 50.8484 14.1114   1
  -7  -8   4 27.9836 11.4971   1
   7   8   4 70.5767 18.9025   1
  -7  -8   4 25.5716 3.28640   2
   7  -8  -4 27.0585 15.1586   1
  -8  -8  -4 67.5849 16.1617   1
   8   8  -4 56.5295 17.4878   1
   8  -8  -4 48.9899 18.2437   1
  -8  -8   4 75.4348 14.7257   1
  -8  -8   4 66.0141 6.77479   2
   8   8   4 72.3309 19.8936   1
  -9  -8  -4 28.5607 13.6587   1
   9   8  -4 6.97001 14.5276   1
  -9  -8   4 -0.9033 10.8621   1
   9   8   4 -11.110 14.9942   1
   9  -8  -4 21.1613 16.2491   1
  10   8  -4 1.93364 15.1066   1
 -10  -8  -4 -1.7765 10.9630   1
 -10  -8   4 28.6464 3.28025   2
  10  -8  -4 14.3014 16.2856   1
 -10  -8   4 24.6250 12.1588   1
  10   8   4 43.2189 19.0007   1
 -11  -8  -4 0.74824 12.0385   1
  11   8  -4 16.0836 15.7528   1
  11  -8  -4 16.1606 16.7606   1
 -11  -8   4 2.84423 2.26551   2
  11   8   4 7.52665 17.6793   1
 -11  -8   4 5.97407 11.6922   1
 -11   8  -4 2.21148 10.7346   1
  12   8  -4 -7.1640 15.6438   1
  12  -8   4 3.47559 10.0495   1
 -12  -8  -4 5.77754 12.6965   1
  12  -8   4 8.20059 9.92949   1
 -12   8  -4 5.10704 10.8953   1
  12   8   4 -30.228 16.6735   1
 -12  -8   4 -3.3070 2.29835   2
  12  -8  -4 -3.3096 15.6481   1
 -12  -8   4 2.02443 12.5098   1
 -12   8  -4 -0.8978 2.11900   2
  13  -8   4 -6.0345 10.5331   1
  13  -8   4 -2.9013 10.7850   1
  13   8  -4 -28.107 15.2333   1
 -13  -8  -4 -0.3895 12.4431   1
 -13  -8   4 -2.7201 12.2689   1
  13  -8  -4 -0.7688 17.1378   1
 -13   8  -4 13.5086 11.0508   1
  13   8   4 5.67118 18.9767   1
 -13   8  -4 7.26018 2.31640   2
 -13  -8   4 3.18812 2.91292   2
 -14   8   4 -6.4624 13.6989   1
  14  -8   4 -1.5772 11.0557   1
 -14  -8  -4 6.64043 13.9903   1
  14  -8   4 12.9413 11.9166   1
  14   8  -4 -16.558 15.4548   1
  14  -8  -4 -1.2973 17.1090   1
 -14  -8   4 -13.620 12.3569   1
 -14  -8   4 11.6800 2.77455   2
  14   8   4 -17.114 18.2140   1
 -14   8  -4 8.96538 2.32924   2
 -14   8  -4 3.63295 10.8340   1
  15  -8   4 0.88493 11.8331   1
 -15   8   4 19.5626 2.97762   2
 -15  -8  -4 14.4424 15.9589   1
  15   8  -4 46.8730 20.4544   1
 -15   8   4 19.1898 14.6899   1
  15  -8   4 3.94731 12.2940   1
 -15  -8   4 -13.670 11.9373   1
 -15   8  -4 9.80384 2.47524   2
  15  -8  -4 -5.3784 17.6788   1
 -15   8  -4 2.62957 11.2781   1
 -15  -8   4 10.6736 3.01255   2
  15   8   4 31.4355 20.8828   1
  15  -8  -4 24.3069 4.66365   2
 -16   8   4 20.5738 3.26860   2
 -16   8  -4 18.9399 2.84154   2
  16  -8  -4 15.1331 5.35160   2
 -16  -8   4 16.9637 3.42513   2
 -17   8   4 4.94258 2.69311   2
 -17  -8   4 -5.0143 2.83286   2
 -17   8  -4 -4.5538 2.18905   2
   0  -9  -4 94.7871 18.8404   1
  -1  -9  -4 41.4599 13.3832   1
   1   9  -4 38.9198 13.6400   1
   1  -9  -4 36.1199 12.6069   1
   1  -9  -4 38.7200 14.2034   1
   2   9  -4 22.4821 11.9859   1
  -2  -9  -4 13.4638 12.2034   1
   2  -9  -4 52.9964 13.5048   1
   2  -9  -4 24.4806 12.8129   1
   2   9   4 21.5297 15.0939   1
  -3  -9  -4 3.92201 2.02197   2
  -3  -9  -4 0.91809 10.3594   1
   3   9  -4 -0.8003 10.8945   1
   3  -9  -4 -0.7770 11.4871   1
  -3  -9   4 3.86625 6.76399   1
   3   9   4 8.10332 14.3396   1
  -3  -9   4 19.9168 8.38349   1
   3  -9  -4 9.20936 11.3339   1
   4   9  -4 18.5210 12.1235   1
  -4  -9  -4 46.7587 13.2387   1
   4  -9  -4 8.32797 12.4747   1
   4   9   4 21.8606 15.3158   1
  -4  -9   4 17.1032 9.43440   1
   4  -9  -4 17.2032 13.5148   1
  -4  -9   4 12.0347 1.99552   2
  -4  -9   4 20.2639 7.79210   1
   5   9  -4 -4.3487 11.8885   1
  -5  -9  -4 -11.131 10.0661   1
  -5  -9   4 -22.612 7.95266   1
   5  -9  -4 13.9164 14.0893   1
  -5  -9   4 -0.6710 1.88273   2
   5  -9  -4 -4.3254 11.8879   1
   5   9   4 -5.6748 13.5595   1
  -5  -9   4 -0.1985 7.76646   1
   6   9  -4 33.9263 16.1671   1
  -6  -9  -4 59.7977 16.7750   1
  -6  -9   4 95.6768 14.3066   1
  -6  -9   4 67.0418 6.79226   2
   6  -9  -4 53.2140 18.0870   1
   6  -9  -4 85.6489 20.3126   1
   7   9  -4 26.2775 16.0297   1
  -7  -9  -4 58.0850 15.6536   1
   7  -9  -4 25.6453 16.3951   1
  -7  -9   4 59.8774 6.16697   2
  -7  -9   4 78.5612 14.4054   1
   7   9   4 83.3699 22.4034   1
   7  -9  -4 69.7062 18.4611   1
  -8  -9  -4 38.3609 14.0546   1
   8   9  -4 30.6541 16.5544   1
  -8  -9   4 25.8460 3.34436   2
  -8  -9   4 10.1226 11.2188   1
   8  -9  -4 49.1958 17.6964   1
   8   9   4 18.9105 16.6008   1
   8  -9  -4 32.5180 17.0978   1
  -9  -9  -4 12.9150 13.0325   1
   9   9  -4 5.54943 15.1136   1
   9   9   4 6.09905 16.5276   1
  -9  -9   4 -4.1820 11.3715   1
  -9  -9   4 6.20074 2.33122   2
   9  -9  -4 24.9660 16.8781   1
   9  -9  -4 11.6263 15.2376   1
 -10  -9  -4 8.11608 13.0149   1
  10   9  -4 32.5713 16.7532   1
  10   9   4 32.4537 19.5086   1
  10  -9  -4 -9.4615 14.7013   1
  10  -9  -4 31.1036 17.4829   1
 -10  -9   4 17.4951 2.83147   2
 -10  -9   4 -2.5695 12.1127   1
  11   9  -4 -20.014 16.0097   1
 -11  -9  -4 19.4327 13.3635   1
 -11  -9   4 13.6534 12.8625   1
  11   9   4 14.6072 19.4541   1
 -11  -9   4 10.9949 2.98701   2
  11  -9  -4 45.2709 18.4083   1
  11  -9  -4 21.8655 16.7028   1
  12   9  -4 -23.825 16.6719   1
 -12  -9  -4 3.42343 13.9239   1
  12  -9  -4 -12.984 16.0941   1
  12   9   4 -28.936 17.9906   1
  12  -9  -4 3.18721 16.3243   1
 -12  -9   4 20.4622 13.4255   1
 -12  -9   4 8.83971 2.53031   2
  15  -9  -4 43.3270 5.94466   2
   0 -10  -4 28.8634 14.2704   1
   0 -10  -4 30.9109 14.3886   1
  -1 -10  -4 15.5365 13.7267   1
  -1 -10  -4 18.7000 12.8929   1
   1 -10  -4 23.0905 2.98023   2
   1 -10  -4 6.83183 12.4367   1
   1 -10  -4 18.2656 13.2720   1
   2  10  -4 4.41575 12.6974   1
  -2 -10  -4 0.87539 11.7828   1
  -2 -10  -4 9.80857 11.8571   1
   2 -10  -4 14.2035 14.8203   1
   2 -10  -4 6.60694 12.2756   1
   2 -10  -4 10.4369 3.10787   2
  -3 -10  -4 26.4065 13.1651   1
  -3 -10  -4 32.7641 3.91236   2
   3  10  -4 32.4451 13.7165   1
  -3 -10  -4 22.7313 13.0107   1
   3  10   4 30.4879 17.3041   1
   3 -10  -4 13.5473 13.9602   1
   3 -10  -4 30.2030 14.1712   1
  -4 -10  -4 10.4157 12.9012   1
  -4 -10  -4 26.5296 12.6333   1
   4  10  -4 28.6409 14.5389   1
  -4 -10   4 7.38578 2.11813   2
   4 -10  -4 17.6556 13.6514   1
   4 -10  -4 4.83837 3.04837   2
   4  10   4 -1.3186 14.4194   1
   4 -10  -4 12.5404 14.6080   1
  -5 -10  -4 19.8537 13.6123   1
  -5 -10  -4 8.47500 10.4161   1
   5  10  -4 21.2782 16.2570   1
   5 -10  -4 13.6994 13.8094   1
  -5 -10   4 8.44061 9.32981   1
  -5 -10   4 6.48112 2.18310   2
   5 -10  -4 10.5332 14.4165   1
   5  10   4 12.3432 16.6830   1
  -5 -10   4 7.79949 1.74985   2
  -5 -10   4 14.0956 7.88979   1
   5 -10  -4 9.97259 2.69088   2
   6  10  -4 40.4080 15.5419   1
  -6 -10  -4 30.7833 14.5633   1
   6 -10  -4 15.3631 3.79498   2
   6 -10  -4 30.7553 16.1331   1
  -6 -10   4 16.9333 3.02297   2
   6 -10  -4 15.6227 15.8103   1
  -6 -10   4 22.0361 2.61977   2
  -6 -10   4 23.2633 11.0270   1
  -6 -10   4 19.7184 9.45401   1
   6  10   4 2.58749 15.1598   1
  -7 -10  -4 8.77417 13.8541   1
   7  10  -4 13.8885 15.8231   1
   7 -10  -4 -11.016 13.5365   1
   7 -10  -4 -3.3879 14.5722   1
  -7 -10   4 19.0605 11.1380   1
  -7 -10   4 15.0025 2.56815   2
   7 -10  -4 17.6471 3.61906   2
   7  10   4 8.77903 18.2009   1
  -7 -10   4 11.0846 9.03002   1
   8  10  -4 -7.2536 15.9972   1
  -8 -10  -4 2.64822 12.8821   1
   8 -10  -4 14.6939 16.2318   1
  -8 -10   4 3.32565 2.27889   2
   8  10   4 -22.773 16.2342   1
   8 -10  -4 1.90442 14.9559   1
  -8 -10   4 -4.8900 10.2214   1
   8 -10  -4 3.35265 3.39479   2
  -9 -10   4 20.8736 3.18549   2
   9 -10  -4 18.5680 3.54059   2
  10 -10  -4 4.27674 3.73823   2
 -10 -10   4 -3.0294 2.84211   2
  11 -10  -4 2.77660 3.87291   2
 -11 -10   4 -1.4515 2.75285   2
 -12 -10   4 17.8807 3.51793   2
  12 -10  -4 17.8650 4.02206   2
   0 -11  -4 36.5444 4.60146   2
  -1 -11  -4 11.7385 2.28075   2
   1 -11  -4 5.01631 2.95322   2
  -2 -11  -4 19.3582 3.21735   2
   2 -11  -4 20.6610 3.06939   2
  -3 -11  -4 47.7509 5.59367   2
   3 -11  -4 32.6636 5.15548   2
  -3 -11   4 47.9796 4.75071   2
  -4 -11  -4 8.94060 2.58547   2
   4 -11  -4 6.22515 2.58085   2
  -4 -11   4 4.86818 2.32138   2
  -5 -11  -4 16.4304 3.01376   2
   5 -11  -4 14.0499 3.49768   2
  -5 -11   4 15.2859 2.80341   2
  -6 -11  -4 24.8093 3.12796   2
  -6 -11   4 15.9264 2.90166   2
   6 -11  -4 13.1221 3.77058   2
   7 -11  -4 22.9161 3.99978   2
  -7 -11   4 33.5099 3.64692   2
  -7 -11   4 28.3113 3.57956   2
  -1   0  -5 -2.1585 5.58258   1
   1   0  -5 4.09867 6.51091   1
  -2   0  -5 1044.36 96.4254   1
   2   0  -5 974.781 96.6681   1
   2   0  -5 1028.62 94.8401   2
  -2   0   5 1065.51 94.8389   2
   2   0   5 991.079 96.2942   1
  -3   0   5 0.33137 0.96693   2
   3   0  -5 -0.1908 1.13616   2
   3   0   5 7.75522 6.49826   1
   3   0  -5 -5.0141 7.14712   1
  -3   0   5 3.23909 6.69694   1
  -3   0  -5 0.19072 6.29595   1
   4   0   5 956.086 92.0013   1
  -4   0   5 1026.11 92.3794   1
   4   0  -5 1019.99 92.7452   1
  -4   0  -5 940.107 91.9355   1
   4   0  -5 927.903 90.0453   2
  -5   0  -5 6.18106 7.25191   1
   5   0  -5 -10.197 9.21806   1
  -5   0   5 -5.0848 7.65627   1
   5   0   5 23.3899 7.14406   1
  -6   0   5 430.602 45.5892   1
  -6   0  -5 483.103 45.3273   1
   6   0  -5 432.007 46.1275   1
  -7   0  -5 8.39198 9.17893   1
   7   0  -5 1.46651 11.1902   1
  -7   0   5 -2.9398 1.65963   2
  -7   0   5 0.49860 9.25185   1
   8   0  -5 165.210 26.5841   1
   8   0  -5 210.561 19.3543   2
  -8   0  -5 169.351 24.4238   1
  -8   0   5 177.455 25.1319   1
  -8   0   5 225.750 19.2406   2
  -9   0  -5 -11.975 8.15913   1
   9   0  -5 8.10875 10.7019   1
  -9   0   5 -0.2264 9.10311   1
   9   0  -5 0.77222 2.00098   2
  10   0  -5 345.718 40.8522   1
  10   0  -5 382.198 34.6417   2
 -10   0  -5 385.518 39.4497   1
  10   0   5 332.068 42.0847   1
 -10   0   5 398.723 39.6862   1
 -10   0   5 365.064 34.5628   2
  11   0  -5 -11.601 10.6483   1
 -11   0   5 9.62764 10.0050   1
 -11   0  -5 6.77379 9.41743   1
 -12   0   5 187.562 23.1233   1
  12   0  -5 173.872 16.6045   2
  12   0   5 166.535 25.1581   1
  12   0  -5 132.062 23.4188   1
 -12   0   5 178.232 16.4141   2
 -12   0  -5 186.014 23.1736   1
 -13   0   5 6.53123 10.3569   1
  13   0   5 -2.1362 11.9235   1
  13   0  -5 10.1816 13.2819   1
  13   0  -5 -1.4200 2.57216   2
 -13   0  -5 -3.8998 1.93156   2
 -13   0   5 0.81172 1.93359   2
 -13   0  -5 -15.128 9.18833   1
 -14   0   5 284.271 27.9756   2
 -14   0   5 267.988 34.1872   1
  14   0  -5 304.060 38.1204   1
  14   0  -5 310.960 28.1327   2
 -14   0  -5 303.460 27.9795   2
  14   0   5 310.933 37.8016   1
 -14   0  -5 321.812 35.1789   1
  15   0   5 -11.224 14.3352   1
 -15   0   5 -8.2053 9.95988   1
 -15   0  -5 3.17413 2.16148   2
 -15   0  -5 -6.6966 10.8340   1
  15   0  -5 -9.3832 13.0882   1
 -15   0   5 4.42246 2.16472   2
  15   0  -5 1.10042 2.86416   2
  16   0   5 107.046 22.8586   1
 -16   0   5 113.242 11.3713   2
 -16   0  -5 93.5732 19.4249   1
  16   0  -5 115.622 11.7378   2
  16   0  -5 111.030 22.5057   1
 -16   0  -5 125.850 11.3389   2
 -16   0   5 113.845 19.5012   1
 -17   0   5 17.5510 12.3744   1
  17   0  -5 -1.5575 3.27536   2
 -17   0  -5 -2.3438 11.9259   1
  17   0   5 -7.5523 15.9605   1
 -17   0  -5 2.92598 2.40743   2
  17   0  -5 10.3157 15.6883   1
 -17   0   5 9.55221 2.37399   2
 -18   0  -5 25.0869 13.5228   1
  18   0   5 24.9727 17.2409   1
 -18   0  -5 6.56644 2.55880   2
  18   0  -5 -25.957 14.3485   1
 -18   0   5 8.02954 2.50341   2
 -18   0   5 15.4343 12.9032   1
 -19   0   5 1.73743 2.43989   2
  19   0  -5 -16.116 14.2576   1
  19   0   5 16.7128 17.9228   1
 -19   0  -5 15.9050 13.7280   1
 -19   0   5 -12.887 11.9700   1
 -19   0  -5 3.14454 2.52737   2
 -20   0  -5 80.9203 18.5024   1
 -20   0   5 50.3768 17.0327   1
 -20   0  -5 80.8254 8.00341   2
 -20   0   5 78.6080 7.98530   2
  20   0  -5 37.3346 19.8790   1
 -21   0  -5 0.96255 2.73479   2
 -21   0  -5 5.02109 13.1259   1
  21   0  -5 -17.894 16.1475   1
 -21   0   5 12.4680 12.9960   1
 -21   0   5 0.67561 2.60215   2
  21   0   5 18.1218 18.9044   1
 -22   0   5 -9.2723 13.6414   1
  22   0  -5 34.8094 19.9223   1
 -22   0  -5 37.4225 16.9332   1
 -22   0   5 15.0092 3.09259   2
 -22   0  -5 14.3238 3.25887   2
  22   0   5 -3.7078 19.2415   1
 -23   0  -5 1.18313 2.85716   2
 -23   0   5 -0.6411 2.70357   2
 -24   0   5 6.44402 2.89918   2
 -24   0  -5 7.57760 3.17014   2
   0  -1  -5 -11.563 6.23883   1
   1   1  -5 1238.30 108.980   1
   1   1  -5 1160.78 107.739   2
  -1  -1  -5 1163.24 109.689   1
   1  -1  -5 1215.40 107.766   2
   1   1   5 1100.53 109.851   1
  -1   1  -5 1031.77 108.500   1
   1  -1  -5 1225.74 110.130   1
   2   1  -5 145.836 17.2271   1
   2   1  -5 149.545 14.0175   2
  -2  -1  -5 136.001 18.3330   1
   2  -1  -5 154.200 14.0619   2
   2  -1  -5 159.988 19.0716   1
  -2  -1   5 144.937 16.6391   1
  -2   1  -5 152.522 16.2105   1
   3   1  -5 1091.47 104.612   2
  -3   1   5 1112.30 104.624   2
   3   1  -5 1191.75 106.509   1
  -3   1   5 1167.51 107.019   1
   3  -1   5 1098.63 105.607   1
  -3  -1  -5 1131.98 106.836   1
  -3   1  -5 1161.78 105.867   1
  -3  -1   5 1145.89 104.605   2
  -3  -1   5 1194.27 106.241   1
   3  -1  -5 1099.13 107.207   1
   3   1   5 1088.96 107.078   1
   3  -1  -5 1068.81 104.627   2
   4   1  -5 12.3003 8.27903   1
   4   1  -5 9.44275 1.65426   2
  -4  -1  -5 10.2030 8.22944   1
   4  -1   5 2.33509 6.49671   1
  -4   1   5 9.17824 1.53368   2
  -4   1   5 13.5706 8.46792   1
   4  -1  -5 14.4916 9.86254   1
  -4  -1   5 10.8326 1.43830   2
   4  -1  -5 6.89138 1.72716   2
  -4   1  -5 22.7287 6.74972   1
  -4  -1   5 15.1375 7.09364   1
   4   1   5 6.02701 8.96661   1
  -5   1   5 473.046 40.1689   2
   5   1  -5 447.858 43.9537   1
   5  -1   5 447.770 42.8316   1
  -5  -1  -5 406.387 43.4931   1
   5  -1  -5 375.341 44.4897   1
  -5  -1   5 423.217 43.1482   1
  -5   1  -5 423.916 42.6983   1
   5   1   5 420.342 44.0064   1
  -6  -1  -5 66.8065 12.6655   1
   6  -1   5 54.0736 11.4557   1
  -6   1   5 84.7504 13.0973   1
   6   1  -5 50.9325 12.9750   1
  -6   1  -5 60.8267 11.4120   1
   6   1   5 51.6985 13.2153   1
   6  -1  -5 51.0901 13.8017   1
  -6  -1   5 76.9778 12.3729   1
  -7   1   5 41.5586 4.09197   2
   7   1  -5 42.8407 12.0427   1
   7  -1   5 33.9669 10.8947   1
  -7   1   5 50.5883 11.7537   1
  -7  -1  -5 64.0026 12.1793   1
   7   1  -5 32.2663 4.20718   2
   7  -1  -5 42.9939 4.93955   2
   7  -1  -5 54.6399 13.8145   1
   7   1   5 39.3093 12.7754   1
  -7  -1   5 35.0422 4.05701   2
  -7  -1   5 65.9548 11.9093   1
  -8   1   5 692.771 62.1811   2
   8   1  -5 615.027 62.2071   2
  -8   1   5 697.040 66.2310   1
   8   1  -5 655.876 66.9226   1
   8  -1   5 671.855 65.9104   1
  -8  -1  -5 672.040 65.9647   1
  -8  -1   5 696.235 65.8147   1
  -8   1  -5 678.402 65.4694   1
   8  -1  -5 704.108 62.2270   2
   8  -1  -5 690.841 67.2771   1
   8   1   5 661.826 66.9994   1
  -8  -1   5 626.873 62.1786   2
   9   1  -5 25.0513 3.06115   2
   9  -1   5 28.7972 11.0250   1
  -9  -1  -5 38.8959 10.9354   1
  -9   1   5 24.1007 10.5483   1
   9   1  -5 11.1294 11.4265   1
  -9   1  -5 31.9344 10.4781   1
  -9  -1   5 23.3099 10.4825   1
   9   1   5 8.47083 11.1330   1
   9  -1  -5 23.2250 12.2265   1
  10  -1   5 232.662 26.8666   1
 -10   1   5 208.009 20.1436   2
 -10  -1  -5 230.312 26.4974   1
 -10   1   5 226.070 26.4637   1
  10   1  -5 235.208 28.4700   1
  10   1  -5 218.005 20.2632   2
 -10  -1   5 208.232 20.1531   2
 -10   1  -5 209.303 20.1467   2
 -10   1  -5 209.218 26.1809   1
  10  -1  -5 232.863 28.9654   1
 -10  -1   5 229.502 26.7032   1
  10  -1  -5 209.268 20.2692   2
  10   1   5 241.695 28.9980   1
  11   1  -5 87.8829 18.3881   1
  11  -1   5 84.0530 17.0523   1
 -11   1   5 146.336 19.2226   1
  11   1  -5 122.959 11.8441   2
 -11   1   5 123.450 11.6306   2
 -11  -1  -5 126.683 17.9090   1
 -11  -1   5 115.167 11.6235   2
 -11   1  -5 126.262 11.6307   2
  11  -1  -5 129.744 11.8541   2
 -11  -1   5 143.871 19.4055   1
 -11   1  -5 117.552 18.2229   1
  12   1  -5 -5.2209 12.0151   1
 -12  -1  -5 16.2133 10.1874   1
  12  -1   5 17.0471 10.0372   1
 -12   1   5 24.8956 10.8221   1
 -12   1   5 34.0180 3.64941   2
  12   1  -5 21.0033 3.47189   2
 -12   1  -5 31.7297 3.67247   2
 -12  -1   5 19.9050 10.4427   1
 -12  -1   5 33.8213 3.68055   2
  12  -1  -5 23.9610 3.49674   2
  12   1   5 23.5946 13.0100   1
 -12   1  -5 31.1638 11.4124   1
  12  -1  -5 25.8095 12.6753   1
 -13   1   5 67.1363 6.18847   2
 -13  -1  -5 40.8413 12.9950   1
  13   1  -5 67.2786 6.66643   2
  13   1  -5 25.5777 15.2330   1
 -13   1   5 54.8909 13.7890   1
 -13  -1   5 59.7173 6.17768   2
 -13  -1   5 36.4928 12.8420   1
 -13   1  -5 58.8562 6.17593   2
 -13   1  -5 41.8530 13.4324   1
  13  -1  -5 32.6029 15.1258   1
  13  -1  -5 59.0158 6.64861   2
  14   1  -5 10.4228 13.3478   1
  14   1  -5 19.7996 3.69895   2
 -14   1   5 21.6488 11.7678   1
 -14  -1  -5 21.9660 12.0761   1
 -14   1   5 26.7970 3.18131   2
 -14   1  -5 29.6765 3.27837   2
 -14  -1   5 24.2923 3.22159   2
  14   1   5 1.79901 13.8466   1
  14  -1  -5 30.0518 3.78854   2
  14  -1  -5 11.6409 14.5701   1
 -14   1  -5 41.5994 13.1365   1
 -14  -1   5 13.9372 11.7896   1
 -15  -1  -5 16.6426 12.4171   1
 -15  -1  -5 3.80902 2.27738   2
  15   1  -5 -8.1906 13.7271   1
 -15   1   5 7.05395 2.18854   2
 -15   1   5 16.0010 11.8106   1
 -15   1  -5 8.19891 2.32579   2
  15  -1  -5 2.62163 14.7040   1
 -15  -1   5 6.92281 2.22856   2
 -15  -1   5 8.86308 11.3222   1
  15   1   5 6.11293 15.2939   1
 -15   1  -5 15.1786 12.5939   1
  15  -1  -5 8.03258 3.04716   2
 -16   1   5 72.3288 7.27808   2
  16   1  -5 95.5036 20.3658   1
 -16  -1  -5 78.5784 7.30958   2
 -16  -1  -5 74.0119 16.5549   1
 -16   1   5 52.4984 15.0092   1
  16  -1  -5 42.8073 19.4312   1
  16   1   5 63.0635 19.9983   1
 -16  -1   5 66.1614 7.31912   2
 -16  -1   5 34.8832 14.8195   1
 -16   1  -5 75.9582 7.32622   2
 -16   1  -5 53.8829 16.2268   1
  16  -1  -5 69.3420 7.92867   2
 -17   1   5 59.0460 6.09567   2
  17   1  -5 16.9607 16.7461   1
 -17  -1  -5 59.9789 6.09191   2
 -17   1   5 47.0644 14.4295   1
 -17  -1  -5 64.2951 15.9490   1
  17  -1   5 25.0366 17.7007   1
  17  -1  -5 43.7347 6.18215   2
  17   1   5 28.9752 18.4463   1
  17  -1  -5 42.0048 18.9591   1
 -17  -1   5 71.4698 6.15158   2
 -17  -1   5 52.9885 15.2024   1
 -17   1  -5 81.3716 16.5903   1
 -17   1  -5 48.1405 6.13344   2
 -18  -1  -5 98.6753 9.18066   2
  18  -1   5 62.0786 21.4870   1
 -18   1   5 90.5542 9.12843   2
  18   1  -5 46.5163 20.8156   1
 -18   1   5 69.4618 16.9672   1
 -18  -1  -5 80.9902 19.3875   1
 -18  -1   5 64.4364 17.6384   1
  18  -1  -5 70.0646 21.8363   1
 -18   1  -5 94.3831 19.2150   1
  18  -1  -5 104.487 9.74679   2
 -18   1  -5 109.414 9.18313   2
 -18  -1   5 80.9268 9.14087   2
  18   1   5 40.5115 21.2023   1
  19   1  -5 46.2609 19.3692   1
  19  -1   5 20.3886 18.0679   1
 -19  -1  -5 27.0514 3.37926   2
 -19   1   5 17.7245 12.8098   1
 -19   1   5 17.7411 3.26115   2
 -19  -1  -5 -4.0802 13.7948   1
 -19   1  -5 15.8729 13.3484   1
 -19  -1   5 18.6031 3.34094   2
 -19   1  -5 27.0240 3.39544   2
  19  -1  -5 41.7572 19.1291   1
  19  -1  -5 20.3937 4.24298   2
 -19  -1   5 44.2624 14.5903   1
  19   1   5 27.4086 19.2272   1
 -20   1   5 18.6362 3.25353   2
 -20   1   5 30.7629 13.4501   1
 -20  -1  -5 21.9591 3.38888   2
 -20  -1  -5 11.5169 13.9454   1
  20  -1   5 15.6678 18.7025   1
  20   1  -5 -2.5277 16.2380   1
 -20  -1   5 31.4290 14.0979   1
 -20   1  -5 19.8585 3.39238   2
 -20  -1   5 26.1070 3.30261   2
  20  -1  -5 25.2953 19.5166   1
  20   1   5 -4.5994 18.9644   1
 -20   1  -5 -1.7893 13.0855   1
 -21  -1  -5 19.0042 3.22790   2
 -21   1   5 31.4696 13.5793   1
 -21  -1  -5 56.5014 18.0868   1
  21  -1   5 -10.828 17.6843   1
 -21   1   5 16.4921 3.07391   2
  21   1  -5 20.2611 18.3515   1
  21  -1  -5 -4.6559 17.5198   1
  21   1   5 -12.847 18.4438   1
 -21   1  -5 -1.3471 13.4134   1
 -21   1  -5 12.4372 3.18544   2
 -21  -1   5 17.4548 3.11765   2
 -21  -1   5 9.83520 13.2511   1
  22  -1   5 -11.799 18.3909   1
 -22   1   5 6.69012 2.68731   2
 -22   1   5 0.21947 13.1004   1
 -22  -1  -5 11.1158 14.9791   1
  22   1  -5 -0.5032 17.5912   1
 -22  -1  -5 2.60597 2.87410   2
 -22  -1   5 0.69832 13.1345   1
  22   1   5 8.56605 20.5348   1
  22  -1  -5 11.2253 18.8513   1
 -22   1  -5 8.65749 2.95103   2
 -22   1  -5 -12.101 14.0086   1
 -22  -1   5 -1.0644 2.73855   2
 -23  -1  -5 11.9523 3.18377   2
 -23   1   5 4.20547 2.77267   2
 -23  -1   5 6.19480 2.85606   2
 -23   1  -5 5.30798 2.98796   2
 -24  -1  -5 4.44165 3.05864   2
 -24   1   5 1.85623 2.79231   2
 -24   1  -5 -2.8949 3.04891   2
 -24  -1   5 1.23501 2.88496   2
   0  -2  -5 -13.842 7.55340   1
  -1  -2  -5 41.0997 9.91986   1
   1   2  -5 40.3600 6.71022   1
   1  -2  -5 50.2483 10.4580   1
   1  -2  -5 15.4902 10.0569   1
   1   2   5 43.8110 10.4150   1
   1  -2  -5 33.8135 3.95059   2
   2   2  -5 317.323 30.1753   2
  -2  -2  -5 332.333 34.4868   1
   2   2  -5 349.544 32.2697   1
   2  -2  -5 318.448 30.2333   2
   2  -2  -5 347.330 35.0150   1
   2  -2  -5 321.328 34.4966   1
   2   2   5 298.563 34.4348   1
   3   2  -5 470.601 40.1195   2
   3   2  -5 416.757 42.5118   1
  -3  -2  -5 390.456 43.7277   1
   3  -2  -5 436.309 40.1625   2
  -3  -2   5 419.381 40.0918   2
  -3  -2   5 429.745 41.8622   1
   3  -2  -5 437.105 44.5918   1
   3   2   5 432.191 44.2818   1
  -4   2   5 235.712 19.5621   2
  -4  -2  -5 190.460 24.9496   1
  -4   2   5 211.139 25.1008   1
   4   2  -5 196.043 23.8528   1
   4  -2  -5 206.114 26.2609   1
  -4   2  -5 185.713 21.8211   1
   4   2   5 184.963 25.8598   1
  -4  -2   5 208.479 22.9032   1
   5   2  -5 602.346 58.1271   1
  -5  -2  -5 610.664 58.5168   1
   5  -2   5 577.663 56.0504   1
  -5   2   5 603.066 58.5252   1
  -5   2   5 543.103 54.5831   2
   5   2  -5 621.847 54.5986   2
   5   2   5 541.254 58.8749   1
  -5   2  -5 577.268 56.5083   1
  -5  -2   5 648.252 54.5734   2
   5  -2  -5 562.301 54.6248   2
   5  -2  -5 580.175 59.3395   1
  -5  -2   5 573.810 57.2264   1
   6  -2   5 367.068 34.5051   1
  -6   2   5 365.556 36.6958   1
   6   2  -5 300.731 31.6962   2
   6   2  -5 314.638 36.5934   1
  -6  -2  -5 343.497 36.6286   1
  -6   2   5 346.894 31.6576   2
   6  -2  -5 338.670 37.9622   1
   6  -2  -5 331.576 31.7445   2
  -6  -2   5 367.002 35.5488   1
   6   2   5 367.461 38.3080   1
  -6   2  -5 349.126 34.9597   1
  -7  -2  -5 76.0708 13.9500   1
   7  -2   5 65.4416 11.9824   1
   7   2  -5 56.4938 14.1326   1
  -7   2   5 75.2566 7.29041   2
  -7   2   5 92.8840 14.2006   1
  -7  -2   5 104.345 13.8305   1
  -7   2  -5 103.875 14.4625   1
   7  -2  -5 77.7104 7.56304   2
   7  -2  -5 40.8228 14.8868   1
   7   2   5 56.1881 15.0190   1
  -7   2  -5 69.0904 7.26333   2
   8   2  -5 6.67977 2.14133   2
  -8   2   5 -0.0412 9.24554   1
  -8   2   5 11.2227 1.89180   2
   8   2  -5 6.10677 10.4529   1
  -8  -2  -5 17.2761 10.2242   1
   8  -2   5 19.9446 9.53956   1
  -8   2  -5 16.3177 1.89001   2
  -8   2  -5 13.5417 9.00962   1
   8   2   5 11.1295 11.8866   1
   8  -2  -5 14.3002 2.23519   2
   8  -2  -5 7.12036 11.8624   1
  -8  -2   5 12.2197 9.50004   1
   9  -2   5 23.7968 10.7175   1
   9   2  -5 24.0946 3.37406   2
  -9   2   5 37.6026 10.9978   1
  -9   2   5 30.7474 3.54731   2
  -9  -2  -5 24.6461 10.9946   1
   9   2  -5 26.7288 12.0616   1
   9   2   5 36.7451 13.3178   1
  -9  -2   5 34.1634 10.7806   1
  -9  -2   5 37.6462 3.56809   2
  -9   2  -5 35.0133 10.4578   1
   9  -2  -5 21.7125 12.4179   1
   9  -2  -5 25.5909 3.46843   2
  10   2  -5 203.697 27.6099   1
  10   2  -5 196.667 19.4351   2
 -10   2   5 205.496 19.3268   2
  10  -2   5 236.498 26.5896   1
 -10  -2  -5 233.997 26.2594   1
 -10   2   5 219.379 25.9674   1
  10  -2  -5 200.502 27.8009   1
 -10   2  -5 206.102 19.3195   2
 -10  -2   5 195.513 19.3225   2
 -10   2  -5 241.011 25.7571   1
  10  -2  -5 190.716 19.4592   2
 -10  -2   5 221.849 25.9400   1
  10   2   5 257.398 28.7650   1
 -11   2   5 403.656 37.4892   2
  11   2  -5 390.525 43.6015   1
 -11  -2  -5 405.805 42.5881   1
 -11   2   5 358.948 42.2254   1
  11  -2   5 410.314 43.0003   1
 -11  -2   5 395.132 37.4926   2
 -11   2  -5 417.953 37.4827   2
  11   2   5 412.681 44.4824   1
 -11   2  -5 405.040 42.0399   1
 -11  -2   5 381.693 42.4053   1
  11  -2  -5 419.025 37.5878   2
 -12   2   5 29.4542 3.45961   2
  12   2  -5 17.0233 13.0869   1
  12  -2   5 29.8345 12.9560   1
 -12   2   5 31.0161 11.2189   1
 -12  -2  -5 34.4810 11.8002   1
 -12   2  -5 62.9653 12.5240   1
  12   2   5 13.7730 13.3321   1
  12  -2  -5 19.8465 13.3976   1
 -12  -2   5 31.9284 3.52417   2
 -12  -2   5 24.2429 11.2944   1
  12  -2  -5 26.6488 3.89264   2
 -12   2  -5 33.2146 3.50708   2
 -13   2   5 27.8142 3.18033   2
  13   2  -5 9.34339 12.8613   1
  13  -2   5 13.7590 13.4310   1
 -13   2   5 1.88039 10.6701   1
 -13  -2  -5 19.1097 11.3959   1
 -13  -2   5 32.9804 12.3261   1
 -13   2  -5 22.7144 3.19995   2
 -13   2  -5 35.6598 12.3731   1
  13  -2  -5 30.2861 14.7990   1
  13  -2  -5 22.9154 3.74485   2
 -13  -2   5 36.2164 3.87179   2
 -14   2   5 135.902 20.9856   1
 -14   2   5 155.205 13.5568   2
 -14  -2  -5 152.081 22.7249   1
  14  -2   5 142.963 22.5819   1
  14  -2  -5 88.7435 22.0957   1
 -14   2  -5 143.737 13.5998   2
 -14   2  -5 128.197 20.8200   1
 -14  -2   5 120.418 20.3433   1
 -14  -2   5 139.407 13.5701   2
  14  -2  -5 145.161 13.8575   2
 -15   2   5 24.6796 12.3492   1
 -15  -2  -5 54.6284 13.6569   1
  15  -2   5 20.4709 15.3202   1
  15   2  -5 22.2894 15.0691   1
  15  -2  -5 9.43274 15.3589   1
 -15  -2   5 25.7939 12.6102   1
  15  -2  -5 30.3421 4.06181   2
 -15   2  -5 12.4077 12.6799   1
  15   2   5 16.4924 16.2286   1
 -16  -2  -5 49.1440 15.0095   1
  16   2  -5 21.8420 15.6163   1
  16  -2   5 67.6236 17.3184   1
 -16   2   5 32.3107 3.93656   2
 -16   2   5 11.8119 11.9493   1
 -16  -2   5 42.3407 4.59581   2
  16   2   5 44.5372 18.5005   1
 -16  -2   5 16.7279 13.2745   1
 -16   2  -5 17.4232 12.9186   1
 -16   2  -5 37.6511 4.04148   2
  16  -2  -5 9.81777 16.5709   1
  16  -2  -5 28.6384 4.62450   2
 -17   2   5 7.12931 2.41276   2
 -17  -2  -5 31.7062 14.1537   1
 -17   2   5 -2.2740 11.2016   1
  17   2  -5 3.94531 14.3717   1
 -17  -2  -5 8.76033 2.53874   2
  17  -2   5 35.6643 15.1041   1
 -17  -2   5 9.14385 2.49549   2
  17  -2  -5 -13.585 16.5150   1
 -17  -2   5 15.3084 13.1198   1
  17   2   5 6.82173 17.3093   1
 -17   2  -5 6.28606 2.54932   2
 -17   2  -5 10.1152 12.8989   1
  17  -2  -5 11.1282 3.56153   2
 -18   2   5 69.6603 16.8233   1
 -18   2   5 75.6318 7.61805   2
 -18  -2  -5 49.4100 16.9133   1
  18  -2   5 50.5424 17.9032   1
 -18  -2  -5 82.4069 7.65654   2
  18   2  -5 57.9394 20.3400   1
 -18   2  -5 72.1377 7.70316   2
 -18  -2   5 63.1994 7.65232   2
 -18  -2   5 75.0338 17.5238   1
  18  -2  -5 91.6001 8.34880   2
  18   2   5 28.2667 20.0999   1
 -18   2  -5 74.6097 17.3135   1
 -19   2   5 17.1614 14.0382   1
  19  -2   5 53.0163 21.1079   1
 -19  -2  -5 50.1699 16.2894   1
  19   2  -5 43.6125 19.6080   1
 -19  -2  -5 41.0686 5.17460   2
 -19   2   5 46.6333 5.08012   2
  19  -2  -5 37.5825 5.35154   2
  19   2   5 32.2090 20.2505   1
  19  -2  -5 20.5000 18.7672   1
 -19  -2   5 28.3029 14.8184   1
 -19  -2   5 36.1875 4.64394   2
 -19   2  -5 26.1952 14.8913   1
 -19   2  -5 47.5083 5.18539   2
 -20   2   5 -6.9102 11.9973   1
 -20   2   5 25.9124 3.57707   2
  20   2  -5 30.6547 18.2707   1
 -20  -2  -5 19.7383 14.7342   1
 -20  -2  -5 30.1072 3.71233   2
  20   2   5 28.5077 20.6416   1
 -20  -2   5 17.6764 14.6009   1
 -20   2  -5 22.1556 3.72398   2
  20  -2  -5 24.0089 4.70263   2
  20  -2  -5 31.3754 19.3819   1
 -20   2  -5 51.0814 17.1183   1
 -20  -2   5 27.1242 3.60978   2
 -21   2   5 0.89737 2.56014   2
 -21  -2  -5 9.29026 14.7729   1
 -21   2   5 -3.8633 11.5710   1
 -21  -2  -5 4.83472 2.77998   2
  21   2  -5 11.0521 18.0499   1
 -21   2  -5 13.6104 14.6919   1
 -21   2  -5 3.84622 2.88491   2
  21   2   5 -23.357 17.1708   1
 -21  -2   5 0.00454 2.64480   2
  21  -2  -5 -10.032 16.3539   1
 -21  -2   5 -17.370 11.3249   1
 -22  -2  -5 7.95118 14.1718   1
  22   2  -5 29.6787 19.6962   1
 -22   2   5 -9.3020 11.8689   1
 -22  -2  -5 6.24046 2.91768   2
 -22   2   5 4.87814 2.69218   2
 -22   2  -5 -6.6563 13.6008   1
  22   2   5 33.2103 22.3911   1
  22  -2  -5 16.9095 19.1603   1
 -22  -2   5 4.47016 2.79154   2
 -22  -2   5 7.87597 12.8209   1
 -22   2  -5 4.37455 2.92083   2
 -23  -2  -5 0.44888 2.88538   2
 -23   2   5 -2.2859 2.73986   2
 -23  -2   5 0.43845 2.76477   2
 -23   2  -5 1.36118 2.93527   2
   0   3   5 8.44203 10.5703   1
   0  -3  -5 -5.5478 9.72224   1
  -1  -3  -5 40.8242 12.5993   1
   1  -3  -5 73.6717 14.0387   1
   1   3   5 85.9379 14.3648   1
   1  -3  -5 82.9512 14.0211   1
   1  -3  -5 66.8427 6.77884   2
   2   3  -5 55.1720 9.61638   1
  -2  -3  -5 35.0933 11.9835   1
   2  -3  -5 54.0731 13.5649   1
   2  -3  -5 72.1771 6.35077   2
   2  -3  -5 50.7066 13.5919   1
   2   3   5 60.8922 14.2000   1
   3   3  -5 190.347 21.0374   1
  -3  -3  -5 176.175 23.4591   1
   3  -3  -5 219.345 24.9576   1
   3  -3  -5 212.828 24.7941   1
   3   3   5 189.123 24.7677   1
   3  -3  -5 168.315 17.1468   2
   4   3  -5 275.892 32.2717   1
  -4  -3  -5 343.116 34.3757   1
   4  -3  -5 322.719 28.9139   2
  -4  -3   5 310.354 28.7864   2
  -4   3  -5 294.389 30.5492   1
   4  -3  -5 306.621 35.1892   1
  -4  -3   5 314.556 31.4952   1
   4   3   5 306.744 35.2437   1
   5   3  -5 14.1617 9.37849   1
  -5   3   5 40.1140 4.30173   2
  -5   3   5 39.7469 11.7970   1
  -5  -3  -5 68.0352 12.4492   1
  -5   3  -5 40.8402 8.26200   1
  -5  -3   5 56.0416 10.1220   1
   5   3   5 32.4053 13.1113   1
   5  -3  -5 15.3961 12.0858   1
  -6   3   5 344.577 34.6037   2
  -6  -3  -5 397.166 40.1174   1
   6   3  -5 331.568 38.8119   1
   6  -3   5 387.918 36.2834   1
  -6   3   5 362.029 39.3272   1
  -6   3  -5 382.653 37.2980   1
  -6  -3   5 406.740 38.2739   1
  -6  -3   5 383.778 34.6069   2
  -6   3  -5 364.847 34.5623   2
   6  -3  -5 376.480 34.6543   2
   6  -3  -5 388.419 41.3321   1
   6   3   5 350.661 40.5298   1
   7  -3   5 134.888 16.8572   1
  -7   3   5 121.872 19.4591   1
  -7   3   5 126.657 12.4395   2
  -7  -3  -5 141.694 20.0912   1
  -7   3  -5 127.103 17.2974   1
   7  -3  -5 113.536 19.5287   1
   7  -3  -5 127.343 12.5898   2
  -7  -3   5 141.693 12.4363   2
   7   3   5 147.686 21.9944   1
  -7   3  -5 133.565 12.4040   2
  -7  -3   5 119.846 18.5400   1
   8  -3   5 161.478 18.9605   1
   8   3  -5 129.418 20.8166   1
  -8   3   5 131.465 20.3790   1
  -8  -3  -5 156.722 20.7547   1
   8   3   5 111.286 20.5043   1
   8  -3  -5 158.021 23.3696   1
  -8  -3   5 138.837 13.5788   2
  -8   3  -5 141.518 13.5468   2
  -8   3  -5 160.777 19.1161   1
  -8  -3   5 161.195 20.1718   1
   8  -3  -5 148.104 13.7503   2
   9  -3   5 47.3822 11.5092   1
  -9  -3  -5 68.8874 13.3205   1
   9   3  -5 39.9340 12.3112   1
  -9   3   5 65.3774 6.22117   2
  -9   3   5 58.5669 12.5765   1
   9  -3  -5 39.2776 14.3193   1
   9   3   5 69.3928 15.1523   1
  -9  -3   5 64.7635 12.7063   1
   9  -3  -5 63.8118 6.59584   2
  -9   3  -5 61.4393 6.19867   2
  -9   3  -5 54.8787 11.4325   1
  -9  -3   5 63.3807 6.25638   2
 -10   3   5 23.0332 9.78956   1
  10  -3   5 21.4197 10.1523   1
 -10  -3  -5 39.8847 11.6443   1
  10   3  -5 4.84772 10.3468   1
 -10  -3   5 29.0819 10.2454   1
  10  -3  -5 2.53128 11.2991   1
  10   3   5 12.2788 12.2674   1
  10  -3  -5 17.5139 3.00678   2
 -10   3  -5 27.2536 9.85792   1
 -11   3   5 162.431 15.4007   2
 -11  -3  -5 154.291 22.9696   1
  11   3  -5 115.663 21.6605   1
 -11   3   5 178.470 22.6357   1
  11  -3   5 180.346 23.5072   1
  11  -3  -5 182.802 25.7675   1
 -11   3  -5 169.416 15.4015   2
  11   3   5 111.295 23.0862   1
  11  -3  -5 165.427 15.6067   2
 -11  -3   5 163.650 15.4181   2
 -11   3  -5 180.073 21.9076   1
 -11  -3   5 161.990 22.3402   1
 -12  -3  -5 83.6593 15.8606   1
 -12   3   5 83.7039 15.2941   1
  12   3  -5 47.0682 15.4562   1
 -12   3   5 81.9344 8.12659   2
  12  -3   5 65.7687 16.4726   1
 -12  -3   5 84.3550 15.8254   1
 -12  -3   5 86.2766 8.17179   2
  12  -3  -5 65.2937 17.8815   1
  12   3   5 54.3926 17.6050   1
 -12   3  -5 87.0758 8.16843   2
 -12   3  -5 68.9161 14.9165   1
  12  -3  -5 85.3565 8.55476   2
  13   3  -5 196.155 31.7749   1
  13  -3   5 250.988 32.3938   1
 -13   3   5 240.471 30.4533   1
 -13   3   5 254.461 23.3614   2
 -13  -3  -5 251.166 30.8480   1
 -13   3  -5 258.082 30.4427   1
 -13  -3   5 238.484 23.3741   2
  13   3   5 267.312 34.6160   1
  13  -3  -5 260.163 23.5609   2
 -13  -3   5 257.118 30.7400   1
 -13   3  -5 251.081 23.3802   2
  14  -3   5 42.6973 16.1677   1
 -14   3   5 22.9390 12.5895   1
 -14   3   5 60.1584 5.33687   2
 -14  -3  -5 25.5663 13.6907   1
  14   3  -5 38.4535 15.3116   1
  14  -3  -5 40.5579 17.0548   1
  14   3   5 50.7846 17.8049   1
 -14   3  -5 26.6358 13.5555   1
  14  -3  -5 40.2938 5.40861   2
 -14   3  -5 52.1857 5.44126   2
 -14  -3   5 47.3774 5.41381   2
 -14  -3   5 47.2062 14.2729   1
 -15   3   5 18.2405 2.73998   2
 -15   3   5 23.0539 12.4428   1
  15   3  -5 14.3942 14.0670   1
 -15  -3  -5 23.0502 12.9059   1
  15  -3   5 31.6791 16.6462   1
  15   3   5 -0.2036 15.2530   1
 -15  -3   5 17.3950 2.96307   2
 -15   3  -5 15.7493 2.90600   2
 -15  -3   5 18.8983 12.3020   1
  15  -3  -5 19.5801 3.64309   2
 -15   3  -5 16.0250 12.1518   1
  15  -3  -5 9.62342 15.5171   1
 -16   3   5 76.2967 16.3480   1
 -16   3   5 87.9559 8.12605   2
 -16  -3  -5 96.6417 18.2932   1
  16   3  -5 35.4612 18.3428   1
  16  -3   5 74.0878 20.2399   1
 -16   3  -5 82.5691 17.5388   1
 -16  -3   5 73.4035 8.19876   2
  16   3   5 50.4858 19.6736   1
 -16   3  -5 85.5188 8.22164   2
  16  -3  -5 81.4301 8.74611   2
 -16  -3   5 72.1264 17.3810   1
  17   3  -5 68.3530 21.2415   1
  17  -3   5 99.3450 22.4987   1
 -17   3   5 106.269 10.1968   2
 -17  -3  -5 89.7731 18.9978   1
 -17   3  -5 99.1815 10.2888   2
  17   3   5 107.841 24.3464   1
  17  -3  -5 124.403 10.8041   2
 -17  -3   5 111.428 10.2897   2
 -17   3  -5 81.4278 18.2638   1
 -17  -3   5 61.7380 17.8743   1
  17  -3  -5 83.7685 23.0869   1
 -18  -3  -5 21.6395 13.8392   1
 -18   3   5 7.11380 2.30664   2
  18  -3   5 -6.0139 16.5709   1
 -18   3   5 2.51001 11.1583   1
 -18  -3  -5 5.10367 2.51770   2
  18   3  -5 4.31613 16.8880   1
 -18   3  -5 -2.7494 12.3182   1
 -18  -3   5 7.16507 12.1634   1
  18  -3  -5 0.60050 17.8165   1
  18  -3  -5 0.19234 3.56418   2
 -18  -3   5 -0.3188 2.50417   2
  18   3   5 -20.183 15.6901   1
 -18   3  -5 2.91634 2.53912   2
 -19   3   5 12.8979 11.7826   1
  19  -3   5 -17.004 16.5718   1
 -19   3   5 4.17027 2.45394   2
 -19  -3  -5 13.1561 14.4491   1
 -19  -3  -5 9.41709 2.82074   2
  19   3  -5 12.5262 17.1794   1
 -19   3  -5 14.3081 13.5949   1
 -19  -3   5 8.66527 2.73127   2
  19  -3  -5 0.53641 3.87046   2
 -19  -3   5 11.9306 12.3087   1
 -19   3  -5 4.70043 2.70016   2
  19  -3  -5 15.3198 18.0800   1
  19   3   5 17.7542 17.9155   1
  20   3  -5 -4.5450 16.2781   1
 -20   3   5 6.79403 2.56302   2
  20  -3   5 -11.574 17.0089   1
 -20  -3  -5 7.36307 13.5579   1
 -20  -3  -5 3.88663 2.78893   2
 -20   3   5 10.4750 12.2885   1
  20  -3  -5 2.81208 17.3417   1
 -20  -3   5 8.16044 2.68361   2
 -20   3  -5 16.9586 14.5490   1
  20  -3  -5 -2.6012 3.92670   2
  20   3   5 5.00020 17.0092   1
 -20   3  -5 3.26345 2.73450   2
 -20  -3   5 11.9939 12.7295   1
 -21  -3  -5 9.70970 3.04879   2
 -21   3   5 -3.2274 12.3528   1
 -21  -3  -5 4.04878 14.4539   1
  21   3  -5 31.7279 19.3868   1
  21  -3   5 5.50981 20.4053   1
 -21   3   5 5.50123 2.78955   2
  21  -3  -5 13.3801 4.48689   2
 -21   3  -5 11.0700 2.97104   2
 -21  -3   5 8.07808 2.87792   2
  21   3   5 23.0112 20.1630   1
 -21  -3   5 1.09881 13.1291   1
  21  -3  -5 11.0984 19.3815   1
 -21   3  -5 -2.6383 14.2964   1
 -22  -3  -5 12.9658 3.33190   2
 -22   3   5 2.95695 2.70755   2
 -22   3  -5 8.82311 2.95019   2
  22  -3  -5 4.59926 4.43092   2
 -22  -3   5 6.59635 2.91282   2
 -23  -3  -5 6.02017 3.19062   2
 -23   3   5 7.35171 2.82875   2
 -23  -3   5 4.39816 2.87284   2
 -23   3  -5 1.08103 2.91681   2
   0   4   5 -6.2607 10.0847   1
   0  -4  -5 0.31039 9.17512   1
   1   4  -5 79.7026 11.7246   1
  -1  -4  -5 98.0257 15.0395   1
   1   4   5 77.8700 15.6061   1
   1  -4  -5 82.4058 15.0502   1
   1  -4  -5 84.1049 8.18630   2
   1  -4  -5 86.6046 15.4948   1
   2   4  -5 88.4083 12.7837   1
  -2  -4  -5 94.4076 14.7966   1
   2  -4  -5 79.9573 7.69996   2
   2   4   5 96.7357 15.8788   1
   2  -4  -5 46.4957 14.4683   1
   2  -4  -5 57.0456 14.5532   1
   3   4  -5 619.095 63.2058   1
  -3  -4  -5 659.475 65.0989   1
   3  -4  -5 635.203 60.8001   2
   3   4   5 672.927 65.9850   1
   3  -4  -5 709.381 65.9100   1
   3  -4  -5 661.325 65.5255   1
   4   4  -5 72.4684 12.5727   1
  -4  -4  -5 96.0865 14.8067   1
   4  -4  -5 74.9362 7.13819   2
  -4  -4   5 69.4164 6.85790   2
   4  -4  -5 72.8045 15.4695   1
   4  -4  -5 53.2285 14.3519   1
  -4  -4   5 74.3646 10.7020   1
  -4   4  -5 75.3032 10.7360   1
   4   4   5 47.1605 14.3699   1
   5   4  -5 358.174 37.4261   1
  -5  -4  -5 363.817 39.0728   1
   5  -4  -5 339.035 33.3350   2
   5   4   5 363.578 40.0561   1
  -5   4  -5 352.884 33.2288   2
  -5  -4   5 367.790 36.3738   1
   5  -4  -5 391.623 39.8929   1
  -5  -4   5 342.963 33.2525   2
  -5   4  -5 381.553 35.6073   1
   5  -4  -5 371.982 40.1298   1
  -6   4   5 201.872 18.5133   2
   6   4  -5 180.618 24.1661   1
  -6   4   5 179.066 24.7033   1
  -6  -4  -5 197.681 25.0797   1
  -6  -4   5 232.796 23.3843   1
  -6   4  -5 192.023 18.4299   2
   6  -4  -5 195.890 18.6015   2
   6  -4  -5 202.854 27.1865   1
  -6  -4   5 194.125 18.4603   2
   6   4   5 189.281 26.9467   1
  -6   4  -5 212.904 22.0307   1
  -7   4   5 229.694 21.5231   2
  -7  -4  -5 224.565 27.5025   1
  -7   4   5 219.934 27.3294   1
   7  -4  -5 213.268 28.8191   1
  -7   4  -5 236.026 24.9081   1
   7  -4  -5 238.301 21.6215   2
  -7   4  -5 231.864 21.4563   2
  -7  -4   5 242.704 25.9816   1
   7   4   5 236.765 29.7895   1
  -7  -4   5 220.897 21.4802   2
  -8  -4  -5 135.059 19.0569   1
  -8   4   5 120.268 11.9180   2
  -8   4   5 132.846 18.5788   1
   8  -4   5 117.719 16.4154   1
  -8   4  -5 132.192 11.8747   2
   8  -4  -5 113.523 19.6081   1
  -8   4  -5 119.422 17.0658   1
  -8  -4   5 114.350 17.8372   1
  -8  -4   5 132.361 11.9121   2
   8  -4  -5 123.256 12.1534   2
   8   4   5 103.871 19.5326   1
   9  -4   5 -10.055 8.03434   1
   9   4  -5 9.78216 10.4741   1
  -9   4   5 5.84582 9.06322   1
  -9   4   5 11.8980 1.99527   2
  -9  -4  -5 18.2637 10.6027   1
   9  -4  -5 5.84318 12.5504   1
  -9   4  -5 9.68222 8.61193   1
   9  -4  -5 14.1077 2.66294   2
  -9  -4   5 16.1788 9.79430   1
   9   4   5 -1.0161 11.9762   1
  -9  -4   5 12.5676 2.08398   2
 -10   4   5 84.5759 15.7505   1
 -10   4   5 97.4185 8.75941   2
  10  -4   5 61.2072 14.4185   1
 -10  -4  -5 79.6057 15.7291   1
 -10   4  -5 92.6266 8.74695   2
  10  -4  -5 62.4243 18.0618   1
 -10  -4   5 73.4304 15.0787   1
  10   4   5 76.8702 17.7991   1
 -10   4  -5 64.9257 13.7741   1
  10  -4  -5 101.011 9.13989   2
 -10  -4   5 91.3766 8.78328   2
 -11   4   5 77.2408 14.6734   1
  11   4  -5 59.1487 15.6096   1
 -11  -4  -5 72.6299 14.6681   1
 -11   4   5 62.7489 5.86744   2
  11  -4   5 46.9928 13.6281   1
  11  -4  -5 57.2686 6.38340   2
 -11   4  -5 47.2790 5.88850   2
 -11  -4   5 55.9607 5.92686   2
 -11   4  -5 59.3791 12.6105   1
  11   4   5 35.6814 16.2393   1
  11  -4  -5 23.7029 14.7917   1
 -11  -4   5 59.8267 13.4583   1
 -12   4   5 41.4128 4.37429   2
 -12  -4  -5 28.1909 12.8663   1
  12  -4   5 25.6376 13.2863   1
 -12   4   5 34.4939 12.4292   1
  12  -4  -5 22.6557 15.4890   1
  12  -4  -5 34.2260 4.51105   2
 -12   4  -5 30.3863 12.0111   1
 -12  -4   5 23.6542 12.6121   1
  12   4   5 50.6156 17.0888   1
 -13  -4  -5 180.672 25.3131   1
  13  -4   5 128.707 22.3676   1
 -13   4   5 158.387 24.2225   1
 -13   4   5 150.643 14.8918   2
  13  -4  -5 168.034 15.1906   2
  13   4   5 208.534 29.4397   1
 -13   4  -5 160.512 22.8792   1
 -13  -4   5 147.647 14.9198   2
 -13   4  -5 159.113 14.8797   2
 -14   4   5 44.9053 4.70561   2
  14   4  -5 0.99772 14.4622   1
 -14  -4  -5 48.0477 14.3809   1
  14  -4   5 26.9337 15.6366   1
 -14   4   5 48.0665 13.6170   1
  14  -4  -5 33.4419 4.80728   2
 -14   4  -5 41.9654 4.68156   2
 -14  -4   5 39.9177 14.0989   1
  14   4   5 5.17960 17.2208   1
  14  -4  -5 8.60063 15.5196   1
 -14  -4   5 36.2999 4.25501   2
 -14   4  -5 44.9814 13.2233   1
  15  -4   5 29.7708 15.7639   1
  15   4  -5 37.5317 17.9136   1
 -15   4   5 53.0560 4.85960   2
 -15  -4  -5 53.7810 15.1942   1
 -15   4   5 37.4432 13.3683   1
  15   4   5 9.73874 17.7562   1
 -15  -4   5 7.97373 12.4997   1
 -15  -4   5 36.2532 4.48009   2
 -15   4  -5 32.7630 13.7431   1
 -15   4  -5 41.5298 4.83195   2
  15  -4  -5 37.7424 5.07646   2
  15  -4  -5 11.7292 16.8641   1
 -16   4   5 14.0097 12.2090   1
  16  -4   5 11.5684 14.9923   1
 -16   4   5 8.14196 2.30365   2
 -16  -4  -5 24.4270 13.7502   1
  16   4  -5 -10.406 15.6920   1
[truncated: 506,292 more chars]
