# Supplementary material for: Property-Driven Design of Thermally Robust Organophosphorus Ionic Liquids for High-Temperature Applications
Source: ACS Appl Eng Mater. 2025 May 5;3(5):1468–82. doi: 10.1021/acsaenm.5c00221 (PMC12117501; doi:10.1021/acsaenm.5c00221)
Supplement: Supplementary file 2 [file em5c00221_si_002.zip › IL3_NTf2_1.cif]

 
data_MM_IL12_NTf2_3_0m

_publ_section_references
;
Bruker (2023). Apex5 v2023.9-2, SAINT V8.40B, Bruker AXS 
Inc.: Madison (WI), USA, 2023.

H\"ubschle, C. B., Sheldrick, G. M. and Dittrich, B. (2011). J. Appl. Cryst. 
44, 1281--1284.

Krause, L., Herbst-Irmer, R., Sheldrick G.M. & Stalke D. (2015). J. Appl. 
Cryst. 48, 3--10.

Sheldrick, G.M. (2008). Acta Cryst. A64, 112--122.

Sheldrick, G. M. (2019). SHELXL2019. University of G\"ottingen, Germany.

Sheldrick, G. M. (2015a). Crystal structure refinement with SHELXL, Acta Cryst. 
C71, 3--8.

Sheldrick, G. M. (2015b). SHELXT--Integrated space-group and
crystal-structure determination, Acta Cryst. A71 3--8.
;

_publ_section_acknowledgements
;
This material is based upon work supported by the National Science Foundation 
through the Major Research Instrumentation Program under Grant No. CHE 1625543.
(Funding for the single crystal X-ray diffractometer).

We thank the College of Science, Purdue University, for support for X-ray 
source and detector upgrades through the 2020 and 2023 Laboratory and 
University Core Facility Research Equipment Program.
;
 
_audit_creation_method            'SHELXL-2019/3'
_shelx_SHELXL_version_number      '2019/3'
_chemical_name_systematic         ?
_chemical_name_common             ?
_chemical_melting_point           ?
_chemical_formula_moiety          
 'C36 H27 N P, C2 F6 N O4 S2'
_chemical_formula_sum
 'C38 H27 F6 N2 O4 P S2' 
_chemical_formula_weight          784.70

loop_
 _atom_type_symbol
 _atom_type_description
 _atom_type_scat_dispersion_real
 _atom_type_scat_dispersion_imag
 _atom_type_scat_source
 'C'  'C'   0.0181   0.0091
 'International Tables Vol C Tables 4.2.6.8 and 6.1.1.4'
 'H'  'H'   0.0000   0.0000
 'International Tables Vol C Tables 4.2.6.8 and 6.1.1.4'
 'N'  'N'   0.0311   0.0180
 'International Tables Vol C Tables 4.2.6.8 and 6.1.1.4'
 'O'  'O'   0.0492   0.0322
 'International Tables Vol C Tables 4.2.6.8 and 6.1.1.4'
 'F'  'F'   0.0727   0.0534
 'International Tables Vol C Tables 4.2.6.8 and 6.1.1.4'
 'P'  'P'   0.2955   0.4335
 'International Tables Vol C Tables 4.2.6.8 and 6.1.1.4'
 'S'  'S'   0.3331   0.5567
 'International Tables Vol C Tables 4.2.6.8 and 6.1.1.4'
 
_space_group_crystal_system       monoclinic
_space_group_IT_number            14
_space_group_name_H-M_alt         'P 21/n'
_space_group_name_Hall            '-P 2yn'
 
_shelx_space_group_comment
;
The symmetry employed for this shelxl refinement is uniquely defined
by the following loop, which should always be used as a source of
symmetry information in preference to the above space-group names.
They are only intended as comments.
;
 
loop_
 _space_group_symop_operation_xyz
 'x, y, z'
 '-x+1/2, y+1/2, -z+1/2'
 '-x, -y, -z'
 'x-1/2, -y-1/2, z-1/2'
 
_cell_length_a                    13.6611(7)
_cell_length_b                    15.6623(8)
_cell_length_c                    16.3646(9)
_cell_angle_alpha                 90
_cell_angle_beta                  93.655(3)
_cell_angle_gamma                 90
_cell_volume                      3494.3(3)
_cell_formula_units_Z             4
_cell_measurement_temperature     150(2)
_cell_measurement_reflns_used     9745    
_cell_measurement_theta_min       3.9101  
_cell_measurement_theta_max       79.6087
 
_exptl_crystal_description        fragment
_exptl_crystal_colour             colourless
_exptl_crystal_density_meas       ?
_exptl_crystal_density_method     ?
_exptl_crystal_density_diffrn     1.492          
_exptl_crystal_F_000              1608
_exptl_transmission_factor_min    ?
_exptl_transmission_factor_max    ?
_exptl_crystal_size_max           0.230
_exptl_crystal_size_mid           0.100
_exptl_crystal_size_min           0.090
_exptl_absorpt_coefficient_mu     2.496
_shelx_estimated_absorpt_T_min    0.598
_shelx_estimated_absorpt_T_max    0.807
_exptl_absorpt_correction_type    multi-scan
_exptl_absorpt_correction_T_min   0.5876
_exptl_absorpt_correction_T_max   0.7543
_exptl_absorpt_process_details
;
 SADABS 2016/2: Krause, L., Herbst-Irmer, R., Sheldrick G.M. & Stalke D.,
 J. Appl. Cryst. 48 (2015) 3-10
;
_exptl_absorpt_special_details    ?
_diffrn_ambient_temperature       150(2)
_diffrn_radiation_wavelength      1.54178
_diffrn_radiation_type            CuK\a
_diffrn_source                    'I-mu-S 3.0 microsource X-ray tube'
_diffrn_source_current            '1.1 mA'
_diffrn_source_voltage            '50 kV'
_diffrn_radiation_monochromator   'HELIOS multilayer Montel optics'
_diffrn_measurement_device        'four circle diffractometer'
_diffrn_measurement_device_type   'Bruker AXS D8 Quest' 
_diffrn_detector_type             'PhotonIII_C14 charge-integrating and photon counting pixel array'
_diffrn_measurement_method        'omega and phi scans'
_diffrn_detector_area_resol_mean  7.4074
_diffrn_reflns_number             60086
_diffrn_reflns_av_unetI/netI      0.0573
_diffrn_reflns_av_R_equivalents   0.0677
_diffrn_reflns_limit_h_min        -16
_diffrn_reflns_limit_h_max        17
_diffrn_reflns_limit_k_min        -19
_diffrn_reflns_limit_k_max        19
_diffrn_reflns_limit_l_min        -19
_diffrn_reflns_limit_l_max        20
_diffrn_reflns_theta_min          3.910
_diffrn_reflns_theta_max          80.139
_diffrn_reflns_theta_full         67.679
_diffrn_measured_fraction_theta_max   0.994
_diffrn_measured_fraction_theta_full  1.000
_diffrn_reflns_Laue_measured_fraction_max    0.994
_diffrn_reflns_Laue_measured_fraction_full   1.000
_diffrn_reflns_point_group_measured_fraction_max   0.994
_diffrn_reflns_point_group_measured_fraction_full  1.000
_reflns_number_total              7594
_reflns_number_gt                 6794
_reflns_threshold_expression      'I > 2\s(I)'
_reflns_Friedel_coverage          0.000
_reflns_Friedel_fraction_max      .
_reflns_Friedel_fraction_full     .
 
_reflns_special_details
;
 Reflections were merged by SHELXL according to the crystal
 class for the calculation of statistics and refinement.
 
 _reflns_Friedel_fraction is defined as the number of unique
 Friedel pairs measured divided by the number that would be
 possible theoretically, ignoring centric projections and
 systematic absences.
;
 
_computing_data_collection        'Apex5 v2023.9-2 (Bruker, 2023)' 
_computing_cell_refinement        'SAINT V8.40B (Bruker, 2020)' 
_computing_data_reduction         'SAINT V8.40B (Bruker, 2020)'
_computing_structure_solution     'SHELXT (Sheldrick, 2015b)' 
_computing_structure_refinement   
;  
SHELXL-2019/2 (Sheldrick, 2015a, 2019), 
SHELXLE Rev1613 (H\"ubschle et al., 2011)
; 
_computing_molecular_graphics     ?
_computing_publication_material   ?
_refine_special_details           ?
_refine_ls_structure_factor_coef  Fsqd
_refine_ls_matrix_type            full
_refine_ls_weighting_scheme       calc
_refine_ls_weighting_details
'w=1/[\s^2^(Fo^2^)+(0.1099P)^2^+5.8038P] where P=(Fo^2^+2Fc^2^)/3'
_atom_sites_solution_primary      dual 
_atom_sites_solution_secondary    difmap
_atom_sites_solution_hydrogens    geom
_refine_ls_hydrogen_treatment     constr
_refine_ls_extinction_method      none
_refine_ls_extinction_coef        .
_refine_ls_number_reflns          7594
_refine_ls_number_parameters      478
_refine_ls_number_restraints      0
_refine_ls_R_factor_all           0.0787
_refine_ls_R_factor_gt            0.0741
_refine_ls_wR_factor_ref          0.2100
_refine_ls_wR_factor_gt           0.2070
_refine_ls_goodness_of_fit_ref    1.075
_refine_ls_restrained_S_all       1.075
_refine_ls_shift/su_max           0.000
_refine_ls_shift/su_mean          0.000
 
loop_
 _atom_site_label
 _atom_site_type_symbol
 _atom_site_fract_x
 _atom_site_fract_y
 _atom_site_fract_z
 _atom_site_U_iso_or_equiv
 _atom_site_adp_type
 _atom_site_occupancy
 _atom_site_site_symmetry_order  
 _atom_site_calc_flag
 _atom_site_refinement_flags_posn
 _atom_site_refinement_flags_adp
 _atom_site_refinement_flags_occupancy
 _atom_site_disorder_assembly
 _atom_site_disorder_group
S1 S 0.73191(5) 0.26392(5) 0.18093(5) 0.0331(2) Uani 1 1 d . . . . .
S2 S 0.60169(6) 0.38833(5) 0.22521(6) 0.0384(2) Uani 1 1 d . . . . .
P1 P 0.72101(5) 0.30041(5) 0.58557(4) 0.02516(19) Uani 1 1 d . . . . .
F1 F 0.90333(19) 0.33765(18) 0.2010(2) 0.0663(8) Uani 1 1 d . . . . .
F5 F 0.7143(2) 0.5204(2) 0.2515(3) 0.0884(11) Uani 1 1 d . . . . .
F6 F 0.5615(2) 0.54256(16) 0.2628(2) 0.0669(8) Uani 1 1 d . . . . .
O1 O 0.6810(2) 0.20544(16) 0.2295(2) 0.0479(6) Uani 1 1 d . . . . .
N1 N 0.43589(19) 0.08030(16) 0.38844(16) 0.0284(5) Uani 1 1 d . . . . .
N2 N 0.6834(2) 0.35396(19) 0.16956(18) 0.0380(6) Uani 1 1 d . . . . .
C1 C 0.6331(2) 0.23297(18) 0.53114(18) 0.0271(6) Uani 1 1 d . . . . .
F2 F 0.8291(2) 0.32341(19) 0.31309(17) 0.0611(7) Uani 1 1 d . . . . .
F3 F 0.8943(2) 0.2141(2) 0.2580(3) 0.0820(11) Uani 1 1 d . . . . .
F4 F 0.6174(3) 0.53049(18) 0.14399(19) 0.0763(10) Uani 1 1 d . . . . .
O2 O 0.7641(2) 0.23593(19) 0.1044(2) 0.0535(7) Uani 1 1 d . . . . .
O3 O 0.6128(3) 0.3695(3) 0.3095(2) 0.0805(13) Uani 1 1 d . . . . .
O4 O 0.5059(2) 0.3786(2) 0.1883(3) 0.0786(12) Uani 1 1 d . . . . .
C2 C 0.5826(2) 0.16738(19) 0.56814(18) 0.0289(6) Uani 1 1 d . . . . .
H2 H 0.592952 0.157200 0.625264 0.035 Uiso 1 1 calc R U . . .
C16 C 0.5358(3) 0.0006(2) 0.1956(2) 0.0369(7) Uani 1 1 d . . . . .
H16 H 0.593042 -0.001152 0.165623 0.044 Uiso 1 1 calc R U . . .
C17 C 0.5383(2) 0.0449(2) 0.2691(2) 0.0325(6) Uani 1 1 d . . . . .
H17 H 0.595921 0.073772 0.289673 0.039 Uiso 1 1 calc R U . . .
C18 C 0.4531(2) 0.04551(18) 0.31159(18) 0.0282(6) Uani 1 1 d . . . . .
C19 C 0.7226(2) 0.27883(19) 0.69330(18) 0.0269(5) Uani 1 1 d . . . . .
C20 C 0.6366(2) 0.2857(2) 0.7349(2) 0.0323(6) Uani 1 1 d . . . . .
H20 H 0.576661 0.300997 0.705994 0.039 Uiso 1 1 calc R U . . .
C21 C 0.6392(3) 0.2700(2) 0.8185(2) 0.0354(7) Uani 1 1 d . . . . .
H21 H 0.580996 0.275283 0.846967 0.043 Uiso 1 1 calc R U . . .
C22 C 0.7263(3) 0.2467(2) 0.86049(19) 0.0345(7) Uani 1 1 d . . . . .
H22 H 0.727832 0.236568 0.917799 0.041 Uiso 1 1 calc R U . . .
C23 C 0.8112(2) 0.2381(2) 0.8193(2) 0.0345(7) Uani 1 1 d . . . . .
H23 H 0.870474 0.221170 0.848204 0.041 Uiso 1 1 calc R U . . .
C24 C 0.8099(2) 0.2541(2) 0.73574(19) 0.0303(6) Uani 1 1 d . . . . .
H24 H 0.868221 0.248331 0.707586 0.036 Uiso 1 1 calc R U . . .
C25 C 0.6904(2) 0.4106(2) 0.56267(19) 0.0299(6) Uani 1 1 d . . . . .
C26 C 0.6251(3) 0.4553(2) 0.6087(3) 0.0423(8) Uani 1 1 d . . . . .
H26 H 0.600283 0.429689 0.655801 0.051 Uiso 1 1 calc R U . . .
C27 C 0.5962(3) 0.5374(3) 0.5857(3) 0.0493(9) Uani 1 1 d . . . . .
H27 H 0.550566 0.567442 0.616394 0.059 Uiso 1 1 calc R U . . .
C28 C 0.6339(3) 0.5755(2) 0.5180(3) 0.0465(8) Uani 1 1 d . . . . .
H28 H 0.614409 0.631775 0.502783 0.056 Uiso 1 1 calc R U . . .
C29 C 0.7000(3) 0.5317(2) 0.4723(2) 0.0470(9) Uani 1 1 d . . . . .
H29 H 0.726310 0.558136 0.426283 0.056 Uiso 1 1 calc R U . . .
C30 C 0.7274(3) 0.4488(2) 0.4946(2) 0.0406(7) Uani 1 1 d . . . . .
H30 H 0.771660 0.418269 0.462950 0.049 Uiso 1 1 calc R U . . .
C31 C 0.8405(2) 0.2793(2) 0.55119(18) 0.0285(6) Uani 1 1 d . . . . .
C32 C 0.9163(2) 0.3353(2) 0.5746(2) 0.0346(7) Uani 1 1 d . . . . .
H32 H 0.902965 0.386016 0.603695 0.041 Uiso 1 1 calc R U . . .
C33 C 1.0113(2) 0.3168(2) 0.5552(2) 0.0371(7) Uani 1 1 d . . . . .
H33 H 1.063307 0.354785 0.570852 0.045 Uiso 1 1 calc R U . . .
C34 C 1.0299(2) 0.2426(3) 0.5129(2) 0.0380(7) Uani 1 1 d . . . . .
H34 H 1.095149 0.229333 0.500515 0.046 Uiso 1 1 calc R U . . .
C35 C 0.9547(3) 0.1877(2) 0.4887(2) 0.0392(7) Uani 1 1 d . . . . .
H35 H 0.968273 0.137743 0.458523 0.047 Uiso 1 1 calc R U . . .
C36 C 0.8590(2) 0.2052(2) 0.5081(2) 0.0336(6) Uani 1 1 d . . . . .
H36 H 0.807204 0.167002 0.492127 0.040 Uiso 1 1 calc R U . . .
C37 C 0.8464(3) 0.2864(3) 0.2429(3) 0.0487(9) Uani 1 1 d . . . . .
C38 C 0.6270(3) 0.5020(2) 0.2199(2) 0.0436(8) Uani 1 1 d . . . . .
C3 C 0.5172(2) 0.11716(19) 0.52089(19) 0.0302(6) Uani 1 1 d . . . . .
H3 H 0.481940 0.073036 0.545958 0.036 Uiso 1 1 calc R U . . .
C4 C 0.5028(2) 0.13121(18) 0.43654(18) 0.0275(6) Uani 1 1 d . . . . .
C5 C 0.5545(2) 0.1960(2) 0.39968(19) 0.0296(6) Uani 1 1 d . . . . .
H5 H 0.545360 0.205291 0.342342 0.036 Uiso 1 1 calc R U . . .
C6 C 0.6190(2) 0.2464(2) 0.44661(19) 0.0303(6) Uani 1 1 d . . . . .
H6 H 0.654065 0.290588 0.421423 0.036 Uiso 1 1 calc R U . . .
C7 C 0.3399(2) 0.06017(18) 0.40695(19) 0.0287(6) Uani 1 1 d . . . . .
C8 C 0.2890(2) 0.0826(2) 0.4750(2) 0.0328(6) Uani 1 1 d . . . . .
H8 H 0.319071 0.115551 0.518505 0.039 Uiso 1 1 calc R U . . .
C9 C 0.1925(3) 0.0548(2) 0.4765(2) 0.0377(7) Uani 1 1 d . . . . .
H9 H 0.156323 0.068670 0.522407 0.045 Uiso 1 1 calc R U . . .
C10 C 0.1473(3) 0.0072(2) 0.4127(2) 0.0403(7) Uani 1 1 d . . . . .
H10 H 0.081248 -0.010991 0.415916 0.048 Uiso 1 1 calc R U . . .
C11 C 0.1979(2) -0.0139(2) 0.3447(2) 0.0360(7) Uani 1 1 d . . . . .
H11 H 0.167101 -0.046201 0.301175 0.043 Uiso 1 1 calc R U . . .
C12 C 0.2950(2) 0.01311(19) 0.34130(19) 0.0301(6) Uani 1 1 d . . . . .
C13 C 0.3672(2) 0.00303(18) 0.28119(19) 0.0301(6) Uani 1 1 d . . . . .
C14 C 0.3667(3) -0.0401(2) 0.2065(2) 0.0350(7) Uani 1 1 d . . . . .
H14 H 0.309045 -0.068085 0.184890 0.042 Uiso 1 1 calc R U . . .
C15 C 0.4513(3) -0.0416(2) 0.1646(2) 0.0391(7) Uani 1 1 d . . . . .
H15 H 0.452020 -0.071563 0.114151 0.047 Uiso 1 1 calc R U . . .
 
loop_
 _atom_site_aniso_label
 _atom_site_aniso_U_11
 _atom_site_aniso_U_22
 _atom_site_aniso_U_33
 _atom_site_aniso_U_23
 _atom_site_aniso_U_13
 _atom_site_aniso_U_12
S1 0.0281(4) 0.0284(4) 0.0430(4) -0.0011(3) 0.0034(3) 0.0011(3)
S2 0.0381(4) 0.0318(4) 0.0465(5) 0.0076(3) 0.0135(3) 0.0081(3)
P1 0.0235(3) 0.0277(4) 0.0242(3) -0.0023(2) 0.0013(2) -0.0029(2)
F1 0.0432(12) 0.0605(15) 0.097(2) -0.0180(14) 0.0197(13) -0.0222(11)
F5 0.0611(17) 0.086(2) 0.119(3) -0.042(2) 0.0149(18) -0.0268(16)
F6 0.0868(19) 0.0394(12) 0.0792(19) -0.0096(12) 0.0420(16) 0.0061(12)
O1 0.0401(13) 0.0337(12) 0.0705(19) 0.0083(12) 0.0084(12) -0.0046(10)
N1 0.0292(12) 0.0271(12) 0.0283(12) -0.0006(9) -0.0022(9) -0.0040(9)
N2 0.0409(14) 0.0382(15) 0.0358(14) 0.0080(11) 0.0095(11) 0.0096(12)
C1 0.0255(13) 0.0263(13) 0.0289(14) -0.0009(10) -0.0019(10) -0.0028(10)
F2 0.0570(14) 0.0722(17) 0.0523(14) -0.0055(12) -0.0109(11) -0.0058(13)
F3 0.0460(14) 0.0560(16) 0.140(3) 0.0031(18) -0.0236(17) 0.0185(12)
F4 0.132(3) 0.0442(13) 0.0564(16) 0.0185(11) 0.0334(17) 0.0256(16)
O2 0.0568(16) 0.0451(15) 0.0601(18) -0.0154(13) 0.0157(14) 0.0027(12)
O3 0.113(3) 0.077(2) 0.0561(19) 0.0333(17) 0.044(2) 0.050(2)
O4 0.0395(15) 0.0580(19) 0.138(4) -0.027(2) 0.0036(19) 0.0056(14)
C2 0.0319(14) 0.0290(14) 0.0254(13) 0.0026(11) -0.0015(11) -0.0012(11)
C16 0.0413(17) 0.0326(15) 0.0371(16) 0.0007(13) 0.0058(13) 0.0082(13)
C17 0.0316(14) 0.0293(14) 0.0365(16) 0.0002(12) 0.0002(12) 0.0011(11)
C18 0.0335(14) 0.0226(13) 0.0279(14) 0.0013(10) -0.0033(11) 0.0003(11)
C19 0.0263(13) 0.0299(13) 0.0245(13) -0.0032(10) 0.0004(10) -0.0043(11)
C20 0.0279(14) 0.0395(16) 0.0295(15) -0.0015(12) 0.0019(11) -0.0013(12)
C21 0.0361(16) 0.0390(17) 0.0318(16) -0.0025(12) 0.0065(12) -0.0020(13)
C22 0.0435(17) 0.0350(15) 0.0250(14) -0.0009(11) 0.0005(12) -0.0056(13)
C23 0.0341(15) 0.0365(16) 0.0318(15) 0.0020(12) -0.0063(12) -0.0042(12)
C24 0.0273(14) 0.0324(14) 0.0311(15) -0.0006(11) 0.0009(11) -0.0028(11)
C25 0.0299(14) 0.0293(14) 0.0301(14) -0.0033(11) -0.0007(11) -0.0034(11)
C26 0.0420(18) 0.0360(17) 0.050(2) -0.0006(15) 0.0141(15) 0.0004(14)
C27 0.049(2) 0.0373(18) 0.063(2) -0.0019(17) 0.0133(18) 0.0075(16)
C28 0.055(2) 0.0305(16) 0.053(2) -0.0002(15) -0.0063(17) 0.0013(15)
C29 0.066(2) 0.0372(18) 0.0383(18) 0.0051(14) 0.0054(17) -0.0032(17)
C30 0.053(2) 0.0352(17) 0.0346(17) -0.0010(13) 0.0075(14) 0.0000(14)
C31 0.0284(13) 0.0329(14) 0.0245(13) -0.0005(11) 0.0033(10) -0.0007(11)
C32 0.0301(14) 0.0359(16) 0.0380(16) -0.0054(13) 0.0047(12) -0.0039(12)
C33 0.0287(14) 0.0455(18) 0.0376(16) -0.0016(14) 0.0052(12) -0.0060(13)
C34 0.0298(15) 0.054(2) 0.0313(15) 0.0000(14) 0.0075(12) 0.0050(14)
C35 0.0382(17) 0.0447(18) 0.0351(16) -0.0083(14) 0.0058(13) 0.0061(14)
C36 0.0334(15) 0.0357(16) 0.0317(15) -0.0044(12) 0.0019(12) -0.0008(12)
C37 0.0328(17) 0.0385(18) 0.074(3) -0.0009(18) 0.0004(17) 0.0027(14)
C38 0.052(2) 0.0371(17) 0.0436(19) -0.0021(14) 0.0175(16) -0.0012(15)
C3 0.0332(14) 0.0267(14) 0.0302(14) 0.0033(11) -0.0010(11) -0.0041(11)
C4 0.0273(13) 0.0251(13) 0.0296(14) 0.0000(11) -0.0023(11) -0.0021(11)
C5 0.0305(14) 0.0314(14) 0.0265(13) 0.0018(11) -0.0016(11) -0.0033(11)
C6 0.0301(14) 0.0323(14) 0.0284(14) 0.0037(11) 0.0006(11) -0.0051(11)
C7 0.0307(14) 0.0236(13) 0.0314(14) 0.0040(11) -0.0021(11) -0.0027(11)
C8 0.0367(15) 0.0311(15) 0.0304(15) 0.0010(11) 0.0009(12) -0.0053(12)
C9 0.0367(16) 0.0385(17) 0.0384(17) 0.0052(13) 0.0070(13) -0.0019(13)
C10 0.0332(15) 0.0407(17) 0.0468(19) 0.0057(14) 0.0013(14) -0.0082(13)
C11 0.0345(15) 0.0317(15) 0.0409(17) 0.0011(13) -0.0047(13) -0.0090(12)
C12 0.0338(15) 0.0227(13) 0.0331(15) 0.0020(11) -0.0025(12) -0.0041(11)
C13 0.0350(15) 0.0227(13) 0.0318(14) 0.0014(11) -0.0037(12) -0.0023(11)
C14 0.0416(16) 0.0266(14) 0.0355(16) -0.0025(12) -0.0068(13) -0.0011(12)
C15 0.054(2) 0.0308(15) 0.0317(16) -0.0049(12) -0.0019(14) 0.0040(14)
 
_geom_special_details
;
 All esds (except the esd in the dihedral angle between two l.s. planes)
 are estimated using the full covariance matrix.  The cell esds are taken
 into account individually in the estimation of esds in distances, angles
 and torsion angles; correlations between esds in cell parameters are only
 used when they are defined by crystal symmetry.  An approximate (isotropic)
 treatment of cell esds is used for estimating esds involving l.s. planes.
;
 
loop_
 _geom_bond_atom_site_label_1
 _geom_bond_atom_site_label_2
 _geom_bond_distance
 _geom_bond_site_symmetry_2
 _geom_bond_publ_flag
S1 O1 1.423(3) . ?
S1 O2 1.424(3) . ?
S1 N2 1.564(3) . ?
S1 C37 1.843(4) . ?
S2 O3 1.410(4) . ?
S2 O4 1.415(4) . ?
S2 N2 1.579(3) . ?
S2 C38 1.817(4) . ?
P1 C31 1.790(3) . ?
P1 C1 1.793(3) . ?
P1 C19 1.794(3) . ?
P1 C25 1.810(3) . ?
F1 C37 1.338(5) . ?
F5 C38 1.300(5) . ?
F6 C38 1.334(4) . ?
N1 C7 1.400(4) . ?
N1 C18 1.404(4) . ?
N1 C4 1.414(4) . ?
C1 C2 1.397(4) . ?
C1 C6 1.400(4) . ?
F2 C37 1.321(6) . ?
F3 C37 1.323(5) . ?
F4 C38 1.319(5) . ?
C2 C3 1.388(4) . ?
C2 H2 0.9500 . ?
C16 C17 1.387(5) . ?
C16 C15 1.397(5) . ?
C16 H16 0.9500 . ?
C17 C18 1.394(5) . ?
C17 H17 0.9500 . ?
C18 C13 1.412(4) . ?
C19 C24 1.395(4) . ?
C19 C20 1.399(4) . ?
C20 C21 1.388(5) . ?
C20 H20 0.9500 . ?
C21 C22 1.385(5) . ?
C21 H21 0.9500 . ?
C22 C23 1.385(5) . ?
C22 H22 0.9500 . ?
C23 C24 1.389(5) . ?
C23 H23 0.9500 . ?
C24 H24 0.9500 . ?
C25 C30 1.388(5) . ?
C25 C26 1.393(5) . ?
C26 C27 1.390(6) . ?
C26 H26 0.9500 . ?
C27 C28 1.385(6) . ?
C27 H27 0.9500 . ?
C28 C29 1.389(6) . ?
C28 H28 0.9500 . ?
C29 C30 1.393(5) . ?
C29 H29 0.9500 . ?
C30 H30 0.9500 . ?
C31 C36 1.390(4) . ?
C31 C32 1.392(4) . ?
C32 C33 1.386(5) . ?
C32 H32 0.9500 . ?
C33 C34 1.384(5) . ?
C33 H33 0.9500 . ?
C34 C35 1.377(5) . ?
C34 H34 0.9500 . ?
C35 C36 1.392(5) . ?
C35 H35 0.9500 . ?
C36 H36 0.9500 . ?
C3 C4 1.399(4) . ?
C3 H3 0.9500 . ?
C4 C5 1.395(4) . ?
C5 C6 1.380(4) . ?
C5 H5 0.9500 . ?
C6 H6 0.9500 . ?
C7 C8 1.395(5) . ?
C7 C12 1.411(4) . ?
C8 C9 1.390(5) . ?
C8 H8 0.9500 . ?
C9 C10 1.396(5) . ?
C9 H9 0.9500 . ?
C10 C11 1.388(5) . ?
C10 H10 0.9500 . ?
C11 C12 1.396(4) . ?
C11 H11 0.9500 . ?
C12 C13 1.445(5) . ?
C13 C14 1.396(5) . ?
C14 C15 1.381(5) . ?
C14 H14 0.9500 . ?
C15 H15 0.9500 . ?
 
loop_
 _geom_angle_atom_site_label_1
 _geom_angle_atom_site_label_2
 _geom_angle_atom_site_label_3
 _geom_angle
 _geom_angle_site_symmetry_1
 _geom_angle_site_symmetry_3
 _geom_angle_publ_flag
O1 S1 O2 118.87(19) . . ?
O1 S1 N2 115.36(16) . . ?
O2 S1 N2 108.99(18) . . ?
O1 S1 C37 104.1(2) . . ?
O2 S1 C37 104.1(2) . . ?
N2 S1 C37 103.41(18) . . ?
O3 S2 O4 115.8(3) . . ?
O3 S2 N2 117.19(19) . . ?
O4 S2 N2 112.6(2) . . ?
O3 S2 C38 104.0(2) . . ?
O4 S2 C38 105.0(2) . . ?
N2 S2 C38 99.37(17) . . ?
C31 P1 C1 109.29(14) . . ?
C31 P1 C19 108.63(14) . . ?
C1 P1 C19 110.07(14) . . ?
C31 P1 C25 108.31(15) . . ?
C1 P1 C25 108.69(13) . . ?
C19 P1 C25 111.80(14) . . ?
C7 N1 C18 108.6(2) . . ?
C7 N1 C4 126.0(3) . . ?
C18 N1 C4 125.3(3) . . ?
S1 N2 S2 123.26(19) . . ?
C2 C1 C6 119.9(3) . . ?
C2 C1 P1 123.5(2) . . ?
C6 C1 P1 116.6(2) . . ?
C3 C2 C1 119.6(3) . . ?
C3 C2 H2 120.2 . . ?
C1 C2 H2 120.2 . . ?
C17 C16 C15 121.8(3) . . ?
C17 C16 H16 119.1 . . ?
C15 C16 H16 119.1 . . ?
C16 C17 C18 117.4(3) . . ?
C16 C17 H17 121.3 . . ?
C18 C17 H17 121.3 . . ?
C17 C18 N1 129.9(3) . . ?
C17 C18 C13 121.6(3) . . ?
N1 C18 C13 108.4(3) . . ?
C24 C19 C20 119.8(3) . . ?
C24 C19 P1 119.9(2) . . ?
C20 C19 P1 120.4(2) . . ?
C21 C20 C19 119.8(3) . . ?
C21 C20 H20 120.1 . . ?
C19 C20 H20 120.1 . . ?
C22 C21 C20 120.2(3) . . ?
C22 C21 H21 119.9 . . ?
C20 C21 H21 119.9 . . ?
C23 C22 C21 120.2(3) . . ?
C23 C22 H22 119.9 . . ?
C21 C22 H22 119.9 . . ?
C22 C23 C24 120.2(3) . . ?
C22 C23 H23 119.9 . . ?
C24 C23 H23 119.9 . . ?
C23 C24 C19 119.8(3) . . ?
C23 C24 H24 120.1 . . ?
C19 C24 H24 120.1 . . ?
C30 C25 C26 119.8(3) . . ?
C30 C25 P1 119.1(3) . . ?
C26 C25 P1 121.0(3) . . ?
C27 C26 C25 119.9(4) . . ?
C27 C26 H26 120.0 . . ?
C25 C26 H26 120.0 . . ?
C28 C27 C26 120.1(4) . . ?
C28 C27 H27 120.0 . . ?
C26 C27 H27 120.0 . . ?
C27 C28 C29 120.4(4) . . ?
C27 C28 H28 119.8 . . ?
C29 C28 H28 119.8 . . ?
C28 C29 C30 119.5(4) . . ?
C28 C29 H29 120.3 . . ?
C30 C29 H29 120.3 . . ?
C25 C30 C29 120.4(4) . . ?
C25 C30 H30 119.8 . . ?
C29 C30 H30 119.8 . . ?
C36 C31 C32 120.6(3) . . ?
C36 C31 P1 120.9(2) . . ?
C32 C31 P1 118.3(2) . . ?
C33 C32 C31 119.8(3) . . ?
C33 C32 H32 120.1 . . ?
C31 C32 H32 120.1 . . ?
C34 C33 C32 119.6(3) . . ?
C34 C33 H33 120.2 . . ?
C32 C33 H33 120.2 . . ?
C35 C34 C33 120.7(3) . . ?
C35 C34 H34 119.7 . . ?
C33 C34 H34 119.7 . . ?
C34 C35 C36 120.4(3) . . ?
C34 C35 H35 119.8 . . ?
C36 C35 H35 119.8 . . ?
C31 C36 C35 118.9(3) . . ?
C31 C36 H36 120.5 . . ?
C35 C36 H36 120.5 . . ?
F2 C37 F3 109.1(4) . . ?
F2 C37 F1 108.9(3) . . ?
F3 C37 F1 108.2(3) . . ?
F2 C37 S1 111.7(3) . . ?
F3 C37 S1 109.4(3) . . ?
F1 C37 S1 109.5(3) . . ?
F5 C38 F4 109.5(4) . . ?
F5 C38 F6 108.4(4) . . ?
F4 C38 F6 107.8(3) . . ?
F5 C38 S2 111.7(3) . . ?
F4 C38 S2 111.6(3) . . ?
F6 C38 S2 107.7(3) . . ?
C2 C3 C4 120.3(3) . . ?
C2 C3 H3 119.8 . . ?
C4 C3 H3 119.8 . . ?
C5 C4 C3 119.9(3) . . ?
C5 C4 N1 119.8(3) . . ?
C3 C4 N1 120.4(3) . . ?
C6 C5 C4 119.9(3) . . ?
C6 C5 H5 120.0 . . ?
C4 C5 H5 120.0 . . ?
C5 C6 C1 120.4(3) . . ?
C5 C6 H6 119.8 . . ?
C1 C6 H6 119.8 . . ?
C8 C7 N1 129.6(3) . . ?
C8 C7 C12 121.7(3) . . ?
N1 C7 C12 108.7(3) . . ?
C9 C8 C7 117.1(3) . . ?
C9 C8 H8 121.4 . . ?
C7 C8 H8 121.4 . . ?
C8 C9 C10 122.0(3) . . ?
C8 C9 H9 119.0 . . ?
C10 C9 H9 119.0 . . ?
C11 C10 C9 120.5(3) . . ?
C11 C10 H10 119.8 . . ?
C9 C10 H10 119.8 . . ?
C10 C11 C12 118.9(3) . . ?
C10 C11 H11 120.5 . . ?
C12 C11 H11 120.5 . . ?
C11 C12 C7 119.7(3) . . ?
C11 C12 C13 133.2(3) . . ?
C7 C12 C13 107.0(3) . . ?
C14 C13 C18 119.6(3) . . ?
C14 C13 C12 133.1(3) . . ?
C18 C13 C12 107.3(3) . . ?
C15 C14 C13 119.1(3) . . ?
C15 C14 H14 120.5 . . ?
C13 C14 H14 120.5 . . ?
C14 C15 C16 120.6(3) . . ?
C14 C15 H15 119.7 . . ?
C16 C15 H15 119.7 . . ?
 
loop_
 _geom_torsion_atom_site_label_1
 _geom_torsion_atom_site_label_2
 _geom_torsion_atom_site_label_3
 _geom_torsion_atom_site_label_4
 _geom_torsion
 _geom_torsion_site_symmetry_1
 _geom_torsion_site_symmetry_2
 _geom_torsion_site_symmetry_3
 _geom_torsion_site_symmetry_4
 _geom_torsion_publ_flag
O1 S1 N2 S2 16.1(3) . . . . ?
O2 S1 N2 S2 152.9(2) . . . . ?
C37 S1 N2 S2 -96.8(3) . . . . ?
O3 S2 N2 S1 39.5(4) . . . . ?
O4 S2 N2 S1 -98.6(3) . . . . ?
C38 S2 N2 S1 150.6(2) . . . . ?
C31 P1 C1 C2 112.7(3) . . . . ?
C19 P1 C1 C2 -6.6(3) . . . . ?
C25 P1 C1 C2 -129.3(3) . . . . ?
C31 P1 C1 C6 -64.8(3) . . . . ?
C19 P1 C1 C6 176.0(2) . . . . ?
C25 P1 C1 C6 53.3(3) . . . . ?
C6 C1 C2 C3 -1.4(5) . . . . ?
P1 C1 C2 C3 -178.7(2) . . . . ?
C15 C16 C17 C18 0.4(5) . . . . ?
C16 C17 C18 N1 175.9(3) . . . . ?
C16 C17 C18 C13 -0.2(4) . . . . ?
C7 N1 C18 C17 -176.5(3) . . . . ?
C4 N1 C18 C17 6.8(5) . . . . ?
C7 N1 C18 C13 0.0(3) . . . . ?
C4 N1 C18 C13 -176.7(3) . . . . ?
C31 P1 C19 C24 2.8(3) . . . . ?
C1 P1 C19 C24 122.5(3) . . . . ?
C25 P1 C19 C24 -116.6(3) . . . . ?
C31 P1 C19 C20 -176.4(3) . . . . ?
C1 P1 C19 C20 -56.8(3) . . . . ?
C25 P1 C19 C20 64.1(3) . . . . ?
C24 C19 C20 C21 1.7(5) . . . . ?
P1 C19 C20 C21 -179.1(3) . . . . ?
C19 C20 C21 C22 -0.8(5) . . . . ?
C20 C21 C22 C23 -0.6(5) . . . . ?
C21 C22 C23 C24 1.1(5) . . . . ?
C22 C23 C24 C19 -0.1(5) . . . . ?
C20 C19 C24 C23 -1.2(5) . . . . ?
P1 C19 C24 C23 179.5(2) . . . . ?
C31 P1 C25 C30 31.0(3) . . . . ?
C1 P1 C25 C30 -87.6(3) . . . . ?
C19 P1 C25 C30 150.7(3) . . . . ?
C31 P1 C25 C26 -153.7(3) . . . . ?
C1 P1 C25 C26 87.7(3) . . . . ?
C19 P1 C25 C26 -34.0(3) . . . . ?
C30 C25 C26 C27 0.9(5) . . . . ?
P1 C25 C26 C27 -174.4(3) . . . . ?
C25 C26 C27 C28 -1.3(6) . . . . ?
C26 C27 C28 C29 0.6(6) . . . . ?
C27 C28 C29 C30 0.7(6) . . . . ?
C26 C25 C30 C29 0.4(5) . . . . ?
P1 C25 C30 C29 175.8(3) . . . . ?
C28 C29 C30 C25 -1.1(6) . . . . ?
C1 P1 C31 C36 -16.9(3) . . . . ?
C19 P1 C31 C36 103.2(3) . . . . ?
C25 P1 C31 C36 -135.1(3) . . . . ?
C1 P1 C31 C32 168.4(3) . . . . ?
C19 P1 C31 C32 -71.5(3) . . . . ?
C25 P1 C31 C32 50.2(3) . . . . ?
C36 C31 C32 C33 -0.4(5) . . . . ?
P1 C31 C32 C33 174.3(3) . . . . ?
C31 C32 C33 C34 -0.2(5) . . . . ?
C32 C33 C34 C35 1.1(5) . . . . ?
C33 C34 C35 C36 -1.5(6) . . . . ?
C32 C31 C36 C35 0.0(5) . . . . ?
P1 C31 C36 C35 -174.5(3) . . . . ?
C34 C35 C36 C31 0.9(5) . . . . ?
O1 S1 C37 F2 -62.7(3) . . . . ?
O2 S1 C37 F2 172.1(3) . . . . ?
N2 S1 C37 F2 58.2(3) . . . . ?
O1 S1 C37 F3 58.2(4) . . . . ?
O2 S1 C37 F3 -67.0(4) . . . . ?
N2 S1 C37 F3 179.1(3) . . . . ?
O1 S1 C37 F1 176.6(3) . . . . ?
O2 S1 C37 F1 51.4(3) . . . . ?
N2 S1 C37 F1 -62.5(3) . . . . ?
O3 S2 C38 F5 58.5(4) . . . . ?
O4 S2 C38 F5 -179.4(3) . . . . ?
N2 S2 C38 F5 -62.8(3) . . . . ?
O3 S2 C38 F4 -178.6(3) . . . . ?
O4 S2 C38 F4 -56.4(4) . . . . ?
N2 S2 C38 F4 60.2(3) . . . . ?
O3 S2 C38 F6 -60.5(4) . . . . ?
O4 S2 C38 F6 61.7(4) . . . . ?
N2 S2 C38 F6 178.3(3) . . . . ?
C1 C2 C3 C4 0.9(5) . . . . ?
C2 C3 C4 C5 0.0(5) . . . . ?
C2 C3 C4 N1 -179.8(3) . . . . ?
C7 N1 C4 C5 -132.3(3) . . . . ?
C18 N1 C4 C5 43.8(4) . . . . ?
C7 N1 C4 C3 47.5(4) . . . . ?
C18 N1 C4 C3 -136.4(3) . . . . ?
C3 C4 C5 C6 -0.6(5) . . . . ?
N1 C4 C5 C6 179.2(3) . . . . ?
C4 C5 C6 C1 0.1(5) . . . . ?
C2 C1 C6 C5 0.8(5) . . . . ?
P1 C1 C6 C5 178.4(2) . . . . ?
C18 N1 C7 C8 -178.1(3) . . . . ?
C4 N1 C7 C8 -1.4(5) . . . . ?
C18 N1 C7 C12 -0.7(3) . . . . ?
C4 N1 C7 C12 176.0(3) . . . . ?
N1 C7 C8 C9 178.7(3) . . . . ?
C12 C7 C8 C9 1.6(5) . . . . ?
C7 C8 C9 C10 -0.6(5) . . . . ?
C8 C9 C10 C11 -0.2(5) . . . . ?
C9 C10 C11 C12 0.2(5) . . . . ?
C10 C11 C12 C7 0.7(5) . . . . ?
C10 C11 C12 C13 -179.7(3) . . . . ?
C8 C7 C12 C11 -1.7(5) . . . . ?
N1 C7 C12 C11 -179.3(3) . . . . ?
C8 C7 C12 C13 178.7(3) . . . . ?
N1 C7 C12 C13 1.0(3) . . . . ?
C17 C18 C13 C14 -0.5(4) . . . . ?
N1 C18 C13 C14 -177.5(3) . . . . ?
C17 C18 C13 C12 177.5(3) . . . . ?
N1 C18 C13 C12 0.6(3) . . . . ?
C11 C12 C13 C14 -2.9(6) . . . . ?
C7 C12 C13 C14 176.7(3) . . . . ?
C11 C12 C13 C18 179.4(3) . . . . ?
C7 C12 C13 C18 -1.0(3) . . . . ?
C18 C13 C14 C15 1.2(5) . . . . ?
C12 C13 C14 C15 -176.3(3) . . . . ?
C13 C14 C15 C16 -1.0(5) . . . . ?
C17 C16 C15 C14 0.2(5) . . . . ?
 
_refine_diff_density_max    0.732
_refine_diff_density_min   -0.530
_refine_diff_density_rms    0.109

_shelx_res_file
;
TITL MM_IL12_NTf2_0m_a.res in P2(1)/n
    MM_IL12_NTf2_3_0m.res
    created by SHELXL-2019/3 at 09:02:11 on 22-Jun-2024
REM Old TITL MM_IL12_NTf2_0m in P2(1)/n
REM SHELXT solution in P2(1)/n: R1 0.158, Rweak 0.021, Alpha 0.058
REM <I/s>   0.301 for  196 systematic absences,  Orientation as input
REM Formula found by SHELXT:  C38 N2 O4 F6 P S2
CELL  1.54178  13.6611   15.6623   16.3646   90.0000   93.6545   90.0000
ZERR    4.000   0.0007    0.0008    0.0009    0.0000    0.0025    0.0000
LATT  1
SYMM 1/2-X, 1/2+Y, 1/2-Z
SFAC C H N O F P S
UNIT 152 108 8 16 24 4 8
TEMP -123.150
SIZE 0.23 0.10 0.09
L.S. 10
BOND $H
ACTA
CONF
LIST 4
FMAP 2
PLAN 20
REM TWIN -0.046 -0.954 0.000 -1.046 0.046 0.000 -0.050 0.050 -1.000
REM TWIN -1.000 0.055 -0.055 0.000 -0.044 -0.956 0.000 -1.044 0.044
REM BASF 0.00127
WGHT    0.109900    5.803800
FVAR       0.31757
S1    7    0.731907    0.263921    0.180925    11.00000    0.02814    0.02840 =
         0.04301   -0.00112    0.00336    0.00105
S2    7    0.601694    0.388327    0.225213    11.00000    0.03814    0.03181 =
         0.04652    0.00765    0.01352    0.00812
P1    6    0.721007    0.300409    0.585568    11.00000    0.02354    0.02766 =
         0.02425   -0.00228    0.00134   -0.00287
F1    5    0.903335    0.337651    0.200968    11.00000    0.04322    0.06054 =
         0.09709   -0.01802    0.01970   -0.02224
F5    5    0.714284    0.520393    0.251475    11.00000    0.06107    0.08600 =
         0.11921   -0.04157    0.01489   -0.02684
F6    5    0.561465    0.542557    0.262846    11.00000    0.08678    0.03941 =
         0.07922   -0.00959    0.04201    0.00609
O1    4    0.681035    0.205445    0.229487    11.00000    0.04008    0.03366 =
         0.07051    0.00827    0.00836   -0.00457
N1    3    0.435894    0.080300    0.388436    11.00000    0.02922    0.02713 =
         0.02826   -0.00058   -0.00221   -0.00404
N2    3    0.683362    0.353956    0.169556    11.00000    0.04090    0.03815 =
         0.03582    0.00799    0.00949    0.00962
C1    1    0.633063    0.232974    0.531138    11.00000    0.02548    0.02630 =
         0.02895   -0.00095   -0.00188   -0.00279
F2    5    0.829084    0.323410    0.313093    11.00000    0.05699    0.07219 =
         0.05227   -0.00552   -0.01091   -0.00582
F3    5    0.894274    0.214061    0.257967    11.00000    0.04599    0.05595 =
         0.14034    0.00312   -0.02358    0.01848
F4    5    0.617357    0.530487    0.143986    11.00000    0.13183    0.04421 =
         0.05642    0.01848    0.03339    0.02558
O2    4    0.764122    0.235925    0.104351    11.00000    0.05675    0.04509 =
         0.06013   -0.01535    0.01566    0.00266
O3    4    0.612846    0.369504    0.309530    11.00000    0.11341    0.07687 =
         0.05605    0.03330    0.04415    0.04968
O4    4    0.505875    0.378561    0.188251    11.00000    0.03949    0.05804 =
         0.13792   -0.02658    0.00355    0.00556
C2    1    0.582582    0.167382    0.568139    11.00000    0.03186    0.02905 =
         0.02541    0.00256   -0.00152   -0.00118
AFIX  43
H2    2    0.592952    0.157200    0.625264    11.00000   -1.20000
AFIX   0
C16   1    0.535797    0.000587    0.195635    11.00000    0.04131    0.03256 =
         0.03712    0.00065    0.00579    0.00815
AFIX  43
H16   2    0.593042   -0.001152    0.165623    11.00000   -1.20000
AFIX   0
C17   1    0.538334    0.044929    0.269107    11.00000    0.03158    0.02930 =
         0.03650    0.00025    0.00020    0.00114
AFIX  43
H17   2    0.595921    0.073772    0.289673    11.00000   -1.20000
AFIX   0
C18   1    0.453067    0.045513    0.311592    11.00000    0.03346    0.02260 =
         0.02790    0.00132   -0.00329    0.00026
C19   1    0.722632    0.278828    0.693295    11.00000    0.02630    0.02987 =
         0.02446   -0.00320    0.00036   -0.00427
C20   1    0.636617    0.285675    0.734877    11.00000    0.02792    0.03947 =
         0.02946   -0.00152    0.00192   -0.00130
AFIX  43
H20   2    0.576661    0.300997    0.705994    11.00000   -1.20000
AFIX   0
C21   1    0.639161    0.270004    0.818496    11.00000    0.03609    0.03897 =
         0.03182   -0.00249    0.00647   -0.00203
AFIX  43
H21   2    0.580996    0.275283    0.846967    11.00000   -1.20000
AFIX   0
C22   1    0.726285    0.246696    0.860494    11.00000    0.04349    0.03497 =
         0.02495   -0.00087    0.00049   -0.00556
AFIX  43
H22   2    0.727832    0.236568    0.917799    11.00000   -1.20000
AFIX   0
C23   1    0.811157    0.238103    0.819253    11.00000    0.03412    0.03652 =
         0.03180    0.00204   -0.00634   -0.00420
AFIX  43
H23   2    0.870474    0.221170    0.848204    11.00000   -1.20000
AFIX   0
C24   1    0.809880    0.254144    0.735736    11.00000    0.02734    0.03241 =
         0.03113   -0.00057    0.00086   -0.00281
AFIX  43
H24   2    0.868221    0.248331    0.707586    11.00000   -1.20000
AFIX   0
C25   1    0.690424    0.410642    0.562674    11.00000    0.02992    0.02927 =
         0.03015   -0.00334   -0.00073   -0.00340
C26   1    0.625081    0.455299    0.608721    11.00000    0.04205    0.03600 =
         0.05036   -0.00060    0.01410    0.00040
AFIX  43
H26   2    0.600283    0.429689    0.655801    11.00000   -1.20000
AFIX   0
C27   1    0.596202    0.537395    0.585693    11.00000    0.04890    0.03734 =
         0.06289   -0.00185    0.01334    0.00745
AFIX  43
H27   2    0.550566    0.567442    0.616394    11.00000   -1.20000
AFIX   0
C28   1    0.633885    0.575459    0.518022    11.00000    0.05510    0.03048 =
         0.05260   -0.00021   -0.00633    0.00128
AFIX  43
H28   2    0.614409    0.631775    0.502783    11.00000   -1.20000
AFIX   0
C29   1    0.700000    0.531728    0.472327    11.00000    0.06588    0.03716 =
         0.03835    0.00513    0.00537   -0.00321
AFIX  43
H29   2    0.726310    0.558136    0.426283    11.00000   -1.20000
AFIX   0
C30   1    0.727402    0.448837    0.494575    11.00000    0.05274    0.03517 =
         0.03460   -0.00104    0.00748    0.00001
AFIX  43
H30   2    0.771660    0.418269    0.462950    11.00000   -1.20000
AFIX   0
C31   1    0.840461    0.279289    0.551195    11.00000    0.02836    0.03290 =
         0.02453   -0.00046    0.00335   -0.00073
C32   1    0.916282    0.335290    0.574572    11.00000    0.03014    0.03588 =
         0.03804   -0.00542    0.00469   -0.00385
AFIX  43
H32   2    0.902965    0.386016    0.603695    11.00000   -1.20000
AFIX   0
C33   1    1.011258    0.316768    0.555202    11.00000    0.02871    0.04554 =
         0.03759   -0.00161    0.00521   -0.00597
AFIX  43
H33   2    1.063307    0.354785    0.570852    11.00000   -1.20000
AFIX   0
C34   1    1.029874    0.242571    0.512926    11.00000    0.02980    0.05355 =
         0.03135   -0.00002    0.00754    0.00504
AFIX  43
H34   2    1.095149    0.229333    0.500515    11.00000   -1.20000
AFIX   0
C35   1    0.954713    0.187737    0.488672    11.00000    0.03824    0.04474 =
         0.03511   -0.00830    0.00578    0.00610
AFIX  43
H35   2    0.968273    0.137743    0.458523    11.00000   -1.20000
AFIX   0
C36   1    0.859008    0.205153    0.508081    11.00000    0.03337    0.03571 =
         0.03167   -0.00439    0.00193   -0.00079
AFIX  43
H36   2    0.807204    0.167002    0.492127    11.00000   -1.20000
AFIX   0
C37   1    0.846365    0.286374    0.242898    11.00000    0.03285    0.03850 =
         0.07439   -0.00091    0.00038    0.00271
C38   1    0.627044    0.502032    0.219927    11.00000    0.05182    0.03711 =
         0.04362   -0.00212    0.01751   -0.00117
C3    1    0.517154    0.117163    0.520892    11.00000    0.03322    0.02673 =
         0.03023    0.00328   -0.00103   -0.00409
AFIX  43
H3    2    0.481940    0.073036    0.545958    11.00000   -1.20000
AFIX   0
C4    1    0.502811    0.131213    0.436545    11.00000    0.02729    0.02512 =
         0.02960    0.00001   -0.00230   -0.00215
C5    1    0.554519    0.195956    0.399680    11.00000    0.03051    0.03138 =
         0.02648    0.00177   -0.00164   -0.00333
AFIX  43
H5    2    0.545360    0.205291    0.342342    11.00000   -1.20000
AFIX   0
C6    1    0.619008    0.246442    0.446612    11.00000    0.03009    0.03229 =
         0.02844    0.00366    0.00061   -0.00505
AFIX  43
H6    2    0.654065    0.290588    0.421423    11.00000   -1.20000
AFIX   0
C7    1    0.339905    0.060175    0.406951    11.00000    0.03067    0.02357 =
         0.03140    0.00400   -0.00214   -0.00273
C8    1    0.289045    0.082648    0.475042    11.00000    0.03670    0.03111 =
         0.03036    0.00097    0.00094   -0.00530
AFIX  43
H8    2    0.319071    0.115551    0.518505    11.00000   -1.20000
AFIX   0
C9    1    0.192546    0.054820    0.476546    11.00000    0.03669    0.03851 =
         0.03837    0.00522    0.00701   -0.00194
AFIX  43
H9    2    0.156323    0.068670    0.522407    11.00000   -1.20000
AFIX   0
C10   1    0.147252    0.007160    0.412750    11.00000    0.03324    0.04069 =
         0.04680    0.00573    0.00132   -0.00820
AFIX  43
H10   2    0.081248   -0.010991    0.415916    11.00000   -1.20000
AFIX   0
C11   1    0.197937   -0.013914    0.344711    11.00000    0.03450    0.03173 =
         0.04095    0.00109   -0.00472   -0.00904
AFIX  43
H11   2    0.167101   -0.046201    0.301175    11.00000   -1.20000
AFIX   0
C12   1    0.294962    0.013109    0.341296    11.00000    0.03375    0.02271 =
         0.03310    0.00205   -0.00248   -0.00408
C13   1    0.367155    0.003034    0.281191    11.00000    0.03500    0.02268 =
         0.03182    0.00142   -0.00374   -0.00233
C14   1    0.366714   -0.040118    0.206542    11.00000    0.04158    0.02656 =
         0.03554   -0.00248   -0.00676   -0.00108
AFIX  43
H14   2    0.309045   -0.068085    0.184890    11.00000   -1.20000
AFIX   0
C15   1    0.451296   -0.041595    0.164580    11.00000    0.05418    0.03080 =
         0.03169   -0.00490   -0.00192    0.00395
AFIX  43
H15   2    0.452020   -0.071563    0.114151    11.00000   -1.20000
AFIX   0
HKLF 4


REM  MM_IL12_NTf2_0m_a.res in P2(1)/n
REM wR2 = 0.2100, GooF = S = 1.075, Restrained GooF = 1.075 for all data
REM R1 = 0.0741 for 6794 Fo > 4sig(Fo) and 0.0787 for all 7594 data
REM 478 parameters refined using 0 restraints

END

WGHT      0.1095      5.8039

REM Highest difference peak  0.732,  deepest hole -0.530,  1-sigma level  0.109
Q1    1   0.6831  0.2581  0.5629  11.00000  0.05    0.73
Q2    1   0.5604  0.4365  0.2099  11.00000  0.05    0.64
Q3    1   0.5365  0.3601  0.2392  11.00000  0.05    0.64
Q4    1   0.6996  0.3462  0.5700  11.00000  0.05    0.58
Q5    1   0.7543  0.3184  0.1925  11.00000  0.05    0.50
Q6    1   0.6516  0.3773  0.2567  11.00000  0.05    0.49
Q7    1   0.6824  0.3944  0.3170  11.00000  0.05    0.49
Q8    1   0.5599  0.4738  0.1273  11.00000  0.05    0.48
Q9    1   0.5426  0.4180  0.1730  11.00000  0.05    0.48
Q10   1   0.7177  0.3198  0.1783  11.00000  0.05    0.48
Q11   1   0.7639  0.2967  0.5588  11.00000  0.05    0.45
Q12   1   0.7608  0.3517  0.5855  11.00000  0.05    0.44
Q13   1   0.4133  0.0213  0.2925  11.00000  0.05    0.44
Q14   1   0.8646  0.2766  0.2950  11.00000  0.05    0.44
Q15   1   0.6275  0.1952  0.5442  11.00000  0.05    0.41
Q16   1   0.5989  0.4982  0.2845  11.00000  0.05    0.40
Q17   1   0.7707  0.1977  0.2807  11.00000  0.05    0.40
Q18   1   0.7437  0.2583  0.1337  11.00000  0.05    0.39
Q19   1   0.7782  0.3841  0.1588  11.00000  0.05    0.39
Q20   1   0.6224  0.4270  0.5669  11.00000  0.05    0.39
;
_shelx_res_checksum   71834

_shelx_hkl_file
;
  -1   0   0 0.45529 1.00932   7
   2   0   0 2294.12 186.046   7
   3   0   0 0.56277 2.21643   7
  -3   0   0 0.98343 2.80124  13
   4   0   0 783.531 62.6556   7
  -4   0   0 720.881 62.8853  13
  -5   0   0 -1.5322 3.11174  13
  -6   0   0 35.7299 7.32912  13
  -7   0   0 0.51048 4.11833  13
  -8   0   0 75.8110 11.5087  13
   9   0   0 -0.3689 1.32506  14
   9   0   0 -1.2733 0.56487  10
   9   0   0 -0.7698 1.20610   3
   9   0   0 0.27194 0.63086  12
  -9   0   0 0.90138 4.36185   7
  -9   0   0 -0.3803 4.23508  13
   9   0   0 -0.4187 0.91428  15
  10   0   0 144.970 11.5171  17
 -10   0   0 141.392 18.0613  13
  10   0   0 136.447 11.2690  12
  10   0   0 143.645 11.4454  15
  10   0   0 157.245 11.6925  21
  10   0   0 130.565 11.6243   9
  10   0   0 125.690 11.3648   8
  10   0   0 130.760 11.4837   6
  10   0   0 125.073 11.2590  10
  10   0   0 153.271 11.5539  20
 -10   0   0 129.123 18.2093   7
  10   0   0 123.132 11.5889   3
  11   0   0 -1.9637 1.51470  20
  11   0   0 0.09704 1.30553  21
  11   0   0 -0.4616 0.96617   8
  11   0   0 0.20512 1.68783   9
  11   0   0 -0.2948 1.01239   6
 -11   0   0 0.36616 5.28734   7
  11   0   0 -0.5626 1.06078  15
  11   0   0 2.21690 2.98366   3
  11   0   0 0.36005 1.11209  17
 -11   0   0 0.65282 4.68162  13
  11   0   0 -0.0517 1.14806  12
  12   0   0 127.252 10.4872  12
  12   0   0 128.011 11.0678   9
  12   0   0 118.924 10.7038   6
 -12   0   0 120.319 18.5308  13
  12   0   0 131.401 10.7176  17
 -12   0   0 102.117 18.8562   7
  12   0   0 133.785 10.6995  15
  12   0   0 126.646 10.4870  10
  13   0   0 -0.4224 1.21373  15
  13   0   0 2.18160 1.96098   9
  13   0   0 0.38824 0.83011  10
  13   0   0 0.00637 1.11824   6
  14   0   0 18.1228 2.81374   9
  14   0   0 16.1942 1.86734  10
  14   0   0 18.0683 2.21099  17
  14   0   0 16.7868 2.25320  15
  14   0   0 15.5019 2.36338   6
  15   0   0 0.34484 0.89131  15
  15   0   0 -0.2006 0.95411  10
  15   0   0 -0.1743 0.88357   6
  16   0   0 23.7484 2.31355   6
  16   0   0 23.3191 2.10839  10
  16   0   0 23.6035 2.28634  15
  17   0   0 0.27115 0.45394   6
   0  -1   0 0.54421 1.06034   7
   0   1   0 0.57171 0.98576   7
   1  -1   0 134.672 10.8403   7
  -1  -1   0 115.536 10.4324   7
   1   1   0 104.967 10.5194   7
   2  -1   0 207.550 17.5663   7
  -2   1   0 193.710 16.9598  13
   2   1   0 187.697 17.3161   7
   3   1   0 3123.54 253.676   7
   4  -1   0 11.0252 6.12560   1
   4  -1   0 28.1186 23.5663   2
   4   1   0 17.6936 25.5058   2
   4   1   0 16.2755 5.33703   1
  -5  -1   0 53.5968 7.80453  13
   5  -1   0 44.3956 7.03218   7
  -5   1   0 45.7186 7.18806  13
  -6  -1   0 381.283 33.8679  13
  -6   1   0 329.884 31.7196  13
  -7  -1   0 62.9688 10.1429  13
  -7   1   0 72.5216 11.0053  13
  -7   1   0 59.0419 9.88873   7
  -8  -1   0 227.637 23.0972  13
  -8   1   0 211.219 23.2708   7
  -8   1   0 219.820 22.6847  13
   9  -1   0 481.377 41.0269  12
  -9  -1   0 517.527 46.9815  13
   9  -1   0 546.650 41.2600  10
   9  -1   0 519.188 41.3161   3
   9   1   0 505.806 41.2270   3
  -9   1   0 518.930 48.0033   7
   9   1   0 491.896 41.0360  10
  -9   1   0 510.015 46.5169  13
   9   1   0 499.016 41.0462  14
   9   1   0 490.107 41.0252  12
  10  -1   0 818.139 60.7568  20
  10  -1   0 826.468 60.8230  21
  10  -1   0 770.880 60.6119  15
  10  -1   0 730.371 60.5201  18
  10  -1   0 722.097 60.6761   3
 -10  -1   0 763.899 67.5980   7
 -10  -1   0 723.815 66.9949  13
  10  -1   0 727.345 60.4845  10
  10  -1   0 744.991 60.4655  12
  10  -1   0 642.958 60.9187   8
  10  -1   0 758.689 60.6903  17
  10  -1   0 736.378 60.7590   9
  10  -1   0 760.586 60.6617   6
  10   1   0 761.443 60.4640  14
  10   1   0 736.524 60.4729  10
 -10   1   0 802.297 67.0630  13
  10   1   0 798.033 60.7920  21
  10   1   0 738.294 60.7675   9
  10   1   0 743.934 60.6473   6
 -10   1   0 709.950 68.1983   7
  10   1   0 765.978 60.6081  15
  10   1   0 733.751 60.6806   3
  10   1   0 750.245 60.4658  12
  10   1   0 691.437 60.4855  18
  10   1   0 737.948 60.7243  17
  11  -1   0 5.15378 1.10841  10
  11  -1   0 6.35641 1.40447  20
  11  -1   0 4.30723 1.23965  15
  11  -1   0 5.28622 1.42605  17
  11  -1   0 5.63408 1.15091   8
 -11  -1   0 7.28415 6.86545  13
  11  -1   0 7.26930 2.10465   9
  11  -1   0 4.11776 1.24109   6
 -11  -1   0 0.98328 4.96639   7
 -11   1   0 1.38005 6.24981   7
  11   1   0 4.24012 1.23754   6
  11   1   0 6.36739 1.36488  17
  11   1   0 4.66682 1.37126  15
 -11   1   0 2.67418 5.59714  13
  11   1   0 5.88889 1.59728  21
  11   1   0 6.55657 1.89291   9
 -12  -1   0 54.8253 13.9340   7
  12  -1   0 52.8507 4.91014  10
  12  -1   0 57.7361 5.66124   9
 -12  -1   0 42.6193 11.3097  13
  12  -1   0 58.3893 5.27210  17
  12  -1   0 56.6910 5.26019   6
  12  -1   0 53.0022 5.00519   8
  12  -1   0 58.7174 5.39571  20
  12  -1   0 58.5155 5.20934  15
  12  -1   0 57.0474 4.96304  12
  12   1   0 54.6951 5.21498   6
  12   1   0 57.3092 4.94988  12
 -12   1   0 44.7976 13.3696   7
  12   1   0 59.5394 5.19104  15
  12   1   0 59.0018 5.70408   9
 -12   1   0 57.9777 13.5915  13
  12   1   0 56.9156 4.90961  10
  12   1   0 56.6491 5.18500  17
  13  -1   0 10.4762 2.22623   9
  13  -1   0 7.02309 1.32494  10
  13  -1   0 11.3808 2.61383  15
 -13  -1   0 5.56301 11.0799  13
  13  -1   0 9.41295 2.04032   6
  13   1   0 6.75024 1.53687   6
  13   1   0 6.15981 1.85451  15
  13   1   0 11.8000 2.66164   9
  13   1   0 10.1025 1.93400  12
  13   1   0 8.89433 1.32770  10
  14  -1   0 40.9870 3.99825  17
  14  -1   0 42.5562 3.77633  10
  14  -1   0 41.7200 3.98563  15
  14  -1   0 42.9002 4.12432   6
  14   1   0 44.2623 4.55310   9
  14   1   0 40.7398 3.72018  10
  14   1   0 43.5714 4.12485   6
  14   1   0 43.9140 4.02333  15
  15  -1   0 1.05509 0.69672  10
  15  -1   0 0.82060 0.89581  15
  15  -1   0 0.01977 0.77167   6
  15  -1   0 1.30722 0.86636  17
  15   1   0 -0.0340 0.74188   6
  15   1   0 0.23271 0.78931  15
  15   1   0 0.68604 0.59889  10
  16  -1   0 11.7234 1.45067   6
  16  -1   0 10.7523 1.45946  15
  16  -1   0 10.8853 1.21565  10
  16   1   0 11.7403 1.52961   6
  16   1   0 11.1832 1.41639  15
  16   1   0 11.7291 1.18821  10
  17  -1   0 0.25363 0.41723   6
  17   1   0 0.83082 0.43463   6
   0  -2   0 710.262 59.5665   7
   0   2   0 724.706 59.5585   7
   1  -2   0 2995.00 229.368   2
  -1   2   0 2736.09 223.074   1
   1   2   0 2547.75 222.393   1
   2  -2   0 1934.36 155.614   7
   2   2   0 2049.12 155.577   7
  -2   2   0 1725.59 155.273   7
   3  -2   0 143.034 14.9907   7
  -3   2   0 133.066 14.6724   7
   3   2   0 204.300 15.3619   7
  -3   2   0 127.814 13.8706  13
   4  -2   0 212.345 20.7963   7
  -4   2   0 227.127 19.9232  13
  -4   2   0 215.412 20.7338   7
   5  -2   0 123.633 14.5309   7
  -5   2   0 142.568 14.8553   7
  -5   2   0 136.173 13.9024  13
   6  -2   0 27.8582 6.65930   7
  -6   2   0 40.5956 7.49843  13
  -6   2   0 37.0842 7.90905   7
  -7  -2   0 118.429 15.6465  13
  -7   2   0 135.941 16.0829   7
  -7   2   0 131.669 14.7925  13
  -8  -2   0 197.442 21.5426  13
  -8   2   0 208.478 21.0080  13
  -8   2   0 192.306 22.2722   7
   9  -2   0 163.371 13.8325   8
   9  -2   0 156.145 14.0974  15
   9  -2   0 148.029 13.5518  10
   9  -2   0 158.455 13.5280  12
   9  -2   0 185.636 14.2469  21
   9  -2   0 162.823 13.6507  18
  -9  -2   0 179.350 20.3079  13
   9  -2   0 166.086 13.9334   9
   9   2   0 170.084 13.7197  15
   9   2   0 167.996 13.8624   9
  -9   2   0 186.556 19.5363  13
   9   2   0 156.753 13.5140  10
   9   2   0 175.488 13.9849  21
   9   2   0 164.153 13.7068   6
   9   2   0 162.969 13.5159  12
  -9   2   0 176.630 21.2950   7
 -10  -2   0 10.2709 7.09172  13
  10  -2   0 8.38129 1.36715  18
  10  -2   0 6.41808 1.49857  20
  10  -2   0 11.5727 2.24414   9
  10  -2   0 11.2892 1.91264   6
  10  -2   0 10.9391 1.29342  10
  10  -2   0 8.42261 1.29875  12
  10  -2   0 9.22519 1.51249  15
  10  -2   0 9.41756 1.64832   8
  10  -2   0 8.82372 1.61128  17
  10   2   0 12.2743 1.67561  15
 -10   2   0 15.5831 8.35059   7
  10   2   0 6.49088 1.63748  21
  10   2   0 9.56472 1.40926  12
 -10   2   0 8.02307 6.42895  13
  10   2   0 9.99024 1.37631  14
  10   2   0 12.9892 1.97207   3
  10   2   0 10.4010 1.83548   6
  10   2   0 8.34840 1.34989  18
  10   2   0 9.87332 1.40888  10
  10   2   0 8.53264 1.58616  17
  10   2   0 13.2527 2.48786   9
  11  -2   0 6.34743 1.44957  15
  11  -2   0 9.33833 2.24510  17
  11  -2   0 7.52802 1.35145   8
  11  -2   0 6.25274 1.38483   6
 -11  -2   0 6.74186 6.65895  13
  11  -2   0 8.49053 2.20943   9
  11  -2   0 9.37528 1.53439  20
 -11  -2   0 5.93536 6.46479   7
  11  -2   0 7.22958 1.17856  10
 -11   2   0 3.29839 6.35760  13
  11   2   0 6.02335 1.96202   3
  11   2   0 7.44615 2.04199   9
 -11   2   0 6.56645 6.85062   7
  11   2   0 7.89139 1.43181  15
  11   2   0 6.93022 1.61388  21
  11   2   0 8.18142 1.31429  12
  11   2   0 6.23790 1.33198   6
  11   2   0 9.36833 1.58397  17
  11   2   0 6.82899 1.34121  14
 -11   2   0 4.97584 1.36046   4
  12  -2   0 91.7836 7.82209   6
 -12  -2   0 76.6865 16.2468   7
  12  -2   0 92.3683 7.64861   8
 -12  -2   0 70.1918 14.9044  13
  12  -2   0 96.3056 8.12757   9
  12  -2   0 86.4706 7.71832  20
  12  -2   0 92.4729 7.77549  15
  12  -2   0 85.2007 7.82993  17
  12  -2   0 86.1906 7.54593  10
  12   2   0 92.6343 7.53299  12
 -12   2   0 83.0011 15.5224  13
 -12   2   0 69.7972 17.3248   7
 -12   2   0 83.3240 7.70806   4
  12   2   0 96.8521 8.28730   3
  12   2   0 93.9074 8.07684   9
  12   2   0 89.3452 7.76664   6
  12   2   0 84.7208 7.72368  17
  12   2   0 88.8598 7.74687  15
  12   2   0 90.8497 7.49205  10
 -13  -2   0 7.16540 9.92210  13
  13  -2   0 14.7915 2.05126  10
  13  -2   0 8.23294 2.13789   6
  13  -2   0 13.4090 1.95280   8
  13   2   0 16.6054 2.97031   6
  13   2   0 13.8857 1.99949  12
 -13   2   0 10.1822 12.8523   7
 -13   2   0 12.0037 1.83404   4
  14  -2   0 5.25794 1.25448  17
  14  -2   0 4.63591 1.23174  15
  14  -2   0 3.66426 1.20186   6
  14  -2   0 3.41052 0.88173  10
  14   2   0 4.30658 0.81271  10
  14   2   0 3.27971 1.16938   6
  14   2   0 5.57419 1.25229  15
  14   2   0 3.15785 1.66357   9
  15  -2   0 8.91544 1.64184   6
  15  -2   0 11.0727 1.57923  15
  15  -2   0 7.61328 1.49878  17
  15  -2   0 8.22727 1.19055  10
  15   2   0 7.04892 1.70977   9
  15   2   0 6.21309 1.20844  15
  15   2   0 7.88522 1.05528  10
  15   2   0 5.52504 1.11785   6
  16  -2   0 20.6611 2.06646   6
  16  -2   0 21.5992 1.93767  10
  16   2   0 20.5293 2.10229   6
  16   2   0 21.0367 2.09221  15
  17   2   0 29.2959 2.77626  15
  17   2   0 34.2148 2.75291   6
   0  -3   0 0.40837 3.59840   7
   0   3   0 1.04745 3.37000   7
  -1  -3   0 172.243 16.7627   7
   1  -3   0 163.883 17.1627   7
  -1   3   0 171.077 16.5602   7
  -1   3   0 167.309 14.9270  13
   1   3   0 167.439 16.6589   7
   2  -3   0 32.2026 6.82352   7
  -2  -3   0 42.0033 6.85039   7
  -2   3   0 31.3239 4.92938  13
   2   3   0 41.7045 7.13137   7
  -2   3   0 31.5666 6.69198   7
   3  -3   0 172.649 17.7493   7
  -3   3   0 177.221 17.4140   7
  -3   3   0 181.605 15.7512  13
   3   3   0 149.153 16.8696   7
   4  -3   0 66.5325 9.69800   7
  -4   3   0 52.5518 7.28318  13
  -4   3   0 54.8299 8.95129   7
   5  -3   0 22.3382 6.74158   7
  -5   3   0 27.0575 7.08065   7
  -5   3   0 29.6800 5.83727  13
  -6   3   0 446.434 38.9208  13
  -6   3   0 428.340 40.6349   7
   7  -3   0 3.29005 5.24084   7
  -7  -3   0 -0.3615 4.23788  13
  -7   3   0 0.24153 3.51222  13
  -7   3   0 -1.1581 4.03367   7
   8  -3   0 96.0572 8.78561  10
  -8  -3   0 109.781 14.7549  13
  -8   3   0 114.215 13.7276  13
  -8   3   0 114.478 15.9369   7
  -9  -3   0 77.1333 13.6038  13
   9  -3   0 65.5789 6.17774  20
   9  -3   0 78.3461 6.45415   6
   9  -3   0 66.6275 5.93110  10
   9  -3   0 68.2028 6.08368  18
   9  -3   0 67.9281 6.10538  15
   9  -3   0 67.9896 6.43533   9
   9   3   0 71.8446 6.10035  15
   9   3   0 72.8036 5.93606  14
   9   3   0 72.4108 6.24462   3
   9   3   0 72.3544 6.11025   6
   9   3   0 70.7245 5.93949  10
   9   3   0 67.2218 6.19254  16
   9   3   0 70.9865 6.12041  11
  -9   3   0 71.2194 11.8528  13
   9   3   0 74.4109 6.31668   9
   9   3   0 67.4209 6.21294  21
  10  -3   0 206.939 17.1400   9
  10  -3   0 188.663 16.8531   8
  10  -3   0 212.062 16.9127  15
  10  -3   0 208.918 16.8369  18
 -10  -3   0 196.060 24.1898  13
  10  -3   0 207.940 16.9401   6
  10  -3   0 199.251 16.7693  10
  10  -3   0 222.157 17.0011  20
  10   3   0 200.082 17.0334   3
  10   3   0 209.729 17.1220   9
 -10   3   0 223.454 23.2798  13
  10   3   0 200.104 16.9104   6
 -10   3   0 202.984 26.0583   7
 -10   3   0 161.423 16.8524   4
  10   3   0 206.205 16.9487  16
  10   3   0 208.997 16.7402  12
  10   3   0 202.367 16.7275  10
  10   3   0 213.655 16.9092  15
  10   3   0 211.288 16.7303  14
  10   3   0 221.528 17.0755  21
  11  -3   0 336.728 25.0805  20
  11  -3   0 289.881 24.6306  10
  11  -3   0 303.609 25.0218   9
  11  -3   0 308.743 24.7743  15
 -11  -3   0 308.887 33.2142  13
  11  -3   0 279.343 24.8709   8
  11  -3   0 306.843 24.8294   6
  11  -3   0 299.789 24.8941  17
  11   3   0 299.127 24.5876  12
  11   3   0 313.828 24.7726  15
  11   3   0 298.997 24.9324   3
 -11   3   0 281.974 31.4353  13
  11   3   0 298.251 24.9784   9
  11   3   0 311.341 24.9362  21
  11   3   0 307.028 24.5951  14
 -11   3   0 264.924 34.2225   7
  11   3   0 299.237 24.7907   6
 -12  -3   0 434.485 48.2173  13
  12  -3   0 488.284 40.0242  10
  12  -3   0 512.574 40.2245   6
  12  -3   0 516.308 40.1668  15
  12  -3   0 497.337 40.1738  20
  12  -3   0 488.945 40.2774  17
 -12  -3   0 410.736 46.8982   7
  12  -3   0 491.065 40.1041   8
 -12   3   0 391.255 49.6956   7
  12   3   0 515.259 39.9909  12
  12   3   0 502.631 39.9719  10
 -12   3   0 483.336 48.8293  13
  12   3   0 522.539 40.3917   9
  12   3   0 533.154 40.3521   3
  12   3   0 534.692 40.1754  15
 -12   3   0 452.200 40.1074   4
  12   3   0 495.490 40.1913   6
  13  -3   0 11.7822 1.81759   8
  13  -3   0 12.0236 2.14576   6
  13  -3   0 10.5004 1.71329  10
  13  -3   0 11.4521 2.10129  15
  13  -3   0 11.5699 1.94324  20
  13  -3   0 12.4732 2.45806  17
 -13  -3   0 6.10691 7.74208  13
  13   3   0 11.7352 2.07728  15
  13   3   0 11.7937 1.52075  10
  13   3   0 14.7137 2.03675   6
 -13   3   0 10.8489 1.68938   4
  13   3   0 11.4546 1.72548  12
  13   3   0 11.9145 2.72309   9
 -13   3   0 8.51353 11.7659   7
  14  -3   0 7.52834 1.41162  17
  14  -3   0 7.92673 1.13736  10
  14  -3   0 9.68100 1.46898  15
  14  -3   0 4.87000 1.14707   6
  14  -3   0 7.71386 1.45610   8
  14   3   0 7.37349 1.32887  15
  14   3   0 7.06186 1.29403   6
  14   3   0 11.3612 2.19681   9
  14   3   0 8.16228 1.14967  12
  14   3   0 8.18273 1.20848  10
  15  -3   0 21.8489 2.50506  17
  15  -3   0 23.4617 2.42948   6
  15  -3   0 23.6983 2.58556  15
  15  -3   0 27.3486 2.53396  10
  15   3   0 26.2873 2.95607   9
  15   3   0 23.7118 2.13899  10
  15   3   0 13.3122 2.63862  15
  15   3   0 27.5314 2.62434   6
  16  -3   0 2.47141 0.54200  10
  16  -3   0 3.33143 0.71808  17
  16  -3   0 1.21797 0.71730   6
  16   3   0 2.95339 0.74858   6
  16   3   0 1.23184 0.68830  15
  17   3   0 0.26718 0.40804   6
   0  -4   0 9317.93 763.563   2
   0   4   0 9263.53 752.788   1
   1  -4   0 358.877 33.4260   7
  -1  -4   0 473.178 34.1683   7
  -1   4   0 320.412 30.9144  13
   1   4   0 395.258 33.6717   7
  -1   4   0 301.421 32.6108   7
   2   4   0 4870.26 396.343   7
   3  -4   0 103.788 12.7988   7
  -3   4   0 82.0565 9.51056  13
  -3   4   0 83.5416 11.7048   7
   4  -4   0 70.4116 10.8010   7
  -4   4   0 45.4002 7.28013  13
  -4   4   0 58.4298 9.83650   7
   5  -4   0 3.39255 5.02114   7
  -5   4   0 2.46802 3.50191  13
  -5   4   0 1.45710 4.56653   7
   6  -4   0 22.4627 7.80145   7
  -6   4   0 19.7677 7.43395   7
  -6   4   0 24.1769 6.82005  13
   7  -4   0 48.9018 11.4197   7
  -7   4   0 60.6382 9.11143  13
  -7   4   0 59.0487 11.8456   7
  -8  -4   0 42.8014 10.1929  13
   8  -4   0 31.5728 3.26378  15
   8  -4   0 40.7519 4.07345  18
   8  -4   0 32.1055 3.10020  10
   8  -4   0 33.2737 3.66639   9
   8   4   0 34.4139 3.31936  11
   8   4   0 35.8944 3.34462   6
   8   4   0 33.0536 3.39483   9
   8   4   0 35.0691 3.29467  15
  -8   4   0 33.6202 7.81547  13
   8   4   0 33.6390 3.36285   3
  -8   4   0 37.4800 10.6610   7
   9  -4   0 3.42282 1.05292   6
  -9  -4   0 8.33053 6.90988  13
   9  -4   0 3.42315 0.89969  10
   9  -4   0 4.34761 1.13496  18
   9  -4   0 4.02864 1.23351  15
   9  -4   0 2.15383 1.58518   9
   9   4   0 2.48193 1.08196  21
   9   4   0 5.20688 1.53791   9
   9   4   0 5.01300 1.29689  11
   9   4   0 1.89082 1.38934  16
   9   4   0 3.87126 1.39925   3
  -9   4   0 1.86711 6.01891   7
   9   4   0 3.46350 0.88466  14
   9   4   0 3.92271 0.81988  12
   9   4   0 5.00965 1.21451  15
  -9   4   0 2.02242 4.86708  13
   9   4   0 3.80971 0.86334  10
   9   4   0 3.00950 0.98210   6
  10  -4   0 405.183 33.3216  15
  10  -4   0 396.448 33.2140  10
  10  -4   0 372.746 33.3666  19
 -10  -4   0 409.709 41.3014  13
  10  -4   0 390.539 33.3856  20
  10  -4   0 442.488 33.3776   6
  10   4   0 386.983 33.4219  21
  10   4   0 412.514 33.1571  10
  10   4   0 416.612 33.3265  15
  10   4   0 434.624 33.4543   3
 -10   4   0 416.079 44.0603   7
  10   4   0 412.443 33.1693  12
 -10   4   0 407.621 39.6810  13
 -10   4   0 378.485 33.3172   4
  10   4   0 432.275 33.5339   9
  10   4   0 420.660 33.1518  14
  10   4   0 420.727 33.3423   6
  10   4   0 407.998 33.3719  16
  11  -4   0 1.23617 1.07015   8
  11  -4   0 1.54107 1.25929  15
  11  -4   0 0.03798 1.43524  17
  11  -4   0 0.83191 0.92970  10
  11  -4   0 1.22063 1.19989   6
 -11  -4   0 -2.3616 7.13185  13
  11  -4   0 0.24999 1.02694  20
  11   4   0 0.99714 1.01361  14
  11   4   0 0.58704 1.20845  21
  11   4   0 1.40501 1.04970   6
  11   4   0 1.02291 0.72195  10
 -11   4   0 4.12272 6.82967  13
 -11   4   0 1.29100 6.98267   7
  11   4   0 -0.0086 1.13311  15
 -11   4   0 2.51339 1.09682   4
  11   4   0 0.62200 0.82952  12
  11   4   0 1.22564 1.66236   9
  11   4   0 3.58761 1.91387   3
  12  -4   0 309.509 24.4338  20
  12  -4   0 287.691 24.3522   8
  12  -4   0 289.419 24.2660  10
 -12  -4   0 268.273 32.6228  13
  12  -4   0 309.958 24.4190  15
  12  -4   0 298.904 24.4347   6
  12  -4   0 297.486 24.5578  17
 -12   4   0 270.367 24.3545   4
  12   4   0 316.659 24.6654   9
 -12   4   0 220.040 34.6749   7
  12   4   0 307.450 24.2146  12
  12   4   0 301.793 24.1886  10
  12   4   0 312.798 24.6031   3
  12   4   0 288.739 24.3970   6
  12   4   0 315.709 24.4047  15
  13  -4   0 10.4789 1.60986  15
  13  -4   0 10.7662 1.75034   8
  13  -4   0 10.1651 1.63555   6
  13  -4   0 12.2450 1.93484  17
  13  -4   0 9.74753 1.86246  20
  13  -4   0 8.77820 1.33084  10
  13   4   0 7.78319 1.46471   6
  13   4   0 10.7770 2.54604   3
  13   4   0 11.6889 1.95613  15
  13   4   0 12.4198 2.32023   9
  13   4   0 10.4416 1.60871  12
 -13   4   0 8.62644 1.50464   4
  13   4   0 9.69901 1.37509  10
  14  -4   0 18.8162 2.48383  17
  14  -4   0 20.3763 2.04366  10
  14  -4   0 17.8506 2.24591   6
  14  -4   0 18.9291 2.25109   8
  14  -4   0 19.5104 2.31794  15
  14   4   0 20.5986 2.36335   6
  14   4   0 19.5710 2.07691  12
  14   4   0 19.1234 3.12787   9
  14   4   0 19.2574 2.31161  15
  14   4   0 18.3535 2.02161  10
  15  -4   0 76.6819 6.86566  17
  15  -4   0 83.9359 6.79107  10
  15  -4   0 72.9953 6.75893   6
  15   4   0 92.4608 7.42928   9
  15   4   0 76.5772 6.79037  15
  15   4   0 82.2895 6.90845   6
  16  -4   0 2.41303 0.55377  10
  16  -4   0 2.90993 0.70673  17
  16  -4   0 2.37579 0.57614   6
  16   4   0 3.21192 0.74715  15
  16   4   0 2.66994 0.69204   6
   0  -5   0 0.31365 4.76557   7
   0   5   0 -0.0266 4.63210   7
   1  -5   0 63.4683 11.4115   7
  -1  -5   0 73.4248 11.4942   7
  -1   5   0 64.3895 10.7787   7
   1   5   0 74.1718 11.0483   7
  -2  -5   0 162.251 17.6821   7
   2  -5   0 154.733 18.4403   7
  -2   5   0 157.659 15.1039  13
  -2   5   0 159.880 17.8955   7
   2   5   0 166.027 18.3357   7
   3  -5   0 160.873 18.1553   7
  -3   5   0 148.630 17.4163   7
  -3   5   0 129.802 14.0091  13
   4  -5   0 25.1291 7.54602   7
  -4   5   0 21.7802 6.93249   7
  -4   5   0 19.8665 4.96813  13
   5  -5   0 247.882 26.8942   7
  -5   5   0 245.624 23.4091  13
  -5   5   0 249.707 26.6991   7
   6  -5   0 45.8910 11.6212   7
  -6   5   0 47.4310 11.6906   7
  -6   5   0 48.3586 8.30022  13
   7  -5   0 264.573 31.1309   7
  -7   5   0 324.423 28.7911  13
  -7   5   0 306.745 32.5202   7
   8  -5   0 0.13557 0.95073  10
   8  -5   0 0.54784 0.97408  18
  -8   5   0 0.61684 3.92598  13
   8   5   0 0.31482 1.50045  11
   8   5   0 0.87954 0.68174  14
   8   5   0 0.56449 1.16168   3
   8   5   0 0.58452 0.65951  12
   8   5   0 -0.1911 1.29259  16
   8   5   0 1.49879 1.36741  15
   8   5   0 0.64693 0.75319   6
   8   5   0 -0.2389 0.76039  21
   9  -5   0 252.574 20.9494  15
  -9  -5   0 289.390 29.4799  13
   9  -5   0 257.336 21.0427  20
   9  -5   0 259.831 20.9433   6
   9  -5   0 229.737 20.8081  10
  -9   5   0 320.927 28.6906  13
   9   5   0 244.950 20.9143   6
   9   5   0 298.749 20.9690  18
   9   5   0 249.194 21.0371   3
   9   5   0 261.089 21.0248  16
   9   5   0 243.312 20.8163  10
   9   5   0 257.451 20.9325  15
   9   5   0 252.963 20.7887  12
   9   5   0 251.974 21.0839   9
   9   5   0 254.679 21.0088  21
  -9   5   0 235.775 20.9405   4
   9   5   0 248.131 20.7559  14
  -9   5   0 257.202 31.0631   7
   9   5   0 258.176 20.9492  11
 -10  -5   0 257.608 30.7400  13
  10  -5   0 285.775 22.8916  10
  10  -5   0 277.903 22.8995  20
  10  -5   0 267.018 22.7937   6
  10   5   0 259.941 22.5991  10
  10   5   0 281.411 22.6382  14
  10   5   0 292.249 23.3973   3
  10   5   0 275.286 22.8611  16
  10   5   0 269.340 22.9642  21
 -10   5   0 264.265 22.8055   4
  10   5   0 299.645 23.1247  15
 -10   5   0 286.364 29.4071  13
 -10   5   0 268.962 34.0203   7
  10   5   0 312.212 23.1298   6
  10   5   0 261.163 22.8734  12
  11  -5   0 362.055 30.7448  17
  11  -5   0 378.863 30.5841  15
  11  -5   0 350.676 30.5938  19
  11  -5   0 387.115 30.6016   6
  11  -5   0 361.887 30.5708   8
 -11  -5   0 366.524 39.6229  13
  11  -5   0 360.124 30.4577  10
  11  -5   0 384.341 30.6578  20
  11   5   0 393.087 30.5922  15
 -11   5   0 318.724 42.3143   7
  11   5   0 370.883 30.3718  10
  11   5   0 380.612 30.6927  21
 -11   5   0 331.925 44.6598  13
  11   5   0 372.919 30.5667   6
  11   5   0 393.549 30.4146  12
  11   5   0 393.059 30.8053   9
 -11   5   0 371.771 30.5826   4
  11   5   0 379.436 30.7422   3
  11   5   0 384.519 30.3882  14
  12  -5   0 95.6606 8.84649  20
  12  -5   0 105.677 8.85884  15
 -12  -5   0 87.3106 17.9975  13
  12  -5   0 109.516 8.87757   6
  12  -5   0 95.7239 9.09173  17
  12  -5   0 101.571 8.71272  10
  12  -5   0 105.279 8.84325   8
  12   5   0 105.638 8.63341  12
 -12   5   0 79.2449 20.8713   7
  12   5   0 109.620 9.25879   3
 -12   5   0 97.8049 8.95547   4
  12   5   0 106.242 8.64608  14
  12   5   0 108.438 8.87311  15
  12   5   0 102.562 8.57068  10
  12   5   0 102.751 8.83252   6
  12   5   0 109.216 9.23684   9
  13  -5   0 81.9689 7.54355  15
  13  -5   0 85.7107 7.74754  17
  13  -5   0 84.6596 7.52232   6
  13  -5   0 83.7103 7.54370  20
  13  -5   0 76.7343 7.38956  10
  13  -5   0 85.5277 7.49613   8
  13   5   0 91.2090 7.58719  15
  13   5   0 83.4280 7.54116   6
  13   5   0 88.0285 7.98217   3
  13   5   0 89.0729 7.36079  12
  13   5   0 121.067 8.09464   9
  14  -5   0 5.74912 1.39532  17
  14  -5   0 4.76838 1.63901   6
  14  -5   0 4.68822 0.91537  10
  14   5   0 8.01234 1.93024   9
  14   5   0 3.77837 1.23811  12
  14   5   0 5.47830 1.17042  15
  14   5   0 3.52194 0.90948   6
  15  -5   0 -0.1508 0.64272   8
  15  -5   0 -0.0199 0.55580  10
  15  -5   0 0.24134 0.65356   6
  15  -5   0 -0.1562 0.86385  17
  15   5   0 1.02738 1.24252   9
  15   5   0 0.77003 0.82258  15
  15   5   0 0.15679 0.63982   6
  16  -5   0 19.8008 2.04628  17
  16  -5   0 23.1525 1.97428  10
  16   5   0 22.2876 2.08843  15
  16   5   0 21.9105 2.07636   6
   0  -6   0 194.645 22.2265   7
   0   6   0 201.230 22.0454   7
   1  -6   0 148.641 18.5462   7
  -1  -6   0 113.889 18.4086   7
   1   6   0 157.280 18.0284   7
  -1   6   0 155.192 18.0963   7
   2  -6   0 610.604 57.2908   7
   2   6   0 630.062 56.9232   7
  -2   6   0 657.286 57.4857   7
   3  -6   0 2236.87 187.730   7
  -3  -6   0 2300.09 186.376   7
   3   6   0 2108.52 186.434   7
  -3   6   0 2295.44 187.386   7
  -3   6   0 2284.51 183.698  13
   4  -6   0 133.477 18.9468   7
  -4   6   0 133.431 14.1079  13
  -4   6   0 150.376 18.5416   7
   4   6   0 117.891 19.3764   7
   5  -6   0 -1.5139 5.71407   7
  -5   6   0 2.09321 3.53654  13
  -5   6   0 0.06630 5.68591   7
   5   6   0 2.25280 6.71405   7
   6  -6   0 21.0779 9.45445   7
  -6   6   0 21.4489 9.08927   7
  -6   6   0 34.3157 7.16014  13
   7  -6   0 24.4548 2.42307  15
   7  -6   0 32.0921 10.8571   7
   7   6   0 32.9131 2.82044  16
   7   6   0 15.7307 2.05024  12
  -7   6   0 35.3614 7.55643  13
  -7   6   0 25.7824 10.1553   7
   7   6   0 18.4921 2.31082  15
   7   6   0 21.7474 2.58804   9
   7   6   0 24.4253 2.49688   3
   8  -6   0 104.533 8.72737  10
   8  -6   0 103.713 8.86376  15
   8   6   0 100.165 8.99498   9
  -8   6   0 114.013 19.2734   7
   8   6   0 92.8661 8.92494  21
   8   6   0 108.344 8.93168   3
   8   6   0 117.635 9.04207  16
   8   6   0 101.004 8.81433  15
   8   6   0 108.204 8.87216  11
  -8   6   0 124.569 14.3351  13
   8   6   0 110.596 8.94801  18
   8   6   0 97.7613 8.66602  12
   9  -6   0 123.218 10.6849  10
   9  -6   0 116.904 10.7665   6
   9  -6   0 128.194 10.8382  15
  -9  -6   0 132.343 19.1351  13
   9  -6   0 125.045 10.9412  20
   9   6   0 134.346 10.8382  15
  -9   6   0 130.688 16.5900  13
   9   6   0 129.581 10.8820  21
   9   6   0 135.808 10.9612   3
   9   6   0 132.252 10.6526  12
   9   6   0 131.563 11.0179  16
   9   6   0 131.990 11.0238   9
   9   6   0 117.740 10.8060  18
   9   6   0 133.898 10.8285  11
  -9   6   0 133.224 10.8812   4
  -9   6   0 142.344 22.7280   7
   9   6   0 129.089 10.6127  14
   9   6   0 130.299 10.7819   6
  10  -6   0 33.1810 3.44580  15
  10  -6   0 30.8684 3.68528  20
  10  -6   0 31.4864 3.15049  10
 -10  -6   0 33.7446 10.9168  13
 -10   6   0 35.8145 3.65515   4
  10   6   0 27.6842 3.77229  16
 -10   6   0 30.9267 9.64087  13
  10   6   0 34.2812 3.26011   6
 -10   6   0 31.1911 12.9959   7
  10   6   0 32.9906 3.73432   3
  10   6   0 34.8426 3.80005   9
  10   6   0 29.1801 3.42659  21
  10   6   0 35.3081 3.41014  15
  10   6   0 32.3125 3.01987  14
  10   6   0 33.5495 3.06798  12
  11  -6   0 81.1586 6.66071   6
  11  -6   0 72.3697 6.53570  10
  11  -6   0 66.5559 6.93008  17
  11  -6   0 65.7504 6.67862  19
 -11  -6   0 54.2137 14.3347  13
  11  -6   0 74.5868 6.70809  15
  11  -6   0 69.7583 6.74636  20
  11  -6   0 76.8472 6.72956   8
 -11   6   0 75.7600 19.9619   7
  11   6   0 75.1201 6.45251  14
 -11   6   0 83.5963 6.76821   4
  11   6   0 80.4762 6.65864   6
  11   6   0 78.2656 6.46866  12
  11   6   0 87.8574 7.16024   3
  11   6   0 70.2815 6.75459  21
  11   6   0 79.7694 6.73045  15
  11   6   0 85.5089 7.09088   9
  12  -6   0 4.99662 1.21380   6
  12  -6   0 5.06851 1.84744   8
  12  -6   0 6.81181 2.02841  17
  12  -6   0 6.60772 1.81201  10
 -12  -6   0 14.1337 17.0182  13
  12   6   0 3.39300 2.50712   3
  12   6   0 5.63293 1.44357  14
  12   6   0 5.23312 1.33607  12
  12   6   0 11.6398 2.42972  15
  12   6   0 3.68807 1.59999   6
  13  -6   0 55.3066 4.83821  20
  13  -6   0 54.5647 5.07642  17
  13  -6   0 51.0637 4.73882   6
  13  -6   0 48.2409 4.63916  10
  13  -6   0 52.8950 4.76179   8
  13   6   0 54.6541 4.82308  15
  13   6   0 53.2056 5.51179   3
  13   6   0 51.7276 4.76061   6
  13   6   0 55.5536 5.27741   9
  13   6   0 52.0280 4.56902  12
  14  -6   0 7.56885 1.50749   6
  14  -6   0 10.3436 1.90905  20
  14  -6   0 9.89235 1.96209  17
  14  -6   0 11.2794 1.49169  10
  14  -6   0 11.2526 1.89037   8
  14   6   0 12.8885 1.74785  15
  14   6   0 12.6087 2.42428   9
  14   6   0 11.6311 1.61998   6
  14   6   0 12.9218 1.48413  12
  15  -6   0 100.983 8.56242  10
  15  -6   0 103.553 8.74060  17
  15  -6   0 101.130 8.54992   8
  15   6   0 106.069 8.85067   9
  15   6   0 106.199 8.65379  15
  15   6   0 106.352 8.63377   6
  16  -6   0 3.53785 0.70064  17
  16  -6   0 4.64747 0.68704  10
  16   6   0 3.73931 0.61459   6
  16   6   0 4.25449 0.72191  15
   0  -7   0 -0.1608 6.06268   7
   0   7   0 0.95252 5.43335   7
  -1  -7   0 27.9500 9.70461   7
   1  -7   0 30.3951 10.2913   7
  -1   7   0 29.2525 10.5515   7
   1   7   0 29.2470 9.46872   7
   2  -7   0 1164.81 102.331   7
  -2  -7   0 1222.46 101.619   7
  -2   7   0 1178.07 102.224   7
   2   7   0 1142.36 101.806   7
   3  -7   0 5.84071 6.97658   7
  -3  -7   0 2.62720 5.26931   7
  -3   7   0 1.50278 5.50050   7
   3   7   0 1.31471 5.65731   7
   4  -7   0 75.9792 14.9858   7
  -4   7   0 89.8613 15.1415   7
  -4   7   0 73.4167 9.57778  13
   4   7   0 63.8285 13.4806   7
   5  -7   0 5.34755 7.26224   7
  -5   7   0 3.40634 3.58410  13
   5   7   0 6.15164 10.3033   7
  -5   7   0 3.03177 6.26604   7
   6  -7   0 59.7268 14.1431   7
   6   7   0 53.5318 4.89790  16
   6   7   0 49.4204 4.82459  12
  -6   7   0 64.0149 14.9887   7
  -6   7   0 59.8415 8.92713  13
   7  -7   0 80.4823 17.6028   7
   7   7   0 60.2382 5.90265  12
   7   7   0 71.4092 6.13730   3
   7   7   0 71.3873 6.32067   9
   7   7   0 65.2874 6.05683  15
  -7   7   0 75.2159 10.6882  13
   7   7   0 85.4578 6.38299  16
   7   7   0 62.9005 5.84926  14
   7   7   0 71.8859 6.08494  11
   7   7   0 74.0804 6.25167  18
  -7   7   0 90.6517 19.1866   7
   8  -7   0 97.6979 8.04807  10
   8  -7   0 100.647 8.21357  15
   8   7   0 87.3578 8.14122  21
   8   7   0 91.6100 8.11929  15
   8   7   0 100.126 8.27725  18
   8   7   0 90.6985 8.07785   6
  -8   7   0 98.9208 8.24800   4
   8   7   0 94.0260 8.34790   9
   8   7   0 89.9419 7.96422  12
  -8   7   0 95.9434 13.4182  13
   8   7   0 100.505 8.26402   3
   8   7   0 94.6890 7.93914  14
   8   7   0 103.219 8.40077  16
   8   7   0 99.8912 8.18981  11
  -8   7   0 95.0425 19.2810   7
  -9  -7   0 532.996 48.5604  13
   9  -7   0 486.677 39.1045  20
   9   7   0 481.292 38.7681  14
  -9   7   0 482.594 44.7004  13
   9   7   0 450.988 38.8974   6
   9   7   0 488.276 39.0003  21
   9   7   0 460.750 38.9209  18
  -9   7   0 478.501 52.1815   7
  -9   7   0 481.577 39.0263   4
  10  -7   0 45.8623 4.59056  20
  10  -7   0 44.4361 4.24419  10
 -10  -7   0 42.1148 13.0894  13
  10  -7   0 50.7325 4.29781   6
  10   7   0 49.1954 4.75310   9
  10   7   0 44.7466 4.10260  14
 -10   7   0 59.1983 23.0230   7
  10   7   0 40.3792 4.26220   6
 -10   7   0 47.6699 4.47754   4
  10   7   0 58.7981 4.83172  16
  10   7   0 52.2493 4.76858   3
  10   7   0 38.4904 4.32849  21
  10   7   0 45.9233 4.42311  15
  10   7   0 45.7161 4.14848  12
  11  -7   0 86.5136 7.77064  19
  11  -7   0 85.0193 7.55736  10
  11  -7   0 87.5989 7.72878   8
  11  -7   0 88.9558 7.58611   6
 -11  -7   0 69.7626 16.1724  13
  11  -7   0 90.5309 7.81461  20
  11  -7   0 84.3275 7.97020  17
  11   7   0 92.5812 7.71571  15
  11   7   0 86.3952 7.96074   9
 -11   7   0 72.3265 20.6283   7
  11   7   0 89.8346 7.45374  14
  11   7   0 94.3394 7.47760  12
  11   7   0 89.7512 7.62495   6
  11   7   0 94.7728 8.07130   3
 -12  -7   0 24.5710 13.2025  13
  12  -7   0 25.2436 2.67287  10
  12  -7   0 24.7164 2.86132  19
  12  -7   0 25.4023 2.93346   8
  12  -7   0 25.0071 3.20299  17
  12  -7   0 25.6840 2.92128  20
  12  -7   0 23.7790 2.67262   6
 -12   7   0 27.9824 17.7514   7
  12   7   0 28.1687 3.51016   3
  12   7   0 29.4655 2.94267  15
  12   7   0 26.5003 2.56526  12
  12   7   0 27.6137 3.40061   9
  12   7   0 24.3877 2.64746  14
  12   7   0 26.5221 2.75480   6
  13  -7   0 17.1403 2.20421  20
  13  -7   0 17.9120 2.24372   8
  13  -7   0 19.8493 2.13964  10
  13  -7   0 16.9914 2.67093  17
  13  -7   0 14.1800 2.04055   6
  13   7   0 19.0923 1.93938  12
  13   7   0 21.0464 2.81270   9
  13   7   0 19.5311 2.12418   6
  13   7   0 20.2169 3.29950   3
  13   7   0 18.4975 2.27144  15
  14  -7   0 29.1510 3.06516   8
  14  -7   0 37.4079 3.25872  10
  14  -7   0 38.3275 3.73434  17
  14  -7   0 30.9570 3.37341  20
  14   7   0 31.7661 2.92785  12
  14   7   0 42.9188 4.60580   9
  14   7   0 31.4669 3.07608   6
  15  -7   0 6.18078 0.97324   8
  15  -7   0 5.50971 1.06490  17
  15  -7   0 5.19873 0.76871  10
  15   7   0 5.45275 1.25374   9
  15   7   0 5.70721 1.12778   6
  15   7   0 6.33506 1.00737  15
  16  -7   0 9.55687 1.22163  17
  16  -7   0 13.6398 1.12225  10
  16   7   0 10.7774 1.27353  15
   0  -8   0 123.998 18.2860   7
   0   8   0 117.081 17.9375   7
   1  -8   0 541.597 52.0783   7
  -1  -8   0 564.290 51.8381   7
  -1   8   0 521.303 51.8834   7
   2  -8   0 46.8273 13.0337   7
  -2  -8   0 52.2681 12.3275   7
  -2   8   0 66.5812 14.7500   7
   2   8   0 57.4062 13.8104   7
   3  -8   0 14.4690 8.93178   7
  -3  -8   0 14.7453 7.48393   7
   3   8   0 7.85871 7.25585   7
  -3   8   0 16.8902 8.74923   7
   4  -8   0 28.7934 11.1119   7
   4   8   0 14.5657 9.54799   7
  -4   8   0 23.1414 9.70026   7
   5  -8   0 163.685 24.0240   7
   5   8   0 175.016 14.1119  16
  -5   8   0 183.367 18.0947  13
  -5   8   0 177.644 24.1484   7
   5   8   0 159.412 13.8560  12
   6  -8   0 5.73035 7.99952   7
  -6   8   0 1.92221 3.54654  13
  -6   8   0 5.49552 7.42483   7
   6   8   0 0.29154 1.53312   3
   6   8   0 0.63886 1.85463   9
   6   8   0 0.64227 0.81602  12
  -7  -8   0 7.61472 1.47665   4
   7  -8   0 8.53788 10.2022   7
   7  -8   0 7.29821 1.36521   4
   7   8   0 6.35451 1.29805  11
   7   8   0 5.67037 1.43261   3
   7   8   0 4.37980 1.12678   6
   7   8   0 6.24232 1.27703  15
   7   8   0 6.96698 0.95336  14
   7   8   0 7.71887 1.67111   9
   7   8   0 9.14245 1.76843  16
  -7   8   0 8.19610 9.43002   7
   7   8   0 5.71133 0.99265  12
   7   8   0 4.18179 1.91504  21
   7   8   0 6.10195 1.47460  18
  -7   8   0 7.28159 5.10879  13
   8  -8   0 412.645 33.4968  10
  -8  -8   0 405.975 33.5699   4
   8   8   0 418.478 33.4444  12
  -8   8   0 449.981 47.9979   7
   8   8   0 414.931 33.7434   9
   8   8   0 413.348 33.5361   6
   8   8   0 415.267 33.5732  11
   8   8   0 392.696 33.6221  18
   8   8   0 390.779 33.3950  14
   8   8   0 411.180 33.5726  15
   8   8   0 427.951 33.7372  16
   8   8   0 407.772 33.5989  21
   8   8   0 427.981 33.6982   3
  -8   8   0 401.909 38.6619  13
   9  -8   0 5.94937 1.57514  20
  -9  -8   0 38.6469 12.0140  13
   9  -8   0 13.6852 1.75648  10
   9   8   0 23.9847 2.95098  16
   9   8   0 4.44662 1.07580  14
   9   8   0 12.6289 2.20612   9
  -9   8   0 3.21588 10.1215   7
   9   8   0 5.52670 1.41663  15
   9   8   0 11.2173 1.94034   3
  10  -8   0 122.339 10.2630  10
 -10  -8   0 207.135 23.8252  13
  10  -8   0 116.466 10.5314  20
  10   8   0 166.077 10.7502  16
  10   8   0 97.0627 10.2385   6
 -10   8   0 116.797 24.2635   7
  10   8   0 112.745 10.3647  15
  10   8   0 136.223 10.6181   3
  10   8   0 128.267 10.6249   9
  10   8   0 120.294 10.1391  14
  10   8   0 110.989 10.1748  12
  11  -8   0 3.78110 1.47733  20
  11  -8   0 4.12945 1.53898  10
  11  -8   0 4.19837 1.68453  17
  11  -8   0 3.58890 1.33201   8
  11  -8   0 5.03005 1.92846  19
 -11  -8   0 2.72572 8.43503  13
 -11   8   0 -1.3118 9.76501   7
  11   8   0 4.26541 1.45265  15
  11   8   0 3.14359 1.37635  14
  11   8   0 2.92227 1.76335   3
  11   8   0 2.46974 1.20814  12
  12  -8   0 1.78992 0.88177  10
  12  -8   0 2.26363 1.06262   8
  12  -8   0 1.89921 1.40992  17
  12  -8   0 10.7366 1.86307  19
  12  -8   0 4.69585 1.23410  20
  12   8   0 4.48310 1.69960   9
  12   8   0 2.40159 0.88554   6
  12   8   0 4.06287 1.93663   3
  12   8   0 1.98530 1.02885  15
  12   8   0 2.77566 0.79381  12
  13  -8   0 32.0809 3.49856  17
  13  -8   0 30.7917 3.17174   8
  13  -8   0 30.3048 3.02660  10
  13  -8   0 23.2070 4.15087  20
  13   8   0 31.3733 3.52278   9
  13   8   0 31.8846 3.98517   3
  13   8   0 37.5654 3.04466  12
  13   8   0 32.7322 3.15834   6
  13   8   0 35.2902 3.19690  15
  14  -8   0 14.3427 1.64761   8
  14  -8   0 15.1277 1.63061  10
  14  -8   0 15.1994 2.05431  17
  14  -8   0 13.9299 1.74232  20
  14   8   0 12.9493 1.44029  12
  14   8   0 14.7117 1.63809   6
  14   8   0 13.9996 2.12308   9
  14   8   0 13.6167 1.75649  15
  15  -8   0 33.1668 2.67841  10
  15  -8   0 29.9240 2.82697  17
  15  -8   0 25.4909 2.66268   8
  15   8   0 28.3238 2.82170  15
  15   8   0 35.7360 3.11295   9
   0  -9   0 1.86934 6.48705   7
   0   9   0 -0.1984 6.31265   7
  -1  -9   0 507.012 49.8685   7
   1  -9   0 504.240 50.5244   7
  -1   9   0 515.068 50.7278   7
   1   9   0 498.102 50.3140   7
  -2  -9   0 6.33606 7.28694   7
   2  -9   0 8.40031 8.64195   7
  -2   9   0 13.2299 8.73147   7
   2   9   0 7.88108 7.79104   7
   3  -9   0 59.6466 15.3017   7
  -3  -9   0 58.0125 13.5848   7
   3   9   0 62.8231 15.0899   7
  -3   9   0 72.4675 17.1166   7
   4  -9   0 132.712 11.5583   4
   4  -9   0 138.504 21.7808   7
  -4   9   0 160.340 22.9989   7
   4   9   0 104.220 20.5613   7
   4   9   0 141.644 11.6042  18
   4   9   0 145.691 11.6664  16
   5  -9   0 115.100 10.5231   4
   5  -9   0 130.969 21.6682   7
  -5  -9   0 118.576 10.3603   4
  -5   9   0 134.666 21.9781   7
   5   9   0 135.203 10.5302  16
   5   9   0 125.163 10.1709  12
   5   9   0 121.193 10.3473   3
   6  -9   0 198.013 16.9191   4
   6  -9   0 201.249 29.3447   7
   6   9   0 213.018 16.9909  18
  -6   9   0 214.477 29.6902   7
   6   9   0 205.324 16.7438  12
   6   9   0 207.679 16.9314   3
   6   9   0 225.966 17.0885  16
  -6   9   0 198.258 17.1519  18
   6   9   0 206.113 17.0315   9
   6   9   0 186.204 16.8561  11
   7  -9   0 78.0744 6.93306   4
  -7  -9   0 79.4300 6.93655   4
   7  -9   0 83.9053 6.77670  10
   7  -9   0 78.6147 19.7963   7
   7   9   0 78.5523 6.85771  15
   7   9   0 78.2367 6.99317  18
   7   9   0 71.1368 6.62235  14
   7   9   0 87.6984 7.03356   3
  -7   9   0 102.429 22.5439   7
   7   9   0 77.7678 7.19752  16
   7   9   0 72.6498 6.84414  11
   7   9   0 82.8357 6.70527  12
   7   9   0 85.9376 7.12379   9
   8  -9   0 147.961 11.5675  10
  -8  -9   0 126.483 11.7220   4
   8   9   0 139.009 11.8297   3
   8   9   0 160.715 12.0149  16
   8   9   0 137.334 11.8788   9
   8   9   0 136.669 11.6675  15
   8   9   0 144.424 12.1036  21
   8   9   0 133.455 11.4996  12
  -8   9   0 164.573 27.1721   7
   8   9   0 129.937 11.5832   6
  -9  -9   0 183.217 15.3079   4
  -9  -9   0 207.413 25.8346  13
   9  -9   0 181.318 15.2442  10
   9   9   0 187.738 15.5707  16
   9   9   0 189.224 15.1834  12
   9   9   0 193.536 15.5353   3
   9   9   0 181.300 15.2656   6
   9   9   0 191.780 15.1308  14
   9   9   0 165.687 15.2890  18
   9   9   0 187.013 15.5136   9
  -9   9   0 166.007 29.5206   7
   9   9   0 192.055 15.3737  15
  10  -9   0 33.4115 3.18109  10
  10  -9   0 32.2938 3.75874  17
  10  -9   0 31.4565 3.55947  20
 -10  -9   0 32.3049 4.04743   4
 -10  -9   0 21.2950 11.0874  13
  10   9   0 33.3558 3.67178   9
  10   9   0 32.2128 3.18747   6
  10   9   0 33.5048 3.35622  15
  10   9   0 31.0341 3.77605   3
  10   9   0 33.1717 3.07367  12
  10   9   0 32.1143 3.00626  14
 -10   9   0 26.0147 12.9839   7
  11  -9   0 0.92802 1.11431  20
  11  -9   0 1.55815 1.10770   8
  11  -9   0 1.48897 1.41301  17
 -11  -9   0 1.58786 10.4779  13
  11  -9   0 1.74961 0.87299  10
  11   9   0 1.83069 1.05916  15
  11   9   0 0.38379 0.79074  12
 -11   9   0 -4.3681 10.8140   7
  11   9   0 0.55471 0.80009   6
  11   9   0 1.39679 1.65564   3
  11   9   0 0.16132 0.83868  14
  11   9   0 1.11042 1.48009   9
  12  -9   0 35.5399 3.49862  10
  12  -9   0 38.7001 3.74429   8
  12  -9   0 38.6053 3.73388  20
  12  -9   0 38.2477 3.73023  19
  12  -9   0 37.4755 3.96127  17
  12   9   0 42.4692 4.04420   9
  12   9   0 36.5242 3.40922  12
  12   9   0 41.5295 4.36966   3
  12   9   0 34.9816 3.50241   6
  12   9   0 41.2454 3.72073  15
  13  -9   0 34.4744 3.08743  20
  13  -9   0 28.6530 3.17217   8
  13  -9   0 33.0090 3.40200  17
  13  -9   0 25.6772 3.02406  10
  13   9   0 33.3947 2.94208   6
  13   9   0 34.2866 3.12316  15
  13   9   0 28.1049 4.10512   9
  13   9   0 34.1567 2.85521  12
  14  -9   0 8.34265 1.47213  17
  14  -9   0 7.22267 1.19613   8
  14  -9   0 7.48238 1.08817  10
  14   9   0 6.20914 0.97677  12
  14   9   0 7.52443 1.25846  15
  14   9   0 8.02496 1.46769   9
  15  -9   0 53.3586 4.31298  17
  15  -9   0 52.3996 4.15059  10
  15   9   0 43.3505 4.32024   9
  15   9   0 50.8992 4.22495  15
   0 -10   0 16.6978 2.29071   4
   0 -10   0 22.4542 10.3109   7
   0  10   0 20.9598 2.45908  18
   0  10   0 22.4464 10.7568   7
   1 -10   0 31.1987 11.5159   7
  -1 -10   0 22.9422 2.67358   4
   1 -10   0 25.5252 2.71679   4
  -1 -10   0 29.7084 11.5243   7
   1  10   0 23.1082 2.75656  18
  -1  10   0 25.0157 11.2525   7
  -1  10   0 24.4174 2.71752  18
   1  10   0 24.4245 11.4731   7
  -2 -10   0 0.06054 9.92660   7
   2 -10   0 8.78015 8.27645   7
   2 -10   0 3.26203 1.34849   4
  -2 -10   0 2.60494 1.02314   4
  -2  10   0 4.58076 8.03726   7
  -2  10   0 6.19250 1.37902  18
   2  10   0 8.29340 8.44482   7
   2  10   0 2.08447 1.26850  18
   3 -10   0 8.09767 1.50869   4
  -3 -10   0 6.66438 1.35193   4
  -3 -10   0 11.0524 8.34233   7
   3 -10   0 5.88975 9.23104   7
  -3  10   0 8.03506 1.57625  18
  -3  10   0 13.1376 13.9590   7
   3  10   0 7.88061 1.62551  16
   3  10   0 9.06466 1.50414  18
   3  10   0 6.97043 1.54742   9
   3  10   0 3.39035 8.84168   7
  -4 -10   0 20.4223 2.51556   4
   4 -10   0 22.4923 13.1853   7
   4 -10   0 20.7981 2.61260   4
   4  10   0 21.1827 2.76534  16
   4  10   0 18.9480 2.43346   3
  -4  10   0 24.0831 4.07402  18
   4  10   0 21.2924 2.07118  14
  -4  10   0 30.0322 12.9575   7
   4  10   0 22.1027 2.62273   9
   4  10   0 26.0537 2.64832  18
  -5 -10   0 0.83815 1.04400   4
   5 -10   0 7.36391 15.7487   7
   5 -10   0 0.32371 1.10422   4
  -5  10   0 3.03525 8.49615   7
   5  10   0 0.00435 1.20651   9
   5  10   0 0.38109 0.67361  12
   5  10   0 2.62442 0.69721  14
  -5  10   0 -1.1311 1.20214  18
   5  10   0 0.46396 1.15467  18
   5  10   0 -0.3926 1.51117  16
   5  10   0 1.23489 1.04034   3
   6 -10   0 25.3760 12.9083   7
  -6 -10   0 33.0295 3.37823   4
   6 -10   0 31.9756 3.36383   4
   6  10   0 35.5021 3.50142   9
   6  10   0 37.6372 3.96561  16
  -6  10   0 29.7499 3.78460  18
  -6  10   0 43.7789 16.2949   7
   6  10   0 33.8878 3.02855  12
   6  10   0 35.7277 3.48278  18
   6  10   0 31.4870 3.38933   3
   6  10   0 28.9680 2.93275  14
   7 -10   0 59.2567 5.69968   4
   7 -10   0 44.4770 19.4181   7
   7 -10   0 63.7944 5.95975  10
   7  10   0 63.8136 5.79922   3
   7  10   0 73.5959 5.97068   9
   7  10   0 68.6369 6.11230  16
   7  10   0 67.6019 5.67113  15
   7  10   0 65.8736 5.47116  12
  -7  10   0 60.5622 18.1758   7
  -7  10   0 59.6138 6.20081  18
   7  10   0 55.5942 5.38673  14
  -8 -10   0 11.4534 2.02471   4
   8 -10   0 11.8297 1.58047  10
   8  10   0 8.18897 1.12001  14
   8  10   0 6.75492 1.37065  15
   8  10   0 7.18261 1.71372   3
   8  10   0 8.67430 2.13403  16
   8  10   0 7.98711 1.76161   9
  -8  10   0 5.32468 11.1698   7
   8  10   0 6.38100 1.53049  18
   8  10   0 6.12345 1.10170  12
  -9 -10   0 88.2371 7.56807   4
  -9 -10   0 99.0692 19.7539  13
   9 -10   0 90.8635 7.45529  10
   9 -10   0 89.0930 7.86743  17
   9  10   0 91.2894 7.79476   9
   9  10   0 94.8858 7.82244   3
   9  10   0 89.3619 7.40120  12
   9  10   0 78.9035 7.52120  18
  -9  10   0 66.5525 19.7730   7
   9  10   0 82.3517 7.32456  14
   9  10   0 90.8626 7.62502  15
  10 -10   0 13.4829 1.77856  10
 -10 -10   0 22.1826 13.3499  13
  10 -10   0 11.8854 2.20825  17
 -10 -10   0 11.8084 2.01411   4
  10 -10   0 12.1474 2.34633  20
  10  10   0 12.3803 1.56337  14
  10  10   0 10.5287 1.64053  12
  10  10   0 12.7012 2.12650   3
  10  10   0 11.6128 2.39212   9
 -10  10   0 15.0331 16.0116   7
  10  10   0 11.7831 2.05149  15
  11 -10   0 6.60436 1.09752  10
  11 -10   0 6.71365 1.73879  17
  11 -10   0 6.48932 1.42093   8
  11 -10   0 6.31594 1.39836  20
  11  10   0 5.22028 1.72025   3
  11  10   0 4.79696 1.68984   6
  11  10   0 5.92614 1.00683  12
  11  10   0 7.19888 1.66853   9
  11  10   0 4.18193 1.11332  15
  11  10   0 5.67477 1.03052  14
  12 -10   0 13.4249 1.98058  19
  12 -10   0 15.9386 2.11333   8
  12 -10   0 13.8542 1.74510  10
  12 -10   0 14.0909 2.03179  20
  12 -10   0 15.4702 2.42677  17
  12  10   0 16.4774 2.38896   9
  12  10   0 15.8534 2.42356   3
  12  10   0 15.2890 1.67990  12
  12  10   0 16.3732 2.03718  15
  13 -10   0 -0.1510 0.98069  17
  13 -10   0 -0.2817 0.75960   8
  13 -10   0 0.20252 0.54477  10
  13 -10   0 0.06195 0.76972  20
  13  10   0 0.31301 0.77353  15
  13  10   0 0.36159 0.54557  12
  13  10   0 0.03652 1.09579   9
  14 -10   0 27.9686 2.41280  10
  14 -10   0 26.2915 2.56513   8
  14 -10   0 25.9511 2.54963  17
  14  10   0 26.6407 2.43784  15
  14  10   0 23.8795 2.58636   9
  15 -10   0 5.19847 0.79053  17
   0 -11   0 0.79670 1.11469   4
   0 -11   0 2.17859 7.50233   7
   0  11   0 1.09000 7.84295   7
   0  11   0 0.51519 1.12428  18
  -1 -11   0 107.383 9.04731   4
  -1 -11   0 113.496 19.9158   7
   1 -11   0 108.258 9.08875   4
   1 -11   0 113.107 20.1890   7
   1  11   0 104.743 20.8215   7
   1  11   0 103.294 9.13459  18
  -1  11   0 104.509 9.16992  18
  -2 -11   0 32.7019 12.0024   7
   2 -11   0 33.1934 3.65501   4
   2 -11   0 42.2756 14.3679   7
  -2 -11   0 36.0893 3.58612   4
   2  11   0 38.8453 3.69820  18
   2  11   0 29.5728 12.6256   7
  -2  11   0 40.4725 14.7652   7
  -2  11   0 40.4070 3.81642  18
   2  11   0 33.8906 3.17622  14
   3 -11   0 37.3487 3.61580   4
  -3 -11   0 37.0176 3.49670   4
   3 -11   0 31.4069 12.9254   7
  -3  11   0 35.8358 14.4732   7
   3  11   0 37.6193 16.0129   7
   3  11   0 34.4391 3.58707   9
   3  11   0 32.2825 3.70424  16
   3  11   0 32.8386 3.44815   3
   3  11   0 33.1036 3.17983  14
   3  11   0 35.4647 3.60848  18
  -3  11   0 36.3434 3.79658  18
  -4 -11   0 14.5383 2.17525   4
   4 -11   0 16.2295 2.38421   4
   4 -11   0 15.4102 11.0989   7
   4  11   0 15.5082 2.09871   3
   4  11   0 20.2425 2.69304  16
  -4  11   0 19.6844 11.5788   7
   4  11   0 13.7609 1.64322  14
   4  11   0 16.6809 2.31717   9
  -4  11   0 15.4325 2.50366  18
   4  11   0 14.8103 2.36922  18
  -5 -11   0 -0.1399 0.98345   4
   5 -11   0 -1.2814 8.36452   7
   5 -11   0 1.31305 0.74817  10
   5 -11   0 0.50536 1.13791   4
  -5  11   0 -1.3278 8.49581   7
   5  11   0 0.86130 1.28571   9
   5  11   0 0.61113 1.20493  18
   5  11   0 -0.1755 0.64867  14
   5  11   0 1.89314 1.66764  16
  -5  11   0 -0.8615 1.30735  18
   5  11   0 0.82522 1.10985   3
   6 -11   0 2.53638 1.43134   4
   6 -11   0 0.15193 11.0132   7
  -6 -11   0 3.15845 1.18716   4
   6  11   0 2.05137 1.20873  18
   6  11   0 0.17975 1.70954  16
  -6  11   0 5.32107 2.29750  18
  -6  11   0 5.40850 10.6582   7
   6  11   0 3.70236 1.43581   9
   6  11   0 1.31173 1.31759   3
   6  11   0 2.48824 0.85115  12
  -7 -11   0 176.210 14.1309   4
   7 -11   0 172.044 13.9581  10
   7 -11   0 157.379 14.0827   4
   7  11   0 174.225 14.3522  16
  -7  11   0 140.920 28.5539   7
   7  11   0 171.424 14.0725  15
  -7  11   0 167.103 14.4196  18
   7  11   0 170.312 13.8664  14
   7  11   0 169.030 13.9236  12
   7  11   0 171.722 14.2661   9
   7  11   0 173.681 14.2079   3
   7  11   0 169.125 14.2127  18
   8 -11   0 2.94501 0.90064  10
  -8 -11   0 4.52385 1.31328   4
  -8  11   0 2.60606 1.82278  18
  -8  11   0 -2.9285 9.43573   7
   8  11   0 5.26551 0.86238  14
   8  11   0 3.15107 1.54462   3
   8  11   0 5.71422 1.61000   9
   8  11   0 3.61422 1.14431  15
   8  11   0 4.31951 0.95149  12
   8  11   0 3.40112 1.28715  18
  -9 -11   0 34.9016 15.4314  13
   9 -11   0 45.6744 6.59057  20
   9 -11   0 94.9379 7.00563  17
  -9 -11   0 65.8308 5.77682   4
   9 -11   0 68.5636 5.63305  10
   9  11   0 61.5596 5.80507  12
  -9  11   0 70.4224 27.3103   7
   9  11   0 73.6437 6.35466   3
   9  11   0 61.0748 6.73828   9
   9  11   0 64.2666 5.48719  14
   9  11   0 60.7974 5.96358  18
  10 -11   0 2.16532 1.28678  20
 -10 -11   0 2.55582 1.03698   4
  10 -11   0 2.99286 1.47500  17
  10 -11   0 3.41452 0.86482  10
  10  11   0 0.90377 1.03034  15
  10  11   0 2.72597 1.66856   3
  10  11   0 1.29287 0.80019  14
  10  11   0 2.03141 1.30736   9
  10  11   0 2.58971 0.85051  12
 -11 -11   0 5.95025 1.14611   4
  11 -11   0 4.51985 1.23155  20
  11 -11   0 3.38835 0.81906  10
  11 -11   0 4.40884 1.20605   8
  11 -11   0 4.22441 1.33656  19
  11 -11   0 5.17560 1.49406  17
  11  11   0 4.51329 1.61930   3
  11  11   0 2.94575 0.82407  12
  11  11   0 5.11254 1.50609   9
  11  11   0 3.71442 1.15690  15
  12 -11   0 2.06389 1.08602   8
  12 -11   0 6.81461 1.42856  19
  12 -11   0 7.71670 1.72062  17
  12 -11   0 6.55249 1.19412  20
  12 -11   0 7.77871 0.94337  10
  12  11   0 8.79051 1.54469   9
  12  11   0 6.99515 1.80712   3
  12  11   0 6.71474 0.89325  12
  12  11   0 4.19914 1.19496  15
  13 -11   0 34.4184 2.50246  10
  13 -11   0 26.8400 2.78175  17
  13 -11   0 23.6348 2.62046  20
  13 -11   0 32.8941 2.64927   8
  13  11   0 28.4388 2.62766  15
  13  11   0 21.6526 2.42056  12
  14 -11   0 5.44339 0.81084   8
  14 -11   0 3.83234 0.79388  17
  14  11   0 4.32237 0.79755  15
   0 -12   0 155.067 24.6978   7
   0 -12   0 146.375 12.5962   4
   0  12   0 155.587 12.7041  18
   0  12   0 139.231 25.6967   7
  -1 -12   0 70.7395 6.10061   4
   1 -12   0 72.4699 18.9523   7
  -1 -12   0 75.0812 17.8799   7
   1 -12   0 72.3436 6.12490   4
  -1  12   0 82.0902 21.6481   7
  -1  12   0 66.7860 6.17006  18
   1  12   0 58.0304 5.67033  14
   1  12   0 70.5368 6.22179  18
   1  12   0 91.0700 22.0868   7
   2 -12   0 77.3823 19.1945   7
  -2 -12   0 83.2417 7.17822   4
   2 -12   0 85.9787 7.22364   4
  -2  12   0 89.2107 7.41124  18
   2  12   0 84.6617 7.27138   9
   2  12   0 85.0273 7.28831  18
  -2  12   0 93.2332 23.2388   7
   2  12   0 80.5086 28.3876   7
   2  12   0 66.9199 6.78164  14
   3 -12   0 14.2672 12.1356   7
  -3  12   0 18.7250 2.68769  18
   3  12   0 14.7622 2.29622   9
   3  12   0 11.3625 1.52327  14
  -3  12   0 8.68912 11.0783   7
   4 -12   0 1.81683 8.57618   7
   4 -12   0 2.31766 1.30172   4
  -4 -12   0 3.48594 1.19726   4
   4  12   0 4.36991 1.42971   9
   4  12   0 0.82548 1.16213   3
   4  12   0 2.29031 1.78881  16
   4  12   0 1.83069 1.32177  18
  -4  12   0 1.75988 9.68653   7
  -4  12   0 2.00111 1.50699  18
   4  12   0 1.53384 0.71669  14
  -5 -12   0 17.2135 2.42146   4
   5 -12   0 19.0359 2.55906   4
   5 -12   0 9.83716 12.5824   7
   5  12   0 13.5564 1.84586  14
   5  12   0 17.8267 2.49417   3
   5  12   0 21.0372 2.62860  18
   5  12   0 18.5623 2.61361   9
   5  12   0 18.6152 1.95126  12
  -5  12   0 16.9520 15.8378   7
  -5  12   0 19.8477 3.09077  18
   5  12   0 18.5100 3.11710  16
   6 -12   0 12.0460 2.21979   4
   6 -12   0 11.6327 1.66163  10
  -6 -12   0 12.1894 2.10661   4
   6 -12   0 5.70712 21.3177   7
   6  12   0 12.2652 1.62227  12
  -6  12   0 13.3511 2.16875  18
  -6  12   0 7.36903 10.9910   7
   6  12   0 11.8635 1.50993  14
   6  12   0 12.5288 2.24944   9
   6  12   0 11.2136 1.89897   3
   6  12   0 11.7047 1.83984  18
   7 -12   0 61.3710 5.21956  10
   7 -12   0 56.4587 5.42496   4
  -7 -12   0 62.4027 5.49980   4
   7 -12   0 65.1836 5.73280  17
   7  12   0 61.2681 5.64196   9
   7  12   0 63.3159 5.23748  12
  -7  12   0 58.6774 5.97013  18
   7  12   0 56.4981 5.58236  18
   7  12   0 63.9992 5.45988  15
  -7  12   0 41.3750 17.2938   7
   7  12   0 61.6244 5.64542   3
   7  12   0 58.2492 5.12596  14
   8 -12   0 20.6667 2.87667  17
   8 -12   0 21.9364 2.20657  10
  -8 -12   0 19.4826 2.57186   4
   8  12   0 26.1409 2.48806  12
   8  12   0 19.4184 2.75456   9
  -8  12   0 20.8488 2.93919  18
   8  12   0 20.3912 2.07647  14
  -8  12   0 10.7125 18.2073   7
   8  12   0 20.3276 2.76219   3
  -9 -12   0 17.3458 2.16515   4
   9 -12   0 12.2890 2.44579  17
   9 -12   0 14.3557 1.79714  10
   9 -12   0 12.9453 2.39521  20
   9  12   0 15.3403 1.80192  12
   9  12   0 15.5358 2.61569   3
   9  12   0 15.7435 2.36867   9
   9  12   0 15.8869 2.05252  15
   9  12   0 12.6194 2.88404  18
  10 -12   0 -0.8741 1.00854  20
  10 -12   0 0.00967 1.09087  17
 -10 -12   0 1.47849 0.96236   4
  10 -12   0 -0.1784 0.67849  10
  10 -12   0 0.42257 1.09669   8
  10  12   0 0.68715 1.19767   9
  10  12   0 0.84668 0.99731  15
  10  12   0 0.55446 0.70182  12
  10  12   0 1.62584 1.47944   3
  11 -12   0 21.2761 1.91977  10
  11 -12   0 13.1455 2.72864  17
  11 -12   0 20.5223 2.29805   8
  11 -12   0 18.2311 2.28125  19
  11  12   0 18.7857 2.09702  15
  11  12   0 19.7433 2.40861   9
  11  12   0 16.0087 1.92486  12
  11  12   0 21.4101 2.89702   3
  12 -12   0 4.42895 1.08984  17
  12 -12   0 4.27656 0.99886  19
  12 -12   0 3.39949 0.88995  20
  12 -12   0 4.06485 0.73586  10
  12 -12   0 5.08951 1.01279   8
  12  12   0 4.19856 0.66392  12
  12  12   0 3.94749 1.07944   9
  13 -12   0 0.83049 0.69280  17
  13 -12   0 0.57904 0.77827  20
  13 -12   0 0.40707 0.67831   8
  13  12   0 -0.1911 0.92624   9
  13  12   0 0.60637 0.57041  12
  13  12   0 0.55541 0.74452  15
   0 -13   0 1.39992 1.26068   4
   0 -13   0 1.20364 9.30174   7
   0  13   0 -1.0434 1.26141  18
   0  13   0 2.61298 11.4400   7
   1 -13   0 68.6960 5.92789   4
  -1 -13   0 67.2083 5.87253   4
   1 -13   0 64.9081 18.0308   7
   1  13   0 67.2534 5.97614  18
  -1  13   0 79.9000 23.3282   7
   1  13   0 50.4470 5.63235  14
   1  13   0 50.5991 18.4802   7
  -1  13   0 69.7918 6.09907  18
  -2 -13   0 22.4268 2.66204   4
   2 -13   0 22.5002 2.69990   4
   2 -13   0 28.0819 14.1824   7
  -2  13   0 20.5972 14.8842   7
   2  13   0 19.8497 2.70121   9
  -2  13   0 21.3562 2.82143  18
   2  13   0 14.8401 1.89226  14
   2  13   0 18.4571 2.70178  18
   3 -13   0 33.8811 3.63964   4
  -3 -13   0 31.8965 3.54091   4
   3  13   0 36.0315 3.74904  18
  -3  13   0 39.5624 3.86069  18
   3  13   0 30.4216 2.99304  14
   3  13   0 34.2396 3.58519   9
  -4 -13   0 90.6212 7.87095   4
   4 -13   0 96.8400 23.8890   7
   4 -13   0 86.9431 7.92573   4
   4  13   0 97.8826 7.99814   9
  -4  13   0 120.619 28.6930   7
   4  13   0 93.2029 7.52662  14
   4  13   0 88.2231 8.01451  18
  -4  13   0 89.4599 8.18246  18
   4  13   0 86.1654 7.59010  12
   5 -13   0 148.355 28.8887   7
   5 -13   0 150.451 11.8889   4
   5 -13   0 130.377 11.8039  17
  -5 -13   0 147.663 11.8216   4
   5  13   0 131.806 11.5129  14
   5  13   0 138.281 11.8072   3
  -5  13   0 139.102 12.1281  18
   5  13   0 142.281 11.9407   9
   5  13   0 138.343 11.9275  18
  -5  13   0 148.843 29.2318   7
   5  13   0 146.037 11.6004  12
   6 -13   0 195.754 14.6108  17
  -6 -13   0 167.002 13.7176   4
   6 -13   0 146.710 13.6684   4
  -6  13   0 152.786 31.6623   7
   6  13   0 167.357 13.6598  15
   6  13   0 154.320 14.2668   3
  -6  13   0 166.801 14.1404  18
   6  13   0 161.480 13.5018  12
   6  13   0 154.379 13.7960  18
   6  13   0 171.315 13.8340   9
   7 -13   0 27.9298 3.34842   4
   7 -13   0 32.3100 3.53493  17
  -7 -13   0 35.5514 3.40502   4
   7 -13   0 30.8027 3.09152  10
   7  13   0 37.3980 3.61052   9
  -7  13   0 18.8096 15.9712   7
   7  13   0 31.2675 3.55192   3
   7  13   0 34.9524 3.56050  18
  -7  13   0 31.4354 3.95293  18
   7  13   0 38.0875 3.41802  15
   7  13   0 35.5339 3.13374  12
   8 -13   0 50.2161 4.85190  17
   8 -13   0 49.0890 4.40225  10
  -8 -13   0 53.7427 4.65337   4
   8  13   0 57.2213 4.67909  15
   8  13   0 51.2747 4.42765  12
  -8  13   0 44.3609 5.20437  18
   8  13   0 51.9344 4.92557   3
   8  13   0 54.0360 4.85097   9
   8  13   0 44.9803 4.63191  18
   9 -13   0 48.6880 4.69386  20
   9 -13   0 48.3467 4.62848  17
   9 -13   0 44.0263 4.25494  10
  -9 -13   0 53.3081 4.90081   4
   9  13   0 50.8304 4.43196  15
   9  13   0 47.5799 4.71641   3
   9  13   0 49.9556 4.64126   9
   9  13   0 49.8943 4.25934  12
  10 -13   0 1.37133 1.01169   8
  10 -13   0 0.55208 1.04234  17
  10 -13   0 1.74896 1.12172  20
  10 -13   0 0.83188 0.59026  10
 -10 -13   0 1.17122 0.75066   4
  10  13   0 -0.2144 1.31591   3
  10  13   0 0.86286 1.05453   9
  10  13   0 1.39129 0.99427  12
  10  13   0 1.77268 0.95064  15
  11 -13   0 15.4830 1.77483   8
  11 -13   0 14.8567 1.85734  20
  11 -13   0 11.9583 1.33084  10
  11 -13   0 13.3777 1.75302  19
  11 -13   0 13.7430 1.81857  17
  11  13   0 13.0929 1.39981  12
  11  13   0 11.2182 1.78636   9
  11  13   0 14.7830 1.64036  15
  12 -13   0 2.12622 0.73486  17
  12 -13   0 2.52048 0.68993  20
  12 -13   0 2.31142 0.63185   8
  12  13   0 2.38289 0.99542   9
  12  13   0 2.92597 0.70827  15
  12  13   0 1.29248 0.47970  12
  13 -13   0 1.98139 0.50375   8
  13  13   0 1.34168 0.49827  15
   0 -14   0 45.5796 4.37175   4
   0  14   0 47.8340 4.60147  18
   0  14   0 44.0455 3.90395  14
   0  14   0 11.4066 17.0372   7
  -1 -14   0 0.73502 1.25563   4
   1 -14   0 2.49041 9.72423   7
   1 -14   0 0.29225 1.22264   4
   1  14   0 0.42454 1.33239   9
  -1  14   0 -1.7496 13.5443   7
   1  14   0 0.37977 1.38798  18
   1  14   0 0.02990 0.66220  14
  -1  14   0 0.37456 1.31990  18
  -2 -14   0 60.1046 5.28411   4
   2 -14   0 61.0114 5.34332   4
   2 -14   0 44.6276 16.5158   7
  -2  14   0 53.4637 20.1874   7
   2  14   0 50.6617 4.82306  14
   2  14   0 55.4645 5.46979  18
  -2  14   0 57.8713 5.55078  18
   2  14   0 59.6039 5.36479   9
   3 -14   0 12.6358 2.34965   4
   3 -14   0 8.42002 12.4415   7
  -3 -14   0 14.6562 2.31920   4
   3  14   0 15.6121 2.26180  18
  -3  14   0 14.1785 2.29584  18
   3  14   0 21.4518 2.49897   9
  -3  14   0 16.7996 15.7494   7
   3  14   0 15.1764 1.69060  14
  -4 -14   0 7.90903 1.56996   4
   4 -14   0 9.43278 1.69654   4
   4 -14   0 7.07935 14.4623   7
  -4  14   0 8.10037 14.0387   7
   4  14   0 13.3817 2.35691  18
   4  14   0 10.2773 1.52791  12
   4  14   0 19.6254 2.56386   9
  -4  14   0 13.4750 2.24742  18
  -5 -14   0 21.3822 2.57837   4
  -5  14   0 16.8586 2.92733  18
  -5  14   0 11.4445 22.4017   7
   5  14   0 14.8995 2.32727  12
   5  14   0 18.4685 2.42933   9
   5  14   0 9.66496 2.53624  18
   6 -14   0 86.4764 7.66704   4
   6 -14   0 91.1778 7.70001  17
  -6 -14   0 88.5174 7.67227   4
  -6  14   0 88.7427 8.04517  18
   6  14   0 92.8156 7.47970  12
   6  14   0 88.4798 7.79362   9
   6  14   0 93.4365 7.63749  15
   6  14   0 88.1430 7.84188  18
   6  14   0 85.5203 7.76531   3
  -7 -14   0 30.1425 2.99968   4
   7 -14   0 30.4263 3.11806  17
   7 -14   0 25.7181 2.86652   4
   7  14   0 28.7523 2.70496  12
   7  14   0 25.1494 3.12305  18
   7  14   0 28.5426 3.18682   9
   7  14   0 30.9945 3.31544   3
  -7  14   0 27.8634 3.61789  18
   7  14   0 31.7136 2.98333  15
   8 -14   0 0.07908 1.13947  17
  -8 -14   0 0.51669 0.93106   4
  -8  14   0 0.06981 1.37808  18
   8  14   0 0.34556 0.79976  15
   8  14   0 0.08668 0.66470  12
   8  14   0 0.36434 1.18535  18
   8  14   0 0.21121 1.49990   3
   8  14   0 0.25705 1.07995   9
  -9 -14   0 12.1573 1.73443   4
   9 -14   0 10.3597 1.73829  17
   9 -14   0 12.1384 2.08775  20
   9 -14   0 16.3816 2.10928   8
   9  14   0 14.0081 1.79381  15
   9  14   0 13.3081 2.02078   9
   9  14   0 12.0105 1.59592  12
   9  14   0 11.2158 1.81772   3
 -10 -14   0 21.8268 2.29895   4
  10 -14   0 28.8199 2.65640  20
  10 -14   0 27.3707 2.49888   8
  10 -14   0 21.4377 2.41769  17
  10  14   0 27.3325 2.42488  15
  10  14   0 25.3069 2.21454  12
  10  14   0 20.0353 2.50373   9
  11 -14   0 11.1830 1.35009   8
  11 -14   0 9.53940 1.28621  19
  11 -14   0 12.5941 1.60919  20
  11 -14   0 9.24597 1.29440  17
  11  14   0 10.1109 1.09606  12
  11  14   0 11.4593 1.32369  15
  11  14   0 7.93961 1.44017   9
  12 -14   0 0.38752 0.46534   8
  12  14   0 0.62999 0.49139  15
   0 -15   0 0.44022 1.54743   4
   0  15   0 0.07287 1.70669  18
   0  15   0 -0.5863 1.54634   9
   0  15   0 0.03957 0.66124  14
  -1  15   0 1.64580 2.08621  18
   1  15   0 2.80786 0.74737  14
   1  15   0 1.06547 1.41006   9
  -1  15   0 1.73452 0.75572  14
   1  15   0 1.02052 1.74371  18
  -2 -15   0 127.426 10.5015   4
   2 -15   0 126.556 10.7514   4
  -2  15   0 124.017 9.70597  14
   2  15   0 122.108 10.0632   9
  -2  15   0 63.8548 27.6347   7
   2  15   0 81.5672 10.6513  18
  -2  15   0 127.543 10.4681  18
   3 -15   0 0.74523 1.24804   4
  -3 -15   0 0.20421 1.00431   4
   3  15   0 0.74866 0.68263  12
   3  15   0 0.94320 1.27179   9
   3  15   0 0.84507 1.23059  18
  -3  15   0 -0.6407 1.31079  18
   4 -15   0 11.5292 2.03395   4
  -4 -15   0 12.6400 2.00643   4
  -4  15   0 13.2242 2.18338  18
   4  15   0 9.08528 1.69864   9
   4  15   0 12.7338 1.50625  12
   4  15   0 7.48132 1.62733  18
   5 -15   0 22.2565 2.65967   4
  -5 -15   0 24.8631 2.62477   4
  -5  15   0 21.8302 3.21197  18
   5  15   0 20.4643 2.25137  12
   5  15   0 26.2391 2.78924   9
   5  15   0 20.2298 2.83636  18
  -6 -15   0 3.14411 1.08061   4
   6 -15   0 2.64387 1.03941   4
  -6  15   0 2.26300 1.44020  18
   6  15   0 2.54193 1.24986   9
   6  15   0 2.66338 0.78465  12
   6  15   0 3.45864 1.33267  18
   6  15   0 3.64441 1.07874  15
  -7 -15   0 1.31556 1.26140   4
   7  15   0 0.62988 0.62874  12
  -7  15   0 1.07563 1.40755  18
   7  15   0 0.58266 1.14072   9
   7  15   0 0.83030 0.92854  15
   7  15   0 0.70997 1.17690  18
   8 -15   0 51.1461 4.79360  20
   8 -15   0 46.5162 4.36608   8
  -8 -15   0 51.0864 4.27804   4
   8  15   0 40.0236 4.29162   9
   8  15   0 45.2096 4.46882  15
   8  15   0 58.4401 4.25841  12
  -8  15   0 48.4759 4.77222  18
  -9 -15   0 -0.4404 0.74027   4
   9 -15   0 0.21198 1.22850  17
   9 -15   0 0.42499 0.73687   8
   9 -15   0 0.00789 0.79057  20
   9  15   0 0.62630 0.53507  12
   9  15   0 0.91759 0.72516  15
   9  15   0 -0.0856 0.92458   9
  10 -15   0 64.8004 5.40354   8
  10 -15   0 65.3989 5.48368  20
  10 -15   0 53.4900 5.67609  19
  10  15   0 67.8494 5.40028  15
  10  15   0 67.3599 5.36287  12
  11 -15   0 1.49645 0.57989  20
  11 -15   0 2.21476 0.52875   8
  11  15   0 1.94579 0.53817  15
   0 -16   0 20.1131 2.63109   4
   0  16   0 23.5013 2.71668   9
   0  16   0 22.6125 3.03400  18
   1 -16   0 7.57527 1.45513   4
  -1 -16   0 5.44183 1.29908   4
   1  16   0 5.37288 1.44096   9
   1  16   0 4.58630 1.43318  18
  -1  16   0 6.65173 1.56272   9
  -1  16   0 3.34473 1.44178  18
  -1  16   0 4.61837 1.08637  14
   2 -16   0 6.62521 1.39704   4
  -2 -16   0 2.45302 1.09894   4
   2  16   0 2.29069 1.33514  18
  -2  16   0 2.40090 1.35352  18
  -2  16   0 3.63759 1.07046  14
   2  16   0 4.91291 1.41492   9
   2  16   0 4.28734 0.87915  12
  -3 -16   0 10.5727 1.80199   4
   3 -16   0 5.20565 1.25729   4
   3  16   0 3.69816 1.31062  18
   3  16   0 10.5204 1.89841   9
   3  16   0 7.72743 1.04063  12
  -3  16   0 5.03777 1.46189  18
   4 -16   0 58.9871 5.23063   4
  -4 -16   0 57.9165 5.22393   4
  -4  16   0 55.1124 4.95249  14
   4  16   0 61.0421 5.43210  18
  -4  16   0 60.9109 5.58700  18
   4  16   0 54.9838 5.99437   9
   4  16   0 61.0538 5.00791  12
  -5 -16   0 6.44542 1.19023   4
   5 -16   0 7.42437 1.37434   4
   5  16   0 4.25539 0.79574  12
   5  16   0 4.89020 0.98366  15
   5  16   0 5.24340 1.31392  18
  -5  16   0 3.82304 1.39718  18
   5  16   0 4.42707 1.22432   9
  -6 -16   0 10.4834 1.46446   4
   6 -16   0 8.98098 1.52795   8
   6 -16   0 9.44597 1.44682   4
  -6  16   0 6.63285 1.62921  18
   6  16   0 7.96754 1.42735  18
   6  16   0 7.91650 1.37346   9
   6  16   0 9.82439 1.45563  15
   7 -16   0 31.4190 2.86567   8
  -7 -16   0 32.5840 2.84585   4
   7 -16   0 32.2698 3.21555  20
   7  16   0 30.3612 2.68595  12
  -7  16   0 24.5506 3.26392  18
   7  16   0 25.4197 3.15747   9
   7  16   0 32.2324 2.85146  15
  -8 -16   0 7.58459 1.39713   4
   8 -16   0 9.30482 1.64534  20
   8 -16   0 9.82015 1.33399   8
   8  16   0 10.4323 1.11984  12
   8  16   0 9.30997 1.31038  15
  -8  16   0 8.09169 1.66927  18
   9 -16   0 1.22269 0.59447   8
   9 -16   0 0.63068 0.70758  20
   9  16   0 0.39791 0.44835  12
   9  16   0 0.77048 0.61012  15
  10 -16   0 0.15841 0.59117  19
  10 -16   0 0.06711 0.50128  20
  10 -16   0 0.15025 0.45835   8
  10  16   0 0.22210 0.45164  15
   0 -17   0 0.09745 0.98382   4
   0  17   0 0.22042 1.15814  18
   0  17   0 0.40927 1.02419   9
   1 -17   0 3.32649 1.08186   4
  -1 -17   0 5.65805 1.23087   4
   1  17   0 4.94182 1.20674   9
   1  17   0 4.53777 0.84442  12
  -1  17   0 4.64561 1.24185   9
   1  17   0 5.68140 1.49647  18
  -1  17   0 5.86859 1.55356  18
  -2 -17   0 6.10082 1.23315   4
   2 -17   0 7.76528 1.32216   4
  -2  17   0 8.65397 1.71101  18
   2  17   0 7.97882 1.58731   9
   2  17   0 8.83773 1.23172  12
   2  17   0 6.35003 1.41752  18
  -2  17   0 9.69378 1.62008   9
  -3 -17   0 1.80826 0.89795   4
   3 -17   0 1.73284 1.24174   4
  -3  17   0 2.56599 1.63501  18
   3  17   0 2.10976 0.97977   9
   3  17   0 3.05097 1.17347  18
  -3  17   0 0.74532 1.00420   9
   3  17   0 1.48330 0.66521  12
   4 -17   0 6.89218 1.14802   4
   4 -17   0 5.72560 1.15529   8
  -4 -17   0 6.03990 1.24418   4
   4  17   0 7.00740 1.46466  12
  -4  17   0 6.12341 1.88215   9
   4  17   0 8.47504 1.82714  15
   4  17   0 7.56805 1.84013   9
   4  17   0 6.97462 1.66658  18
  -4  17   0 7.07794 1.54931  18
   5 -17   0 2.96710 0.81999   8
   5 -17   0 2.12372 0.78157   4
  -5 -17   0 1.77540 0.74480   4
  -5  17   0 2.66674 1.10350  18
   5  17   0 1.94885 0.72824  15
   5  17   0 1.51038 0.53136  12
   5  17   0 3.11469 1.07016  18
   5  17   0 2.64640 1.00172   9
  -5  17   0 1.83051 1.38691   9
  -6 -17   0 1.52914 0.71373   4
   6 -17   0 2.90547 0.95121  20
   6 -17   0 1.64145 0.63434   8
   6  17   0 2.41477 0.75187  15
  -6  17   0 2.18896 1.06431  18
   6  17   0 2.20811 0.53332  12
   7 -17   0 12.9393 1.58441  20
   7 -17   0 10.0711 1.24983   8
  -7 -17   0 9.33780 1.27602   4
   7  17   0 11.1962 1.36279  15
  -7  17   0 12.1061 1.92204  18
   7  17   0 13.2238 1.21006  12
   8 -17   0 0.17692 0.64707  19
   8 -17   0 -0.8098 0.80485   8
   8 -17   0 -0.0488 0.56418  20
   8  17   0 -0.5444 0.53958  15
   8  17   0 0.47483 0.39300  12
   9 -17   0 0.63242 0.49581  20
   9  17   0 1.09704 0.53864  15
   0 -18   0 9.08364 1.25613   4
   0  18   0 8.58820 1.05171  12
   0  18   0 4.48235 1.24272  18
  -1 -18   0 5.45343 1.06683   4
   1 -18   0 4.70134 1.03023   4
  -1  18   0 4.75842 0.77424  12
  -1  18   0 5.97107 1.36858  18
   1  18   0 5.83565 0.79981  12
   1  18   0 6.24928 1.30569  18
   2 -18   0 26.2420 2.54922   4
  -2 -18   0 25.0166 2.51791   4
   2  18   0 26.6939 2.31287  12
   2  18   0 24.3133 2.75015  18
  -2  18   0 25.1153 2.88753  18
   3 -18   0 2.58654 0.77053   4
  -3 -18   0 2.28886 0.76618   4
   3  18   0 2.79620 0.76954  15
   3  18   0 2.31259 0.55678  12
  -3  18   0 1.89948 1.01491  18
   3  18   0 1.67465 1.01011  18
  -4 -18   0 76.6240 6.48469   4
   4 -18   0 76.3954 6.41684   4
   4  18   0 73.2464 6.55249  18
   4  18   0 84.0443 6.47879  15
  -4  18   0 75.7890 6.69511  18
   5 -18   0 3.48624 0.84130  20
  -5 -18   0 2.64822 0.74373   4
  -5  18   0 2.24601 0.93821  18
   5  18   0 2.79797 0.55885  12
   5  18   0 3.65483 0.74884  15
  -6 -18   0 -0.1430 0.49049   4
   6 -18   0 0.66698 0.64444  20
   6  18   0 0.35664 0.40577  12
   6  18   0 0.19675 0.53693  15
  -6  18   0 0.86659 1.06472  18
   7 -18   0 -0.0277 0.44805  20
   7 -18   0 -0.4323 0.50977  19
   7  18   0 0.20132 0.42767  15
   7  18   0 -0.1103 0.37187  12
   0 -19   0 0.24563 0.58954   4
   0  19   0 0.01797 0.77778  18
   0  19   0 0.01717 0.39056  12
   1 -19   0 0.10041 0.65193   4
   1  19   0 -0.0486 0.36955  12
  -1  19   0 0.07915 0.81172  18
   1  19   0 0.35788 0.72223  18
  -1  19   0 0.36912 0.49061  12
   1  19   0 0.80312 0.61810  15
   2 -19   0 3.58847 0.70161   4
  -2 -19   0 3.50800 1.01564   4
   2 -19   0 4.18955 0.74141  20
   2  19   0 4.93401 1.06916  18
   2  19   0 4.81152 0.81999  15
   2  19   0 6.12628 0.73796  12
  -2  19   0 4.00075 1.13130  18
  -2  19   0 5.78466 0.80620  12
  -3 -19   0 0.35445 0.48613   4
   3 -19   0 -0.0270 0.48767  20
  -3  19   0 -0.1316 0.72602  18
   3  19   0 -0.2304 0.47626  15
  -3  19   0 -0.1128 0.32962  12
   3  19   0 -0.2892 0.40782  12
   3  19   0 -0.0653 0.63151  18
  -4 -19   0 40.5451 3.59858   4
   4 -19   0 36.9064 3.72039  20
  -4  19   0 41.1214 3.84424  18
   4  19   0 42.7299 3.51971  12
   4  19   0 42.1913 3.57400  15
  -4  19   0 49.7261 3.53888  12
  -5 -19   0 9.92055 1.07435   4
   5 -19   0 12.8605 1.45526  20
   5 -19   0 11.3432 1.22647  19
   5  19   0 7.13068 0.96004  12
   5  19   0 7.13515 1.05102  15
  17   0  -1 77.0318 6.36215   6
  16   0  -1 0.20880 0.63880  15
  16   0  -1 0.15967 0.59432   6
  16   0  -1 -0.3743 0.64818  10
  15   0  -1 85.6644 7.71071   6
  15   0  -1 95.6601 7.73411  15
  14   0  -1 0.32610 0.98466  17
  14   0  -1 -0.2217 0.66376  10
  14   0  -1 -0.1292 1.52458   9
  14   0  -1 0.32629 0.97481   6
  14   0  -1 -0.1862 1.00669  15
  13   0  -1 341.358 26.5993   9
  13   0  -1 314.997 26.1374  10
 -13   0   1 274.349 26.1938   4
  13   0  -1 342.825 26.9309  17
  13   0  -1 393.900 26.6614  15
  13   0  -1 307.434 26.3569   6
 -13   0   1 200.854 39.3963   7
 -12   0   1 1.25011 1.02575   4
 -12   0   1 -0.8732 6.47764   7
  12   0  -1 0.14912 1.10166  17
  12   0  -1 0.25092 0.76056  10
  12   0  -1 1.28918 1.88029   9
  12   0  -1 0.42477 0.88860  12
  12   0  -1 0.01307 1.03600  15
  12   0  -1 0.21393 1.29493  21
  12   0  -1 0.19328 1.11766   6
 -12   0   1 1.05096 6.67719  13
 -11   0   1 88.7384 7.34156   4
  11   0  -1 68.6533 7.67804  15
  11   0  -1 91.0212 7.46528   6
  11   0  -1 77.0670 7.20375  18
  11   0  -1 85.0971 7.60548  21
  11   0  -1 97.0665 7.73199   9
  11   0  -1 83.9447 7.40870  17
 -11   0   1 97.2944 14.8731  13
  11   0  -1 87.2413 7.15192  12
 -11   0   1 86.6137 15.4567   7
  10   0  -1 0.79111 0.67219  10
  10   0  -1 -0.8647 1.54796   9
  10   0  -1 0.13463 1.62835   3
 -10   0   1 -1.0753 4.88737  13
  10   0  -1 0.42083 0.94024  15
  10   0  -1 0.08269 0.71841  12
  10   0  -1 0.66786 0.96052  18
  10   0  -1 -0.0194 0.98905  17
  10   0  -1 -0.6663 0.93486   6
  10   0  -1 0.16903 1.19784  21
 -10   0   1 2.21982 5.03851   7
   9   0  -1 272.672 23.1520  10
   9   0  -1 281.407 23.2626  15
  -9   0   1 304.813 29.5387  13
   9   0  -1 293.568 23.4046   3
  -8   0   1 2.09984 4.34295  13
  -7   0   1 1.69585 4.50180  13
   7   0  -1 3.03221 5.27444   7
   6   0  -1 -2.0621 3.69625   7
  -6   0   1 0.43675 3.91654  13
  -5   0   1 344.745 30.8651  13
  -4   0   1 0.37301 3.17869  13
   4   0  -1 -0.5604 3.91432   7
  -3   0   1 1904.25 155.991  13
   3   0  -1 1922.27 157.006   7
   2   0  -1 1.03080 2.96200   7
  -2   0   1 1.77093 2.31416  13
  -1   0   1 80.5308 7.72702  13
   1   0  -1 92.4238 8.83069   7
   0   0  -1 -0.0004 1.03709   7
   0   0   1 0.16478 0.39644  13
   1   0   1 988.667 82.8750   2
   1   0   1 1031.74 81.8817   1
  -2   0  -1 0.83833 1.11117   7
   3   0   1 119.087 11.1594   1
   3   0   1 119.798 19.5518   2
  -4   0  -1 1.62516 2.85528  13
  -5   0  -1 256.018 23.4557  13
  -6   0  -1 0.90740 3.60537  13
  -7   0  -1 1077.56 90.8960  13
  -8   0  -1 1.98032 4.02905  13
  -8   0  -1 2.20858 3.67576   7
  -9   0  -1 227.316 22.9499  13
   9   0   1 207.722 17.1768  12
   9   0   1 190.802 18.1534   9
   9   0   1 196.564 17.2906  10
   9   0   1 208.709 17.4688  17
   9   0   1 202.642 17.3708   3
  -9   0  -1 207.702 22.8244   7
   9   0   1 189.674 17.4071  14
   9   0   1 209.795 17.5190  15
   9   0   1 272.248 17.6950  21
   9   0   1 212.117 17.5564   6
  10   0   1 0.41291 1.04365  17
  10   0   1 -0.5394 0.95953  14
 -10   0  -1 1.56069 5.34888  13
  10   0   1 -0.2395 0.66953  10
 -10   0  -1 1.07547 4.53412   7
  10   0   1 -0.5808 1.65239  20
  10   0   1 0.43773 0.97147   6
  10   0   1 -0.3091 1.44581   3
  10   0   1 -0.3663 0.79358  12
  10   0   1 0.14350 1.46407   9
  10   0   1 0.51763 1.00469  15
  11   0   1 2.96617 1.17355  12
  11   0   1 1.48752 1.13404   6
 -11   0  -1 3.38452 5.08411  13
  11   0   1 3.55264 1.18329  15
  11   0   1 2.66254 0.92415  10
  11   0   1 2.86261 1.80710   9
  11   0   1 4.44842 1.23427  17
  11   0   1 5.25327 1.34010  20
  11   0   1 1.29747 0.97603   8
 -11   0  -1 -1.4856 5.33137   7
 -12   0  -1 1.84994 7.39609  13
  12   0   1 0.25389 0.74110  10
  12   0   1 1.26671 1.13862  20
  12   0   1 0.17157 1.12771  17
  12   0   1 -0.1758 1.85720   9
 -12   0  -1 4.22002 8.07730   7
  12   0   1 0.58856 1.14242  15
  12   0   1 -0.2346 1.03447   6
  12   0   1 0.60035 0.92986   8
  12   0   1 0.03084 0.94576  12
  13   0   1 533.020 41.8397   6
  13   0   1 410.144 41.1997  10
  13   0   1 541.264 41.7853   9
  13   0   1 553.684 41.7094  15
  13   0   1 496.233 41.1534  12
  14   0   1 -0.3409 0.87293   6
  14   0   1 -0.0759 1.06235  15
  14   0   1 0.31679 0.59624  10
  14   0   1 0.07538 1.57863   9
  14   0   1 0.70661 1.00558  17
  15   0   1 0.19615 0.90494  10
  15   0   1 -0.1812 0.84873  15
  15   0   1 0.24854 1.15949  17
  15   0   1 0.59981 0.79427   6
  16   0   1 -0.0995 0.43552  10
  16   0   1 0.32180 0.67865   6
  16   0   1 0.03030 0.67273  15
  17   0   1 20.8722 1.90576   6
  17  -1  -1 9.09083 1.05666   6
  17   1  -1 10.1491 1.11894   6
  16  -1  -1 0.14919 0.59373   6
  16  -1  -1 0.07799 0.68029  15
  16  -1  -1 -0.1723 0.42045  10
  16   1  -1 0.26487 0.41008  10
  16   1  -1 0.19331 0.70132   6
  16   1  -1 0.04997 0.66513  15
  15  -1  -1 0.36096 0.73010   6
  15  -1  -1 0.75745 1.02713  15
  15  -1  -1 0.66871 0.83164  17
  15  -1  -1 1.13144 0.63041  10
  15   1  -1 0.91820 0.56420  10
  15   1  -1 0.54115 1.10000  15
  15   1  -1 0.94994 0.79466   6
  14  -1  -1 0.29609 0.98304  15
  14  -1  -1 0.56593 0.71094  10
  14  -1  -1 -0.1259 0.92610   6
  14  -1  -1 -0.5441 0.94354  17
  14   1  -1 0.89505 0.63253  10
  14   1  -1 -0.4039 0.92994  15
  14   1  -1 0.26487 0.95482   6
  14   1  -1 -0.0682 1.49198   9
  13  -1  -1 126.282 10.6089  10
  13  -1  -1 159.597 11.3595  15
 -13  -1   1 116.699 31.1292  13
  13  -1  -1 114.264 11.1800  17
  13  -1  -1 140.029 11.1539   9
  13  -1  -1 124.611 10.9978   6
  13   1  -1 120.669 11.1566  15
  13   1  -1 132.178 11.2026   9
 -13   1   1 116.373 10.6941   4
  13   1  -1 121.585 10.8534   6
  13   1  -1 122.459 10.7595  12
 -13   1   1 66.7143 21.4933  13
  13   1  -1 140.803 10.7612  10
  12  -1  -1 1.00467 1.10517   6
 -12  -1   1 0.53569 1.65130   4
 -12  -1   1 2.62560 6.78110   7
  12  -1  -1 1.44764 1.14522  17
  12  -1  -1 1.35559 1.77187   9
  12  -1  -1 1.23291 1.07330   8
  12  -1  -1 0.85203 1.08474  15
  12  -1  -1 1.30623 0.79384  10
 -12  -1   1 1.39287 6.08560  13
 -12   1   1 1.24664 1.02435   4
 -12   1   1 -0.5739 6.42908   7
  12   1  -1 1.08799 1.32508  21
 -12   1   1 -1.1615 6.42867  13
  12   1  -1 0.80043 0.73768  10
  12   1  -1 2.09326 1.94553   9
  12   1  -1 0.00949 0.99512  17
  12   1  -1 1.32809 1.08512   6
  12   1  -1 1.58429 0.92705  12
  12   1  -1 0.92596 1.08316  15
 -11  -1   1 78.3111 14.9065   7
  11  -1  -1 96.9307 8.27705   6
  11  -1  -1 99.8769 8.51389  21
 -11  -1   1 101.811 15.7617  13
  11  -1  -1 97.4011 8.32925  17
  11  -1  -1 104.705 8.27178  15
  11  -1  -1 92.5504 8.09999  18
  11  -1  -1 102.167 8.62213   9
  11  -1  -1 95.2298 8.13762   8
  11  -1  -1 98.2191 8.03092  12
  11   1  -1 83.4960 9.58037   3
  11   1  -1 90.3135 8.30900  15
  11   1  -1 115.822 8.28303  10
  11   1  -1 90.8991 8.07448  18
  11   1  -1 96.3611 8.45088  21
  11   1  -1 96.8341 8.25903   6
 -11   1   1 96.6925 16.9011   7
  11   1  -1 95.0106 8.23710  17
  11   1  -1 103.317 8.58457   9
 -11   1   1 78.8330 8.11739   4
 -11   1   1 99.6059 15.5899  13
  11   1  -1 93.2742 8.02761  12
  10  -1  -1 17.6796 2.97227   9
  10  -1  -1 16.9871 2.22346  18
  10  -1  -1 18.1554 2.21479  15
  10  -1  -1 12.5626 1.93042  12
 -10  -1   1 17.9634 7.99851  13
  10  -1  -1 16.8671 1.90618  10
  10  -1  -1 15.9846 2.14902   8
  10  -1  -1 16.7278 2.67753  21
  10  -1  -1 19.8583 2.26505   6
  10   1  -1 20.1423 2.95676   3
 -10   1   1 19.8689 8.27638   7
  10   1  -1 19.0160 2.22461  15
 -10   1   1 24.2681 8.04011  13
  10   1  -1 19.9186 2.85375   9
  10   1  -1 21.2102 2.26484   6
  10   1  -1 18.6016 1.90336  12
  10   1  -1 15.4844 2.23808  18
  10   1  -1 18.0444 1.89697  10
  10   1  -1 18.5870 2.55281  21
   9  -1  -1 3.38379 1.75183   3
   9  -1  -1 9.23734 1.52716  15
   9  -1  -1 8.45386 1.24432  10
   9  -1  -1 10.8909 1.81139  18
  -9  -1   1 9.36321 6.27118  13
   9   1  -1 8.95781 1.57216  15
   9   1  -1 10.7522 1.23000  14
  -9   1   1 7.73639 5.83081   7
   9   1  -1 7.22978 1.69364   3
   9   1  -1 7.10754 1.02090  10
  -9   1   1 9.08935 5.71838  13
  -8  -1   1 209.926 22.5244  13
  -8   1   1 215.351 23.1597   7
  -8   1   1 203.900 22.1872  13
   7  -1  -1 5.78365 5.07966   7
  -7  -1   1 9.56453 5.46745  13
  -7   1   1 9.86235 5.54062  13
  -6  -1   1 58.0328 9.66343  13
   6  -1  -1 60.4945 9.83163   7
   6   1  -1 68.6310 10.0077   7
  -6   1   1 82.5289 14.5447  13
   5  -1  -1 53.7369 9.67897   7
  -5  -1   1 65.8743 8.95002  13
   5   1  -1 91.7644 10.7781   7
  -5   1   1 51.3997 8.35321  13
  -4   1   1 271.440 24.3682  13
   3  -1  -1 2693.98 187.409   7
   3   1  -1 2510.69 187.352   7
  -3   1   1 1655.97 185.379  13
   2  -1  -1 3977.51 320.208   2
   2   1  -1 3727.96 320.135   2
   1  -1  -1 842.513 54.1484   7
  -1   1   1 451.675 52.4894  13
   1   1  -1 649.981 53.6409   7
   0  -1  -1 268.045 23.4706   7
   0   1   1 278.652 22.9783  13
   0   1   1 275.750 23.1683   7
   0   1  -1 286.072 23.6820   7
  -1  -1  -1 22.1853 2.41191   7
  -1  -1  -1 17.4890 2.35512   7
   1  -1   1 17.8535 3.02748   7
  -1   1  -1 17.1866 3.04181   7
  -1   1  -1 13.3179 1.81150  13
  -2  -1  -1 833.977 65.7397   7
  -2  -1  -1 886.489 65.5405   7
   2  -1   1 875.814 66.1788   7
  -2   1  -1 710.616 65.9933   7
  -2   1  -1 716.215 65.6145  13
  -3  -1  -1 82.5751 7.74296   7
  -3   1  -1 58.4486 7.23811   7
  -3   1  -1 58.4438 6.98247  13
  -4   1  -1 128.522 12.2943  13
  -4   1  -1 121.692 12.3797   7
  -5   1  -1 812.269 69.5432   7
  -5   1  -1 844.545 69.2953  13
  -6  -1  -1 236.392 25.9352  13
  -6   1  -1 249.935 24.1939   7
  -6   1  -1 271.003 23.9385  13
  -7  -1  -1 6.07049 4.84847  13
  -7   1  -1 5.86795 4.35408   7
  -7   1  -1 4.63552 4.29462  13
  -8  -1  -1 42.3413 9.19802  13
  -8   1  -1 49.0695 9.14947  13
  -8   1  -1 46.7672 9.73234   7
   9  -1   1 6.92785 1.08162  12
  -9  -1  -1 8.04520 5.20788   7
  -9  -1  -1 11.2696 6.25088  13
   9  -1   1 7.21832 1.31639  17
   9  -1   1 7.40293 2.16857   9
   9  -1   1 6.88147 1.56191  21
   9  -1   1 6.09024 1.34346  15
   9  -1   1 7.17764 1.24011  14
   9  -1   1 6.91292 1.87700   6
   9  -1   1 6.32253 1.47632  10
  -9   1  -1 7.65123 5.57343   7
   9   1   1 7.08143 1.39091  14
   9   1   1 6.31690 0.93986  10
  -9   1  -1 6.17780 5.10398  13
   9   1   1 7.22493 1.46054   3
   9   1   1 5.98452 1.02626  12
   9   1   1 6.33021 1.66853   9
   9   1   1 4.56583 1.07933   5
   9   1   1 7.08193 1.31766  15
   9   1   1 5.65801 1.58001  21
   9   1   1 8.08770 1.33385   6
  10  -1   1 17.0451 2.24753  20
  10  -1   1 16.8398 2.72295   3
 -10  -1  -1 19.6716 7.46825  13
  10  -1   1 17.7467 2.22913   6
  10  -1   1 14.3557 2.20522  17
  10  -1   1 15.1174 2.57732   9
  10  -1   1 15.4155 1.98218   8
  10  -1   1 16.1302 1.86117  12
  10  -1   1 16.2651 1.85106  10
  10  -1   1 15.5103 2.14580  15
 -10  -1  -1 16.9732 6.83459   7
  10   1   1 15.7303 1.89488  14
  10   1   1 16.2423 2.08935  15
 -10   1  -1 13.5534 7.40637   7
  10   1   1 14.5841 2.13995  17
  10   1   1 15.4858 2.42687  21
  10   1   1 15.3864 2.52968   9
  10   1   1 17.2307 2.22091   6
  10   1   1 14.7528 2.50222   3
  10   1   1 14.8679 2.03746   8
  10   1   1 15.9430 1.80505  12
 -10   1  -1 17.1160 6.73301  13
  10   1   1 16.9694 1.81974  10
 -11  -1  -1 64.2778 13.7441   7
  11  -1   1 71.9231 6.66127   9
  11  -1   1 74.0016 6.27735   6
  11  -1   1 71.8296 6.20389  15
  11  -1   1 69.6703 6.12822   8
  11  -1   1 69.5370 6.28877  20
 -11  -1  -1 63.7538 12.8977  13
  11  -1   1 62.5489 6.10873  12
  11  -1   1 71.6515 6.04844  10
  11   1   1 71.2994 6.05227  14
 -11   1  -1 67.1507 13.8415  13
 -11   1  -1 62.1714 14.3846   7
  11   1   1 68.4024 6.30192  20
  11   1   1 69.6762 6.22243  15
  11   1   1 72.1862 6.03503  12
  11   1   1 70.2990 6.19111  10
  11   1   1 79.6190 7.24651   3
  11   1   1 68.1657 6.22778  17
  11   1   1 74.1721 6.26050   6
  11   1   1 72.2294 6.52592   9
  12  -1   1 9.71685 1.34523  10
  12  -1   1 7.47424 1.52200  20
  12  -1   1 10.6722 2.35573   9
  12  -1   1 8.90046 1.68803  17
  12  -1   1 10.7342 1.73760   6
  12  -1   1 8.77879 1.72082   8
 -12  -1  -1 10.4393 7.52873  13
  12  -1   1 9.96770 1.72701  15
  12  -1   1 9.09209 1.36553  12
  12   1   1 9.92195 1.66346   6
  12   1   1 9.78306 2.32466   3
  12   1   1 10.8289 1.34082  10
  12   1   1 10.6235 1.88159  15
 -12   1  -1 2.09221 7.95692  13
  12   1   1 9.08555 1.34216  12
  12   1   1 8.54388 1.58581  17
 -12   1  -1 6.42167 8.47077   7
  12   1   1 8.31333 1.84003  20
  12   1   1 8.64520 2.16316   9
  13  -1   1 7.38017 1.37486   8
  13  -1   1 16.5575 2.22610  20
  13  -1   1 4.28361 1.88755  17
  13  -1   1 11.9513 1.86336  10
  13   1   1 7.43435 1.70269  12
  13   1   1 13.2067 3.56982   9
  13   1   1 15.7109 2.87273  15
  13   1   1 9.49975 2.09579   6
  13   1   1 7.27912 1.75808  17
  14  -1   1 10.7321 1.94909   6
  14  -1   1 11.6503 1.88151  15
  14  -1   1 9.99903 1.84117  17
  14  -1   1 10.7065 1.48298  10
  14   1   1 11.6203 1.89364  15
  14   1   1 9.41552 1.83897  17
  14   1   1 11.0272 2.07346   9
  14   1   1 12.4300 1.99600   6
  14   1   1 10.4151 1.41794  10
  15  -1   1 24.8199 2.62254  15
  15  -1   1 27.2490 2.39872  10
  15  -1   1 23.5071 2.64806   6
  15  -1   1 24.0559 2.53752  17
  15   1   1 24.4345 2.65320   6
  15   1   1 24.9230 2.58364  15
  15   1   1 24.4318 2.30071  10
  16  -1   1 4.29897 0.90292  15
  16  -1   1 4.96885 0.65983  10
  16  -1   1 4.51941 0.82282   6
  16   1   1 2.55734 0.72777   6
  16   1   1 3.93614 0.83283  15
  16   1   1 3.53168 0.59947  10
  17  -1   1 50.1165 4.21534   6
  17   1   1 49.2170 4.15928   6
  17  -2  -1 0.80277 0.59670   6
  17   2  -1 0.57339 0.42753   6
  16  -2  -1 14.3064 1.37195  10
  16  -2  -1 12.2100 1.49936   6
  16   2  -1 12.0014 1.49479  15
  16   2  -1 14.2476 1.62848   6
  15  -2  -1 20.2970 3.31988  15
  15  -2  -1 34.7991 3.40352   6
  15  -2  -1 35.1923 2.98782  10
  15  -2  -1 34.2057 3.16897  17
  15   2  -1 32.9026 3.60914  15
  15   2  -1 35.7339 2.88665  10
  15   2  -1 34.3173 3.17774   6
  14  -2  -1 77.8559 6.71228  17
  14  -2  -1 74.0581 6.69297   6
  14  -2  -1 74.2932 6.63425  15
  14  -2  -1 77.1489 6.48132  10
  14   2  -1 76.0308 6.62498  15
  14   2  -1 81.9946 7.09410   9
  14   2  -1 76.6106 6.69536   6
  14   2  -1 76.0437 6.41237  10
  13  -2  -1 45.6343 4.40355   8
  13  -2  -1 54.9656 4.60794  10
  13  -2  -1 32.4683 4.91413  15
 -13   2   1 31.2685 16.9600   7
 -13   2   1 29.0327 12.4473  13
  13   2  -1 54.3713 4.27200  12
  13   2  -1 57.1707 6.61260   9
 -13   2   1 44.3144 4.40050   4
  13   2  -1 55.5440 5.51453   6
 -12  -2   1 4.69106 6.53412   7
 -12  -2   1 4.20564 7.06682  13
  12  -2  -1 4.78639 1.51010  17
  12  -2  -1 4.08807 1.09366   8
  12  -2  -1 3.57919 1.87680   9
  12  -2  -1 3.22855 1.24027   6
  12  -2  -1 3.26491 0.96064  10
  12  -2  -1 4.22905 1.26396  15
  12   2  -1 3.55346 1.26636  15
  12   2  -1 4.64543 1.02063  12
 -12   2   1 3.73192 1.14728   4
  12   2  -1 2.47285 1.15633   6
 -12   2   1 1.38413 7.02277  13
 -12   2   1 2.13093 6.99509   7
  12   2  -1 3.76272 0.83647  10
  12   2  -1 2.72407 1.56753  21
  12   2  -1 3.89128 1.95165   9
  11  -2  -1 29.1336 3.15468  18
  11  -2  -1 30.0108 3.05115  15
 -11  -2   1 26.3021 9.14598  13
  11  -2  -1 28.6357 2.77546  10
  11  -2  -1 31.8471 3.12943  20
  11  -2  -1 25.9340 2.87115   8
  11  -2  -1 30.0302 3.65057   9
  11  -2  -1 28.8804 3.03514   6
  11   2  -1 25.7283 2.96152   6
 -11   2   1 33.0240 11.6301   7
  11   2  -1 30.4784 3.51326  17
  11   2  -1 31.3543 2.99366  15
 -11   2   1 28.1187 9.33099  13
  11   2  -1 26.9372 3.81988   3
  11   2  -1 31.5695 3.40768  21
  11   2  -1 28.5770 2.76770  10
  11   2  -1 28.6524 2.83999  18
 -11   2   1 17.7800 2.87338   4
  11   2  -1 27.5413 3.51956   9
  10  -2  -1 296.579 24.1770   9
  10  -2  -1 288.150 23.8143  10
  10  -2  -1 303.878 24.1295  21
 -10  -2   1 299.837 31.1815  13
  10  -2  -1 302.279 23.9932   6
  10  -2  -1 286.449 23.9214  18
  10  -2  -1 282.132 23.8868   8
  10  -2  -1 296.751 23.9345  15
  10  -2  -1 289.992 23.9872  20
  10  -2  -1 255.284 23.7603  12
 -10   2   1 289.081 32.8303   7
 -10   2   1 270.492 23.9675   4
  10   2  -1 302.969 24.0984   3
  10   2  -1 302.370 23.9381  15
  10   2  -1 295.212 23.7756  14
  10   2  -1 296.730 24.1361   9
  10   2  -1 297.952 23.7868  10
  10   2  -1 279.384 23.8960  18
 -10   2   1 314.786 30.8546  13
  10   2  -1 312.349 24.0729  17
  10   2  -1 300.167 23.7783  12
  10   2  -1 283.125 24.0800  21
  10   2  -1 299.490 23.9720   6
   9  -2  -1 13.2907 2.34466   9
   9  -2  -1 12.0903 1.92383  18
   9  -2  -1 12.4795 1.84554  10
   9   2  -1 15.6179 2.56550   3
   9   2  -1 11.5080 1.43177  14
   9   2  -1 12.6554 1.81341   6
   9   2  -1 12.9145 2.25987   9
   9   2  -1 8.35162 1.71933  21
  -9   2   1 9.05356 6.68511   7
   9   2  -1 10.6045 1.40634  12
  -9   2   1 15.5562 6.67572  13
  -8  -2   1 32.8190 8.44555  13
  -8   2   1 38.7039 9.99033   7
  -8   2   1 48.1216 9.44028  13
  -7  -2   1 -1.1755 4.27612  13
   7  -2  -1 0.42670 5.69232   7
  -7   2   1 -1.6967 3.91378   7
  -7   2   1 1.68328 4.14882  13
  -6  -2   1 119.108 14.1754  13
   6  -2  -1 107.926 14.4872   7
   6   2  -1 107.287 13.4910   7
  -6   2   1 126.684 14.4412  13
  -6   2   1 113.747 14.2711   7
   5  -2  -1 22.1666 6.38973   7
  -5   2   1 23.4784 6.24967   7
  -5   2   1 24.8485 5.85649  13
   5   2  -1 27.1943 6.81400   7
   4  -2  -1 884.053 76.1203   7
   4   2  -1 906.533 76.1735   7
  -4   2   1 847.884 75.4839   7
  -4   2   1 953.319 74.8310  13
  -3   2   1 74.3493 8.95547   7
  -3   2   1 68.4448 8.39293  13
   2  -2  -1 41.7089 7.18981   7
   2   2  -1 37.0145 7.21812   7
  -2   2   1 27.0144 5.09983  13
  -2   2   1 30.5190 5.68687   7
  -1  -2   1 1022.14 79.3189   7
   1  -2  -1 1005.99 79.5899   7
  -1   2   1 851.404 78.9739   7
   1   2  -1 1009.53 79.8565   7
  -1   2   1 909.337 78.4320  13
   0  -2   1 289.986 21.5148   7
   0  -2  -1 284.538 21.2426   7
   0   2  -1 239.844 21.3712   7
   0   2   1 161.091 19.8604  13
   0   2   1 223.027 20.6733   7
  -1  -2  -1 11.5947 2.67913   7
   1  -2   1 5.37635 3.00358   7
   1   2   1 8.79370 2.62071   7
  -1   2  -1 5.73421 2.97730   7
  -1   2  -1 1.96624 1.25080  13
  -2  -2  -1 21.0272 4.16960   7
   2  -2   1 19.0699 4.54299   7
  -2   2  -1 18.0338 2.91645  13
  -2   2  -1 17.3182 4.22801   7
   3  -2   1 14.6128 4.06298   7
  -3   2  -1 6.45342 2.69535  13
  -3   2  -1 8.93527 3.57712   7
   4  -2   1 108.547 11.7595   7
  -4   2  -1 109.232 10.9426  13
  -4   2  -1 109.156 11.9970   7
   5  -2   1 300.807 28.2963   7
  -5   2  -1 304.094 29.3003   7
  -5   2  -1 361.516 28.6037  13
  -6   2  -1 104.966 11.5507  13
  -6   2  -1 87.9664 13.2862   7
  -7  -2  -1 24.4311 7.16267  13
  -7   2  -1 31.5416 7.06568  13
  -7   2  -1 26.4766 7.30381   7
  -8  -2  -1 188.775 20.2227  13
  -8   2  -1 187.309 19.3702  13
  -8   2  -1 170.910 20.7564   7
   9  -2   1 47.9084 4.71074   8
   9  -2   1 48.8740 5.03608   6
   9  -2   1 53.9738 4.78891  15
  -9  -2  -1 53.4451 10.9940  13
   9  -2   1 50.6293 5.11531   9
   9  -2   1 62.5658 4.97739  20
   9  -2   1 52.1081 4.60663  10
   9   2   1 54.6877 4.79723   5
   9   2   1 54.8567 4.80472  15
   9   2   1 65.6254 5.02827  21
  -9   2  -1 63.3446 11.0120  13
   9   2   1 39.6708 5.56710   3
   9   2   1 51.1551 4.98344   9
   9   2   1 53.9170 4.81399  11
   9   2   1 56.1931 4.57018  14
   9   2   1 51.2050 4.79272   6
  -9   2  -1 60.4497 12.9093   7
   9   2   1 52.4488 4.56259  10
  10  -2   1 13.3012 2.25222  17
  10  -2   1 16.5176 2.18432   6
  10  -2   1 13.3122 2.06292  15
  10  -2   1 16.2311 1.81041  10
  10  -2   1 13.6721 1.86960  12
  10  -2   1 18.1478 2.85856   9
  10  -2   1 14.3282 1.98225   8
 -10  -2  -1 18.8182 7.35817   7
 -10  -2  -1 18.3776 7.79378  13
  10  -2   1 12.9931 2.15199  20
  10   2   1 17.3102 1.72695  10
  10   2   1 12.6819 2.29469  16
  10   2   1 17.2468 2.48833   3
  10   2   1 15.5670 2.03027  15
 -10   2  -1 20.7218 8.73570   7
 -10   2  -1 17.0120 7.26995  13
  10   2   1 15.8595 2.67206   9
  10   2   1 16.0909 2.43659  21
  10   2   1 12.2588 2.54038  17
  10   2   1 14.8040 1.78826  12
  10   2   1 15.4256 1.84957  14
  10   2   1 17.8443 2.14655   6
  11  -2   1 73.3766 6.27506  15
  11  -2   1 68.3279 6.63128   9
  11  -2   1 72.4598 6.34922  20
  11  -2   1 68.9595 6.32798  17
 -11  -2  -1 62.4156 12.8284   7
  11  -2   1 71.7052 6.27583   6
 -11  -2  -1 58.2714 12.7706  13
  11  -2   1 68.0210 5.99826  10
  11  -2   1 70.1359 6.06070  12
  11   2   1 74.5147 6.02107  14
 -11   2  -1 75.0470 13.9827  13
  11   2   1 71.8623 6.52518   3
 -11   2  -1 56.2683 14.1235   7
  11   2   1 70.0000 5.99737  12
  11   2   1 72.9125 6.22157  15
  11   2   1 69.5394 6.07147  10
  11   2   1 71.4537 6.25438  17
  11   2   1 70.6718 6.38953  20
  11   2   1 67.6939 6.19417   6
  11   2   1 68.9858 6.59354   9
  12  -2   1 183.059 14.6714  20
 -12  -2  -1 126.707 21.3440  13
  12  -2   1 178.098 14.9394   9
  12  -2   1 180.982 14.4770  10
  12  -2   1 170.360 14.5464   8
  12  -2   1 180.264 14.6670  15
  12  -2   1 178.426 14.7178   6
  12  -2   1 180.906 14.7559  17
  12   2   1 168.875 14.4219  10
  12   2   1 170.134 14.6611   6
  12   2   1 179.107 14.9039   9
 -12   2  -1 133.809 23.7290   7
  12   2   1 173.336 14.6040  17
  12   2   1 182.064 14.6591  15
  12   2   1 183.834 14.4631  12
  12   2   1 178.336 14.8734   3
  13  -2   1 12.6101 2.53202  15
  13  -2   1 8.88430 1.60460   8
  13  -2   1 6.73729 2.97276   9
 -13  -2  -1 7.71267 10.2274  13
  13  -2   1 8.05049 1.80293   6
  13  -2   1 4.80061 1.37354  10
  13  -2   1 9.54396 1.88821  20
  13  -2   1 12.8425 2.50584  17
  13   2   1 9.99789 2.12798  17
  13   2   1 11.0235 1.36124  10
  13   2   1 9.18898 1.30839  12
  13   2   1 10.2443 2.20069  15
  14  -2   1 15.5180 2.20453  17
  14  -2   1 17.9316 1.85837  10
  14  -2   1 14.0619 2.14699   6
  14  -2   1 15.8338 2.45290   8
  14  -2   1 17.5851 2.24339  15
  14   2   1 14.8745 1.74479  10
  14   2   1 15.0017 2.17161   6
  14   2   1 16.9124 3.01075   9
  14   2   1 15.2500 2.13539  15
  14   2   1 16.7125 1.96882  12
  15  -2   1 0.58706 0.84393  17
  15  -2   1 0.37978 0.84578   6
  15  -2   1 0.58433 1.04531  15
  15  -2   1 0.22209 0.73591  10
  15   2   1 0.33241 0.84673   6
  15   2   1 -0.3497 0.88362  15
  15   2   1 0.33725 0.49764  10
  15   2   1 1.38643 1.50361   9
  16  -2   1 0.30394 0.66280  15
  16  -2   1 -0.0494 0.44292  10
  16  -2   1 0.74254 0.60226   6
  16   2   1 -0.1787 0.67305  15
  16   2   1 -0.4404 0.57418   6
  16   2   1 -0.2967 0.54996  10
  17   2   1 0.27406 0.40743   6
  17   2   1 0.52268 0.50463  15
  17   3  -1 0.75250 0.40518   6
  16  -3  -1 4.38800 0.64464  10
  16  -3  -1 4.06599 0.95594  17
  16  -3  -1 3.19271 0.76012   6
  16   3  -1 3.74359 0.79870  15
  16   3  -1 2.83993 0.72564   6
  15  -3  -1 7.78156 1.27589  10
  15  -3  -1 8.48966 1.63361  17
  15  -3  -1 9.35369 1.55124   6
  15  -3  -1 9.07019 1.52815  15
  15   3  -1 11.0572 1.65262  15
  15   3  -1 9.84188 1.63569   6
  15   3  -1 10.9080 2.21054   9
  14  -3  -1 0.70922 0.72626  10
  14  -3  -1 0.01632 1.02119  17
  14  -3  -1 0.33560 0.92364   6
  14  -3  -1 0.14511 0.91363  15
  14   3  -1 0.30467 0.80814  12
  14   3  -1 -0.5021 0.95247   6
  14   3  -1 1.06300 1.67622   9
  14   3  -1 0.27087 0.85007  15
 -14   3   1 -1.2072 1.49219   4
  14   3  -1 0.20762 0.58417  10
  13  -3  -1 133.806 10.2645  17
  13  -3  -1 125.296 10.1212  10
 -13  -3   1 98.1457 18.6782  13
  13  -3  -1 106.999 9.60655   8
  13  -3  -1 105.837 9.71445  15
  13  -3  -1 119.661 9.79675   6
  13   3  -1 112.938 9.47959  10
  13   3  -1 101.350 10.0921   6
  13   3  -1 114.532 9.75860  15
  13   3  -1 109.220 9.50397  12
 -13   3   1 86.6652 22.1426   7
  13   3  -1 144.850 10.6512   9
 -13   3   1 105.894 9.68450   4
  12  -3  -1 99.2751 8.40880  15
  12  -3  -1 103.880 8.50345   6
 -12  -3   1 85.1736 16.4868   7
  12  -3  -1 96.3749 8.30753   8
  12  -3  -1 91.0703 8.36719  20
  12  -3  -1 93.5181 8.54298  17
 -12  -3   1 70.0730 16.1342  13
  12  -3  -1 99.0050 8.23787  10
  12   3  -1 100.667 8.38393  15
 -12   3   1 90.1185 19.0375   7
  12   3  -1 95.7041 8.14173  10
  12   3  -1 102.385 8.81392   9
 -12   3   1 97.0118 8.38318   4
  12   3  -1 101.705 8.18699  12
 -12   3   1 106.475 17.0512  13
  12   3  -1 104.471 8.85255   3
  12   3  -1 91.3902 8.60467  21
  12   3  -1 100.986 8.45311   6
  11  -3  -1 7.69515 1.24593  10
  11  -3  -1 10.7476 1.67615   6
  11  -3  -1 7.96612 1.50184  20
  11  -3  -1 9.27810 2.12689   9
  11  -3  -1 8.97979 1.53184  15
 -11  -3   1 9.20140 8.13130  13
  11  -3  -1 9.13330 1.52496  18
  11   3  -1 7.12251 1.28999  18
  11   3  -1 10.2400 2.24309   3
 -11   3   1 9.90148 8.25637   7
  11   3  -1 9.41919 1.52310  15
  11   3  -1 6.69465 1.64641  21
  11   3  -1 9.40414 1.58854   6
 -11   3   1 10.9238 7.41440  13
  11   3  -1 10.4956 2.10147   9
  11   3  -1 9.86690 1.25263  12
  10  -3  -1 19.1535 2.57814   6
  10  -3  -1 24.3324 2.58040  18
  10  -3  -1 26.9806 2.65111  20
  10  -3  -1 21.9696 2.53940  15
  10  -3  -1 20.5549 2.95264   9
 -10  -3   1 22.6250 8.75354  13
  10  -3  -1 28.3101 2.97355  21
  10  -3  -1 20.2391 2.29783  10
 -10   3   1 14.1345 2.47021   4
  10   3  -1 20.7300 2.17944  10
  10   3  -1 20.5734 2.85525   9
  10   3  -1 24.2964 2.55537  15
  10   3  -1 23.4003 2.56358  18
  10   3  -1 27.6843 2.85314  21
 -10   3   1 23.7572 8.41400  13
  10   3  -1 16.9912 2.98202   3
  10   3  -1 22.3994 2.26449  14
  10   3  -1 19.2265 2.51504   6
  10   3  -1 20.8437 2.18278  12
 -10   3   1 15.9150 8.78267   7
   9  -3  -1 162.553 13.6451  21
  -9  -3   1 173.847 20.3925  13
   9  -3  -1 159.284 13.4298  15
   9  -3  -1 168.875 13.6937   9
   9  -3  -1 156.227 13.2980  10
   9   3  -1 164.402 13.4310   6
   9   3  -1 155.481 13.4969  14
   9   3  -1 165.884 13.6107   9
   9   3  -1 164.076 13.4883  16
   9   3  -1 160.835 13.5591  21
  -9   3   1 172.785 19.4398  13
  -9   3   1 176.873 22.8215   7
   9   3  -1 146.467 13.4512  18
   9   3  -1 170.702 13.5470   3
   9   3  -1 157.993 13.2565  12
   9   3  -1 165.410 13.4120  15
  -8  -3   1 0.51089 4.86646  13
  -8   3   1 -0.5952 4.45213   7
  -8   3   1 -1.9892 3.42675  13
   7  -3  -1 -0.6026 5.36052   7
  -7  -3   1 3.44005 4.87635  13
  -7   3   1 -1.2276 4.15703   7
  -7   3   1 -0.6822 3.73667  13
   6  -3  -1 143.232 18.8077   7
  -6   3   1 147.684 18.5992   7
  -6   3   1 156.247 17.2475  13
   6   3  -1 210.037 18.9076   7
   5  -3  -1 20.9227 7.05937   7
  -5   3   1 21.5773 5.86953  13
   5   3  -1 101.052 10.7583   7
   4  -3  -1 403.694 38.5120   7
  -4   3   1 428.836 38.3345   7
   4   3  -1 393.987 38.4884   7
  -4   3   1 477.589 37.1860  13
   3  -3  -1 478.041 43.1324   7
   3   3  -1 482.803 43.3050   7
  -3   3   1 476.258 42.7490   7
  -3   3   1 514.536 41.5358  13
   2  -3  -1 28.3615 6.66992   7
  -2   3   1 27.2131 5.93714   7
   2   3  -1 25.3002 6.65978   7
  -2   3   1 31.2387 5.08119  13
  -1  -3   1 37.3824 6.85310   7
   1  -3  -1 36.1352 7.20944   7
  -1   3   1 40.4791 5.42190  13
  -1   3   1 36.4141 6.58443   7
   1   3  -1 51.7814 9.23054   7
   0   3   1 15.7943 3.29377  13
   1   3   1 3602.34 260.351   7
  -1   3  -1 2793.25 260.208   7
   2  -3   1 3623.55 308.127   7
   2   3   1 3938.48 307.067   7
  -3  -3  -1 845.115 63.1458   7
   3  -3   1 722.887 63.8970   7
  -3   3  -1 744.718 63.8186   7
  -3   3  -1 688.311 62.3729  13
   4  -3   1 334.836 32.5123   7
  -4   3  -1 382.200 31.0547  13
  -4   3  -1 363.111 32.9237   7
   5  -3   1 1112.93 101.051   7
  -5   3  -1 1309.25 100.317  13
  -5   3  -1 1213.80 102.033   7
   6  -3   1 7.68663 4.59063   7
  -6   3  -1 8.30237 5.20017   7
  -6   3  -1 14.3484 4.80537  13
  -7   3  -1 158.221 16.3925  13
  -7   3  -1 145.380 18.0538   7
   8  -3   1 24.7868 2.50433  10
  -8  -3  -1 30.3666 8.56007  13
   8  -3   1 27.7015 2.78499  15
   8   3   1 29.1205 2.79273  15
  -8   3  -1 33.4322 7.70972  13
   8   3   1 24.8130 2.71414  11
   8   3   1 28.5819 2.90727   9
  -8   3  -1 27.2297 8.68033   7
   8   3   1 25.4974 3.64000   3
  -9  -3  -1 25.4950 8.64409  13
   9  -3   1 27.8237 2.67318   6
   9  -3   1 24.1667 2.42728  12
   9  -3   1 26.2170 3.23050   8
   9  -3   1 24.9102 2.41413  10
   9  -3   1 21.7631 3.13158   9
   9  -3   1 21.7538 2.75896  20
   9  -3   1 22.4379 2.65920  15
   9   3   1 27.4664 2.85731   3
   9   3   1 26.2195 2.34493  10
   9   3   1 26.4470 2.56779   5
   9   3   1 25.6629 2.35666  12
  -9   3  -1 25.6604 7.41451  13
   9   3   1 25.3940 3.05699   9
   9   3   1 25.8685 2.68215  11
   9   3   1 23.3100 2.64213  15
   9   3   1 23.4616 2.32594  14
   9   3   1 21.5080 2.74873  21
   9   3   1 25.5011 2.57802   6
   9   3   1 21.6737 2.81792  16
 -10  -3  -1 1.17085 5.82971  13
  10  -3   1 1.17731 0.78157  10
  10  -3   1 0.60800 1.01614  20
  10  -3   1 1.50940 0.98364   8
  10  -3   1 1.62387 1.12613   6
  10  -3   1 0.79113 1.08991  15
  10  -3   1 0.89695 1.61988  19
  10  -3   1 1.11564 1.19186  17
  10  -3   1 6.49775 1.76393   9
  10   3   1 0.85172 1.38572   3
  10   3   1 0.85901 0.69768  10
  10   3   1 0.83762 1.50411   9
  10   3   1 0.86382 0.89121  14
  10   3   1 0.62668 1.36060  16
  10   3   1 1.49871 1.21729  21
 -10   3  -1 -3.2029 5.03400   7
  10   3   1 1.18246 1.11007  15
  10   3   1 1.65541 0.79979  12
 -10   3  -1 -1.1228 4.67056  13
  10   3   1 2.20440 1.01708   6
  11  -3   1 -0.6519 1.62144   9
 -11  -3  -1 -1.1449 5.65614  13
 -11  -3  -1 0.28789 5.46532   7
  11  -3   1 1.16035 0.97197   8
  11  -3   1 0.87026 1.69446  20
  11  -3   1 -0.0331 1.19892  17
  11  -3   1 1.32893 0.83051  10
  11  -3   1 0.77043 1.16929   6
  11  -3   1 0.16167 1.19171  15
  11   3   1 1.40191 1.12416   6
  11   3   1 0.82721 1.02237  14
  11   3   1 0.05798 1.66939   3
  11   3   1 0.49040 0.69458  10
  11   3   1 0.17107 0.84560  12
  11   3   1 0.43036 1.10215  15
  11   3   1 0.52820 1.73118   9
 -11   3  -1 1.05844 6.56986  13
 -11   3  -1 1.08520 5.81719   7
  12  -3   1 72.1619 7.08211  20
 -12  -3  -1 67.2478 15.3171  13
  12  -3   1 85.9243 7.19120   6
  12  -3   1 73.9489 6.88693  10
  12  -3   1 82.3016 7.02537   8
  12  -3   1 74.5525 7.22003  17
  12  -3   1 82.5049 7.10847  15
  12   3   1 84.2814 6.90052  14
  12   3   1 83.7686 6.83231  10
  12   3   1 89.6389 7.54782   3
  12   3   1 85.9265 7.49087   9
 -12   3  -1 71.2726 17.3100   7
  12   3   1 81.7013 7.11432  15
  12   3   1 82.8458 7.11147   6
  12   3   1 80.8382 6.87082  12
  13  -3   1 46.1261 4.52930  17
  13  -3   1 45.6054 4.22820  10
  13  -3   1 42.1869 4.41335   6
  13  -3   1 46.4836 4.27553   8
  13  -3   1 48.3545 4.39274  20
  13  -3   1 48.2119 4.48837  15
  13   3   1 47.1612 4.07835  10
  13   3   1 45.3668 4.38898   6
  13   3   1 49.9310 4.38793  15
  13   3   1 47.0270 4.17935  12
  13   3   1 46.9061 5.08534   3
  13   3   1 47.7630 4.88865   9
  14  -3   1 45.0925 4.42277   6
  14  -3   1 45.5506 4.27546   8
  14  -3   1 49.4790 4.53108  17
  14  -3   1 50.0033 4.23033  10
  14  -3   1 50.6420 4.45301  15
  14   3   1 45.1341 4.41330   6
  14   3   1 48.5354 4.19858  12
  14   3   1 46.3560 4.11234  10
  14   3   1 51.8489 4.98060   9
  15  -3   1 1.13313 0.81678   6
  15  -3   1 1.23898 0.87169  17
  15  -3   1 0.94307 0.91616  15
  15  -3   1 0.39583 0.63315  10
  15   3   1 1.05453 0.53897  10
  15   3   1 0.85478 1.69147   9
  15   3   1 0.95727 1.02161   6
  15   3   1 1.74192 1.41870  15
  16  -3   1 28.5411 2.59727  17
  16  -3   1 30.7838 2.52290  10
  16  -3   1 23.3665 2.62852   6
  16   3   1 30.2830 2.65446   6
  16   3   1 30.4004 2.64940  15
  17   3   1 38.6152 3.25599   6
  17   3   1 37.2285 3.33938  15
  17   4  -1 4.88773 0.80470   6
  16  -4  -1 2.39955 0.68377  17
  16  -4  -1 1.16279 0.46272  10
  16  -4  -1 1.41487 0.55531   6
  16   4  -1 2.20247 0.66776   6
  16   4  -1 2.36331 0.97312  15
  15  -4  -1 0.69447 0.85306  17
  15  -4  -1 1.14860 0.73490   6
  15  -4  -1 1.76113 0.86488  10
  15   4  -1 1.17162 0.95139   6
  15   4  -1 0.71053 1.63436   9
  15   4  -1 0.59362 0.78104  15
  14  -4  -1 0.45825 0.99198  15
  14  -4  -1 0.15866 0.80673   6
  14  -4  -1 -0.2068 1.06966  17
  14  -4  -1 0.36320 0.64432  10
  14  -4  -1 0.09759 0.93467   8
 -14   4   1 -0.2396 1.45124   4
  14   4  -1 0.22057 1.18445  12
  14   4  -1 0.07257 0.88478   6
  14   4  -1 0.30815 0.92941  15
  14   4  -1 1.40600 1.71489   9
  13  -4  -1 7.53145 1.21064  10
  13  -4  -1 11.8690 1.65346  15
  13  -4  -1 12.0722 1.92542  17
  13  -4  -1 7.82433 1.45122   6
  13  -4  -1 8.26357 1.63478   8
 -13  -4   1 3.34669 13.0477  13
  13   4  -1 10.2603 1.28260  12
  13   4  -1 8.74848 1.45203  15
  13   4  -1 8.41181 1.47788   6
 -13   4   1 7.90079 1.47476   4
  13   4  -1 11.7287 2.29480   9
  13   4  -1 8.52906 1.32786  10
  12  -4  -1 23.9290 3.12845  17
  12  -4  -1 22.0632 2.55900  10
  12  -4  -1 21.5870 2.65328   8
  12  -4  -1 24.9258 2.89404   6
 -12  -4   1 19.6529 9.21107  13
  12  -4  -1 23.3089 2.74334  20
  12  -4  -1 24.1692 2.79176  15
  12   4  -1 24.4169 2.78954   6
 -12   4   1 23.0164 2.82018   4
  12   4  -1 21.1639 3.06682  21
  12   4  -1 25.0126 2.77392  15
 -12   4   1 14.4902 9.77345  13
  12   4  -1 25.3015 3.27742   9
  12   4  -1 24.9887 2.31992  10
  12   4  -1 23.1870 2.40943  12
 -12   4   1 24.3330 11.3749   7
  12   4  -1 25.6981 3.68679   3
  11  -4  -1 83.8910 7.27362  10
  11  -4  -1 77.7903 8.01562  20
  11  -4  -1 86.8720 7.49203   6
 -11  -4   1 92.7020 19.9982  13
  11  -4  -1 81.7284 7.38716   8
  11  -4  -1 90.6494 7.45324  15
  11   4  -1 87.4964 7.63952  21
  11   4  -1 85.2828 7.44596   6
 -11   4   1 88.8901 15.7696  13
  11   4  -1 85.2692 7.20498  12
  11   4  -1 89.1602 7.25876  14
  11   4  -1 82.8055 7.82650   3
 -11   4   1 81.6143 19.7483   7
 -11   4   1 85.1956 7.47629   4
  11   4  -1 93.5527 7.46083  15
  11   4  -1 85.8375 7.78760   9
  10  -4  -1 15.6816 2.17729  15
  10  -4  -1 17.2411 2.21290   6
 -10  -4   1 22.5423 9.47922  13
  10  -4  -1 15.3241 1.94797  10
  10  -4  -1 14.7472 2.18439  18
  10  -4  -1 14.5596 2.25848  20
  10   4  -1 15.6950 2.49998   9
  10   4  -1 16.3373 2.13040   6
 -10   4   1 17.0057 7.29135  13
  10   4  -1 14.2781 2.31195  21
 -10   4   1 14.1388 2.20121   4
  10   4  -1 16.2427 2.80400   3
  10   4  -1 14.0657 1.77445  10
  10   4  -1 16.6082 1.77955  12
  10   4  -1 16.2319 2.13043  15
 -10   4   1 15.2324 9.23619   7
  10   4  -1 13.2485 2.14852  18
  10   4  -1 15.9396 1.88617  14
   9  -4  -1 26.4721 2.94577  18
   9  -4  -1 28.0185 2.85039  15
  -9  -4   1 31.3866 9.26805  13
   9  -4  -1 29.7861 2.91771   6
   9  -4  -1 27.2885 2.69802  10
   9  -4  -1 28.9291 3.03496  20
   9   4  -1 24.5465 2.99060  18
  -9   4   1 31.1929 9.32580  13
   9   4  -1 28.9643 3.16154   3
   9   4  -1 26.6611 3.24305   9
   9   4  -1 29.7601 2.59181  14
   9   4  -1 29.6438 2.62166  12
   9   4  -1 24.8531 3.16828  16
  -9   4   1 28.3184 10.2052   7
   9   4  -1 29.4725 3.05144  21
   9   4  -1 27.2728 2.85419   6
   9   4  -1 28.6470 2.85768  15
   8  -4  -1 217.669 16.9590  18
   8  -4  -1 200.752 16.8941  15
   8  -4  -1 190.155 32.1981   7
   8  -4  -1 200.484 17.0756   9
  -8  -4   1 207.102 23.3039  13
   8   4  -1 205.268 16.8983   6
   8   4  -1 209.866 16.8463  15
   8   4  -1 198.134 16.9642   9
   8   4  -1 200.142 16.9369   3
  -8   4   1 226.023 22.2243  13
  -8   4   1 204.950 25.0666   7
   7  -4  -1 27.9946 9.35106   7
  -7   4   1 34.9929 7.73178  13
  -7   4   1 37.3604 10.2098   7
   6  -4  -1 35.4365 9.08133   7
  -6   4   1 24.5288 8.13119   7
  -6   4   1 34.1088 7.06518  13
   5  -4  -1 1293.23 118.823   7
  -5   4   1 1346.31 116.450  13
   5   4  -1 1642.42 119.035   7
  -5   4   1 1343.18 118.814   7
   4  -4  -1 52.7659 10.4458   7
   4   4  -1 54.4183 10.4717   7
  -4   4   1 58.2431 9.81078   7
  -4   4   1 68.2207 8.35315  13
   3  -4  -1 138.272 15.9782   7
  -3   4   1 126.495 13.1767  13
  -3   4   1 131.968 15.3107   7
   2  -4  -1 136.250 16.2994   7
   2   4  -1 208.851 17.8667   7
  -2   4   1 130.212 13.9062  13
  -2   4   1 129.369 15.6330   7
  -1   4   1 23.3589 4.38414  13
  -1   4   1 23.7199 6.08454   7
   0  -4  -1 119.673 13.9812   7
   0  -4   1 122.481 14.5540   7
   0   4   1 122.261 13.6871   7
   0   4  -1 126.710 14.5838   7
   1  -4   1 1526.66 135.743   7
  -1  -4  -1 1910.56 135.933   7
  -1   4  -1 1489.67 135.668   7
   1   4   1 1633.42 135.425   7
   2  -4   1 304.409 30.0612   7
  -2  -4  -1 338.295 29.5837   7
  -2   4  -1 309.076 29.8738   7
   2   4   1 320.988 29.3689   7
  -2   4  -1 334.395 27.4343  13
  -3  -4  -1 511.061 42.4490   7
   3  -4   1 467.402 43.2687   7
  -3   4  -1 495.126 43.4230   7
  -3   4  -1 488.088 40.7447  13
   3   4   1 457.617 41.8568   7
   4  -4   1 37.4366 8.29396   7
  -4   4  -1 31.4639 7.82064   7
  -4   4  -1 29.4389 5.36689  13
   5  -4   1 462.764 43.5372   7
  -5   4  -1 491.549 44.2921   7
  -5   4  -1 486.273 41.3914  13
   6  -4   1 6.03671 7.42584   7
  -6   4  -1 5.06407 3.56004  13
  -6   4  -1 5.42943 4.93076   7
  -7   4  -1 76.4396 10.4079  13
  -7   4  -1 78.6088 13.3852   7
   8  -4   1 36.3982 3.32054  10
   8  -4   1 44.0899 3.95204   9
  -8  -4  -1 33.2518 9.02353  13
   8  -4   1 34.6545 3.54288  15
   8   4   1 37.6903 3.73417   9
   8   4   1 34.0214 3.28304  12
   8   4   1 36.6882 3.27064  14
   8   4   1 42.1337 3.54086   5
  -8   4  -1 37.8586 10.4416   7
   8   4   1 35.8183 3.45131   6
  -8   4  -1 45.8311 8.70396  13
   8   4   1 38.1172 3.58321   3
   8   4   1 37.7722 3.56457  15
   8   4   1 37.3875 3.55598  11
   9  -4   1 99.5006 8.50788  15
   9  -4   1 102.729 8.54290   6
   9  -4   1 93.0886 8.35358  10
   9  -4   1 95.6572 8.57454  20
  -9  -4  -1 92.6637 16.4157  13
   9  -4   1 100.576 8.77900   9
  -9   4  -1 100.252 16.6012   7
   9   4   1 101.489 8.31069  10
   9   4   1 102.242 8.32449  12
   9   4   1 102.992 8.29118  14
   9   4   1 102.438 8.72988   9
  -9   4  -1 101.345 8.61600   4
   9   4   1 99.1979 8.59132  16
  -9   4  -1 109.735 14.1106  13
   9   4   1 102.682 8.61395   3
   9   4   1 97.9447 8.46833   6
   9   4   1 97.3404 8.56669  21
   9   4   1 100.491 8.49166  15
   9   4   1 103.234 8.53237  11
  10  -4   1 235.102 19.2107  19
  10  -4   1 238.581 19.1583  15
  10  -4   1 219.029 19.1058   8
  10  -4   1 234.882 19.3769   9
 -10  -4  -1 217.747 26.3825  13
  10  -4   1 243.167 19.1731   6
  10  -4   1 226.816 19.0149  10
  10  -4   1 243.155 19.2362  20
  10  -4   1 235.142 19.2963  17
  10   4   1 236.590 19.1864  16
  10   4   1 224.659 19.1006   6
  10   4   1 237.041 19.1385  11
  10   4   1 233.329 19.3767   9
  10   4   1 242.340 19.1414  15
  10   4   1 230.058 19.2228   3
  10   4   1 235.722 18.9636  12
  10   4   1 236.514 18.9461  10
 -10   4  -1 183.330 19.0700   4
  10   4   1 240.596 18.9407  14
 -10   4  -1 235.924 25.1713  13
  10   4   1 244.403 19.2628  21
 -10   4  -1 225.926 29.1449   7
  11  -4   1 61.1823 5.49324  10
  11  -4   1 63.7752 5.73908   6
  11  -4   1 63.4747 5.72509  15
  11  -4   1 59.8548 5.61890   8
  11  -4   1 64.9473 5.93199  17
 -11  -4  -1 97.3283 24.4481  13
  11  -4   1 67.3981 5.77293  20
  11   4   1 67.7197 6.04216   9
 -11   4  -1 51.6298 5.64500   4
  11   4   1 62.2240 5.66641   6
  11   4   1 61.6277 5.81457  16
  11   4   1 65.8073 5.45175  12
  11   4   1 60.8732 6.03045   3
 -11   4  -1 53.3426 19.3390   7
  11   4   1 65.6762 5.43129  14
  11   4   1 63.5319 5.39620  10
  11   4   1 68.6350 5.74271  15
  12  -4   1 6.16603 1.69629  17
  12  -4   1 3.25926 1.13247   8
  12  -4   1 5.53859 1.38646  15
  12  -4   1 7.85591 1.45890  20
  12  -4   1 3.40903 1.02138  10
  12  -4   1 3.67671 1.27857   6
 -12  -4  -1 2.07977 7.16439  13
  12   4   1 2.17569 1.12328   6
  12   4   1 4.41608 1.95529   3
  12   4   1 5.44795 1.24311  14
 -12   4  -1 4.16716 8.37935   7
  12   4   1 4.42232 0.90104  10
  12   4   1 6.38528 1.11108  12
 -12   4  -1 5.72429 1.31689   4
  12   4   1 7.10672 2.10419   9
  12   4   1 6.17706 1.45143  15
  13  -4   1 10.4548 1.90062   6
  13  -4   1 10.0863 1.72501   8
  13  -4   1 6.87370 1.60722  17
  13  -4   1 10.7159 1.96140  20
  13  -4   1 11.5498 2.03552  15
  13  -4   1 11.0273 1.66829  10
  13   4   1 10.7272 1.86340   6
  13   4   1 13.2449 2.37437   9
  13   4   1 8.43242 1.25754  12
  13   4   1 8.56476 2.23513   3
  13   4   1 10.5257 1.38770  10
  13   4   1 11.5361 1.98261  15
  14  -4   1 14.7216 1.98071   6
  14  -4   1 14.7244 2.09826  20
  14  -4   1 13.3543 1.77950  10
  14  -4   1 14.1808 2.09179  15
  14  -4   1 13.1763 1.92497   8
  14  -4   1 14.4000 2.16695  17
  14   4   1 18.8855 2.62065   9
  14   4   1 16.6561 1.99162  10
  14   4   1 15.3654 1.83571  12
  14   4   1 13.6352 1.98577   6
  14   4   1 16.7361 2.10102  15
  15  -4   1 1.57918 0.73181  10
  15  -4   1 1.19196 0.78431   8
  15  -4   1 1.05264 0.85152  17
  15  -4   1 1.33557 0.71948   6
  15   4   1 1.12340 0.80711  15
  15   4   1 0.74594 0.67049   6
  15   4   1 1.59195 1.29271   9
  16  -4   1 0.71305 0.47093  10
  16  -4   1 0.72064 0.51775   6
  16  -4   1 0.36678 0.57680  17
  16   4   1 0.55778 0.54775   6
  16   4   1 0.52190 0.63254  15
  16  -5  -1 28.6802 2.12689  10
  16  -5  -1 24.2831 2.22019  17
  16   5  -1 19.7561 2.11547  15
  16   5  -1 22.2217 2.23142   6
  15  -5  -1 64.2907 5.17760  10
  15  -5  -1 63.5976 5.36094  17
  15  -5  -1 53.9923 5.20884   6
  15   5  -1 60.4872 5.55293   9
  15   5  -1 63.6127 5.25509  15
  15   5  -1 61.1928 5.25578   6
  14  -5  -1 39.9581 3.89961  17
  14  -5  -1 36.2065 3.82604   6
  14  -5  -1 43.3899 4.03103   8
  14  -5  -1 40.0578 3.58428  10
  14   5  -1 42.0394 3.74241   6
  14   5  -1 39.0449 3.69446  15
  14   5  -1 35.1329 3.47648  12
  14   5  -1 41.5024 4.25867   9
  13  -5  -1 2.20854 0.98639   8
  13  -5  -1 2.90463 1.07328  20
  13  -5  -1 1.93663 0.85917  10
  13  -5  -1 1.93502 0.98615   6
  13  -5  -1 2.36407 1.32774  17
  13  -5  -1 2.44818 1.08087  15
 -13   5   1 3.23957 1.10013   4
  13   5  -1 3.32099 1.14336  15
  13   5  -1 3.33844 0.88824  12
  13   5  -1 2.29759 0.95963   6
  13   5  -1 4.18679 1.82333   9
  12  -5  -1 60.9043 5.50588  10
  12  -5  -1 53.9645 5.87261  17
  12  -5  -1 64.1689 5.70159  15
 -12  -5   1 58.7722 15.7152  13
  12  -5  -1 71.2374 5.73558   6
  12  -5  -1 70.1526 5.68828  20
  12  -5  -1 62.2198 5.62775   8
 -12   5   1 58.3136 17.7303   7
  12   5  -1 57.7114 5.62859  15
  12   5  -1 70.3660 6.37356   3
  12   5  -1 58.1632 6.04011   9
  12   5  -1 65.0986 5.67191   6
 -12   5   1 68.5285 5.79025   4
  12   5  -1 64.8373 5.42068  12
  12   5  -1 55.8616 5.74737  21
  11  -5  -1 8.24474 1.34506  10
  11  -5  -1 9.76817 1.56362   8
  11  -5  -1 9.56651 1.63585  15
 -11  -5   1 12.3868 9.19817  13
  11  -5  -1 4.43575 1.39441  20
  11  -5  -1 9.82268 1.60250   6
  11   5  -1 10.8431 1.31830  12
  11   5  -1 8.68853 1.41369  14
  11   5  -1 7.91497 1.51465  15
 -11   5   1 11.9020 2.10453   4
  11   5  -1 9.33131 1.50321   6
 -11   5   1 9.19654 9.50690   7
  11   5  -1 7.84001 1.99029   9
  11   5  -1 9.19711 2.18652   3
  11   5  -1 7.43529 1.71559  21
  10  -5  -1 17.5173 2.71654  10
 -10  -5   1 24.3648 9.66468  13
  10  -5  -1 24.2982 2.67176  20
  10  -5  -1 18.3471 2.46734   6
 -10   5   1 22.7983 11.0567   7
  10   5  -1 18.8924 2.15897  14
  10   5  -1 22.5255 2.85261  21
 -10   5   1 19.4160 2.57730   4
  10   5  -1 20.2744 2.86533   6
  10   5  -1 19.5088 2.54130  18
  10   5  -1 19.2161 4.04011   3
 -10   5   1 22.5246 8.28005  13
  10   5  -1 19.8487 2.10351  12
  -9  -5   1 14.6128 8.05984  13
   9  -5  -1 18.2113 2.19321  15
   9  -5  -1 16.3022 1.85253  10
   9  -5  -1 13.0178 2.05879   6
   9  -5  -1 16.8005 2.26239  20
   9  -5  -1 14.1875 2.21044  18
   9   5  -1 14.0781 2.04256  18
  -9   5   1 15.8439 6.58380  13
   9   5  -1 17.7069 2.65311  16
   9   5  -1 14.8642 1.77572  14
   9   5  -1 16.6103 2.49103   9
   9   5  -1 16.0814 2.05825  15
   9   5  -1 18.1678 2.01199   6
  -9   5   1 18.2229 9.30536   7
   9   5  -1 14.2236 2.16082  21
  -9   5   1 17.5168 2.32314   4
   9   5  -1 15.3896 2.36406   3
   9   5  -1 15.5260 1.76924  12
  -8  -5   1 34.6593 12.4627  13
   8  -5  -1 27.5891 2.66215  15
   8  -5  -1 24.7161 11.6427   7
   8   5  -1 20.8864 2.85876   3
   8   5  -1 26.4561 3.04615  16
   8   5  -1 24.1804 2.51835   6
   8   5  -1 24.8791 2.35060  12
  -8   5   1 31.1896 7.70936  13
   8   5  -1 25.2489 3.41297   9
  -8   5   1 25.2026 2.74250   4
   7  -5  -1 292.873 32.2363   7
  -7   5   1 313.508 32.6389   7
  -7   5   1 278.463 28.2880  13
   6  -5  -1 47.0723 12.2410   7
   6   5  -1 34.6744 9.32768   7
  -6   5   1 52.7257 12.1892   7
  -6   5   1 46.2337 8.49426  13
   5  -5  -1 153.261 19.5894   7
  -5   5   1 142.394 15.6393  13
  -5   5   1 142.633 18.3386   7
   4  -5  -1 739.742 67.3014   7
  -4   5   1 679.685 63.9700  13
   4   5  -1 873.039 67.6440   7
  -4   5   1 745.308 66.9375   7
   3  -5  -1 5.05106 6.17779   7
  -3   5   1 10.8109 5.60366   7
   3   5  -1 15.3140 6.27343   7
  -3   5   1 13.2580 4.22482  13
  -2  -5   1 438.627 38.8778   7
   2  -5  -1 414.081 39.4988   7
   2   5  -1 439.490 39.8637   7
  -2   5   1 410.105 38.8900   7
  -2   5   1 422.266 36.6496  13
  -1  -5   1 1493.62 123.430   7
   1  -5  -1 1415.40 123.423   7
  -1   5   1 1460.20 123.220   7
   1   5  -1 1506.63 124.054   7
  -1   5   1 1498.17 121.094  13
   0  -5   1 89.1457 13.2878   7
   0  -5  -1 108.507 13.1879   7
   0   5   1 89.2482 12.3641   7
   0   5  -1 88.8083 13.0809   7
   1  -5   1 44.7177 9.76722   7
   1   5   1 65.3199 9.86131   7
  -1   5  -1 41.8072 9.42131   7
   2  -5   1 784.642 69.3512   7
  -2  -5  -1 798.150 68.6070   7
   2   5   1 799.885 68.8864   7
  -2   5  -1 807.067 69.3422   7
   3  -5   1 0.64429 5.07357   7
  -3  -5  -1 3.66419 4.35990   7
   3   5   1 2.30977 4.37531   7
  -3   5  -1 0.91116 2.36941  13
  -3   5  -1 1.78694 4.70579   7
   4  -5   1 770.398 70.8882   7
  -4  -5  -1 803.130 69.6435   7
  -4   5  -1 802.384 71.1786   7
  -4   5  -1 865.541 67.8946  13
   5  -5   1 1006.49 93.4324   7
  -5   5  -1 1128.33 90.7838  13
  -5   5  -1 1134.70 94.7170   7
   6  -5   1 38.8254 9.48749   7
  -6   5  -1 34.3783 9.79423   7
  -6   5  -1 37.1344 7.49854  13
  -7   5  -1 1.25706 3.69646  13
  -7   5  -1 -2.4165 4.75479   7
   8  -5   1 11.8853 1.80067  15
   8  -5   1 12.2301 1.62831  10
   8  -5   1 12.7329 2.04232  20
   8   5   1 14.0550 1.94544   5
   8   5   1 16.7908 2.21381  11
   8   5   1 15.0342 1.78014   6
   8   5   1 13.9627 2.03842   3
   8   5   1 12.8228 1.91377  21
   8   5   1 14.1192 1.89282  12
   8   5   1 14.6986 1.78243  14
  -8   5  -1 18.3936 6.12853  13
   8   5   1 13.1271 1.81054  15
   8   5   1 14.3550 2.21867   9
   9  -5   1 85.7347 6.94561   6
  -9  -5  -1 81.6112 15.5527  13
   9  -5   1 78.1355 6.94119  15
   9  -5   1 74.3704 7.04377  20
   9  -5   1 76.5114 6.76101  10
   9   5   1 83.6603 6.96311  11
   9   5   1 83.5101 6.88973   6
   9   5   1 83.7993 7.15288   9
   9   5   1 81.9200 6.88915  15
   9   5   1 74.0879 6.97213  21
  -9   5  -1 83.6928 16.9831   7
   9   5   1 80.7781 6.73436  12
   9   5   1 77.7268 6.68762  14
   9   5   1 83.5814 7.02806   3
  -9   5  -1 101.345 13.4207  13
   9   5   1 77.5038 7.05668  16
  -9   5  -1 76.3961 6.92998   4
  10  -5   1 143.205 11.8895  15
  10  -5   1 141.806 11.9357  19
  10  -5   1 131.583 11.6765  10
  10  -5   1 140.120 12.0710  17
  10  -5   1 156.075 11.9018   6
  10  -5   1 148.848 12.0343  20
 -10  -5  -1 132.144 19.9938  13
  10   5   1 140.443 11.8612  15
  10   5   1 152.201 11.8720  12
  10   5   1 145.557 12.0133   3
  10   5   1 142.859 11.8416  11
  10   5   1 131.237 12.0298  21
  10   5   1 141.870 12.2453  16
 -10   5  -1 125.490 11.8107   4
  10   5   1 136.463 12.0874   9
 -10   5  -1 131.725 22.5042   7
  10   5   1 145.372 11.6259  10
 -10   5  -1 145.405 18.5848  13
  11  -5   1 12.1222 2.18030  15
  11  -5   1 11.4701 1.77250  10
  11  -5   1 11.9661 1.73931   6
  11  -5   1 14.5897 2.19885  20
  11  -5   1 10.2913 2.04763   8
  11  -5   1 10.7615 1.97345  17
  11  -5   1 11.8642 2.10972  19
 -11  -5  -1 10.0556 7.87298  13
  11   5   1 12.3688 2.04090  16
  11   5   1 11.0142 1.93665   6
  11   5   1 9.82325 1.55517  10
 -11   5  -1 10.7783 1.70516   4
  11   5   1 11.3951 1.68063  12
 -11   5  -1 8.19822 7.98767   7
  11   5   1 15.5362 2.44901   9
  11   5   1 12.2559 1.72901  14
  11   5   1 12.0132 2.13357  15
  11   5   1 12.7830 2.15535   3
  12  -5   1 0.15516 1.05445  20
  12  -5   1 0.75927 1.33590  17
 -12  -5  -1 -2.5859 6.87453  13
  12  -5   1 0.59115 1.05160   8
  12  -5   1 0.46421 1.18132  15
  12  -5   1 -0.1459 0.80262  10
  12  -5   1 1.00963 1.05728   6
  12   5   1 0.57136 1.86067   3
  12   5   1 -0.5513 1.61854   9
 -12   5  -1 -1.3528 8.60462   7
  12   5   1 -0.0609 0.93407   6
  12   5   1 1.58135 0.89445  12
  12   5   1 1.07549 0.69287  10
  12   5   1 0.27069 1.01319  14
  12   5   1 0.17567 1.15692  15
  13  -5   1 -0.2619 0.94624  20
  13  -5   1 -0.2366 0.89385   8
  13  -5   1 -0.0962 0.80334  10
  13  -5   1 -0.4678 0.99975  15
  13  -5   1 0.15858 1.30530  17
  13  -5   1 -0.0987 0.86689   6
  13   5   1 -0.4400 0.61880  10
  13   5   1 0.64853 0.81703  12
  13   5   1 -0.1238 0.83031   6
  13   5   1 -0.9533 1.93219   3
  13   5   1 1.49639 1.59596   9
  13   5   1 0.42601 1.05229  15
  14  -5   1 -0.1269 0.82994  20
  14  -5   1 0.46310 1.11758  17
  14  -5   1 0.02343 0.61334  10
  14  -5   1 -0.1080 0.88220   8
  14  -5   1 -0.1808 1.28639   6
  14   5   1 -0.8897 1.56784   9
  14   5   1 0.04510 0.76663  12
  14   5   1 0.62610 0.84903   6
  14   5   1 0.39771 0.85776  15
  15  -5   1 6.65015 1.21984   8
  15  -5   1 6.20977 1.09256   6
  15  -5   1 6.56716 1.19338  17
  15  -5   1 6.04712 0.88497  10
  15   5   1 5.08839 1.00309  15
  15   5   1 7.22638 1.61709   9
  15   5   1 7.03337 1.05873   6
  16  -5   1 14.8718 1.55479  17
  16  -5   1 13.4165 1.48913  10
  16   5   1 14.4058 1.50704   6
  16   5   1 17.5493 1.75347  15
  16  -6  -1 7.89726 0.87157  10
  16  -6  -1 7.08767 1.05036  17
  16   6  -1 6.61339 0.90733   6
  16   6  -1 5.74803 0.89735  15
  15  -6  -1 2.77071 0.92666  17
  15  -6  -1 2.43034 0.67416  10
  15  -6  -1 1.56775 0.66972   8
  15   6  -1 1.90422 1.18659   9
  15   6  -1 1.70089 0.66481   6
  15   6  -1 1.90687 0.76450  15
  14  -6  -1 31.9764 3.32097  17
  14  -6  -1 29.5599 2.95171   6
  14  -6  -1 32.7384 2.96992  10
  14  -6  -1 32.1640 3.03927   8
  14   6  -1 33.3705 3.64424   9
  14   6  -1 33.1018 3.10496  15
  14   6  -1 33.3634 3.07499   6
  14   6  -1 29.2379 2.84769  12
  13  -6  -1 11.6297 1.75284   6
  13  -6  -1 12.1236 1.84513   8
  13  -6  -1 10.6424 1.71861  10
  13  -6  -1 13.7634 2.01639  20
  13  -6  -1 12.7078 2.24159  17
  13   6  -1 12.3793 1.86814   6
  13   6  -1 13.5188 1.63846  12
  13   6  -1 9.83910 1.99751   9
  13   6  -1 11.4405 1.89479  15
  12  -6  -1 14.1495 2.46358   8
  12  -6  -1 8.58629 1.53177  10
  12  -6  -1 13.6361 2.50639  17
  12  -6  -1 9.92417 1.88636   6
 -12   6   1 15.8644 2.33314   4
  12   6  -1 11.7940 1.75255  12
 -12   6   1 16.8051 14.5934   7
  12   6  -1 15.0144 2.36561  15
  12   6  -1 11.6595 2.54640   3
  12   6  -1 7.35273 2.69453   9
  12   6  -1 12.6464 2.16104   6
  11  -6  -1 1.71485 1.23192  19
  11  -6  -1 1.77755 1.07767   6
  11  -6  -1 1.66765 1.24010  15
  11  -6  -1 1.69700 1.14911  20
 -11  -6   1 0.38198 8.77075  13
  11  -6  -1 0.20050 0.91801  10
 -11   6   1 0.89919 1.20270   4
  11   6  -1 -0.1539 1.83824   3
  11   6  -1 1.48663 1.29640  15
  11   6  -1 1.29523 1.27207  21
 -11   6   1 0.90975 9.72854   7
 -11   6   1 4.53385 8.07592  13
  11   6  -1 0.79166 1.55083   9
  11   6  -1 0.81985 0.98785  14
  11   6  -1 1.58618 0.88382  12
  11   6  -1 1.26751 1.05883   6
 -10  -6   1 0.49665 7.21076  13
  10  -6  -1 0.14353 0.89345  10
  10  -6  -1 0.50653 1.06416  15
  10   6  -1 1.05700 1.10490  15
  10   6  -1 1.23977 0.77670  12
 -10   6   1 2.21232 8.21867   7
 -10   6   1 -0.4789 5.73423  13
 -10   6   1 0.82825 1.12891   4
  10   6  -1 0.12687 1.47193   9
  10   6  -1 -0.3993 1.07549  14
  10   6  -1 1.07852 1.69006   3
  10   6  -1 1.00400 1.07963  21
  10   6  -1 -0.2025 0.91352   6
  -9  -6   1 97.7352 17.4353  13
  -9  -6   1 87.8328 8.12902   4
   9  -6  -1 91.9999 7.98797  10
   9  -6  -1 100.942 8.25998  20
   9  -6  -1 82.3129 8.05804   6
   9  -6  -1 109.393 8.16955  15
   9   6  -1 102.313 8.40180  16
   9   6  -1 96.6462 7.91498  12
   9   6  -1 93.2234 8.04658   6
   9   6  -1 104.287 8.20048  21
   9   6  -1 93.4924 8.21280  18
   9   6  -1 99.8223 8.09048  15
  -9   6   1 96.2604 8.17606   4
  -9   6   1 103.233 19.3509   7
   9   6  -1 95.2307 8.33471   9
  -9   6   1 99.1128 14.3924  13
   9   6  -1 80.3503 7.86020  14
   9   6  -1 92.6779 8.28349   3
  -8  -6   1 32.7815 8.82483  13
   8  -6  -1 18.7066 2.30923  18
   8  -6  -1 19.8730 2.18835  15
   8   6  -1 23.8958 2.57031  16
   8   6  -1 16.2327 2.35731   9
   8   6  -1 11.9344 2.00587  15
   8   6  -1 14.5894 1.71119  14
  -8   6   1 23.4695 10.4507   7
  -8   6   1 16.9099 2.24799   4
   8   6  -1 20.9189 2.34794   3
   8   6  -1 12.2791 1.74138  12
  -8   6   1 18.6705 6.83609  13
   7  -6  -1 573.320 57.5150   7
   7  -6  -1 609.362 47.9565  18
   7  -6  -1 650.620 48.0116  15
   7   6  -1 577.856 47.9453   3
   7   6  -1 491.015 48.2748   9
  -7   6   1 624.175 57.7561   7
   7   6  -1 598.529 47.9768  16
  -7   6   1 654.073 53.2907  13
   7   6  -1 567.241 47.8582  15
   6  -6  -1 197.517 25.3049   7
  -6   6   1 212.778 25.0782   7
  -6   6   1 196.240 20.8518  13
   5  -6  -1 70.7839 15.0902   7
  -5   6   1 71.0558 13.3818   7
  -5   6   1 70.6563 10.0514  13
   5   6  -1 69.3878 14.9968   7
  -4   6   1 144.748 17.1183  13
   4   6  -1 221.986 22.3175   7
  -4   6   1 161.772 20.8251   7
   3  -6  -1 2.92506 7.08685   7
  -3   6   1 9.17782 6.21349   7
  -3   6   1 6.47062 4.03608  13
  -2  -6   1 3.84510 8.21037   7
   2  -6  -1 3.16102 6.10170   7
   2   6  -1 6.36343 6.27370   7
  -2   6   1 1.38001 3.00057  13
  -2   6   1 4.00553 5.82967   7
   1  -6  -1 782.720 72.5610   7
  -1  -6   1 835.485 72.3328   7
  -1   6   1 834.440 72.1750   7
   1   6  -1 849.628 72.8840   7
   0   6  -1 4750.62 383.543   7
   0   6   1 4614.20 382.749   7
  -1  -6  -1 42.7675 10.2226   7
   1  -6   1 38.4201 10.0818   7
  -1   6  -1 38.7413 10.1126   7
   1   6   1 37.1299 9.18338   7
   2  -6   1 150.096 19.4160   7
   2   6   1 162.092 18.5834   7
   3  -6   1 436.779 43.2731   7
  -3  -6  -1 491.917 42.5607   7
  -3   6  -1 452.730 43.3298   7
   3   6   1 433.546 41.8467   7
  -3   6  -1 466.202 39.1871  13
   4  -6   1 116.690 17.2373   7
  -4  -6  -1 138.778 16.0910   7
  -4   6  -1 129.353 12.8993  13
   4   6   1 112.611 15.1324   7
  -4   6  -1 120.852 17.0982   7
   5  -6   1 80.0248 14.1127   7
  -5   6  -1 83.4992 14.4237   7
  -5   6  -1 74.0535 9.52213  13
   6  -6   1 2.20148 6.06317   7
  -6   6  -1 8.21318 6.97295   7
  -6   6  -1 7.36883 3.87448  13
   7  -6   1 92.2950 7.89664  10
   7  -6   1 101.591 17.3925   7
   7  -6   1 94.8582 8.04843  15
   7   6   1 89.9327 7.85488  12
   7   6   1 91.5493 8.06837   3
   7   6   1 92.2240 8.17630   9
   7   6   1 94.0350 8.00300  15
   7   6   1 104.424 8.16165  16
  -7   6  -1 98.8111 16.9414   7
  -7   6  -1 114.423 12.3982  13
   7   6   1 91.3677 7.99305  11
   7   6   1 99.0954 8.05009   5
   8  -6   1 6.15655 1.23194  15
   8  -6   1 3.32354 1.19485   6
   8  -6   1 4.11902 0.90494  10
   8   6   1 4.60581 1.17260  11
   8   6   1 6.05691 1.28165  21
   8   6   1 2.87505 1.21940   3
  -8   6  -1 1.29243 4.32853  13
   8   6   1 4.01082 0.86610  14
   8   6   1 3.90308 1.43582   9
  -8   6  -1 3.65777 7.06895   7
   8   6   1 4.21147 0.90511  12
   8   6   1 6.07532 1.52427  16
   8   6   1 6.74615 1.22056  15
  -9  -6  -1 3.24075 5.98472  13
   9  -6   1 1.04531 1.17335  15
   9  -6   1 1.06596 0.82351  10
   9  -6   1 0.92721 1.14700  20
   9   6   1 0.51315 1.09527  15
  -9   6  -1 0.51849 1.06638   4
   9   6   1 -0.3614 1.32957   9
   9   6   1 -0.1490 0.81937   6
  -9   6  -1 1.66682 7.01618   7
   9   6   1 0.91852 1.33987   3
   9   6   1 0.53765 1.15485  11
  -9   6  -1 0.49602 4.93781  13
   9   6   1 0.79821 0.80495  14
   9   6   1 0.40410 0.75125  12
   9   6   1 0.22194 0.98731  21
  10  -6   1 395.917 32.5160  20
  10  -6   1 391.635 32.4237   8
  10  -6   1 378.458 32.5620  17
  10  -6   1 429.680 32.4199   6
  10  -6   1 380.094 32.2715  10
 -10  -6  -1 371.222 40.6749  13
  10  -6   1 392.442 32.4019  15
  10   6   1 405.186 32.3998  15
  10   6   1 393.404 32.4698  16
 -10   6  -1 358.354 43.8208   7
  10   6   1 406.331 32.2422  12
  10   6   1 405.209 32.5888   9
  10   6   1 403.586 32.3674   6
  10   6   1 413.375 32.5168   3
  10   6   1 400.363 32.2048  14
  10   6   1 375.361 32.4576  10
 -10   6  -1 409.592 32.4444   4
  11  -6   1 0.83629 1.38493  17
  11  -6   1 0.16265 1.13157  20
  11  -6   1 2.17918 1.31723  15
  11  -6   1 -0.2063 0.81976  10
  11  -6   1 0.63148 1.16667   8
 -11  -6  -1 -2.1598 6.94438  13
  11  -6   1 0.57779 1.16466  19
  11  -6   1 0.40327 0.99166   6
  11   6   1 -0.2210 0.87042  12
  11   6   1 0.08995 1.60879  16
  11   6   1 0.65176 1.62725   3
  11   6   1 0.93040 1.18010  15
  11   6   1 1.00814 0.98950   6
 -11   6  -1 -0.2213 8.45806   7
  11   6   1 0.98449 0.91813  14
  11   6   1 0.74049 1.63861   9
  12  -6   1 77.8595 6.81372  20
 -12  -6  -1 63.3758 17.7304  13
  12  -6   1 74.2313 6.72334  15
  12  -6   1 71.9720 5.93169  19
  12  -6   1 69.8790 5.83118   6
  12  -6   1 48.6107 6.84016  17
  12   6   1 78.8679 5.73053  12
 -12   6  -1 58.8519 24.5334   7
  12   6   1 70.1316 5.69142  14
  12   6   1 44.3939 6.17994   6
  12   6   1 50.3743 6.85984   9
  13  -6   1 12.1616 1.78977  10
  13  -6   1 11.7665 1.92908   8
  13  -6   1 11.8496 1.85194   6
  13  -6   1 11.7613 2.00416  20
  13  -6   1 12.9298 2.08104  17
  13   6   1 10.8089 1.78934   6
  13   6   1 18.1376 2.73270   9
  13   6   1 15.0441 2.03381  15
  13   6   1 10.5207 2.24961   3
  13   6   1 12.2807 1.65350  12
  14  -6   1 0.91001 1.15621  17
  14  -6   1 1.14913 0.72068   6
  14  -6   1 1.30587 0.92427   8
  14  -6   1 0.97157 0.86716  20
  14  -6   1 1.21860 0.70619  10
  14   6   1 0.68252 1.27407   9
  14   6   1 0.84919 0.89482   6
  14   6   1 1.40373 0.76474  12
  14   6   1 1.09513 0.83251  15
  15  -6   1 58.4741 5.11682   8
  15  -6   1 61.2804 5.08917  10
  15  -6   1 58.8539 5.26329  17
  15   6   1 56.2870 5.05654  12
  15   6   1 64.0090 5.44008   9
  15   6   1 62.6780 5.18105  15
  15   6   1 61.6480 5.15051   6
  16  -6   1 6.04697 0.76230  10
  16  -6   1 4.48245 0.78489  17
  16   6   1 4.81297 0.87367  15
  16   6   1 5.20695 0.91451   6
  16  -7  -1 5.79164 1.05235  17
  16  -7  -1 6.08659 0.71233  10
  16   7  -1 4.71470 0.79871  15
  15  -7  -1 35.9334 3.22309   8
  15  -7  -1 35.6995 3.10677  10
  15  -7  -1 37.0075 3.30605  17
  15   7  -1 33.4897 3.42943   9
  15   7  -1 34.4636 3.17751  15
  15   7  -1 38.6183 3.37066   6
  14  -7  -1 0.46934 0.69500   8
  14  -7  -1 -0.3130 0.69234  10
  14  -7  -1 -0.5904 1.28385  17
  14   7  -1 0.40623 1.11113  15
  14   7  -1 0.79720 0.59665  12
  14   7  -1 0.27100 1.41300   9
  14   7  -1 0.00275 0.66152   6
  13  -7  -1 20.4864 2.83796  20
  13  -7  -1 20.6968 2.26627  10
  13  -7  -1 20.4373 2.85290  17
  13  -7  -1 19.4409 2.37708   6
  13  -7  -1 20.5854 2.42748   8
  13   7  -1 20.8624 2.34227   6
  13   7  -1 21.9307 2.14792  12
  13   7  -1 22.5821 2.44171  15
  13   7  -1 21.8897 2.99775   9
  12  -7  -1 3.25162 1.54936  17
  12  -7  -1 3.38174 1.04420  10
  12  -7  -1 2.50283 1.03878  20
  12  -7  -1 3.42083 0.98301   6
  12  -7  -1 3.09007 1.14957   8
 -12  -7   1 -8.5592 8.13350  13
  12   7  -1 3.38994 0.91895  12
  12   7  -1 3.60672 1.28438  15
  12   7  -1 4.03174 1.71985   9
  12   7  -1 1.64896 1.96255   3
  12   7  -1 3.13217 1.06509   6
 -12   7   1 -3.5383 10.2617   7
 -11  -7   1 30.0915 2.96436   4
 -11  -7   1 28.0328 11.9297  13
  11  -7  -1 28.4574 2.89526   6
  11  -7  -1 25.7888 3.16782  20
  11  -7  -1 23.5290 3.06020  19
  11  -7  -1 27.1643 2.87284  10
  11   7  -1 28.0766 2.96173   6
  11   7  -1 27.2256 3.11176  21
 -11   7   1 29.6635 3.19633   4
  11   7  -1 32.4168 3.55534   9
  11   7  -1 27.7298 2.77143  14
 -11   7   1 23.5780 12.1025   7
  11   7  -1 28.4016 2.76049  12
  11   7  -1 31.2850 3.11229  15
  11   7  -1 30.8758 3.81492   3
  10  -7  -1 89.3979 7.67188   6
  10  -7  -1 83.7650 7.60406  10
 -10  -7   1 96.3963 7.66914   4
  10  -7  -1 90.5774 7.88611  20
 -10  -7   1 112.639 23.1834  13
  10   7  -1 96.8080 7.71348  18
  10   7  -1 86.5796 7.47915  14
  10   7  -1 83.5614 7.64473   6
  10   7  -1 85.3201 7.77771  21
  10   7  -1 89.5466 7.99833   9
  10   7  -1 87.8290 7.52427  12
 -10   7   1 78.8184 31.3713   7
 -10   7   1 92.9025 7.82730   4
  10   7  -1 90.9449 7.72658  15
 -10   7   1 86.1826 14.9013  13
  10   7  -1 92.7698 8.04995   3
  -9  -7   1 188.026 23.7131  13
  -9  -7   1 143.956 13.7683   4
   9   7  -1 158.328 13.6187  14
   9   7  -1 172.769 13.9314  18
   9   7  -1 177.138 13.7013  12
  -9   7   1 174.617 14.0307   4
  -9   7   1 172.070 27.1640   7
   9   7  -1 158.447 13.7854   6
  -9   7   1 167.112 20.3193  13
   9   7  -1 178.426 13.9165  21
   8  -7  -1 30.3361 18.7999   7
   8   7  -1 25.1096 2.51241   6
   8   7  -1 24.9406 3.02756  18
   8   7  -1 24.3690 2.61423  15
   8   7  -1 22.3822 2.30998  14
   8   7  -1 23.7115 2.90333   9
   8   7  -1 22.3900 3.10082  16
  -8   7   1 26.3578 2.81439   4
   8   7  -1 23.6125 2.64256  21
   8   7  -1 24.1606 2.36858  12
  -8   7   1 38.9985 10.4915  13
  -8   7   1 35.9719 13.4564   7
   8   7  -1 27.4375 2.88937   3
   7  -7  -1 6.04647 9.77747   7
   7   7  -1 5.03252 1.30755  11
  -7   7   1 6.72326 4.97196  13
   7   7  -1 10.2721 1.76085  16
  -7   7   1 7.60502 8.00860   7
   7   7  -1 5.02515 1.40666  18
   7   7  -1 7.24347 1.26565  15
   7   7  -1 6.96445 1.51574   3
   6  -7  -1 4.03382 7.40408   7
  -6   7   1 6.32168 6.99892   7
  -6   7   1 12.9252 4.96894  13
   5  -7  -1 660.053 61.3215   7
  -5   7   1 657.206 55.6564  13
   5   7  -1 543.428 58.2596   7
  -5   7   1 700.133 61.1077   7
   4  -7  -1 91.2934 16.8591   7
   4   7  -1 101.677 16.0924   7
  -4   7   1 100.026 11.7500  13
  -4   7   1 87.1269 15.6031   7
   3  -7  -1 110.695 17.8179   7
   3   7  -1 117.410 17.4478   7
  -3   7   1 114.966 16.7301   7
  -3   7   1 124.458 13.2629  13
  -2  -7   1 12.4977 6.98039   7
   2  -7  -1 10.3681 7.97742   7
  -2   7   1 7.95268 6.95580   7
   2   7  -1 9.39052 7.45322   7
   1  -7  -1 181.693 22.9049   7
  -1  -7   1 184.597 22.5553   7
   1   7  -1 185.825 22.9190   7
  -1   7   1 212.875 25.3772   7
   0  -7  -1 245.198 27.1322   7
   0  -7   1 251.990 27.1894   7
   0   7   1 247.148 26.8120   7
  -1  -7  -1 2005.77 162.886   7
   1  -7   1 1949.82 163.086   7
   1   7   1 1854.03 162.306   7
  -1   7  -1 1934.52 163.316   7
   2  -7   1 981.638 87.5816   7
  -2  -7  -1 989.774 86.6275   7
  -2   7  -1 1020.50 87.9379   7
   2   7   1 986.538 86.7326   7
   3  -7   1 640.901 60.5318   7
  -3  -7  -1 680.577 59.5100   7
  -3   7  -1 702.467 61.4159   7
   3   7   1 607.822 58.7373   7
  -4  -7  -1 698.711 57.5383   7
   4  -7   1 601.290 58.4833   7
  -4   7  -1 657.112 59.4025   7
   4   7   1 559.270 55.9817   7
   5  -7   1 82.9224 15.3002   7
  -5   7  -1 81.8122 10.0962  13
  -5   7  -1 94.3918 15.9170   7
   6  -7   1 57.2509 20.5399   7
   6   7   1 36.3380 3.80333   9
   6   7   1 38.1618 3.74856   3
   6   7   1 51.4013 3.94087  16
  -6   7  -1 53.3975 13.3407   7
  -6   7  -1 51.5559 7.47584  13
   6   7   1 37.3509 3.62919  15
   6   7   1 36.9369 3.46324  12
   7  -7   1 172.009 13.5192  15
   7  -7   1 148.437 23.7168   7
   7  -7   1 155.333 13.4585  10
  -7   7  -1 177.071 24.4014   7
  -7   7  -1 118.722 13.9161   4
   7   7   1 182.008 13.6429  16
  -7   7  -1 181.345 17.6282  13
   7   7   1 168.433 13.6359   9
   7   7   1 162.818 13.4639  15
   7   7   1 168.640 13.3383  12
   7   7   1 162.545 13.4216  14
   7   7   1 163.752 13.5142   3
   8   7   1 27.6336 3.37142   6
   8   7   1 38.8034 3.25001  14
  -8   7  -1 44.9571 8.33495  13
  -8   7  -1 45.8014 13.7009   7
   8   7   1 47.7415 3.74605   3
   8   7   1 33.8511 3.50859  15
   8   7   1 25.0925 3.43622  21
   8   7   1 42.0739 3.84785   9
   8   7   1 30.9845 3.25266  12
   8   7   1 53.5097 3.60742  11
   9  -7   1 223.324 18.7410   6
   9  -7   1 248.070 18.9152  15
   9   7   1 244.976 19.4003   9
  -9   7  -1 227.121 31.1051   7
   9   7   1 203.122 18.6896  12
   9   7   1 230.923 18.7835  15
   9   7   1 214.744 18.6958  21
   9   7   1 223.480 18.8578   3
   9   7   1 235.455 18.5266  14
   9   7   1 220.047 18.6306   6
  10  -7   1 21.6555 2.50724   6
  10  -7   1 23.2428 3.12593  17
  10  -7   1 21.5427 2.63583  15
 -10  -7  -1 16.5472 9.40214  13
  10  -7   1 25.7520 2.88710  20
  10  -7   1 20.3695 2.42124  10
  10   7   1 23.2323 2.33457  12
  10   7   1 18.5706 2.43501   6
 -10   7  -1 27.4757 14.3795   7
  10   7   1 20.3028 3.20578  16
  10   7   1 21.1474 3.08212   9
  10   7   1 22.6353 2.29180  14
  10   7   1 22.5218 2.59444  15
  10   7   1 19.8529 3.01470   3
 -11  -7  -1 -2.6649 7.00426  13
  11  -7   1 0.93793 0.93158  10
  11  -7   1 -0.8187 0.85330   6
  11  -7   1 1.41316 1.55715  17
  11  -7   1 1.32530 1.15662  19
  11  -7   1 0.25183 1.10613   8
  11   7   1 1.25263 0.85408  12
  11   7   1 1.55203 1.13995  15
 -11   7  -1 6.06502 10.3812   7
  11   7   1 1.31468 0.89454  14
  11   7   1 0.03069 1.59338   9
  11   7   1 -0.1769 1.66989  16
  11   7   1 1.72167 0.99401   6
  11   7   1 0.02882 1.61759   3
  12  -7   1 2.47000 1.17974  19
  12  -7   1 2.06607 1.55889  17
  12  -7   1 2.43929 0.93491   6
  12  -7   1 1.38776 1.09782  20
  12  -7   1 1.61662 0.96924  10
  12  -7   1 1.02614 1.01556   8
  12   7   1 1.43777 0.84382   6
  12   7   1 2.61102 1.21877  15
  12   7   1 1.28510 0.75582  12
  12   7   1 0.96915 1.70917   3
  12   7   1 2.87813 1.66946   9
  12   7   1 1.80230 1.02174  14
  13  -7   1 1.18623 1.15895  17
  13  -7   1 2.36291 1.03868   8
  13  -7   1 1.78231 0.99363  20
  13  -7   1 2.27455 0.86673   6
  13  -7   1 1.44515 0.75735  10
  13   7   1 3.55132 1.11058  15
  13   7   1 1.32442 0.69838  12
  13   7   1 1.82247 1.32788   9
  13   7   1 2.23464 0.83034   6
  13   7   1 1.81785 1.73185   3
  14  -7   1 22.6620 2.19453   8
  14  -7   1 12.3085 2.43764  17
  14  -7   1 23.4566 2.22308  20
  14   7   1 14.3183 2.83677  15
  14   7   1 21.7294 2.02311  12
  14   7   1 21.8326 3.86953   9
  14   7   1 23.2617 2.18687   6
  15  -7   1 1.05324 0.56689  10
  15  -7   1 1.52683 0.60254   8
  15  -7   1 0.98209 0.77855  17
  15   7   1 1.19820 0.62422   6
  15   7   1 0.01792 1.10589   9
  15   7   1 0.68278 0.46695  12
  15   7   1 0.44280 0.68229  15
  16  -7   1 32.9832 2.65126  17
  16  -7   1 28.2310 2.46227  10
  16   7   1 26.6498 2.54598  15
  15  -8  -1 9.39251 1.38327   8
  15  -8  -1 9.87558 1.10613  10
  15  -8  -1 9.56929 1.37696  17
  15   8  -1 10.0476 1.43209  15
  15   8  -1 9.53761 1.46542   9
  14  -8  -1 0.39909 0.62179  10
  14  -8  -1 -0.0301 0.66055   8
  14  -8  -1 0.78272 0.97141  17
  14   8  -1 0.46375 0.60888   6
  14   8  -1 0.26711 1.24459   9
  14   8  -1 1.35033 0.76401  12
  14   8  -1 0.04274 0.70132  15
  13  -8  -1 50.0220 4.61663  20
  13  -8  -1 49.9441 4.60560   8
  13  -8  -1 49.5699 4.48072  10
  13  -8  -1 50.5808 4.87130  17
  13   8  -1 50.9056 4.59048  15
  13   8  -1 56.3954 4.48936  12
  13   8  -1 52.7730 4.68408   6
  13   8  -1 49.9682 4.90404   9
  12  -8  -1 1.24957 0.90891  10
  12  -8  -1 0.30843 0.91785  20
  12  -8  -1 1.10553 1.42479  17
  12  -8  -1 1.30055 0.98888   8
  12  -8  -1 1.17858 1.07059  19
  12   8  -1 1.46852 2.01366   3
  12   8  -1 0.37131 1.36890   9
  12   8  -1 0.40863 0.99326  15
  12   8  -1 1.35472 0.90663   6
  12   8  -1 1.58756 0.79083  12
  11  -8  -1 36.3021 3.98960  20
  11  -8  -1 38.0182 4.14556  17
  11  -8  -1 38.3643 3.56964  10
 -11  -8   1 34.6638 3.51844   4
 -11  -8   1 29.4433 11.4217  13
  11   8  -1 39.8106 4.13636   6
  11   8  -1 34.0911 4.35193   3
  11   8  -1 38.7695 4.96527   9
 -11   8   1 30.5721 14.4550   7
  11   8  -1 38.7819 3.84681  15
  11   8  -1 37.4706 3.54960  14
  10  -8  -1 82.8717 7.13173  10
  10  -8  -1 84.1982 7.39805  20
 -10  -8   1 81.2998 7.17539   4
 -10  -8   1 83.7781 16.7868  13
  10   8  -1 87.7260 7.22426  15
  10   8  -1 85.3742 7.48947   9
  10   8  -1 80.7298 7.24066  21
  10   8  -1 81.8277 6.95623  14
  10   8  -1 88.5441 7.52924   3
  10   8  -1 82.4662 7.18087  18
  10   8  -1 83.0911 7.01812  12
 -10   8   1 72.7265 21.0619   7
  10   8  -1 79.5707 7.13383   6
  -9  -8   1 52.1907 14.0033  13
   9  -8  -1 52.7845 4.97241  10
   9   8  -1 55.1589 5.38017  18
   9   8  -1 49.5940 4.90167  14
   9   8  -1 58.1046 4.86004  12
   9   8  -1 58.6125 5.35342   9
  -9   8   1 53.3825 16.9140   7
   9   8  -1 57.7455 5.12701  15
  -9   8   1 60.1181 12.1313  13
   9   8  -1 57.2051 5.38002   3
  -9   8   1 59.4007 5.23897   4
   8   8  -1 19.9900 2.15126  12
   8   8  -1 18.4783 2.39378  21
  -8   8   1 48.3443 9.29539  13
  -8   8   1 54.9521 15.4414   7
   8   8  -1 17.4330 2.27234   6
   8   8  -1 27.6043 2.51067  15
   7  -8  -1 941.081 76.3872   4
   7  -8  -1 902.810 88.0870   7
   7   8  -1 906.059 75.8761   6
   7   8  -1 935.683 75.9381  21
   7   8  -1 919.083 76.0341   9
  -7   8   1 931.405 75.9645   4
  -7   8   1 1071.28 88.0560  13
   7   8  -1 910.281 75.8939  15
  -7   8   1 994.461 88.9846   7
   7   8  -1 921.412 75.7898  12
   7   8  -1 935.267 75.9979   3
   7   8  -1 1029.56 76.0648  16
   7   8  -1 843.780 75.7564  14
   7   8  -1 965.333 76.0474  18
   6  -8  -1 55.6668 4.91635   4
   6  -8  -1 61.4752 16.1401   7
   6   8  -1 48.6899 4.84646   9
  -6   8   1 62.6989 9.57310  13
   6   8  -1 47.8794 4.83884   3
   6   8  -1 57.9125 5.06265  16
  -6   8   1 58.4245 5.25276   4
  -6   8   1 52.0291 14.5155   7
   5  -8  -1 225.737 27.7110   7
  -5   8   1 211.078 26.3505   7
   5   8  -1 177.010 25.2979   7
  -5   8   1 212.295 20.9584  13
  -5   8   1 195.628 16.5524   4
   5   8  -1 208.861 16.6101  16
   5   8  -1 190.661 16.5735  12
   4  -8  -1 14.3153 9.49206   7
   4   8  -1 11.5480 8.70471   7
  -4   8   1 18.5182 9.44120   7
  -4   8   1 10.1679 4.53609  13
   3  -8  -1 16.2016 9.13002   7
   3   8  -1 18.7122 8.99592   7
  -3   8   1 16.7482 8.63266   7
   2  -8  -1 20.9994 10.1400   7
  -2  -8   1 21.9273 8.51549   7
   2   8  -1 15.5619 10.1370   7
  -2   8   1 19.8064 8.85807   7
   1  -8  -1 152.349 20.8838   7
  -1  -8   1 146.360 19.8586   7
   1   8  -1 138.138 20.1189   7
  -1   8   1 141.419 19.5977   7
   0  -8   1 29.4376 10.1682   7
   0  -8  -1 33.6820 11.0529   7
   0   8   1 27.5580 9.60324   7
   0   8  -1 30.9546 11.0256   7
  -1  -8  -1 39.4470 11.7544   7
   1  -8   1 34.9569 11.2830   7
   1   8   1 29.5759 9.53308   7
  -1   8  -1 25.8588 9.84009   7
   2  -8   1 46.4735 12.6096   7
  -2  -8  -1 44.0391 11.3166   7
   2   8   1 49.9453 12.0824   7
  -2   8  -1 50.1335 12.9456   7
   3  -8   1 122.655 19.1288   7
  -3  -8  -1 131.284 18.1158   7
  -3   8  -1 137.481 19.8354   7
   3   8   1 118.829 17.7723   7
  -4  -8  -1 180.251 22.0779   7
   4  -8   1 180.408 23.7024   7
  -4   8  -1 179.552 24.1355   7
   5  -8   1 160.639 21.9422   7
  -5   8  -1 176.574 23.6725   7
   5   8   1 142.058 12.2185   9
   5   8   1 148.175 12.2064  16
   5   8   1 138.150 11.9237  12
   6  -8   1 139.431 11.2698  10
   6  -8   1 126.622 21.3315   7
   6   8   1 137.621 11.4316  18
  -6   8  -1 151.914 23.0597   7
   6   8   1 138.018 11.2401  12
   6   8   1 134.372 11.2063  14
   6   8   1 146.884 11.5396  16
   6   8   1 135.541 11.5661   9
   6   8   1 128.467 11.7701   3
   6   8   1 133.385 11.3458  11
   7  -8   1 10.2271 14.1501   7
   7  -8   1 16.0140 1.70496  10
   7   8   1 11.0338 1.47384  14
  -7   8  -1 8.02143 9.00511   7
   7   8   1 13.4978 2.12066   9
   7   8   1 16.7495 2.05495   3
   7   8   1 11.7505 2.11477  18
   7   8   1 11.4310 1.78943   6
   7   8   1 12.2132 2.04200  16
   7   8   1 12.6836 1.96580  11
   7   8   1 12.0138 1.91264  15
   7   8   1 11.8273 1.62759  12
   8  -8   1 137.750 11.3640  10
   8   8   1 128.725 11.4684  21
   8   8   1 156.008 11.6154   3
   8   8   1 130.661 11.5112  15
   8   8   1 136.226 11.2754  14
   8   8   1 139.790 11.4932  11
  -8   8  -1 156.652 25.2936   7
   8   8   1 143.184 11.7348  16
   8   8   1 119.848 11.4744  18
   8   8   1 136.595 11.4189   6
   8   8   1 137.366 11.3180  12
   8   8   1 143.446 11.7223   9
   9  -8   1 10.2380 1.34832  10
   9  -8   1 7.58954 1.68363  20
   9  -8   1 8.92826 1.83373  17
   9   8   1 7.26271 1.63695   6
   9   8   1 9.83999 1.97540   9
  -9   8  -1 8.88279 9.69076   7
   9   8   1 8.13274 1.26224  12
   9   8   1 8.66193 1.25008  14
   9   8   1 10.0038 1.81249   3
   9   8   1 12.2676 2.07991  16
   9   8   1 8.94265 1.66389  11
   9   8   1 6.15363 1.45412  15
  10  -8   1 13.6421 1.85298  10
 -10  -8  -1 14.5243 10.6863  13
  10  -8   1 13.9739 2.26950  17
  10  -8   1 13.0201 2.33277  20
  10   8   1 9.69982 1.81069   6
  10   8   1 11.2712 1.70064  12
  10   8   1 10.1021 1.43311  14
  10   8   1 11.3451 2.12477   9
  10   8   1 11.9795 2.09799  15
 -10   8  -1 6.17393 10.4018   7
  10   8   1 12.7181 2.16846   3
  10   8   1 14.5000 2.32061  16
  11  -8   1 123.933 12.1232  17
 -11  -8  -1 107.420 22.2948  13
  11  -8   1 129.653 11.8907  20
  11  -8   1 146.932 11.2991   8
  11   8   1 113.380 11.7179   9
 -11   8  -1 75.4084 30.4391   7
  11   8   1 142.464 11.6570  15
  11   8   1 143.966 11.5397   3
  11   8   1 118.270 10.7549  14
  12  -8   1 3.11441 0.96050  10
  12  -8   1 2.11767 1.07087   8
  12  -8   1 2.13053 1.16325  20
  12  -8   1 1.94491 1.13006  19
  12  -8   1 2.79917 1.42799  17
  12   8   1 1.85054 0.77115  12
  12   8   1 3.20380 1.68216   9
  12   8   1 2.29051 0.86651   6
  12   8   1 1.84770 0.96444  14
  12   8   1 1.91602 1.74775   3
  12   8   1 2.46082 1.20030  15
  13  -8   1 13.5788 2.29010  17
  13  -8   1 12.9168 1.87087   8
  13  -8   1 16.8260 2.86251  20
  13  -8   1 11.9813 1.65140  10
  13   8   1 12.4181 1.88766  15
  13   8   1 13.3807 2.34651   3
  13   8   1 12.5383 2.40258   9
  13   8   1 13.0941 1.57886  12
  13   8   1 11.6165 1.94508   6
  14  -8   1 4.42186 0.88480   8
  14  -8   1 1.86177 0.61554  10
  14  -8   1 3.49825 1.19116  20
  14  -8   1 3.04415 1.05589  17
  14   8   1 3.10492 0.67202  12
  14   8   1 3.53477 0.75449   6
  15  -8   1 35.5436 4.16127  10
  15  -8   1 55.4701 4.41983  17
  15  -8   1 48.2316 4.15646   8
  15   8   1 53.6791 4.55596   9
  15   8   1 54.7852 4.35686  15
  15  -9  -1 20.9438 1.97929  17
  15  -9  -1 20.0128 1.74720  10
  15   9  -1 17.9823 1.79063  15
  14  -9  -1 61.2473 5.05532   8
  14  -9  -1 59.6676 5.21721  17
  14  -9  -1 64.0491 5.00349  10
  14   9  -1 56.6065 5.10445   6
  14   9  -1 51.1624 4.97151  12
  14   9  -1 60.7954 5.08045  15
  14   9  -1 63.1633 5.28199   9
  13  -9  -1 22.3708 2.16570  10
  13  -9  -1 11.4748 2.24044   8
  13  -9  -1 19.4723 2.43970  17
  13  -9  -1 18.6639 2.07099  20
  13   9  -1 14.9079 1.70443  12
  13   9  -1 15.6793 1.83336   6
  13   9  -1 19.3610 2.32165  15
  13   9  -1 18.9951 2.59466   9
  12  -9  -1 23.0787 3.18178  19
 -12  -9   1 28.0885 3.14663   4
  12  -9  -1 30.8634 2.88887  10
  12  -9  -1 30.5058 3.09908   8
  12  -9  -1 29.3587 3.46829  17
  12  -9  -1 28.6457 3.07675  20
  12   9  -1 34.2569 3.08517  15
  12   9  -1 30.8295 2.82939   6
  12   9  -1 30.6846 3.83508   3
  12   9  -1 29.7587 3.40628   9
  12   9  -1 29.9494 2.76278  12
 -11  -9   1 13.0443 10.8416  13
  11  -9  -1 5.76816 1.75414  17
  11  -9  -1 4.28547 1.31541  20
 -11  -9   1 9.68149 1.62794   4
  11  -9  -1 6.56580 1.07321  10
 -11   9   1 1.67142 10.4100   7
  11   9  -1 8.45354 1.95907   3
  11   9  -1 5.20735 1.27341  15
  11   9  -1 7.51238 1.08585  12
  11   9  -1 6.56846 1.14889   6
  11   9  -1 6.97910 1.68443   9
  11   9  -1 4.79384 1.10645  14
 -10  -9   1 90.1968 7.35990   4
  10  -9  -1 85.8439 7.44834  20
  10  -9  -1 79.3948 7.14044  10
 -10  -9   1 98.8836 18.8363  13
  10   9  -1 86.2594 7.31296  15
  10   9  -1 77.1450 6.99985  14
  10   9  -1 84.9805 7.54813   3
  10   9  -1 79.9477 7.14884   6
  10   9  -1 82.8840 7.16223  18
  10   9  -1 87.3145 7.53944   9
  10   9  -1 86.9337 7.08016  12
 -10   9   1 66.7072 20.5055   7
   9  -9  -1 90.7822 6.66577  10
  -9  -9   1 145.016 19.0900  13
   9   9  -1 90.8090 7.04160   3
   9   9  -1 64.4332 6.64479  21
   9   9  -1 77.8024 6.95473   9
   9   9  -1 66.7986 6.49998  12
   9   9  -1 61.8556 6.58401   6
   9   9  -1 71.7771 6.69604  15
  -9   9   1 83.4850 22.8361   7
   9   9  -1 102.444 6.96749  18
   9   9  -1 73.9073 6.45026  14
   8  -9  -1 22.4753 2.83099   4
   8   9  -1 25.7048 2.42525  12
   8   9  -1 16.8247 2.28451  14
   8   9  -1 24.6775 3.01888   9
   8   9  -1 23.7735 3.48039  18
   8   9  -1 24.5653 2.64164   6
   8   9  -1 25.3865 3.61955  16
   8   9  -1 25.2604 3.15388   3
   8   9  -1 27.5211 2.77485  15
  -8   9   1 32.5465 14.8300   7
  -8   9   1 26.0965 7.91085  13
   8   9  -1 27.8502 2.70580  21
   7  -9  -1 52.9513 5.35889   4
  -7  -9   1 50.8590 5.30246   4
  -7   9   1 52.7624 5.70213  18
  -7   9   1 76.3774 20.1854   7
   7   9  -1 62.3658 5.04386  12
   7   9  -1 54.9716 5.40288   3
  -7   9   1 64.8131 11.8804  13
   7   9  -1 64.6586 5.49032   9
   7   9  -1 63.6778 5.55138  18
   7   9  -1 62.4538 5.67678  16
   7   9  -1 68.4138 5.27665  15
   7   9  -1 55.2681 4.99627  14
  -6  -9   1 92.3787 7.71234   4
   6  -9  -1 86.0988 7.76215   4
   6  -9  -1 101.042 22.2447   7
   6   9  -1 83.2123 7.45150  14
   6   9  -1 96.5201 7.96823  16
  -6   9   1 101.375 21.5306   7
   6   9  -1 87.8527 7.48903  12
   6   9  -1 92.9325 7.77757   3
   6   9  -1 91.0760 7.85146  18
   6   9  -1 89.9988 7.80956   9
   5  -9  -1 0.16282 7.81054   7
  -5  -9   1 1.26729 0.98603   4
   5   9  -1 0.33874 1.07643   9
   5   9  -1 2.17196 1.42455  16
   5   9  -1 1.04416 1.15865  18
  -5   9   1 -0.4486 1.23710  18
  -5   9   1 -1.2147 6.98710   7
   5   9  -1 0.72119 1.02207   3
   5   9  -1 0.06842 0.59789  12
   4  -9  -1 5.54449 1.36209   4
   4  -9  -1 5.36079 8.45504   7
   4   9  -1 13.8050 2.13747  16
   4   9  -1 5.16696 1.34697  18
   4   9  -1 4.26913 11.1608   7
  -4   9   1 4.16676 7.84358   7
   3  -9  -1 59.3303 15.6117   7
   3   9  -1 68.4012 16.1438   7
  -3   9   1 72.3982 16.6508   7
   2  -9  -1 244.977 29.4138   7
  -2  -9   1 229.262 27.0421   7
  -2   9   1 216.740 28.0426   7
   2   9  -1 218.226 28.1257   7
   1  -9  -1 206.560 27.0665   7
  -1  -9   1 212.555 25.8871   7
  -1   9   1 218.229 26.6181   7
   1   9  -1 211.031 27.1041   7
   0  -9  -1 102.928 17.9735   7
   0  -9   1 100.590 16.8944   7
   0   9   1 103.223 17.6534   7
   0   9  -1 107.196 18.6221   7
   1  -9   1 287.139 32.7103   7
  -1  -9  -1 291.695 32.5082   7
   1   9   1 283.711 32.5462   7
  -1   9  -1 294.460 33.7373   7
  -2  -9  -1 3.95051 6.33744   7
   2  -9   1 1.83931 6.99029   7
   2   9   1 3.64872 7.43039   7
  -2   9  -1 -0.4446 6.12168   7
   3  -9   1 385.051 40.3730   7
  -3  -9  -1 379.464 38.7009   7
   3   9   1 325.008 37.9696   7
  -3   9  -1 407.219 41.7102   7
   4  -9   1 32.0847 3.34068   4
   4  -9   1 40.2629 12.8855   7
  -4  -9  -1 42.6720 11.6306   7
   4   9   1 33.3701 3.36131  18
  -4   9  -1 36.4802 12.7095   7
   4   9   1 34.2876 3.47319  16
   4   9   1 34.8142 3.48749   9
   5  -9   1 488.137 42.0574   4
   5  -9   1 530.950 53.1286   7
   5   9   1 505.574 42.1746   9
  -5   9  -1 579.718 55.3987   7
   5   9   1 517.019 41.9038  14
   5   9   1 500.637 41.9279  12
   5   9   1 543.924 42.1692  16
   6  -9   1 147.371 23.6063   7
   6  -9   1 135.373 12.1160  10
   6  -9   1 157.760 12.5483   4
   6   9   1 147.729 12.4355   9
   6   9   1 149.241 12.0783  14
   6   9   1 143.292 12.3116  18
  -6   9  -1 163.719 25.4889   7
   6   9   1 152.812 12.4559  16
   6   9   1 145.755 12.1173  12
   6   9   1 141.977 12.4166  11
   6   9   1 151.977 12.3282   3
   7  -9   1 0.91585 0.77191  10
   7  -9   1 0.10618 1.18956   4
  -7  -9  -1 1.05083 1.20580   4
   7   9   1 0.50042 1.07851  11
   7   9   1 1.16320 1.35603   9
   7   9   1 0.66239 1.07903  18
   7   9   1 1.32542 1.59349  16
   7   9   1 1.03389 0.76395  12
   7   9   1 1.01445 0.73513  14
  -7   9  -1 6.20677 9.83779   7
   7   9   1 1.72441 1.14603   3
   7   9   1 1.43742 1.02638  15
  -8  -9  -1 697.898 56.3307   4
   8  -9   1 692.746 56.1692  10
   8   9   1 691.404 56.2694  15
   8   9   1 694.680 56.2654  11
   8   9   1 716.564 56.1169  14
   8   9   1 692.542 56.2479   6
   8   9   1 690.876 56.1408  12
   8   9   1 699.715 56.4447   9
  -8   9  -1 698.253 72.0614   7
   8   9   1 714.745 56.4096  16
   8   9   1 636.845 56.2590  18
   8   9   1 700.420 56.3537   3
   9  -9   1 40.2023 3.55399  10
   9  -9   1 42.1290 4.21062  17
   9  -9   1 36.2620 4.07043  20
   9   9   1 35.9290 3.41053  14
   9   9   1 41.4960 4.06583   3
   9   9   1 36.0727 3.50272  12
   9   9   1 33.9824 3.55109   6
   9   9   1 42.4715 4.36262  16
  -9   9  -1 38.4361 15.9423   7
   9   9   1 36.7312 3.80053  15
   9   9   1 40.8751 4.10683   9
 -10  -9  -1 40.6272 12.4861  13
  10  -9   1 42.6390 4.45343  17
  10  -9   1 35.6323 4.23302  20
  10  -9   1 45.8384 3.85257  10
  10   9   1 40.6731 3.68081  14
  10   9   1 48.8667 4.40727   3
  10   9   1 40.2433 4.01367  15
  10   9   1 43.4133 4.32496   9
 -10   9  -1 32.2026 15.0459   7
  10   9   1 49.3765 4.52287  16
  10   9   1 38.4929 3.73162  12
  10   9   1 34.6182 3.78234   6
  11  -9   1 1.12245 0.87580  10
  11  -9   1 1.21583 1.12524  20
  11  -9   1 0.45765 1.47001  17
  11  -9   1 0.82047 1.19273   8
  11  -9   1 1.76598 1.26847  19
  11   9   1 0.91679 1.01041  15
  11   9   1 2.48923 1.54599   3
  11   9   1 1.12516 1.34974   9
  11   9   1 0.55314 0.81646  14
  11   9   1 0.28599 0.81220   6
  11   9   1 1.44113 0.75667  12
  12  -9   1 66.2123 6.20079  20
  12  -9   1 65.6292 6.16828  19
  12  -9   1 68.3266 5.99841  10
  12  -9   1 74.4844 6.45354  17
  12  -9   1 74.1279 6.21575   8
  12   9   1 67.0540 6.13123   6
  12   9   1 72.0884 6.16685  15
  12   9   1 72.0328 6.44621   9
  12   9   1 69.9615 5.93225  12
  12   9   1 70.6411 5.94324  14
  12   9   1 74.7824 6.56146   3
  13  -9   1 1.72016 0.90940  20
  13  -9   1 0.88296 1.01597  17
  13  -9   1 1.69442 0.86071  10
  13   9   1 1.49851 0.72330   6
  13   9   1 1.11562 0.89207  15
  13   9   1 1.24766 1.47670   9
  13   9   1 1.24735 0.65126  12
  13   9   1 1.63326 1.92666   3
  14  -9   1 3.95502 0.66807  10
  14  -9   1 3.69842 0.80169   8
  14  -9   1 4.72115 0.84209  20
  14  -9   1 3.96799 0.98788  17
  14   9   1 4.35011 0.77270  12
  14   9   1 5.81245 1.36008   9
  14   9   1 4.27645 0.89049  15
  15  -9   1 1.81204 0.42653  10
  15  -9   1 0.88374 0.59018  17
  15   9   1 1.15987 0.54976  15
  15   9   1 1.24792 0.81428   9
  15 -10  -1 9.43408 1.19173  17
  14 -10  -1 14.6622 1.67369  10
  14 -10  -1 13.5912 1.83614  17
  14 -10  -1 20.0808 1.76558   8
  14  10  -1 14.2193 1.81668   9
  14  10  -1 19.0152 1.75668  15
  13 -10  -1 5.05466 0.82971  10
  13 -10  -1 3.98704 0.91601   8
  13 -10  -1 4.76888 1.01944  20
  13 -10  -1 4.23682 1.12792  17
  13  10  -1 9.65047 1.29543  15
  13  10  -1 4.55146 1.26304   9
  13  10  -1 4.09810 0.71062  12
 -12 -10   1 12.4804 1.81842   4
  12 -10  -1 13.7291 2.19121  20
  12 -10  -1 12.1277 2.19568  17
  12 -10  -1 12.2890 1.77017   8
  12 -10  -1 12.3096 1.75304  19
  12 -10  -1 11.6126 1.54405  10
  12  10  -1 11.0248 2.12275   3
  12  10  -1 6.54378 1.34937  12
  12  10  -1 11.1971 2.25006   9
  12  10  -1 12.0034 1.79450  15
  11 -10  -1 35.6740 3.65500  17
  11 -10  -1 34.3690 3.48446  20
  11 -10  -1 33.0462 3.12588  10
 -11 -10   1 30.5442 3.17101   4
  11  10  -1 31.9686 3.93425   3
  11  10  -1 31.0996 3.60686   9
  11  10  -1 35.6204 3.36183  15
  11  10  -1 32.6631 3.04179  12
  11  10  -1 34.0957 3.35633   6
 -10 -10   1 3.36559 1.08915   4
  10 -10  -1 4.39036 1.03524  10
 -10 -10   1 5.67351 12.0413  13
  10 -10  -1 3.41511 1.55498  17
  10 -10  -1 3.67607 1.38510  20
 -10  10   1 -4.3247 16.4752   7
  10  10  -1 3.30875 0.89558  12
  10  10  -1 3.51902 1.43656   9
  10  10  -1 3.91477 0.99613  18
  10  10  -1 3.03485 1.36263   6
  10  10  -1 4.40232 1.79707   3
  10  10  -1 3.42218 1.17830  14
  10  10  -1 4.83628 1.36311  15
  -9 -10   1 6.99722 9.07838  13
  -9 -10   1 23.0450 2.39424   4
   9 -10  -1 19.0854 2.10939  10
   9  10  -1 17.5995 2.33220  15
   9  10  -1 16.4507 2.92116   3
  -9  10   1 8.70959 11.1977   7
   9  10  -1 14.8480 1.92697  12
   9  10  -1 13.3317 1.85943  14
   9  10  -1 16.0669 2.56252   9
   9  10  -1 15.8740 2.45953  18
  -8 -10   1 4.58647 1.22637   4
   8 -10  -1 0.22813 1.19250   4
   8 -10  -1 1.71544 0.91307  10
   8  10  -1 0.39420 1.29419  18
   8  10  -1 0.98905 0.84059  12
   8  10  -1 0.74542 1.42841   3
  -8  10   1 4.79018 9.54993   7
  -8  10   1 1.23562 1.60611  18
   8  10  -1 2.89417 0.80996  14
   8  10  -1 3.82631 1.45551   9
   7 -10  -1 253.201 37.3124   7
   7 -10  -1 269.102 21.5192   4
   7  10  -1 270.340 21.3548   3
   7  10  -1 280.477 21.4818  16
   7  10  -1 256.333 21.4171  18
  -7  10   1 224.564 21.4573  18
   7  10  -1 245.867 21.4027   9
   7  10  -1 244.029 21.0036  14
   7  10  -1 269.699 21.0684  12
   7  10  -1 265.943 21.1967  15
  -7  10   1 266.492 36.3647   7
   6 -10  -1 104.194 23.5525   7
  -6 -10   1 104.125 8.83381   4
   6 -10  -1 103.327 8.89435   4
   6  10  -1 111.862 9.18237  16
   6  10  -1 101.995 8.88939   3
   6  10  -1 98.6782 8.66618  14
   6  10  -1 112.512 9.02042  18
  -6  10   1 110.687 22.5144   7
  -6  10   1 95.9653 9.06409  18
   6  10  -1 101.572 8.92491   9
   6  10  -1 104.124 8.61318  12
   5 -10  -1 443.212 36.3311   4
  -5 -10   1 447.906 36.2750   4
   5 -10  -1 467.311 50.0935   7
   5  10  -1 458.386 36.4050  18
   5  10  -1 431.532 36.3533   9
  -5  10   1 465.194 36.4729  18
  -5  10   1 483.427 50.7720   7
   5  10  -1 396.436 36.2540   3
   5  10  -1 447.027 36.3845  16
   5  10  -1 452.948 36.1210  12
  -4 -10   1 55.8143 5.02675   4
   4 -10  -1 53.6627 5.10365   4
   4  10  -1 47.0156 4.99324   3
   4  10  -1 46.0924 16.2313   7
  -4  10   1 61.7697 5.29374  18
  -4  10   1 72.8621 18.4817   7
   4  10  -1 60.9365 5.18690  18
   4  10  -1 57.1049 5.28222  16
   3 -10  -1 203.189 16.5657   4
   3 -10  -1 224.717 29.0729   7
   3  10  -1 187.092 16.5502   9
  -3  10   1 201.361 17.2615  18
  -3  10   1 232.388 30.4821   7
   3  10  -1 193.527 16.5659  16
   3  10  -1 205.385 16.6081  18
   3  10  -1 191.912 27.3064   7
   2 -10  -1 2.86055 8.02706   7
  -2 -10   1 3.45878 1.13988   4
  -2  10   1 8.26206 8.58881   7
   2  10  -1 3.77345 1.91077  18
  -2  10   1 4.29395 1.27649  18
   2  10  -1 1.50247 7.89554   7
  -1 -10   1 18.2091 9.24522   7
  -1 -10   1 17.5130 2.18831   4
   1 -10  -1 15.6849 2.20385   4
   1 -10  -1 22.1509 10.8670   7
   1  10  -1 16.3276 2.30583  18
   1  10  -1 21.7720 10.3562   7
  -1  10   1 16.6535 2.27280  18
  -1  10   1 13.4958 9.27708   7
   0 -10   1 3.93182 7.19121   7
   0 -10  -1 4.11771 1.20562   4
   0 -10   1 2.48835 1.07840   4
   0 -10  -1 4.76935 7.51150   7
   0  10  -1 4.81577 7.91685   7
   0  10  -1 2.96796 1.21881  18
   0  10   1 2.84647 1.11388  18
   0  10   1 3.74173 7.32812   7
   1 -10   1 35.5340 3.55909   4
  -1 -10  -1 32.1319 3.53687   4
  -1 -10  -1 41.9471 12.7503   7
   1 -10   1 43.5099 13.2793   7
  -1  10  -1 38.2233 3.66176  18
   1  10   1 39.7221 3.59444  18
   1  10   1 41.3321 13.1438   7
  -1  10  -1 38.0580 13.2825   7
   2 -10   1 56.7663 15.2101   7
  -2 -10  -1 44.0203 3.98349   4
  -2  10  -1 70.5820 17.8037   7
  -2  10  -1 42.3824 4.16722  18
   2  10   1 34.4766 4.57946  18
   2  10   1 48.9705 14.0247   7
   3 -10   1 206.898 17.8052   4
  -3 -10  -1 209.549 17.8262   4
  -3 -10  -1 227.389 27.4649   7
   3 -10   1 228.594 29.0451   7
   3  10   1 194.326 28.3097   7
  -3  10  -1 222.360 17.9214  18
  -3  10  -1 275.142 34.5582   7
   3  10   1 224.664 17.8254  18
   3  10   1 204.144 17.5445  14
   3  10   1 215.768 17.8805  16
   4 -10   1 8.51451 1.43250   4
   4 -10   1 9.45064 9.46474   7
   4  10   1 7.60271 1.75250  16
  -4  10  -1 9.64534 9.13125   7
   4  10   1 8.29131 1.50141  18
   4  10   1 9.63401 1.71996   9
   5 -10   1 20.2576 14.1119   7
  -5 -10  -1 14.0062 2.35174   4
   5 -10   1 18.5121 2.37865   4
   5  10   1 21.4324 1.97443  12
   5  10   1 24.0955 2.52332  18
   5  10   1 17.5992 1.87159  14
   5  10   1 20.8393 2.44361   9
  -5  10  -1 17.3460 2.88988  18
  -5  10  -1 23.3856 12.6781   7
   5  10   1 21.0295 2.86269  16
   5  10   1 18.3173 2.34714   3
  -6 -10  -1 16.3459 2.29338   4
   6 -10   1 18.2602 12.9878   7
   6 -10   1 12.9721 2.18352   4
   6 -10   1 14.1620 1.76808  10
   6  10   1 13.3786 2.39216   9
   6  10   1 12.9866 2.12217   3
   6  10   1 22.9101 2.82820  16
   6  10   1 14.4028 2.20316  18
  -6  10  -1 13.5013 2.28104  18
   6  10   1 17.0853 1.69164  14
   6  10   1 11.7743 2.03064  11
  -6  10  -1 12.1800 10.6218   7
   6  10   1 16.3648 1.76246  12
  -7 -10  -1 131.300 10.6303   4
   7 -10   1 102.555 10.0141   4
   7 -10   1 148.017 10.2380  10
   7  10   1 118.934 9.90930  12
   7  10   1 122.621 10.3170  16
   7  10   1 120.308 10.2756   9
   7  10   1 117.861 10.0695  15
  -7  10  -1 139.657 29.2594   7
   7  10   1 114.318 10.1451   3
   7  10   1 104.729 10.0625  14
  -8 -10  -1 23.0132 2.70229   4
   8 -10   1 22.4496 2.36365  10
   8 -10   1 22.6504 3.04618  17
   8  10   1 21.5458 2.54338  15
  -8  10  -1 22.7334 13.2175   7
   8  10   1 21.2335 2.29566  12
   8  10   1 24.4575 3.29767  16
   8  10   1 20.8386 2.22619  14
   8  10   1 25.2290 3.05483   9
   8  10   1 23.5650 2.94778   3
   8  10   1 20.3648 2.70547  18
   9 -10   1 2.72467 0.96050  10
   9 -10   1 3.49065 1.45800  20
   9 -10   1 4.02402 1.55037  17
  -9 -10  -1 3.59148 1.23326   4
   9  10   1 3.29339 1.17084  15
   9  10   1 5.35421 1.58876   9
   9  10   1 4.43896 1.85751  16
   9  10   1 3.66493 1.57072   3
   9  10   1 4.28945 1.01589  12
  -9  10  -1 7.34056 12.3369   7
   9  10   1 5.06875 0.93097  14
  10 -10   1 27.1935 2.56611  10
  10 -10   1 24.9414 3.22555  17
  10 -10   1 22.5468 3.11605  20
 -10 -10  -1 31.1431 12.7443  13
  10 -10   1 28.0737 3.03393   8
 -10  10  -1 20.0835 15.3592   7
  10  10   1 23.0019 2.46146  12
  10  10   1 24.2994 3.04484   9
  10  10   1 27.5332 3.21189   3
  10  10   1 23.4759 2.87312  15
  10  10   1 24.8781 2.42823  14
  11 -10   1 7.44582 1.38335   8
  11 -10   1 7.57729 1.11399  10
  11 -10   1 6.40788 1.57982  17
  11 -10   1 5.83284 1.35748  20
  11 -10   1 8.78407 1.64563  19
  11  10   1 6.37172 1.05138  14
  11  10   1 6.55013 1.33072  15
  11  10   1 7.67563 1.73075   3
  11  10   1 4.99581 0.99559  12
  11  10   1 6.85647 1.69764   9
  12 -10   1 13.4044 1.94470   8
  12 -10   1 12.6116 1.60620  10
  12 -10   1 11.1260 1.93762  20
  12 -10   1 10.5324 2.05806  17
  12 -10   1 10.5139 1.87857  19
  12  10   1 15.3826 2.63039   3
  12  10   1 13.6745 1.91374  15
  12  10   1 12.8546 1.51165  12
  12  10   1 15.2526 2.29213   9
  13 -10   1 38.5418 3.44546   8
  13 -10   1 36.5890 3.26700  10
  13 -10   1 36.6889 3.62649  17
  13 -10   1 37.0550 3.43760  20
  13  10   1 36.0868 3.59437   9
  13  10   1 37.6847 3.23653  12
  13  10   1 37.3629 3.77809   3
  13  10   1 38.6503 3.39825  15
  14 -10   1 0.69490 0.45707  10
  14 -10   1 1.12184 0.73540  17
  14 -10   1 1.42137 0.67471   8
  14  10   1 1.28292 1.07964   9
  14  10   1 0.78095 0.61378  15
  14  10   1 0.98503 0.49120  12
  15 -10   1 23.1639 2.23471  17
  14 -11  -1 15.3744 1.60013  10
  14 -11  -1 18.4763 1.77802  17
  14 -11  -1 16.2209 1.62277   8
  14  11  -1 19.2796 1.64552  15
  13 -11  -1 49.4700 4.31323  10
  13 -11  -1 54.3403 4.46265   8
  13 -11  -1 51.8746 4.41986  20
  13 -11  -1 55.1223 4.61242  17
  13  11  -1 47.4304 4.27202  12
  13  11  -1 53.8140 4.44944  15
  13  11  -1 49.3586 4.61600   9
  12 -11  -1 2.07446 0.87274  20
  12 -11  -1 1.37095 1.37072  17
  12 -11  -1 0.43911 0.88120   8
  12 -11  -1 0.81337 0.86332  19
  12 -11  -1 0.04080 0.60845  10
  12  11  -1 0.62853 1.09843   9
  12  11  -1 1.15711 0.60520  12
  12  11  -1 0.80269 0.95555  15
  11 -11  -1 119.397 10.0453  10
 -11 -11   1 115.651 10.0777   4
  11 -11  -1 124.789 10.3100  20
  11 -11  -1 120.555 10.3748  17
  11 -11  -1 129.197 10.2728   8
  11  11  -1 122.985 10.4337   3
  11  11  -1 116.619 9.99975  12
  11  11  -1 123.622 10.3339   9
  10 -11  -1 5.59795 1.35635  20
  10 -11  -1 5.81858 1.52108  17
  10 -11  -1 5.55644 0.99429  10
 -10 -11   1 4.84567 1.19410   4
  10  11  -1 6.01640 1.55479   9
  10  11  -1 5.23349 1.30640  15
  10  11  -1 5.12715 1.69376   3
  10  11  -1 5.67027 1.01319  12
  -9 -11   1 43.3370 14.6652  13
  -9 -11   1 37.6459 3.55762   4
   9 -11  -1 31.7568 3.41326  10
   9  11  -1 35.8509 3.68805  12
  -9  11   1 33.1925 20.5858   7
   9  11  -1 41.2525 4.20265   3
  -9  11   1 30.0705 4.84766  18
   9  11  -1 36.1263 4.06997   9
   8 -11  -1 3.89718 0.97333  10
   8 -11  -1 4.24732 1.31900   4
  -8 -11   1 5.93802 1.34816   4
   8  11  -1 6.14020 1.52107  18
   8  11  -1 6.96428 1.56429   9
   8  11  -1 4.32523 1.72132   3
  -8  11   1 4.33533 1.77202  18
   8  11  -1 5.65648 0.99233  12
  -8  11   1 -0.4012 10.6090   7
   8  11  -1 7.69743 1.39651  15
   7 -11  -1 14.0460 15.6409   7
   7 -11  -1 29.2177 3.48829   4
  -7 -11   1 32.7252 3.47060   4
   7 -11  -1 33.1879 3.16862  10
   7  11  -1 31.9819 3.65175   3
   7  11  -1 33.6068 3.60492   9
  -7  11   1 33.5296 4.00315  18
   7  11  -1 35.7429 3.08784  12
   7  11  -1 35.4240 3.37079  15
  -7  11   1 30.8715 16.4579   7
   7  11  -1 34.5606 3.76062  18
   6 -11  -1 328.489 45.6017   7
  -6 -11   1 389.608 31.0663   4
   6 -11  -1 371.540 31.1061   4
  -6  11   1 377.840 46.5532   7
  -6  11   1 399.795 31.3698  18
   6  11  -1 374.367 30.8944  12
   6  11  -1 380.256 31.1182   3
   6  11  -1 389.900 31.2118  18
   6  11  -1 378.663 31.1575   9
   5 -11  -1 4.93237 1.44773   4
  -5 -11   1 5.27594 1.32078   4
   5 -11  -1 3.09741 10.6040   7
   5  11  -1 3.41320 1.34206   3
  -5  11   1 4.56765 1.59531  18
   5  11  -1 6.09191 2.05435  18
   5  11  -1 5.50111 1.44762   9
  -5  11   1 -0.1974 9.21906   7
  -4 -11   1 36.7148 3.61519   4
   4 -11  -1 34.9161 3.78267   4
   4 -11  -1 29.8606 13.2376   7
   4  11  -1 35.4139 3.62642   3
  -4  11   1 37.9719 3.94032  18
   4  11  -1 37.5130 3.80635  18
   4  11  -1 38.2640 3.71443   9
  -4  11   1 33.3875 13.8343   7
   3 -11  -1 3.86088 9.44811   7
   3 -11  -1 5.26756 1.46919   4
  -3 -11   1 4.41697 1.22726   4
  -3  11   1 5.55130 8.93607   7
   3  11  -1 -3.0470 10.4873   7
   3  11  -1 4.48864 1.35241  18
   3  11  -1 4.13556 1.32612   9
  -3  11   1 6.93270 1.52207  18
   2 -11  -1 72.9964 18.6479   7
   2 -11  -1 72.3508 6.09108   4
  -2 -11   1 67.2646 5.98984   4
  -2  11   1 65.5391 6.11221  18
   2  11  -1 63.4446 6.08366  18
  -2  11   1 90.9115 20.8267   7
   2  11  -1 58.9157 16.8777   7
   2  11  -1 68.2072 6.11057   9
   1 -11  -1 298.721 36.6076   7
  -1 -11   1 299.743 24.9351   4
  -1 -11   1 332.111 36.9048   7
   1 -11  -1 295.805 24.9559   4
   1  11  -1 316.790 25.0509  18
  -1  11   1 307.697 25.0212  18
   1  11  -1 285.812 37.3917   7
  -1  11   1 296.572 37.0568   7
   0 -11   1 2.82480 7.52539   7
   0 -11   1 -0.0385 1.02864   4
   0 -11  -1 3.52723 7.90416   7
   0 -11  -1 -0.4317 1.02654   4
   0  11   1 0.23622 7.88889   7
   0  11  -1 1.56363 7.82104   7
   0  11  -1 0.04501 1.15676  18
   0  11   1 0.77977 1.12368  18
  -1 -11  -1 140.762 12.1665   4
   1 -11   1 142.259 12.1681   4
   1 -11   1 155.186 24.0011   7
  -1 -11  -1 161.994 23.3881   7
   1  11   1 141.552 23.9118   7
  -1  11  -1 157.045 12.3296  18
   1  11   1 129.268 12.3060  16
   1  11   1 154.300 12.2486  18
  -1  11  -1 143.481 24.9761   7
   2 -11   1 17.3958 2.39143   4
  -2 -11  -1 15.8862 2.31305   4
   2 -11   1 14.9628 10.4502   7
  -2 -11  -1 24.8237 10.9445   7
   2  11   1 24.9930 2.74271  16
   2  11   1 16.9180 2.38696  18
   2  11   1 17.7524 1.77377  14
   2  11   1 14.0992 11.2721   7
   2  11   1 13.0023 2.48362   3
  -2  11  -1 20.2215 2.67816  18
  -2  11  -1 25.6223 12.5363   7
  -3 -11  -1 193.067 26.0922   7
   3 -11   1 182.318 14.9246   4
  -3 -11  -1 180.264 14.8999   4
   3 -11   1 177.489 26.8596   7
  -3  11  -1 189.974 28.4551   7
   3  11   1 181.427 14.9902  16
   3  11   1 178.144 15.0108   9
   3  11   1 159.660 14.6293  14
   3  11   1 168.634 14.8185   3
   3  11   1 188.109 14.9656  18
  -3  11  -1 195.503 15.1322  18
  -4 -11  -1 10.2496 1.67662   4
   4 -11   1 6.12447 9.43445   7
   4 -11   1 9.99217 1.68960   4
   4  11   1 5.92975 1.40402   3
   4  11   1 13.9599 2.21078   9
  -4  11  -1 9.12781 10.0654   7
   4  11   1 8.80575 1.19753  14
   4  11   1 14.7234 2.12652  16
   4  11   1 12.5207 2.06512  18
  -4  11  -1 14.3700 2.42951  18
  -5 -11  -1 183.341 15.4713   4
   5 -11   1 173.649 15.4713   4
   5 -11   1 171.496 28.2361   7
   5  11   1 193.148 15.5913  18
  -5  11  -1 206.410 31.1001   7
   5  11   1 175.435 15.4567   3
  -5  11  -1 192.692 15.7451  18
   5  11   1 210.037 16.0913   9
   5  11   1 182.211 15.2379  14
  -6 -11  -1 13.3070 2.12889   4
   6 -11   1 13.4984 2.28962   4
   6 -11   1 10.3753 1.84539  17
   6 -11   1 10.3224 13.2578   7
   6  11   1 9.48132 1.57170  12
   6  11   1 11.8530 1.82907  18
   6  11   1 9.75774 2.15778  16
   6  11   1 10.0687 1.80076   3
   6  11   1 15.3275 1.55273  14
   6  11   1 18.7520 2.47212   9
  -6  11  -1 1.63027 9.66104   7
  -7 -11  -1 0.71465 1.13079   4
   7 -11   1 0.96260 1.38147  17
   7 -11   1 0.55938 1.13424   4
   7 -11   1 0.77717 0.73819  10
   7  11   1 1.17139 1.02007  15
   7  11   1 1.58908 1.48928   9
   7  11   1 1.99195 0.79802  12
   7  11   1 3.43149 1.87309  16
   7  11   1 0.84421 1.24101   3
   7  11   1 0.20218 0.77442  14
  -7  11  -1 1.59909 1.84808  18
  -7  11  -1 -2.1030 9.76947   7
   7  11   1 1.69616 1.18451  18
   8 -11   1 51.9684 4.48136  10
   8 -11   1 56.9598 5.05574  17
  -8 -11  -1 52.0801 4.72714   4
   8  11   1 57.5368 5.17101  16
   8  11   1 50.4661 4.67078  15
   8  11   1 50.8121 4.47284  12
   8  11   1 43.5637 4.67314  18
   8  11   1 49.7481 4.88787   3
  -8  11  -1 35.0879 15.3939   7
   8  11   1 49.0407 4.37751  14
   8  11   1 50.9667 4.89247   9
   9 -11   1 43.3147 4.37588  17
  -9 -11  -1 32.0360 15.9396  13
   9 -11   1 47.3955 3.82123  10
  -9 -11  -1 45.0511 3.97341   4
   9  11   1 41.3814 4.25671   3
   9  11   1 36.3386 4.14630  12
   9  11   1 37.2782 3.65143  14
   9  11   1 47.2141 4.31675   9
   9  11   1 35.0785 4.54081  15
  10 -11   1 14.6079 2.37016   8
  10 -11   1 12.7959 2.39278  20
  10 -11   1 13.8044 1.80610  10
  10 -11   1 12.6788 2.09408  17
  10  11   1 13.5422 1.78641  12
  10  11   1 14.0183 2.58434   3
  10  11   1 16.3521 1.72634  14
  10  11   1 16.6528 2.18205  15
  10  11   1 18.0297 2.51410   9
  11 -11   1 86.2780 7.67161  19
  11 -11   1 81.8244 7.69247  17
  11 -11   1 93.0497 7.40647  10
  11 -11   1 89.0802 7.68113  20
  11 -11   1 92.1533 7.61214   8
  11  11   1 80.0335 7.28921  14
  11  11   1 94.5105 7.78894   3
  11  11   1 90.1204 7.72596   9
  12 -11   1 12.0268 1.35463  10
  12 -11   1 9.41226 1.76264  20
  12 -11   1 9.27843 1.59938  19
  12 -11   1 10.2051 1.89140  17
  12 -11   1 12.8548 1.98296   8
  12  11   1 14.1094 2.05772   9
  12  11   1 10.2556 1.97931  15
  12  11   1 17.8665 2.46591   3
  12  11   1 8.45542 1.34511  12
  13 -11   1 -0.0809 0.48971  10
  13 -11   1 0.11601 0.76782  17
  13 -11   1 0.15219 0.81425  20
  13 -11   1 0.62405 0.65490   8
  13  11   1 -0.3957 0.51698  12
  13  11   1 0.02133 0.65496  15
  13  11   1 0.18977 1.00261   9
  14 -11   1 8.80019 0.98546   8
  14 -11   1 7.84094 1.09446  17
  14  11   1 8.38994 1.50424   9
  14  11   1 9.80465 1.08365  15
  13 -12  -1 3.24135 0.82067  17
  13 -12  -1 3.51371 0.74327   8
  13 -12  -1 3.08785 0.66927  10
  13  12  -1 2.83048 0.73385  15
  12 -12  -1 0.74326 0.75860  19
  12 -12  -1 -0.5153 0.82306  17
  12 -12  -1 0.35493 0.68782   8
  12 -12  -1 0.01697 0.44867  10
  12 -12  -1 -0.2341 0.71166  20
  12  12  -1 0.77675 0.49282  12
  12  12  -1 -0.1364 0.66640  15
  12  12  -1 0.13121 1.08955   9
  11 -12  -1 24.4622 2.23361  10
  11 -12  -1 25.8475 2.82220  20
 -11 -12   1 21.4599 2.35668   4
  11 -12  -1 15.8871 3.17289  17
  11 -12  -1 21.7401 2.56149  19
  11 -12  -1 27.3033 2.64546   8
  11  12  -1 24.0791 2.51855  15
  11  12  -1 22.9870 2.21910  12
  11  12  -1 26.9366 2.72910   9
  10 -12  -1 50.7596 4.84671  17
  10 -12  -1 51.3388 4.77880  20
  10 -12  -1 50.8113 4.40981  10
 -10 -12   1 42.0509 4.97025   4
  10  12  -1 56.4856 4.80156   9
  10  12  -1 49.3944 4.98477   3
  10  12  -1 51.8532 4.38391  12
  -9 -12   1 202.839 16.3086   4
   9 -12  -1 197.730 16.5232  17
   9 -12  -1 202.532 16.2018  10
   9  12  -1 193.081 16.4780   3
   9  12  -1 177.135 16.2656  18
   9  12  -1 205.177 16.1881  12
   9  12  -1 198.621 16.4545   9
   9  12  -1 215.330 16.3677  15
  -9  12   1 188.409 16.6833  18
  -8 -12   1 2.07453 1.11458   4
  -8 -12   1 0.20914 9.27218  13
   8 -12  -1 1.83234 1.20331   4
   8 -12  -1 1.64392 0.78349  10
   8  12  -1 2.20485 1.63860  18
   8  12  -1 2.61956 1.07288  12
  -8  12   1 3.46189 1.63200  18
   8  12  -1 1.78298 1.49452   3
   8  12  -1 3.07330 1.43580   9
  -7 -12   1 66.3593 5.78626   4
   7 -12  -1 62.8337 5.78846   4
   7 -12  -1 63.7570 5.52530  10
  -7  12   1 48.9760 17.4926   7
   7  12  -1 66.6280 6.01392  18
  -7  12   1 64.8844 6.21638  18
   7  12  -1 67.4059 5.71568  15
   7  12  -1 65.7106 5.91735   9
   7  12  -1 62.6758 5.50211  12
   7  12  -1 61.8805 5.90787   3
  -6 -12   1 26.6813 3.12690   4
   6 -12  -1 12.4236 14.7360   7
   6 -12  -1 27.3494 3.22430   4
   6 -12  -1 28.1467 2.76249  10
   6  12  -1 31.7520 2.75480  12
  -6  12   1 31.4766 3.69880  18
   6  12  -1 29.4032 3.43910  18
   6  12  -1 26.6092 3.22373   3
  -6  12   1 27.9440 15.7427   7
   6  12  -1 27.8455 3.19109   9
   5 -12  -1 174.258 13.8608   4
  -5 -12   1 174.693 13.7768   4
   5 -12  -1 173.794 29.5505   7
   5  12  -1 164.154 13.5424  12
   5  12  -1 131.666 13.7115   3
   5  12  -1 167.042 13.9186  18
   5  12  -1 168.804 13.8721   9
  -5  12   1 174.640 14.0196  18
  -5  12   1 168.921 31.3488   7
   4 -12  -1 330.542 27.2943   4
  -4 -12   1 325.884 27.2202   4
   4 -12  -1 314.866 41.5662   7
  -4  12   1 329.329 42.8104   7
  -4  12   1 341.703 27.4341  18
   4  12  -1 339.755 27.3780  18
   3 -12  -1 23.0832 3.37576   4
   3 -12  -1 19.0943 12.0996   7
   3  12  -1 14.8361 2.35687   9
  -3  12   1 18.4508 13.3287   7
   2 -12  -1 310.412 24.3338   4
   2 -12  -1 284.179 37.3808   7
  -2 -12   1 301.072 24.2649   4
  -2  12   1 287.671 38.1602   7
   2  12  -1 304.115 24.3834  18
   2  12  -1 282.656 24.2814   9
   2  12  -1 252.946 37.8316   7
  -2  12   1 298.902 24.3756  18
  -1 -12   1 4.76209 1.37364   4
   1 -12  -1 2.99401 8.34213   7
   1 -12  -1 3.08032 1.33317   4
  -1  12   1 7.07303 1.56629  18
   1  12  -1 2.58445 10.2084   7
  -1  12   1 1.11103 9.23779   7
   1  12  -1 4.53392 1.45979  18
   1  12  -1 4.46712 0.89903  14
   0 -12  -1 7.03438 1.50073   4
   0 -12  -1 4.25580 8.99373   7
   0 -12   1 8.57580 9.19970   7
   0 -12   1 6.63972 1.42771   4
   0  12   1 9.45847 10.4371   7
   0  12   1 6.69817 1.54510  18
   0  12  -1 11.6501 1.88268  18
   0  12  -1 9.56481 11.0361   7
   1 -12   1 30.6950 3.33399   4
  -1 -12  -1 29.9453 3.35317   4
   1 -12   1 40.5237 14.5544   7
  -1 -12  -1 29.3047 12.6243   7
   1  12   1 30.7149 2.86392  14
  -1  12  -1 21.7757 11.7667   7
   1  12   1 34.7127 3.49039  18
  -1  12  -1 33.3120 3.60393  18
  -2 -12  -1 9.75619 9.89693   7
  -2 -12  -1 12.6584 1.84342   4
   2 -12   1 10.9694 1.76783   4
   2 -12   1 14.4315 10.3567   7
   2  12   1 10.2479 1.88201  16
   2  12   1 10.7214 1.76834  18
  -2  12  -1 10.9714 1.92958  18
   2  12   1 9.92225 1.39347  14
  -2  12  -1 9.35376 11.0191   7
   3 -12   1 202.422 30.4405   7
   3  12   1 188.598 16.8559  16
   3  12   1 166.821 16.6749   3
  -3  12  -1 237.193 17.5953  18
  -3  12  -1 205.877 31.7840   7
   3  12   1 236.586 17.7380   9
   3  12   1 196.018 16.5258  14
   4 -12   1 3.53461 9.88749   7
  -4 -12  -1 12.8507 1.80690   4
   4 -12   1 8.58884 1.68896  17
   4 -12   1 9.97131 1.67123   4
   4  12   1 10.1723 1.77102  18
  -4  12  -1 9.18100 10.8327   7
   4  12   1 10.4491 1.49382  12
   4  12   1 8.16201 2.00591  16
  -4  12  -1 10.1683 2.05256  18
   4  12   1 11.6299 2.13805   9
  -5 -12  -1 11.1942 2.06989   4
   5 -12   1 14.7556 2.19447  17
   5 -12   1 10.7647 1.81682   4
   5 -12   1 9.94376 11.6886   7
   5  12   1 13.7642 1.95682  18
  -5  12  -1 12.7829 2.24888  18
   5  12   1 11.4958 2.04111   3
   5  12   1 12.4637 1.51324  14
   5  12   1 13.4510 2.33408   9
  -5  12  -1 7.99743 15.2029   7
   5  12   1 10.4239 2.14140  16
   5  12   1 11.2220 1.61233  12
   6 -12   1 10.7431 1.73201  17
   6 -12   1 7.01236 1.52380   4
  -6 -12  -1 9.89109 1.62369   4
   6  12   1 9.37208 1.68084  18
   6  12   1 9.45445 1.21072  14
  -6  12  -1 2.29481 10.8144   7
   6  12   1 7.41180 1.59309   3
   6  12   1 9.74518 1.30348  12
   6  12   1 10.3920 1.58436  15
  -6  12  -1 7.69328 1.94515  18
   6  12   1 10.7555 2.12664  16
   6  12   1 10.6450 1.99301   9
  -7 -12  -1 3.36514 1.18465   4
   7 -12   1 0.54766 1.10310   4
   7 -12   1 3.62321 1.43312  17
   7 -12   1 1.03522 0.77210  10
   7  12   1 2.11685 1.40068   3
   7  12   1 1.94238 0.88204  12
  -7  12  -1 0.98144 10.2874   7
   7  12   1 3.01884 1.16873  15
   7  12   1 3.13612 0.78881  14
   7  12   1 2.11594 1.21393  18
  -7  12  -1 -0.2231 1.57850  18
   7  12   1 4.08731 1.55423   9
   7  12   1 1.16198 1.79654  16
   8 -12   1 16.5071 2.77438  17
  -8 -12  -1 26.1341 2.61403   4
   8 -12   1 14.0600 2.11858  10
   8  12   1 20.9813 2.80362   3
  -8  12  -1 3.80238 12.6120   7
   8  12   1 20.7955 2.02136  14
   8  12   1 28.5061 2.93764   9
   8  12   1 19.1188 2.38027  12
   8  12   1 20.2147 2.40176  18
   9 -12   1 13.4298 2.45380  20
   9 -12   1 14.0646 2.38504  17
  -9 -12  -1 13.4565 2.00642   4
   9 -12   1 20.6265 1.79164  10
   9  12   1 13.5645 1.76655  12
   9  12   1 13.0444 2.44512   3
   9  12   1 13.1854 2.35012   9
   9  12   1 14.7492 2.08649  15
   9  12   1 12.4174 1.65926  14
 -10 -12  -1 25.7893 2.23821   4
  10 -12   1 18.2813 2.46171  17
  10 -12   1 19.7796 2.55856  20
  10  12   1 15.2064 1.92640  12
  10  12   1 11.9522 1.78288  14
  10  12   1 18.4918 2.48183   9
  10  12   1 18.8356 2.22410  15
  11 -12   1 5.99023 1.39748  17
  11 -12   1 6.49804 1.30593   8
  11 -12   1 4.98807 1.19195  19
  11 -12   1 5.63321 0.82535  10
  11  12   1 4.57146 1.53752   3
  11  12   1 6.14550 1.01163  12
  11  12   1 6.82989 1.44719   9
  11  12   1 5.18680 1.11012  15
  12 -12   1 12.2312 1.71349  17
  12 -12   1 12.4911 1.33694  10
  12 -12   1 14.4489 2.05342  19
  12 -12   1 12.4112 1.66003  20
  12 -12   1 13.8793 1.68551   8
  12  12   1 14.0219 1.81547   9
  12  12   1 10.7663 1.35517  12
  12  12   1 13.8470 1.59236  15
  13 -12   1 62.4735 4.41693   8
  13 -12   1 50.6234 4.34532  20
  13 -12   1 50.6728 4.34780  17
  13  12   1 42.7382 4.31058   9
  13  12   1 42.0742 4.16192  12
  13  12   1 55.2915 4.31676  15
  13 -13  -1 6.27944 0.84246   8
  13  13  -1 4.90556 0.82034  15
  12 -13  -1 92.5692 7.73545   8
  12 -13  -1 100.698 7.83312  17
  12 -13  -1 95.7879 7.72691  20
  12  13  -1 99.7788 7.73173  15
  12  13  -1 77.3740 7.60991  12
  11 -13  -1 29.1189 2.76801  19
  11 -13  -1 31.2565 2.85177  20
  11 -13  -1 27.7104 2.80494  17
 -11 -13   1 23.6720 2.57276   4
  11 -13  -1 30.0933 2.57241  10
  11 -13  -1 30.5230 2.78354   8
  11  13  -1 31.2488 2.50637  12
  11  13  -1 20.5711 2.91801   9
  11  13  -1 29.3683 2.70039  15
  10 -13  -1 16.9509 2.45199  17
  10 -13  -1 18.4547 2.42351  20
  10 -13  -1 15.9196 1.71478  10
 -10 -13   1 13.8450 1.86474   4
  10 -13  -1 16.9823 2.18147   8
  10  13  -1 19.3209 1.89258  12
  10  13  -1 15.9089 2.18623   9
  10  13  -1 15.7538 1.93915  15
   9 -13  -1 0.85152 1.11568  20
  -9 -13   1 -0.3387 0.88024   4
   9 -13  -1 0.23603 1.11982  10
   9 -13  -1 0.23083 1.15195  17
   9  13  -1 -0.2757 1.45097   3
   9  13  -1 0.22884 0.63662  12
  -9  13   1 1.20209 1.61057  18
   9  13  -1 1.36795 1.04518  15
   9  13  -1 0.30634 1.19679   9
   8 -13  -1 5.39924 1.34288  17
  -8 -13   1 4.37258 1.17913   4
   8 -13  -1 4.55831 1.24583   4
   8 -13  -1 3.83574 0.86593  10
   8  13  -1 5.60015 1.76677   3
  -8  13   1 3.84242 1.59150  18
   8  13  -1 5.23488 1.39636   9
   8  13  -1 5.60832 0.95787  12
   8  13  -1 4.11831 1.09770  15
   8  13  -1 4.63327 1.33080  18
   7 -13  -1 -0.4231 1.04131   4
  -7 -13   1 -0.2272 0.97678   4
   7 -13  -1 -0.3697 0.67166  10
   7 -13  -1 -0.3264 1.19864  17
  -7  13   1 -0.3807 14.3723   7
   7  13  -1 -0.1099 0.68287  12
   7  13  -1 0.47731 0.96436  15
  -7  13   1 0.46940 1.59183  18
   7  13  -1 1.21548 1.47201   3
   7  13  -1 0.53526 1.29032  18
   7  13  -1 -0.5216 1.17481   9
   6 -13  -1 12.6155 16.2304   7
  -6 -13   1 21.5206 2.49929   4
   6 -13  -1 17.5018 2.48796   4
  -6  13   1 10.7100 12.9349   7
   6  13  -1 15.9707 2.00302  12
  -6  13   1 18.2731 3.12026  18
   6  13  -1 18.9964 2.77560  18
   6  13  -1 19.9703 2.73255   9
  -5 -13   1 55.9638 5.08380   4
   5 -13  -1 47.5307 20.0105   7
   5 -13  -1 53.3185 5.14927   4
   5  13  -1 57.0016 5.16008   9
   5  13  -1 47.3783 5.92085   3
  -5  13   1 50.2267 19.0279   7
   5  13  -1 55.5230 4.78415  12
  -5  13   1 59.2177 5.43425  18
   5  13  -1 55.8903 5.29847  18
  -4 -13   1 76.8308 6.70090   4
   4 -13  -1 79.0171 6.83051   4
   4 -13  -1 56.7971 17.8918   7
   4  13  -1 76.6226 6.90424  18
  -4  13   1 72.0119 20.6450   7
  -4  13   1 78.4124 7.03661  18
   4  13  -1 72.6533 6.78286   9
   3 -13  -1 11.4900 1.86241   4
  -3 -13   1 12.3311 2.11409   4
   3  13  -1 9.74270 1.84682  18
   3  13  -1 9.45272 1.77110   9
  -3  13   1 10.1201 14.2070   7
  -3  13   1 9.35988 1.94127  18
   2 -13  -1 231.226 33.9319   7
  -2 -13   1 246.299 20.2213   4
   2 -13  -1 245.912 20.2607   4
   2  13  -1 240.184 20.2598   9
  -2  13   1 234.635 36.3198   7
  -2  13   1 252.570 20.3969  18
   2  13  -1 249.624 20.3784  18
   2  13  -1 228.448 45.5374   7
   1 -13  -1 20.5306 12.5952   7
   1 -13  -1 22.3234 2.83563   4
  -1 -13   1 23.4255 2.77867   4
   1  13  -1 19.6652 2.82353  18
   1  13  -1 20.9263 2.70931   9
  -1  13   1 19.7927 2.90476  18
  -1  13   1 31.1688 16.0101   7
   1  13  -1 23.0397 14.3466   7
   0 -13  -1 70.7957 6.67189   4
   0 -13  -1 58.5490 17.4680   7
   0 -13   1 72.5077 6.66183   4
   0  13   1 64.4554 20.1122   7
   0  13   1 79.3468 6.83772  18
   0  13  -1 54.8652 18.7974   7
   0  13  -1 84.0833 6.93654  18
  -1 -13  -1 22.4043 12.0265   7
   1 -13   1 22.2111 2.85823   4
   1 -13   1 9.38379 10.5292   7
  -1 -13  -1 23.6013 2.84188   4
   1  13   1 23.0288 2.22504  14
   1  13   1 24.4137 2.94013  18
  -1  13  -1 22.5542 3.07694  18
  -1  13  -1 21.8767 14.1209   7
  -2 -13  -1 9.97050 1.80729   4
   2 -13   1 11.6491 1.90410   4
   2 -13   1 7.18631 10.6262   7
   2  13   1 13.7478 2.35242  18
  -2  13  -1 11.3751 12.8359   7
  -2  13  -1 17.6961 2.39852  18
   2  13   1 12.4268 1.52617  14
   2  13   1 14.3314 2.23404   9
   3 -13   1 157.912 12.9528   4
  -3 -13  -1 152.430 12.9050   4
  -3  13  -1 55.5608 29.8189   7
   3  13   1 155.015 12.6132  14
  -3  13  -1 167.425 13.2175  18
   3  13   1 149.434 13.0186   9
   3  13   1 156.803 13.0178  18
   4 -13   1 92.2469 23.7305   7
   4 -13   1 93.8087 8.32503   4
  -4 -13  -1 99.2552 8.33159   4
  -4  13  -1 104.477 8.64314  18
   4  13   1 96.7657 8.44756   9
  -4  13  -1 82.5855 22.9868   7
   4  13   1 100.045 8.04811  12
   4  13   1 88.7879 8.24253   3
   4  13   1 98.2251 8.43300  18
   4  13   1 93.8294 7.98037  14
  -5 -13  -1 21.3724 2.52371   4
   5 -13   1 19.2521 2.54169   4
   5 -13   1 14.5115 2.47223  17
   5  13   1 17.2746 2.53274   3
   5  13   1 19.5009 1.96186  14
  -5  13  -1 12.3895 12.1308   7
  -5  13  -1 15.9750 2.94208  18
   5  13   1 22.0135 2.74389   9
   5  13   1 20.0413 2.59669  18
   5  13   1 18.1705 2.05509  12
   6 -13   1 140.305 11.9264   4
  -6 -13  -1 158.870 12.1594   4
   6  13   1 144.961 12.0991   9
   6  13   1 142.645 11.9007  15
  -6  13  -1 149.464 30.1919   7
  -6  13  -1 144.670 13.1245  18
   6  13   1 147.484 11.7729  12
   6  13   1 121.236 12.6143   3
   6  13   1 137.589 12.0160  18
   7 -13   1 34.0387 3.39536   4
  -7 -13  -1 39.6839 3.56219   4
   7 -13   1 35.1247 3.64776  17
   7  13   1 38.6506 3.75377   9
  -7  13  -1 32.2131 4.09076  18
   7  13   1 30.7889 3.50644  18
  -7  13  -1 21.4328 14.3866   7
   7  13   1 30.8401 3.08490  14
   7  13   1 38.0904 3.26795  12
   7  13   1 35.8728 3.66665   3
   7  13   1 35.6501 3.46897  15
   8 -13   1 26.6237 3.03379  17
  -8 -13  -1 30.6691 2.87526   4
   8  13   1 27.7337 2.57243  12
   8  13   1 28.2454 2.83160  15
   8  13   1 26.8314 3.07108   3
  -8  13  -1 21.3777 3.95263  18
   8  13   1 19.4050 2.73807  18
   8  13   1 29.6267 3.08520   9
   8  13   1 23.6861 2.41286  14
  -9 -13  -1 138.395 11.8672   4
   9 -13   1 144.112 12.0275   8
   9 -13   1 131.641 11.7104  10
   9 -13   1 142.147 12.0251  17
   9 -13   1 147.092 12.1575  20
   9  13   1 151.653 11.9288  15
   9  13   1 147.359 11.7776  12
   9  13   1 146.330 12.0638   9
   9  13   1 141.156 12.0253   3
  10 -13   1 1.31620 0.66932  10
  10 -13   1 1.25617 1.00960  20
 -10 -13  -1 1.33121 1.28721   4
  10 -13   1 0.86551 0.89763   8
  10 -13   1 1.17415 0.97019  17
  10  13   1 1.16901 1.35840   3
  10  13   1 1.10164 0.71192  12
  10  13   1 0.85796 1.16645   9
  10  13   1 0.95428 0.84221  15
  11 -13   1 9.69811 1.58416  19
  11 -13   1 10.7183 1.57293   8
  11 -13   1 10.2166 1.57574  17
  11 -13   1 11.2463 1.65929  20
  11  13   1 10.2514 1.70625   9
  11  13   1 10.4306 1.46529  15
  11  13   1 9.21217 1.19000  12
  11  13   1 9.85530 1.65757   3
  12 -13   1 12.7399 1.39094   8
  12 -13   1 11.2047 1.57873  19
  12 -13   1 12.3086 1.40504  20
  12 -13   1 10.5705 1.35894  17
  12  13   1 9.80559 1.14402  12
  12  13   1 9.83219 1.43418   9
  12  13   1 12.3773 1.34282  15
  13 -13   1 5.44857 0.84533   8
  13  13   1 7.46454 1.05771  15
  12 -14  -1 53.7602 4.09925   8
  12  14  -1 43.2510 4.02840  15
  11 -14  -1 2.54824 0.73837  17
  11 -14  -1 4.05180 0.80349   8
  11 -14  -1 2.61616 0.83269  20
  11 -14  -1 2.81911 0.73793  19
  11  14  -1 3.97981 0.76647  15
  11  14  -1 3.66359 0.54596  12
  10 -14  -1 75.8283 7.61417  17
  10 -14  -1 98.7607 7.78113  20
 -10 -14   1 87.3331 7.79929   4
  10 -14  -1 98.8514 7.71153   8
  10  14  -1 96.0155 7.51825  12
  10  14  -1 82.2331 7.68861   9
  10  14  -1 100.498 7.66372  15
   9 -14  -1 12.7944 1.85513  17
  -9 -14   1 14.1778 1.72649   4
   9 -14  -1 12.0714 2.06724  20
  -9  14   1 11.8988 2.31156  18
   9  14  -1 13.6002 1.70009  15
   9  14  -1 11.9815 1.82485  12
   9  14  -1 11.1272 1.87809   9
   8 -14  -1 1.50081 1.69917  17
  -8 -14   1 1.41370 0.90268   4
   8  14  -1 1.17852 0.96929  15
   8  14  -1 0.48509 1.90766   9
   8  14  -1 0.26137 0.61932  12
  -8  14   1 2.01778 1.41387  18
   8  14  -1 0.25054 1.02038  18
  -7 -14   1 59.9533 5.38347   4
   7 -14  -1 63.2110 5.48939  17
   7 -14  -1 59.6429 5.33492   4
  -7  14   1 61.8192 5.80036  18
   7  14  -1 57.5533 5.54676  18
   7  14  -1 48.7118 5.87552   3
   7  14  -1 64.4441 5.37449  15
   7  14  -1 60.1117 5.44816   9
   7  14  -1 64.4722 5.17065  12
   6 -14  -1 0.88149 1.09982  17
   6 -14  -1 0.48397 1.08917   4
   6  14  -1 4.13517 1.32084  18
   6  14  -1 1.67272 0.72032  12
  -6  14   1 0.59513 1.49549  18
   5 -14  -1 13.2476 2.58136  17
   5 -14  -1 22.4408 17.8653   7
  -5 -14   1 19.6481 2.51270   4
  -5  14   1 13.4161 2.20473  18
   5  14  -1 6.69658 2.37344  18
   5  14  -1 16.5067 2.25827   9
   5  14  -1 16.6364 2.30503  12
  -5  14   1 19.3500 21.0633   7
  -4 -14   1 129.758 11.2814   4
   4 -14  -1 131.250 11.3341   4
   4 -14  -1 75.9228 21.9386   7
  -4  14   1 120.287 30.2224   7
  -4  14   1 140.798 11.5894  18
   4  14  -1 145.467 12.0724   9
   4  14  -1 135.491 11.0662  12
   4  14  -1 137.335 11.4798  18
   3 -14  -1 13.3882 2.39385   4
   3 -14  -1 15.7991 13.4198   7
  -3 -14   1 12.7071 2.22804   4
  -3  14   1 16.8048 2.71251  18
  -3  14   1 5.23430 15.3031   7
   3  14  -1 13.5924 2.27281   9
   3  14  -1 16.4626 2.60963  18
   2 -14  -1 160.126 13.1791   4
   2 -14  -1 151.345 27.4943   7
  -2 -14   1 162.842 13.1390   4
  -2  14   1 130.819 31.2778   7
   2  14  -1 147.589 13.1244   9
   2  14  -1 160.467 13.3020  18
  -2  14   1 157.110 13.3209  18
   1 -14  -1 52.1411 4.79948   4
   1 -14  -1 60.5952 18.7143   7
  -1 -14   1 50.3278 4.72975   4
  -1  14   1 49.4520 4.93399  18
  -1  14   1 29.5354 18.2556   7
   1  14  -1 47.5779 4.71738   9
   1  14  -1 33.9454 29.9332   7
   1  14  -1 49.9228 4.98144  18
   0 -14  -1 36.8930 3.87993   4
   0 -14   1 37.2321 3.83515   4
   0 -14  -1 24.7946 13.2636   7
   0  14   1 39.1131 3.33977  14
   0  14   1 40.0611 4.05969  18
   0  14  -1 20.4330 15.9896   7
   0  14  -1 40.2070 4.03180  18
   0  14  -1 32.7252 3.55596  14
   1 -14   1 10.1854 1.75505   4
  -1 -14  -1 10.0332 1.71823   4
   1  14   1 12.4100 2.37881   9
   1  14   1 13.3854 2.01752  18
  -1  14  -1 15.7117 2.24294  18
   1  14   1 11.7011 1.47214  14
  -1  14  -1 11.0998 1.43971  14
  -1  14  -1 21.6836 16.2138   7
   2 -14   1 3.82983 1.31548   4
  -2 -14  -1 4.72814 1.28999   4
  -2  14  -1 -4.5117 11.7241   7
   2  14   1 3.42489 1.37406  18
   2  14   1 4.28634 1.47748   9
  -2  14  -1 3.53583 1.57162  18
   2  14   1 3.37407 0.83083  14
  -3 -14  -1 3.15321 1.22362   4
   3 -14   1 1.90583 1.30475   4
   3  14   1 1.70560 1.32440   9
   3  14   1 1.04115 1.31931  18
  -3  14  -1 -2.8295 11.3461   7
  -3  14  -1 2.04654 1.50503  18
   3  14   1 1.90333 0.76221  12
   3  14   1 1.91545 0.77253  14
   4 -14   1 14.2352 2.30428   4
  -4 -14  -1 18.7088 2.29461   4
   4  14   1 14.6336 1.80217  12
  -4  14  -1 15.1917 2.46565  18
  -4  14  -1 9.60482 15.1403   7
   4  14   1 14.7283 2.54206   9
   4  14   1 13.0821 2.40930  18
   5 -14   1 0.88121 1.73023   4
  -5 -14  -1 1.50152 1.16463   4
   5  14   1 1.89885 1.26986  12
  -5  14  -1 7.76846 18.4511   7
   5  14   1 1.04815 1.36703   9
   5  14   1 1.80931 0.74295  14
   5  14   1 1.51836 1.29333   3
   5  14   1 2.79114 1.75443  18
  -5  14  -1 1.78345 1.54583  18
  -6 -14  -1 11.7821 2.02345   4
   6 -14   1 9.75341 2.00339  17
   6 -14   1 11.4446 1.61593   4
   6  14   1 12.3883 2.29398   9
   6  14   1 11.4398 1.50478  12
   6  14   1 10.0230 1.44341  14
   6  14   1 11.8140 1.84200  15
   6  14   1 11.7873 1.78131  18
   6  14   1 12.2692 2.19150   3
  -6  14  -1 11.8522 2.27828  18
   7 -14   1 10.9981 2.03683  17
  -7 -14  -1 11.5368 1.88308   4
   7  14   1 10.7053 1.92900  18
   7  14   1 14.3144 1.87436  15
   7  14   1 10.8668 1.58409  12
   7  14   1 11.9140 2.13751   9
   7  14   1 13.6667 2.22686   3
  -7  14  -1 11.7072 2.18344  18
   8 -14   1 7.24944 1.33837  17
   8 -14   1 7.60494 1.54318  20
   8 -14   1 8.07411 1.33669   8
  -8 -14  -1 10.8151 2.21609   4
   8  14   1 6.63164 1.19310  15
   8  14   1 9.83214 1.60801   9
   8  14   1 5.31516 0.92916  12
   8  14   1 5.65476 2.22636   3
  -8  14  -1 6.09110 1.81720  18
   9 -14   1 2.26814 1.12765  20
  -9 -14  -1 2.74095 0.86589   4
   9 -14   1 2.79549 0.96825  17
   9 -14   1 2.48883 1.30423   8
   9  14   1 3.07911 0.92865  15
   9  14   1 4.84009 0.98545  12
   9  14   1 2.52908 1.09378   9
   9  14   1 2.20461 1.27760   3
  10 -14   1 12.2479 2.04829  17
  10 -14   1 15.2606 1.92462  20
  10 -14   1 13.1163 1.67111   8
  10 -14   1 13.1180 1.85937  19
  10  14   1 12.4766 1.76057   9
  10  14   1 8.79107 1.71679   3
  10  14   1 13.5377 1.58691  15
  10  14   1 14.0385 1.41965  12
  11 -14   1 7.80956 1.23077  19
  11 -14   1 10.9099 1.26342   8
  11 -14   1 8.85116 1.37034  20
  11 -14   1 6.90455 1.24975  17
  11  14   1 8.02431 1.03803  12
  11  14   1 6.74827 1.28443   9
  11  14   1 9.28980 1.21418  15
  12 -14   1 58.5768 4.64479   8
  12 -14   1 52.2331 4.78428  20
  12  14   1 55.7411 4.61998  15
  11 -15  -1 2.03390 0.55011   8
  11 -15  -1 1.65292 0.73834  20
  11  15  -1 1.47715 0.53673  15
  10 -15  -1 22.3077 2.10161  20
  10 -15  -1 21.4426 2.15316  19
  10 -15  -1 17.2799 1.90974   8
  10  15  -1 20.1627 1.92013  15
  10  15  -1 16.0550 1.69684  12
  -9 -15   1 48.2425 4.45883   4
   9 -15  -1 45.6546 4.48849  17
   9 -15  -1 56.1436 4.60561   8
   9 -15  -1 55.6485 4.72511  20
   9  15  -1 54.1152 4.39513  12
  -9  15   1 50.6875 5.06709  18
   9  15  -1 55.8713 4.54448  15
   8 -15  -1 -0.1006 1.66214  20
   8 -15  -1 0.08140 1.18864  17
  -8 -15   1 -0.2135 0.72951   4
   8  15  -1 0.30036 1.15661   9
   8  15  -1 -0.1174 0.55344  12
  -8  15   1 -0.3028 1.09354  18
   8  15  -1 1.49197 1.28478  15
   7 -15  -1 0.34446 0.85105   4
  -7 -15   1 1.09378 0.88967   4
   7  15  -1 -0.0027 0.76832  15
   7  15  -1 0.53794 1.10441  18
  -7  15   1 0.09596 1.24365  18
   7  15  -1 1.59600 1.11805   9
   7  15  -1 0.74020 0.64995  12
   6 -15  -1 1.77736 1.04138   4
   6  15  -1 3.25208 1.31133  18
  -6  15   1 1.04333 1.23855  18
   5 -15  -1 17.1870 2.34877   4
  -5 -15   1 15.3631 2.17068   4
  -5  15   1 15.8603 2.74785  18
   5  15  -1 14.5408 2.54601  18
   5  15  -1 15.8587 1.79865  12
   5  15  -1 17.4856 2.31070   9
  -4 -15   1 3.09686 1.19472   4
   4 -15  -1 4.20193 1.34191   4
   4  15  -1 4.29882 1.32630   9
   4  15  -1 3.83337 0.87568  12
  -4  15   1 3.86399 1.60719  18
   4  15  -1 1.49442 1.24712  18
  -3 -15   1 1.65475 1.10906   4
   3 -15  -1 0.88798 1.18377   4
   3 -15  -1 7.33734 14.8585   7
   3  15  -1 3.73119 1.28496   9
   3  15  -1 2.30584 1.40630  18
   3  15  -1 0.54334 0.68510  12
  -3  15   1 0.69552 1.26923  18
  -2 -15   1 0.22068 1.25068   4
   2 -15  -1 0.35078 1.88982   4
   2 -15  -1 5.27324 15.9559   7
  -2  15   1 -0.3360 1.42446  18
   2  15  -1 0.47363 2.25553  18
   2  15  -1 0.25429 1.17342   9
  -1 -15   1 39.1476 4.25873   4
   1  15  -1 44.0122 5.21473  18
  -1  15   1 33.7014 3.22891  14
   1  15  -1 34.8865 3.69282   9
   0 -15   1 -0.6436 1.62355   4
   0 -15  -1 0.55456 1.73112   4
   0  15   1 1.11378 2.26796  18
   0  15   1 0.02802 0.69545  14
   0  15  -1 -0.6717 1.19723   9
   0  15   1 0.42539 1.84264   9
   0  15  -1 0.46195 1.76677  18
   1 -15   1 50.9204 5.03676   4
  -1  15  -1 25.8245 5.30023  18
   1  15   1 42.5452 5.15555  18
  -1  15  -1 17.8060 23.2484   7
   1  15   1 42.1802 3.66243  14
   1  15   1 45.0398 4.30692   9
   2 -15   1 67.8919 6.66160   4
  -2 -15  -1 66.8679 6.13835   4
  -2  15  -1 65.2147 5.68717  14
  -2  15  -1 74.4692 6.44445  18
   2  15   1 66.9256 6.17902   9
   2  15   1 67.4889 5.69772  14
  -2  15  -1 31.4505 22.8446   7
   2  15   1 72.2255 7.16092  18
   3 -15   1 9.03204 1.60903   4
  -3 -15  -1 7.05317 1.40016   4
   3  15   1 8.18367 1.55879  18
   3  15   1 11.5600 2.05148   9
   3  15   1 8.83186 1.19677  14
  -3  15  -1 7.20961 1.76313  18
   3  15   1 9.15460 1.35295  12
  -4 -15  -1 5.59715 1.25018   4
   4 -15   1 6.87105 1.44981   4
   4  15   1 7.21859 1.08372  12
   4  15   1 6.31112 1.45443  18
   4  15   1 6.13348 0.94958  14
  -4  15  -1 6.07866 1.80586  18
   4  15   1 7.30988 1.65976   9
  -5 -15  -1 26.5134 2.88471   4
   5 -15   1 26.9890 2.87735   4
   5  15   1 27.9626 2.55295  12
   5  15   1 28.5777 2.79543  15
   5  15   1 26.9254 3.06847   9
  -5  15  -1 25.5532 3.44209  18
   5  15   1 25.5060 3.00044  18
   6 -15   1 221.674 17.8242   4
  -6 -15  -1 206.506 17.6437   4
   6  15   1 210.855 17.7476   9
   6  15   1 228.795 17.5346  12
   6  15   1 198.294 17.6709  18
  -6  15  -1 214.983 17.9674  18
   6  15   1 222.327 17.6502  15
  -7 -15  -1 5.44171 1.26994   4
   7 -15   1 6.30893 1.17154   8
   7  15   1 4.83902 1.98944   9
   7  15   1 4.27246 1.40859   3
   7  15   1 7.26537 0.97657  12
   7  15   1 4.92486 0.98085  18
  -7  15  -1 6.20422 1.63426  18
   7  15   1 8.79240 1.50977  15
   8 -15   1 86.6686 6.84399   8
  -8 -15  -1 72.9052 6.72223   4
   8  15   1 57.8137 7.10408  15
   8  15   1 87.4742 6.89750   9
  -8  15  -1 78.9058 7.23416  18
   8  15   1 104.995 6.79877  12
   8  15   1 69.8916 6.92007   3
  -9 -15  -1 23.2073 2.26877   4
   9 -15   1 26.0697 2.39877   8
   9 -15   1 22.9349 2.58598  20
   9  15   1 22.0887 2.53614   9
   9  15   1 24.5913 2.20714  12
   9  15   1 24.0890 2.32678  15
  10 -15   1 22.7110 2.24027  20
  10 -15   1 28.6698 2.33795   8
  10  15   1 19.6291 2.07792  12
  10  15   1 21.5849 2.11224  15
  10  15   1 18.8029 2.49906   9
  11 -15   1 0.74433 0.43608   8
  11 -15   1 0.07882 0.52578  20
  11  15   1 0.50715 0.49096  15
  11  15   1 0.82786 0.51127  12
  10 -16  -1 0.52566 0.42710   8
  10 -16  -1 0.42470 0.61684  20
  10  16  -1 0.08271 0.44083  15
  -9 -16   1 2.02459 0.63353   4
   9 -16  -1 2.14645 0.86125  20
   9 -16  -1 2.18523 0.64453   8
   9  16  -1 2.80862 0.77460  15
   9  16  -1 1.90441 0.46977  12
   8 -16  -1 101.759 8.73728   8
  -8 -16   1 92.8364 8.69711   4
  -8  16   1 100.687 8.94002  18
   8  16  -1 114.540 8.64795  12
   8  16  -1 117.006 8.75749  15
  -7 -16   1 31.9146 2.83936   4
   7 -16  -1 32.7977 2.86840   8
   7  16  -1 31.6507 2.67849  12
   7  16  -1 24.1227 2.76778  18
   7  16  -1 32.1508 2.84253  15
  -7  16   1 24.4388 3.11772  18
  -6 -16   1 163.472 13.4066   4
   6 -16  -1 152.956 13.1446   4
   6  16  -1 166.836 13.2232  15
  -6  16   1 160.928 13.4859  18
   6  16  -1 173.158 13.1492  12
   6  16  -1 142.513 13.6025  18
  -5 -16   1 31.8086 2.86645   4
   5 -16  -1 28.3740 2.83109   4
   5  16  -1 27.7772 2.59428  12
   5  16  -1 29.6493 2.81178  15
   5  16  -1 27.6764 3.08880  18
  -5  16   1 23.2183 3.15404  18
   5  16  -1 26.2209 2.81115   9
   4 -16  -1 16.4425 2.11622   4
  -4 -16   1 15.8708 2.07034   4
  -4  16   1 15.2872 2.49000  18
   4  16  -1 12.9171 1.99952   9
   4  16  -1 15.0314 2.46108  18
   4  16  -1 14.6032 1.72275  12
  -3 -16   1 22.4583 2.33308   4
   3 -16  -1 14.7018 2.26182   4
   3  16  -1 19.4543 3.26749   9
  -3  16   1 14.2221 2.66549  18
   3  16  -1 17.3229 2.55071  18
   3  16  -1 15.2124 1.81568  12
  -3  16   1 14.1853 1.74951  14
   2  16  -1 206.568 16.7722  18
   2  16  -1 182.141 16.6308   9
  -2  16   1 209.632 16.3203  14
  -2  16   1 203.227 16.7702  18
   1 -16  -1 4.32067 1.30420   4
  -1 -16   1 6.23582 1.41180   4
   1  16  -1 5.55635 1.38062   9
   1  16  -1 5.48713 1.64488  18
  -1  16   1 7.06751 0.95363  14
  -1  16   1 6.65413 1.69732  18
  -1  16   1 5.37683 1.48280   9
   0 -16   1 208.252 16.9138   4
   0  16  -1 192.408 16.8776   9
   0  16   1 196.383 16.6360  14
   0  16  -1 218.606 17.1834  18
   0  16   1 209.758 17.0978  18
   0  16   1 203.465 16.9911   9
   1 -16   1 0.64627 1.02611   4
  -1 -16  -1 1.34768 1.04266   4
   1  16   1 0.46764 1.13533   9
   1  16   1 0.65030 0.66710  14
  -1  16  -1 0.70855 1.26853  18
   1  16   1 1.14485 1.24670  18
  -1  16  -1 1.01928 1.21061   9
   2 -16   1 0.34885 1.00004   4
  -2 -16  -1 0.15497 0.95253   4
   2  16   1 0.00021 1.17882  18
  -2  16  -1 -0.0854 1.26358  18
  -2  16  -1 0.17669 1.62838   9
   2  16   1 0.56188 0.65582  12
   2  16   1 0.82719 1.18845   9
   3 -16   1 0.71673 1.00265   4
   3 -16   1 1.25145 0.97768   8
  -3 -16  -1 1.27326 0.98691   4
   3  16   1 1.09316 1.17334   9
   3  16   1 1.49494 0.70774  12
   3  16   1 0.80504 1.11273  18
  -3  16  -1 1.11998 1.30249  18
  -4 -16  -1 13.6528 1.96845   4
   4 -16   1 12.6827 1.85286   4
   4 -16   1 13.0644 2.05227   8
   4  16   1 14.9813 2.06241   9
  -4  16  -1 14.8398 2.59476  18
   4  16   1 13.7528 2.17214  18
   4  16   1 15.1272 1.62265  12
   5 -16   1 4.16507 0.99851   8
   5 -16   1 5.91002 1.46118   4
   5  16   1 4.57030 0.85219  12
   5  16   1 6.15185 1.23472  18
  -5  16  -1 4.79595 1.02505  14
  -5  16  -1 5.15764 1.95977  18
   5  16   1 11.4625 1.98815   9
  -6 -16  -1 0.69493 0.81066   4
   6 -16   1 1.49965 0.81841   8
   6  16   1 0.42198 0.86863  18
   6  16   1 0.62552 0.54886  12
  -6  16  -1 -0.7754 1.22102  18
   6  16   1 0.97102 0.99646   9
   6  16   1 0.41133 0.71632  15
   7 -16   1 2.29899 1.06520  20
   7 -16   1 2.58423 0.80825   8
  -7 -16  -1 2.74607 0.83434   4
   7  16   1 1.66603 0.55788  12
   7  16   1 2.17701 0.80416  15
   7  16   1 1.88202 0.90713   9
  -7  16  -1 1.69860 1.45814  18
  -8 -16  -1 5.56071 0.94088   4
   8 -16   1 8.40064 1.47628  20
   8 -16   1 6.35571 1.13162   8
   8  16   1 7.49344 1.16152  15
   8  16   1 6.63618 1.14191   9
   8  16   1 8.10645 1.01629  12
   9 -16   1 8.72397 1.11198   8
   9 -16   1 6.46291 1.31407  19
   9 -16   1 11.9505 1.47961  20
   9  16   1 10.3273 1.32498  15
   9  16   1 11.1560 1.16655  12
  10 -16   1 42.2490 3.77760  19
  10 -16   1 43.9899 3.78249  20
  10  16   1 44.7769 3.71534  15
  10  16   1 46.2197 3.68792  12
   9 -17  -1 2.95733 0.56992  20
   9  17  -1 2.65045 0.51545  15
   8 -17  -1 21.2339 2.12143   8
  -8 -17   1 20.9869 2.20425   4
   8 -17  -1 23.5629 2.24057  20
   8  17  -1 26.5031 2.15259  15
   8  17  -1 23.4188 2.02327  12
   7 -17  -1 -0.0925 0.47646   8
  -7 -17   1 0.17320 0.75336   4
   7 -17  -1 0.26723 0.75019  20
  -7  17   1 -0.0833 0.87226  18
   7  17  -1 -0.0972 0.62109  15
   7  17  -1 -0.1411 0.39043  12
   6 -17  -1 0.98905 0.75121   8
  -6 -17   1 0.94957 0.69728   4
  -6  17   1 0.52174 0.91313  18
   6  17  -1 0.79275 0.66466  15
  -6  17   1 0.72279 0.57300  14
   6  17  -1 -0.6398 0.84941  18
   6  17  -1 1.78745 0.54660  12
   5 -17  -1 12.2635 1.57857   4
  -5 -17   1 15.2340 1.64910   4
   5 -17  -1 9.92757 1.51356   8
  -5  17   1 11.6438 1.34157  14
   5  17  -1 12.9698 1.85407  18
  -5  17   1 12.9078 2.04338  18
   5  17  -1 14.1198 1.62154  15
   5  17  -1 13.0645 1.40984  12
   4 -17  -1 1.56513 0.81259   8
   4 -17  -1 1.37500 0.88506   4
  -4 -17   1 1.30719 1.08792   4
   4  17  -1 0.59588 0.95461  12
  -4  17   1 2.32204 0.72556  14
  -4  17   1 1.87179 1.23406  18
   4  17  -1 1.90508 1.52112  18
   4  17  -1 2.02429 1.02537  15
   3 -17  -1 14.2486 1.89696   4
  -3 -17   1 15.6179 1.80609   4
   3 -17  -1 9.23065 1.85381   8
  -3  17   1 9.88158 1.37851  14
   3  17  -1 12.8014 1.44150  12
  -3  17   1 8.30274 1.65551  18
   3  17  -1 13.4975 2.15236  18
  -3  17   1 10.4666 1.80218   9
   2 -17  -1 2.14849 1.00675   4
  -2 -17   1 3.64930 1.05709   4
   2  17  -1 3.78191 1.36827  18
   2  17  -1 4.19215 0.78943  12
  -2  17   1 3.55205 1.19438   9
  -2  17   1 2.25263 1.23995  18
  -2  17   1 3.14151 0.67029  14
   1 -17  -1 10.8896 1.80552   4
  -1 -17   1 7.03320 1.29621   4
  -1  17   1 8.92401 1.77650   9
  -1  17   1 7.87706 1.54566  18
   1  17  -1 8.07603 1.58693  18
  -1  17   1 9.28946 1.29628  14
   0 -17  -1 74.8001 6.32525   4
   0 -17   1 72.5335 6.29030   4
   0  17   1 73.7955 6.53521  18
   0  17   1 68.7974 6.29164   9
   0  17  -1 73.4854 6.60608  18
   1 -17   1 39.9566 3.56794   4
  -1 -17  -1 40.2366 3.58574   4
   1  17   1 37.0303 3.26145  12
  -1  17  -1 33.3500 3.89355  18
   1  17   1 35.5548 3.53803   9
   1  17   1 34.0867 3.77265  18
   2 -17   1 65.8798 5.65744   4
  -2 -17  -1 61.3669 5.64641   4
  -2  17  -1 66.6034 5.98749  18
   2  17   1 58.5942 5.65223   9
   2  17   1 73.0794 5.46832  12
   2  17   1 62.9166 5.81357  18
   3 -17   1 7.53518 1.58440   4
  -3 -17  -1 13.8939 1.87774   4
   3  17   1 12.5667 1.40927  12
  -3  17  -1 11.0076 2.59053  18
   3  17   1 12.0567 1.67361   9
   3  17   1 13.6661 2.04194  18
  -4 -17  -1 14.7115 1.79281   4
   4 -17   1 14.2947 1.74515   4
   4  17   1 13.4284 1.85304  15
   4  17   1 13.3439 1.81131   9
  -4  17  -1 13.3990 2.43866  18
   4  17   1 11.8304 1.96432  18
  -5 -17  -1 0.95251 0.75683   4
   5 -17   1 0.09446 0.90771   4
   5 -17   1 0.42397 0.60734   8
  -5  17  -1 -0.0658 0.99627  18
   5  17   1 -0.7695 0.77894  18
   5  17   1 -0.4540 0.62664  15
   5  17   1 0.17560 0.99424   9
   5  17   1 0.29156 0.50060  12
   6 -17   1 0.03950 0.57535   8
   6 -17   1 0.40691 0.81676  20
  -6 -17  -1 0.03484 0.64215   4
   6  17   1 -0.1799 0.44519  12
   6  17   1 0.47131 0.74574   9
   6  17   1 0.51844 0.64100  15
  -6  17  -1 0.25570 0.99399  18
   7 -17   1 -0.0548 0.70338  20
  -7 -17  -1 0.13078 0.55058   4
   7 -17   1 -0.0125 0.58291   8
   7  17   1 0.55604 0.46031  12
   7  17   1 -0.0196 0.56509  15
  -7  17  -1 -0.0245 1.51761  18
   8 -17   1 46.9013 4.15315  20
   8 -17   1 47.1199 4.18040  19
   8  17   1 48.5389 3.98954  12
   8  17   1 49.5522 4.06096  15
   9 -17   1 -0.2230 0.38924  20
   9  17   1 0.27452 0.45047  15
   7 -18  -1 34.9340 3.41767  20
  -7 -18   1 45.4649 3.55597   4
   7  18  -1 40.0308 3.37645  15
   7  18  -1 40.5500 3.32239  12
  -6 -18   1 7.43766 1.02128   4
   6 -18  -1 6.63322 1.16478  20
  -6  18   1 4.74914 1.08132  18
   6  18  -1 8.53259 1.07697  15
  -6  18   1 6.37362 0.92369  12
   6  18  -1 8.72741 0.89045  12
  -5 -18   1 22.9252 2.15787   4
   5 -18  -1 23.8615 2.32313  20
   5  18  -1 25.1458 2.03515  12
   5  18  -1 24.1568 2.15432  15
  -5  18   1 24.1209 2.56631  18
   5  18  -1 16.7250 2.15645  18
   4 -18  -1 55.7942 4.99119   4
  -4 -18   1 60.2435 4.92002   4
   4  18  -1 60.7828 4.79354  12
  -4  18   1 51.3710 5.10423  18
   4  18  -1 62.3059 4.91257  15
   4  18  -1 52.7885 5.01936  18
  -3 -18   1 1.73814 0.76241   4
   3 -18  -1 4.83875 0.92075   4
  -3  18   1 4.74671 1.17327  18
   3  18  -1 5.02587 1.24800  18
   3  18  -1 3.49847 0.78828  15
   3  18  -1 2.57001 0.56546  12
   2 -18  -1 52.2366 4.31199   4
  -2 -18   1 51.4761 4.31871   4
   2  18  -1 50.0108 4.54372  18
  -2  18   1 40.8030 4.24180   9
  -2  18   1 53.4948 4.14714  12
  -2  18   1 47.3407 4.54091  18
  -1 -18   1 19.2181 2.03402   4
   1 -18  -1 17.2871 2.03344   4
   1  18  -1 19.2066 1.78969  12
   1  18  -1 16.8644 2.39875  18
  -1  18   1 19.3067 2.37959  18
  -1  18   1 20.4321 1.74995  12
  -1  18   1 14.9295 1.94703   9
   0 -18  -1 55.0659 4.66972   4
   0 -18   1 55.5328 4.64452   4
   0  18   1 46.1952 4.58449   9
   0  18   1 52.0923 4.82964  18
   0  18  -1 52.4973 4.96279  18
   0  18   1 56.8638 4.48368  12
   1 -18   1 0.19774 0.76122   4
  -1 -18  -1 0.25396 0.76446   4
   1  18   1 -0.1516 0.83413   9
  -1  18  -1 -0.3711 0.89226  18
   1  18   1 0.02556 0.53308  12
   1  18   1 0.25633 0.97156  18
   2 -18   1 2.04122 0.82742   4
  -2 -18  -1 1.73146 0.79259   4
   2  18   1 0.90356 0.93290  18
   2  18   1 1.49441 0.72077  15
   2  18   1 1.13795 0.90675   9
  -2  18  -1 0.93990 0.99935  18
   2  18   1 1.30098 0.50684  12
  -3 -18  -1 26.8484 2.41024   4
   3 -18   1 23.0961 2.26248   4
   3  18   1 25.1839 2.28860  15
   3  18   1 21.5641 2.94984   9
   3  18   1 22.7982 2.50058  18
  -3  18  -1 23.0300 2.77299  18
   4 -18   1 7.37296 1.25991   4
  -4 -18  -1 8.29050 1.12242   4
   4 -18   1 7.08921 1.31548  20
  -4  18  -1 7.52306 1.32828  18
   4  18   1 7.83804 1.14558  15
   4  18   1 7.28482 0.98383  12
  -5 -18  -1 1.33130 0.73090   4
   5 -18   1 0.87067 0.81255  20
   5  18   1 0.40823 0.43683  12
   5  18   1 0.86826 0.58089  15
  -5  18  -1 0.40971 0.83660  18
  -6 -18  -1 11.3773 1.36705   4
   6 -18   1 14.9041 1.56331  20
   6  18   1 14.9657 1.32570  12
   6  18   1 13.9909 1.41059  15
   7 -18   1 0.47712 0.52199  19
   7 -18   1 0.62159 0.54732  20
   7  18   1 0.06174 0.45800  15
   7  18   1 0.51637 0.35230  12
   5 -19  -1 0.72451 0.45268  20
  -5 -19   1 -0.5520 0.51627   4
   5  19  -1 0.28509 0.41210  12
   5  19  -1 -0.0966 0.46251  15
   4 -19  -1 0.18557 0.48850  20
  -4 -19   1 0.11978 0.45929   4
   4  19  -1 -0.4410 0.43992  15
   4  19  -1 0.04777 0.36598  12
  -4  19   1 -0.3277 0.65171  18
   3 -19  -1 0.34701 0.56384  20
   3 -19  -1 0.95845 0.71959   4
  -3 -19   1 0.34402 0.52543   4
   3  19  -1 1.01278 0.73267  18
  -3  19   1 0.54144 0.36239  12
   3  19  -1 0.16777 0.51349  15
  -3  19   1 0.25906 0.75030  18
   3  19  -1 0.83864 0.39901  12
   2 -19  -1 1.30595 0.69646   4
  -2 -19   1 0.89244 0.65678   4
   2  19  -1 1.02701 1.07063  18
   2  19  -1 1.81889 0.68339  12
  -2  19   1 0.16352 0.85489  18
  -2  19   1 1.32497 0.41131  12
  -1 -19   1 1.44641 0.72770   4
   1 -19  -1 2.55369 0.83611   4
   1  19  -1 1.60195 0.46593  12
   1  19  -1 2.18978 0.92875  18
   1  19  -1 2.59838 0.68248  15
  -1  19   1 1.90916 0.85489  18
  -1  19   1 1.56177 0.56465  12
   0 -19   1 9.19058 1.49807   4
   0 -19  -1 8.57059 1.20314   4
   0  19  -1 8.57093 0.98164  12
   0  19   1 9.22899 1.02876  12
   0  19  -1 7.71037 1.28265  18
   0  19   1 8.53307 1.10135  15
   0  19   1 8.26369 1.39707  18
   1 -19   1 19.7736 2.10024   4
  -1 -19  -1 22.2271 2.17911   4
  -1  19  -1 23.4085 2.01129  12
   1  19   1 25.0750 2.16215  15
   1  19   1 22.6351 2.50935  18
  -1  19  -1 22.9898 2.62636  18
   1  19   1 22.0912 2.03347  12
   2 -19   1 1.34676 0.68825  20
   2 -19   1 1.50603 0.50791   4
  -2 -19  -1 1.37081 0.93480   4
   2  19   1 1.80712 0.78439  18
  -2  19  -1 2.24410 0.60642  12
   2  19   1 1.92101 0.58917  15
   2  19   1 1.35947 0.63517  12
  -2  19  -1 1.22773 0.83340  18
  -3 -19  -1 14.9901 1.61942   4
   3 -19   1 12.8031 1.67244  20
  -3  19  -1 16.8745 1.95415  18
  -3  19  -1 18.7937 1.49313  12
   3  19   1 17.5950 1.50991  12
   3  19   1 17.6627 1.58929  15
   4 -19   1 39.1445 3.95664  19
  -4 -19  -1 42.1814 3.80401   4
   4  19   1 48.5699 3.75933  12
  -4  19  -1 48.6256 3.74074  12
  -4  19  -1 40.9734 4.22961  18
   4  19   1 50.3993 3.82093  15
   5  19   1 2.15450 0.75315  15
   5  19   1 0.96239 0.26892  12
  17   0  -2 -0.0695 0.41674   6
  16   0  -2 12.8811 1.36989  10
  16   0  -2 9.00260 1.35411  15
  16   0  -2 12.1373 1.46150   6
  15   0  -2 -0.2229 0.80734   6
  15   0  -2 -0.4483 1.28337  15
  15   0  -2 0.02444 0.61461  10
  14   0  -2 214.733 18.9720  17
  14   0  -2 230.457 18.9256  15
 -14   0   2 233.280 18.9052   4
  14   0  -2 237.545 19.0115   6
  14   0  -2 236.282 18.7928  10
 -13   0   2 0.16068 10.4763   7
 -13   0   2 7.09673 10.0585  13
  13   0  -2 1.73322 1.70455   9
  13   0  -2 -0.2117 0.87022  10
 -13   0   2 0.22759 0.88572   4
  13   0  -2 0.28342 1.51010  15
  13   0  -2 0.14560 1.17681   6
  12   0  -2 -0.0913 1.40263  21
 -12   0   2 2.31263 6.55444  13
  12   0  -2 0.99128 0.76443  10
  12   0  -2 1.45797 1.10130  17
  12   0  -2 0.58405 1.09525  15
  12   0  -2 0.83477 1.08845   6
 -12   0   2 2.27143 0.94887   4
  12   0  -2 0.43244 0.87078  18
 -12   0   2 3.32074 6.60861   7
  12   0  -2 1.65708 1.75157   9
 -11   0   2 0.34985 0.85297   4
  11   0  -2 -0.1070 1.00906  17
  11   0  -2 2.11725 1.83034   9
  11   0  -2 0.23187 1.06592   6
  11   0  -2 1.06565 1.01998  18
  11   0  -2 1.46788 0.76989  12
 -11   0   2 0.27420 5.47616   7
 -11   0   2 -2.6619 4.88923  13
  11   0  -2 -0.2683 1.32582  21
  11   0  -2 -0.6831 1.71972  15
  10   0  -2 11.5537 1.80577  15
  10   0  -2 10.0252 1.80194  21
  10   0  -2 11.8026 2.17402   9
 -10   0   2 12.1343 1.85263   4
 -10   0   2 8.75097 6.74916   7
  10   0  -2 12.1159 2.02956  18
  10   0  -2 12.5515 1.48389  12
  10   0  -2 9.94518 1.46298  10
  10   0  -2 10.8430 1.86647   6
 -10   0   2 16.5002 7.07151  13
   9   0  -2 -0.2309 0.82222  15
   9   0  -2 0.42457 1.04173  18
   9   0  -2 -0.4693 1.50123   3
   9   0  -2 0.36710 0.58023  10
  -9   0   2 0.49724 5.19926  13
  -8   0   2 110.614 14.6554  13
  -7   0   2 1.27729 4.46090  13
  -6   0   2 1046.54 89.3712  13
   6   0  -2 1075.60 90.9223   7
   5   0  -2 0.12987 4.98863   7
  -5   0   2 -0.7451 3.38727  13
   4   0  -2 228.189 24.0253   7
  -4   0   2 256.636 22.4172  13
   3   0  -2 1.30147 6.59133   7
  -3   0   2 -1.9249 2.75898  13
   2   0  -2 1402.62 116.209   7
  -1   0   2 1.40434 1.81557  13
   1   0  -2 -0.7204 3.19435   7
   0   0   2 3366.35 272.576   1
  -1   0  -2 0.71213 1.50423   7
  -2   0  -2 660.144 53.6760   7
  -3   0  -2 0.51995 1.37275   7
  -4   0  -2 1808.59 147.600   7
  -5   0  -2 -0.6277 2.69643  13
  -6   0  -2 9.33752 3.76736   7
  -6   0  -2 15.1987 4.80950  13
  -7   0  -2 -1.5467 2.95433   7
  -7   0  -2 -0.0124 3.81500  13
  -8   0  -2 114.776 13.8577   7
  -8   0  -2 118.881 14.2741  13
   9   0   2 -0.3973 0.96051   5
   9   0   2 -0.1878 1.07277   3
   9   0   2 -0.3748 0.90069   6
  -9   0  -2 -0.1639 3.63601   7
   9   0   2 1.36425 1.01946  15
   9   0   2 0.73778 1.04606  20
   9   0   2 -0.4521 1.31354   9
   9   0   2 -0.3976 0.71930  12
   9   0   2 -0.5150 1.03495  11
   9   0   2 0.34195 0.79614  14
  -9   0  -2 -1.7685 3.87173  13
   9   0   2 0.86845 0.96897  17
   9   0   2 0.68338 0.65519  10
  10   0   2 175.554 14.8880   5
  10   0   2 186.870 15.0733  20
  10   0   2 179.969 14.8435  10
  10   0   2 181.863 14.8316  14
 -10   0  -2 182.289 20.8522  13
  10   0   2 177.572 15.0801   3
  10   0   2 182.083 14.8449  12
  10   0   2 184.412 15.0603  17
 -10   0  -2 143.163 22.0171   7
  10   0   2 193.281 15.0536   6
  10   0   2 178.376 14.9350   8
  10   0   2 183.606 15.0024  15
  10   0   2 181.785 15.1947   9
  11   0   2 -0.8613 1.59397   9
 -11   0  -2 -1.9772 5.60862   7
  11   0   2 0.02938 0.68607  10
  11   0   2 0.11407 1.10169   6
  11   0   2 -0.1148 1.16141  15
  11   0   2 -0.2150 1.11485  20
  11   0   2 -0.6085 0.89162  12
  11   0   2 -0.3492 0.89869   8
 -11   0  -2 -0.0009 5.56677  13
  12   0   2 3.21068 1.07226   8
 -12   0  -2 2.09948 11.4277  13
  12   0   2 9.19285 1.53054  20
  12   0   2 3.31640 1.92542   9
  12   0   2 7.42386 1.49094  17
  12   0   2 2.11007 1.20225   6
  12   0   2 5.03285 1.22811  12
  12   0   2 5.10753 1.37601  15
  12   0   2 3.38324 0.96027  10
  13   0   2 -0.3830 0.82536   8
  13   0   2 -0.6475 2.37278   9
  13   0   2 0.17236 1.09758  17
  13   0   2 0.32495 1.12393  20
  13   0   2 -0.6227 0.89943  12
  13   0   2 -0.4577 1.41673   6
  13   0   2 -0.6720 1.45677  15
  14   0   2 18.9973 2.47492   6
  14   0   2 19.7402 2.34113  17
  14   0   2 19.5869 2.85507   9
  14   0   2 19.5292 2.03855  10
  14   0   2 21.7269 2.47288  15
  15   0   2 0.33241 0.99153  15
  15   0   2 -1.2140 1.05991  17
  15   0   2 -0.0192 0.85234   6
  15   0   2 0.18795 0.61817  10
  16   0   2 12.1377 1.50380  15
  16   0   2 12.0280 1.54143   6
  16   0   2 14.1592 1.36927  10
  17   0   2 0.08815 0.43915   6
  17  -1  -2 8.01776 0.97197   6
  17   1  -2 9.12485 1.04702   6
  16  -1  -2 107.419 8.21372  10
  16  -1  -2 93.1218 8.36935  15
  16   1  -2 107.465 8.26088  10
  16   1  -2 87.7896 8.28005  15
  16   1  -2 104.669 8.35175   6
  15  -1  -2 0.31636 0.97970  15
  15  -1  -2 0.39527 1.13235  10
  15  -1  -2 0.36399 0.78319   6
  15  -1  -2 0.54592 0.84664  17
 -15   1   2 0.44998 0.93159   4
  15   1  -2 0.73634 0.53307  10
  15   1  -2 0.48134 0.97248  15
  15   1  -2 -0.0447 0.79707   6
  14  -1  -2 34.9802 3.67801   6
  14  -1  -2 37.9026 3.58906  17
  14  -1  -2 38.7355 3.58780  15
  14  -1  -2 38.5343 3.38048  10
 -14  -1   2 34.0266 3.60794   4
  14   1  -2 40.5313 4.20243   9
  14   1  -2 37.9661 3.70687   6
  14   1  -2 36.5818 3.30794  10
  14   1  -2 38.6623 3.58849  15
 -14   1   2 34.5708 3.54959   4
 -13  -1   2 -5.6297 7.21808  13
  13  -1  -2 4.13818 1.59283   6
 -13  -1   2 2.93053 1.02364   4
  13  -1  -2 4.38650 1.09740  10
  13   1  -2 2.11481 1.14412  10
  13   1  -2 1.26276 1.42202  15
  13   1  -2 2.65921 1.63745  17
  13   1  -2 3.06615 1.21759   6
 -13   1   2 2.87495 1.01273   4
  13   1  -2 5.62780 1.94845   9
 -13   1   2 -2.7690 7.76209  13
  12  -1  -2 18.2163 2.31350  15
  12  -1  -2 17.9723 2.67514  21
  12  -1  -2 17.9495 2.44791  17
  12  -1  -2 16.7311 2.08094  18
  12  -1  -2 14.0853 2.39885   6
 -12  -1   2 14.2987 8.03004  13
  12  -1  -2 16.9745 3.07027   9
  12  -1  -2 15.4688 1.95470  10
 -12  -1   2 9.62984 7.45873   7
 -12  -1   2 12.2923 2.07363   4
  12   1  -2 20.5900 2.87886  21
 -12   1   2 21.8764 9.54633  13
  12   1  -2 16.1969 1.89338  10
  12   1  -2 16.6113 2.42392   6
  12   1  -2 15.5619 1.99053  18
  12   1  -2 14.6161 2.93207   9
  12   1  -2 19.2869 1.93588  12
 -12   1   2 11.4778 8.84348   7
 -12   1   2 14.7641 2.10906   4
  12   1  -2 16.8007 2.26742  15
  12   1  -2 17.5628 2.20095  17
  11  -1  -2 11.2297 1.89513  18
 -11  -1   2 11.5620 7.10340   7
 -11  -1   2 3.40310 6.21675  13
  11  -1  -2 12.3107 2.20679   9
  11  -1  -2 8.39890 1.54214   6
 -11  -1   2 6.41516 1.31089   4
  11  -1  -2 11.0835 1.92124  15
  11  -1  -2 11.4625 1.93519  21
  11  -1  -2 11.5657 1.61013  10
  11   1  -2 11.0197 1.87583  15
 -11   1   2 8.99154 1.46469   4
  11   1  -2 10.2660 1.52047  18
  11   1  -2 12.3579 1.66405  10
  11   1  -2 10.7990 1.61364   6
  11   1  -2 11.6341 1.91550  21
  11   1  -2 8.95691 2.10671   9
 -11   1   2 16.6285 8.29537  13
  11   1  -2 8.77715 1.56764  17
  11   1  -2 8.07167 1.24001  12
 -11   1   2 13.7646 8.16845   7
  10  -1  -2 76.1889 6.53272   6
  10  -1  -2 74.4192 6.55460  18
 -10  -1   2 72.3319 13.9671  13
  10  -1  -2 78.6803 6.76574  21
  10  -1  -2 75.4724 6.46531  15
  10  -1  -2 75.6312 6.33005  10
  10  -1  -2 73.2825 6.43694   8
  10  -1  -2 69.9156 6.30070  12
  10  -1  -2 74.2809 6.87902   9
  10   1  -2 78.3523 6.86233   3
  10   1  -2 75.8379 6.45273  15
  10   1  -2 75.5149 6.71846  21
 -10   1   2 74.2928 13.6356  13
  10   1  -2 67.2822 6.26418  12
  10   1  -2 77.6196 6.86004   9
  10   1  -2 76.2256 6.30646  10
  10   1  -2 73.3243 6.51471   6
 -10   1   2 75.3557 14.0637   7
 -10   1   2 74.8949 6.50314   4
  10   1  -2 77.7614 6.58802  18
   9  -1  -2 116.154 9.75187  15
   9  -1  -2 118.431 9.66255  10
   9  -1  -2 117.649 10.9906   9
   9  -1  -2 119.033 9.89793  18
  -9  -1   2 139.029 17.8177  13
   9   1  -2 121.823 9.76727  15
   9   1  -2 119.894 9.94190   6
   9   1  -2 103.068 9.64478  10
  -9   1   2 117.125 15.6888  13
  -9   1   2 118.611 17.7170   7
   9   1  -2 115.559 9.89013  18
  -8  -1   2 70.8185 11.7657  13
   8  -1  -2 71.9076 18.6355   7
  -8   1   2 74.6878 11.7728  13
  -7  -1   2 190.029 19.4107  13
   7  -1  -2 166.225 20.1316   7
   7   1  -2 160.697 19.8384   7
  -7   1   2 191.722 19.4761  13
   6  -1  -2 513.915 43.8154   7
  -6  -1   2 463.097 41.5289  13
  -6   1   2 416.776 41.1464  13
  -5  -1   2 69.3260 9.52000  13
   5  -1  -2 64.9409 11.5282   7
  -5   1   2 58.7332 9.23283  13
   5   1  -2 82.7040 11.6179   7
  -4  -1   2 591.305 47.5429  13
   4  -1  -2 583.403 49.5392   7
   4   1  -2 684.959 53.3713   7
  -4   1   2 394.389 46.7293  13
  -3   1   2 39.5864 7.78266  13
   3   1  -2 140.557 15.2668   7
  -2  -1   2 918.567 78.3028  13
   2  -1  -2 1060.65 80.5186   7
   2   1  -2 966.976 79.6634   7
  -2   1   2 842.456 77.5810  13
  -1  -1   2 135.410 12.5784  13
   1  -1  -2 163.047 14.4639   7
   1   1  -2 128.008 14.0770   7
   0  -1  -2 1005.34 88.3685   7
   0  -1   2 958.574 87.1336  13
   0   1  -2 1181.27 88.8795   7
   0   1   2 1134.03 87.6606  13
   0   1   2 1103.50 87.8110   7
  -1  -1  -2 35.9640 4.52152   7
  -1  -1  -2 35.3880 3.96160   7
  -1   1  -2 39.8577 5.21819   7
  -2   1  -2 1063.48 81.7809   7
  -2   1  -2 930.344 80.8331  13
  -3  -1  -2 736.343 69.9221   7
  -3   1  -2 917.175 70.6483  13
  -3   1  -2 940.273 71.2623   7
  -4   1  -2 952.855 77.7445   7
  -4   1  -2 924.102 77.3518  13
  -5  -1  -2 92.2136 10.0439   7
  -5   1  -2 68.9428 8.79249   7
  -5   1  -2 61.6920 8.46428  13
  -6  -1  -2 156.236 17.0680  13
  -6   1  -2 169.264 17.0000   7
  -6   1  -2 170.525 16.6557  13
  -7  -1  -2 326.137 32.2911  13
  -7   1  -2 368.094 32.1863  13
  -7   1  -2 353.947 32.5361   7
  -8  -1  -2 86.2417 12.2861  13
  -8  -1  -2 85.2766 11.1424   7
  -8   1  -2 91.8923 11.9444  13
  -8   1  -2 91.9031 12.5608   7
   9  -1   2 172.234 14.2670  12
   9  -1   2 171.691 14.5610   9
   9  -1   2 175.217 14.3927  15
  -9  -1  -2 171.691 18.8474   7
  -9  -1  -2 181.689 20.1278  13
   9  -1   2 167.923 14.3606   8
   9  -1   2 169.690 14.2600  10
   9  -1   2 141.302 14.8913   3
   9  -1   2 186.440 14.4415   6
   9  -1   2 175.451 14.4906  20
   9  -1   2 171.051 14.2436  14
   9   1   2 176.142 14.3922  11
   9   1   2 175.611 14.3246   5
   9   1   2 168.782 14.5306  10
   9   1   2 176.545 14.4049  15
   9   1   2 173.281 14.2291  14
   9   1   2 177.426 14.6854   3
  -9   1  -2 170.792 19.1701  13
   9   1   2 173.421 14.2577  12
  -9   1  -2 178.748 20.1751   7
   9   1   2 175.447 14.5501   9
   9   1   2 176.770 14.4049   6
   9   1   2 206.129 15.1409  20
   9   1   2 170.975 14.4481  17
 -10  -1  -2 14.6856 6.70989  13
  10  -1   2 19.4699 2.20670  15
  10  -1   2 23.2650 2.42035  20
  10  -1   2 20.6778 2.40190  17
  10  -1   2 16.8343 2.83908   9
  10  -1   2 18.7472 2.22550   6
  10  -1   2 13.6992 2.25915   3
  10  -1   2 16.3867 1.96533  10
  10  -1   2 15.6638 2.08545   8
  10  -1   2 16.3126 2.00969  12
  10   1   2 19.2978 2.29145  15
  10   1   2 21.4749 2.43372  20
  10   1   2 16.3827 2.06084   8
  10   1   2 18.5009 1.93495  12
 -10   1  -2 14.9457 7.01526   7
  10   1   2 14.7202 2.44941   3
 -10   1  -2 19.8933 7.36344  13
  10   1   2 15.4994 2.33707  11
  10   1   2 19.7805 2.33210  17
  10   1   2 19.2470 2.01593  14
  10   1   2 17.8038 2.72571   9
  10   1   2 16.3125 2.12412   5
  10   1   2 15.3314 2.39165  16
  10   1   2 16.6799 2.20074   6
  10   1   2 16.8346 1.86569  10
  11  -1   2 231.368 18.4126  15
  11  -1   2 221.594 18.2299  10
 -11  -1  -2 184.145 24.8398   7
  11  -1   2 225.734 18.2347  12
  11  -1   2 222.292 18.5911   9
  11  -1   2 229.530 18.4681  17
  11  -1   2 231.171 18.4489   6
 -11  -1  -2 191.382 24.5916  13
  11   1   2 233.714 18.4128  15
  11   1   2 224.869 18.6174   9
  11   1   2 222.002 18.2164  10
  11   1   2 215.266 18.2851   8
  11   1   2 220.232 18.5021   3
 -11   1  -2 202.410 24.5328  13
  11   1   2 230.204 18.2312  12
  11   1   2 224.728 18.4244   6
  11   1   2 231.134 18.2318  14
 -11   1  -2 164.946 24.6986   7
  11   1   2 238.811 18.5510  20
  12  -1   2 146.249 12.1268  17
 -12  -1  -2 113.940 19.7050  13
  12  -1   2 140.155 11.8631  10
  12  -1   2 148.706 12.0744  15
  12  -1   2 143.780 12.1300   6
  12  -1   2 136.152 11.9347   8
  12  -1   2 142.153 12.3680   9
  12  -1   2 146.523 11.8999  12
  12  -1   2 152.861 12.1112  20
  12   1   2 146.142 12.0554  17
  12   1   2 149.586 12.0837  15
  12   1   2 133.908 12.2798   3
  12   1   2 135.779 11.9017   8
  12   1   2 153.397 12.1388  20
  12   1   2 147.626 11.8873  12
  12   1   2 146.113 12.3584   9
  12   1   2 141.045 12.1080   6
  12   1   2 136.930 11.8372  10
  13  -1   2 51.9419 4.95962   6
  13  -1   2 51.7920 4.77353  20
  13  -1   2 46.1008 4.91020  17
  13  -1   2 51.4012 5.19615  15
  13  -1   2 61.9135 5.82273   9
  13  -1   2 47.5987 4.55934   8
  13  -1   2 47.4875 4.73011  10
  13   1   2 55.2755 5.17977   6
  13   1   2 50.9566 4.72468  17
  13   1   2 49.9050 5.15067  15
  13   1   2 51.1340 4.57551  12
  13   1   2 49.8097 4.88508  20
  13   1   2 50.8058 4.61286  10
  13   1   2 61.1308 6.18515   9
  14  -1   2 0.34785 0.70324  10
  14  -1   2 1.04051 1.03752  15
  14  -1   2 0.77742 1.04390   6
  14  -1   2 1.09267 0.97167  17
  14   1   2 0.26820 1.36536  17
  14   1   2 1.00710 1.02746   6
  14   1   2 1.28347 1.58677   9
  14   1   2 0.80183 0.64018  10
  14   1   2 0.80143 1.11867  15
  15  -1   2 3.17693 1.22210   6
  15  -1   2 3.69729 1.20320  15
  15  -1   2 4.19456 0.98036  17
  15   1   2 3.90254 1.42525   9
  15   1   2 6.84680 1.23040  15
  15   1   2 2.27064 0.85312   6
  15   1   2 5.67146 0.77629  10
  16  -1   2 8.55790 1.29991   6
  16  -1   2 9.56417 1.33861  15
  16  -1   2 9.51810 1.08761  10
  16   1   2 8.74090 1.09430  10
  16   1   2 9.59564 1.34950  15
  16   1   2 9.92489 1.38591   6
  17  -1   2 -0.0523 0.48069   6
  17   1   2 0.04713 0.40689   6
  17   2  -2 12.2009 1.24941   6
  16  -2  -2 8.62405 1.01134  10
  16  -2  -2 7.49971 1.16982   6
  16   2  -2 6.41454 1.21716  15
  16   2  -2 8.38221 1.22301   6
  15  -2  -2 1.82762 0.87204  17
  15  -2  -2 1.52876 0.79180  10
  15  -2  -2 2.01150 0.85109  15
  15  -2  -2 1.78362 1.36167   6
  15   2  -2 1.58877 0.54905  10
 -15   2   2 1.44357 0.86732   4
  15   2  -2 1.30802 0.80016   6
  15   2  -2 2.37965 0.98022  15
  14  -2  -2 52.8590 4.63665  10
  14  -2  -2 50.8833 4.87565   6
  14  -2  -2 50.2428 4.84379  17
  14  -2  -2 49.2870 4.81385  15
  14   2  -2 56.1548 5.33692   9
  14   2  -2 57.8584 4.93121   6
  14   2  -2 55.2681 4.56736  10
  14   2  -2 49.3011 4.79587  15
 -14   2   2 60.0888 4.85287   4
 -13  -2   2 83.5272 7.27503   4
  13  -2  -2 89.5855 7.60728  10
 -13  -2   2 58.9808 16.9111  13
 -13  -2   2 71.9362 19.8018   7
  13  -2  -2 79.2583 7.81562  15
  13  -2  -2 88.7014 8.08156   6
  13   2  -2 95.5982 8.12671  21
 -13   2   2 85.8165 7.34506   4
  13   2  -2 81.3561 7.14232  12
  13   2  -2 75.6689 7.90460   6
  13   2  -2 97.5040 8.17512  15
 -13   2   2 74.8661 18.2325  13
  12  -2  -2 259.899 20.4821  15
  12  -2  -2 247.860 20.5867  17
  12  -2  -2 262.281 20.5846   6
  12  -2  -2 245.431 20.4023   8
 -12  -2   2 224.041 28.7479   7
  12  -2  -2 251.844 20.3531  10
  12  -2  -2 235.810 20.3939  18
 -12  -2   2 214.277 28.1750  13
 -12  -2   2 242.759 20.4049   4
 -12   2   2 258.285 20.4780   4
  12   2  -2 262.945 20.4936  15
  12   2  -2 231.355 20.3201  18
  12   2  -2 249.745 20.6910  21
 -12   2   2 231.596 30.9769   7
  12   2  -2 261.957 20.3122  10
 -12   2   2 220.970 27.7527  13
  12   2  -2 256.888 20.5667   6
  12   2  -2 244.384 20.2876  12
  12   2  -2 260.087 20.7539   9
 -11  -2   2 0.48147 0.89541   4
  11  -2  -2 1.27576 1.71439   9
  11  -2  -2 4.92246 1.55765  21
  11  -2  -2 2.97618 0.91939  10
  11  -2  -2 1.93256 1.14115   6
  11  -2  -2 4.03432 1.21857  15
  11  -2  -2 2.57205 1.03438   8
 -11  -2   2 8.95710 7.08364  13
  11   2  -2 3.65756 1.08255  15
  11   2  -2 4.41403 1.47292  21
 -11   2   2 2.14182 6.43191   7
  11   2  -2 1.22928 1.10282   6
 -11   2   2 3.18549 1.45190   4
  11   2  -2 2.49632 0.78967  10
  11   2  -2 3.81571 1.19093  18
  11   2  -2 0.70387 1.14627  12
  11   2  -2 1.53319 1.67246   9
 -11   2   2 9.10816 7.14348  13
  11   2  -2 1.42881 2.12307   3
  10  -2  -2 16.6417 2.39781  18
  10  -2  -2 15.9534 2.68387  21
 -10  -2   2 22.2132 8.39886  13
  10  -2  -2 19.7954 2.90912   9
  10  -2  -2 17.6438 2.18743  15
  10  -2  -2 16.6937 1.93232  10
 -10  -2   2 19.7191 2.61387   4
  10  -2  -2 20.0147 2.26382   6
 -10   2   2 20.0489 7.95053  13
  10   2  -2 19.7211 2.93397   3
  10   2  -2 15.0880 2.21226  15
 -10   2   2 17.7064 8.53935   7
  10   2  -2 18.0448 2.68626   9
  10   2  -2 16.4931 2.58751  21
  10   2  -2 17.1169 2.37667  18
 -10   2   2 19.2401 2.19187   4
  10   2  -2 18.8228 1.90601  10
  10   2  -2 19.6445 2.20112   6
  10   2  -2 13.9271 1.83198  12
   9  -2  -2 37.4764 3.50291   9
  -9  -2   2 36.1196 10.6985  13
   9  -2  -2 28.5470 2.86189  15
   9   2  -2 26.3559 2.78183   6
   9   2  -2 26.6728 3.06409  18
   9   2  -2 26.6924 2.63233  14
   9   2  -2 25.1115 3.28297   3
   9   2  -2 25.6993 3.23791   9
  -9   2   2 26.2378 8.14756  13
  -8  -2   2 -0.1084 4.29072  13
   8  -2  -2 0.61913 6.40649   7
  -8   2   2 0.99054 4.46949  13
  -8   2   2 1.28794 4.43442   7
  -7  -2   2 382.240 35.1736  13
   7  -2  -2 351.851 36.3819   7
   7   2  -2 380.485 36.0787   7
  -7   2   2 390.909 35.1432  13
  -7   2   2 373.715 36.3844   7
   6  -2  -2 257.913 28.5094   7
  -6  -2   2 351.043 27.8419  13
  -6   2   2 246.923 27.3518   7
  -6   2   2 283.281 26.7514  13
  -5  -2   2 532.655 45.6182  13
   5  -2  -2 493.590 47.1045   7
   5   2  -2 492.252 47.4188   7
  -5   2   2 557.149 45.2682  13
   4  -2  -2 781.329 60.5636   7
  -4   2   2 595.100 57.6024  13
   3  -2  -2 1094.93 91.9156   7
  -3   2   2 1082.26 90.0336  13
   3   2  -2 1092.54 92.7675   7
  -2   2   2 1526.52 124.664  13
  -2   2   2 1524.06 125.464   7
   1   2  -2 916.612 72.5662   7
  -1   2   2 696.742 69.4498  13
  -1   2   2 930.729 70.4344   7
   0   2   2 96.7200 10.3795  13
   0   2   2 138.088 11.1955   7
   0   2  -2 93.7763 12.7309   7
  -1  -2  -2 65.7458 7.76162   7
   1   2   2 73.0842 7.46764   7
  -1   2  -2 76.8336 9.83672   7
   2  -2   2 6363.55 481.943   2
   2   2   2 5898.41 476.774   2
   2   2   2 5398.62 473.521   1
  -3  -2  -2 1813.09 143.441   7
  -3  -2  -2 1711.41 143.568   7
   3  -2   2 1681.40 143.948   7
  -3   2  -2 1827.81 143.246  13
  -3   2  -2 1786.92 144.702   7
  -4  -2  -2 811.864 69.4552   7
  -4   2  -2 856.670 70.4680   7
  -4   2  -2 844.793 69.0841  13
  -5  -2  -2 1736.74 119.446   7
  -5   2  -2 1228.88 114.129  13
  -5   2  -2 1251.25 115.360   7
  -6   2  -2 649.981 55.1844  13
  -7  -2  -2 13.6822 5.84577  13
  -7   2  -2 11.4401 5.23979   7
   8  -2   2 107.775 9.09126  10
   8  -2   2 119.819 9.48034  15
  -8  -2  -2 107.215 14.1696  13
   8   2   2 93.0997 9.28497  11
  -8   2  -2 111.276 13.2856  13
   8   2   2 118.465 9.48148  15
  -8   2  -2 106.044 14.5690   7
   9  -2   2 31.4828 3.84098   9
   9  -2   2 39.0288 4.49567  20
   9  -2   2 37.8849 3.61504  17
   9  -2   2 37.3970 3.58654   6
  -9  -2  -2 36.2960 8.90469  13
   9  -2   2 34.3724 3.36020  12
   9  -2   2 35.9605 3.50862  15
   9  -2   2 34.3677 3.27485  10
  -9   2  -2 38.5550 9.88128   7
   9   2   2 35.8886 3.48634   6
   9   2   2 36.4139 3.48634  11
   9   2   2 36.4058 3.46885   5
   9   2   2 38.5242 3.83979  20
   9   2   2 36.7677 3.56772  15
   9   2   2 36.4683 3.78407   9
   9   2   2 39.3624 3.29699  14
   9   2   2 42.9232 3.71012  21
   9   2   2 33.4783 3.54731   3
   9   2   2 37.4295 3.31448  12
  -9   2  -2 51.2746 9.53192  13
   9   2   2 36.6355 3.67929  10
  10  -2   2 165.659 13.4828  15
  10  -2   2 159.160 13.6834   9
  10  -2   2 150.036 13.4055   8
  10  -2   2 165.540 13.5777  17
  10  -2   2 162.661 13.5021   6
  10  -2   2 151.809 13.2990  10
  10  -2   2 168.210 13.9391  19
  10  -2   2 178.924 13.5874  20
 -10  -2  -2 172.916 20.3850  13
  10  -2   2 158.007 13.3115  12
  10   2   2 158.927 13.2837  10
  10   2   2 159.894 13.4613   6
 -10   2  -2 159.537 20.7219   7
  10   2   2 156.644 13.4557  16
  10   2   2 165.236 13.5021  17
  10   2   2 166.179 13.4720  15
  10   2   2 170.197 13.2808  14
  10   2   2 158.142 13.3903   5
  10   2   2 170.910 13.5688  20
  10   2   2 165.950 13.4815  11
  10   2   2 159.820 13.2893  12
  10   2   2 149.811 13.5124   3
  10   2   2 156.716 13.6611   9
  11  -2   2 71.5548 6.00165  10
  11  -2   2 68.8748 6.56579   9
  11  -2   2 68.7026 6.02067  12
 -11  -2  -2 50.6517 12.3887  13
  11  -2   2 69.3401 6.24249  15
  11  -2   2 68.0935 6.09420   8
  11  -2   2 67.1423 6.28557  17
  11  -2   2 74.0584 6.27020   6
  11  -2   2 67.5199 6.30684  20
  11   2   2 70.9393 5.93622  10
  11   2   2 72.7980 5.98754  12
  11   2   2 73.0410 6.49179   3
  11   2   2 71.7531 6.19338  15
  11   2   2 70.1262 6.46869   9
 -11   2  -2 50.9402 13.5559   7
  11   2   2 76.8475 6.65382  17
  11   2   2 70.8971 6.20852   6
 -11   2  -2 69.3158 15.2345  13
  11   2   2 62.0682 6.20502  16
  11   2   2 70.5764 6.01198  14
  11   2   2 70.3484 6.59375  20
  12  -2   2 30.7541 3.72731  20
  12  -2   2 40.0886 3.87167   6
  12  -2   2 32.3319 3.84065  17
  12  -2   2 38.2123 3.75432  15
  12  -2   2 39.6748 3.62673   8
  12  -2   2 40.0991 3.51498  10
  12  -2   2 40.7573 4.33024   9
 -12  -2  -2 36.1430 11.3282  13
  12   2   2 37.6781 3.76877  15
  12   2   2 39.3003 3.50694  12
  12   2   2 43.0451 4.34840   9
 -12   2  -2 15.5071 12.2389   7
  12   2   2 29.7013 3.94548  20
  12   2   2 41.0941 3.81110   6
  12   2   2 34.3577 3.69942  17
  12   2   2 40.5607 3.43482  10
  12   2   2 39.6491 4.35003   3
  13  -2   2 29.9607 2.92711  10
  13  -2   2 26.2243 3.30524  17
  13  -2   2 29.7448 3.16679  20
  13  -2   2 31.4432 3.25221  15
  13  -2   2 29.9539 3.25619   6
  13  -2   2 33.4413 3.80635   9
  13  -2   2 30.5244 3.00460   8
  13   2   2 29.2954 3.15552  17
  13   2   2 30.7372 3.24268  15
  13   2   2 31.0371 3.95645   3
  13   2   2 28.3763 3.22226   6
  13   2   2 32.3428 2.98495  12
  13   2   2 30.5345 2.83205  10
  13   2   2 30.5357 3.71157   9
  14  -2   2 11.3025 1.91318  17
  14  -2   2 8.59935 1.54740   8
  14  -2   2 10.5473 1.89717  15
  14  -2   2 9.41495 1.40909  10
  14  -2   2 10.5595 2.12019  20
  14  -2   2 10.0304 1.60855   6
  14   2   2 9.09690 1.95915   9
  14   2   2 11.5868 1.39276  12
  14   2   2 9.83520 1.40090  10
  14   2   2 11.0524 1.61104   6
  14   2   2 12.2677 1.91691  15
  15  -2   2 0.26686 0.82448  17
  15  -2   2 0.73602 0.93218   6
  15   2   2 -0.0028 2.22546   9
  15   2   2 0.51477 0.53509  10
  15   2   2 0.78138 0.99262   6
  15   2   2 0.55500 1.11152  15
  16  -2   2 -0.1128 0.57853   6
  16  -2   2 0.03271 0.44665  10
  16  -2   2 0.06231 0.68336  15
  16   2   2 -0.0510 0.67432  15
  16   2   2 0.54430 0.63189  10
  16   2   2 0.01845 0.58573   6
  17   2   2 12.9916 1.39548  15
  17   2   2 18.3851 1.56164   6
  17   3  -2 12.9174 1.27269   6
  16  -3  -2 24.6031 2.37794  17
  16  -3  -2 14.4134 2.04244   6
  16  -3  -2 23.4506 1.89676  10
  16   3  -2 18.3281 2.05768  15
  16   3  -2 22.3591 2.05694   6
  15  -3  -2 6.55003 1.15384  10
  15  -3  -2 8.34767 1.43048   6
  15  -3  -2 8.40507 1.47922  17
 -15   3   2 7.07430 1.12502   4
  15   3  -2 8.56100 1.21608  15
  15   3  -2 8.11234 1.29376   6
  14  -3  -2 51.8661 4.72631   6
 -14  -3   2 46.9889 4.97940   4
  14  -3  -2 51.9673 4.49886  10
  14  -3  -2 50.6984 4.75354  17
  14  -3  -2 49.4355 4.62403  15
  14   3  -2 50.8713 4.72103   6
  14   3  -2 51.3436 4.64529  15
 -14   3   2 53.5629 4.68730   4
  14   3  -2 51.5400 4.43738  10
  14   3  -2 57.7562 5.18873   9
 -13  -3   2 12.8832 2.03946   4
  13  -3  -2 17.4567 2.28230  15
  13  -3  -2 15.3279 2.78076  17
  13  -3  -2 16.0647 2.31442   6
  13  -3  -2 16.9353 2.02824   8
  13  -3  -2 12.3705 1.90357  10
 -13  -3   2 4.64487 7.44093  13
 -13   3   2 29.4151 16.7997  13
  13   3  -2 16.5101 2.71391   6
  13   3  -2 17.9822 2.22225  15
  13   3  -2 17.5213 3.18960   9
 -13   3   2 14.7656 2.11109   4
 -13   3   2 4.71981 9.97107   7
  13   3  -2 21.6189 3.25039  21
  13   3  -2 15.6398 1.83859  12
  13   3  -2 15.3359 1.74030  10
  12  -3  -2 142.850 12.2254   8
  12  -3  -2 155.852 12.3803   6
  12  -3  -2 150.775 12.1553  10
  12  -3  -2 152.369 12.3018  15
  12  -3  -2 141.500 12.2177  18
 -12  -3   2 161.800 21.7100  13
 -12  -3   2 140.001 12.1862   4
 -12  -3   2 116.608 19.8185   7
  12  -3  -2 145.729 12.4489  17
  12   3  -2 132.053 12.0848  18
 -12   3   2 129.023 22.8104   7
  12   3  -2 147.792 12.0797  10
  12   3  -2 155.246 12.3075  15
  12   3  -2 154.051 12.6139   9
  12   3  -2 149.517 12.5266  21
  12   3  -2 147.469 12.0921  12
  12   3  -2 148.182 12.3337   6
 -12   3   2 153.978 12.3024   4
 -12   3   2 148.326 20.6716  13
  11  -3  -2 -0.0357 0.84002  10
  11  -3  -2 0.38612 1.02195  15
  11  -3  -2 1.03284 1.06914   6
  11  -3  -2 0.09624 1.05809  18
  11  -3  -2 -0.2128 1.22191  21
 -11  -3   2 0.77572 6.50620  13
  11   3  -2 0.85709 1.03188   6
 -11   3   2 -0.0120 6.05940  13
  11   3  -2 0.91519 0.99383  12
  11   3  -2 -0.8871 1.24611  21
 -11   3   2 1.17039 1.04218   4
  11   3  -2 0.48879 1.09525  10
  11   3  -2 -0.3555 2.00589   3
 -11   3   2 -0.2132 6.24216   7
  11   3  -2 1.45750 1.61715   9
  11   3  -2 0.65344 1.13790  15
  10  -3  -2 155.135 11.9664  21
 -10  -3   2 115.361 11.6254   4
  10  -3  -2 145.909 11.8226   6
  10  -3  -2 145.011 12.0770   9
  10  -3  -2 139.821 11.6184  10
  10  -3  -2 143.092 11.8085  18
 -10  -3   2 137.880 19.4471  13
  10  -3  -2 144.359 11.7377  15
  10   3  -2 147.242 11.9375  21
  10   3  -2 141.519 11.5691  10
 -10   3   2 149.168 18.6347  13
  10   3  -2 147.593 11.7420  15
  10   3  -2 139.058 11.7647   6
  10   3  -2 140.185 11.8166  18
 -10   3   2 148.591 21.6508   7
 -10   3   2 137.504 11.7467   4
  10   3  -2 143.990 12.0153   3
  10   3  -2 141.430 11.9717   9
  10   3  -2 123.909 11.5314  12
  -9  -3   2 221.338 24.9695  13
   9  -3  -2 210.325 18.5786  15
   9  -3  -2 228.508 18.6559   9
   9  -3  -2 235.658 18.5111  18
   9  -3  -2 236.523 18.6443  21
   9  -3  -2 235.742 18.6678   6
  -9   3   2 220.699 18.4080   4
   9   3  -2 225.142 18.4201   6
   9   3  -2 219.701 18.5544   9
  -9   3   2 239.052 27.4332   7
   9   3  -2 215.447 18.6048  18
   9   3  -2 214.629 18.2426  12
   9   3  -2 229.041 18.3851  15
   9   3  -2 213.418 18.2402  14
   9   3  -2 225.182 18.5417   3
   8  -3  -2 60.3213 5.94775   9
   8  -3  -2 61.5772 13.9250   7
  -8  -3   2 91.6857 12.1242  13
  -8   3   2 81.8886 11.7055  13
   8   3  -2 63.9401 5.83160   3
  -8   3   2 64.3269 12.7285   7
   7  -3  -2 9.10354 6.96814   7
  -7   3   2 6.16765 4.87104  13
  -7   3   2 13.1911 6.60652   7
   6  -3  -2 40.1638 9.73248   7
  -6  -3   2 40.7410 8.55687  13
  -6   3   2 43.1988 9.81690   7
  -6   3   2 34.1789 7.93379  13
   5  -3  -2 651.735 57.2054   7
  -5   3   2 613.190 56.0039   7
  -5   3   2 641.044 54.9210  13
   4  -3  -2 2.37387 5.37566   7
   4   3  -2 9.04767 6.18722   7
  -4   3   2 3.03325 3.64155  13
  -4   3   2 6.85808 4.66478   7
   3  -3  -2 1213.61 101.054   7
  -3   3   2 1137.11 98.7612  13
  -3   3   2 1100.38 99.8600   7
   3   3  -2 1346.71 101.823   7
   2  -3  -2 2056.25 164.092   7
   2   3  -2 1991.14 164.339   7
  -2   3   2 1875.59 163.093   7
  -2   3   2 2024.26 162.184  13
  -1   3   2 57.5386 7.17451  13
  -1   3   2 66.3957 8.49879   7
   0  -3   2 1258.51 102.521   7
   0  -3  -2 1218.69 102.303   7
   0   3   2 1278.27 101.247  13
   0   3  -2 1245.10 103.051   7
   0   3   2 1178.66 101.883   7
   1  -3   2 4311.09 330.997   2
   1   3   2 3807.80 320.306   1
   1   3   2 3775.62 332.764   2
  -1   3  -2 3927.59 321.687   1
   2  -3   2 251.713 23.4115   7
  -2   3  -2 262.102 23.7000   7
  -2   3  -2 239.391 20.8656  13
   3  -3   2 56.4266 8.64449   7
  -3  -3  -2 86.6148 8.29623   7
  -3   3  -2 58.8315 6.50366  13
  -3   3  -2 54.4623 8.97808   7
   4  -3   2 839.465 76.7170   7
  -4  -3  -2 950.509 76.2489   7
  -4   3  -2 936.699 77.9506   7
  -4   3  -2 946.845 75.6271  13
   5  -3   2 55.8007 8.03165   7
  -5   3  -2 62.1841 9.69301   7
  -5   3  -2 55.9080 7.26102  13
  -6   3  -2 1009.44 82.1463  13
  -6   3  -2 957.817 84.3086   7
  -7   3  -2 276.727 29.4854   7
  -7   3  -2 314.781 27.6916  13
   8  -3   2 1.04664 0.76008  12
   8  -3   2 1.14663 1.07653  17
   8  -3   2 0.29420 0.94127  15
   8  -3   2 -0.1451 0.63150  10
  -8  -3  -2 0.27150 4.46074  13
  -8   3  -2 2.30222 3.99063  13
   8   3   2 -0.3658 0.92066   3
   8   3   2 -0.1912 1.10153   9
   8   3   2 0.63063 0.65999  12
  -8   3  -2 2.07473 4.48150   7
   8   3   2 1.23058 0.68713  14
   8   3   2 0.48089 0.94916  15
   8   3   2 0.29041 0.78373   6
   8   3   2 -0.1112 0.81573   5
   8   3   2 0.96198 0.92837  11
  -9  -3  -2 11.9627 6.49597  13
   9  -3   2 13.9238 2.21210   9
   9  -3   2 13.7185 1.91260   6
   9  -3   2 12.9658 1.84857   8
   9  -3   2 11.8179 1.76744  12
   9  -3   2 11.2897 1.93837  15
   9  -3   2 12.7340 1.61842  10
   9  -3   2 10.9227 1.97279  20
   9  -3   2 12.7017 2.10439  17
   9  -3   2 11.2422 1.98402  19
   9   3   2 13.4636 2.00524  11
   9   3   2 13.1021 1.85245   6
   9   3   2 14.9555 2.08220  21
   9   3   2 13.1632 1.83060  10
  -9   3  -2 11.8675 5.86047  13
   9   3   2 13.4467 1.79397   5
   9   3   2 11.6300 2.16008  20
   9   3   2 13.0512 1.56933  14
   9   3   2 11.6062 1.61314  12
   9   3   2 13.8416 2.08876   3
   9   3   2 12.5166 2.32293   9
   9   3   2 12.6267 1.93280  15
  10  -3   2 62.9545 5.64594   8
  10  -3   2 61.5430 5.76413  19
  10  -3   2 61.6611 5.49396  10
  10  -3   2 64.2464 6.09104   9
  10  -3   2 67.3241 5.75290   6
  10  -3   2 61.6338 5.84001  17
 -10  -3  -2 62.1225 13.0976  13
 -10  -3  -2 55.6123 10.9883   7
  10  -3   2 65.5099 5.72823  15
  10  -3   2 63.8516 5.78864  20
  10   3   2 58.8691 5.75768  16
  10   3   2 66.8335 5.85412   3
  10   3   2 63.6068 5.47127  12
  10   3   2 64.5194 5.45009  14
 -10   3  -2 72.6983 15.4690   7
  10   3   2 67.3618 5.71734   6
  10   3   2 67.8581 5.72049  15
  10   3   2 64.5752 5.72488  11
  10   3   2 63.0274 5.88457  20
  10   3   2 66.3971 5.99333   9
  10   3   2 65.1295 5.44640  10
  10   3   2 60.8365 5.75025  17
  11  -3   2 21.7234 3.28927  19
 -11  -3  -2 24.1881 9.43562  13
  11  -3   2 25.6558 2.92348  20
  11  -3   2 22.8262 2.70712   8
  11  -3   2 27.2509 3.44170   9
  11  -3   2 21.8130 2.56355  10
  11  -3   2 27.3516 2.87089  15
  11  -3   2 27.3398 3.00529  17
  11  -3   2 23.9154 2.88915   6
 -11   3  -2 17.3878 8.98213   7
  11   3   2 25.7858 2.54214  14
  11   3   2 26.1560 2.90641  15
  11   3   2 24.6654 2.82397   6
  11   3   2 26.2550 2.53372  12
  11   3   2 25.9183 3.01070  16
  11   3   2 23.2320 3.12739   3
  11   3   2 25.8772 2.46254  10
  11   3   2 24.3257 3.09733  17
  11   3   2 24.8924 3.29060   9
  12  -3   2 159.645 13.3196   9
  12  -3   2 154.206 13.0955  20
 -12  -3  -2 134.590 21.1251  13
  12  -3   2 158.186 13.0978   6
  12  -3   2 161.230 13.0873  15
  12  -3   2 158.598 13.1649  17
  12  -3   2 155.656 12.8974  10
  12  -3   2 150.058 12.9786   8
  12   3   2 146.581 13.2216  20
  12   3   2 161.839 13.0610  15
  12   3   2 159.814 12.8406  10
  12   3   2 168.480 13.3702   9
  12   3   2 157.842 12.8817  14
 -12   3  -2 94.9385 21.7312   7
  12   3   2 160.243 12.8721  12
  12   3   2 150.918 13.0566   6
  12   3   2 160.244 13.2611   3
  13  -3   2 27.6411 2.71240  10
  13  -3   2 25.8485 2.76290   8
  13  -3   2 28.9156 3.06361  15
  13  -3   2 25.9847 3.13650  17
  13  -3   2 28.1336 2.98500  20
  13  -3   2 25.7894 2.96696   6
  13   3   2 26.4292 2.69108  12
  13   3   2 25.0575 3.56035   3
  13   3   2 27.8217 3.01048  15
  13   3   2 28.4632 2.58250  10
  13   3   2 26.6774 3.61371   9
  13   3   2 25.7932 2.91962   6
  14  -3   2 4.94534 1.04394   8
  14  -3   2 3.97761 0.83490  10
  14  -3   2 4.97039 1.37201  20
  14  -3   2 4.08212 1.11054   6
  14  -3   2 6.44016 1.33276  15
  14  -3   2 7.23533 1.43282  17
  14   3   2 6.74370 1.05887  12
  14   3   2 4.26537 1.03701   6
  14   3   2 5.61074 1.86804   9
  14   3   2 7.73471 1.39845  15
  14   3   2 4.90085 0.83345  10
  15  -3   2 26.7713 2.66147  15
  15  -3   2 28.2338 2.48832  10
  15  -3   2 23.5847 2.55402  17
  15  -3   2 20.3750 2.47782   6
  15   3   2 26.1608 2.82211   6
  15   3   2 31.4508 2.77360  15
  15   3   2 22.0555 2.23499  10
  15   3   2 23.7540 3.47182   9
  16  -3   2 16.0554 1.73532   6
  16  -3   2 17.5400 1.65432  10
  16  -3   2 17.4709 1.84197  17
  16   3   2 18.4495 1.81522  15
  16   3   2 18.6901 1.80939   6
  17   3   2 18.5195 1.80803   6
  17   4  -2 24.4582 2.19115   6
  16  -4  -2 33.3765 2.98888   6
  16  -4  -2 33.6358 3.05717  17
  16  -4  -2 37.8652 2.98309  10
  16   4  -2 29.7432 2.99584  15
  16   4  -2 39.4061 3.11664   6
  15  -4  -2 15.3274 1.63113  10
  15  -4  -2 10.7895 1.68090  17
  15  -4  -2 10.3842 1.51432   6
  15   4  -2 10.5815 1.56563  15
  15   4  -2 13.0257 1.84172   6
  15   4  -2 11.4613 2.20505   9
  14  -4  -2 5.80705 1.01614  10
  14  -4  -2 6.11628 1.33599  17
  14  -4  -2 7.14399 1.15703   8
  14  -4  -2 5.32948 1.13022   6
  14  -4  -2 7.54560 1.30250  15
  14   4  -2 4.10771 1.07279   6
 -14   4   2 6.65145 1.35990   4
  14   4  -2 5.32144 1.68387   9
  14   4  -2 6.49778 1.19816  15
 -13  -4   2 -0.4574 7.40690  13
  13  -4  -2 0.87656 0.92981   8
  13  -4  -2 0.51521 1.03984   6
 -13  -4   2 0.82840 0.90666   4
  13  -4  -2 0.67267 0.78756  10
  13  -4  -2 -0.7750 1.21898  17
  13  -4  -2 0.36339 1.06021  15
  13   4  -2 0.75860 1.03936  15
  13   4  -2 0.29631 0.98934  10
  13   4  -2 -0.0384 1.00745   6
  13   4  -2 0.27989 0.77305  12
  13   4  -2 -0.2991 1.70183   9
  13   4  -2 0.01474 1.20169  21
 -13   4   2 1.36845 0.97673   4
  12  -4  -2 2.78076 1.17595   6
 -12  -4   2 8.67928 8.56467  13
  12  -4  -2 5.98348 1.57851  17
  12  -4  -2 4.83560 1.15681   8
  12  -4  -2 5.24666 1.06043  10
  12  -4  -2 4.63739 1.26970  15
 -12  -4   2 4.40860 1.06263   4
  12   4  -2 3.23370 1.13221   6
  12   4  -2 6.76500 1.51947  21
  12   4  -2 3.05409 0.80193  10
  12   4  -2 3.73138 0.90969  18
 -12   4   2 0.58042 8.17867   7
 -12   4   2 0.74015 7.89776  13
  12   4  -2 3.65047 2.25884   3
  12   4  -2 5.20829 0.95783  12
  12   4  -2 3.83897 1.20474  15
  12   4  -2 4.99167 1.87076   9
 -12   4   2 3.63889 1.17586   4
  11  -4  -2 158.387 13.0013  18
  11  -4  -2 159.529 12.9894  15
 -11  -4   2 124.934 12.8500   4
  11  -4  -2 159.395 13.0360   6
 -11  -4   2 202.302 27.8777  13
  11  -4  -2 155.196 12.8799  10
 -11   4   2 163.973 13.0327   4
  11   4  -2 161.570 13.1862  21
  11   4  -2 157.170 13.0086   6
  11   4  -2 157.192 13.2658   9
 -11   4   2 174.149 33.3261   7
  11   4  -2 164.489 13.0011  15
  11   4  -2 157.838 12.7836  12
  11   4  -2 144.886 12.9115  18
  11   4  -2 159.909 13.3011   3
 -11   4   2 137.630 19.8390  13
  10  -4  -2 211.471 17.5973  10
  10  -4  -2 223.175 17.8815  21
  10  -4  -2 220.880 17.7771  18
 -10  -4   2 180.164 17.6026   4
  10  -4  -2 209.250 17.7719  20
  10  -4  -2 221.860 17.7599   6
  10  -4  -2 214.078 17.7026  15
 -10  -4   2 219.509 25.8530  13
  10   4  -2 218.247 17.6966  15
  10   4  -2 226.115 17.9506   3
 -10   4   2 222.145 28.7153   7
  10   4  -2 223.561 17.7392   6
  10   4  -2 192.856 17.5139  12
  10   4  -2 204.500 17.7454  18
  10   4  -2 213.619 17.5318  10
  10   4  -2 214.680 17.8494  21
 -10   4   2 228.408 17.7436   4
  10   4  -2 217.498 17.5359  14
 -10   4   2 243.321 25.2246  13
  10   4  -2 225.097 17.9075   9
  -9  -4   2 251.976 21.3219   4
   9  -4  -2 255.175 21.2974  20
   9  -4  -2 262.898 21.3015  18
  -9  -4   2 274.420 28.5724  13
   9  -4  -2 278.176 21.3817  21
   9  -4  -2 264.819 21.2500   6
   9  -4  -2 246.990 21.1933  15
   9   4  -2 259.554 21.1953  15
   9   4  -2 254.342 21.3266  18
   9   4  -2 246.443 21.2068   6
  -9   4   2 274.108 21.2884   4
   9   4  -2 256.857 21.3641   3
   9   4  -2 251.468 21.3617   9
  -9   4   2 252.662 27.2350  13
  -9   4   2 266.482 31.1571   7
  -8  -4   2 18.5700 7.57973  13
   8  -4  -2 15.0149 2.11012  18
   8  -4  -2 11.4472 8.90771   7
   8   4  -2 10.1904 2.06287   9
  -8   4   2 14.4719 7.99798   7
  -8   4   2 12.7383 6.29608  13
   8   4  -2 12.1150 1.62154  15
   8   4  -2 11.9626 1.68027   6
   8   4  -2 12.4208 1.87757   3
   7  -4  -2 36.6344 10.4332   7
  -7  -4   2 34.3664 8.96564  13
  -7   4   2 34.2486 10.1370   7
   7   4  -2 45.6561 16.5854   7
  -7   4   2 28.1473 7.38512  13
   6  -4  -2 89.5122 14.8425   7
   6   4  -2 73.2802 22.0153   7
  -6   4   2 79.8066 11.2742  13
  -6   4   2 80.2578 13.1905   7
   5  -4  -2 363.145 36.2378   7
  -5   4   2 395.483 33.6917  13
   5   4  -2 323.956 35.6038   7
  -5   4   2 395.941 36.0297   7
   4  -4  -2 193.896 22.5376   7
   4   4  -2 198.023 22.9106   7
  -4   4   2 218.951 22.5918   7
  -4   4   2 220.402 20.2494  13
   3  -4  -2 2.34892 5.02404   7
  -3   4   2 2.05771 3.24354  13
  -3   4   2 4.04498 4.42068   7
   3   4  -2 5.64478 5.52787   7
   2  -4  -2 197.357 20.2200   7
   2   4  -2 205.577 21.1026   7
  -2   4   2 176.498 19.2171   7
  -2   4   2 190.788 18.0598  13
   1  -4  -2 107.718 13.1334   7
  -1  -4   2 109.032 13.5462   7
   1   4  -2 120.166 14.6303   7
  -1   4   2 106.990 12.6646   7
  -1   4   2 107.566 11.2245  13
   0  -4  -2 1353.74 106.031   7
   0  -4   2 1272.82 106.152   7
   0   4  -2 1246.38 106.725   7
   0   4   2 1262.51 105.715   7
   0   4   2 1219.10 104.345  13
   1   4   2 4213.36 342.640   7
   2  -4   2 391.676 34.7658   7
  -2   4  -2 367.049 34.8886   7
  -3  -4  -2 243.780 19.4559   7
   3  -4   2 164.996 19.2624   7
  -3   4  -2 180.757 18.0381  13
  -3   4  -2 173.057 19.7688   7
   4  -4   2 597.983 58.2755   7
  -4  -4  -2 677.235 55.2045   7
  -4   4  -2 639.276 53.6540  13
  -4   4  -2 657.736 56.9885   7
   5  -4   2 134.545 14.9539   7
  -5   4  -2 129.694 16.3029   7
  -5   4  -2 125.309 12.9155  13
   6  -4   2 -1.4477 4.07670   7
  -6   4  -2 3.29074 4.98090   7
  -6   4  -2 -0.0353 2.79332  13
  -7   4  -2 297.745 25.8347  13
  -7   4  -2 229.753 27.5911   7
   8  -4   2 204.060 17.7731  10
   8  -4   2 197.748 17.7345   9
   8  -4   2 214.493 17.7017  20
   8  -4   2 243.595 18.0920   6
   8   4   2 216.170 17.4484  14
  -8   4  -2 216.629 25.3172   7
   8   4   2 217.829 17.6525  21
   8   4   2 217.872 17.6035   5
   8   4   2 205.124 18.0425   3
  -8   4  -2 240.937 21.7729  13
   8   4   2 202.576 17.5539   6
   8   4   2 206.958 17.6456  16
   8   4   2 218.187 17.4934  12
   9  -4   2 28.9926 2.96489  15
   9  -4   2 30.6336 3.35170   9
   9  -4   2 26.7928 2.65954  10
  -9  -4  -2 31.5361 9.55184  13
   9  -4   2 25.6748 2.86480   8
   9  -4   2 28.5649 2.95191   6
   9  -4   2 28.6724 3.05908  19
   9  -4   2 28.4818 3.11428  20
   9  -4   2 29.9645 3.09888  17
   9   4   2 28.0493 2.63382  14
   9   4   2 27.5459 2.66905  12
  -9   4  -2 30.0479 7.74067  13
   9   4   2 26.2559 2.83110   5
   9   4   2 32.6758 3.03267  21
   9   4   2 27.3112 3.26966   9
   9   4   2 25.6575 2.61184  10
   9   4   2 28.4072 3.11519  16
   9   4   2 25.9198 2.87604   6
   9   4   2 25.5608 3.04424   3
   9   4   2 30.7649 3.40247  20
  -9   4  -2 25.3949 9.74711   7
   9   4   2 29.7213 2.95179  15
   9   4   2 25.7584 2.88708  11
  10  -4   2 10.9639 2.29667   9
  10  -4   2 14.8981 2.10116  19
  10  -4   2 16.1432 2.21818  20
  10  -4   2 22.1300 3.51115  17
  10  -4   2 8.81190 1.63528   6
 -10  -4  -2 8.19757 7.40582  13
  10  -4   2 8.91183 1.85193   8
  10   4   2 9.80995 1.77709   6
  10   4   2 13.3155 1.58795  10
  10   4   2 12.6289 1.99884  16
 -10   4  -2 8.73359 8.14718   7
  10   4   2 17.3684 2.09158  14
  10   4   2 14.0450 2.24504  20
  10   4   2 12.5468 3.08063   3
  11  -4   2 16.7445 2.39853  15
  11  -4   2 14.5155 1.88675  10
  11  -4   2 15.7066 2.33238  20
  11  -4   2 15.3009 2.54744  17
  11  -4   2 14.1744 2.17024   8
  11  -4   2 15.4945 2.26252   6
  11  -4   2 14.8348 2.29980  19
  11   4   2 14.4681 2.67020   3
  11   4   2 14.9807 2.00055  14
  11   4   2 16.2639 1.81802  10
  11   4   2 14.1364 2.49129  20
  11   4   2 16.1208 2.36243  15
  11   4   2 13.8699 2.50102  16
  11   4   2 15.4234 2.64864   9
  11   4   2 15.6432 1.92374  12
  11   4   2 15.8211 2.21254   6
  12  -4   2 48.0279 4.53876   6
  12  -4   2 48.6323 4.73226  17
  12  -4   2 47.1798 4.29979  10
  12  -4   2 52.9064 4.61328  20
 -12  -4  -2 19.3802 9.51531  13
  12  -4   2 50.4652 4.62688  15
  12  -4   2 46.2721 4.61165  19
  12  -4   2 44.4170 4.42970   8
  12   4   2 43.8357 4.96910   3
  12   4   2 49.3791 4.27155  12
  12   4   2 50.5570 4.53526  15
  12   4   2 49.7129 4.33771  14
  12   4   2 50.0149 4.91496   9
  12   4   2 48.4160 4.18690  10
  12   4   2 45.5812 4.44466   6
 -12   4  -2 35.8501 13.8986   7
  13  -4   2 76.5244 7.11011   6
  13  -4   2 81.4184 7.04631   8
  13  -4   2 83.4920 7.14919  15
  13  -4   2 83.5468 7.14041  20
  13  -4   2 80.4275 7.28920  17
  13  -4   2 80.0730 6.92752  10
  13   4   2 87.2579 7.50062   9
  13   4   2 85.5160 7.12871  15
  13   4   2 81.0567 6.83659  10
  13   4   2 80.6424 6.90872  12
  13   4   2 82.9220 7.50415   3
  13   4   2 80.3479 7.09688   6
  14  -4   2 63.5056 5.47550  20
  14  -4   2 58.1618 5.06025  10
  14  -4   2 57.5842 5.34263  17
  14  -4   2 56.4402 5.19493   6
  14  -4   2 60.0031 5.25201  15
  14  -4   2 57.6743 5.19813   8
  14   4   2 60.6991 5.56191   9
  14   4   2 56.5970 5.02446  12
  14   4   2 58.6669 5.12216  10
  14   4   2 57.8950 5.20470   6
  15  -4   2 28.7507 2.72109   6
  15  -4   2 29.3786 2.77522   8
  15  -4   2 29.4583 2.64043  10
  15  -4   2 26.2617 2.83372  17
  15   4   2 28.0198 2.81474  15
  15   4   2 29.2415 3.28159   9
  15   4   2 29.8289 2.79269   6
  16  -4   2 0.44471 0.66304  17
  16  -4   2 -0.0006 0.41428  10
  16  -4   2 0.26703 0.55734   6
  16   4   2 0.21220 0.55678   6
  16   4   2 0.83708 0.67872  15
  16  -5  -2 0.25716 0.55095  17
  16  -5  -2 0.44556 0.45599  10
  16   5  -2 0.38483 0.57746   6
  16   5  -2 0.70364 0.54227  15
  15  -5  -2 1.70050 0.72725   6
  15  -5  -2 0.61538 0.59640  10
  15  -5  -2 1.33730 0.88846  17
  15   5  -2 1.44724 0.81109  15
  15   5  -2 1.39093 0.70449   6
  15   5  -2 1.12668 1.11736   9
  14  -5  -2 54.6753 4.70502   8
  14  -5  -2 52.6814 4.63500  10
  14  -5  -2 56.2665 4.97330  17
  14   5  -2 56.1902 4.80586   6
  14   5  -2 55.2009 4.77567  15
  14   5  -2 49.2081 4.54280  12
  14   5  -2 57.3150 5.22550   9
 -14   5   2 46.2177 5.35520   4
  13  -5  -2 55.8683 4.88869   8
 -13  -5   2 53.3237 4.83016   4
  13  -5  -2 54.6637 4.82022  10
  13  -5  -2 53.4684 4.93170   6
  13  -5  -2 54.4101 5.21408  17
  13   5  -2 56.0576 4.98775   6
  13   5  -2 55.5298 4.96340  15
  13   5  -2 54.1885 5.42198   9
 -13   5   2 55.2151 5.00858   4
  13   5  -2 55.0249 4.72660  12
  12  -5  -2 64.8279 5.93699  20
 -12  -5   2 73.2057 16.2275  13
  12  -5  -2 66.4810 5.95936  15
  12  -5  -2 66.0852 5.93590   8
  12  -5  -2 69.9684 6.00787   6
  12  -5  -2 67.4958 5.80061  10
  12   5  -2 66.4159 5.96184   6
 -12   5   2 73.0413 6.02606   4
  12   5  -2 72.4024 6.73915   3
 -12   5   2 55.4654 16.7668   7
  12   5  -2 66.9251 5.96111  15
  12   5  -2 66.3096 6.15597  21
 -12   5   2 52.9834 13.1250  13
  12   5  -2 66.7260 5.75413  12
  12   5  -2 62.7910 6.33695   9
  11  -5  -2 1.87748 1.16410  20
 -11  -5   2 1.52295 0.91100   4
  11  -5  -2 2.36440 0.99068  10
  11  -5  -2 2.94858 1.20166   6
  11  -5  -2 1.62165 1.20813  15
 -11  -5   2 3.02026 7.73317  13
 -11   5   2 -0.1888 9.83661  13
  11   5  -2 2.30591 1.18975  15
 -11   5   2 6.72425 9.34315   7
  11   5  -2 2.85682 1.29318  21
  11   5  -2 1.75557 1.62029   9
  11   5  -2 2.43573 1.05653   6
  11   5  -2 0.88027 2.13758   3
  11   5  -2 1.63003 1.06335  18
  11   5  -2 2.60653 0.86148  12
 -11   5   2 1.85485 1.11383   4
 -10  -5   2 -0.8642 0.93228   4
 -10  -5   2 -6.4904 5.93757  13
  10  -5  -2 0.37975 1.06739  20
  10  -5  -2 -0.4865 0.89954  10
  10  -5  -2 -1.3662 0.95282   6
  10   5  -2 0.05286 0.89176  14
  10   5  -2 0.22662 0.72548  12
 -10   5   2 -2.9133 4.89163  13
 -10   5   2 -0.3585 1.55858   4
  10   5  -2 -0.2047 2.03015   3
  10   5  -2 1.41821 1.15232  18
 -10   5   2 3.17087 7.52913   7
  -9  -5   2 3.00594 6.12442  13
   9  -5  -2 5.14940 1.20603   6
   9  -5  -2 6.82628 1.47112  18
   9  -5  -2 4.70787 1.31938  15
   9  -5  -2 5.17811 1.34078  20
  -9   5   2 7.07115 1.27161   4
   9   5  -2 5.42257 1.11019   6
   9   5  -2 7.40177 1.53803  18
   9   5  -2 6.11771 1.23182  15
  -9   5   2 5.88871 5.91893  13
  -9   5   2 7.52705 8.24340   7
   9   5  -2 6.90520 1.70809   3
   9   5  -2 7.07619 0.99881  12
   9   5  -2 4.25474 0.96883  14
   9   5  -2 5.47624 1.59664   9
   8  -5  -2 129.840 10.6036  15
   8  -5  -2 128.314 10.7796  18
  -8  -5   2 132.750 17.9144  13
   8  -5  -2 114.608 22.4096   7
  -8   5   2 129.348 16.2407  13
  -8   5   2 139.745 20.1030   7
   8   5  -2 121.820 10.7390  18
   8   5  -2 122.681 10.4294  12
   8   5  -2 122.269 10.5424   6
   8   5  -2 135.126 10.8558   9
  -8   5   2 124.970 10.6316   4
   8   5  -2 128.874 10.7757   3
  -7  -5   2 113.732 14.5146  13
   7  -5  -2 84.8557 16.6903   7
  -7   5   2 86.9306 12.4849  13
  -7   5   2 82.1244 15.3060   7
   6  -5  -2 19.4164 11.0111   7
  -6   5   2 17.6701 7.74304   7
   6   5  -2 17.5147 8.49609   7
  -6   5   2 20.8082 6.42588  13
   5  -5  -2 565.932 53.6877   7
   5   5  -2 538.059 52.8032   7
  -5   5   2 580.793 52.8821   7
  -5   5   2 593.060 50.0726  13
   4  -5  -2 277.422 31.0120   7
   4   5  -2 361.294 32.1361   7
  -4   5   2 294.148 30.3892   7
  -4   5   2 279.602 29.0065  13
   3  -5  -2 2.13244 5.25784   7
  -3   5   2 2.23429 4.74926   7
  -3   5   2 3.06407 3.63991  13
   3   5  -2 5.84785 5.62839   7
   2  -5  -2 1224.42 107.519   7
   2   5  -2 1270.88 108.291   7
  -2   5   2 1339.08 105.274  13
  -2   5   2 1249.70 107.177   7
   1  -5  -2 793.604 70.2389   7
  -1  -5   2 804.381 70.1235   7
  -1   5   2 833.432 68.1086  13
  -1   5   2 786.840 69.8254   7
   1   5  -2 851.214 71.5242   7
   0  -5  -2 863.374 73.4082   7
   0  -5   2 860.255 73.5837   7
   0   5  -2 850.023 74.1997   7
   0   5   2 844.013 72.9937   7
  -1  -5  -2 375.403 30.9955   7
   1  -5   2 302.362 30.6538   7
   1   5   2 320.173 30.9479   7
  -1   5  -2 287.899 31.0074   7
  -2  -5  -2 117.086 13.3647   7
   2  -5   2 91.1366 13.5474   7
   2   5   2 97.8789 12.3219   7
  -2   5  -2 89.8205 13.7292   7
   3  -5   2 54.9469 44.4865   2
  -3   5  -2 18.3203 16.2575   1
   3   5   2 -102.14 57.6971   2
  -4  -5  -2 455.063 43.0484   7
   4  -5   2 478.221 44.3678   7
  -4   5  -2 509.868 45.4436   7
  -4   5  -2 498.850 40.9899  13
   5  -5   2 90.8234 13.3226   7
  -5   5  -2 90.7488 10.1387  13
  -5   5  -2 107.045 14.8552   7
  -6   5  -2 28.8019 5.50435  13
  -6   5  -2 21.1663 8.22438   7
   7  -5   2 127.359 10.7605  15
   7   5   2 133.614 10.7693   3
   7   5   2 118.694 10.7310  15
   7   5   2 127.623 10.9409   9
  -7   5  -2 130.827 18.5177   7
   7   5   2 136.844 10.8336  12
   7   5   2 129.672 10.7534   5
   8  -5   2 34.6531 3.68478  20
   8  -5   2 38.0872 3.34828  10
   8  -5   2 37.4123 3.50480  15
   8  -5   2 40.3765 3.56278   6
   8   5   2 29.3041 3.93279   6
  -8   5  -2 52.9322 8.66098  13
   8   5   2 37.3115 3.56878  21
   8   5   2 35.8967 3.26912  14
   8   5   2 39.1204 3.51477   5
   8   5   2 38.7777 3.81865   9
   8   5   2 36.8171 3.54493  15
   8   5   2 37.1255 3.82033  16
   8   5   2 37.0983 3.33570  12
   8   5   2 37.0869 3.53936  11
   8   5   2 36.4831 3.55940   3
  -9  -5  -2 8.29998 6.60921  13
   9  -5   2 3.49023 1.39731  17
   9  -5   2 4.32607 1.28181  15
   9  -5   2 3.15257 1.20380   8
   9  -5   2 3.94460 0.89172  10
   9  -5   2 3.11359 1.30855  20
   9   5   2 1.83522 1.87607  20
   9   5   2 3.14733 1.19762  11
   9   5   2 4.11953 1.54053   9
   9   5   2 3.48255 1.41637  16
   9   5   2 4.24404 1.21368   5
   9   5   2 3.10823 0.81033  10
   9   5   2 3.73481 1.17611  15
   9   5   2 3.08010 0.95664  12
  -9   5  -2 2.90366 7.63535  13
  -9   5  -2 1.22386 6.61082   7
   9   5   2 2.73823 0.97522   6
   9   5   2 2.74803 0.87121  14
   9   5   2 2.96700 1.30049   3
  10  -5   2 97.1856 8.24497  17
  10  -5   2 96.8546 8.13864  19
  10  -5   2 90.1418 8.03772   8
  10  -5   2 101.943 8.63766  20
  10  -5   2 99.0275 8.09011  15
 -10  -5  -2 84.2430 16.3137  13
  10  -5   2 93.3909 7.85804  10
  10   5   2 95.7076 7.82985  12
  10   5   2 97.2200 8.08201  11
  10   5   2 97.7380 8.03782  15
  10   5   2 96.9788 7.80547  14
 -10   5  -2 64.3926 7.95027   4
 -10   5  -2 87.2618 17.3565   7
  10   5   2 93.9776 8.30630   9
  10   5   2 96.4101 8.20717   3
  10   5   2 97.3117 7.79369  10
  10   5   2 93.4428 8.01605   6
  10   5   2 86.0398 8.49502  20
  11  -5   2 41.7379 4.03559   8
 -11  -5  -2 28.4454 10.4928  13
  11  -5   2 39.4079 4.12952  20
  11  -5   2 43.8972 4.06980   6
  11  -5   2 37.7170 3.82376  10
  11  -5   2 41.9454 4.06694  15
  11  -5   2 37.0153 4.29823  17
  11  -5   2 38.5883 4.06202  19
  11   5   2 43.7734 4.52873   9
  11   5   2 43.2937 3.71655  10
 -11   5  -2 27.9250 12.7340   7
  11   5   2 43.7434 4.30240   3
  11   5   2 42.7741 3.79579  14
  11   5   2 42.9261 3.79383  12
  11   5   2 44.1623 3.98943   6
  11   5   2 43.6373 4.12136  15
  11   5   2 47.8981 4.33572  16
  11   5   2 35.5835 4.89428  20
 -12  -5  -2 47.3523 18.6746  13
  12  -5   2 96.8179 8.28881  15
  12  -5   2 91.1477 8.09618  10
  12  -5   2 92.6292 8.45393  17
  12  -5   2 90.4431 8.21932   8
  12  -5   2 95.2036 8.46346  20
  12   5   2 100.013 8.28734  15
  12   5   2 90.4537 8.21419   6
  12   5   2 94.7291 8.48641   3
  12   5   2 117.121 8.25989  12
  12   5   2 98.6653 8.59481   9
  12   5   2 95.4607 8.14551  14
  13  -5   2 26.2164 2.65411  20
  13  -5   2 22.0013 2.35517  10
  13  -5   2 21.7071 2.84468  17
  13  -5   2 20.6124 2.50575   8
  13  -5   2 21.1426 2.56715  15
  13  -5   2 21.6910 2.53115   6
  13   5   2 21.1526 2.16662  10
  13   5   2 21.5623 3.27441   9
  13   5   2 25.3689 2.68577  15
  13   5   2 21.7062 3.21188   3
  13   5   2 20.8867 2.32073  12
  13   5   2 19.8725 2.41287   6
  14  -5   2 42.7025 3.97823  20
  14  -5   2 37.9226 4.24985   8
  14  -5   2 41.3012 4.09753  17
  14  -5   2 43.9773 3.84816  10
  14  -5   2 44.7656 3.96872   6
  14   5   2 45.7042 4.03887  15
  14   5   2 41.6593 3.98715  10
  14   5   2 41.6746 3.85550  12
  14   5   2 45.2410 3.97816   6
  14   5   2 47.1046 4.40374   9
  15  -5   2 36.9022 3.31669   8
  15  -5   2 31.4579 3.42104   6
  15  -5   2 37.7672 3.40179  17
  15  -5   2 38.0662 3.19125  10
  15   5   2 33.0137 3.12749  12
  15   5   2 37.3130 3.32758  15
  15   5   2 36.7672 3.65829   9
  15   5   2 36.7152 3.27400   6
  16  -5   2 2.01119 0.69204  17
  16  -5   2 1.56919 0.54080  10
  16   5   2 1.59564 0.61650  15
  16   5   2 1.06847 0.51247   6
  16  -6  -2 0.41069 0.36974  10
  16  -6  -2 -0.1791 0.54973  17
  16   6  -2 0.26943 0.44714   6
  16   6  -2 -0.2844 0.66817  15
  15  -6  -2 3.44346 0.96370  17
  15  -6  -2 2.76661 0.62926  10
  15   6  -2 2.75231 0.70413   6
  15   6  -2 3.43452 0.81763  15
  15   6  -2 1.89995 1.10768   9
  14  -6  -2 -0.1861 0.59514  10
  14  -6  -2 -0.0697 0.69788   8
  14  -6  -2 0.34258 0.69554   6
  14  -6  -2 0.40537 1.08097  17
  14   6  -2 0.28669 0.77676   6
  14   6  -2 -0.3946 0.80817  15
  14   6  -2 0.48725 1.30918   9
  14   6  -2 -0.0462 0.70728  12
  13  -6  -2 17.6051 2.17594   6
  13  -6  -2 18.5020 2.68026  17
  13  -6  -2 18.5815 2.19852   8
  13  -6  -2 17.9851 2.12444  10
  13   6  -2 19.5598 2.90362   9
  13   6  -2 19.9930 2.28967  15
  13   6  -2 19.4002 2.00349  12
  13   6  -2 17.0714 2.20103   6
 -13   6   2 17.6906 2.27253   4
 -12  -6   2 77.4285 22.8927  13
  12  -6  -2 72.6257 6.47831  17
  12  -6  -2 56.1309 6.14213  20
 -12  -6   2 59.6486 5.62727   4
  12  -6  -2 65.7645 5.73054   6
  12  -6  -2 81.8214 5.99983  10
 -12   6   2 30.4289 17.4566   7
  12   6  -2 66.0409 5.52155  12
 -12   6   2 76.6419 6.34377   4
  12   6  -2 72.2216 6.32209   6
  12   6  -2 79.2803 8.44731   3
  12   6  -2 35.9714 6.13049  15
 -11  -6   2 720.736 70.0673  13
  11  -6  -2 752.190 60.6757  20
  11  -6  -2 733.863 60.5298  10
  11  -6  -2 751.146 60.6166  15
  11  -6  -2 761.614 60.6038   6
 -11  -6   2 720.040 60.5231   4
  11   6  -2 770.665 60.4563  12
  11   6  -2 748.485 60.7224  21
 -11   6   2 745.917 75.2141   7
 -11   6   2 730.699 68.2101  13
  11   6  -2 757.827 60.7911   9
  11   6  -2 787.082 60.6280  15
  11   6  -2 735.728 60.6076   6
  11   6  -2 771.428 60.8015   3
 -11   6   2 765.776 60.6586   4
  11   6  -2 683.872 60.5182  18
  10  -6  -2 15.5086 2.04300  10
 -10  -6   2 13.7570 8.62793  13
  10  -6  -2 16.1223 2.26842  15
 -10   6   2 15.5839 2.37498   4
 -10   6   2 11.5420 9.74986   7
 -10   6   2 15.3377 8.15926  13
  10   6  -2 15.9467 2.23860  15
  10   6  -2 25.6047 3.57803  18
  10   6  -2 16.5347 1.84876  12
  10   6  -2 15.4258 2.73389   9
  10   6  -2 16.9372 2.61951   3
  10   6  -2 14.5445 2.10291   6
  10   6  -2 14.7739 2.33914  21
   9  -6  -2 172.827 14.2924  15
  -9  -6   2 157.446 14.2372   4
   9  -6  -2 153.239 14.2486   6
  -9  -6   2 183.895 23.2688  13
   9  -6  -2 187.147 14.4101  18
   9   6  -2 175.561 14.1211  12
   9   6  -2 177.952 14.4411  18
  -9   6   2 191.496 26.4762   7
   9   6  -2 165.974 14.2500   6
   9   6  -2 151.538 14.0695  14
   9   6  -2 178.654 14.4967   3
   9   6  -2 181.551 14.2812  15
  -9   6   2 206.456 21.7963  13
  -9   6   2 181.262 14.3632   4
   9   6  -2 175.528 14.4747   9
   8  -6  -2 33.0364 13.4699   7
   8  -6  -2 33.6499 3.47190  18
  -8   6   2 19.4214 9.30986   7
  -8   6   2 36.9914 3.47597   4
   7  -6  -2 334.608 38.6246   7
   7  -6  -2 364.385 29.0047  18
   7   6  -2 309.596 28.8424  15
  -7   6   2 360.543 34.2734  13
   7   6  -2 338.440 28.9693   3
  -7   6   2 373.219 39.0103   7
  -7   6   2 340.349 28.9415   4
   7   6  -2 400.264 29.0403  16
   7   6  -2 376.574 29.1116  18
   6  -6  -2 180.612 25.1277   7
   6   6  -2 224.498 24.9225   7
  -6   6   2 206.589 25.1677   7
  -6   6   2 193.427 21.0450  13
   5  -6  -2 3.16026 6.75078   7
  -5   6   2 4.79565 6.25733   7
  -5   6   2 3.16526 4.50254  13
   5   6  -2 3.42299 6.94290   7
   4  -6  -2 9.45828 7.59469   7
  -4   6   2 6.62496 4.40945  13
  -4   6   2 6.23844 5.89020   7
   3  -6  -2 414.725 40.7896   7
   3   6  -2 398.932 40.7167   7
  -3   6   2 420.031 37.0772  13
  -3   6   2 431.181 40.2469   7
   2  -6  -2 23.0290 11.2357   7
  -2   6   2 14.8978 7.24194   7
   2   6  -2 16.1575 7.86965   7
  -1  -6   2 350.953 32.6370   7
   1  -6  -2 269.383 37.2305   7
   1   6  -2 322.736 32.5440   7
  -1   6   2 310.435 31.0025   7
   0  -6  -2 313.742 31.3501   7
   0  -6   2 301.855 29.9125   7
   0   6  -2 282.504 30.3401   7
   0   6   2 282.050 28.9052   7
  -1  -6  -2 770.170 69.3036   7
   1  -6   2 689.435 64.3661   7
  -1   6  -2 782.537 67.4129   7
   1   6   2 689.873 63.6670   7
   2  -6   2 56.7646 11.6914   7
  -2   6  -2 71.1984 13.8116   7
  -3  -6  -2 154.853 16.2102   7
   3  -6   2 84.3084 15.1893   7
  -3   6  -2 87.6342 15.1744   7
   3   6   2 119.078 14.2211   7
  -4  -6  -2 384.387 31.8798   7
   4  -6   2 273.274 31.6598   7
  -4   6  -2 301.159 32.9469   7
   5  -6   2 283.613 29.4691   7
  -5   6  -2 303.116 31.2433   7
  -5   6  -2 273.479 25.3033  13
   6  -6   2 99.8772 15.2588   7
  -6   6  -2 103.504 16.4831   7
  -6   6  -2 96.5540 10.9001  13
   7  -6   2 359.396 29.8474  10
   7   6   2 370.359 29.8097  14
   7   6   2 366.400 30.0870  16
   7   6   2 364.833 29.9259  11
  -7   6  -2 376.890 39.6440   7
  -7   6  -2 377.654 33.1344  13
   8  -6   2 20.4649 2.19588  15
   8  -6   2 18.7777 1.84898  10
   8  -6   2 14.3899 2.23096  20
   8  -6   2 20.5633 2.14043   6
  -8   6  -2 13.3725 8.49967   7
   8   6   2 14.6773 2.14105   3
   8   6   2 13.7571 1.71501  14
   8   6   2 18.1409 2.15461   5
   8   6   2 8.80713 1.86646   6
   8   6   2 16.0904 2.07519  11
   8   6   2 20.2090 3.44947  20
   8   6   2 13.2154 1.78892  12
   8   6   2 24.4802 2.55894  16
   8   6   2 11.2254 2.05491  15
  -8   6  -2 12.0180 5.36644  13
   8   6   2 13.5854 2.34659   9
   9  -6   2 42.1142 3.86547  10
   9  -6   2 42.0616 3.99262   6
   9  -6   2 38.4321 4.25134  20
   9  -6   2 41.7919 4.31540  17
   9  -6   2 43.0602 4.13189  15
   9   6   2 43.6635 3.96986   6
   9   6   2 43.7597 4.35692   9
   9   6   2 46.5473 4.35218  16
   9   6   2 44.5427 4.09959  15
   9   6   2 44.5773 4.11234  11
   9   6   2 42.5167 3.78830  10
  -9   6  -2 39.5798 13.5048   7
   9   6   2 41.7886 3.76232  14
   9   6   2 44.5119 3.84870  12
   9   6   2 44.0087 4.23555   3
   9   6   2 38.4465 5.15793  20
  10  -6   2 2.92757 1.31430  20
  10  -6   2 3.22191 0.96515  10
  10  -6   2 2.81554 1.06918   6
  10  -6   2 3.07483 1.51181  17
  10  -6   2 4.06588 1.33074   8
 -10  -6  -2 0.28662 7.37929  13
  10  -6   2 2.71951 1.31601  15
  10  -6   2 1.84657 1.35820  19
  10   6   2 3.38503 1.10678   6
  10   6   2 3.71200 1.29933  15
  10   6   2 3.47174 1.77196   9
  10   6   2 2.99246 0.93160  12
 -10   6  -2 0.72604 8.30147   7
  10   6   2 2.11281 1.32202  11
  10   6   2 2.55811 1.47784   3
  10   6   2 4.77277 1.62841  16
  10   6   2 4.33389 1.00849  14
  11  -6   2 55.3824 5.05192   6
  11  -6   2 56.8486 5.19559  15
  11  -6   2 53.8019 5.13577   8
 -11  -6  -2 38.7809 12.0261  13
  11  -6   2 55.9883 5.18809  19
  11  -6   2 54.4542 5.19735  20
  11  -6   2 54.0483 5.38684  17
  11  -6   2 51.2876 4.91214  10
  11   6   2 58.6020 5.15584  15
  11   6   2 59.6911 4.87245  14
 -11   6  -2 35.5523 14.1029   7
  11   6   2 57.2520 5.32456   3
  11   6   2 59.4336 5.56077   9
  11   6   2 55.5109 5.05924   6
  11   6   2 54.2882 5.30447  16
  11   6   2 60.3251 4.88371  12
  11   6   2 53.2431 4.77535  10
  12  -6   2 14.3964 2.44581  15
  12  -6   2 13.5321 2.22124  19
  12  -6   2 17.4147 2.23435   8
  12  -6   2 12.7341 2.45996  17
  12  -6   2 15.7816 2.12346   6
 -12  -6  -2 18.0925 11.3219  13
  12  -6   2 13.9474 1.96945  10
  12  -6   2 13.0136 2.29133  20
  12   6   2 14.5066 1.75951  10
  12   6   2 15.4046 1.89460  12
  12   6   2 15.8548 2.36096  15
 -12   6  -2 1.24517 11.8156   7
  12   6   2 15.2824 2.04008   6
  12   6   2 16.0964 2.65440   3
  12   6   2 19.5475 2.94667   9
  12   6   2 14.8665 1.86605  14
  13  -6   2 105.893 9.51605  10
  13  -6   2 112.551 9.64635   8
  13  -6   2 118.940 9.62099   6
  13  -6   2 109.980 9.68833  20
  13  -6   2 105.962 9.82453  17
  13   6   2 110.829 9.47928  12
  13   6   2 125.819 9.99896   3
  13   6   2 118.811 9.63333   6
  13   6   2 115.596 9.67935  15
  13   6   2 122.567 9.98142   9
  14  -6   2 1.50054 0.75481   6
  14  -6   2 1.95436 0.87520   8
  14  -6   2 3.62346 0.97672  20
  14  -6   2 2.80643 1.02065  17
  14  -6   2 2.40085 0.77509  10
  14   6   2 0.41069 0.92068   6
  14   6   2 1.99754 1.54472   9
  14   6   2 3.58431 0.89561  12
  14   6   2 2.33161 1.00343  15
  15  -6   2 18.2778 1.75667  10
  15  -6   2 17.3319 1.75168   8
  15  -6   2 17.8267 2.00232  17
  15   6   2 14.1291 1.79164  12
  15   6   2 18.4005 1.93176  15
  15   6   2 20.3146 2.47048   9
  15   6   2 18.6756 1.85929   6
  16  -6   2 7.35952 1.10216  17
  16  -6   2 5.02246 0.73470  10
  16   6   2 4.15585 0.78461   6
  16   6   2 6.41165 0.89483  15
  16  -7  -2 13.1583 1.21901  10
  16  -7  -2 13.0293 1.42826  17
  15  -7  -2 13.9282 1.48219  10
  15  -7  -2 13.2309 1.69585  17
  15   7  -2 15.3381 1.80772   6
  15   7  -2 12.8681 1.96745   9
  15   7  -2 14.3815 1.57706  15
  14  -7  -2 5.69576 0.97471   8
  14  -7  -2 5.73556 1.42800  17
  14  -7  -2 6.92259 1.10243  10
  14   7  -2 6.18341 1.11655  15
  14   7  -2 5.64733 1.43674   9
  14   7  -2 5.53061 0.96844   6
  13  -7  -2 34.4827 3.67623  17
  13  -7  -2 35.4885 3.32664   8
  13  -7  -2 34.7942 3.67692  20
 -13  -7   2 30.1851 3.18805   4
  13  -7  -2 33.2813 3.22525  10
  13   7  -2 35.5542 3.28669   6
  13   7  -2 31.2431 3.24166  12
  13   7  -2 36.7242 3.76496   9
  13   7  -2 36.7955 3.34544  15
  12  -7  -2 15.7522 2.05054   6
  12  -7  -2 17.5496 2.27815   8
 -12  -7   2 19.5108 11.5375  13
  12  -7  -2 16.2916 2.24901  20
 -12  -7   2 14.3678 2.09306   4
  12  -7  -2 19.5528 2.13292  10
  12  -7  -2 17.2384 2.76699  17
  12   7  -2 16.7088 2.11888   6
  12   7  -2 17.5908 2.78262   9
  12   7  -2 17.3132 2.30697  15
 -12   7   2 15.4900 12.3629   7
 -12   7   2 16.1710 2.32381   4
  12   7  -2 17.4301 2.31333  21
  12   7  -2 18.2868 1.89238  12
  12   7  -2 17.4407 2.82288   3
 -11  -7   2 90.8793 18.6585  13
  11  -7  -2 95.0673 8.43040   6
  11  -7  -2 108.987 8.64397  20
 -11  -7   2 93.3010 8.41349   4
  11  -7  -2 97.9353 8.41517  10
  11   7  -2 99.0880 8.80094   9
 -11   7   2 101.605 17.5886  13
  11   7  -2 100.842 8.60155  21
  11   7  -2 105.028 8.98905   3
  11   7  -2 101.171 8.30720  12
 -11   7   2 90.2242 22.8718   7
 -11   7   2 99.8496 8.58895   4
  11   7  -2 106.450 8.54644  15
  11   7  -2 95.5430 8.44816   6
  11   7  -2 94.8989 8.39096  18
  10  -7  -2 7.97516 1.28801  10
 -10  -7   2 8.93688 8.64911  13
  10  -7  -2 8.06146 1.60045  20
  10  -7  -2 12.3306 1.88320   6
  10   7  -2 7.64201 1.50547  21
  10   7  -2 5.06494 2.10976   3
 -10   7   2 9.11416 1.60546   4
  10   7  -2 7.92067 1.94488   9
  10   7  -2 5.04322 1.19573   6
 -10   7   2 8.32259 8.08553  13
  10   7  -2 4.27799 1.11942  14
  10   7  -2 21.9982 2.31605  18
  10   7  -2 6.76517 1.41416  15
  10   7  -2 7.06427 1.15793  12
 -10   7   2 3.51024 10.6183   7
  -9  -7   2 2.07967 7.89850  13
  -9  -7   2 5.09149 1.23715   4
   9   7  -2 3.42286 1.14290  21
   9   7  -2 7.34258 1.03225  12
   9   7  -2 5.32710 1.07854   6
   9   7  -2 8.58045 2.28369   9
   9   7  -2 5.71383 1.50966  18
  -9   7   2 4.39137 6.12509  13
   9   7  -2 4.07285 0.95954  14
  -9   7   2 8.47568 9.79515   7
   8  -7  -2 303.351 23.2272  18
   8  -7  -2 241.893 23.5611   4
  -8  -7   2 311.018 31.4158  13
   8  -7  -2 279.344 36.5912   7
  -8  -7   2 246.563 23.0573   4
   8   7  -2 279.212 23.2128   9
  -8   7   2 312.151 35.9121   7
  -8   7   2 320.285 29.9055  13
  -8   7   2 292.830 23.1646   4
   8   7  -2 282.636 23.0618   6
   8   7  -2 298.766 23.2374   3
   8   7  -2 282.596 23.0689  15
   8   7  -2 281.743 22.9446  12
   8   7  -2 281.256 23.2697  18
   7  -7  -2 5.86726 1.44735  18
   7  -7  -2 7.20990 8.77396   7
   7  -7  -2 8.09713 1.44499   4
  -7  -7   2 9.47340 1.43324   4
   7   7  -2 7.32113 2.29985   9
  -7   7   2 5.55818 7.59203   7
   7   7  -2 8.01953 1.81983  16
  -7   7   2 5.31202 4.98745  13
  -7   7   2 9.57491 1.67613   4
   7   7  -2 5.50837 1.97945  18
   7   7  -2 7.41250 1.53590   3
   7   7  -2 6.28683 1.23978  15
  -6   7   2 21.3351 8.79880   7
  -6   7   2 22.4625 6.19094  13
   5  -7  -2 378.111 41.6624   7
  -5   7   2 409.543 41.3291   7
   5   7  -2 380.790 40.8013   7
  -5   7   2 417.339 36.8080  13
   4  -7  -2 4.37090 7.60781   7
   4   7  -2 12.3695 8.00328   7
  -4   7   2 3.72439 3.98997  13
  -4   7   2 8.58957 7.07703   7
   3  -7  -2 117.310 17.9834   7
  -3   7   2 122.387 17.3924   7
   3   7  -2 113.073 17.9145   7
  -3   7   2 116.671 13.5615  13
   2  -7  -2 179.997 22.9038   7
   2   7  -2 185.626 23.2994   7
  -2   7   2 177.168 21.7400   7
  -2   7   2 195.854 18.7939  13
  -1  -7   2 556.398 49.0697   7
   1  -7  -2 516.974 49.2595   7
  -1   7   2 542.978 48.9633   7
   1   7  -2 444.735 52.5888   7
   0  -7   2 183.337 21.9546   7
   0  -7  -2 184.799 22.4281   7
   0   7  -2 183.075 22.8396   7
   0   7   2 189.539 21.7893   7
  -1  -7  -2 148.168 19.0297   7
   1  -7   2 127.601 18.0668   7
  -1   7  -2 135.117 18.7746   7
   1   7   2 131.692 17.6559   7
   2  -7   2 163.588 21.2197   7
  -2  -7  -2 169.913 21.1157   7
   2   7   2 175.847 20.5279   7
  -2   7  -2 189.880 22.3639   7
  -3  -7  -2 122.595 16.7416   7
   3  -7   2 123.611 20.8572   7
   3   7   2 106.721 15.6406   7
  -3   7  -2 132.627 18.5853   7
  -4  -7  -2 9.74435 6.09729   7
  -4   7  -2 14.0895 8.32908   7
   5  -7   2 31.8412 10.1897   7
  -5   7  -2 38.3481 12.2561   7
   6  -7   2 -1.0765 6.18539   7
   6   7   2 0.73275 0.68071  12
   6   7   2 1.10151 1.17100   9
   6   7   2 2.34584 0.95495   5
   6   7   2 5.28110 1.35103  16
   6   7   2 0.59826 0.86884  15
  -6   7  -2 1.31212 6.79356   7
   6   7   2 0.37983 0.78292  14
   6   7   2 1.43136 0.95453   3
   7  -7   2 1.17581 0.70338  10
   7  -7   2 0.98068 1.11757  15
   7   7   2 0.60232 0.94316  11
   7   7   2 1.65633 1.03729   5
  -7   7  -2 1.68547 7.00786   7
   7   7   2 0.21607 1.06315   3
   7   7   2 0.64858 0.96210  15
   7   7   2 0.35883 1.38049  16
   7   7   2 0.29010 0.67593  14
   7   7   2 -0.8375 1.34813   6
   7   7   2 0.53186 0.72530  12
   7   7   2 0.67165 1.29014   9
   8  -7   2 435.093 37.2280  20
   8  -7   2 450.204 37.1068  15
   8  -7   2 447.063 36.9665  10
   8  -7   2 465.133 37.2488  17
   8   7   2 462.092 37.1682  16
  -8   7  -2 455.372 49.1047   7
   8   7   2 451.542 37.0750  15
   8   7   2 464.401 37.1390   3
   8   7   2 451.698 37.0405   6
   8   7   2 457.591 36.9562  12
   8   7   2 463.743 36.9211  14
   8   7   2 464.219 37.0609  11
   8   7   2 455.999 37.2343   9
   9  -7   2 17.2121 2.84190  20
   9  -7   2 24.3645 3.00639  17
   9   7   2 15.9891 2.33100   6
   9   7   2 27.4314 2.85275   3
   9   7   2 20.0876 2.28639  12
   9   7   2 27.8160 3.03724   9
   9   7   2 25.7371 2.69093  11
  -9   7  -2 20.8240 11.7193   7
   9   7   2 16.3535 2.19439  14
   9   7   2 21.5380 2.50848  15
  10  -7   2 136.513 11.5894  20
  10  -7   2 126.055 11.4378   8
 -10  -7  -2 155.534 21.6378  13
  10  -7   2 149.159 11.4615  15
  10  -7   2 131.502 11.2588  10
  10  -7   2 134.738 11.6610  17
  10  -7   2 136.212 11.3245   6
  10   7   2 144.941 11.5851  16
  10   7   2 135.782 11.1771  14
  10   7   2 130.868 11.5458   3
  10   7   2 124.599 11.3058   6
  10   7   2 133.817 11.2279  12
  10   7   2 134.675 11.3877  15
 -10   7  -2 107.115 22.6685   7
  10   7   2 138.924 11.4066  11
  10   7   2 144.077 11.6751   9
  11  -7   2 1.59374 1.45511  17
  11  -7   2 1.48308 1.22404  19
  11  -7   2 1.05013 1.17580  20
  11  -7   2 0.45735 0.85588  10
 -11  -7  -2 0.80447 7.63217  13
  11  -7   2 0.84619 1.22334   8
  11   7   2 1.33412 0.81625  12
  11   7   2 0.91528 1.47582   3
  11   7   2 1.26509 1.63750  16
 -11   7  -2 -3.2042 8.67298   7
  11   7   2 1.83753 1.65646   9
  11   7   2 1.43070 1.10218  15
  11   7   2 1.15620 0.91989  14
  11   7   2 0.60525 0.89018   6
  12  -7   2 36.2627 3.63980   8
  12  -7   2 33.1096 3.43741   6
  12  -7   2 35.5046 3.92420  17
  12  -7   2 37.7454 3.63756  19
  12  -7   2 39.6805 3.75456  20
  12  -7   2 36.2326 3.42720  10
  12   7   2 35.5433 4.09040   3
  12   7   2 35.6993 4.00916   9
  12   7   2 40.2752 3.67556  15
  12   7   2 35.9218 3.35583  14
  12   7   2 37.2719 3.36678  12
  12   7   2 33.9567 3.45023   6
  13  -7   2 22.0070 2.43719  10
  13  -7   2 26.4411 2.69995  20
  13  -7   2 22.9957 2.60733   8
  13  -7   2 22.1791 2.91246  17
  13  -7   2 22.3302 2.70702  19
  13  -7   2 19.9724 2.39566   6
  13   7   2 23.7944 2.45598   6
  13   7   2 24.8369 2.34746  12
  13   7   2 24.1588 3.27962   3
  13   7   2 27.8252 2.68075  15
  13   7   2 24.3347 3.18426   9
  14  -7   2 148.574 13.7061  10
  14  -7   2 184.252 14.1134  17
  14  -7   2 163.683 13.7789   8
  14  -7   2 166.753 13.7963  20
  14   7   2 190.526 13.8927  15
  14   7   2 156.470 13.6712  12
  14   7   2 164.910 13.7581   6
  15  -7   2 2.59341 0.57320  10
  15  -7   2 3.43689 0.67114   8
  15  -7   2 3.53739 0.86918  17
  15   7   2 2.51719 0.62107  12
  15   7   2 4.08143 0.85294  15
  15   7   2 2.68551 0.61887   6
  15   7   2 3.52136 1.28982   9
  16  -7   2 11.1356 1.03487  10
  16   7   2 9.10471 1.09044  15
  15  -8  -2 11.6987 1.48837  17
  15  -8  -2 12.9864 1.26524  10
  15   8  -2 10.9698 1.30096  15
  14  -8  -2 7.62532 1.28520   8
  14  -8  -2 9.08666 1.71154  17
  14  -8  -2 8.42138 1.07572  10
  14   8  -2 6.39766 1.19583   6
  14   8  -2 8.39247 1.35780  15
  14   8  -2 9.67184 1.94069   9
  13  -8  -2 1.61607 0.73849  10
  13  -8  -2 1.43246 1.24052  17
  13  -8  -2 2.19069 0.97585   8
 -13  -8   2 1.54831 0.85571   4
  13  -8  -2 0.71553 0.86817  20
  13   8  -2 1.59888 0.90586   6
  13   8  -2 3.33236 1.47283   9
  13   8  -2 2.15866 0.96587  15
  13   8  -2 1.38387 0.65556  12
  12  -8  -2 41.5163 4.32527  17
 -12  -8   2 36.8596 3.78448   4
  12  -8  -2 41.9888 3.96486  20
  12  -8  -2 42.1424 3.80976  10
  12  -8  -2 42.9976 3.97742   8
  12   8  -2 40.6766 3.84621   6
  12   8  -2 41.6055 4.25986   9
  12   8  -2 44.8676 4.74720   3
  12   8  -2 41.8023 3.65020  12
  12   8  -2 41.7956 3.93042  15
 -11  -8   2 11.7244 1.84090   4
 -11  -8   2 3.49898 8.08624  13
  11  -8  -2 13.8582 1.76102  10
  11   8  -2 11.0997 2.01223   6
 -11   8   2 13.8181 11.8809   7
  11   8  -2 8.60466 1.55943  12
  11   8  -2 14.1178 3.34930   3
  10  -8  -2 152.462 10.2645  10
  10  -8  -2 127.668 10.4499  20
 -10  -8   2 277.061 25.6947  13
  10   8  -2 143.613 10.6034   9
  10   8  -2 97.4926 10.2616  21
 -10   8   2 119.713 17.5345  13
 -10   8   2 142.978 25.9169   7
  10   8  -2 88.3276 10.1506   6
  10   8  -2 129.270 10.0660  14
  10   8  -2 106.416 10.0755  12
  10   8  -2 112.768 10.2675  15
 -10   8   2 134.410 10.4006   4
  -9  -8   2 877.394 68.0288   4
  -9  -8   2 854.785 77.4552  13
   9   8  -2 763.103 68.1011  18
   9   8  -2 940.725 68.3876   6
   9   8  -2 756.099 68.0737  21
   9   8  -2 840.295 67.8901  12
  -9   8   2 839.464 83.1096   7
  -9   8   2 775.752 74.3213  13
   9   8  -2 843.907 68.0334  15
   9   8  -2 829.159 68.1716   9
   9   8  -2 866.375 68.1900   3
  -9   8   2 874.707 68.1135   4
   8  -8  -2 34.2779 3.21359   4
   8  -8  -2 26.2518 16.9121   7
  -8  -8   2 47.3311 3.17705   4
  -8  -8   2 76.1733 14.5668  13
  -8   8   2 20.7839 3.78102  18
   8   8  -2 32.8359 3.31479   3
  -8   8   2 23.5187 7.91576  13
   8   8  -2 42.4804 3.47685  18
   8   8  -2 15.3456 2.70823  15
  -8   8   2 19.6642 11.1956   7
   8   8  -2 14.2491 2.51692  12
  -8   8   2 30.6795 3.12486   4
   8   8  -2 23.3003 3.06140   9
   7  -8  -2 532.475 56.7619   7
   7  -8  -2 522.099 43.3927   4
  -7  -8   2 510.017 43.3300   4
   7   8  -2 542.517 43.4369   3
   7   8  -2 533.078 43.1950  12
   7   8  -2 564.582 43.5310  18
   7   8  -2 529.584 43.3094  15
   7   8  -2 572.757 43.5077  16
   7   8  -2 509.651 43.4282   9
  -7   8   2 538.048 43.3896   4
  -7   8   2 583.170 49.4828  13
   7   8  -2 519.088 43.2828   6
  -7   8   2 473.910 43.7903  18
  -7   8   2 592.299 56.8735   7
   6  -8  -2 102.972 19.9974   7
   6  -8  -2 87.1919 7.97344   4
  -6  -8   2 91.9615 7.74327   4
   6   8  -2 85.3157 7.80003   9
   6   8  -2 95.4989 7.99718  16
   6   8  -2 84.9720 8.00193  18
  -6   8   2 101.895 18.0751   7
  -6   8   2 91.5670 12.6983  13
  -6   8   2 94.0188 7.78946   4
   6   8  -2 93.5454 7.83459   3
   5  -8  -2 40.0446 4.61411   4
   5  -8  -2 55.7926 15.8838   7
   5   8  -2 45.6224 4.40057  16
   5   8  -2 53.4765 14.7464   7
  -5   8   2 55.7875 8.95436  13
  -5   8   2 45.2120 4.18671   4
   5   8  -2 49.8544 4.40580  18
  -5   8   2 52.6435 13.9248   7
   4  -8  -2 68.6346 16.5568   7
  -4   8   2 78.9667 16.4644   7
  -4   8   2 58.5534 9.55526  13
   3  -8  -2 67.8123 15.5053   7
   3   8  -2 55.0856 14.1678   7
  -3   8   2 58.2304 14.0643   7
  -3   8   2 51.2828 8.61298  13
   2  -8  -2 95.2646 16.8233   7
   2   8  -2 93.0448 16.7593   7
  -2   8   2 98.6323 16.0477   7
   1  -8  -2 196.350 23.7815   7
  -1  -8   2 183.176 22.9710   7
   1   8  -2 184.968 24.2664   7
  -1   8   2 178.862 22.7872   7
   0  -8   2 927.049 84.3928   7
   0  -8  -2 966.412 85.1210   7
   0   8  -2 958.706 85.9787   7
  -1  -8  -2 1.49533 6.49555   7
   1  -8   2 -0.0022 6.13912   7
   1   8   2 3.99409 6.06093   7
  -1   8  -2 3.17167 6.74305   7
   2  -8   2 775.554 71.9127   7
  -2  -8  -2 801.187 71.6043   7
   2   8   2 753.082 70.8498   7
  -2   8  -2 836.726 73.7221   7
  -3  -8  -2 13.0034 7.13695   7
   3  -8   2 9.12037 7.27110   7
  -3   8  -2 10.0741 8.19519   7
   3   8   2 9.41238 10.9212   7
   4  -8   2 187.557 24.2931   7
  -4  -8  -2 192.248 23.0788   7
  -4   8  -2 213.295 26.4782   7
   5  -8   2 74.9314 15.8553   7
   5   8   2 58.1375 5.29065  12
   5   8   2 58.2837 5.45762   3
  -5   8  -2 79.8090 16.1290   7
   5   8   2 72.9134 5.71084  16
   5   8   2 62.3930 5.66507   9
   5   8   2 62.1697 5.47912   5
   6  -8   2 45.6986 13.1729   7
   6  -8   2 58.5126 4.54076  10
   6   8   2 55.9549 4.70185   5
   6   8   2 61.9851 4.78735  18
   6   8   2 48.4785 4.77246  14
   6   8   2 49.2722 4.71732   3
   6   8   2 46.8878 4.65750  15
   6   8   2 47.8424 4.91088   9
   6   8   2 56.7519 4.94968  16
   6   8   2 49.8932 4.66620  11
   6   8   2 49.7531 4.52020  12
  -6   8  -2 61.8263 16.6379   7
   7  -8   2 87.7126 6.49957  10
   7   8   2 75.2342 6.41467  14
  -7   8  -2 98.5105 19.2111   7
   7   8   2 65.5767 6.54679   6
   7   8   2 75.2646 6.79273   9
   7   8   2 69.5574 6.59937  15
   7   8   2 79.6492 6.60842  11
   7   8   2 75.5713 6.68358   3
   7   8   2 95.0944 6.94219  16
   7   8   2 69.0831 6.44207  12
   8  -8   2 15.0459 1.92921  10
  -8   8  -2 17.2103 11.5559   7
   8   8   2 15.0753 2.25592  11
   8   8   2 19.4006 1.83750  14
   8   8   2 15.7044 2.06086   6
   9  -8   2 3.55223 1.47245  20
   9  -8   2 1.96684 0.90454  10
   9  -8   2 3.20887 1.53565  17
   9   8   2 4.44617 1.62303   9
  -9   8  -2 -1.1535 13.6151   7
   9   8   2 2.09113 1.41301   3
   9   8   2 2.61588 0.90418  14
   9   8   2 4.19725 1.25292  15
   9   8   2 2.23599 0.97470   6
   9   8   2 3.76706 1.33747  11
   9   8   2 4.56507 1.00451  12
  10  -8   2 25.6900 3.37246  17
  10  -8   2 26.9554 3.24636  20
 -10  -8  -2 21.2788 10.9181  13
  10  -8   2 25.0585 2.98401   8
  10  -8   2 27.5803 2.69300  10
  10   8   2 20.2025 2.62473   6
  10   8   2 26.1121 2.93039  15
  10   8   2 24.6655 2.65822  12
  10   8   2 27.1307 2.56414  14
  10   8   2 31.8016 3.56311  16
  10   8   2 24.5559 3.26545   3
 -10   8  -2 11.1022 10.6476   7
  10   8   2 27.6609 3.21731   9
  11  -8   2 1.65540 2.03016  17
  11  -8   2 4.40322 1.91756   8
  11  -8   2 2.62088 1.71183  20
 -11  -8  -2 5.62920 8.88924  13
  11  -8   2 2.32179 1.41590  19
  11  -8   2 2.26875 0.90610  10
  11   8   2 2.72073 0.90694  14
  11   8   2 1.92363 0.86385  12
  11   8   2 1.33134 2.29138   9
  11   8   2 2.56983 1.49887  15
 -11   8  -2 1.26088 15.7038   7
  11   8   2 1.68374 0.91107   6
  11   8   2 3.03476 2.55400   3
  12  -8   2 0.65435 0.97401   8
  12  -8   2 0.58696 0.74962  10
  12  -8   2 1.35035 1.10620  19
  12  -8   2 0.95422 1.08694  20
  12  -8   2 0.89378 1.25945  17
  12   8   2 1.36867 1.15473  15
  12   8   2 1.29119 1.56951   9
  12   8   2 0.84202 0.79853   6
  12   8   2 2.37675 0.88006  14
  12   8   2 0.89522 0.80197  12
  12   8   2 1.53559 1.60456   3
  13  -8   2 180.727 14.8533   8
  13  -8   2 172.268 14.7863  19
  13  -8   2 171.563 14.7291  10
  13  -8   2 174.984 14.9979  17
  13  -8   2 189.387 15.1925  20
  13   8   2 189.249 15.0492   9
  13   8   2 176.755 14.6902  12
  13   8   2 190.609 15.0626   3
  13   8   2 174.458 14.7649   6
  14  -8   2 0.94485 0.94955  17
  14  -8   2 0.71447 0.80376  20
  14  -8   2 0.61740 0.69549   8
  14  -8   2 0.28203 0.57926  10
  14   8   2 0.63307 1.13946   9
  14   8   2 0.16620 0.56935  12
  14   8   2 0.18191 0.88590   6
  14   8   2 0.87934 0.69916  15
  15  -8   2 38.0850 3.39828   8
  15  -8   2 42.0847 3.35048  10
  15  -8   2 35.4633 3.50569  17
  15   8   2 36.8308 3.53795  15
  15   8   2 45.9609 3.73539   9
  15  -9  -2 31.0559 2.68233  17
  15  -9  -2 31.4972 2.52383  10
  15   9  -2 25.9860 2.61235  15
  14  -9  -2 17.0283 1.97356  17
  14  -9  -2 17.4477 1.67258  10
  14  -9  -2 18.0255 1.72189   8
  14   9  -2 16.5352 1.82233   6
  14   9  -2 16.5195 1.77096  15
  14   9  -2 12.6126 2.18051   9
  13  -9  -2 20.3413 2.34732  20
  13  -9  -2 26.1079 2.46338  10
  13  -9  -2 23.5129 2.91750   8
  13  -9  -2 20.6637 2.72666  17
  13   9  -2 20.7801 2.10683  12
  13   9  -2 26.1905 2.75766   9
  13   9  -2 21.8186 2.82583  15
  13   9  -2 24.0739 2.26080   6
  12  -9  -2 2.31074 1.05129   8
  12  -9  -2 1.47105 0.85533  10
  12  -9  -2 1.28578 1.36732  17
  12  -9  -2 0.61327 0.93284  20
 -12  -9   2 0.61247 1.44757   4
  12   9  -2 0.88632 1.42771   9
  12   9  -2 1.28777 0.71063  12
  12   9  -2 1.34488 1.03429  15
  12   9  -2 1.72303 0.82686   6
  11  -9  -2 1.04759 0.82797  10
  11  -9  -2 0.97095 1.10375  20
 -11  -9   2 1.15640 0.89827   4
 -11  -9   2 4.73889 8.28692  13
 -11   9   2 4.40686 11.5627   7
  11   9  -2 1.47155 0.85221   6
  11   9  -2 1.12261 0.69719  12
  11   9  -2 1.92280 1.26735  18
  11   9  -2 1.02403 0.98518  15
  11   9  -2 2.00049 1.36654   9
  11   9  -2 0.96874 1.97352   3
 -10  -9   2 29.5484 3.29854   4
  10  -9  -2 34.6751 3.15002  10
 -10  -9   2 31.3617 11.9374  13
  10  -9  -2 39.0915 3.52929  20
  10   9  -2 25.9886 3.04296   6
  10   9  -2 35.3227 3.41243  18
  10   9  -2 27.1189 3.24450  15
  10   9  -2 34.2067 3.25164  21
  10   9  -2 32.8670 2.96205  12
  10   9  -2 29.7534 3.64522   9
  10   9  -2 25.6449 3.90199   3
 -10   9   2 17.7437 12.8714   7
   9  -9  -2 267.724 21.4411  10
  -9  -9   2 268.745 21.4948   4
  -9  -9   2 258.417 31.3989  13
   9   9  -2 243.521 21.6133  18
   9   9  -2 257.168 21.5215  21
   9   9  -2 256.362 21.4450   6
  -9   9   2 258.971 36.8875   7
   9   9  -2 270.131 21.3570  12
  -9   9   2 249.665 28.7628  13
   9   9  -2 260.956 21.6658   9
   9   9  -2 264.963 21.6963   3
   9   9  -2 274.291 21.5309  15
  -8  -9   2 153.618 10.7987   4
   8  -9  -2 121.559 30.1102   7
   8  -9  -2 120.799 10.5301   4
  -8  -9   2 131.571 19.9555  13
  -8   9   2 93.4684 10.4344  18
  -8   9   2 131.297 24.4467   7
   8   9  -2 117.700 10.3917  18
   8   9  -2 121.386 10.3194   9
   8   9  -2 129.594 10.4081   3
   8   9  -2 111.046 10.1524  21
  -8   9   2 102.001 15.9955  13
   8   9  -2 120.892 10.1026   6
   8   9  -2 124.702 10.1813  15
   8   9  -2 120.728 9.99109  12
   7  -9  -2 6.25481 11.2151   7
   7  -9  -2 1.41770 1.25463   4
   7   9  -2 1.10595 1.44254  18
  -7   9   2 -0.3313 4.43742  13
  -7   9   2 -0.7018 8.33581   7
   7   9  -2 0.30341 1.30353   9
   7   9  -2 -0.2728 1.37783   3
  -7   9   2 1.14261 1.44241  18
   7   9  -2 -0.0882 0.72324  12
   7   9  -2 0.07036 0.94480  15
   6  -9  -2 2.70401 1.28007   4
  -6  -9   2 4.07298 1.17052   4
   6   9  -2 2.75151 1.38335   3
   6   9  -2 2.58897 1.21446   9
  -6   9   2 3.95116 8.47078   7
   6   9  -2 1.95836 1.72919  16
  -6   9   2 -1.1983 3.76388  13
  -6   9   2 1.66200 1.40564  18
   6   9  -2 2.05000 1.33068  18
   6   9  -2 3.64420 0.79270  12
   5  -9  -2 120.212 22.2552   7
   5  -9  -2 123.814 10.5079   4
   5   9  -2 126.888 10.6264  16
  -5   9   2 131.315 10.6244  18
  -5   9   2 147.238 22.2755   7
   5   9  -2 126.841 10.5720  18
   5   9  -2 118.386 10.4397   3
  -5   9   2 129.993 15.5965  13
   5   9  -2 123.292 26.3145   7
   5   9  -2 114.632 10.4477   9
   4  -9  -2 9.04771 9.48524   7
  -4  -9   2 7.56982 1.32720   4
   4  -9  -2 9.10774 1.64268   4
   4   9  -2 8.62372 1.63667  18
  -4   9   2 13.8069 8.88833   7
   4   9  -2 9.37349 1.84485  16
  -4   9   2 9.11791 1.65099  18
   4   9  -2 11.7511 9.41487   7
   3  -9  -2 0.42654 1.01829   4
   3  -9  -2 3.20888 7.56564   7
   3   9  -2 1.05302 1.12289  18
  -3   9   2 1.64004 6.83841   7
   3   9  -2 2.03700 8.16731   7
   2  -9  -2 47.3840 14.2439   7
   2   9  -2 55.5329 15.0906   7
  -2   9   2 62.8795 15.3816   7
  -1  -9   2 263.595 30.0345   7
   1  -9  -2 265.244 31.1462   7
   1   9  -2 259.207 31.8327   7
  -1   9   2 254.498 30.1995   7
   0  -9  -2 42.3530 12.4369   7
   0  -9   2 40.7243 11.8271   7
   0   9   2 46.0746 12.2563   7
   0   9  -2 49.3694 14.0773   7
  -1  -9  -2 545.202 51.3090   7
   1  -9   2 537.848 51.1746   7
   1   9   2 421.342 53.2889   7
  -1   9  -2 540.454 52.3620   7
  -2  -9  -2 91.9710 16.6728   7
   2  -9   2 103.201 17.4761   7
  -2   9  -2 96.5174 18.5267   7
   2   9   2 83.8820 16.3946   7
  -3  -9  -2 382.362 39.4117   7
   3  -9   2 395.210 40.7440   7
  -3   9  -2 406.163 42.4369   7
   3   9   2 346.612 39.9040   7
   4  -9   2 5.52022 1.19171   4
   4  -9   2 4.78351 7.30443   7
  -4  -9  -2 8.80968 7.29152   7
   4   9   2 2.24261 1.48192  16
   4   9   2 6.60726 1.25855  18
   4   9   2 12.0997 1.56419   3
   4   9   2 7.21383 0.97144  14
   4   9   2 10.5718 2.33603   9
   5  -9   2 -2.7743 6.35228   7
   5  -9   2 0.42535 0.94235   4
   5   9   2 2.95755 0.99615  11
   5   9   2 0.66013 0.68343  12
   5   9   2 -0.1058 1.32530  16
   5   9   2 0.89523 1.23782   9
  -5   9  -2 0.17633 8.15346   7
   5   9   2 0.37654 0.95094   3
   5   9   2 1.86833 0.70807  14
   6  -9   2 -0.0477 8.64578   7
   6  -9   2 5.14564 0.96919  10
   6   9   2 8.54007 1.36111  18
   6   9   2 9.89255 1.74072   9
   6   9   2 6.71685 1.24971  15
   6   9   2 8.76360 1.06892  14
   6   9   2 4.69589 1.17311  11
   6   9   2 6.43427 1.02691  12
   6   9   2 5.69184 1.31790   3
   6   9   2 6.45261 1.75544  16
  -6   9  -2 10.2400 10.1695   7
   7  -9   2 1.37668 0.79574  10
   7  -9   2 0.86718 1.28111  17
  -7   9  -2 -2.4173 7.28646   7
   7   9   2 1.94400 1.12811  18
   7   9   2 2.63161 1.07665  11
   7   9   2 1.07028 1.03649  15
   7   9   2 0.48818 1.15525   3
   7   9   2 1.57065 0.91657  12
   7   9   2 0.02776 1.39939   9
   7   9   2 1.82126 1.79401  16
   7   9   2 0.97517 0.79921  14
   8  -9   2 1.71617 0.82736  10
   8  -9   2 3.84009 1.59105  17
   8   9   2 1.97175 1.19650  15
   8   9   2 -0.4924 1.01638   6
   8   9   2 1.25297 1.48529   9
   8   9   2 1.92345 1.69155  16
  -8   9  -2 3.11905 9.21385   7
   8   9   2 1.51442 0.85126  14
   8   9   2 1.33490 1.28841   3
   8   9   2 1.79366 0.92833  12
   8   9   2 1.96443 1.22438  11
   9  -9   2 179.760 14.6714  17
   9  -9   2 168.536 14.6301  20
   9  -9   2 175.175 14.2660  10
   9   9   2 173.292 14.3966  11
   9   9   2 174.369 14.5158   3
   9   9   2 178.376 14.6271   9
   9   9   2 172.948 14.5736  16
   9   9   2 175.072 14.4200  15
  -9   9  -2 163.418 29.0578   7
   9   9   2 168.105 14.2492  12
   9   9   2 167.316 14.3001   6
   9   9   2 175.705 14.1861  14
  10  -9   2 57.1382 5.44995   8
  10  -9   2 63.0477 5.72820  17
  10  -9   2 63.3672 5.22064  10
  10  -9   2 60.4436 5.60701  20
 -10  -9  -2 50.7255 14.7431  13
  10   9   2 64.4865 5.23878  14
  10   9   2 51.4367 5.45332   6
  10   9   2 72.5020 5.71123  16
  10   9   2 50.4916 5.06657  12
  10   9   2 56.5546 5.34423  15
  10   9   2 56.8307 5.60309   9
  10   9   2 58.7235 5.61354   3
 -10   9  -2 32.4354 15.4889   7
  11  -9   2 19.7596 2.72211  17
  11  -9   2 17.0425 2.48956  19
  11  -9   2 17.6088 2.05976  10
  11  -9   2 19.1948 2.59631  20
  11  -9   2 17.7823 2.50305   8
  11   9   2 16.3726 1.98861  12
  11   9   2 19.5279 2.80009   9
  11   9   2 15.8161 2.73030   3
  11   9   2 13.7260 1.98956   6
  11   9   2 17.9870 1.93963  14
  11   9   2 17.4902 2.31857  15
  12  -9   2 50.8978 4.85763   8
  12  -9   2 52.1627 5.00785  17
  12  -9   2 49.0710 4.61424  10
  12  -9   2 53.7979 4.91882  20
  12  -9   2 52.8845 4.86714  19
  12   9   2 55.8771 4.58700  14
  12   9   2 50.9666 4.57775  12
  12   9   2 56.6991 4.82093  15
  12   9   2 45.9292 5.21226   6
  12   9   2 59.4770 5.14519   9
  12   9   2 55.6063 5.10284   3
  13  -9   2 0.15430 0.83079  20
  13  -9   2 -0.2346 0.55917  10
  13  -9   2 1.02546 1.05933   8
  13  -9   2 0.63041 1.24098  19
  13   9   2 0.59273 0.93105   6
  13   9   2 1.24325 0.64786  12
  13   9   2 1.16376 1.87634   9
  14  -9   2 88.5328 7.41919   8
  14  -9   2 88.4104 7.40062  20
  14  -9   2 85.8490 7.34412  10
  14  -9   2 96.3253 7.59546  17
  14   9   2 89.2695 7.43450  15
  14   9   2 89.6161 7.38551  12
  14   9   2 86.3930 7.57734   9
  15  -9   2 7.96323 1.08764  17
  15  -9   2 7.91863 0.88516  10
  15   9   2 7.68262 1.18165   9
  15   9   2 7.87088 0.97939  15
  15 -10  -2 0.25004 0.50850  17
  14 -10  -2 15.4207 1.83933  17
  14 -10  -2 17.8803 1.65225   8
  14 -10  -2 19.1241 1.66354  10
  14  10  -2 18.0286 1.77693  15
  14  10  -2 11.2659 2.00417   9
  13 -10  -2 8.57765 1.46075  20
  13 -10  -2 10.7404 1.79825  17
  13 -10  -2 10.0885 1.33225  10
  13 -10  -2 11.7819 1.51077   8
  13  10  -2 8.32054 1.17977  12
  13  10  -2 9.72785 1.46028  15
  13  10  -2 8.88580 1.73724   9
  12 -10  -2 1.01220 1.22866  17
  12 -10  -2 1.42508 1.12938  20
  12 -10  -2 1.71025 0.73503  10
 -12 -10   2 2.74562 0.82127   4
  12 -10  -2 1.08002 0.99748  19
  12 -10  -2 2.24109 1.01874   8
  12  10  -2 2.23262 1.59184   9
  12  10  -2 1.22077 0.64761  12
  12  10  -2 0.88967 0.93687  15
 -11 -10   2 23.6348 2.10384   4
  11 -10  -2 14.6209 2.58973  17
  11 -10  -2 10.8213 2.16086  20
  11 -10  -2 16.3046 1.86830  10
  11  10  -2 20.1294 3.01110   3
  11  10  -2 17.1632 2.49317   9
  11  10  -2 7.58472 1.68891  15
 -10 -10   2 3.79114 1.08722   4
  10 -10  -2 3.67450 0.88405  10
 -10 -10   2 11.1738 10.9300  13
  10 -10  -2 1.94530 1.22708  20
  10  10  -2 2.60966 1.53088   9
  10  10  -2 2.16323 1.10249  18
  10  10  -2 0.47936 1.01472  15
  10  10  -2 0.06885 0.78800  12
 -10  10   2 -2.0669 13.0599   7
  10  10  -2 4.41576 1.81954   3
  10  10  -2 0.55157 0.98434   6
   9 -10  -2 177.024 13.8437  10
  -9 -10   2 175.106 13.9221   4
  -9 -10   2 162.327 23.8122  13
   9  10  -2 172.469 13.7553  12
  -9  10   2 166.545 29.8450   7
  -9  10   2 153.587 14.2278  18
   9  10  -2 173.778 14.1808   3
   9  10  -2 175.889 13.9533  15
   9  10  -2 155.346 14.0309  18
   9  10  -2 168.761 14.0852   9
   9  10  -2 156.458 13.8800  21
  -8 -10   2 302.824 24.9697   4
  -8 -10   2 303.769 34.7155  13
   8 -10  -2 286.475 24.9657   4
   8  10  -2 315.917 24.9736  15
   8  10  -2 295.963 25.0681   9
  -8  10   2 301.475 25.2214  18
   8  10  -2 319.642 25.1508  21
   8  10  -2 315.532 24.8176  12
   8  10  -2 307.804 25.1585  18
  -8  10   2 299.795 41.1412   7
   8  10  -2 301.008 25.0997   3
   7 -10  -2 217.299 34.4791   7
  -7 -10   2 229.173 18.5335   4
   7  10  -2 222.497 18.4641  15
   7  10  -2 216.568 18.7058  18
   7  10  -2 224.712 18.3243  12
   7  10  -2 242.281 18.6722   3
   7  10  -2 209.217 18.8785   9
  -7  10   2 244.138 34.3189   7
   6 -10  -2 25.8556 13.3240   7
   6 -10  -2 25.7635 3.17401   4
  -6 -10   2 27.3908 3.09053   4
  -6  10   2 31.2460 3.47222  18
   6  10  -2 26.0994 3.39112  18
   6  10  -2 30.7135 2.65690  12
   6  10  -2 27.3167 3.17927   3
   6  10  -2 26.8070 3.08366   9
  -6  10   2 33.1625 14.7863   7
   5 -10  -2 67.3561 5.83213   4
  -5 -10   2 67.7450 5.68624   4
   5 -10  -2 78.2359 20.5123   7
  -5  10   2 67.6153 5.96938  18
   5  10  -2 56.8094 5.67408   9
   5  10  -2 63.6238 5.87180  18
   5  10  -2 58.0891 5.69727   3
  -5  10   2 87.9716 21.4220   7
   4 -10  -2 216.582 29.4036   7
   4 -10  -2 195.474 16.0930   4
  -4 -10   2 184.914 15.9753   4
   4  10  -2 200.948 16.1455  18
   4  10  -2 190.036 16.1411   9
  -4  10   2 186.631 27.5624   7
  -4  10   2 202.069 16.1761  18
   4  10  -2 162.280 27.7340   7
  -3 -10   2 6.05211 1.32955   4
   3 -10  -2 6.15173 1.44250   4
   3  10  -2 6.56025 1.47884  18
  -3  10   2 6.10795 8.38067   7
   3  10  -2 6.63122 9.47397   7
  -3  10   2 13.3185 2.05656  18
   2 -10  -2 12.6404 11.8380   7
   2 -10  -2 15.1502 2.89136   4
   2  10  -2 10.5770 9.66339   7
  -2  10   2 12.7626 9.22802   7
   1 -10  -2 104.189 19.9902   7
   1 -10  -2 100.927 8.35076   4
  -1 -10   2 85.6703 8.39975   4
  -1  10   2 91.3659 18.1572   7
   1  10  -2 103.859 8.40991  18
   1  10  -2 100.595 19.5309   7
  -1  10   2 96.7231 8.39928  18
   0 -10   2 7.22751 7.96013   7
   0 -10  -2 8.82412 8.15892   7
   0 -10   2 2.83809 1.11978   4
   0 -10  -2 2.38865 1.08122   4
   0  10   2 1.90003 6.66249   7
   0  10  -2 2.03176 1.25173  18
   0  10  -2 7.86567 8.32308   7
   0  10   2 2.12425 1.13786  18
  -1 -10  -2 54.4752 5.37072   4
  -1 -10  -2 63.4337 19.7626   7
   1 -10   2 61.6419 15.1911   7
   1 -10   2 66.3955 5.86485   4
   1  10   2 61.1226 5.77001  18
  -1  10  -2 57.2794 15.9416   7
   1  10   2 75.8367 17.0136   7
  -1  10  -2 61.1587 5.56474  18
  -2 -10  -2 9.92054 1.52430   4
   2 -10   2 6.98634 8.65754   7
  -2 -10  -2 8.96144 13.2385   7
  -2  10  -2 7.67063 9.92000   7
   2  10   2 7.91871 1.06141  14
  -2  10  -2 8.21645 1.69296  18
   3 -10   2 203.442 16.7590   4
  -3 -10  -2 192.783 16.8155   4
   3 -10   2 219.119 27.7761   7
  -3 -10  -2 199.228 25.9103   7
  -3  10  -2 207.197 29.7155   7
  -3  10  -2 209.650 16.9562  18
   3  10   2 194.838 16.7063   3
   3  10   2 211.193 16.7840  18
   4 -10   2 203.406 17.2006   4
   4 -10   2 211.862 17.2675  17
  -4 -10  -2 203.140 26.3376   7
   4 -10   2 200.675 28.0271   7
  -4  10  -2 206.822 30.2422   7
   4  10   2 210.253 17.0173  14
   4  10   2 223.829 17.3440  16
   4  10   2 200.742 17.1873   3
   4  10   2 206.524 17.0449  12
   4  10   2 213.538 17.2451  18
   4  10   2 206.231 17.3645   9
   5 -10   2 34.8571 3.66911  17
  -5 -10  -2 31.1109 3.60823   4
   5 -10   2 32.5233 13.1548   7
   5 -10   2 40.0940 3.61128   4
   5  10   2 37.7935 3.29153  14
   5  10   2 43.7001 3.65964   3
   5  10   2 36.0163 3.53901  11
  -5  10  -2 39.1599 14.6440   7
   5  10   2 40.5397 3.99532  16
   5  10   2 41.1367 3.84920   9
   5  10   2 37.1181 3.64004  18
   5  10   2 38.0991 3.35850  12
  -5  10  -2 29.0920 3.98897  18
  -6 -10  -2 32.9736 4.09989   4
   6 -10   2 48.5927 4.33698  17
   6 -10   2 42.4961 4.10302   4
   6 -10   2 37.4455 3.81673  10
   6  10   2 45.5942 4.17075   3
   6  10   2 42.3247 4.10256  18
   6  10   2 45.1452 3.80706  14
  -6  10  -2 52.4872 17.9050   7
   6  10   2 39.2514 3.97317  11
   6  10   2 43.4580 4.23130  12
   6  10   2 52.0566 5.05711  16
   6  10   2 56.6213 4.52357  15
   6  10   2 46.3968 4.97585   9
   7 -10   2 0.57872 0.77966  10
   7 -10   2 0.06898 1.31506  17
   7  10   2 -0.1500 1.36399   9
   7  10   2 0.15132 0.76328  14
   7  10   2 -0.2667 1.07330  11
   7  10   2 0.11475 1.12923   3
  -7  10  -2 -3.0360 8.25444   7
   7  10   2 0.25862 1.62174  16
   7  10   2 -0.0815 0.97088  15
   7  10   2 0.48334 0.77137  12
   8 -10   2 3.34747 0.89617  10
   8 -10   2 4.61568 1.55046  17
   8  10   2 3.46304 0.92645  14
   8  10   2 3.79259 0.94197  12
  -8  10  -2 5.22134 11.0798   7
   8  10   2 2.95936 1.16518  15
   8  10   2 3.16515 1.37926   3
   8  10   2 3.05069 1.30061  11
   8  10   2 6.52706 1.84767  16
   8  10   2 5.04230 1.70701   9
   9 -10   2 78.9057 6.94856   8
   9 -10   2 79.6164 7.14088  20
   9 -10   2 73.6090 7.07614  17
   9 -10   2 80.8372 6.67836  10
   9  10   2 77.6902 7.07516   9
   9  10   2 80.6475 6.86427  15
   9  10   2 81.8666 6.60046  14
  -9  10  -2 55.5473 19.6444   7
   9  10   2 74.8032 7.01251   3
   9  10   2 76.5421 6.66965  12
   9  10   2 82.9692 7.16533  16
  10 -10   2 164.967 14.4457   8
  10 -10   2 169.974 14.5788  17
  10 -10   2 166.175 14.5681  20
 -10 -10  -2 172.074 26.2872  13
  10 -10   2 182.231 14.2457  10
  10  10   2 174.454 14.1557  14
  10  10   2 175.907 14.3897  15
  10  10   2 179.126 14.2253  12
  10  10   2 179.294 14.5222   3
  10  10   2 175.775 14.5640  16
  10  10   2 179.213 14.5884   9
 -10  10  -2 98.7497 26.4041   7
  11 -10   2 16.6123 2.33821   8
  11 -10   2 17.9049 2.65179  17
  11 -10   2 17.2516 2.48945  20
  11 -10   2 15.3246 1.90682  10
  11 -10   2 15.9739 2.38754  19
  11  10   2 15.9304 1.89542  12
  11  10   2 17.1346 2.21690  15
  11  10   2 17.8688 2.68047   9
  11  10   2 15.2605 1.79425  14
  11  10   2 16.5603 2.74472   3
  12 -10   2 2.19643 1.06645  19
  12 -10   2 3.85401 1.30676  17
  12 -10   2 3.02468 1.22930  10
  12 -10   2 4.09853 1.18039  20
  12 -10   2 1.43296 0.89267   8
  12  10   2 2.82025 1.57013   3
  12  10   2 2.61519 0.86307  14
  12  10   2 3.15086 1.02583  15
  12  10   2 2.12398 0.75105  12
  12  10   2 1.99155 1.27024   9
  13 -10   2 22.8513 2.42890   8
  13 -10   2 24.6656 2.59554  17
  13 -10   2 27.6718 2.50108  20
  13 -10   2 21.6827 2.23451  10
  13 -10   2 22.4161 2.36634  19
  13  10   2 22.0207 2.99212   3
  13  10   2 27.7530 2.42821  15
  13  10   2 25.1039 2.21689  12
  13  10   2 24.2126 2.72315   9
  14 -10   2 3.07937 0.56027  10
  14 -10   2 4.67402 1.06208  17
  14 -10   2 4.95221 0.97619  20
  14 -10   2 4.28852 0.76304   8
  14  10   2 4.81412 0.71197  12
  14  10   2 4.60190 1.21540   9
  14 -11  -2 0.45149 0.62433   8
  14 -11  -2 0.00644 0.35591  10
  14 -11  -2 -0.2260 0.51489  17
  14  11  -2 0.33757 0.49663  15
  13 -11  -2 11.8308 1.66728  17
  13 -11  -2 12.5278 1.40127   8
  13 -11  -2 10.0157 1.22350  10
  13  11  -2 8.23960 1.56195   9
  13  11  -2 11.4623 1.42714  15
  12 -11  -2 65.1953 4.90007   8
  12 -11  -2 43.1863 4.57394  19
  12 -11  -2 55.9383 4.90690  17
 -12 -11   2 51.1087 4.74687   4
  12 -11  -2 46.7225 4.38075  20
  12 -11  -2 49.6167 4.22209  10
  12  11  -2 42.4032 4.12205  12
  12  11  -2 50.8756 4.35444  15
  12  11  -2 43.9352 4.43629   9
 -11 -11   2 2.90302 1.03696   4
  11 -11  -2 4.33076 1.24720  20
  11 -11  -2 3.29668 1.30763  17
  11 -11  -2 4.17812 0.87271  10
  11  11  -2 4.14289 1.87483   9
  11  11  -2 3.45476 0.85275  12
  11  11  -2 2.46804 0.92080  15
  10 -11  -2 9.75061 1.79984  20
  10 -11  -2 10.5337 1.68825  10
 -10 -11   2 22.0243 2.07350   4
  10  11  -2 15.4482 2.05931  15
  10  11  -2 11.8849 1.60389  12
  10  11  -2 9.95621 2.21244   3
  10  11  -2 9.87091 1.88547  18
  10  11  -2 18.9971 2.37993   9
   9 -11  -2 0.04816 0.75260  10
  -9 -11   2 1.73149 1.02254   4
   9  11  -2 2.70526 1.76859  18
  -9  11   2 -0.4450 1.59878  18
   9  11  -2 1.26631 1.45329  15
  -9  11   2 3.67816 16.6155   7
   9  11  -2 2.08359 1.34998   9
   9  11  -2 -0.3507 1.64708   3
   9  11  -2 0.09813 0.77075  12
  -8 -11   2 -4.6559 6.45825  13
   8 -11  -2 0.12402 0.77095  10
  -8 -11   2 1.65475 1.14621   4
   8 -11  -2 0.26394 1.13778   4
   8  11  -2 0.49564 1.30446   9
   8  11  -2 1.37454 1.09778  15
   8  11  -2 -0.3701 1.52694   3
  -8  11   2 -1.3494 9.64805   7
   8  11  -2 0.85089 0.79616  12
   8  11  -2 1.12911 1.40175  18
  -8  11   2 0.07752 1.47592  18
  -7 -11   2 3.68555 1.19213   4
   7 -11  -2 1.37306 1.27850   4
   7 -11  -2 2.53036 22.6870   7
  -7  11   2 1.85191 9.79723   7
  -7  11   2 1.18455 1.43404  18
   7  11  -2 1.11473 0.75469  12
   7  11  -2 2.10206 1.51580   3
   7  11  -2 0.66319 0.97458  15
   7  11  -2 1.17622 1.48999  18
   7  11  -2 4.69505 1.41746   9
   6 -11  -2 14.2011 2.45842   4
  -6 -11   2 13.3583 2.26743   4
   6 -11  -2 7.07123 11.3706   7
   6  11  -2 15.0584 1.71765  12
  -6  11   2 16.9986 12.4012   7
  -6  11   2 16.0083 2.64204  18
   6  11  -2 18.2009 2.72691  18
   6  11  -2 14.3340 2.29735   3
   6  11  -2 15.0586 2.27395   9
  -5 -11   2 0.29031 1.39266   4
   5 -11  -2 0.79410 10.0447   7
  -5  11   2 0.67914 8.55086   7
   5  11  -2 -2.0034 1.16073   3
   5  11  -2 0.78282 1.09795   9
  -5  11   2 1.60359 1.39638  18
   4 -11  -2 78.1292 6.95745   4
  -4 -11   2 78.8709 6.83911   4
   4 -11  -2 79.0571 19.8557   7
   4  11  -2 69.9727 6.83521   9
   4  11  -2 85.8296 22.6683   7
  -4  11   2 102.962 23.7620   7
   4  11  -2 81.4499 7.02732  18
  -4  11   2 83.0997 7.07444  18
   3 -11  -2 42.2984 4.20776   4
   3 -11  -2 47.1443 15.4090   7
  -3 -11   2 42.5011 4.07770   4
  -3  11   2 56.7337 17.1690   7
   3  11  -2 37.9683 4.03896   9
   3  11  -2 44.9159 4.23186  18
  -3  11   2 46.7251 4.34358  18
   3  11  -2 47.3116 16.8888   7
  -2 -11   2 17.4999 2.36870   4
   2 -11  -2 15.7958 2.46505   4
   2 -11  -2 23.3384 12.5378   7
  -2  11   2 20.5304 2.51232  18
  -2  11   2 22.9769 12.1893   7
   2  11  -2 11.2186 11.7336   7
   2  11  -2 16.0015 2.58226  18
  -1 -11   2 13.0575 2.12762   4
   1 -11  -2 13.4196 2.18449   4
   1 -11  -2 15.4113 11.3607   7
   1  11  -2 14.7224 2.38858  18
  -1  11   2 14.1731 2.24937  18
   1  11  -2 13.3229 13.9314   7
  -1  11   2 11.9561 9.81730   7
   0 -11   2 8.31487 1.56917   4
   0 -11  -2 3.43989 8.44318   7
   0 -11  -2 7.97609 1.52514   4
   0  11  -2 11.6534 1.85250  18
   0  11   2 8.28604 9.59878   7
   0  11   2 10.7082 1.63551  18
   0  11  -2 6.57669 9.36211   7
  -1 -11  -2 363.966 29.0419   4
   1 -11   2 369.626 29.0344   4
  -1 -11  -2 357.743 40.3775   7
   1 -11   2 388.755 41.2090   7
   1  11   2 328.356 29.0332   3
   1  11   2 316.205 29.0010  16
  -1  11  -2 375.315 29.1882  18
   1  11   2 355.421 29.0635  18
   1  11   2 349.839 41.0554   7
  -1  11  -2 388.603 43.5616   7
   2 -11   2 272.047 22.7417   4
   2 -11   2 279.030 34.2483   7
  -2 -11  -2 294.786 34.0232   7
  -2 -11  -2 271.108 22.7541   4
   2  11   2 293.305 43.5305   7
  -2  11  -2 301.077 22.9661  18
   2  11   2 253.276 22.7562  16
   2  11   2 274.313 22.5333  14
   2  11   2 284.453 22.7936  18
  -2  11  -2 274.432 36.6763   7
   3 -11   2 49.4391 4.32924   4
  -3 -11  -2 46.1672 13.5661   7
  -3 -11  -2 46.2711 4.32184   4
   3 -11   2 45.8225 14.3292   7
  -3  11  -2 48.8644 4.64660  18
   3  11   2 43.5056 4.14176   3
   3  11   2 45.8218 4.46959   9
   3  11   2 41.5175 4.47019  16
  -3  11  -2 37.7887 14.8681   7
   3  11   2 43.6199 4.32183  18
   3  11   2 44.7446 3.91952  14
   4 -11   2 0.52081 1.19165  17
  -4 -11  -2 1.26772 1.05900   4
   4 -11   2 1.68155 1.15308   4
   4 -11   2 1.49688 8.62629   7
   4  11   2 1.53231 1.12124  18
   4  11   2 0.51104 1.52087  16
   4  11   2 2.39818 1.45804   9
   4  11   2 1.69342 1.03384   3
   4  11   2 1.45708 0.74802  12
   4  11   2 2.12360 0.77887  14
  -4  11  -2 1.12337 1.36853  18
  -4  11  -2 -2.0635 8.68817   7
   5 -11   2 0.82708 1.19069  17
   5 -11   2 2.55332 10.4406   7
  -5 -11  -2 0.88233 1.13291   4
   5 -11   2 1.09398 1.12000   4
   5  11   2 0.60407 1.53546   3
   5  11   2 2.29198 2.99697  16
   5  11   2 1.47392 1.32485  18
   5  11   2 1.44810 0.78344  12
  -5  11  -2 0.06331 1.36905  18
   5  11   2 2.12044 1.42267   9
  -5  11  -2 -2.2392 8.23706   7
   5  11   2 1.49202 0.80155  14
  -6 -11  -2 154.104 12.4998   4
   6 -11   2 134.244 12.9833   4
   6 -11   2 161.485 12.6248  17
  -6  11  -2 132.664 13.1720  18
   6  11   2 157.058 12.7186  16
   6  11   2 153.175 12.2528  14
   6  11   2 146.832 12.4991   3
   6  11   2 145.845 12.4783  18
   6  11   2 149.101 12.4251  15
   6  11   2 151.555 12.2997  12
  -6  11  -2 143.971 28.2972   7
   6  11   2 152.324 12.6904   9
  -7 -11  -2 11.3084 1.93402   4
   7 -11   2 7.89795 1.62764  17
   7  11   2 5.25263 1.07825  12
   7  11   2 6.23848 1.36645  18
  -7  11  -2 -2.2252 9.77805   7
   7  11   2 7.75878 1.09865  14
   7  11   2 6.35804 1.53824   3
   7  11   2 6.07838 1.38520  11
   7  11   2 7.00353 1.92998  16
   7  11   2 9.23240 1.88321   9
   7  11   2 5.58671 1.29098  15
  -8 -11  -2 10.4274 1.72571   4
   8 -11   2 8.54725 1.79797  17
   8 -11   2 7.87349 1.19611  10
   8  11   2 7.70885 1.73949   9
   8  11   2 8.98838 1.20830  14
   8  11   2 8.86593 1.51279  15
   8  11   2 7.66064 2.00581  16
   8  11   2 9.46613 1.71126   3
  -8  11  -2 11.7087 13.7584   7
   8  11   2 8.76870 1.28255  12
   9 -11   2 10.6117 2.21230  20
   9 -11   2 12.7090 2.31253  17
   9 -11   2 11.4547 1.65073  10
   9 -11   2 11.8507 2.07620   8
   9  11   2 10.3926 1.87105   3
   9  11   2 11.2722 1.49320  14
   9  11   2 11.9722 2.18819  16
   9  11   2 11.4442 1.99505  15
  -9  11  -2 10.1017 14.2291   7
   9  11   2 12.2923 2.37974   9
   9  11   2 11.5789 1.65818  12
  10 -11   2 65.4513 5.83644   8
  10 -11   2 64.7736 5.99210  20
  10 -11   2 63.3520 5.49068  10
  10 -11   2 60.5838 5.88616  17
  10  11   2 65.1253 5.70852  15
  10  11   2 62.8864 5.87661   3
  10  11   2 62.9872 5.42866  14
  10  11   2 68.6754 5.97888   9
  10  11   2 64.9236 5.48947  12
  11 -11   2 1.25901 0.82160  10
  11 -11   2 1.54908 1.13950  19
  11 -11   2 1.00488 1.08480   8
  11 -11   2 1.98777 1.01535  20
  11 -11   2 2.55450 1.22632  17
  11  11   2 1.60920 0.86821  15
  11  11   2 1.43305 1.30593   9
  11  11   2 1.37483 1.32184   3
  11  11   2 1.53597 0.74310  14
  11  11   2 2.10446 0.75394  12
  12 -11   2 124.436 10.2297  19
  12 -11   2 129.502 10.2328   8
  12 -11   2 120.694 10.3000  17
  12 -11   2 125.213 10.2564  20
  12 -11   2 116.155 10.0226  10
  12  11   2 125.860 10.1936  15
  12  11   2 117.983 10.3440   3
  12  11   2 124.333 10.3239   9
  12  11   2 116.879 10.0349  12
  13 -11   2 28.5174 2.72147  17
  13 -11   2 20.8788 2.72995  20
  13 -11   2 29.3497 2.62104   8
  13 -11   2 26.4614 2.42170  10
  13  11   2 27.4144 2.77731   9
  13  11   2 28.9581 2.59061  15
  13  11   2 33.9752 2.53191  12
  14 -11   2 24.2185 2.32708  17
  14 -11   2 29.3531 2.35639   8
  14  11   2 24.3796 2.47552   9
  14  11   2 25.5809 2.28570  15
  13 -12  -2 6.00062 0.96502   8
  13 -12  -2 4.89294 0.72145  10
  13 -12  -2 6.17086 1.17209  17
  13  12  -2 5.74774 0.84189  15
  12 -12  -2 1.39591 0.79930  20
  12 -12  -2 1.41344 0.52965  10
  12 -12  -2 2.11367 0.89894  17
  12 -12  -2 2.61102 0.82130   8
 -12 -12   2 0.55919 0.79936   4
  12  12  -2 1.80302 0.51467  12
  12  12  -2 1.22406 0.75631  15
  12  12  -2 1.59007 1.01682   9
  11 -12  -2 18.9002 3.47268  17
 -11 -12   2 29.2612 2.36960   4
  11 -12  -2 28.8254 2.62702   8
  11 -12  -2 19.9693 2.56861  20
  11 -12  -2 28.0765 2.25932  10
  11  12  -2 21.4695 2.58314   9
  11  12  -2 21.0080 2.67149  15
  11  12  -2 18.2515 2.16477  12
  10 -12  -2 24.5123 2.46848  10
  10 -12  -2 25.0497 2.98260  17
  10 -12  -2 25.5840 2.89437  20
 -10 -12   2 24.6082 2.70628   4
  10  12  -2 23.1282 3.11465   9
  10  12  -2 26.1117 2.41701  12
  10  12  -2 26.7651 2.70512  15
   9 -12  -2 18.9072 2.20370  10
  -9 -12   2 22.1306 2.50081   4
   9  12  -2 21.7148 2.14250  12
   9  12  -2 21.0719 3.14008   3
  -9  12   2 22.1815 2.93123  18
   9  12  -2 20.7599 2.68604   9
   9  12  -2 17.9108 2.59614  18
   9  12  -2 22.7387 2.51053  15
  -8 -12   2 24.0580 2.75873   4
  -8 -12   2 7.07017 12.9766  13
   8 -12  -2 24.4723 2.43990  10
   8 -12  -2 20.5711 2.72100   4
  -8  12   2 26.5811 3.38026  18
   8  12  -2 25.9851 4.22040  18
   8  12  -2 25.2417 2.38089  12
   8  12  -2 21.2196 3.19892   3
   8  12  -2 24.4894 3.19143  15
   8  12  -2 23.0078 2.93829   9
  -7 -12   2 3.86637 1.24135   4
   7 -12  -2 -3.9412 21.1915   7
   7 -12  -2 1.15872 0.79510  10
   7 -12  -2 1.92734 1.24947   4
  -7  12   2 1.89541 1.52385  18
   7  12  -2 2.21950 1.32501   9
   7  12  -2 3.90690 1.55353  18
   7  12  -2 3.63401 1.69306   3
   7  12  -2 3.72059 0.90160  12
   7  12  -2 2.41377 1.14516  15
  -7  12   2 3.67768 11.7115   7
   6 -12  -2 0.75667 1.20100   4
  -6 -12   2 1.29033 1.11083   4
   6 -12  -2 -6.1297 11.8173   7
   6  12  -2 1.08080 0.73835  12
   6  12  -2 1.21113 1.29584   9
  -6  12   2 -0.2503 9.75276   7
   6  12  -2 0.99687 1.35549  18
   6  12  -2 0.13358 1.42094   3
   5 -12  -2 5.97491 11.4923   7
   5 -12  -2 -0.7418 1.20921   4
  -5 -12   2 1.45812 1.13923   4
  -5  12   2 1.03959 1.43808  18
   5  12  -2 0.27718 0.74396  12
   5  12  -2 1.13217 1.23736   9
   5  12  -2 -0.2289 1.28468  18
   5  12  -2 0.11690 1.72987   3
  -5  12   2 -3.1617 11.1414   7
   4 -12  -2 40.9131 16.9789   7
  -4 -12   2 48.1434 4.70251   4
   4 -12  -2 51.9870 4.91023   4
   4  12  -2 53.2352 4.96837  18
  -4  12   2 50.9301 4.97302  18
  -4  12   2 38.7887 15.6844   7
   3 -12  -2 70.9802 6.10554   4
   3 -12  -2 66.7755 18.6764   7
  -3 -12   2 71.9404 6.15251   4
   3  12  -2 73.1018 6.24743  18
  -3  12   2 65.4574 6.88491  18
   3  12  -2 64.4594 20.9926   7
   3  12  -2 55.4441 5.87902   9
  -3  12   2 48.0126 17.0052   7
   2 -12  -2 99.3181 23.5277   7
   2 -12  -2 132.390 9.47412   4
   2  12  -2 74.4670 8.24951   9
  -2  12   2 93.6410 22.6878   7
   2  12  -2 72.8961 20.5599   7
  -2  12   2 98.9121 8.55073  18
   2  12  -2 101.289 8.81625  18
  -1 -12   2 15.4537 2.42956   4
   1 -12  -2 18.3826 2.48061   4
   1 -12  -2 16.7022 11.5151   7
   1  12  -2 18.2400 2.71764  18
  -1  12   2 18.8539 2.60817  18
   1  12  -2 6.34530 10.4520   7
  -1  12   2 13.1906 11.3036   7
   0 -12   2 79.5310 7.01537   4
   0 -12  -2 78.4100 7.05002   4
   0 -12  -2 72.9686 18.7331   7
   0  12   2 70.4477 19.3053   7
   0  12   2 79.6622 7.09111  18
   0  12  -2 73.7888 20.4405   7
   0  12  -2 85.3323 7.21348  18
  -1 -12  -2 36.4882 13.6742   7
  -1 -12  -2 30.7095 3.18250   4
   1 -12   2 29.9607 3.17740   4
   1  12   2 27.7836 3.16206  18
   1  12   2 29.5472 3.31272  16
   1  12   2 26.3490 2.61946  14
  -1  12  -2 30.0473 14.8469   7
   1  12   2 25.6344 15.4492   7
  -1  12  -2 26.2555 3.35102  18
   2 -12   2 151.005 12.3291   4
  -2 -12  -2 146.773 24.2789   7
  -2 -12  -2 159.013 12.1836   4
   2  12   2 152.707 11.7989  14
  -2  12  -2 155.959 12.3246  18
   2  12   2 127.039 11.9294   3
  -2  12  -2 154.731 27.5364   7
   2  12   2 127.440 12.0797  16
   2  12   2 130.821 12.5653  18
  -3 -12  -2 223.587 29.5882   7
   3  12   2 175.109 17.0807   3
   3  12   2 209.416 17.7020   9
  -3  12  -2 224.825 32.9988   7
   3  12   2 204.551 17.3184  18
   3  12   2 252.190 18.2352  16
   3  12   2 201.881 17.1827  14
   4 -12   2 165.123 14.0030   4
  -4 -12  -2 169.010 14.0055   4
   4  12   2 167.154 14.1421   9
   4  12   2 167.559 13.7538  14
   4  12   2 162.562 13.7840  12
  -4  12  -2 176.447 14.3111  18
   4  12   2 163.244 13.9647   3
  -4  12  -2 185.204 30.8043   7
   4  12   2 169.033 14.0488  18
   4  12   2 171.374 14.1129  16
   5 -12   2 0.30791 1.12651  17
  -5 -12  -2 1.37703 1.12017   4
   5 -12   2 0.49150 1.12415   4
   5  12   2 -0.2843 1.11057   3
   5  12   2 2.91883 1.40890   9
  -5  12  -2 0.58115 1.53222  18
   5  12   2 -0.0133 1.65748  16
  -5  12  -2 5.25417 11.6778   7
   5  12   2 0.94222 1.02448  18
   5  12   2 1.51979 0.76791  14
   5  12   2 0.12343 0.73252  12
   6 -12   2 39.0710 4.21835  17
   6 -12   2 33.5638 4.02159   4
  -6 -12  -2 60.3996 4.25257   4
  -6  12  -2 39.6119 4.62666  18
   6  12   2 35.8819 4.58948  16
   6  12   2 39.5101 3.80824  12
   6  12   2 48.1134 4.16842  18
   6  12   2 46.1343 4.17341   3
  -6  12  -2 40.6665 18.0179   7
   6  12   2 43.6166 4.02387  15
   7 -12   2 36.5139 3.71639  17
  -7 -12  -2 34.5561 3.68140   4
   7  12   2 34.8129 3.83315   9
   7  12   2 37.1719 3.16517  14
   7  12   2 35.8854 3.65257   3
   7  12   2 32.7278 4.05398  16
   7  12   2 30.9830 3.47139  18
  -7  12  -2 30.7502 15.8175   7
   7  12   2 35.8585 3.25758  12
   7  12   2 36.2671 3.47557  15
  -8 -12  -2 77.8243 6.89134   4
   8 -12   2 76.9301 7.24954  20
   8 -12   2 79.9008 7.10403  17
   8 -12   2 77.0855 6.67670  10
   8  12   2 82.1269 6.94916  15
   8  12   2 81.9599 6.72650  12
   8  12   2 87.5689 7.04795   3
   8  12   2 77.4206 7.07696   9
   8  12   2 79.1442 7.31700  16
  -8  12  -2 89.7441 26.5848   7
   8  12   2 76.3904 6.64249  14
   9 -12   2 17.6460 2.46646  17
   9 -12   2 15.5204 2.39681   8
  -9 -12  -2 14.1612 2.67181   4
   9 -12   2 19.4247 2.65720  20
   9 -12   2 17.4988 1.85027  10
   9  12   2 12.6672 2.41619   3
   9  12   2 16.6192 1.89996  12
   9  12   2 15.3227 2.47840   9
   9  12   2 16.1639 2.09332  15
   9  12   2 16.8110 1.76762  14
  10 -12   2 20.6275 2.40750   8
  10 -12   2 17.9498 2.43559  17
  10 -12   2 18.1223 2.57502  20
  10 -12   2 17.9944 1.86021  10
  10  12   2 15.5444 2.56741   3
  10  12   2 19.0257 2.52026   9
  10  12   2 15.4794 1.82603  14
  10  12   2 18.4650 2.20638  15
  10  12   2 18.1563 1.96583  12
  11 -12   2 0.98898 1.01254  19
  11 -12   2 0.92054 0.54641  10
  11 -12   2 0.70392 1.19848  20
  11 -12   2 0.95144 0.96242   8
  11 -12   2 0.78842 1.00431  17
  11  12   2 0.13190 0.84580  15
  11  12   2 0.51006 0.71800  12
  11  12   2 0.34824 1.17208   9
  11  12   2 0.56825 1.36034   3
  12 -12   2 2.07039 0.53939  10
  12 -12   2 2.45415 0.77211   8
  12 -12   2 1.98085 0.78809  20
  12 -12   2 1.77575 0.97956  19
  12 -12   2 2.52352 0.87712  17
  12  12   2 1.10318 0.54836  12
  12  12   2 1.60529 0.75866  15
  12  12   2 2.56719 1.32864   3
  12  12   2 1.86497 1.07201   9
  13 -12   2 114.718 8.72730  17
  13 -12   2 110.938 8.73105  20
  13 -12   2 111.354 8.68281   8
  13  12   2 90.0005 8.68154   9
  13  12   2 92.8593 8.57204  12
  13  12   2 113.050 8.67860  15
  13 -13  -2 2.78347 0.63537   8
  12 -13  -2 -0.0015 0.76252  17
  12 -13  -2 0.35260 0.57510   8
  12 -13  -2 0.29192 0.62504  20
  12  13  -2 0.26506 0.68553  15
 -11 -13   2 43.4377 4.26580   4
  11 -13  -2 54.9040 4.38885  20
  11 -13  -2 55.3543 4.35400   8
  11 -13  -2 52.2073 4.36869  19
  11 -13  -2 49.7997 4.37179  17
  11 -13  -2 48.1263 4.24818  10
  11  13  -2 45.0752 4.11620  12
  11  13  -2 54.5391 4.29531  15
  11  13  -2 38.3932 4.32408   9
  10 -13  -2 6.37723 1.47076  17
 -10 -13   2 13.1814 1.44848   4
  10 -13  -2 4.75393 2.18221  20
  10 -13  -2 4.98504 0.87323  10
  10  13  -2 7.69444 1.10586  12
  10  13  -2 4.57120 1.04899  15
  10  13  -2 8.78986 1.66504   9
   9 -13  -2 0.02453 0.68030  10
   9 -13  -2 0.54055 1.07795  17
  -9 -13   2 -0.1340 0.83135   4
  -9  13   2 -0.0374 1.29683  18
   9  13  -2 0.07955 0.95354  18
   9  13  -2 -0.0501 0.92008  15
   9  13  -2 -0.1368 0.64376  12
   9  13  -2 -0.1262 1.80637   9
   8 -13  -2 57.4965 4.81047  10
   8 -13  -2 53.6309 5.24731  17
  -8 -13   2 58.8383 5.02176   4
   8 -13  -2 53.6446 4.95242   4
   8  13  -2 59.1164 5.20217   9
  -8  13   2 53.5320 5.50980  18
   8  13  -2 54.5541 4.78542  12
   8  13  -2 58.5179 5.01268  15
   8  13  -2 56.7347 5.39505   3
   8  13  -2 50.6043 5.22368  18
  -7 -13   2 70.9876 6.08367   4
   7 -13  -2 67.7407 6.08411   4
   7 -13  -2 65.7987 5.80840  10
  -7 -13   2 53.8649 14.5714  13
   7  13  -2 55.6334 6.23258   3
  -7  13   2 72.9224 6.47427  18
   7  13  -2 76.1791 6.06689  15
   7  13  -2 71.4024 5.82597  12
   7  13  -2 71.2632 6.32386  18
  -7  13   2 52.0196 20.4649   7
   7  13  -2 66.8831 6.07472   9
  -6 -13   2 0.40712 0.99964   4
   6 -13  -2 0.31433 1.22054   4
   6 -13  -2 2.71102 14.8675   7
   6  13  -2 1.80454 1.38873  18
  -6  13   2 8.11074 12.4414   7
  -6  13   2 0.53641 1.56613  18
   6  13  -2 -0.2240 0.65212  12
   5 -13  -2 56.1772 18.4133   7
  -5 -13   2 96.7856 8.00683   4
   5 -13  -2 90.4838 8.06406   4
   5  13  -2 89.5786 8.01484   9
   5  13  -2 93.8020 8.24185  18
  -5  13   2 106.256 27.4928   7
   5  13  -2 93.0420 7.72393  12
  -5  13   2 96.2560 8.27114  18
   4 -13  -2 31.5081 14.8589   7
   4 -13  -2 32.7138 3.69037   4
  -4 -13   2 33.4555 3.56623   4
   4  13  -2 33.7950 3.59558   9
   4  13  -2 35.7713 3.86808  18
  -4  13   2 28.2386 14.9885   7
  -4  13   2 37.8457 3.92413  18
  -3 -13   2 0.64165 1.13709   4
   3 -13  -2 1.26667 1.32584   4
   3 -13  -2 -0.1838 12.7632   7
  -3  13   2 -0.3291 1.30841  18
   3  13  -2 0.98586 1.31180  18
   3  13  -2 -0.3524 1.14994   9
  -3  13   2 -9.3851 15.1552   7
  -2 -13   2 0.66926 1.13605   4
   2 -13  -2 -4.7404 10.4276   7
   2 -13  -2 0.64342 1.33359   4
  -2  13   2 -3.5365 10.6366   7
   2  13  -2 -1.0510 1.09773   9
   2  13  -2 2.00559 14.9200   7
  -2  13   2 0.47752 1.29430  18
   2  13  -2 0.54933 1.35474  18
  -1 -13   2 5.74169 1.49504   4
   1 -13  -2 4.96375 9.85694   7
   1 -13  -2 4.49300 1.41140   4
   1  13  -2 4.65812 1.59922  18
   1  13  -2 8.35204 12.9771   7
   1  13  -2 2.24277 1.30754   9
  -1  13   2 2.03625 12.7417   7
  -1  13   2 6.02190 1.60398  18
   0 -13  -2 0.53273 7.89908   7
   0 -13  -2 1.20384 1.26481   4
   0 -13   2 0.92955 1.29284   4
   0  13   2 0.13923 1.19407  18
   0  13  -2 4.37866 11.9875   7
   0  13  -2 0.43202 1.34854  18
   0  13   2 -4.2874 13.3750   7
  -1 -13  -2 64.6528 6.16699   4
  -1 -13  -2 76.5145 21.6563   7
   1 -13   2 68.5928 6.17478   4
  -1  13  -2 73.3293 6.48526  18
  -1  13  -2 68.7772 22.2372   7
   1  13   2 67.5230 5.79788  14
   1  13   2 69.8798 6.26714  18
   2 -13   2 184.627 15.6105   4
  -2 -13  -2 186.972 15.6227   4
  -2 -13  -2 169.758 39.2805   7
   2  13   2 191.460 15.6980  18
   2  13   2 187.689 15.7657   9
   2  13   2 182.330 15.3255  14
   2  13   2 186.738 15.6565  16
  -2  13  -2 184.809 33.6630   7
  -2  13  -2 197.503 15.8702  18
  -3 -13  -2 295.053 23.4307   4
   3 -13   2 290.374 23.4196   4
   3  13   2 292.467 23.5744   9
   3  13   2 283.997 23.4780  18
   3  13   2 281.817 23.1904  12
  -3  13  -2 286.123 41.2964   7
   3  13   2 275.631 23.3297   3
   3  13   2 269.590 23.4461  16
  -3  13  -2 299.170 23.6918  18
   3  13   2 277.111 23.1563  14
   4 -13   2 13.1656 2.28983   4
  -4 -13  -2 12.7323 2.21783   4
  -4  13  -2 16.8673 2.95006  18
   4  13   2 14.3624 1.66348  14
  -4  13  -2 9.66105 12.2206   7
   4  13   2 15.2611 2.48913   9
   4  13   2 15.7018 2.31535  18
   4  13   2 14.5740 1.74618  12
   4  13   2 15.0101 2.40691  16
   4  13   2 11.3775 2.04821   3
   5 -13   2 46.0730 4.45414  17
  -5 -13  -2 48.4288 4.50591   4
   5 -13   2 46.7620 4.45171   4
   5  13   2 45.5194 4.51526  18
   5  13   2 51.3029 4.87976  16
  -5  13  -2 48.1345 4.94336  18
  -5  13  -2 40.3309 16.8305   7
   5  13   2 46.1327 4.10367  14
   5  13   2 47.0171 4.15768  12
   5  13   2 48.1459 4.44512   3
   5  13   2 46.5117 4.68882   9
   6 -13   2 4.43758 1.45381  17
  -6 -13  -2 9.53187 2.09631   4
   6  13   2 5.02188 1.21500  15
   6  13   2 6.17289 1.52598  18
   6  13   2 6.90757 2.00825   3
   6  13   2 8.01186 2.14061   9
   6  13   2 4.76660 0.96183  12
  -6  13  -2 7.48075 13.9032   7
  -6  13  -2 5.18006 2.09880  18
   6  13   2 14.6423 1.78183  14
   6  13   2 3.80023 2.57136  16
  -7 -13  -2 25.2358 2.92317   4
   7 -13   2 27.9314 3.01653  17
   7  13   2 25.5599 3.01618   3
   7  13   2 27.6534 3.19407   9
  -7  13  -2 24.6898 3.71965  18
   7  13   2 28.2127 2.85701  15
   7  13   2 26.9731 2.49601  14
   7  13   2 24.5461 3.51051  16
   7  13   2 26.8479 2.62719  12
  -7  13  -2 21.7316 15.2274   7
   7  13   2 25.9988 2.82423  18
   8 -13   2 20.0907 2.82375  20
   8 -13   2 19.4797 2.58174   8
  -8 -13  -2 23.5520 2.46784   4
   8 -13   2 19.2621 2.50619  17
   8  13   2 19.9715 2.38817  15
   8  13   2 19.9088 2.12589  12
   8  13   2 18.6398 1.97854  14
   8  13   2 21.1664 2.71918   9
   8  13   2 19.1827 2.59634   3
  -9 -13  -2 2.09067 0.94391   4
   9 -13   2 1.10803 1.25637  20
   9 -13   2 2.33579 1.08620   8
   9 -13   2 0.90707 1.09787  17
   9  13   2 1.45689 1.20096   3
   9  13   2 0.31751 1.13479   9
   9  13   2 1.53017 0.68654  12
   9  13   2 0.51085 0.81296  15
   9  13   2 0.88759 0.67387  14
  10 -13   2 10.3558 2.02815   8
  10 -13   2 8.33425 1.64989  17
  10 -13   2 13.5938 2.03133  20
  10 -13   2 7.86654 1.74988  19
  10  13   2 6.67239 1.21974  12
  10  13   2 9.61612 1.63547  15
  10  13   2 7.79920 1.26536  14
  10  13   2 7.45136 1.63541   3
  10  13   2 8.18084 1.54321   9
  11 -13   2 108.679 9.36393  17
  11 -13   2 120.040 9.45735  20
  11 -13   2 116.702 9.44736  19
  11  13   2 114.606 9.32839  15
  11  13   2 103.254 9.43305   3
  11  13   2 115.295 9.22507  12
  11  13   2 108.497 9.42280   9
  12 -13   2 28.0597 2.85045  17
  12 -13   2 36.0256 3.08674   8
  12 -13   2 32.4583 2.90273  20
  12  13   2 32.0253 2.91596   9
  12  13   2 33.5871 2.74359  12
  12  13   2 31.4596 2.91161  15
  13 -13   2 53.8157 4.22706   8
  13  13   2 47.0869 4.18169  15
  12 -14  -2 3.11986 0.54862   8
  12  14  -2 2.26485 0.65365  15
  11 -14  -2 1.17853 0.64478  20
  11 -14  -2 1.42441 0.68436  19
  11 -14  -2 1.48278 0.61435  17
 -11 -14   2 1.69496 0.80678   4
  11 -14  -2 2.95984 0.72557   8
  11  14  -2 1.31588 0.53281  12
  11  14  -2 1.82106 0.67137  15
  10 -14  -2 0.14357 0.72724  17
 -10 -14   2 0.45846 0.64845   4
  10 -14  -2 0.87618 0.85006  20
  10 -14  -2 1.37839 0.80169   8
  10  14  -2 0.96184 0.75825  15
  10  14  -2 0.10452 0.50574  12
   9 -14  -2 8.98837 1.19742  10
  -9 -14   2 12.2785 1.54085   4
   9 -14  -2 7.68191 1.38054  17
   9 -14  -2 10.4034 2.02866  20
   9  14  -2 7.11691 1.51735  18
  -9  14   2 6.73640 1.60172  18
   9  14  -2 9.82913 1.21796  12
   9  14  -2 7.72986 1.76615   9
   9  14  -2 10.9219 1.65191  15
   8 -14  -2 2.45587 0.68527  10
   8 -14  -2 2.75865 0.95611   4
  -8 -14   2 2.82373 0.97776   4
   8 -14  -2 3.90944 1.44509  17
   8  14  -2 3.81272 1.24330  18
  -8  14   2 2.69134 1.42125  18
   8  14  -2 2.81317 1.27249   9
   8  14  -2 3.30729 0.99291  15
   8  14  -2 3.16580 0.75066  12
   7 -14  -2 53.8123 4.93797   4
  -7 -14   2 54.0760 4.93099   4
   7 -14  -2 57.8178 5.08894  17
   7  14  -2 49.9232 5.02096   9
   7  14  -2 59.5215 4.91326  15
  -7  14   2 58.4683 5.42079  18
   7  14  -2 52.6248 4.70737  12
   7  14  -2 54.2768 5.17347  18
   6 -14  -2 4.98963 1.37199   4
  -6 -14   2 6.33636 1.31186   4
   6 -14  -2 10.3996 1.58999  17
   6  14  -2 8.61650 1.11446  12
   6  14  -2 6.33296 1.23275  15
  -6  14   2 10.3883 1.95825  18
   6  14  -2 7.68864 1.53492   9
   6  14  -2 6.42085 1.61250  18
  -5 -14   2 50.8917 4.79001   4
   5 -14  -2 47.2076 4.71101  17
   5 -14  -2 57.5482 5.25511   4
   5 -14  -2 33.5760 19.4475   7
  -5  14   2 53.7520 5.18548  18
  -5  14   2 22.5901 18.6974   7
   5  14  -2 54.5293 5.55879  18
   5  14  -2 54.0970 4.55537  12
   5  14  -2 48.2570 4.76719   9
   4 -14  -2 3.09791 12.5705   7
   4 -14  -2 7.33662 1.65720   4
  -4 -14   2 4.53039 1.37438   4
  -4  14   2 -2.1237 13.5205   7
  -4  14   2 6.90703 1.76092  18
   4  14  -2 7.55233 2.20905   9
   4  14  -2 7.56249 1.69464  18
   4  14  -2 6.42571 1.06667  12
   3 -14  -2 64.6816 19.8888   7
  -3 -14   2 76.7133 6.59810   4
   3 -14  -2 76.7364 6.70326   4
   3  14  -2 76.2531 6.86535  18
  -3  14   2 72.6239 6.77853  18
  -3  14   2 58.0263 23.6786   7
   3  14  -2 71.9160 6.57352   9
  -2 -14   2 1.61096 1.20215   4
   2 -14  -2 1.60899 1.27141   4
   2 -14  -2 -3.5395 9.52304   7
   2  14  -2 1.23470 1.25273   9
  -2  14   2 1.62587 1.33083  18
  -2  14   2 -0.1127 14.5051   7
   2  14  -2 2.96355 1.46865  18
  -1 -14   2 1.59544 1.19958   4
   1 -14  -2 1.05028 1.30930   4
   1 -14  -2 1.08964 10.4353   7
   1  14  -2 2.29059 1.57973  18
  -1  14   2 1.55287 1.38605  18
   1  14  -2 1.20110 1.27588   9
   1  14  -2 4.28450 15.4911   7
   0 -14  -2 11.2675 1.83550   4
   0 -14   2 11.3467 1.73645   4
   0 -14  -2 10.3678 11.6754   7
   0  14   2 9.20736 1.27452  14
   0  14  -2 8.83320 14.8012   7
   0  14  -2 9.91183 2.01596  18
   0  14   2 9.01003 1.81157  18
   0  14  -2 9.53636 1.79077   9
   1 -14   2 284.948 23.6012   4
  -1 -14  -2 266.017 37.2166   7
  -1 -14  -2 291.176 23.6370   4
   1  14   2 291.651 23.7305  18
  -1  14  -2 309.088 23.8917  18
   1  14   2 277.903 23.3484  14
  -1  14  -2 244.337 40.7446   7
  -2 -14  -2 1.99176 1.20124   4
   2 -14   2 0.86820 1.12287   4
   2  14   2 0.04790 0.71650  14
  -2  14  -2 5.55462 12.6685   7
   2  14   2 0.74720 1.38840   9
   2  14   2 2.30182 1.34101  18
  -2  14  -2 0.99469 1.58385  18
  -3 -14  -2 43.1746 4.23663   4
   3 -14   2 41.8070 4.20128   4
  -3  14  -2 46.6538 19.9589   7
   3  14   2 45.4824 3.81821  14
   3  14   2 40.9426 4.31405  18
  -3  14  -2 43.1226 4.70167  18
   3  14   2 42.2930 3.84603  12
   3  14   2 47.4932 4.39601   9
   4 -14   2 0.26483 1.14746   4
   4  14   2 2.49923 1.95884   9
   4  14   2 0.24383 1.09259  18
   4  14   2 0.90992 1.15587   3
   4  14   2 1.38838 0.72617  12
  -4  14  -2 7.34449 13.3021   7
   4  14   2 0.98505 1.18248  14
   5 -14   2 19.7657 2.83864   4
  -5 -14  -2 30.7909 2.97401   4
   5  14   2 22.5807 2.77144  15
   5  14   2 33.4157 3.24602   9
  -5  14  -2 13.7361 14.6411   7
   5  14   2 31.7163 2.49351  14
   5  14   2 26.2961 2.95460   3
   5  14   2 25.5019 2.89221  18
   5  14   2 22.9814 2.53769  12
  -5  14  -2 23.3564 3.57461  18
   6 -14   2 56.5760 5.21344   4
  -6 -14  -2 66.0923 5.35674   4
   6  14   2 59.7551 5.51573   9
  -6  14  -2 56.6999 5.86216  18
   6  14   2 61.2842 5.11593  12
   6  14   2 61.0848 5.41473   3
   6  14   2 53.3987 5.32620  18
   6  14   2 59.2561 5.03338  14
   6  14   2 59.5592 5.26791  15
   7 -14   2 0.42265 1.75797  17
  -7 -14  -2 1.00003 0.97423   4
   7 -14   2 0.70293 1.01185   8
   7  14   2 1.23485 0.67272  12
   7  14   2 1.09855 0.84743  15
   7  14   2 2.19131 0.81795  14
   7  14   2 0.36700 1.20526  18
   7  14   2 1.74826 1.25491   3
   7  14   2 1.09506 1.13604   9
   8 -14   2 0.55146 0.85866   8
   8 -14   2 1.89964 1.19493  20
   8 -14   2 1.76092 1.02931  17
  -8 -14  -2 0.61960 0.87975   4
   8  14   2 0.30924 0.62568  14
   8  14   2 1.66742 1.57865   3
   8  14   2 0.05367 1.13232   9
   8  14   2 0.71529 0.84938  15
   8  14   2 1.03645 0.67176  12
  -9 -14  -2 1.25779 1.07068   4
   9 -14   2 0.68070 0.87439  17
   9 -14   2 1.32851 0.98447   8
   9 -14   2 1.04577 1.21163  20
   9  14   2 1.15297 1.10325   9
   9  14   2 1.34313 1.18032   3
   9  14   2 0.92119 1.33498  15
  10 -14   2 0.52449 0.94689  19
  10 -14   2 1.03595 0.89598  20
  10 -14   2 0.38158 0.67260   8
  10 -14   2 0.77327 0.70170  17
  10  14   2 1.05979 1.00422   3
  10  14   2 0.80053 0.68104  15
  10  14   2 1.18973 0.96066   9
  10  14   2 0.41583 0.57229  12
  11 -14   2 2.15747 0.76435   8
  11 -14   2 1.02703 0.70581  19
  11 -14   2 1.90038 0.77704  20
  11  14   2 1.70238 0.83080   9
  11  14   2 2.03751 0.66232  15
  11  14   2 1.61787 0.58061  12
  12 -14   2 16.5417 1.66428   8
  12  14   2 18.6942 1.71572  15
  11 -15  -2 27.1906 2.40248   8
  11  15  -2 27.0440 2.40460  15
  10 -15  -2 5.82791 1.01640   8
  10 -15  -2 1.52761 0.90469  20
 -10 -15   2 5.24981 0.72173   4
  10 -15  -2 3.35227 0.86281  19
  10  15  -2 3.67184 0.52749  12
  10  15  -2 4.65857 0.78342  15
   9 -15  -2 5.93651 1.03313   8
  -9 -15   2 6.20214 0.92013   4
   9 -15  -2 4.79028 0.93291  17
   9 -15  -2 5.79878 1.13070  20
   9  15  -2 5.40956 0.99617  15
   9  15  -2 6.23754 0.79050  12
  -9  15   2 4.05792 1.23887  18
   8 -15  -2 -0.0714 1.11142  17
  -8 -15   2 0.98491 0.71100   4
   8  15  -2 -0.1418 0.81169  18
  -8  15   2 -0.5591 0.96627  18
   8  15  -2 0.30431 0.87027  15
   8  15  -2 0.29355 0.52311  12
  -7 -15   2 2.22673 0.92855   4
   7 -15  -2 1.38858 0.94229  17
   7 -15  -2 2.51488 1.02043   4
   7  15  -2 2.02482 0.60813  12
   7  15  -2 2.18247 0.93402  15
  -7  15   2 2.01073 1.49952  18
   7  15  -2 2.24278 1.19993  18
  -6 -15   2 77.1425 6.67873   4
   6 -15  -2 79.4220 6.69514   4
  -6  15   2 74.6648 6.97295  18
   6  15  -2 65.7800 6.71834   9
   6  15  -2 79.2970 6.92243  18
   6  15  -2 80.7805 6.48380  12
   6  15  -2 84.2708 6.66241  15
   5 -15  -2 6.44863 1.41439   4
  -5 -15   2 5.97013 1.31611   4
   5  15  -2 7.08251 1.02661  12
   5  15  -2 5.38796 1.66528  18
  -5  15   2 5.71458 1.61874  18
   5  15  -2 4.65461 1.51756   9
   4 -15  -2 23.5942 2.92079   4
  -4 -15   2 25.8701 2.84438   4
   4  15  -2 25.6012 2.42541  12
   4  15  -2 22.0034 2.78450   9
  -4  15   2 25.0581 3.24134  18
   4  15  -2 27.2771 3.23119  18
   3 -15  -2 144.305 11.7868   4
  -3 -15   2 141.539 11.7297   4
   3 -15  -2 169.288 39.3919   7
   3  15  -2 126.255 11.6640   9
  -3  15   2 144.017 11.9693  18
   3  15  -2 141.609 11.9640  18
   2 -15  -2 15.5151 2.35032   4
   2 -15  -2 7.53206 10.4437   7
  -2 -15   2 15.6333 2.32360   4
   2  15  -2 13.4022 2.24802   9
   2  15  -2 11.3587 2.24233  18
  -2  15   2 16.0114 2.62109  18
  -1 -15   2 -0.2291 1.40869   4
   1 -15  -2 -0.3572 21.9636   7
   1  15  -2 2.50487 1.27807   9
   1  15  -2 2.23303 2.82000  18
  -1  15   2 0.39196 1.72058  18
  -1  15   2 1.97703 0.77941  14
   0 -15  -2 5.62134 13.5131   7
   0  15   2 1.60680 0.85762  14
   0  15  -2 5.30856 3.05992  18
   0  15  -2 2.99547 1.30393   9
  -1 -15  -2 72.5773 6.09596   4
   1 -15   2 33.4292 5.76816   4
  -1  15  -2 59.0681 5.34842   9
  -1  15  -2 62.5686 5.87592  18
   1  15   2 65.3611 4.96333  14
   1  15   2 62.9632 5.60244   9
  -1  15  -2 39.5260 22.2564   7
   1  15   2 49.8183 6.12080  18
  -2 -15  -2 7.50414 1.43794   4
   2 -15   2 5.68076 1.36965   4
  -2  15  -2 8.02788 1.78950  18
   2  15   2 9.71238 1.76748  18
  -2  15  -2 9.22203 16.5299   7
   2  15   2 9.17836 1.24331  14
   2  15   2 6.25597 1.03142  12
   2  15   2 7.98591 1.62279   9
   3 -15   2 20.0603 2.54037   4
  -3 -15  -2 22.6086 2.60618   4
   3 -15   2 18.7331 2.31598   8
  -3  15  -2 19.7602 3.16224  18
   3  15   2 20.5341 2.05657  14
   3  15   2 20.6406 2.70994  18
   3  15   2 24.1409 2.76685   9
   3  15   2 22.0314 2.13477  12
   4 -15   2 16.3999 2.34943   4
   4 -15   2 15.1417 2.19645   8
  -4 -15  -2 20.2918 2.34498   4
  -4  15  -2 15.9980 2.96859  18
   4  15   2 18.9489 2.46343  18
   4  15   2 18.2469 1.84154  14
   4  15   2 20.5613 2.58786   9
   4  15   2 18.0239 1.88821  12
   5 -15   2 5.93129 1.25708   4
  -5 -15  -2 5.56304 1.25596   4
   5 -15   2 6.89992 1.27198   8
   5  15   2 7.08926 1.53059   9
   5  15   2 9.77153 1.13283  12
   5  15   2 7.07824 1.22839  15
  -5  15  -2 8.97040 2.01006  18
   5  15   2 7.47702 1.40569  18
   5  15   2 7.07177 1.02375  14
   6 -15   2 4.66841 1.08349   8
  -6 -15  -2 4.48608 1.12309   4
   6  15   2 4.71602 1.31809   3
   6  15   2 2.83603 0.75677  12
   6  15   2 3.71960 1.11365  18
   6  15   2 5.47217 1.40321   9
   6  15   2 3.59793 0.78879  14
  -6  15  -2 1.24362 2.66244  18
   6  15   2 3.00525 0.88845  15
   7 -15   2 17.9332 2.32386  20
  -7 -15  -2 16.6999 1.91631   4
   7 -15   2 6.85263 1.78071   8
   7  15   2 14.5017 2.12255   3
   7  15   2 16.8633 1.89103  15
  -7  15  -2 16.3411 2.67713  18
   7  15   2 17.2839 1.70430  12
   7  15   2 17.7500 3.13418   9
  -8 -15  -2 55.2257 5.24001   4
   8 -15   2 59.7290 5.30353   8
   8 -15   2 73.1464 5.88360  20
   8  15   2 61.1167 5.40049   9
   8  15   2 59.3322 5.64254   3
   9 -15   2 20.3908 2.29352  19
   9 -15   2 19.8433 2.04746   8
   9 -15   2 19.6668 2.27944  20
   9  15   2 21.3218 1.91749  12
   9  15   2 17.6451 2.14234   9
   9  15   2 20.3756 2.00501  15
  10 -15   2 3.10310 0.75073   8
  10 -15   2 2.55579 0.78085  20
  10 -15   2 4.36779 1.14133  19
  10  15   2 3.12271 0.75919  15
  10  15   2 2.11025 0.82562   9
  11 -15   2 41.0797 3.16783   8
  11  15   2 34.1025 3.08030  12
  11  15   2 36.4050 3.18255  15
  10 -16  -2 0.49742 0.63581  20
  10 -16  -2 0.92062 0.49317   8
  10  16  -2 0.74875 0.75222  15
   9 -16  -2 2.61239 0.88484  20
   9 -16  -2 3.11232 0.74150   8
  -9 -16   2 2.43390 0.58228   4
   9  16  -2 2.90615 0.46887  12
   9  16  -2 2.50529 0.82882  15
   8 -16  -2 17.3212 1.89915   8
  -8 -16   2 18.4987 1.89642   4
   8  16  -2 20.5752 1.93768  15
  -8  16   2 14.2589 2.20996  18
   8  16  -2 18.5273 1.72932  12
  -7 -16   2 5.89826 0.98610   4
   7  16  -2 4.01809 0.89941  15
  -7  16   2 4.35170 1.19978  18
   7  16  -2 5.93417 0.80209  12
   7  16  -2 3.15947 1.03685  18
  -6 -16   2 6.79239 1.70035   4
   6 -16  -2 5.40819 1.04256   4
   6  16  -2 3.38212 0.81085  12
   6  16  -2 4.64871 0.97605  15
   6  16  -2 5.35019 1.55231  18
  -6  16   2 4.94401 1.26655  18
   5 -16  -2 1.30652 0.96493   4
  -5 -16   2 2.33101 0.90466   4
   5  16  -2 1.89731 1.22775  18
   5  16  -2 1.89341 0.82431  15
   5  16  -2 1.33682 0.55259  12
  -5  16   2 2.66534 1.28944  18
  -4 -16   2 2.49114 1.05429   4
   4 -16  -2 1.47468 1.04460   4
   4  16  -2 1.24121 0.68459  12
   4  16  -2 1.56582 1.24319  18
  -4  16   2 1.56899 1.26992  18
  -3 -16   2 0.12378 0.94326   4
   3 -16  -2 0.58912 1.00611   4
   3  16  -2 0.56491 1.27735  18
   3  16  -2 0.81740 0.65148  12
  -3  16   2 1.15715 0.71172  14
  -3  16   2 0.59112 1.24121  18
   2 -16  -2 4.82175 1.24530   4
  -2 -16   2 6.48660 1.36971   4
  -2  16   2 5.88257 0.92378  14
   2  16  -2 5.75040 1.52380  18
  -2  16   2 5.89302 1.57607  18
   1 -16  -2 48.7659 4.51538   4
  -1 -16   2 49.4049 4.45177   4
  -1  16   2 45.7582 4.69749  18
   1  16  -2 48.0711 4.86557  18
  -1  16   2 45.6505 4.10676  14
  -1  16   2 49.1726 4.63252   9
   0 -16  -2 8.23920 1.55971   4
   0 -16   2 13.1051 1.99377   4
   0  16   2 11.9198 1.41505  14
   0  16   2 10.5317 1.80779  18
   0  16   2 11.2304 1.89089   9
   0  16  -2 15.6156 2.26846  18
   1 -16   2 97.0037 8.29065   4
  -1 -16  -2 96.6939 8.29920   4
   1  16   2 91.0474 8.38520   9
   1  16   2 95.3547 8.43201  18
   1  16   2 99.5817 8.04437  12
  -1  16  -2 101.156 8.58134  18
   1  16   2 97.0729 7.99396  14
   2 -16   2 7.34629 1.35615   4
  -2 -16  -2 10.4836 1.78584   4
   2  16   2 8.03451 1.04199  14
   2  16   2 6.19829 1.46503  18
  -2  16  -2 5.30204 1.61021  18
   2  16   2 8.82258 1.10495  12
   2  16   2 8.55766 1.57328   9
  -3 -16  -2 21.5778 2.53492   4
   3 -16   2 22.9457 2.58686   4
   3  16   2 22.9296 2.68310   9
   3  16   2 21.9658 2.20717  12
   3  16   2 21.9264 2.70850  18
  -3  16  -2 22.2547 3.15188  18
   3  16   2 22.9591 2.27476  14
  -4 -16  -2 3.26974 1.04761   4
   4 -16   2 1.62727 0.82421   8
   4 -16   2 3.44092 1.04314   4
   4  16   2 1.94068 0.69387  14
   4  16   2 3.72894 1.26705   9
   4  16   2 2.55880 1.08717  18
   4  16   2 1.86079 0.79570  15
   4  16   2 2.88031 0.74445  12
  -4  16  -2 2.90979 1.60857  18
   5 -16   2 52.2187 4.74503   8
   5 -16   2 56.7723 4.74199   4
  -5 -16  -2 55.7340 5.20431   4
   5  16   2 62.2886 4.69674  12
  -5  16  -2 57.6122 5.33267  18
   5  16   2 39.7863 5.13415   9
   5  16   2 61.1707 4.82549  15
   5  16   2 51.0773 5.16556  18
   6 -16   2 -0.2161 0.66526   8
  -6 -16  -2 -0.5577 0.76308   4
  -6  16  -2 1.54112 1.20234  18
   6  16   2 -0.2861 0.89139   9
   6  16   2 0.57713 1.00010  12
  -7 -16  -2 102.726 8.97924   4
   7 -16   2 114.501 9.21988  20
   7 -16   2 99.0871 8.97680   8
   7  16   2 115.313 9.10352   9
   7  16   2 118.674 8.93466  12
   7  16   2 116.842 9.03246  15
  -7  16  -2 91.7552 9.28086  18
   8 -16   2 -0.0677 0.65877   8
  -8 -16  -2 0.00935 0.85635   4
   8 -16   2 0.61076 0.76142  20
   8 -16   2 0.42869 0.81729  19
   8  16   2 0.64571 0.65603  15
   8  16   2 0.05161 0.78560   9
   8  16   2 0.01839 0.50921  12
   9 -16   2 6.16058 0.95467   8
   9 -16   2 7.03763 1.23732  20
   9 -16   2 8.80845 1.25081  19
   9  16   2 8.26005 0.91925  12
   9  16   2 7.81230 1.03823  15
  10 -16   2 2.14505 0.54003  20
  10 -16   2 4.37046 0.83580  19
  10  16   2 4.10361 0.68688  15
  10  16   2 3.39812 0.47066  12
   9  17  -2 43.6843 3.81228  15
  -8 -17   2 0.16762 0.48390   4
   8 -17  -2 -0.0244 0.42518   8
   8 -17  -2 -0.0529 0.55001  20
   8  17  -2 -0.0557 0.54643  15
   8  17  -2 -0.0906 0.41300  12
   7 -17  -2 15.1624 1.60847   8
   7 -17  -2 15.3101 1.77023  20
  -7 -17   2 20.3914 1.82055   4
   7  17  -2 19.5572 1.71241  15
   7  17  -2 14.9758 1.64094  12
  -7  17   2 13.8201 1.90485  18
  -7  17   2 13.4933 1.48862  14
   6 -17  -2 7.04370 1.31288   8
   6 -17  -2 5.88847 0.91233   4
  -6 -17   2 7.10766 1.22088   4
   6  17  -2 7.00003 0.97452  12
  -6  17   2 6.57147 0.85206  14
   6  17  -2 8.69208 1.22312  15
  -6  17   2 6.47231 1.28119  18
   6  17  -2 6.92878 1.17657  18
  -5 -17   2 11.4575 1.65766   4
   5 -17  -2 13.5697 1.64554   4
   5  17  -2 14.5205 1.40853  12
  -5  17   2 13.0420 2.07455  18
   5  17  -2 12.0042 2.08414  18
   5  17  -2 15.6720 1.64336  15
  -5  17   2 10.8464 1.44982  14
  -4 -17   2 51.4097 4.40686   4
   4 -17  -2 46.1713 4.16047   4
  -4  17   2 45.8425 4.44329  18
   4  17  -2 48.6514 4.75212  18
  -4  17   2 44.0332 3.89619  14
   4  17  -2 53.1756 4.02843  12
   4  17  -2 36.0077 4.25763  15
  -3 -17   2 10.4687 1.56399   4
   3 -17  -2 10.3015 1.70716   4
  -3  17   2 10.4846 1.84364  18
   3  17  -2 8.97301 1.55647  18
   3  17  -2 8.25049 1.23099  12
  -3  17   2 6.83290 0.99269  14
  -3  17   2 8.53376 1.73151   9
  -2 -17   2 23.3575 2.54916   4
   2 -17  -2 20.7353 2.55194   4
   2  17  -2 24.4332 2.22681  12
  -2  17   2 25.1160 2.90525  18
   2  17  -2 24.1384 2.91826  18
  -2  17   2 23.4973 2.63615   9
  -2  17   2 21.3742 2.09902  14
   1 -17  -2 81.3768 6.98656   4
  -1 -17   2 81.8234 6.95897   4
   1  17  -2 80.0471 7.25054  18
  -1  17   2 74.9108 6.68973  14
  -1  17   2 91.6914 7.32991   9
  -1  17   2 78.5655 7.15467  18
   0 -17   2 16.2192 2.03045   4
   0 -17  -2 16.5585 2.08829   4
   0  17   2 13.2237 1.50450  14
   0  17   2 20.4775 2.91652   9
   0  17  -2 15.0163 2.56415  18
   0  17   2 15.8307 1.63257  12
   0  17   2 9.74362 1.82868  18
  -1 -17  -2 0.72396 0.86943   4
   1 -17   2 1.41797 0.96777   4
   1  17   2 1.68586 1.22252   9
   1  17   2 1.55783 1.17463  18
   1  17   2 1.21529 0.59328  14
  -1  17  -2 1.52960 1.29132  18
   1  17   2 1.09034 0.59325  12
   2 -17   2 1.31218 0.99941   4
  -2 -17  -2 2.52877 0.94717   4
   2  17   2 2.91076 0.72866  12
   2  17   2 8.66094 1.57757   9
   2  17   2 3.06722 1.13721  18
  -2  17  -2 1.89822 1.45559  18
   3 -17   2 31.5524 2.80176   4
  -3 -17  -2 19.0676 3.05809   4
   3  17   2 34.3068 2.95783   9
   3  17   2 27.5403 2.80723  15
  -3  17  -2 34.7982 3.40189  18
   3  17   2 23.5270 3.24256  18
   4 -17   2 1.86460 0.79667   4
   4  17   2 7.07541 1.35487   9
  -4  17  -2 1.23137 1.10107  18
   4  17   2 1.27332 0.59246  12
   4  17   2 1.35852 0.68513  15
   4  17   2 2.02927 0.91925  18
   5 -17   2 14.1522 1.83447  20
  -5 -17  -2 10.6219 1.51724   4
   5  17   2 12.5858 1.32716  12
   5  17   2 10.1793 1.69811  18
   5  17   2 13.0045 1.51482  15
  -5  17  -2 10.8408 1.73840  18
   5  17   2 10.7286 1.56867   9
   6 -17   2 0.86344 0.80452  20
  -6 -17  -2 0.03742 0.65112   4
  -6  17  -2 -0.1701 1.05353  18
   6  17   2 0.87848 0.75078   9
   6  17   2 -0.3093 0.61799  15
   6  17   2 -0.4029 0.45612  12
  -7 -17  -2 5.86500 0.87633   4
   7 -17   2 7.48133 1.25806  20
   7 -17   2 4.45075 1.00041  19
   7  17   2 5.49742 1.17972   9
   7  17   2 6.85180 0.87203  12
   7  17   2 7.33162 1.08257  15
   8 -17   2 2.05343 0.66655  19
   8 -17   2 1.63689 0.60321  20
   8  17   2 2.56133 0.46673  12
   8  17   2 2.81569 0.59715  15
   7 -18  -2 8.99539 1.14187  20
  -7 -18   2 13.0043 1.15188   4
   7  18  -2 13.2401 1.18915  15
   6 -18  -2 0.44277 0.61043  20
  -6 -18   2 1.20122 0.54411   4
  -6  18   2 1.27636 0.73272  18
   6  18  -2 0.72430 0.55049  15
   6  18  -2 0.95486 0.40370  12
   5 -18  -2 27.8080 2.80246   4
  -5 -18   2 27.3786 2.69104   4
   5  18  -2 28.0103 2.90399  18
  -5  18   2 24.7178 3.05084  18
  -5  18   2 30.3929 2.49506  12
   5  18  -2 36.1684 2.66792  12
   5  18  -2 30.9875 2.67741  15
   4 -18  -2 35.4293 3.35223   4
  -4 -18   2 38.0336 3.37515   4
  -4  18   2 37.4945 3.58646  18
  -4  18   2 32.5175 3.47610   9
   4  18  -2 38.7804 3.34442  15
  -4  18   2 43.2887 3.30291  12
   4  18  -2 39.0626 3.57973  18
  -3 -18   2 1.53258 0.72575   4
   3 -18  -2 1.19831 0.74834   4
   3  18  -2 2.51631 1.13432  18
  -3  18   2 1.51335 0.48857  12
   3  18  -2 2.80874 0.78283  15
  -3  18   2 0.96843 0.94964  18
  -3  18   2 0.83164 0.84194   9
   3  18  -2 2.30624 0.58871  12
  -2 -18   2 4.26753 0.95806   4
   2 -18  -2 5.00593 0.99977   4
  -2  18   2 3.75578 1.10769  18
  -2  18   2 4.58174 0.68985  12
   2  18  -2 4.31084 0.75134  12
  -2  18   2 3.68484 1.10066   9
   2  18  -2 3.56837 1.28404  18
   1 -18  -2 34.1724 3.12506   4
  -1 -18   2 36.2694 3.10773   4
  -1  18   2 31.1231 3.32047  18
  -1  18   2 29.7269 3.40333   9
   1  18  -2 32.5055 3.37399  18
  -1  18   2 33.1662 2.86440  12
   1  18  -2 33.6372 2.90849  12
   0 -18   2 93.9859 7.77410   4
   0 -18  -2 91.4709 7.78270   4
   0  18   2 91.0610 7.92465  18
   0  18  -2 100.473 7.65553  12
   0  18  -2 92.6499 8.02947  18
   0  18   2 81.7265 7.91024   9
   0  18   2 97.1444 7.64415  12
   1 -18   2 67.6610 5.41943   4
  -1 -18  -2 63.9136 5.44260   4
   1  18   2 51.5835 5.51726   9
   1  18   2 63.2016 5.56827  18
   1  18   2 71.6523 5.29493  12
  -1  18  -2 61.1734 5.68585  18
   2 -18   2 1.62763 0.75168  20
  -2 -18  -2 2.44874 0.80061   4
   2 -18   2 2.44701 0.79149   4
   2  18   2 2.66950 1.00151   9
  -2  18  -2 1.75448 1.04143  18
   2  18   2 2.39842 0.92713  18
   2  18   2 1.82391 0.51411  12
   2  18   2 3.09784 0.76089  15
   3 -18   2 -0.1171 0.85944   4
  -3 -18  -2 0.15117 0.69765   4
   3 -18   2 -0.0413 0.69658  20
   3  18   2 0.14119 0.74475   9
   3  18   2 0.55838 0.76824  18
   3  18   2 -0.0800 0.50433  12
   3  18   2 0.48161 0.62941  15
  -3  18  -2 -0.9237 0.87277  18
  -4 -18  -2 -0.4715 0.60102   4
   4 -18   2 -0.6207 0.75489  20
   4  18   2 -0.1268 0.42698  12
   4  18   2 1.03699 1.05265   9
  -4  18  -2 -0.2030 1.03790  18
   4  18   2 -0.3971 0.54415  15
  -5 -18  -2 3.05481 0.68925   4
   5 -18   2 2.33530 0.81148  20
   5  18   2 3.25660 0.52515  12
  -5  18  -2 2.61587 1.01717  18
   5  18   2 2.54155 0.85138  15
   6 -18   2 34.6668 3.14489  19
   6 -18   2 33.9606 3.08504  20
  -6 -18  -2 33.2138 3.11103   4
   6  18   2 37.4898 2.95304  12
   6  18   2 35.5504 3.00689  15
   7 -18   2 0.15461 0.63763  19
   7 -18   2 0.89955 0.62813  20
   7  18   2 0.33269 0.50921  15
  -5 -19   2 28.0902 2.58374   4
   5 -19  -2 29.9808 2.65928  20
   5  19  -2 33.2830 2.63948  15
   4 -19  -2 0.42702 0.48733  20
  -4 -19   2 0.19481 0.44474   4
   4  19  -2 0.14803 0.37539  15
  -4  19   2 0.82921 0.65591  18
   4  19  -2 0.30144 0.40811  12
   3 -19  -2 2.36597 0.58966   4
  -3 -19   2 2.02286 0.59632   4
   3  19  -2 3.59217 0.64613  15
  -3  19   2 3.49020 0.54069  12
  -3  19   2 3.92252 0.90102  18
   3  19  -2 3.96513 0.93381  18
   3  19  -2 4.09511 0.53229  12
   2 -19  -2 62.2861 5.30679   4
  -2 -19   2 64.2461 5.34431   4
  -2  19   2 65.3110 5.19724  12
  -2  19   2 55.7034 5.49467  18
   2  19  -2 59.0227 5.56944  18
   2  19  -2 61.5447 5.34494  15
   2  19  -2 73.3807 5.26104  12
  -1 -19   2 0.54260 0.69926   4
   1 -19  -2 0.04444 0.60766   4
  -1  19   2 0.75395 0.81843  18
  -1  19   2 0.17518 0.49584  15
   1  19  -2 0.35909 0.46114  12
   1  19  -2 0.52675 1.16906  18
  -1  19   2 0.19673 0.35088  12
   0 -19  -2 2.16301 0.62500   4
   0 -19   2 1.27899 0.47547   4
   0  19   2 2.51147 0.47866  12
   0  19  -2 1.83337 0.49130  12
   0  19   2 1.39282 0.51105  15
   0  19   2 1.56078 0.83221  18
   0  19  -2 1.81371 1.30669  18
   1 -19   2 6.86945 1.04680   4
  -1 -19  -2 7.86445 1.40932   4
  -1  19  -2 8.50992 1.07457  12
  -1  19  -2 9.90289 1.66658  18
   1  19   2 10.4606 1.00427  12
   1  19   2 8.06965 1.01950  15
   1  19   2 7.31736 1.31517  18
  -2 -19  -2 23.9832 2.32494   4
   2  19   2 20.1160 2.26409  18
   2  19   2 27.0805 2.15297  12
   2  19   2 25.3356 2.18782  15
  -2  19  -2 27.5532 2.16847  12
  -2  19  -2 22.6881 2.56224  18
  -3 -19  -2 9.49718 1.15639   4
   3  19   2 9.90509 1.08762  15
  -3  19  -2 7.92877 1.51570  18
   3  19   2 10.8791 1.01601  12
  -3  19  -2 10.6127 1.00487  12
  -4 -19  -2 1.79307 0.63093   4
  -4  19  -2 2.32941 0.41090  12
   4  19   2 2.08920 0.42100  12
   4  19   2 2.14573 0.59714  15
   5  19   2 36.7181 3.04931  12
  17   0  -3 17.6968 1.64970   6
  16   0  -3 -0.0557 0.70329   6
  16   0  -3 -0.3173 0.42776  10
  15   0  -3 31.9678 3.15030   6
  15   0  -3 33.5639 3.02543  15
  15   0  -3 32.4696 2.84542  10
 -15   0   3 30.1413 2.98025   4
  14   0  -3 -0.3580 0.86703   6
  14   0  -3 -0.4742 1.03403  17
  14   0  -3 0.99559 0.96940  15
  14   0  -3 0.43412 0.66985  10
 -14   0   3 0.38630 0.83624   4
 -13   0   3 82.1304 6.38553   4
  13   0  -3 70.0995 6.81065  15
  13   0  -3 72.4378 7.22186  21
 -13   0   3 26.3733 13.2186  13
 -13   0   3 47.5622 19.0117   7
  13   0  -3 75.0441 6.96141   6
 -12   0   3 0.24981 6.15188   7
  12   0  -3 -0.1611 1.04061  17
 -12   0   3 1.03964 0.93704   4
 -12   0   3 2.17206 6.38456  13
  12   0  -3 0.13186 1.59191   9
  12   0  -3 -0.2838 0.65913  10
  12   0  -3 -0.1196 1.10829   6
  12   0  -3 -0.1156 0.94988  18
  12   0  -3 -0.4035 1.03075  15
  12   0  -3 0.54826 1.42028  21
  11   0  -3 8.04229 2.17152   9
  11   0  -3 9.94378 1.96425  15
  11   0  -3 5.71458 1.45005  12
  11   0  -3 6.19003 1.59481  21
  11   0  -3 7.40565 1.38988   6
 -11   0   3 5.12561 6.39659  13
 -11   0   3 9.61350 1.92917   4
 -11   0   3 5.78318 6.11281   7
  10   0  -3 0.50873 1.06086  18
  10   0  -3 -0.1295 0.64798  10
  10   0  -3 0.41864 0.99875   6
  10   0  -3 0.25537 1.21078  21
 -10   0   3 -0.2212 0.83125   4
 -10   0   3 5.92564 6.47633  13
  10   0  -3 -2.7903 1.56567   9
  10   0  -3 0.20206 0.94791  15
   9   0  -3 0.28724 0.87589  15
  -9   0   3 -3.2232 6.28981  13
   9   0  -3 0.55586 0.86130   6
   9   0  -3 1.46020 2.61341   9
   9   0  -3 1.06151 0.63114  10
   9   0  -3 0.23269 1.94208  18
   8   0  -3 1.00645 6.36092   7
  -8   0   3 0.46910 4.68849  13
   7   0  -3 13.1591 7.33811   7
  -7   0   3 15.4940 6.52817  13
   6   0  -3 -1.5889 5.73092   7
  -6   0   3 -0.3784 4.40513  13
  -5   0   3 666.665 54.2334  13
   5   0  -3 590.436 56.2828   7
  -4   0   3 -1.0073 3.06785  13
   4   0  -3 -0.8671 4.99549   7
  -3   0   3 64.5489 8.08824  13
   3   0  -3 56.6491 10.5493   7
  -2   0   3 0.69908 2.95258  13
   2   0  -3 1.61882 4.62693   7
  -1   0   3 9405.48 782.994   1
   1   0  -3 9999.99 792.713   2
   0   0  -3 1.00788 3.47009   7
   0   0   3 0.61030 1.63036  13
   1   0   3 4399.91 355.975   1
  -2   0  -3 0.71128 1.86729   7
  -4   0  -3 -0.4857 1.42661   7
  -5   0  -3 164.961 18.3306   7
  -5   0  -3 225.220 19.1519  13
  -5   0  -3 223.709 18.2802   7
  -6   0  -3 0.01056 2.33501   7
  -6   0  -3 -0.3410 4.63993   7
  -6   0  -3 0.16926 2.97588  13
  -7   0  -3 235.541 21.4835   7
  -7   0  -3 206.372 21.6986  13
   8   0   3 -0.2988 0.66962  14
  -8   0  -3 -0.0433 2.86181   7
  -8   0  -3 0.90453 3.81566  13
   8   0   3 0.37820 0.71608  12
   8   0   3 0.03026 0.98838  10
   8   0   3 -0.6704 0.71708   6
   8   0   3 -0.4308 0.83791  15
  -9   0  -3 935.817 80.7445   7
   9   0   3 952.391 76.3706  12
   9   0   3 977.373 76.5155   6
   9   0   3 963.515 76.4616  11
   9   0   3 922.574 76.6072   9
   9   0   3 970.874 76.3466  14
   9   0   3 942.550 76.3673  10
  -9   0  -3 1038.45 93.0326  13
   9   0   3 915.703 76.4010   5
   9   0   3 893.762 76.4862   3
   9   0   3 965.659 76.5053  15
   9   0   3 912.074 76.4797   8
  10   0   3 0.98400 1.12076  20
 -10   0  -3 -0.0624 4.72059  13
  10   0   3 0.73314 1.51747   9
  10   0   3 -0.5043 1.04034  11
  10   0   3 0.20803 1.03100  15
  10   0   3 -0.4308 0.85621  12
  10   0   3 0.99166 0.98743   6
  10   0   3 0.18861 0.80751   8
  10   0   3 -0.2298 0.83476   5
  10   0   3 1.09340 0.95084  14
  10   0   3 0.88614 1.08791  17
  10   0   3 -0.1646 1.22848   3
  10   0   3 0.04295 0.69491  10
 -10   0  -3 -1.2299 5.04207   7
  11   0   3 13.9006 2.42901   9
  11   0   3 14.7908 2.06494  14
  11   0   3 13.6369 2.22463  15
  11   0   3 17.0689 2.28797  20
 -11   0  -3 14.3041 8.24594  13
  11   0   3 13.1180 1.94502   8
  11   0   3 13.5894 2.17020   6
  11   0   3 12.8207 2.18166   3
  11   0   3 16.2781 1.99325  12
  11   0   3 14.1624 1.81715  10
  11   0   3 16.0498 2.23417  17
  12   0   3 0.58274 0.86039   8
  12   0   3 0.85486 1.13387  15
  12   0   3 0.25336 1.14017  20
  12   0   3 1.37881 1.74033   9
  12   0   3 -0.1373 1.67223   3
  12   0   3 -0.8240 1.01843  12
  12   0   3 0.19155 0.70545  10
  12   0   3 -0.0322 1.06000  17
  12   0   3 -0.1406 1.00595   6
  13   0   3 1.40772 1.75244   9
  13   0   3 0.48638 1.07982  15
  13   0   3 -0.5211 0.80128   8
  13   0   3 -0.3179 0.63054  10
  13   0   3 -0.0631 1.10248  20
  13   0   3 0.32958 1.07985   6
  13   0   3 0.40061 1.07137  17
  13   0   3 1.09369 0.92880  12
  14   0   3 0.52275 1.77096  20
  14   0   3 0.05865 0.91764  17
  14   0   3 -0.8161 1.01982  15
  14   0   3 0.44909 1.01105   6
  14   0   3 0.12192 1.37760   9
  14   0   3 -0.4981 0.61678  10
  15   0   3 106.201 7.98613  17
  15   0   3 68.8835 8.25840  15
  15   0   3 111.204 7.81564  10
  15   0   3 86.4431 8.03029   6
  16   0   3 -0.3227 0.68033  15
  16   0   3 -0.2561 0.51817  10
  16   0   3 -0.2746 0.57652   6
  17   0   3 240.703 19.6353   6
  17  -1  -3 3.30308 0.58658   6
  17   1  -3 3.32018 0.58726   6
  16  -1  -3 0.09884 0.59896   6
  16  -1  -3 -0.3982 0.66781  10
  16   1  -3 -0.0534 0.58088   6
  16   1  -3 -0.5458 0.61740  15
  15  -1  -3 22.4861 2.05460  10
  15  -1  -3 18.2175 2.88493  17
  15  -1  -3 17.9915 2.10536  15
  15  -1  -3 18.8319 2.21507   6
 -15  -1   3 19.5151 2.07916   4
  15   1  -3 19.0725 2.17288   6
  15   1  -3 19.3349 1.84883  10
  15   1  -3 18.1954 2.15460  15
 -15   1   3 18.9436 2.08198   4
  14  -1  -3 6.57834 1.32811   6
  14  -1  -3 10.4059 1.46416  15
  14  -1  -3 7.02895 1.30682  17
 -14  -1   3 8.87782 1.60625   4
  14  -1  -3 7.96679 1.09141  10
  14   1  -3 7.05808 1.30665  15
  14   1  -3 6.88361 1.34878   6
  14   1  -3 7.30745 1.00080  10
 -14   1   3 8.40042 1.32918   4
 -13  -1   3 3.34325 9.38899   7
 -13  -1   3 6.86460 1.18627   4
  13  -1  -3 5.91053 1.36167  15
  13  -1  -3 2.62281 1.10914  10
 -13   1   3 1.07420 10.4675   7
  13   1  -3 5.42191 1.43196  18
  13   1  -3 4.40216 1.92827  21
 -13   1   3 5.57580 1.17916   4
  13   1  -3 4.26201 1.27612  15
 -13   1   3 6.72165 12.1178  13
  13   1  -3 6.69152 2.09815   6
 -12  -1   3 2.61545 6.71135   7
 -12  -1   3 2.09837 0.97891   4
  12  -1  -3 2.73783 1.40088  21
  12  -1  -3 3.03907 1.19073  15
  12  -1  -3 0.71106 1.17375  17
 -12  -1   3 -2.0276 5.97782  13
  12  -1  -3 1.54688 0.77580  10
  12  -1  -3 0.07865 1.72567   9
  12  -1  -3 0.63471 1.08222   6
  12  -1  -3 1.21069 1.00078  18
 -12   1   3 -2.2448 6.14098   7
 -12   1   3 1.50816 0.92650   4
  12   1  -3 0.74301 1.07932   6
  12   1  -3 0.49566 1.21002  12
 -12   1   3 1.83970 6.89204  13
  12   1  -3 2.10391 1.49620  21
  12   1  -3 1.13457 1.03907  18
  12   1  -3 1.42489 0.77219  10
  12   1  -3 1.93958 1.18201  17
  12   1  -3 0.22315 1.72461   9
  12   1  -3 1.94480 1.11804  15
  11  -1  -3 -0.3065 1.55780   9
 -11  -1   3 1.06812 1.32506   4
  11  -1  -3 0.46034 1.21551  18
  11  -1  -3 0.33678 1.06286   6
 -11  -1   3 -4.2883 4.48776  13
 -11  -1   3 -0.8366 5.55289   7
  11  -1  -3 0.36349 1.22085  15
  11  -1  -3 0.64679 0.72946  10
  11  -1  -3 1.02594 1.37050  21
  11   1  -3 -0.1784 1.65563   9
  11   1  -3 0.75594 1.22434  21
 -11   1   3 2.80620 6.29764  13
  11   1  -3 0.10352 1.10300  17
  11   1  -3 -0.0944 1.00191   6
 -11   1   3 2.38277 6.03378   7
  11   1  -3 -0.5745 0.79363  12
  11   1  -3 0.01273 0.94436  15
  10  -1  -3 280.664 22.3128  18
  10  -1  -3 277.228 22.4429   9
 -10  -1   3 275.006 29.6952  13
 -10  -1   3 243.888 22.1212   4
  10  -1  -3 296.611 22.4243  21
  10  -1  -3 266.696 22.0678  10
  10  -1  -3 274.081 22.2564   6
  10  -1  -3 271.930 22.1699  15
  10   1  -3 265.636 22.3946   9
  10   1  -3 271.435 22.2939  18
 -10   1   3 274.205 31.0222   7
  10   1  -3 264.738 22.2325   6
  10   1  -3 270.439 22.0519  10
  10   1  -3 272.408 22.1687  15
  10   1  -3 288.885 22.4099  21
 -10   1   3 279.288 29.2587  13
 -10   1   3 245.730 22.1557   4
   9  -1  -3 64.3524 5.57032   6
  -9  -1   3 70.7717 13.6722  13
   9  -1  -3 68.7326 5.96290   9
   9  -1  -3 60.7963 5.44072  15
  -9   1   3 61.7741 5.47595   4
   9   1  -3 56.7301 5.31088  10
  -9   1   3 91.8534 21.0391  13
   9   1  -3 62.0522 5.44761  15
  -9   1   3 64.3215 15.5705   7
   9   1  -3 72.0131 6.44056   9
   9   1  -3 55.3728 6.51390  18
   9   1  -3 62.2075 5.51810   6
   9   1  -3 62.6470 5.89628   3
  -8  -1   3 94.1447 13.3966  13
   8  -1  -3 86.7349 15.3676   7
  -8   1   3 89.6619 12.9718  13
   8   1  -3 78.4365 15.3623   7
   7  -1  -3 159.306 21.2340   7
  -7  -1   3 197.067 19.7160  13
  -7   1   3 180.383 19.2779  13
   7   1  -3 158.780 21.2282   7
   6  -1  -3 199.848 24.1586   7
  -6  -1   3 215.297 22.2337  13
  -6   1   3 230.965 22.2174  13
   6   1  -3 228.999 24.7803   7
   5  -1  -3 306.706 30.6183   7
  -5  -1   3 279.156 28.7690  13
   5   1  -3 271.489 29.5493   7
  -5   1   3 337.134 28.3578  13
  -4  -1   3 91.4795 10.7837  13
   4  -1  -3 91.6021 13.6219   7
  -4   1   3 89.4500 10.7742  13
   4   1  -3 82.8691 13.3214   7
   3  -1  -3 87.4587 13.0456   7
  -3  -1   3 110.400 10.8937  13
  -3   1   3 103.380 11.0445  13
   3   1  -3 95.4053 13.4821   7
   2  -1  -3 258.359 26.1493   7
  -2  -1   3 288.278 24.3497  13
   2   1  -3 285.303 27.0781   7
  -2   1   3 278.865 24.4301  13
   1  -1  -3 4611.07 351.390   2
  -1  -1   3 3722.54 337.440   1
   1   1  -3 4391.08 351.733   2
  -1   1   3 4108.41 337.647   1
   0  -1   3 615.040 58.2424  13
   0   1  -3 846.835 61.1661   7
   0   1   3 699.217 58.8511  13
  -1  -1  -3 454.450 38.2410   7
  -1   1  -3 445.801 36.5751  13
  -2  -1  -3 2787.58 231.414   7
  -2   1  -3 2930.00 233.086   7
  -3   1  -3 165.848 14.4482   7
  -3   1  -3 139.683 13.2376  13
   4  -1   3 3.13842 3.07188   1
   4  -1   3 -10.755 18.0446   2
  -5  -1  -3 773.125 77.4896   7
  -5   1  -3 1001.81 78.2911  13
  -5   1  -3 1068.24 78.9459   7
  -6  -1  -3 22.6917 8.51711   7
  -6   1  -3 28.0717 5.63023  13
  -6   1  -3 29.4748 6.03062   7
  -7  -1  -3 943.319 79.6284  13
  -7  -1  -3 880.606 77.6912   7
  -7   1  -3 999.791 79.1745  13
  -7   1  -3 929.505 79.2663   7
   8  -1   3 155.991 13.1777  15
   8  -1   3 158.877 13.0733  12
  -8  -1  -3 175.483 18.0487  13
  -8  -1  -3 160.403 16.0325   7
   8  -1   3 157.282 13.0602  10
   8  -1   3 151.878 13.0282  14
   8  -1   3 167.510 13.2144   6
   8   1   3 160.573 13.0386  14
   8   1   3 148.704 13.1779  11
  -8   1  -3 169.380 17.7495   7
   8   1   3 164.333 13.2112   6
   8   1   3 158.377 13.2017  15
  -8   1  -3 179.085 17.5557  13
   8   1   3 156.454 13.9971   9
   8   1   3 157.890 13.0677  12
   9  -1   3 280.078 22.8013  14
   9  -1   3 273.457 22.9790   3
   9  -1   3 275.199 22.9125  11
   9  -1   3 277.466 23.0984   9
  -9  -1  -3 273.104 26.2409   7
  -9  -1  -3 288.708 28.4734  13
   9  -1   3 278.525 23.0268  17
   9  -1   3 273.075 22.8494   5
   9  -1   3 279.812 22.8285  12
   9  -1   3 301.127 22.9898   6
   9  -1   3 282.204 22.9560  15
   9  -1   3 271.508 23.2587  20
   9  -1   3 286.845 22.8265  10
   9   1   3 281.289 23.6640  20
   9   1   3 279.577 23.0784   5
   9   1   3 287.018 22.9230  11
   9   1   3 280.609 22.8150  10
  -9   1  -3 297.379 27.8716  13
   9   1   3 287.023 22.7953  14
   9   1   3 285.538 23.1101   9
   9   1   3 256.316 23.4294   3
  -9   1  -3 305.136 28.7150   7
   9   1   3 254.564 23.4079  17
   9   1   3 281.354 22.9136   8
   9   1   3 289.878 22.9665   6
   9   1   3 284.164 22.8254  12
   9   1   3 280.443 22.9487  15
  10  -1   3 18.2894 2.31499  20
  10  -1   3 15.9555 2.10958  15
  10  -1   3 14.3561 1.96724   5
  10  -1   3 14.7750 2.57366   9
  10  -1   3 17.1197 2.06166  14
 -10  -1  -3 16.1158 7.43895  13
  10  -1   3 17.7892 2.56153   3
  10  -1   3 15.7679 2.22410   6
  10  -1   3 16.4092 1.85846  10
  10  -1   3 15.9792 2.05175   8
  10  -1   3 15.1499 1.89729  12
  10  -1   3 14.9860 2.31098  17
  10  -1   3 16.8098 2.28817  19
  10   1   3 14.3466 1.90246  12
  10   1   3 16.9826 2.37404   3
  10   1   3 16.7795 2.24724  17
  10   1   3 15.3854 1.84489  14
  10   1   3 16.1429 2.00675   8
  10   1   3 14.9016 2.66010   9
  10   1   3 15.8748 2.01766   5
  10   1   3 16.7820 2.22452  15
 -10   1  -3 16.0873 6.96296   7
  10   1   3 17.3438 2.35497  20
  10   1   3 16.0884 2.29419  11
  10   1   3 16.2898 1.81920  10
  10   1   3 13.9666 2.29909  16
  10   1   3 16.1247 2.21355   6
  11  -1   3 38.6449 4.15528   9
  11  -1   3 34.5583 3.70592  17
  11  -1   3 35.3250 3.35470  10
  11  -1   3 38.5842 3.74471  15
  11  -1   3 37.6178 3.76273  20
  11  -1   3 38.1757 3.73729   6
 -11  -1  -3 30.3465 9.93192  13
  11  -1   3 34.2106 4.12474   3
  11  -1   3 35.2408 3.51126   8
  11  -1   3 35.3035 3.49841  12
  11   1   3 37.2200 4.00899   9
  11   1   3 37.7579 3.71766   6
  11   1   3 35.7884 3.34815  10
  11   1   3 37.4164 3.46994  12
[truncated: 1,667,397 more chars]
