# Supplementary material for: Property-Driven Design of Thermally Robust Organophosphorus Ionic Liquids for High-Temperature Applications
Source: ACS Appl Eng Mater. 2025 May 5;3(5):1468–82. doi: 10.1021/acsaenm.5c00221 (PMC12117501; doi:10.1021/acsaenm.5c00221)
Supplement: Supplementary file 2 [file em5c00221_si_002.zip › IL3_NTf2_2.cif]

 
data_MM_IL12_NTf2_4_0m

_publ_section_references
;
Bruker (2023). Apex5 v2023.9-2, SAINT V8.40B, Bruker AXS 
Inc.: Madison (WI), USA, 2023.

H\"ubschle, C. B., Sheldrick, G. M. and Dittrich, B. (2011). J. Appl. Cryst. 
44, 1281--1284.

Krause, L., Herbst-Irmer, R., Sheldrick G.M. & Stalke D. (2015). J. Appl. 
Cryst. 48, 3--10.

Sheldrick, G.M. (2008). Acta Cryst. A64, 112--122.

Sheldrick, G. M. (2019). SHELXL2019. University of G\"ottingen, Germany.

Sheldrick, G. M. (2015a). Crystal structure refinement with SHELXL, Acta Cryst. 
C71, 3--8.

Sheldrick, G. M. (2015b). SHELXT--Integrated space-group and
crystal-structure determination, Acta Cryst. A71 3--8.
;

_publ_section_acknowledgements
;
This material is based upon work supported by the National Science Foundation 
through the Major Research Instrumentation Program under Grant No. CHE 1625543.
(Funding for the single crystal X-ray diffractometer).

We thank the College of Science, Purdue University, for support for X-ray 
source and detector upgrades through the 2020 and 2023 Laboratory and 
University Core Facility Research Equipment Program.
;
 
_audit_creation_method            'SHELXL-2019/3'
_shelx_SHELXL_version_number      '2019/3'
_chemical_name_systematic         ?
_chemical_name_common             ?
_chemical_melting_point           ?
_chemical_formula_moiety          
 'C36 H27 N P, C2 F6 N O4 S2'
_chemical_formula_sum
 'C38 H27 F6 N2 O4 P S2' 
_chemical_formula_weight          784.70

loop_
 _atom_type_symbol
 _atom_type_description
 _atom_type_scat_dispersion_real
 _atom_type_scat_dispersion_imag
 _atom_type_scat_source
 'C'  'C'   0.0181   0.0091
 'International Tables Vol C Tables 4.2.6.8 and 6.1.1.4'
 'H'  'H'   0.0000   0.0000
 'International Tables Vol C Tables 4.2.6.8 and 6.1.1.4'
 'N'  'N'   0.0311   0.0180
 'International Tables Vol C Tables 4.2.6.8 and 6.1.1.4'
 'O'  'O'   0.0492   0.0322
 'International Tables Vol C Tables 4.2.6.8 and 6.1.1.4'
 'F'  'F'   0.0727   0.0534
 'International Tables Vol C Tables 4.2.6.8 and 6.1.1.4'
 'P'  'P'   0.2955   0.4335
 'International Tables Vol C Tables 4.2.6.8 and 6.1.1.4'
 'S'  'S'   0.3331   0.5567
 'International Tables Vol C Tables 4.2.6.8 and 6.1.1.4'
 
_space_group_crystal_system       monoclinic
_space_group_IT_number            14
_space_group_name_H-M_alt         'P 21/n'
_space_group_name_Hall            '-P 2yn'
 
_shelx_space_group_comment
;
The symmetry employed for this shelxl refinement is uniquely defined
by the following loop, which should always be used as a source of
symmetry information in preference to the above space-group names.
They are only intended as comments.
;
 
loop_
 _space_group_symop_operation_xyz
 'x, y, z'
 '-x+1/2, y+1/2, -z+1/2'
 '-x, -y, -z'
 'x-1/2, -y-1/2, z-1/2'
 
_cell_length_a                    14.1879(11)
_cell_length_b                    14.8621(10)
_cell_length_c                    16.4244(11)
_cell_angle_alpha                 90
_cell_angle_beta                  92.592(5)
_cell_angle_gamma                 90
_cell_volume                      3459.7(4)
_cell_formula_units_Z             4
_cell_measurement_temperature     150(2)
_cell_measurement_reflns_used     9760    
_cell_measurement_theta_min       4.0144   
_cell_measurement_theta_max       79.4120
 
_exptl_crystal_description        fragment 
_exptl_crystal_colour             colourless
_exptl_crystal_density_meas       ?
_exptl_crystal_density_method     ?
_exptl_crystal_density_diffrn     1.507          
_exptl_crystal_F_000              1608
_exptl_transmission_factor_min    ?
_exptl_transmission_factor_max    ?
_exptl_crystal_size_max           0.190
_exptl_crystal_size_mid           0.170
_exptl_crystal_size_min           0.160
_exptl_absorpt_coefficient_mu     2.521
_shelx_estimated_absorpt_T_min    0.646
_shelx_estimated_absorpt_T_max    0.689
_exptl_absorpt_correction_type    multi-scan
_exptl_absorpt_correction_T_min   0.6005
_exptl_absorpt_correction_T_max   0.7543
_exptl_absorpt_process_details
;
 SADABS 2016/2: Krause, L., Herbst-Irmer, R., Sheldrick G.M. & Stalke D.,
 J. Appl. Cryst. 48 (2015) 3-10
;
_exptl_absorpt_special_details    ?
_diffrn_ambient_temperature       150(2)
_diffrn_radiation_wavelength      1.54178
_diffrn_radiation_type            CuK\a
_diffrn_source                    'I-mu-S 3.0 microsource X-ray tube'
_diffrn_source_current            '1.1 mA'
_diffrn_source_voltage            '50 kV'
_diffrn_radiation_monochromator   'HELIOS multilayer Montel optics'
_diffrn_measurement_device        'four circle diffractometer'
_diffrn_measurement_device_type   'Bruker AXS D8 Quest' 
_diffrn_detector_type             'PhotonIII_C14 charge-integrating and photon counting pixel array'
_diffrn_measurement_method        'omega and phi scans'
_diffrn_detector_area_resol_mean  7.4074
_diffrn_reflns_number             29107
_diffrn_reflns_av_unetI/netI      0.0476
_diffrn_reflns_av_R_equivalents   0.0514
_diffrn_reflns_limit_h_min        -12
_diffrn_reflns_limit_h_max        18
_diffrn_reflns_limit_k_min        -18
_diffrn_reflns_limit_k_max        16
_diffrn_reflns_limit_l_min        -20
_diffrn_reflns_limit_l_max        20
_diffrn_reflns_theta_min          4.013
_diffrn_reflns_theta_max          80.048
_diffrn_reflns_theta_full         67.679
_diffrn_measured_fraction_theta_max   0.983
_diffrn_measured_fraction_theta_full  0.999
_diffrn_reflns_Laue_measured_fraction_max    0.983
_diffrn_reflns_Laue_measured_fraction_full   0.999
_diffrn_reflns_point_group_measured_fraction_max   0.983
_diffrn_reflns_point_group_measured_fraction_full  0.999
_reflns_number_total              7416
_reflns_number_gt                 6439
_reflns_threshold_expression      'I > 2\s(I)'
_reflns_Friedel_coverage          0.000
_reflns_Friedel_fraction_max      .
_reflns_Friedel_fraction_full     .
 
_reflns_special_details
;
 Reflections were merged by SHELXL according to the crystal
 class for the calculation of statistics and refinement.
 
 _reflns_Friedel_fraction is defined as the number of unique
 Friedel pairs measured divided by the number that would be
 possible theoretically, ignoring centric projections and
 systematic absences.
;
 
_computing_data_collection        'Apex5 v2023.9-2 (Bruker, 2023)' 
_computing_cell_refinement        'SAINT V8.40B (Bruker, 2020)' 
_computing_data_reduction         'SAINT V8.40B (Bruker, 2020)'
_computing_structure_solution     'SHELXT (Sheldrick, 2015b)' 
_computing_structure_refinement   
;  
SHELXL-2019/2 (Sheldrick, 2015a, 2019), 
SHELXLE Rev1613 (H\"ubschle et al., 2011)
; 
_computing_molecular_graphics     ?
_computing_publication_material   ?
_refine_special_details           ?
_refine_ls_structure_factor_coef  Fsqd
_refine_ls_matrix_type            full
_refine_ls_weighting_scheme       calc
_refine_ls_weighting_details
'w=1/[\s^2^(Fo^2^)+(0.0731P)^2^+1.6622P] where P=(Fo^2^+2Fc^2^)/3'
_atom_sites_solution_primary      dual 
_atom_sites_solution_secondary    difmap
_atom_sites_solution_hydrogens    geom
_refine_ls_hydrogen_treatment     constr
_refine_ls_extinction_method      none
_refine_ls_extinction_coef        .
_refine_ls_number_reflns          7416
_refine_ls_number_parameters      478
_refine_ls_number_restraints      0
_refine_ls_R_factor_all           0.0537
_refine_ls_R_factor_gt            0.0472
_refine_ls_wR_factor_ref          0.1343
_refine_ls_wR_factor_gt           0.1290
_refine_ls_goodness_of_fit_ref    1.073
_refine_ls_restrained_S_all       1.073
_refine_ls_shift/su_max           0.001
_refine_ls_shift/su_mean          0.000
 
loop_
 _atom_site_label
 _atom_site_type_symbol
 _atom_site_fract_x
 _atom_site_fract_y
 _atom_site_fract_z
 _atom_site_U_iso_or_equiv
 _atom_site_adp_type
 _atom_site_occupancy
 _atom_site_site_symmetry_order  
 _atom_site_calc_flag
 _atom_site_refinement_flags_posn
 _atom_site_refinement_flags_adp
 _atom_site_refinement_flags_occupancy
 _atom_site_disorder_assembly
 _atom_site_disorder_group
S1 S 0.73930(4) 0.31891(4) 0.18029(3) 0.03343(14) Uani 1 1 d . . . . .
S2 S 0.56984(3) 0.40363(3) 0.20966(3) 0.02784(13) Uani 1 1 d . . . . .
P1 P 0.72436(3) 0.30546(3) 0.57409(3) 0.02321(12) Uani 1 1 d . . . . .
F1 F 0.77943(13) 0.19657(10) 0.29224(11) 0.0551(4) Uani 1 1 d . . . . .
F5 F 0.69286(10) 0.51897(10) 0.27494(10) 0.0492(4) Uani 1 1 d . . . . .
F6 F 0.54898(12) 0.56445(10) 0.26972(11) 0.0561(4) Uani 1 1 d . . . . .
O1 O 0.78345(12) 0.40168(12) 0.15862(11) 0.0429(4) Uani 1 1 d . . . . .
N1 N 0.44614(12) 0.08473(12) 0.37609(10) 0.0275(3) Uani 1 1 d . . . . .
N2 N 0.64393(12) 0.32692(12) 0.22667(11) 0.0323(4) Uani 1 1 d . . . . .
C1 C 0.63371(13) 0.24337(12) 0.51940(11) 0.0244(4) Uani 1 1 d . . . . .
F2 F 0.81668(12) 0.33168(11) 0.32775(9) 0.0498(4) Uani 1 1 d . . . . .
F3 F 0.89936(11) 0.26155(14) 0.24155(12) 0.0639(5) Uani 1 1 d . . . . .
F4 F 0.59429(12) 0.46563(11) 0.35827(9) 0.0487(4) Uani 1 1 d . . . . .
O2 O 0.73485(14) 0.24848(15) 0.12130(13) 0.0554(5) Uani 1 1 d . . . . .
O3 O 0.57279(11) 0.44600(12) 0.13172(9) 0.0397(4) Uani 1 1 d . . . . .
O4 O 0.48113(10) 0.37482(12) 0.23835(11) 0.0389(4) Uani 1 1 d . . . . .
C2 C 0.58605(14) 0.17217(13) 0.55481(12) 0.0275(4) Uani 1 1 d . . . . .
H2 H 0.597186 0.158921 0.611007 0.033 Uiso 1 1 calc R U . . .
C16 C 0.55144(17) 0.00987(16) 0.18357(14) 0.0378(5) Uani 1 1 d . . . . .
H16 H 0.608066 0.009737 0.154837 0.045 Uiso 1 1 calc R U . . .
C17 C 0.54994(15) 0.05392(15) 0.25797(13) 0.0329(4) Uani 1 1 d . . . . .
H17 H 0.604136 0.084045 0.280472 0.040 Uiso 1 1 calc R U . . .
C18 C 0.46567(14) 0.05216(13) 0.29834(12) 0.0272(4) Uani 1 1 d . . . . .
C19 C 0.71632(13) 0.28553(13) 0.68127(12) 0.0254(4) Uani 1 1 d . . . . .
C20 C 0.63014(15) 0.29743(14) 0.71833(13) 0.0312(4) Uani 1 1 d . . . . .
H20 H 0.575593 0.314793 0.686491 0.037 Uiso 1 1 calc R U . . .
C21 C 0.62453(15) 0.28385(15) 0.80142(13) 0.0335(4) Uani 1 1 d . . . . .
H21 H 0.566251 0.292261 0.826681 0.040 Uiso 1 1 calc R U . . .
C22 C 0.70410(16) 0.25796(14) 0.84764(13) 0.0327(4) Uani 1 1 d . . . . .
H22 H 0.700355 0.249329 0.904713 0.039 Uiso 1 1 calc R U . . .
C23 C 0.78888(15) 0.24464(15) 0.81113(13) 0.0325(4) Uani 1 1 d . . . . .
H23 H 0.842880 0.226284 0.843213 0.039 Uiso 1 1 calc R U . . .
C24 C 0.79570(14) 0.25788(13) 0.72791(13) 0.0290(4) Uani 1 1 d . . . . .
H24 H 0.853948 0.248185 0.702950 0.035 Uiso 1 1 calc R U . . .
C25 C 0.70873(14) 0.42334(13) 0.55019(12) 0.0263(4) Uani 1 1 d . . . . .
C26 C 0.63390(19) 0.47018(16) 0.58162(19) 0.0474(6) Uani 1 1 d . . . . .
H26 H 0.593821 0.441144 0.618253 0.057 Uiso 1 1 calc R U . . .
C27 C 0.6173(2) 0.55934(16) 0.5598(2) 0.0516(7) Uani 1 1 d . . . . .
H27 H 0.565271 0.590583 0.580720 0.062 Uiso 1 1 calc R U . . .
C28 C 0.67614(17) 0.60272(14) 0.50770(14) 0.0360(5) Uani 1 1 d . . . . .
H28 H 0.664696 0.663642 0.492788 0.043 Uiso 1 1 calc R U . . .
C29 C 0.75147(16) 0.55705(15) 0.47758(14) 0.0353(4) Uani 1 1 d . . . . .
H29 H 0.792565 0.587052 0.442432 0.042 Uiso 1 1 calc R U . . .
C30 C 0.76806(15) 0.46730(14) 0.49811(13) 0.0323(4) Uani 1 1 d . . . . .
H30 H 0.819840 0.436189 0.476551 0.039 Uiso 1 1 calc R U . . .
C31 C 0.83741(14) 0.26917(13) 0.54184(12) 0.0271(4) Uani 1 1 d . . . . .
C32 C 0.91832(15) 0.31411(15) 0.57184(14) 0.0325(4) Uani 1 1 d . . . . .
H32 H 0.913070 0.365225 0.606079 0.039 Uiso 1 1 calc R U . . .
C33 C 1.00657(15) 0.28317(17) 0.55102(15) 0.0382(5) Uani 1 1 d . . . . .
H33 H 1.062057 0.312910 0.571301 0.046 Uiso 1 1 calc R U . . .
C34 C 1.01343(16) 0.20871(17) 0.50052(15) 0.0397(5) Uani 1 1 d . . . . .
H34 H 1.073858 0.187731 0.486566 0.048 Uiso 1 1 calc R U . . .
C35 C 0.93345(17) 0.16481(16) 0.47035(14) 0.0382(5) Uani 1 1 d . . . . .
H35 H 0.939111 0.114322 0.435441 0.046 Uiso 1 1 calc R U . . .
C36 C 0.84441(15) 0.19449(14) 0.49105(13) 0.0312(4) Uani 1 1 d . . . . .
H36 H 0.789221 0.164221 0.470815 0.037 Uiso 1 1 calc R U . . .
C37 C 0.81265(17) 0.27425(17) 0.26584(16) 0.0401(5) Uani 1 1 d . . . . .
C38 C 0.60465(16) 0.49329(15) 0.28197(14) 0.0346(4) Uani 1 1 d . . . . .
C3 C 0.52242(14) 0.12072(13) 0.50799(12) 0.0282(4) Uani 1 1 d . . . . .
H3 H 0.489310 0.072959 0.532405 0.034 Uiso 1 1 calc R U . . .
C4 C 0.50704(13) 0.13906(13) 0.42514(12) 0.0255(4) Uani 1 1 d . . . . .
C5 C 0.55351(14) 0.21150(14) 0.38989(12) 0.0280(4) Uani 1 1 d . . . . .
H5 H 0.541927 0.225123 0.333811 0.034 Uiso 1 1 calc R U . . .
C6 C 0.61625(14) 0.26317(13) 0.43680(12) 0.0272(4) Uani 1 1 d . . . . .
H6 H 0.647622 0.312322 0.412837 0.033 Uiso 1 1 calc R U . . .
C7 C 0.35402(13) 0.05871(12) 0.39330(12) 0.0256(4) Uani 1 1 d . . . . .
C8 C 0.30415(14) 0.07320(14) 0.46351(12) 0.0290(4) Uani 1 1 d . . . . .
H8 H 0.331717 0.104370 0.509134 0.035 Uiso 1 1 calc R U . . .
C9 C 0.21255(15) 0.04015(15) 0.46390(13) 0.0331(4) Uani 1 1 d . . . . .
H9 H 0.177253 0.048141 0.511156 0.040 Uiso 1 1 calc R U . . .
C10 C 0.17092(15) -0.00463(15) 0.39640(14) 0.0344(4) Uani 1 1 d . . . . .
H10 H 0.107773 -0.025533 0.398245 0.041 Uiso 1 1 calc R U . . .
C11 C 0.22076(15) -0.01873(14) 0.32707(13) 0.0316(4) Uani 1 1 d . . . . .
H11 H 0.192365 -0.049040 0.281317 0.038 Uiso 1 1 calc R U . . .
C12 C 0.31364(14) 0.01237(12) 0.32549(12) 0.0262(4) Uani 1 1 d . . . . .
C13 C 0.38522(14) 0.00723(13) 0.26549(12) 0.0270(4) Uani 1 1 d . . . . .
C14 C 0.38847(16) -0.03567(14) 0.19003(13) 0.0322(4) Uani 1 1 d . . . . .
H14 H 0.334329 -0.065256 0.166802 0.039 Uiso 1 1 calc R U . . .
C15 C 0.47207(18) -0.03429(15) 0.14968(14) 0.0376(5) Uani 1 1 d . . . . .
H15 H 0.475482 -0.063621 0.098505 0.045 Uiso 1 1 calc R U . . .
 
loop_
 _atom_site_aniso_label
 _atom_site_aniso_U_11
 _atom_site_aniso_U_22
 _atom_site_aniso_U_33
 _atom_site_aniso_U_23
 _atom_site_aniso_U_13
 _atom_site_aniso_U_12
S1 0.0281(2) 0.0436(3) 0.0288(3) -0.00508(19) 0.00496(19) 0.0065(2)
S2 0.0229(2) 0.0335(2) 0.0274(2) 0.00084(17) 0.00448(17) 0.00202(17)
P1 0.0212(2) 0.0253(2) 0.0235(2) -0.00201(16) 0.00467(17) -0.00138(16)
F1 0.0599(10) 0.0388(7) 0.0663(11) 0.0095(7) -0.0013(8) 0.0057(7)
F5 0.0405(7) 0.0471(8) 0.0607(9) -0.0121(7) 0.0097(7) -0.0116(6)
F6 0.0603(9) 0.0372(7) 0.0717(11) -0.0025(7) 0.0110(8) 0.0186(7)
O1 0.0377(8) 0.0536(10) 0.0384(9) 0.0086(7) 0.0133(7) 0.0021(7)
N1 0.0251(8) 0.0336(8) 0.0242(8) -0.0028(6) 0.0036(6) -0.0054(6)
N2 0.0289(8) 0.0331(8) 0.0355(9) 0.0022(7) 0.0076(7) 0.0044(7)
C1 0.0226(8) 0.0274(8) 0.0236(9) -0.0010(7) 0.0031(7) -0.0016(7)
F2 0.0555(9) 0.0553(9) 0.0376(7) -0.0023(6) -0.0081(6) -0.0062(7)
F3 0.0325(7) 0.0860(13) 0.0733(12) 0.0087(9) 0.0039(7) 0.0196(8)
F4 0.0603(9) 0.0548(8) 0.0316(7) -0.0059(6) 0.0082(6) -0.0055(7)
O2 0.0455(10) 0.0726(13) 0.0484(11) -0.0306(9) 0.0046(8) 0.0057(9)
O3 0.0366(8) 0.0549(10) 0.0278(8) 0.0073(7) 0.0036(6) 0.0063(7)
O4 0.0231(7) 0.0493(9) 0.0448(9) 0.0021(7) 0.0061(6) -0.0015(6)
C2 0.0297(9) 0.0286(9) 0.0244(9) 0.0014(7) 0.0020(7) -0.0027(7)
C16 0.0380(11) 0.0422(11) 0.0342(11) -0.0018(9) 0.0118(9) 0.0070(9)
C17 0.0282(9) 0.0403(11) 0.0306(10) -0.0014(8) 0.0045(8) 0.0009(8)
C18 0.0292(9) 0.0287(9) 0.0238(9) -0.0010(7) 0.0028(7) 0.0010(7)
C19 0.0255(9) 0.0259(8) 0.0251(9) -0.0026(7) 0.0054(7) -0.0017(7)
C20 0.0271(9) 0.0376(10) 0.0293(10) -0.0004(8) 0.0054(8) 0.0015(8)
C21 0.0323(10) 0.0399(10) 0.0292(10) -0.0005(8) 0.0106(8) 0.0030(8)
C22 0.0389(11) 0.0342(10) 0.0252(9) 0.0003(7) 0.0048(8) -0.0024(8)
C23 0.0295(10) 0.0385(10) 0.0292(10) 0.0030(8) -0.0005(8) -0.0008(8)
C24 0.0258(9) 0.0323(9) 0.0290(10) -0.0001(7) 0.0039(7) -0.0001(7)
C25 0.0270(9) 0.0250(8) 0.0273(9) -0.0029(7) 0.0050(7) -0.0032(7)
C26 0.0437(13) 0.0324(11) 0.0688(17) 0.0080(11) 0.0319(12) 0.0036(10)
C27 0.0506(14) 0.0321(11) 0.0747(19) 0.0049(11) 0.0329(14) 0.0074(10)
C28 0.0439(12) 0.0260(9) 0.0383(11) 0.0000(8) 0.0056(9) -0.0007(8)
C29 0.0393(11) 0.0351(10) 0.0322(10) 0.0049(8) 0.0091(9) -0.0033(9)
C30 0.0334(10) 0.0352(10) 0.0290(10) 0.0019(8) 0.0089(8) 0.0006(8)
C31 0.0266(9) 0.0294(9) 0.0259(9) 0.0018(7) 0.0077(7) 0.0005(7)
C32 0.0270(10) 0.0359(10) 0.0350(11) 0.0000(8) 0.0078(8) -0.0024(8)
C33 0.0255(10) 0.0483(12) 0.0413(12) 0.0078(10) 0.0072(9) 0.0001(9)
C34 0.0320(11) 0.0502(13) 0.0382(11) 0.0128(10) 0.0168(9) 0.0122(9)
C35 0.0441(12) 0.0382(11) 0.0336(11) 0.0015(8) 0.0151(9) 0.0110(9)
C36 0.0335(10) 0.0332(10) 0.0274(10) -0.0007(7) 0.0070(8) 0.0023(8)
C37 0.0341(11) 0.0440(12) 0.0421(12) 0.0021(10) 0.0017(9) 0.0074(9)
C38 0.0344(10) 0.0340(10) 0.0361(11) -0.0012(8) 0.0089(8) 0.0026(8)
C3 0.0308(9) 0.0272(9) 0.0269(9) 0.0024(7) 0.0040(7) -0.0049(7)
C4 0.0240(8) 0.0287(9) 0.0238(9) -0.0017(7) 0.0026(7) -0.0009(7)
C5 0.0283(9) 0.0325(9) 0.0234(9) 0.0031(7) 0.0034(7) -0.0024(7)
C6 0.0262(9) 0.0302(9) 0.0255(9) 0.0035(7) 0.0046(7) -0.0032(7)
C7 0.0250(9) 0.0261(8) 0.0257(9) 0.0018(7) 0.0030(7) -0.0025(7)
C8 0.0291(9) 0.0334(9) 0.0250(9) 0.0008(7) 0.0056(7) -0.0022(8)
C9 0.0302(10) 0.0370(10) 0.0328(10) 0.0048(8) 0.0095(8) -0.0027(8)
C10 0.0272(9) 0.0384(11) 0.0376(11) 0.0052(8) 0.0022(8) -0.0066(8)
C11 0.0318(10) 0.0318(10) 0.0308(10) 0.0031(8) -0.0022(8) -0.0045(8)
C12 0.0293(9) 0.0232(8) 0.0262(9) 0.0019(7) 0.0010(7) -0.0011(7)
C13 0.0303(9) 0.0247(8) 0.0261(9) 0.0013(7) 0.0015(7) 0.0007(7)
C14 0.0401(11) 0.0298(9) 0.0265(10) -0.0027(7) -0.0010(8) -0.0001(8)
C15 0.0486(13) 0.0358(10) 0.0288(10) -0.0061(8) 0.0062(9) 0.0059(9)
 
_geom_special_details
;
 All esds (except the esd in the dihedral angle between two l.s. planes)
 are estimated using the full covariance matrix.  The cell esds are taken
 into account individually in the estimation of esds in distances, angles
 and torsion angles; correlations between esds in cell parameters are only
 used when they are defined by crystal symmetry.  An approximate (isotropic)
 treatment of cell esds is used for estimating esds involving l.s. planes.
;
 
loop_
 _geom_bond_atom_site_label_1
 _geom_bond_atom_site_label_2
 _geom_bond_distance
 _geom_bond_site_symmetry_2
 _geom_bond_publ_flag
S1 O2 1.4257(18) . ?
S1 O1 1.4327(18) . ?
S1 N2 1.5870(17) . ?
S1 C37 1.835(3) . ?
S2 O3 1.4290(16) . ?
S2 O4 1.4293(15) . ?
S2 N2 1.5672(18) . ?
S2 C38 1.838(2) . ?
P1 C1 1.7911(19) . ?
P1 C19 1.794(2) . ?
P1 C31 1.7947(19) . ?
P1 C25 1.807(2) . ?
F1 C37 1.327(3) . ?
F5 C38 1.318(3) . ?
F6 C38 1.330(3) . ?
N1 C7 1.404(2) . ?
N1 C18 1.405(2) . ?
N1 C4 1.409(2) . ?
C1 C2 1.397(3) . ?
C1 C6 1.399(3) . ?
F2 C37 1.327(3) . ?
F3 C37 1.324(3) . ?
F4 C38 1.333(3) . ?
C2 C3 1.389(3) . ?
C2 H2 0.9500 . ?
C16 C17 1.387(3) . ?
C16 C15 1.397(4) . ?
C16 H16 0.9500 . ?
C17 C18 1.393(3) . ?
C17 H17 0.9500 . ?
C18 C13 1.409(3) . ?
C19 C24 1.395(3) . ?
C19 C20 1.402(3) . ?
C20 C21 1.385(3) . ?
C20 H20 0.9500 . ?
C21 C22 1.386(3) . ?
C21 H21 0.9500 . ?
C22 C23 1.382(3) . ?
C22 H22 0.9500 . ?
C23 C24 1.389(3) . ?
C23 H23 0.9500 . ?
C24 H24 0.9500 . ?
C25 C26 1.388(3) . ?
C25 C30 1.390(3) . ?
C26 C27 1.390(3) . ?
C26 H26 0.9500 . ?
C27 C28 1.381(3) . ?
C27 H27 0.9500 . ?
C28 C29 1.377(3) . ?
C28 H28 0.9500 . ?
C29 C30 1.393(3) . ?
C29 H29 0.9500 . ?
C30 H30 0.9500 . ?
C31 C36 1.395(3) . ?
C31 C32 1.399(3) . ?
C32 C33 1.391(3) . ?
C32 H32 0.9500 . ?
C33 C34 1.389(4) . ?
C33 H33 0.9500 . ?
C34 C35 1.381(4) . ?
C34 H34 0.9500 . ?
C35 C36 1.395(3) . ?
C35 H35 0.9500 . ?
C36 H36 0.9500 . ?
C3 C4 1.395(3) . ?
C3 H3 0.9500 . ?
C4 C5 1.401(3) . ?
C5 C6 1.383(3) . ?
C5 H5 0.9500 . ?
C6 H6 0.9500 . ?
C7 C8 1.397(3) . ?
C7 C12 1.409(3) . ?
C8 C9 1.390(3) . ?
C8 H8 0.9500 . ?
C9 C10 1.401(3) . ?
C9 H9 0.9500 . ?
C10 C11 1.383(3) . ?
C10 H10 0.9500 . ?
C11 C12 1.398(3) . ?
C11 H11 0.9500 . ?
C12 C13 1.449(3) . ?
C13 C14 1.396(3) . ?
C14 C15 1.385(3) . ?
C14 H14 0.9500 . ?
C15 H15 0.9500 . ?
 
loop_
 _geom_angle_atom_site_label_1
 _geom_angle_atom_site_label_2
 _geom_angle_atom_site_label_3
 _geom_angle
 _geom_angle_site_symmetry_1
 _geom_angle_site_symmetry_3
 _geom_angle_publ_flag
O2 S1 O1 117.90(12) . . ?
O2 S1 N2 111.64(11) . . ?
O1 S1 N2 116.53(10) . . ?
O2 S1 C37 105.13(13) . . ?
O1 S1 C37 105.17(11) . . ?
N2 S1 C37 97.24(11) . . ?
O3 S2 O4 119.30(10) . . ?
O3 S2 N2 115.70(10) . . ?
O4 S2 N2 108.47(10) . . ?
O3 S2 C38 103.97(11) . . ?
O4 S2 C38 102.65(10) . . ?
N2 S2 C38 104.70(10) . . ?
C1 P1 C19 109.33(9) . . ?
C1 P1 C31 109.16(9) . . ?
C19 P1 C31 109.71(9) . . ?
C1 P1 C25 108.20(9) . . ?
C19 P1 C25 111.14(9) . . ?
C31 P1 C25 109.26(9) . . ?
C7 N1 C18 108.17(16) . . ?
C7 N1 C4 126.53(16) . . ?
C18 N1 C4 125.18(16) . . ?
S2 N2 S1 123.27(12) . . ?
C2 C1 C6 119.69(18) . . ?
C2 C1 P1 122.12(15) . . ?
C6 C1 P1 117.99(14) . . ?
C3 C2 C1 120.09(18) . . ?
C3 C2 H2 120.0 . . ?
C1 C2 H2 120.0 . . ?
C17 C16 C15 121.9(2) . . ?
C17 C16 H16 119.0 . . ?
C15 C16 H16 119.1 . . ?
C16 C17 C18 117.3(2) . . ?
C16 C17 H17 121.4 . . ?
C18 C17 H17 121.4 . . ?
C17 C18 N1 129.41(19) . . ?
C17 C18 C13 121.64(18) . . ?
N1 C18 C13 108.77(16) . . ?
C24 C19 C20 119.81(18) . . ?
C24 C19 P1 120.14(15) . . ?
C20 C19 P1 120.06(15) . . ?
C21 C20 C19 120.0(2) . . ?
C21 C20 H20 120.0 . . ?
C19 C20 H20 120.0 . . ?
C20 C21 C22 119.88(19) . . ?
C20 C21 H21 120.1 . . ?
C22 C21 H21 120.1 . . ?
C23 C22 C21 120.36(19) . . ?
C23 C22 H22 119.8 . . ?
C21 C22 H22 119.8 . . ?
C22 C23 C24 120.5(2) . . ?
C22 C23 H23 119.8 . . ?
C24 C23 H23 119.8 . . ?
C23 C24 C19 119.47(18) . . ?
C23 C24 H24 120.3 . . ?
C19 C24 H24 120.3 . . ?
C26 C25 C30 119.19(19) . . ?
C26 C25 P1 119.59(15) . . ?
C30 C25 P1 121.17(15) . . ?
C25 C26 C27 120.3(2) . . ?
C25 C26 H26 119.8 . . ?
C27 C26 H26 119.8 . . ?
C28 C27 C26 120.3(2) . . ?
C28 C27 H27 119.8 . . ?
C26 C27 H27 119.8 . . ?
C29 C28 C27 119.5(2) . . ?
C29 C28 H28 120.2 . . ?
C27 C28 H28 120.2 . . ?
C28 C29 C30 120.7(2) . . ?
C28 C29 H29 119.7 . . ?
C30 C29 H29 119.7 . . ?
C25 C30 C29 119.90(19) . . ?
C25 C30 H30 120.0 . . ?
C29 C30 H30 120.0 . . ?
C36 C31 C32 120.75(19) . . ?
C36 C31 P1 120.30(16) . . ?
C32 C31 P1 118.86(15) . . ?
C33 C32 C31 119.3(2) . . ?
C33 C32 H32 120.4 . . ?
C31 C32 H32 120.4 . . ?
C34 C33 C32 119.9(2) . . ?
C34 C33 H33 120.0 . . ?
C32 C33 H33 120.0 . . ?
C35 C34 C33 120.8(2) . . ?
C35 C34 H34 119.6 . . ?
C33 C34 H34 119.6 . . ?
C34 C35 C36 120.1(2) . . ?
C34 C35 H35 119.9 . . ?
C36 C35 H35 119.9 . . ?
C31 C36 C35 119.2(2) . . ?
C31 C36 H36 120.4 . . ?
C35 C36 H36 120.4 . . ?
F3 C37 F2 108.3(2) . . ?
F3 C37 F1 108.8(2) . . ?
F2 C37 F1 108.2(2) . . ?
F3 C37 S1 108.88(18) . . ?
F2 C37 S1 110.95(16) . . ?
F1 C37 S1 111.56(18) . . ?
F5 C38 F6 108.43(19) . . ?
F5 C38 F4 108.49(19) . . ?
F6 C38 F4 107.31(18) . . ?
F5 C38 S2 112.44(15) . . ?
F6 C38 S2 109.78(17) . . ?
F4 C38 S2 110.24(15) . . ?
C2 C3 C4 120.11(18) . . ?
C2 C3 H3 119.9 . . ?
C4 C3 H3 119.9 . . ?
C3 C4 C5 119.83(18) . . ?
C3 C4 N1 120.70(17) . . ?
C5 C4 N1 119.46(17) . . ?
C6 C5 C4 119.95(18) . . ?
C6 C5 H5 120.0 . . ?
C4 C5 H5 120.0 . . ?
C5 C6 C1 120.30(17) . . ?
C5 C6 H6 119.9 . . ?
C1 C6 H6 119.9 . . ?
C8 C7 N1 129.40(18) . . ?
C8 C7 C12 121.66(18) . . ?
N1 C7 C12 108.93(16) . . ?
C9 C8 C7 117.26(19) . . ?
C9 C8 H8 121.4 . . ?
C7 C8 H8 121.4 . . ?
C8 C9 C10 121.69(19) . . ?
C8 C9 H9 119.2 . . ?
C10 C9 H9 119.2 . . ?
C11 C10 C9 120.70(19) . . ?
C11 C10 H10 119.6 . . ?
C9 C10 H10 119.6 . . ?
C10 C11 C12 118.85(19) . . ?
C10 C11 H11 120.6 . . ?
C12 C11 H11 120.6 . . ?
C11 C12 C7 119.80(18) . . ?
C11 C12 C13 133.28(19) . . ?
C7 C12 C13 106.91(17) . . ?
C14 C13 C18 119.85(18) . . ?
C14 C13 C12 132.85(19) . . ?
C18 C13 C12 107.17(17) . . ?
C15 C14 C13 118.8(2) . . ?
C15 C14 H14 120.6 . . ?
C13 C14 H14 120.6 . . ?
C14 C15 C16 120.6(2) . . ?
C14 C15 H15 119.7 . . ?
C16 C15 H15 119.7 . . ?
 
loop_
 _geom_torsion_atom_site_label_1
 _geom_torsion_atom_site_label_2
 _geom_torsion_atom_site_label_3
 _geom_torsion_atom_site_label_4
 _geom_torsion
 _geom_torsion_site_symmetry_1
 _geom_torsion_site_symmetry_2
 _geom_torsion_site_symmetry_3
 _geom_torsion_site_symmetry_4
 _geom_torsion_publ_flag
O3 S2 N2 S1 22.70(19) . . . . ?
O4 S2 N2 S1 159.86(13) . . . . ?
C38 S2 N2 S1 -91.09(15) . . . . ?
O2 S1 N2 S2 -105.05(17) . . . . ?
O1 S1 N2 S2 34.48(19) . . . . ?
C37 S1 N2 S2 145.47(15) . . . . ?
C19 P1 C1 C2 -17.26(19) . . . . ?
C31 P1 C1 C2 102.75(17) . . . . ?
C25 P1 C1 C2 -138.44(16) . . . . ?
C19 P1 C1 C6 167.83(15) . . . . ?
C31 P1 C1 C6 -72.16(17) . . . . ?
C25 P1 C1 C6 46.65(17) . . . . ?
C6 C1 C2 C3 0.7(3) . . . . ?
P1 C1 C2 C3 -174.13(15) . . . . ?
C15 C16 C17 C18 0.3(3) . . . . ?
C16 C17 C18 N1 174.8(2) . . . . ?
C16 C17 C18 C13 0.3(3) . . . . ?
C7 N1 C18 C17 -173.7(2) . . . . ?
C4 N1 C18 C17 10.1(3) . . . . ?
C7 N1 C18 C13 1.3(2) . . . . ?
C4 N1 C18 C13 -174.90(18) . . . . ?
C1 P1 C19 C24 127.87(16) . . . . ?
C31 P1 C19 C24 8.19(19) . . . . ?
C25 P1 C19 C24 -112.75(17) . . . . ?
C1 P1 C19 C20 -51.92(18) . . . . ?
C31 P1 C19 C20 -171.60(16) . . . . ?
C25 P1 C19 C20 67.46(18) . . . . ?
C24 C19 C20 C21 1.6(3) . . . . ?
P1 C19 C20 C21 -178.64(17) . . . . ?
C19 C20 C21 C22 -0.4(3) . . . . ?
C20 C21 C22 C23 -0.7(3) . . . . ?
C21 C22 C23 C24 0.7(3) . . . . ?
C22 C23 C24 C19 0.5(3) . . . . ?
C20 C19 C24 C23 -1.6(3) . . . . ?
P1 C19 C24 C23 178.59(16) . . . . ?
C1 P1 C25 C26 72.1(2) . . . . ?
C19 P1 C25 C26 -47.9(2) . . . . ?
C31 P1 C25 C26 -169.1(2) . . . . ?
C1 P1 C25 C30 -105.19(18) . . . . ?
C19 P1 C25 C30 134.76(17) . . . . ?
C31 P1 C25 C30 13.5(2) . . . . ?
C30 C25 C26 C27 1.5(4) . . . . ?
P1 C25 C26 C27 -175.9(2) . . . . ?
C25 C26 C27 C28 -1.2(5) . . . . ?
C26 C27 C28 C29 0.0(5) . . . . ?
C27 C28 C29 C30 1.0(4) . . . . ?
C26 C25 C30 C29 -0.5(3) . . . . ?
P1 C25 C30 C29 176.81(17) . . . . ?
C28 C29 C30 C25 -0.7(4) . . . . ?
C1 P1 C31 C36 -8.52(19) . . . . ?
C19 P1 C31 C36 111.26(17) . . . . ?
C25 P1 C31 C36 -126.66(17) . . . . ?
C1 P1 C31 C32 174.74(16) . . . . ?
C19 P1 C31 C32 -65.48(18) . . . . ?
C25 P1 C31 C32 56.60(19) . . . . ?
C36 C31 C32 C33 -0.5(3) . . . . ?
P1 C31 C32 C33 176.24(17) . . . . ?
C31 C32 C33 C34 0.4(3) . . . . ?
C32 C33 C34 C35 0.1(3) . . . . ?
C33 C34 C35 C36 -0.6(3) . . . . ?
C32 C31 C36 C35 0.0(3) . . . . ?
P1 C31 C36 C35 -176.65(16) . . . . ?
C34 C35 C36 C31 0.5(3) . . . . ?
O2 S1 C37 F3 65.4(2) . . . . ?
O1 S1 C37 F3 -59.8(2) . . . . ?
N2 S1 C37 F3 -179.83(18) . . . . ?
O2 S1 C37 F2 -175.53(17) . . . . ?
O1 S1 C37 F2 59.34(19) . . . . ?
N2 S1 C37 F2 -60.73(18) . . . . ?
O2 S1 C37 F1 -54.8(2) . . . . ?
O1 S1 C37 F1 -179.91(16) . . . . ?
N2 S1 C37 F1 60.03(19) . . . . ?
O3 S2 C38 F5 -66.01(18) . . . . ?
O4 S2 C38 F5 169.06(16) . . . . ?
N2 S2 C38 F5 55.81(18) . . . . ?
O3 S2 C38 F6 54.80(17) . . . . ?
O4 S2 C38 F6 -70.14(17) . . . . ?
N2 S2 C38 F6 176.62(15) . . . . ?
O3 S2 C38 F4 172.80(15) . . . . ?
O4 S2 C38 F4 47.86(17) . . . . ?
N2 S2 C38 F4 -65.38(17) . . . . ?
C1 C2 C3 C4 1.0(3) . . . . ?
C2 C3 C4 C5 -2.2(3) . . . . ?
C2 C3 C4 N1 176.93(18) . . . . ?
C7 N1 C4 C3 49.6(3) . . . . ?
C18 N1 C4 C3 -134.9(2) . . . . ?
C7 N1 C4 C5 -131.3(2) . . . . ?
C18 N1 C4 C5 44.2(3) . . . . ?
C3 C4 C5 C6 1.6(3) . . . . ?
N1 C4 C5 C6 -177.52(18) . . . . ?
C4 C5 C6 C1 0.1(3) . . . . ?
C2 C1 C6 C5 -1.3(3) . . . . ?
P1 C1 C6 C5 173.77(15) . . . . ?
C18 N1 C7 C8 178.2(2) . . . . ?
C4 N1 C7 C8 -5.7(3) . . . . ?
C18 N1 C7 C12 -2.1(2) . . . . ?
C4 N1 C7 C12 174.08(18) . . . . ?
N1 C7 C8 C9 179.6(2) . . . . ?
C12 C7 C8 C9 -0.1(3) . . . . ?
C7 C8 C9 C10 -1.0(3) . . . . ?
C8 C9 C10 C11 1.1(3) . . . . ?
C9 C10 C11 C12 0.1(3) . . . . ?
C10 C11 C12 C7 -1.2(3) . . . . ?
C10 C11 C12 C13 178.1(2) . . . . ?
C8 C7 C12 C11 1.3(3) . . . . ?
N1 C7 C12 C11 -178.51(17) . . . . ?
C8 C7 C12 C13 -178.23(18) . . . . ?
N1 C7 C12 C13 2.0(2) . . . . ?
C17 C18 C13 C14 -1.1(3) . . . . ?
N1 C18 C13 C14 -176.53(18) . . . . ?
C17 C18 C13 C12 175.39(19) . . . . ?
N1 C18 C13 C12 -0.1(2) . . . . ?
C11 C12 C13 C14 -4.8(4) . . . . ?
C7 C12 C13 C14 174.6(2) . . . . ?
C11 C12 C13 C18 179.4(2) . . . . ?
C7 C12 C13 C18 -1.2(2) . . . . ?
C18 C13 C14 C15 1.1(3) . . . . ?
C12 C13 C14 C15 -174.2(2) . . . . ?
C13 C14 C15 C16 -0.5(3) . . . . ?
C17 C16 C15 C14 -0.2(4) . . . . ?
 
_refine_diff_density_max    1.016
_refine_diff_density_min   -0.520
_refine_diff_density_rms    0.069

_shelx_res_file
;
TITL MM_IL12_NTf2_0m_a.res in P2(1)/n
    MM_IL12_NTf2_4_0m.res
    created by SHELXL-2019/3 at 17:09:55 on 22-Jun-2024
REM Old TITL MM_IL12_NTf2_0m in P2(1)/n
REM SHELXT solution in P2(1)/n: R1 0.158, Rweak 0.021, Alpha 0.058
REM <I/s>   0.301 for  196 systematic absences,  Orientation as input
REM Formula found by SHELXT:  C38 N2 O4 F6 P S2
CELL  1.54178  14.1879  14.8621  16.4244   90.000   92.592   90.000
ZERR    4.000   0.0011   0.0010   0.0011    0.000    0.005    0.000
LATT  1
SYMM 1/2-X, 1/2+Y, 1/2-Z
SFAC C H N O F P S
UNIT 152 108 8 16 24 4 8
TEMP -123.150
SIZE 0.19 0.17 0.16
L.S. 10
BOND $H
ACTA
CONF
LIST 4
FMAP 2
PLAN 20
WGHT    0.073100    1.662200
FVAR       0.38946
S1    7    0.739296    0.318909    0.180290    11.00000    0.02814    0.04363 =
         0.02885   -0.00508    0.00496    0.00651
S2    7    0.569837    0.403628    0.209659    11.00000    0.02288    0.03355 =
         0.02739    0.00084    0.00448    0.00202
P1    6    0.724359    0.305463    0.574085    11.00000    0.02118    0.02530 =
         0.02350   -0.00201    0.00467   -0.00138
F1    5    0.779431    0.196575    0.292244    11.00000    0.05993    0.03877 =
         0.06631    0.00951   -0.00133    0.00566
F5    5    0.692863    0.518975    0.274941    11.00000    0.04048    0.04706 =
         0.06070   -0.01206    0.00972   -0.01155
F6    5    0.548980    0.564449    0.269724    11.00000    0.06032    0.03715 =
         0.07168   -0.00254    0.01100    0.01859
O1    4    0.783452    0.401682    0.158623    11.00000    0.03768    0.05361 =
         0.03844    0.00855    0.01331    0.00215
N1    3    0.446136    0.084734    0.376091    11.00000    0.02511    0.03361 =
         0.02416   -0.00279    0.00364   -0.00543
N2    3    0.643927    0.326924    0.226668    11.00000    0.02887    0.03313 =
         0.03551    0.00223    0.00758    0.00444
C1    1    0.633707    0.243367    0.519399    11.00000    0.02258    0.02738 =
         0.02358   -0.00098    0.00310   -0.00158
F2    5    0.816680    0.331678    0.327751    11.00000    0.05552    0.05533 =
         0.03758   -0.00232   -0.00807   -0.00618
F3    5    0.899356    0.261548    0.241555    11.00000    0.03255    0.08596 =
         0.07330    0.00875    0.00395    0.01963
F4    5    0.594294    0.465626    0.358266    11.00000    0.06030    0.05479 =
         0.03157   -0.00592    0.00816   -0.00554
O2    4    0.734853    0.248484    0.121298    11.00000    0.04545    0.07261 =
         0.04845   -0.03058    0.00464    0.00567
O3    4    0.572794    0.446002    0.131716    11.00000    0.03659    0.05489 =
         0.02780    0.00735    0.00358    0.00633
O4    4    0.481134    0.374822    0.238348    11.00000    0.02314    0.04926 =
         0.04479    0.00208    0.00609   -0.00147
C2    1    0.586054    0.172171    0.554809    11.00000    0.02974    0.02859 =
         0.02436    0.00142    0.00197   -0.00272
AFIX  43
H2    2    0.597186    0.158921    0.611007    11.00000   -1.20000
AFIX   0
C16   1    0.551438    0.009875    0.183569    11.00000    0.03796    0.04216 =
         0.03416   -0.00179    0.01181    0.00705
AFIX  43
H16   2    0.608066    0.009737    0.154837    11.00000   -1.20000
AFIX   0
C17   1    0.549940    0.053922    0.257974    11.00000    0.02823    0.04035 =
         0.03056   -0.00135    0.00455    0.00092
AFIX  43
H17   2    0.604136    0.084045    0.280472    11.00000   -1.20000
AFIX   0
C18   1    0.465670    0.052159    0.298344    11.00000    0.02915    0.02872 =
         0.02381   -0.00104    0.00279    0.00102
C19   1    0.716325    0.285532    0.681266    11.00000    0.02550    0.02590 =
         0.02510   -0.00261    0.00537   -0.00170
C20   1    0.630143    0.297426    0.718332    11.00000    0.02711    0.03756 =
         0.02928   -0.00045    0.00542    0.00150
AFIX  43
H20   2    0.575593    0.314793    0.686491    11.00000   -1.20000
AFIX   0
C21   1    0.624533    0.283846    0.801424    11.00000    0.03228    0.03988 =
         0.02918   -0.00051    0.01060    0.00302
AFIX  43
H21   2    0.566251    0.292261    0.826681    11.00000   -1.20000
AFIX   0
C22   1    0.704102    0.257960    0.847640    11.00000    0.03889    0.03424 =
         0.02523    0.00033    0.00480   -0.00236
AFIX  43
H22   2    0.700355    0.249329    0.904713    11.00000   -1.20000
AFIX   0
C23   1    0.788880    0.244637    0.811132    11.00000    0.02954    0.03855 =
         0.02920    0.00298   -0.00050   -0.00084
AFIX  43
H23   2    0.842880    0.226284    0.843213    11.00000   -1.20000
AFIX   0
C24   1    0.795699    0.257879    0.727914    11.00000    0.02583    0.03234 =
         0.02904   -0.00005    0.00385   -0.00008
AFIX  43
H24   2    0.853948    0.248185    0.702950    11.00000   -1.20000
AFIX   0
C25   1    0.708728    0.423344    0.550187    11.00000    0.02699    0.02497 =
         0.02732   -0.00291    0.00501   -0.00323
C26   1    0.633897    0.470178    0.581618    11.00000    0.04370    0.03237 =
         0.06879    0.00803    0.03193    0.00360
AFIX  43
H26   2    0.593821    0.441144    0.618253    11.00000   -1.20000
AFIX   0
C27   1    0.617318    0.559338    0.559754    11.00000    0.05060    0.03213 =
         0.07474    0.00489    0.03295    0.00740
AFIX  43
H27   2    0.565271    0.590583    0.580720    11.00000   -1.20000
AFIX   0
C28   1    0.676136    0.602722    0.507702    11.00000    0.04395    0.02603 =
         0.03829   -0.00002    0.00564   -0.00066
AFIX  43
H28   2    0.664696    0.663642    0.492788    11.00000   -1.20000
AFIX   0
C29   1    0.751467    0.557053    0.477581    11.00000    0.03926    0.03508 =
         0.03220    0.00485    0.00913   -0.00332
AFIX  43
H29   2    0.792565    0.587052    0.442432    11.00000   -1.20000
AFIX   0
C30   1    0.768056    0.467298    0.498113    11.00000    0.03344    0.03518 =
         0.02898    0.00194    0.00889    0.00065
AFIX  43
H30   2    0.819840    0.436189    0.476551    11.00000   -1.20000
AFIX   0
C31   1    0.837406    0.269166    0.541837    11.00000    0.02663    0.02944 =
         0.02592    0.00176    0.00767    0.00054
C32   1    0.918319    0.314114    0.571845    11.00000    0.02702    0.03591 =
         0.03503   -0.00004    0.00777   -0.00244
AFIX  43
H32   2    0.913070    0.365225    0.606079    11.00000   -1.20000
AFIX   0
C33   1    1.006568    0.283165    0.551017    11.00000    0.02546    0.04833 =
         0.04128    0.00781    0.00721    0.00012
AFIX  43
H33   2    1.062057    0.312910    0.571301    11.00000   -1.20000
AFIX   0
C34   1    1.013434    0.208714    0.500522    11.00000    0.03200    0.05018 =
         0.03821    0.01279    0.01678    0.01222
AFIX  43
H34   2    1.073858    0.187731    0.486566    11.00000   -1.20000
AFIX   0
C35   1    0.933454    0.164814    0.470351    11.00000    0.04407    0.03822 =
         0.03360    0.00149    0.01507    0.01103
AFIX  43
H35   2    0.939111    0.114322    0.435441    11.00000   -1.20000
AFIX   0
C36   1    0.844411    0.194494    0.491054    11.00000    0.03355    0.03318 =
         0.02743   -0.00073    0.00703    0.00225
AFIX  43
H36   2    0.789221    0.164221    0.470815    11.00000   -1.20000
AFIX   0
C37   1    0.812647    0.274251    0.265840    11.00000    0.03411    0.04395 =
         0.04213    0.00209    0.00173    0.00740
C38   1    0.604654    0.493294    0.281975    11.00000    0.03436    0.03400 =
         0.03615   -0.00115    0.00886    0.00259
C3    1    0.522423    0.120722    0.507986    11.00000    0.03078    0.02715 =
         0.02689    0.00237    0.00400   -0.00486
AFIX  43
H3    2    0.489310    0.072959    0.532405    11.00000   -1.20000
AFIX   0
C4    1    0.507045    0.139059    0.425143    11.00000    0.02403    0.02873 =
         0.02378   -0.00172    0.00258   -0.00087
C5    1    0.553505    0.211502    0.389886    11.00000    0.02826    0.03246 =
         0.02337    0.00315    0.00335   -0.00237
AFIX  43
H5    2    0.541927    0.225123    0.333811    11.00000   -1.20000
AFIX   0
C6    1    0.616249    0.263173    0.436803    11.00000    0.02617    0.03018 =
         0.02553    0.00349    0.00465   -0.00317
AFIX  43
H6    2    0.647622    0.312322    0.412837    11.00000   -1.20000
AFIX   0
C7    1    0.354023    0.058712    0.393301    11.00000    0.02495    0.02614 =
         0.02572    0.00178    0.00299   -0.00249
C8    1    0.304149    0.073202    0.463512    11.00000    0.02910    0.03335 =
         0.02505    0.00076    0.00564   -0.00217
AFIX  43
H8    2    0.331717    0.104370    0.509134    11.00000   -1.20000
AFIX   0
C9    1    0.212545    0.040154    0.463896    11.00000    0.03018    0.03701 =
         0.03281    0.00482    0.00952   -0.00272
AFIX  43
H9    2    0.177253    0.048141    0.511156    11.00000   -1.20000
AFIX   0
C10   1    0.170916   -0.004626    0.396398    11.00000    0.02717    0.03842 =
         0.03760    0.00517    0.00224   -0.00664
AFIX  43
H10   2    0.107773   -0.025533    0.398245    11.00000   -1.20000
AFIX   0
C11   1    0.220764   -0.018735    0.327069    11.00000    0.03184    0.03185 =
         0.03085    0.00310   -0.00220   -0.00451
AFIX  43
H11   2    0.192365   -0.049040    0.281317    11.00000   -1.20000
AFIX   0
C12   1    0.313642    0.012369    0.325495    11.00000    0.02935    0.02322 =
         0.02616    0.00187    0.00102   -0.00107
C13   1    0.385220    0.007231    0.265492    11.00000    0.03027    0.02474 =
         0.02606    0.00129    0.00155    0.00066
C14   1    0.388472   -0.035668    0.190029    11.00000    0.04008    0.02976 =
         0.02645   -0.00271   -0.00099   -0.00007
AFIX  43
H14   2    0.334329   -0.065256    0.166802    11.00000   -1.20000
AFIX   0
C15   1    0.472069   -0.034286    0.149677    11.00000    0.04865    0.03576 =
         0.02882   -0.00615    0.00619    0.00588
AFIX  43
H15   2    0.475482   -0.063621    0.098505    11.00000   -1.20000
AFIX   0
HKLF 4


REM  MM_IL12_NTf2_0m_a.res in P2(1)/n
REM wR2 = 0.1343, GooF = S = 1.073, Restrained GooF = 1.073 for all data
REM R1 = 0.0472 for 6439 Fo > 4sig(Fo) and 0.0537 for all 7416 data
REM 478 parameters refined using 0 restraints

END

WGHT      0.0733      1.6549

REM Highest difference peak  1.016,  deepest hole -0.520,  1-sigma level  0.069
Q1    1   0.7186  0.2628  0.1796  11.00000  0.05    1.02
Q2    1   0.7107  0.3645  0.5655  11.00000  0.05    0.41
Q3    1   0.8951  0.2814  0.1773  11.00000  0.05    0.37
Q4    1   0.5975  0.4475  0.2476  11.00000  0.05    0.32
Q5    1   0.7195  0.1834  0.2021  11.00000  0.05    0.32
Q6    1   0.6645  0.3479  0.2622  11.00000  0.05    0.31
Q7    1   0.3469  0.0037  0.2921  11.00000  0.05    0.29
Q8    1   0.8469  0.4088  0.1904  11.00000  0.05    0.26
Q9    1   0.5123  0.0559  0.2778  11.00000  0.05    0.26
Q10   1   0.6757  0.3249  0.2101  11.00000  0.05    0.26
Q11   1   0.6615  0.5420  0.2357  11.00000  0.05    0.25
Q12   1   0.6787  0.2714  0.6955  11.00000  0.05    0.25
Q13   1   0.7151  0.2020  0.1502  11.00000  0.05    0.25
Q14   1   0.7066  0.3008  0.0780  11.00000  0.05    0.25
Q15   1   0.8317  0.2345  0.5060  11.00000  0.05    0.25
Q16   1   0.6825  0.2678  0.5439  11.00000  0.05    0.25
Q17   1   0.4947  0.4261  0.2381  11.00000  0.05    0.24
Q18   1   0.7686  0.5149  0.4935  11.00000  0.05    0.24
Q19   1   0.8014  0.2737  0.5588  11.00000  0.05    0.24
Q20   1   0.6951  0.3396  0.0691  11.00000  0.05    0.24
;
_shelx_res_checksum   46577

_shelx_hkl_file
;
   1   0   0 2.48788 0.53094   6
   2   0   0 3468.83 228.363   2
   2   0   0 3036.22 189.323   1
   3   0   0 1.25491 1.23664   6
   4   0   0 720.819 42.7277   6
  -4   0   0 743.510 43.3143   6
  -5   0   0 -1.5109 2.31793   6
  -6   0   0 1193.36 71.0844   6
  -7   0   0 -0.9246 3.20368   6
  -8   0   0 123.157 11.1873   6
   9   0   0 -1.1844 1.19968   7
  -9   0   0 -0.0526 4.84613   6
   9   0   0 -0.4150 1.64115   4
   9   0   0 -1.4957 2.07011  10
  10   0   0 74.1376 6.44051  10
  10   0   0 68.0093 6.49945   8
  10   0   0 79.2694 5.14537   7
  10   0   0 68.0664 5.79182   4
  11   0   0 2.63144 1.68220   7
  11   0   0 1.91993 2.06278   4
  11   0   0 0.17425 2.55549   8
  11   0   0 -0.7348 3.30010  10
  12   0   0 63.9442 6.25521   4
  12   0   0 81.1830 5.51042   7
  12   0   0 72.8777 6.62850   8
  12   0   0 86.1004 8.06326  10
  13   0   0 1.19018 2.36678   4
  13   0   0 2.68363 2.14929   7
  13   0   0 1.09228 2.55888   8
  13   0   0 2.81370 4.05968  10
  14   0   0 197.535 14.3419  10
  14   0   0 203.909 12.7102   8
  14   0   0 183.302 12.7327   4
  15   0   0 0.61933 3.98452   8
  15   0   0 0.66731 2.10137   4
  15   0   0 1.50404 3.63526  10
  15   0   0 2.07624 2.09099   7
  16   0   0 3.09010 2.85395  10
  16   0   0 2.84152 2.00871   4
  17   0   0 -0.7179 1.22196   4
  18   0   0 21.0940 2.02716   4
   0  -1   0 -0.4639 0.72771   6
   0   1   0 0.40476 0.66491   6
  -1  -1   0 249.061 15.5407   6
  -1   1   0 258.509 15.0550   6
   1   1   0 264.863 15.3622   6
  -2  -1   0 105.623 7.50469   6
   2   1   0 110.921 7.20116   6
  -3  -1   0 1597.54 93.4438   6
  -4  -1   0 910.984 54.1841   6
   4   1   0 915.809 53.6091   6
  -5  -1   0 174.365 12.2607   6
   5   1   0 172.450 11.1643   6
  -6  -1   0 45.6954 6.67326   6
  -6   1   0 48.0306 5.42636   6
  -7  -1   0 721.875 41.0435   6
  -7   1   0 598.715 39.9134   6
  -8  -1   0 253.963 18.5748   6
   9  -1   0 37.4813 3.72845   4
   9  -1   0 39.0434 2.95985   7
   9  -1   0 34.1981 3.96322  10
  -9  -1   0 21.7816 5.93079   6
   9   1   0 30.2026 2.94303   7
   9   1   0 35.0095 3.79901   4
   9   1   0 31.7068 4.30522  10
  10  -1   0 926.876 54.8622   4
  10  -1   0 971.088 54.7882   9
  10  -1   0 912.950 55.2955  10
  10  -1   0 925.884 54.5618   7
  10  -1   0 964.481 55.0705   8
  10   1   0 894.175 54.8593   4
  10   1   0 943.643 54.5631   7
  10   1   0 933.997 55.3237  10
  11  -1   0 -1.4047 3.11135  10
  11  -1   0 -1.4201 2.68431   8
  11  -1   0 -0.7441 1.99103   4
  11  -1   0 0.80092 1.61007   7
  11  -1   0 -0.2108 1.60355   9
  11   1   0 0.41113 2.56092   8
  11   1   0 -0.1341 2.05262   4
  11   1   0 1.82731 1.88665   7
  11   1   0 -0.5329 3.48404  10
  12  -1   0 577.291 36.0525  10
  12  -1   0 579.121 35.4027   4
  12  -1   0 607.462 35.5318   8
  12  -1   0 583.059 34.9524   7
  12   1   0 654.947 35.0384   7
  12   1   0 557.850 35.4128   4
  12   1   0 614.562 35.5346   8
  12   1   0 569.728 36.0185  10
  13  -1   0 226.289 14.4658   7
  13  -1   0 234.313 15.1009   4
  13  -1   0 246.114 16.2053  10
  13  -1   0 242.302 15.1551   8
  13   1   0 237.656 16.3076  10
  13   1   0 221.348 15.1147   4
  13   1   0 251.621 15.2235   8
  14  -1   0 38.4901 4.15674   7
  14  -1   0 36.0247 4.64326   4
  14  -1   0 29.3792 5.32823  10
  14  -1   0 31.1941 3.87150   8
  14   1   0 22.2867 4.98195  10
  14   1   0 35.1418 4.75953   8
  14   1   0 43.2496 4.44815   7
  14   1   0 35.2080 4.77580   4
  15  -1   0 18.9680 4.29358  10
  15  -1   0 19.9446 2.64659   7
  15  -1   0 24.2413 3.19433   4
  15   1   0 32.4453 3.51761   7
  15   1   0 20.8937 4.34172  10
  15   1   0 20.0325 3.95520   8
  15   1   0 24.1025 3.13050   4
  16  -1   0 -0.2052 2.15770   4
  16  -1   0 -1.0572 3.13549  10
  16  -1   0 0.40565 2.32277   7
  16   1   0 0.38938 2.78391  10
  16   1   0 1.82373 2.17519   4
  17  -1   0 3.05040 1.92761  10
  17  -1   0 1.01960 1.29121   4
  17   1   0 0.97875 1.37417   4
  18  -1   0 89.2882 5.67636   4
  18   1   0 86.2506 5.35299   4
   0  -2   0 143.617 9.80262   6
   0   2   0 159.827 9.56284   6
   1  -2   0 4464.93 354.440   2
  -1  -2   0 4986.59 280.922   1
   1  -2   0 4410.91 272.636   1
   1   2   0 4652.35 356.787   2
   2  -2   0 2656.56 163.313   1
  -2  -2   0 2894.52 172.544   1
   2   2   0 2885.28 266.519   2
  -3  -2   0 426.633 27.1258   6
   3   2   0 453.990 26.6271   6
  -4  -2   0 370.853 23.3744   6
   4   2   0 365.996 22.5587   6
  -5  -2   0 26.7915 4.65776   6
   5   2   0 30.1268 3.72405   6
  -6  -2   0 3.48156 3.80122   6
   6   2   0 6.18623 2.87011   6
  -7  -2   0 398.200 24.2157   6
  -7   2   0 320.292 22.2275   6
  -8  -2   0 780.391 51.0313   6
   9  -2   0 232.569 14.7730  10
   9  -2   0 225.698 14.2370   4
   9  -2   0 216.621 13.8362   7
  -9  -2   0 252.337 18.9883   6
   9   2   0 247.316 13.9752   7
   9   2   0 220.224 14.2447   4
  10  -2   0 4.59589 2.93789   8
  10  -2   0 3.02233 2.16582   4
  10  -2   0 11.5641 2.89472  10
 -10  -2   0 7.56640 6.39676   6
  10  -2   0 5.98109 1.56654   7
  10   2   0 6.78626 3.39946  10
  10   2   0 6.80171 1.98633   7
  10   2   0 3.84583 2.21354   4
  11  -2   0 187.230 11.9556   4
  11  -2   0 172.127 11.4857   9
  11  -2   0 171.781 13.2636  10
  11  -2   0 178.840 12.1067   8
  11  -2   0 177.533 11.5613   7
  11   2   0 200.239 13.1595  10
  11   2   0 184.198 12.2106   8
  11   2   0 180.563 12.4472   4
  11   2   0 203.371 12.4965   7
  12  -2   0 12.7101 3.96901  10
  12  -2   0 15.9440 3.41864   8
  12  -2   0 14.5706 2.30662   7
  12  -2   0 13.9961 2.10481   9
  12  -2   0 15.9462 2.84256   4
  12   2   0 16.5563 2.89166   4
  12   2   0 9.70823 4.47513  10
  12   2   0 16.7218 3.35051   8
  12   2   0 16.5231 2.80858   7
  13  -2   0 208.670 13.0827   7
  13  -2   0 196.309 13.8360   8
  13  -2   0 241.604 15.1071  10
  13  -2   0 196.005 13.7210   4
  13   2   0 212.493 13.7970   8
  13   2   0 224.698 15.0962  10
  13   2   0 236.074 13.4403   7
  13   2   0 195.792 13.6963   4
  14  -2   0 100.745 8.27365   4
  14  -2   0 121.379 7.81349   7
  14  -2   0 118.194 9.87550  10
  14   2   0 124.778 8.43615   8
  14   2   0 111.716 7.77411   7
  14   2   0 107.590 8.45627   4
  14   2   0 122.286 10.0864  10
  15  -2   0 17.7657 2.41811   7
  15  -2   0 25.7648 4.79107  10
  15  -2   0 15.9222 2.60168   4
  15   2   0 14.8530 3.56637  10
  15   2   0 17.2264 2.70151   4
  15   2   0 23.1137 3.85598   8
  16  -2   0 9.58464 1.90863   4
  16  -2   0 14.3717 3.53296  10
  16  -2   0 15.9519 2.08816   7
  16   2   0 11.9233 2.05161   4
  17  -2   0 2.66107 1.25154   4
  17  -2   0 1.61091 1.85297  10
  17   2   0 2.46632 1.37669   4
   0  -3   0 -0.2335 2.39333   6
   0   3   0 1.27585 2.15049   6
   1  -3   0 26.1022 3.57331   6
  -1  -3   0 22.7633 3.79918   6
  -1   3   0 24.7450 3.59977   6
   1   3   0 31.8641 3.69904   6
  -2  -3   0 46.7421 6.47448   6
   2  -3   0 52.4897 3.75228   6
  -2   3   0 50.2542 4.25991   6
   2   3   0 54.0649 5.70170   6
  -3  -3   0 5.37100 3.56472   6
   3   3   0 9.91943 3.06674   6
  -4  -3   0 681.580 42.8159   6
   4   3   0 723.850 42.1692   6
  -5  -3   0 178.041 13.9178   6
   5   3   0 193.794 12.9478   6
  -6  -3   0 173.725 14.3315   6
   6   3   0 193.326 13.8232   6
  -7  -3   0 6.59824 7.71217   6
   7   3   0 11.1600 3.57920   6
  -8  -3   0 170.814 15.1252   6
   9  -3   0 173.014 10.7652   9
  -9  -3   0 179.489 15.8020   6
   9  -3   0 175.158 10.9731   4
   9  -3   0 151.349 13.2032  10
   9   3   0 171.963 11.8218  10
   9   3   0 174.742 11.2411   7
  10  -3   0 1125.01 64.6378   8
  10  -3   0 1012.86 63.9699   7
  10  -3   0 1056.20 64.7325  10
  10  -3   0 1103.38 64.2859   4
 -10  -3   0 1192.40 70.0230   6
  10  -3   0 1109.08 64.1848   9
  10   3   0 1011.42 64.2478   4
  10   3   0 1184.04 64.9081  10
  10   3   0 1100.11 64.0074   7
  11  -3   0 1526.62 80.0722   7
  11  -3   0 1297.12 81.1862  10
  11  -3   0 1362.92 80.0042   9
  11  -3   0 1351.16 80.3057   8
  11  -3   0 1322.88 79.8356   5
 -11  -3   0 1295.40 86.5907   6
  11   3   0 1416.59 79.9912   7
  12  -3   0 21.4171 3.58591   8
  12  -3   0 22.5061 3.41740   4
  12  -3   0 26.2658 3.23801   7
  12  -3   0 26.0765 3.27285   9
  12  -3   0 21.2979 4.27298  10
  12   3   0 22.1849 3.24087   7
  12   3   0 33.4499 4.82145   8
  12   3   0 25.0190 5.15157  10
  12   3   0 21.9715 3.20210   4
  13  -3   0 113.554 9.45959   8
  13  -3   0 111.978 7.43615   7
  13  -3   0 111.043 8.22696   4
  13  -3   0 104.506 9.35582  10
  13   3   0 102.057 9.69858  10
  13   3   0 112.351 8.47952   8
  13   3   0 130.675 7.89114   7
  13   3   0 107.665 8.35250   4
  14  -3   0 0.66514 2.05519   4
  14  -3   0 1.96136 3.87375  10
  14  -3   0 3.38278 1.87857   7
  14   3   0 -0.1343 2.23362   4
  14   3   0 2.65909 3.82655  10
  14   3   0 -0.5159 2.26313   8
  15  -3   0 48.7956 4.78380   4
  15  -3   0 58.7440 7.27160  10
  15  -3   0 48.2296 4.44432   7
  15   3   0 49.8375 5.08449   4
  15   3   0 61.2396 5.82802   8
  16  -3   0 59.5010 4.93163   4
  16  -3   0 71.8538 6.74970  10
  16  -3   0 71.2969 4.78342   7
  16   3   0 69.5483 5.16416   4
  17  -3   0 43.1065 3.38537   4
  17   3   0 54.7706 4.07563   4
   0  -4   0 9999.99 589.804   1
   1  -4   0 806.313 47.8912   6
  -1  -4   0 795.504 48.4550   6
   1   4   0 815.059 47.9818   6
  -1   4   0 812.252 47.7703   6
  -2  -4   0 3109.57 181.799   6
  -3  -4   0 934.814 58.0985   6
   3   4   0 1021.26 57.5761   6
  -3   4   0 945.601 56.8246   6
  -4  -4   0 597.567 39.7574   6
   4   4   0 690.021 39.1913   6
  -5  -4   0 9.69350 4.42015   6
   5   4   0 13.1549 3.72577   6
  -6  -4   0 38.2241 6.53927   6
   6   4   0 37.4407 5.46215   6
  -7  -4   0 165.945 14.8877   6
   7   4   0 183.725 13.2542   6
   8  -4   0 170.408 11.0396   7
  -8  -4   0 176.150 15.6047   6
   8  -4   0 187.681 11.7072  10
   8   4   0 166.056 10.8157   7
   9  -4   0 561.412 32.3551   9
  -9  -4   0 561.880 37.3646   6
   9  -4   0 543.544 32.1053   5
   9  -4   0 517.782 32.0155   7
   9  -4   0 520.970 32.6965  10
   9   4   0 551.306 32.3670   4
   9   4   0 562.385 32.0863   7
 -10  -4   0 241.555 23.3775   6
  10  -4   0 235.136 14.7223   9
  10  -4   0 245.993 15.5732  10
  10  -4   0 221.854 14.4591   7
  10  -4   0 230.926 14.5989   5
  10  -4   0 245.020 14.9533   4
  10   4   0 266.267 16.0846  10
  10   4   0 225.871 14.9283   4
  10   4   0 250.741 14.6673   7
  11  -4   0 42.9158 5.43518  10
 -11  -4   0 22.2608 10.0830   6
  11  -4   0 30.5553 4.17539   8
  11  -4   0 32.6252 4.34901   4
  11  -4   0 35.3563 3.26374   7
  11  -4   0 33.6124 3.72960   5
  11  -4   0 32.4497 3.84463   9
  11   4   0 35.0614 5.22486  10
  11   4   0 33.0361 4.46795   4
  11   4   0 30.3162 3.46889   7
  12  -4   0 358.258 20.3350   4
  12  -4   0 286.777 21.1073   8
  12  -4   0 351.881 21.1162  10
  12  -4   0 306.882 19.7098   5
  12  -4   0 337.422 19.9593   9
  12  -4   0 321.469 19.7694   7
  12   4   0 315.986 20.3429   4
  12   4   0 337.381 20.5430   8
  12   4   0 350.093 21.1724  10
  13  -4   0 102.380 8.99904  10
  13  -4   0 113.428 8.30459   4
  13  -4   0 106.830 7.20302   7
  13   4   0 124.628 9.98400   8
  13   4   0 99.6298 9.21655   4
  14  -4   0 56.6093 5.34366   4
  14  -4   0 61.5813 4.53685   7
  14  -4   0 61.1367 7.15322  10
  14   4   0 54.2621 5.73325   4
  14   4   0 60.8174 5.67623   8
  15  -4   0 70.0049 4.89747   7
  15  -4   0 66.9555 5.31315   4
  15  -4   0 59.5533 7.32118  10
  15   4   0 70.0785 5.58774   4
  15   4   0 67.8888 5.53407   8
  16  -4   0 8.46861 2.82149  10
  16  -4   0 13.0028 1.87504   4
  16  -4   0 12.8086 1.80840   7
  16   4   0 9.88358 2.54637   8
  16   4   0 16.2781 2.16330   4
  17  -4   0 12.8699 2.17182  10
  17   4   0 9.83480 1.36368   4
   0  -5   0 0.86222 2.84806   6
   0   5   0 0.34503 2.77486   6
  -1  -5   0 56.1488 7.12123   6
   1  -5   0 50.5653 5.84114   6
   1   5   0 50.4438 6.12886   6
  -1   5   0 49.3166 5.58972   6
  -2  -5   0 67.4433 8.02187   6
   2  -5   0 68.3571 5.81391   6
  -2   5   0 71.7298 6.57606   6
   2   5   0 73.1705 7.10743   6
  -3  -5   0 2017.83 123.547   6
   3   5   0 2190.40 122.956   6
  -3   5   0 2070.78 122.302   6
  -4  -5   0 524.813 34.8836   6
   4   5   0 574.940 34.0793   6
  -5  -5   0 1120.55 72.2376   6
   5   5   0 1267.68 71.4581   6
  -6  -5   0 27.7125 5.98873   6
   6   5   0 33.9471 5.61583   6
  -7  -5   0 3.59443 4.77223   6
   7   5   0 10.1870 4.18043   6
   8  -5   0 34.8927 3.36147   5
   8  -5   0 33.2426 3.49494   9
   8  -5   0 36.1047 3.98540  10
  -8  -5   0 26.6086 6.62513   6
   8  -5   0 31.1750 2.90353   7
   8   5   0 32.1442 3.62194   4
   9  -5   0 1353.53 77.9880  10
   9  -5   0 1339.38 77.3805   5
   9  -5   0 1401.17 77.6098   4
  -9  -5   0 1170.90 87.8009   6
   9  -5   0 1309.73 77.3264   7
   9  -5   0 1355.36 77.5357   9
   9   5   0 1307.52 77.5741   4
  10  -5   0 4.95938 2.95670  10
  10  -5   0 7.52953 1.82641   5
  10  -5   0 4.45310 2.16377   4
  10  -5   0 4.26694 1.58105   7
  10  -5   0 3.66957 1.73902   9
 -10  -5   0 6.03823 7.12160   6
  10  -5   0 5.33286 3.62922   8
  10   5   0 10.7012 2.45379   4
  10   5   0 7.45223 4.11273  10
  11  -5   0 826.226 44.7116   4
  11  -5   0 730.441 44.4702   9
  11  -5   0 760.608 44.3681   5
  11  -5   0 727.942 44.2941   7
  11  -5   0 763.002 45.2047  10
 -11  -5   0 674.786 51.5338   6
  11   5   0 795.812 45.1636  10
  11   5   0 731.497 44.6788   4
  12  -5   0 -0.7207 1.50185   5
  12  -5   0 -0.6299 3.06521  10
  12  -5   0 1.44555 1.62728   9
  12  -5   0 1.05812 1.57658   7
  12  -5   0 -0.2178 2.27028   4
  12   5   0 -2.0936 3.64447  10
  12   5   0 -0.6169 2.46901   4
  13  -5   0 57.5088 4.54552   7
  13  -5   0 46.9115 5.30218   4
  13  -5   0 65.6336 7.07218  10
  13   5   0 49.9715 5.47489   4
  13   5   0 65.7710 6.14921   8
  14  -5   0 22.1402 3.89883  10
  14  -5   0 24.6418 2.51044   7
  14  -5   0 16.8001 2.57277   4
  14   5   0 27.0908 3.96155   8
  14   5   0 23.9972 3.10411   4
  15  -5   0 114.149 7.57250   4
  15  -5   0 126.829 9.17883  10
  15  -5   0 119.958 7.31404   7
  15   5   0 100.509 7.59398   8
  16  -5   0 11.3203 1.56577   7
  16  -5   0 13.8695 2.11424   4
  16  -5   0 8.95498 2.58220  10
  16   5   0 15.8042 2.95678   8
  16   5   0 14.7107 1.84242   4
  17  -5   0 0.72715 1.35833  10
  17   5   0 2.19897 1.38144   4
   0  -6   0 227.640 15.9248   6
   0   6   0 229.657 15.3877   6
   1  -6   0 1426.36 82.3415   6
  -1  -6   0 1381.00 84.5241   6
   1   6   0 1340.85 82.2954   6
  -1   6   0 1418.95 82.1672   6
  -2  -6   0 233.974 17.0998   6
   2  -6   0 232.871 15.2018   6
  -2   6   0 240.075 15.5851   6
  -3  -6   0 18.0951 5.05762   6
  -3   6   0 24.7140 4.05947   6
   3   6   0 25.3734 4.79936   6
  -4  -6   0 1.81670 4.50579   6
   4   6   0 4.76828 3.77641   6
  -5  -6   0 16.0683 5.17964   6
   5   6   0 18.2373 4.59865   6
  -6  -6   0 5.33420 4.57144   6
   6   6   0 12.6963 4.81329   6
   7  -6   0 143.379 8.82898  11
   7  -6   0 136.536 8.94990   9
   7  -6   0 132.582 8.64690   7
  -7  -6   0 144.145 14.0465   6
   7  -6   0 142.539 8.88620   5
   7   6   0 146.802 12.5224   6
   8  -6   0 291.484 16.5548  11
   8  -6   0 276.191 17.0321  10
   8  -6   0 262.533 16.3767   7
  -8  -6   0 233.193 26.7302   6
   8  -6   0 280.314 16.6739   9
   8  -6   0 275.503 16.4963   5
   8   6   0 267.363 16.7170   4
   9  -6   0 34.1563 3.10417   7
   9  -6   0 37.9459 3.57999   5
  -9  -6   0 27.5183 7.98146   6
   9  -6   0 28.6050 4.47685  10
   9  -6   0 32.9109 4.29629   4
   9  -6   0 30.3737 3.58669   9
   9   6   0 34.6519 3.90263   4
  10  -6   0 -1.5236 2.57494  10
  10  -6   0 0.52646 2.16359   4
  10  -6   0 1.32867 1.73564   9
  10  -6   0 1.51448 1.49487   7
 -10  -6   0 1.90820 6.12592   6
 -11  -6   0 100.002 16.5144   6
  11  -6   0 115.923 7.89911   5
  11  -6   0 114.153 7.66748   7
  11  -6   0 119.906 8.00048   9
  11  -6   0 132.907 9.09042  10
  11  -6   0 110.472 8.29237   4
  11   6   0 116.059 8.38348   4
  12  -6   0 155.328 10.6879   4
  12  -6   0 165.015 10.2888   7
  12  -6   0 164.453 10.3545   5
 -12  -6   0 128.003 21.0480   6
  12  -6   0 168.125 10.5778   9
  12  -6   0 170.718 11.7413  10
  12   6   0 164.324 10.9674   4
  13  -6   0 47.0848 6.18005  10
  13  -6   0 48.1453 3.93687   7
  13  -6   0 45.0964 4.72522   4
  13   6   0 41.3660 5.35100   8
  13   6   0 45.2932 4.88747   4
  14  -6   0 71.5993 5.62348   4
  14  -6   0 73.4376 5.16416   7
  14  -6   0 75.8425 6.81224  10
  14   6   0 68.1889 6.04785   8
  14   6   0 75.5436 5.88843   4
  15  -6   0 99.3570 6.73123   4
  15  -6   0 102.682 6.60667   7
  15   6   0 105.012 6.96914   4
  15   6   0 100.979 6.98947   8
  16  -6   0 5.65977 1.21840   7
  16  -6   0 5.26851 2.01177   4
  16  -6   0 12.6551 2.54407  10
  16   6   0 8.20784 1.30540   4
   0  -7   0 -0.1878 3.18944   6
   0   7   0 -0.3918 3.29662   6
  -1  -7   0 99.3051 9.94817   6
  -1   7   0 96.2879 8.81007   6
   1   7   0 102.342 9.27108   6
   2  -7   0 139.174 10.3269   6
  -2  -7   0 129.489 12.1792   6
   2   7   0 144.507 11.6423   6
  -2   7   0 147.967 10.9465   6
  -3  -7   0 21.0278 5.46161   6
   3   7   0 21.8363 4.87445   6
  -3   7   0 23.6056 4.67434   6
  -4  -7   0 6.26834 4.92084   6
   4   7   0 4.19200 4.02575   6
  -5  -7   0 4.81044 4.78916   6
   5   7   0 8.15195 4.56784   6
   6  -7   0 2.55179 1.45897   5
   6  -7   0 0.86451 1.24191   7
   6  -7   0 2.52684 1.50572  11
  -6  -7   0 1.76863 4.64515   6
   6  -7   0 2.22895 1.42061   9
   6   7   0 5.24574 4.52761   6
   7  -7   0 139.899 9.03919   7
   7  -7   0 137.852 11.3552  10
   7  -7   0 142.771 9.24918   5
   7  -7   0 153.052 9.23765  11
   7  -7   0 146.904 9.32789   9
   7   7   0 165.016 13.8502   6
   8  -7   0 160.002 10.3719  10
  -8  -7   0 146.412 11.9894   3
   8  -7   0 156.604 9.92151   9
   8  -7   0 153.426 9.62212   7
  -8  -7   0 159.880 15.9642   6
   8  -7   0 166.909 9.84857  11
   8  -7   0 159.337 9.80363   5
   8  -7   0 150.879 10.3283   4
   8   7   0 141.082 9.84855   4
   9  -7   0 262.472 17.2150   5
   9  -7   0 281.427 17.4855   4
   9  -7   0 276.129 17.1405   7
   9  -7   0 309.919 17.9495  10
  -9  -7   0 299.018 24.2290   6
   9   7   0 281.271 17.3021   4
  10  -7   0 234.381 15.2388  10
  10  -7   0 236.000 14.5473   9
  10  -7   0 249.915 14.8360   4
  10  -7   0 232.631 14.2935   7
  10  -7   0 233.244 14.4743   5
  10   7   0 221.915 14.6300   4
  11  -7   0 96.4168 6.94166   5
  11  -7   0 95.7749 6.59856   7
  11  -7   0 100.127 7.03133   9
  11  -7   0 98.9915 7.90178  10
 -11  -7   0 88.6442 15.1515   6
  11   7   0 103.396 7.35245   4
  12  -7   0 5.08349 1.89408   5
 -12  -7   0 -2.5764 10.7411   6
  12  -7   0 5.08906 2.30102   4
  12   7   0 7.45098 2.39560   4
  13  -7   0 37.3860 5.54091  10
  13  -7   0 37.0447 3.15904   7
  13  -7   0 31.8493 3.77833   4
  13   7   0 33.7264 4.28132   4
  13   7   0 34.1006 4.48971   8
  14  -7   0 72.3877 6.72790  10
  14  -7   0 65.1161 5.27511   4
  14  -7   0 73.7418 5.00104   7
  14   7   0 75.7256 5.66756   4
  14   7   0 70.9877 5.83061   8
  15  -7   0 4.04281 2.38617  10
  15  -7   0 3.56382 2.05690   4
  15  -7   0 7.12274 1.33410   7
  15   7   0 8.51158 1.86041   8
  15   7   0 4.82478 1.47726   4
  16  -7   0 43.7848 4.19585  10
  16  -7   0 36.5066 2.84491   7
   0  -8   0 948.081 56.0311   6
   0   8   0 887.015 55.4977   6
   1  -8   0 292.113 19.0172   6
  -1  -8   0 276.062 19.8038   6
   1   8   0 266.815 19.0392   6
  -1   8   0 280.733 19.0450   6
  -2  -8   0 110.201 11.0274   6
   2  -8   0 108.186 9.17632   6
   2   8   0 107.192 10.1483   6
  -2   8   0 111.654 12.4950   6
  -3  -8   0 100.970 11.3050   6
  -3   8   0 103.430 9.67382   6
   3   8   0 107.196 10.0796   6
  -4  -8   0 193.108 16.4367   6
   4   8   0 198.876 15.2892   6
   5  -8   0 260.951 16.0608   5
   5  -8   0 269.650 16.0697  11
   5  -8   0 257.261 15.9363   7
   5  -8   0 269.545 16.1578   9
  -5  -8   0 288.475 20.9326   6
   6  -8   0 581.097 34.9027   9
   6  -8   0 547.042 35.1390  10
   6  -8   0 579.217 34.7335   7
  -6  -8   0 598.932 39.7355   6
  -6  -8   0 635.031 35.5137   3
   6  -8   0 587.008 34.8571  11
   6  -8   0 568.143 34.8171   5
   6   8   0 657.055 38.5401   6
   7  -8   0 15.4751 2.13328   9
   7  -8   0 17.7683 2.16422  11
   7  -8   0 4.14873 4.70355   8
  -7  -8   0 13.5753 6.64522   6
   7  -8   0 16.8421 2.70084  10
  -7  -8   0 16.3768 3.49105   3
   7  -8   0 15.3564 2.09636   5
   7  -8   0 19.0099 2.25831   7
   7   8   0 17.6374 6.10907   6
   8  -8   0 4.61841 1.54744   7
  -8  -8   0 1.59718 3.08850   3
   8  -8   0 0.12370 1.60836   5
  -8  -8   0 4.27612 5.62124   6
   8  -8   0 7.79545 1.87987   9
   9  -8   0 149.822 10.2764  10
   9  -8   0 147.443 9.40536   7
   9  -8   0 153.684 9.76768   5
  -9  -8   0 148.975 16.6848   6
   9  -8   0 147.969 9.70030   9
  10  -8   0 475.893 27.7330   5
 -10  -8   0 428.106 34.6050   6
  10  -8   0 466.250 27.5435   7
  10  -8   0 475.448 28.3760  10
  10  -8   0 472.670 27.8351   9
  10   8   0 455.219 27.7860   4
 -11  -8   0 11.7725 8.95013   6
  11  -8   0 12.1759 2.16153   9
  11  -8   0 18.5650 3.23320  10
  11  -8   0 14.9973 1.96243   7
  11  -8   0 10.9118 3.51939   4
  11  -8   0 14.8014 2.23166   5
  12  -8   0 5.77731 2.90673  10
  12  -8   0 3.26981 1.47934   5
  12  -8   0 5.22677 1.53159   7
  12  -8   0 6.56781 2.31523   4
  12   8   0 7.42487 2.03027   4
  13  -8   0 70.7061 6.40834  10
  13  -8   0 68.3388 4.75416   7
  13   8   0 63.1770 5.55676   4
  13   8   0 65.3152 5.78344   8
  14  -8   0 45.5575 5.52360  10
  14   8   0 33.2324 3.37124   4
  14   8   0 36.8824 3.98724   8
  15  -8   0 12.5143 2.57848  10
  15  -8   0 12.2797 1.43445   7
  15   8   0 12.6227 2.71673   8
  16  -8   0 6.88230 1.11881   7
  16  -8   0 6.44677 1.85305  10
   0  -9   0 -2.8286 3.23905   6
   0   9   0 -1.1113 3.58401   6
   1  -9   0 0.60933 3.11895   6
  -1  -9   0 -0.0208 3.81022   6
  -1   9   0 2.18990 3.99532   6
   1   9   0 10.9153 4.64496   6
  -2  -9   0 1.04972 1.89017   3
   2  -9   0 1.70868 2.60169   6
  -2  -9   0 -0.8803 4.06043   6
  -2   9   0 1.73678 4.15595   6
   2   9   0 -1.2509 3.89943   6
  -3  -9   0 19.9792 2.88331   3
   3  -9   0 18.4759 2.28839  11
   3  -9   0 21.3881 2.26632   5
  -3  -9   0 16.0010 5.30594   6
   3   9   0 22.8647 5.63127   6
   4  -9   0 157.104 10.4138   9
  -4  -9   0 185.875 18.0888   6
   4  -9   0 172.063 10.6073  11
   4   9   0 169.874 17.9398   6
  -5  -9   0 7.26351 5.59471   6
   5  -9   0 8.73173 1.65624   5
   5  -9   0 6.24563 1.57412   9
   5  -9   0 4.56320 2.06996  10
   5  -9   0 6.13744 1.46953   7
   5  -9   0 8.80136 1.78122  11
  -5  -9   0 9.47873 2.58559   3
   5   9   0 9.16792 5.02542   6
   6  -9   0 249.663 14.9249   9
   6  -9   0 218.143 16.3223   8
  -6  -9   0 254.228 15.7084   3
   6  -9   0 254.425 14.9162  11
  -6  -9   0 249.987 20.5894   6
   6  -9   0 233.623 14.8457   5
   6  -9   0 248.361 15.2877  10
   6  -9   0 247.183 14.7187   7
   6   9   0 231.888 19.1145   6
   7  -9   0 -0.9780 4.70710   8
   7  -9   0 -0.6790 1.53004   9
  -7  -9   0 6.04435 2.92553   3
   7  -9   0 -0.8101 1.52563  11
   7  -9   0 1.36270 2.09235  10
  -7  -9   0 -0.3500 5.47113   6
   7  -9   0 -1.4785 1.31255   7
   7  -9   0 -0.0855 1.56001   5
   7   9   0 -0.2063 4.78554   6
   8  -9   0 224.893 14.1797  10
   8  -9   0 239.756 13.7248  11
  -8  -9   0 217.211 15.6991   3
   8  -9   0 209.661 13.6889   5
  -8  -9   0 197.863 20.1838   6
   8  -9   0 218.317 13.4862   7
   8  -9   0 227.889 13.8248   9
  -9  -9   0 9.25309 3.12305   3
   9  -9   0 3.82571 1.82974   9
   9  -9   0 9.92492 2.65833  10
  -9  -9   0 0.52765 5.91326   6
   9  -9   0 4.03125 1.78930   5
   9  -9   0 6.52629 1.71741   7
   9   9   0 6.83946 2.04406   4
 -10  -9   0 22.2811 4.31775   3
  10  -9   0 20.4306 2.53822   5
 -10  -9   0 14.8539 8.72162   6
  10  -9   0 14.0814 2.30646   9
  10  -9   0 18.8143 2.19687   7
  10  -9   0 17.9240 3.11286  10
  10   9   0 14.1759 2.66319   4
  11  -9   0 20.4659 3.32259  10
  11  -9   0 23.9727 2.63331   7
 -11  -9   0 25.8072 15.1888   6
  11  -9   0 26.2430 2.76159   5
  11   9   0 19.4761 2.69597   4
  12  -9   0 87.9978 6.26837   5
  12  -9   0 91.5164 6.03129   7
  12  -9   0 91.9861 7.39784  10
  13  -9   0 3.73792 2.78200  10
  13  -9   0 3.96941 1.28605   7
  13   9   0 3.22611 2.27255   8
  13   9   0 1.76353 1.68104   4
  14  -9   0 42.0676 4.62728  10
  14  -9   0 45.5906 3.20202   7
  14   9   0 40.3138 3.90300   8
  15  -9   0 -0.1228 1.71869  10
  15  -9   0 2.12891 0.82207   7
  15   9   0 3.48118 1.26177   8
   0 -10   0 131.414 8.95919   3
   0 -10   0 145.417 12.3880   6
   0 -10   0 128.384 8.38899  11
   0  10   0 139.768 12.5125   6
   1 -10   0 56.5633 4.88352  11
  -1 -10   0 71.5499 5.37129   3
  -1 -10   0 89.1005 12.0103   6
   1 -10   0 50.8270 5.34875   3
   1 -10   0 67.9631 8.02151   6
  -1  10   0 65.6908 9.33153   6
   1  10   0 78.6965 9.21451   6
   2 -10   0 120.580 8.85444   6
  -2 -10   0 125.713 12.1951   6
  -2 -10   0 89.8064 7.47192   3
   2 -10   0 102.839 7.03846  11
   2 -10   0 124.190 7.66593   5
   2 -10   0 91.8123 7.08140   3
   2  10   0 125.317 12.7852   6
   3 -10   0 170.979 10.8059   9
   3 -10   0 158.041 10.2839  11
   3 -10   0 154.144 10.2113   5
  -3 -10   0 177.353 15.5037   6
   3  10   0 179.405 14.4597   6
   4 -10   0 62.7051 5.43485  10
  -4 -10   0 79.2739 10.8969   6
   4 -10   0 63.9949 4.54022   3
   4 -10   0 67.6287 4.94009   5
   4 -10   0 68.0547 4.57503   7
   4 -10   0 64.4404 4.83308  11
  -4 -10   0 72.3775 6.04528   3
   4 -10   0 60.2824 4.94429   9
   4  10   0 74.8133 10.1375   6
  -5 -10   0 181.152 11.1719   3
   5 -10   0 166.196 10.3523   9
  -5 -10   0 186.675 17.2014   6
   5 -10   0 157.334 10.3068   5
   5 -10   0 161.021 9.83852   3
   5 -10   0 143.636 10.5828  10
   5 -10   0 162.531 10.2768  11
   5 -10   0 164.850 10.1297   7
   5  10   0 176.821 15.3307   6
   6 -10   0 51.4293 5.38222   9
  -6 -10   0 60.8363 5.81318   3
  -6 -10   0 51.9507 9.51940   6
   6 -10   0 53.5908 4.12630   7
   6 -10   0 52.9632 4.90566  10
   6  10   0 47.1200 8.41395   6
   7 -10   0 106.187 8.29755  10
   7 -10   0 108.307 7.76879   5
   7 -10   0 115.227 7.45365   7
   7 -10   0 119.700 7.89187   9
   7 -10   0 122.799 7.72855  11
  -7 -10   0 124.927 14.6398   6
  -7 -10   0 122.365 8.81185   3
   8 -10   0 59.5705 4.90741   9
   8 -10   0 58.1539 4.59151  11
   8 -10   0 57.9119 4.35704   7
  -8 -10   0 49.6844 10.3692   6
   8 -10   0 55.4132 4.89868   5
   8 -10   0 56.2452 5.15774  10
  -8 -10   0 60.4051 6.16906   3
   9 -10   0 60.2858 4.90540   5
   9 -10   0 63.1575 4.49319   7
  -9 -10   0 47.8204 10.5116   6
  -9 -10   0 56.9644 6.22791   3
   9 -10   0 58.7317 5.50773  10
  10 -10   0 5.23880 1.72151   7
 -10 -10   0 5.05137 7.51681   6
  10 -10   0 3.37942 1.57269   5
 -10 -10   0 2.53349 2.88497   3
  10 -10   0 7.80863 2.57519  10
  11 -10   0 2.28092 1.34500   5
  11 -10   0 4.89826 1.33619   7
  11 -10   0 1.00055 2.36318  10
  12 -10   0 17.9313 1.92918   7
  12 -10   0 12.6516 2.83638  10
  12 -10   0 17.8004 2.01946   5
  13 -10   0 -0.8971 2.11208  10
  13 -10   0 -0.4086 1.07668   7
  13  10   0 2.14875 1.85759   8
  14 -10   0 55.5868 3.77704   7
  14 -10   0 61.1184 5.31566  10
  14  10   0 61.0012 4.39910   8
  15 -10   0 10.4687 1.40475   7
   0 -11   0 -2.2052 1.44964  11
   0 -11   0 -0.7962 1.63645   3
   0 -11   0 0.96154 3.98444   6
   0  11   0 -2.5544 4.51344   6
  -1 -11   0 83.9995 6.58956   3
   1 -11   0 84.9481 6.12824   5
   1 -11   0 88.2017 6.37327   3
   1 -11   0 95.3339 6.24916  11
  -1 -11   0 115.274 11.3201   6
   1  11   0 102.980 11.2548   6
   2 -11   0 138.190 8.60615  11
   2 -11   0 131.276 8.66095   3
  -2 -11   0 130.797 9.08478   3
  -2 -11   0 158.894 14.1268   6
   2 -11   0 125.337 8.50818   5
   2  11   0 140.328 12.9608   6
   3 -11   0 7.21281 1.47352   3
  -3 -11   0 7.47006 5.60045   6
   3 -11   0 6.61509 1.56319   5
  -3 -11   0 6.12090 2.22479   3
   3 -11   0 8.64062 1.81211  11
   3  11   0 8.04496 5.52379   6
   4 -11   0 245.744 14.2053   7
   4 -11   0 236.070 14.6102  11
  -4 -11   0 247.846 19.9926   6
   4 -11   0 233.792 14.0904   3
   4 -11   0 215.758 14.6198  10
   4 -11   0 241.612 14.7935   5
   4  11   0 228.786 18.8224   6
   5 -11   0 121.983 7.52099   3
   5 -11   0 126.676 7.88725   7
  -5 -11   0 137.991 14.6629   6
   5 -11   0 117.027 8.44211  10
   5 -11   0 118.780 8.07389   5
  -5 -11   0 131.060 8.92186   3
   5 -11   0 133.364 8.16396  11
   5  11   0 92.8769 12.6191   6
   6 -11   0 32.5804 3.12387  11
   6 -11   0 23.9191 2.76763   7
   6 -11   0 24.0756 2.71036   5
   6 -11   0 24.0581 3.13941  10
  -6 -11   0 23.1357 3.32760   3
  -7 -11   0 9.48618 7.29550   6
   7 -11   0 9.98186 1.92737  11
   7 -11   0 10.9253 1.80836   7
   7 -11   0 12.6334 2.51197  10
   7 -11   0 7.87743 1.83230   5
  -7 -11   0 7.88354 2.59387   3
   8 -11   0 2.24504 1.68368   5
  -8 -11   0 1.73399 2.44460   3
   8 -11   0 0.49303 1.31449   7
   8 -11   0 2.19390 1.58965  11
   8 -11   0 -1.2633 1.94374  10
  -8 -11   0 -2.0311 5.92106   6
   9 -11   0 0.84266 1.30682   7
  -9 -11   0 6.91283 6.86988   6
   9 -11   0 0.64824 1.71353   5
   9 -11   0 0.60101 2.17370  10
  -9 -11   0 0.78563 2.23458   3
  10 -11   0 41.1571 4.42944  10
 -10 -11   0 39.4122 5.19357   3
  10 -11   0 42.5341 3.46201   7
  10 -11   0 43.8083 3.78710   5
  11 -11   0 57.9253 4.09743   7
 -11 -11   0 56.4240 5.37533   3
  11 -11   0 59.1284 4.42342   5
  11 -11   0 53.0593 5.28085  10
  12 -11   0 12.0583 2.41799  10
  12 -11   0 14.0854 1.67280   7
  13 -11   0 179.017 12.1260  10
  13  11   0 200.141 11.8629   8
  14 -11   0 3.05966 0.68276   7
  14  11   0 3.49061 1.16954   8
   0 -12   0 14.4137 3.29003   5
   0 -12   0 24.9111 5.63825   6
   0 -12   0 24.7882 3.39526   3
  -1 -12   0 36.9044 4.07712   3
  -1 -12   0 43.4119 7.21424   6
   1 -12   0 33.6362 3.36156   5
   1 -12   0 38.5161 3.82399   3
   1 -12   0 44.4173 6.39282   6
  -2 -12   0 149.644 9.90313   3
   2 -12   0 150.861 9.52050   3
   2 -12   0 143.264 9.45770  11
  -2 -12   0 150.240 14.8716   6
  -3 -12   0 2.09238 2.11289   3
   3 -12   0 1.74453 1.42685   5
   3 -12   0 0.72474 1.55332  11
   3 -12   0 1.29647 1.25377   3
  -3 -12   0 2.25914 5.58033   6
   4 -12   0 142.530 8.52790  11
   4 -12   0 119.037 8.12549   3
   4 -12   0 126.555 8.52321   5
  -4 -12   0 140.834 9.19841   3
   4 -12   0 133.211 8.37121   7
   5 -12   0 387.450 23.4304   3
   5 -12   0 402.819 23.7165   5
   5 -12   0 413.481 23.5722   7
   5 -12   0 348.838 23.8237  10
  -5 -12   0 412.686 30.0943   6
   5 -12   0 412.184 23.7369  11
  -5 -12   0 408.957 24.1590   3
   6 -12   0 54.2528 4.41537   5
  -6 -12   0 50.9535 5.26508   3
  -6 -12   0 35.0901 8.55441   6
   6 -12   0 47.3664 4.61889  10
   6 -12   0 54.5918 4.03049   7
   6 -12   0 56.5389 4.39111  11
   7 -12   0 244.972 14.9819   5
  -7 -12   0 205.166 21.3692   6
   7 -12   0 247.234 14.7663   7
   7 -12   0 254.163 14.9658  11
   8 -12   0 216.016 12.4812   7
  -8 -12   0 203.394 13.3180   3
   8 -12   0 207.613 12.6435  11
   8 -12   0 196.418 13.0109  10
   8 -12   0 212.516 12.7042   5
  -8 -12   0 169.465 19.2189   6
  -9 -12   0 53.7592 5.35855   3
   9 -12   0 55.8966 4.31947   5
   9 -12   0 54.4786 3.99684   7
   9 -12   0 50.1278 4.67493  10
  10 -12   0 -0.2501 1.38809   5
 -10 -12   0 -1.9112 1.94696   3
  10 -12   0 1.35495 1.20342   7
  10 -12   0 1.27062 2.48827  10
 -11 -12   0 84.2404 6.83648   3
  11 -12   0 83.8355 5.43548   7
  11 -12   0 78.7207 6.10341  10
  12 -12   0 5.42596 1.01146   7
  12 -12   0 4.05853 1.87239  10
  13 -12   0 13.3550 1.52767   7
  13  12   0 17.4713 2.05344   8
   0 -13   0 5.12034 7.56070   6
  -1 -13   0 39.0588 8.83742   6
   1 -13   0 33.5718 3.35493  11
   1 -13   0 29.4725 3.45941   3
  -1 -13   0 30.1783 3.86801   3
  -1 -13   0 33.7894 3.43007  11
   2 -13   0 5.33642 1.50527   5
  -2 -13   0 3.27721 5.47034   6
  -2 -13   0 8.83005 2.27083   3
  -2 -13   0 7.30837 1.77087  11
   2 -13   0 5.43261 1.72569  11
   2 -13   0 7.12322 1.58989   3
   3 -13   0 164.641 9.86920  11
   3 -13   0 157.342 9.64252   7
   3 -13   0 154.707 9.59645   3
  -3 -13   0 149.681 9.75364  11
  -3 -13   0 147.592 10.2259   3
   3 -13   0 153.006 9.74204   5
  -3 -13   0 151.424 15.1756   6
   4 -13   0 190.512 11.8207   7
  -4 -13   0 200.759 18.3623   6
   4 -13   0 182.607 11.5281   3
   4 -13   0 183.291 11.9042   5
   4 -13   0 199.308 11.9659  11
  -4 -13   0 207.513 12.4916   3
   5 -13   0 118.813 7.83354   5
   5 -13   0 123.318 7.84278  11
   5 -13   0 127.872 7.64488   7
  -5 -13   0 105.721 8.27704   3
  -5 -13   0 103.615 14.5760   6
   6 -13   0 109.898 7.25693  11
   6 -13   0 105.079 7.25902   5
  -6 -13   0 128.768 19.1692   6
  -6 -13   0 107.520 7.92596   3
   6 -13   0 110.735 7.16650   7
   7 -13   0 16.6813 2.16090   5
   7 -13   0 15.9679 2.89548  10
   7 -13   0 16.4505 2.03752  11
  -7 -13   0 15.4907 2.73075   3
   7 -13   0 16.2831 1.94513   7
   8 -13   0 12.8348 1.83778   5
  -8 -13   0 8.10142 2.11567   3
   8 -13   0 14.9377 1.75947   7
   9 -13   0 30.2307 2.72229   7
   9 -13   0 34.2244 3.24898   5
   9 -13   0 26.5809 3.78608  10
  10 -13   0 1.11214 1.03915   7
  10 -13   0 0.99574 1.22327   5
 -10 -13   0 -0.6178 1.30131   3
 -11 -13   0 16.1673 2.04637   3
  11 -13   0 20.8729 1.89813   7
  12 -13   0 40.5917 2.80348   7
  12  13   0 48.7287 3.93660   8
  13  13   0 38.2885 2.90944   8
   0 -14   0 179.939 11.1656  11
   0 -14   0 174.939 11.2187   3
   1 -14   0 10.2484 1.92649  11
   1 -14   0 9.89485 1.73655   3
  -1 -14   0 9.66332 2.38002  11
  -1 -14   0 11.6207 2.00746   3
   2 -14   0 122.433 8.32598   5
   2 -14   0 134.167 8.41858   3
  -2 -14   0 124.433 8.63816   3
  -3 -14   0 112.544 7.10533  11
   3 -14   0 103.681 7.01136   5
   3 -14   0 107.753 6.99251   3
  -3 -14   0 95.5369 9.38788   3
   3 -14   0 107.509 7.10231  11
  -3 -14   0 97.7699 15.2732   6
   4 -14   0 1.57789 0.72864   3
   4 -14   0 0.84277 1.50716  11
  -4 -14   0 1.17482 1.84709   3
  -4 -14   0 -0.2220 7.02223   6
   4 -14   0 1.41226 1.29761   5
   4 -14   0 1.16721 1.38270   7
  -4 -14   0 3.64226 1.47186  11
  -5 -14   0 2.57360 1.92767   3
   5 -14   0 1.43678 1.30870  11
   5 -14   0 -0.8540 1.19442   5
   5 -14   0 0.93283 1.31208   7
  -5 -14   0 0.50694 1.42339  11
   6 -14   0 155.215 10.2236  11
   6 -14   0 164.789 10.1253   7
  -6 -14   0 163.858 10.1616  11
  -6 -14   0 176.281 10.7389   3
   6 -14   0 161.219 10.2900   5
   7 -14   0 26.1583 2.99939   5
   7 -14   0 27.8046 2.64784   7
  -7 -14   0 29.6069 3.72603   3
  -8 -14   0 3.86140 1.17622  11
   8 -14   0 3.59320 1.16996   5
  -8 -14   0 1.55444 2.01153   3
  -9 -14   0 3.57729 1.59555  11
  -9 -14   0 1.95622 1.59350   3
   9 -14   0 1.56500 0.90020   7
 -10 -14   0 13.7479 1.84129   3
  10 -14   0 15.0085 1.59446   7
  11 -14   0 -0.3150 0.63089   7
  12  14   0 8.37918 1.31983   8
   0 -15   0 -0.2042 1.30122   3
   0 -15   0 0.17732 1.37162  11
  -1 -15   0 1.96284 1.44503   3
  -1 -15   0 3.98452 1.55426  11
   1 -15   0 3.37646 1.51368  11
   1 -15   0 1.41660 1.26400   3
   2 -15   0 2.91536 1.48278  11
   2 -15   0 1.33578 1.08578   3
  -2 -15   0 3.29321 1.63076   3
  -2 -15   0 2.67599 1.39051  11
   2 -15   0 2.90121 1.38759   7
  -3 -15   0 41.2090 3.36809  11
   3 -15   0 38.5463 3.39165  11
  -3 -15   0 41.7726 3.98804   3
   3 -15   0 36.0614 2.78368   3
   3 -15   0 36.6317 3.15244   7
   4 -15   0 71.2218 4.81986   7
  -4 -15   0 69.9528 5.42845   3
   4 -15   0 70.5428 4.91729  11
  -4 -15   0 68.0540 4.90641  11
   5 -15   0 78.3093 5.02308   7
  -5 -15   0 81.3570 5.66118   3
   5 -15   0 64.9558 5.08727  11
   6 -15   0 24.0513 2.31492   7
  -6 -15   0 23.1336 3.17515   3
  -6 -15   0 21.9558 2.34638  11
   7 -15   0 2.60915 0.99494   7
  -7 -15   0 5.56290 1.74769  11
  -7 -15   0 3.03156 1.30943   3
   8 -15   0 29.1180 2.32289   7
  -8 -15   0 27.4940 2.83766   3
   9 -15   0 81.8744 4.83669   7
  -9 -15   0 60.9622 5.08771   3
 -10 -15   0 1.35373 1.29633   3
  10 -15   0 1.00224 0.69768   7
  11  15   0 19.1133 1.92457   8
   0 -16   0 93.2631 5.65029   7
   0 -16   0 80.7394 5.69142   3
   0 -16   0 83.5047 5.81905  11
  -1 -16   0 7.39287 1.47811  11
   1 -16   0 6.55137 1.27164   7
  -1 -16   0 7.50182 1.42256   3
   1 -16   0 7.99019 2.34707  11
   1 -16   0 7.37962 1.25013   3
  -2 -16   0 86.0658 6.04442   3
   2 -16   0 87.7068 5.62310   7
   2 -16   0 88.4195 5.84081  11
   2 -16   0 87.2100 5.73274   3
  -3 -16   0 2.70673 1.48883   3
   3 -16   0 2.33473 1.34401   7
   3 -16   0 1.85261 1.15493  11
  -3 -16   0 2.25437 1.17128  11
  -4 -16   0 40.3855 3.59267   3
  -4 -16   0 34.3660 3.08318  11
   4 -16   0 45.8546 3.30187   7
   4 -16   0 43.6453 3.19233  11
  -5 -16   0 -0.6088 1.14782   3
  -5 -16   0 0.18804 1.14908  11
   5 -16   0 0.72223 0.99435   7
  -6 -16   0 -0.3346 0.94840   3
   6 -16   0 0.28298 0.85987   7
   7 -16   0 7.72200 1.29365   7
  -7 -16   0 3.48509 1.05354   3
  -8 -16   0 72.5988 4.61545   3
   8 -16   0 67.6053 4.28737   7
  -9 -16   0 0.60663 0.75568   3
   0 -17   0 -0.3291 0.89921   7
   0 -17   0 0.90653 0.81412   3
   0 -17   0 -0.1926 0.90055  11
   1 -17   0 13.6871 1.62185   3
   1 -17   0 13.7561 1.74215  11
  -1 -17   0 17.0239 1.79942   7
   1 -17   0 17.7949 1.78370   7
  -1 -17   0 11.0849 1.36272  11
  -1 -17   0 14.5341 1.81844   3
  -2 -17   0 32.5350 2.84320  11
   2 -17   0 38.6482 2.74280   7
  -2 -17   0 40.6726 2.77703   7
  -2 -17   0 40.6606 3.03072   3
   2 -17   0 32.3500 2.93273  11
  -3 -17   0 27.5586 2.46101   3
   3 -17   0 28.7308 2.18311   7
   3 -17   0 23.5669 2.16970  11
  -4 -17   0 44.2381 3.24235   3
   4 -17   0 42.2793 2.98613   7
   5 -17   0 0.83174 0.65101   7
  -5 -17   0 -0.4151 0.85782   3
  -6 -17   0 0.22995 0.75777   3
   6 -17   0 -1.0648 0.58010   7
  -7 -17   0 1.75689 0.58438   3
   0 -18   0 10.3012 1.16417   7
   1 -18   0 7.62026 0.88974   7
  -1 -18   0 7.31775 0.88027   7
   2 -18   0 82.4625 5.13511   7
  -2 -18   0 88.3135 5.14440   7
  -2 -18   0 78.8381 5.03591   3
  -3 -18   0 27.6430 2.20741   7
  -3 -18   0 34.6975 2.29920   3
  -4 -18   0 49.8013 3.21133   3
  -5 -18   0 44.0555 3.26916   3
  17   0  -1 58.4534 4.32977   4
  16   0  -1 -3.4604 3.78798  10
  15   0  -1 146.442 9.93475   8
  15   0  -1 114.516 8.55455   4
  15   0  -1 108.289 10.2509  10
  14   0  -1 -1.0537 2.16851   4
  14   0  -1 -1.4399 2.41952   7
  14   0  -1 0.23259 4.16982  10
  14   0  -1 1.29013 2.36161   8
  13   0  -1 428.809 22.9248   7
  13   0  -1 359.753 24.1999  10
  13   0  -1 372.301 23.3749   8
  13   0  -1 362.221 23.3035   4
  12   0  -1 3.22847 2.82234   8
  12   0  -1 0.44313 3.73788  10
  12   0  -1 1.62806 2.40147   4
  12   0  -1 -0.5790 1.90296   7
  11   0  -1 462.771 27.0393   7
  11   0  -1 446.305 28.1661  10
  11   0  -1 469.579 27.7085   8
  11   0  -1 447.893 27.4774   4
  10   0  -1 3.01660 2.05648   4
  10   0  -1 1.73487 1.51783   7
  10   0  -1 -0.6144 2.90266  10
  10   0  -1 3.46347 4.77165   8
   9   0  -1 1107.31 62.1221   4
   9   0  -1 986.243 62.3946  10
   9   0  -1 1087.02 61.8266   7
  -8   0   1 -4.3522 3.21779   6
   7   0  -1 205.809 29.7573   1
  -6   0   1 -0.1568 2.46815   6
  -5   0   1 3578.21 208.363   6
  -4   0   1 3.83179 2.12936   6
  -3   0   1 1499.27 87.4434   6
  -2   0   1 -0.3477 1.22220   6
   1   0  -1 145.958 8.54399   6
  -1   0   1 131.923 8.42431   6
   0   0   1 0.50746 0.66862   6
   2   0   1 0.48101 1.51695   6
   3   0   1 2.68480 2.17036   6
   4   0   1 0.02686 1.91059   6
   5   0   1 1280.21 74.7058   6
  -6   0  -1 -2.2312 3.05969   6
  -7   0  -1 23.4030 4.60665   6
  -8   0  -1 -2.2693 3.88606   6
  -9   0  -1 -2.1154 5.19657   6
   9   0   1 1.50314 1.68754   4
   9   0   1 -0.6494 2.02475  10
   9   0   1 2.31516 1.29371   7
  10   0   1 0.78857 1.78896   4
  10   0   1 2.66740 1.49818   7
  10   0   1 -0.1631 2.68957   8
  10   0   1 -2.0688 2.39094  10
  11   0   1 1450.27 83.3762   4
  11   0   1 1336.61 83.3838   8
  11   0   1 1489.43 83.9187  10
  12   0   1 0.04571 1.86010   7
  12   0   1 -0.2449 2.26535   4
  12   0   1 -2.8220 2.87518   8
  12   0   1 -0.8990 3.31604  10
  13   0   1 36.3183 4.87039   8
  13   0   1 37.6891 4.84322   4
  13   0   1 42.7846 4.16286   7
  13   0   1 33.9119 5.01201  10
  14   0   1 -1.4027 2.02538   4
  14   0   1 -2.6977 4.27613   8
  14   0   1 -2.1829 3.86972  10
  14   0   1 -0.4823 2.27467   7
  15   0   1 49.8768 6.30936  10
  15   0   1 51.5471 4.97505   4
  16   0   1 -1.2740 1.79653   4
  16   0   1 -2.2999 2.83613  10
  17   0   1 7.45728 1.49828   4
  18   0   1 0.02041 0.91357   4
  18  -1  -1 3.66137 0.92164   4
  18   1  -1 6.19440 1.18401   4
  17  -1  -1 12.3910 1.72688   4
  17  -1  -1 9.49841 2.22430  10
  17   1  -1 12.1266 1.75521   4
  16  -1  -1 11.4319 4.22079  10
  16  -1  -1 7.07121 2.22471   4
  16  -1  -1 12.0050 2.24666   7
  16   1  -1 6.55217 2.97713  10
  16   1  -1 9.61014 2.23732   4
  15  -1  -1 96.4552 7.00653   4
  15  -1  -1 90.6511 7.40985   8
  15  -1  -1 88.9606 9.01530  10
  15   1  -1 87.2443 7.03809   4
  15   1  -1 83.5894 8.59154  10
  15   1  -1 97.0662 7.06249   8
  14  -1  -1 16.1565 3.12310   8
  14  -1  -1 12.6167 2.71102   4
  14  -1  -1 16.8797 4.73001  10
  14  -1  -1 18.4458 2.69350   7
  14   1  -1 12.0668 2.75222   8
  14   1  -1 18.6013 4.83805  10
  14   1  -1 16.1273 2.72095   7
  14   1  -1 10.9427 2.64254   4
  13  -1  -1 45.1086 4.26405   7
  13  -1  -1 48.1486 5.44029   8
  13  -1  -1 42.6118 5.36824   4
  13   1  -1 50.6428 5.01918   7
  13   1  -1 53.1778 7.86156  10
  13   1  -1 51.6770 5.42346   8
  13   1  -1 40.4475 5.19973   4
  12  -1  -1 8.85597 3.09397   9
  12  -1  -1 5.20378 3.87835  10
  12  -1  -1 7.29134 2.01920   7
  12  -1  -1 5.63118 2.50640   4
  12  -1  -1 10.5174 3.00610   8
  12   1  -1 7.97185 2.65742   4
  12   1  -1 8.33033 2.74566   8
  12   1  -1 7.42783 2.37779   7
  11  -1  -1 9.82366 1.98393   9
  11  -1  -1 7.21849 2.91007   8
  11  -1  -1 7.63079 1.86505   7
  11  -1  -1 6.46408 3.70408  10
  11  -1  -1 10.3799 2.61962   4
  11   1  -1 5.20623 2.37229   4
  11   1  -1 9.41602 2.95337   8
  11   1  -1 10.3738 2.22358   7
  11   1  -1 8.99037 3.90508  10
  10  -1  -1 316.227 18.3038   7
  10  -1  -1 281.243 18.4280   9
  10  -1  -1 325.292 18.7751   4
  10  -1  -1 283.984 19.1576  10
  10   1  -1 301.538 18.2674   7
  10   1  -1 321.385 19.3899  10
  10   1  -1 311.302 18.9720   8
  10   1  -1 305.790 18.7242   4
  -9  -1   1 272.249 20.2018   6
   9  -1  -1 239.113 16.8303  10
   9  -1  -1 281.980 16.1486   7
   9  -1  -1 278.351 16.5734   4
   9   1  -1 271.159 16.1640   7
   9   1  -1 271.406 17.0905  10
   9   1  -1 278.501 16.5729   4
  -8  -1   1 542.164 32.5353   6
  -8   1   1 461.239 31.9010   6
  -7  -1   1 15.9748 4.07835   6
  -7   1   1 8.68766 3.02200   6
  -6  -1   1 119.742 9.39520   6
  -6   1   1 96.5959 7.89930   6
  -5   1   1 183.113 11.7403   6
  -4  -1   1 2279.66 130.615   6
  -4   1   1 2190.15 129.856   6
   3   1  -1 4644.46 342.474   2
   2   1  -1 5225.93 372.060   2
  -1  -1   1 1375.12 80.2579   6
   0  -1   1 89.4012 5.95244   6
   0  -1  -1 87.1822 5.83147   6
   0   1   1 97.9679 5.82490   6
   1  -1   1 36.3779 3.04870   6
   1   1   1 38.2645 3.36188   6
   2  -1   1 1055.90 60.9804   6
   2   1   1 1036.52 61.2371   6
  -3  -1  -1 171.393 12.5133   6
   3  -1   1 205.578 11.7692   6
   3   1   1 198.373 12.4226   6
   4  -1   1 745.714 44.8697   6
  -4  -1  -1 751.122 46.0211   6
   4   1   1 815.651 45.6113   6
  -5  -1  -1 63.2760 6.77706   6
   5   1   1 59.1517 5.66723   6
  -6  -1  -1 134.523 10.5639   6
   6   1   1 125.958 9.07341   6
  -7  -1  -1 53.3185 7.64398   6
  -7   1  -1 45.6347 5.65832   6
  -8  -1  -1 83.4180 9.79430   6
  -8   1  -1 64.8524 8.50532   6
   9  -1   1 93.9947 5.90438   7
   9  -1   1 90.1975 6.29979   4
  -9  -1  -1 93.1597 11.8451   6
   9  -1   1 83.7799 6.83568  10
   9   1   1 82.1800 6.78199  10
  -9   1  -1 88.3812 14.4757   6
   9   1   1 94.8681 6.00664   7
   9   1   1 94.1144 6.43846   4
  10  -1   1 131.124 8.93046   9
  10  -1   1 135.965 9.50396  10
  10  -1   1 137.254 8.99567   4
 -10  -1  -1 144.725 15.9902   6
  10  -1   1 147.652 8.50743   7
  10  -1   1 113.933 10.8252   8
  10   1   1 129.086 10.0800   8
  10   1   1 143.653 8.53068   7
  10   1   1 128.424 9.68305  10
  10   1   1 128.175 8.98187   4
  11  -1   1 46.9629 3.88117   7
  11  -1   1 35.8083 4.52281   8
  11  -1   1 37.7938 4.42888   4
  11  -1   1 41.8349 5.65210  10
  11   1   1 45.3111 5.83106  10
  11   1   1 37.6771 5.25386   8
  11   1   1 33.0785 4.52368   4
  11   1   1 43.4358 3.76063   7
  12  -1   1 11.4566 3.60264   8
  12  -1   1 7.89669 3.84692  10
  12  -1   1 15.2373 2.29169   7
  12  -1   1 7.80636 2.48141   4
  12   1   1 10.4043 2.39569   7
  12   1   1 11.1375 4.06703  10
  12   1   1 13.2391 3.14784   8
  12   1   1 17.2888 2.95485   4
  13  -1   1 322.635 18.6918   8
  13  -1   1 275.953 18.1566   4
  13  -1   1 313.070 19.2263  10
  13   1   1 263.144 18.1716   8
  13   1   1 290.173 19.2939  10
  13   1   1 278.794 18.2801   4
  13   1   1 313.283 17.8290   7
  14  -1   1 70.6374 5.06829   7
  14  -1   1 59.5041 5.79197   4
  14  -1   1 64.4434 7.55781  10
  14   1   1 56.0202 5.64523   4
  14   1   1 72.7920 5.28092   7
  14   1   1 62.5983 5.67106   8
  14   1   1 54.7512 7.60591  10
  15  -1   1 27.6519 2.89757   7
  15  -1   1 18.8599 2.79042   4
  15  -1   1 21.4815 4.16631  10
  15   1   1 27.1071 3.26574   4
  15   1   1 21.4969 2.64397   7
  15   1   1 23.6006 4.37746  10
  16  -1   1 -0.2357 3.00874  10
  16  -1   1 0.80810 1.55046   4
  16  -1   1 -0.8128 1.85919   7
  16   1   1 -0.3637 1.84585   4
  16   1   1 0.03387 2.50441  10
  17  -1   1 62.6334 4.58595   4
  17  -1   1 65.3645 5.49086  10
  17   1   1 71.3823 4.70940   4
  18   1   1 10.2711 1.34864   4
  17  -2  -1 4.44170 2.00252  10
  17  -2  -1 8.52878 1.53860   4
  17   2  -1 9.57629 1.64378   4
  16  -2  -1 4.27866 1.87056   4
  16  -2  -1 3.24191 3.06711  10
  16  -2  -1 2.96241 1.72052   7
  16   2  -1 1.63909 2.44543   8
  16   2  -1 4.04286 1.92176   4
  15  -2  -1 19.9637 2.43883   7
  15  -2  -1 15.6360 4.21270  10
  15  -2  -1 12.7193 2.35309   4
  15   2  -1 14.2729 3.55556  10
  15   2  -1 17.1760 2.69618   4
  15   2  -1 16.7651 2.66072   8
  14  -2  -1 7.29483 4.49829  10
  14  -2  -1 11.7439 2.85609   8
  14  -2  -1 5.06232 2.47343   4
  14  -2  -1 7.14260 2.20089   7
  14   2  -1 10.1156 2.62721   8
  14   2  -1 13.5121 3.06127   4
  14   2  -1 6.07987 2.29091   7
  14   2  -1 5.99784 4.33272  10
  13  -2  -1 205.526 12.8225   7
  13  -2  -1 199.528 14.6942  10
  13  -2  -1 208.448 13.4715   4
  13  -2  -1 202.748 13.6184   8
  13   2  -1 218.345 13.6339   8
  13   2  -1 221.366 13.0904   7
  13   2  -1 198.620 14.5517  10
  13   2  -1 203.488 13.6300   4
  12  -2  -1 90.6317 7.50845   8
  12  -2  -1 96.4458 7.41860   4
  12  -2  -1 84.1319 6.44577   9
  12  -2  -1 92.7660 6.43408   7
  12  -2  -1 91.9328 8.58875  10
  12   2  -1 87.2113 7.51083   8
  12   2  -1 99.5959 6.69936   7
  12   2  -1 86.8549 7.39387   4
  12   2  -1 99.6295 9.31818  10
  11  -2  -1 166.770 11.1277   8
  11  -2  -1 146.605 10.3213   9
  11  -2  -1 156.228 10.2285   7
  11  -2  -1 155.508 12.5363  10
  11  -2  -1 174.270 10.9345   4
  11   2  -1 164.476 11.1957   8
  11   2  -1 168.577 10.4139   7
  11   2  -1 178.324 12.4011  10
  11   2  -1 154.246 10.8934   4
  10  -2  -1 206.698 12.2232   4
  10  -2  -1 179.066 12.4127   9
  10  -2  -1 172.957 12.5711  10
  10  -2  -1 182.488 11.5773   7
 -10  -2   1 176.481 17.8352   6
  10   2  -1 192.528 12.1836   4
  10   2  -1 212.176 13.2311  10
  10   2  -1 184.428 11.6562   7
   9  -2  -1 176.949 11.2907   7
   9  -2  -1 167.318 11.9678  10
  -9  -2   1 188.218 16.1556   6
   9  -2  -1 183.805 11.8086   4
   9   2  -1 204.537 11.4308   7
   9   2  -1 194.521 11.8052   4
  -8  -2   1 16.1577 4.72003   6
  -7  -2   1 31.0340 5.43847   6
  -6  -2   1 1.04703 3.42036   6
  -6   2   1 -1.3924 1.90619   6
  -5  -2   1 18.4944 4.21421   6
   5   2  -1 19.1582 3.31446   6
  -4  -2   1 632.308 37.0609   6
   4   2  -1 583.894 36.1712   6
  -3  -2   1 713.037 41.6447   6
   3   2  -1 671.740 40.9625   6
  -2  -2   1 75.3761 6.74974   6
  -2   2   1 70.7212 4.57429   6
   2   2  -1 75.1750 5.92938   6
  -1  -2   1 907.858 53.5651   6
   1  -2  -1 907.720 52.9500   6
  -1   2   1 903.799 52.8916   6
   1   2  -1 909.324 53.2018   6
   0  -2  -1 438.841 28.3276   6
   0  -2   1 471.622 28.4962   6
   0   2  -1 496.855 28.3358   6
   0   2   1 501.701 28.2607   6
  -1  -2  -1 43.2277 4.73226   6
   1  -2   1 38.6524 3.74893   6
   1   2   1 43.8847 4.32499   6
  -2  -2  -1 13.1488 3.32953   6
   2  -2   1 19.1752 2.72829   6
   2   2   1 23.9264 3.36451   6
   3  -2   1 166.506 9.44001   6
  -3  -2  -1 138.421 11.1240   6
   3   2   1 159.031 10.7794   6
  -4  -2  -1 204.892 14.9431   6
   4   2   1 231.835 14.4166   6
  -5  -2  -1 487.431 31.8459   6
   5   2   1 533.933 31.0859   6
  -6  -2  -1 268.708 18.8802   6
   6   2   1 277.473 17.6041   6
  -7  -2  -1 609.710 38.6503   6
  -8  -2  -1 78.6993 10.1096   6
   9  -2   1 712.823 42.0529   4
   9  -2   1 710.006 42.6855  10
  -9  -2  -1 735.127 46.3341   6
   9  -2   1 672.428 41.9813   7
   9   2   1 730.071 42.5051  10
   9   2   1 732.146 42.5795   4
 -10  -2  -1 98.6129 14.1155   6
  10  -2   1 94.3987 7.00522   4
  10  -2   1 97.4202 7.61405  10
  10  -2   1 96.8990 6.48556   7
  10   2   1 109.343 6.75130   7
  10   2   1 104.625 8.01117  10
  10   2   1 92.0046 7.12330   4
  11  -2   1 136.518 9.96774   4
  11  -2   1 134.414 10.1881   8
  11  -2   1 150.066 9.33981   9
  11   2   1 158.969 10.2383   8
  11   2   1 138.485 10.8274  10
  12  -2   1 602.024 36.0015  10
  12  -2   1 590.040 35.2407   4
  12  -2   1 623.027 34.8654   7
  12   2   1 591.612 35.9815  10
  12   2   1 577.400 35.2815   4
  12   2   1 561.906 35.3084   8
  13  -2   1 294.176 19.4033  10
  13  -2   1 292.881 18.5468   4
  13  -2   1 306.498 18.0688   7
  13   2   1 304.696 18.1627   7
  13   2   1 280.240 19.5883  10
  13   2   1 293.370 18.6192   4
  13   2   1 321.191 18.6792   8
  14  -2   1 17.9315 2.42988   7
  14  -2   1 21.1977 4.43307  10
  14   2   1 18.8431 2.98842   4
  14   2   1 15.3652 3.02170   8
  14   2   1 20.9115 2.75333   7
  14   2   1 15.3098 4.45574  10
  15  -2   1 99.3957 8.86191  10
  15  -2   1 91.2941 7.09436   4
  15  -2   1 109.103 6.81117   7
  15   2   1 88.1857 8.21404  10
  15   2   1 98.5619 7.12874   4
  15   2   1 98.9909 8.04990   8
  16  -2   1 29.7584 3.40252   4
  16  -2   1 29.1882 3.95463  10
  16   2   1 33.3632 3.42910   4
  17  -2   1 1.11246 1.35546   4
  17  -2   1 0.87257 1.68376  10
  17   2   1 2.98868 1.36098   4
  17  -3  -1 18.4370 2.19045   4
  17  -3  -1 14.2671 2.21788  10
  17   3  -1 9.50108 1.89985   4
  16  -3  -1 8.29658 3.01259  10
  16  -3  -1 8.74896 1.78817   4
  16  -3  -1 10.3326 1.77123   7
  16   3  -1 9.98687 2.71683   8
  16   3  -1 8.52599 1.83770   4
  15  -3  -1 74.0741 7.66813  10
  15  -3  -1 68.7739 5.42144   7
  15  -3  -1 66.1296 5.60175   4
  15   3  -1 66.4832 5.90450   4
  15   3  -1 81.6699 6.26190   8
  14  -3  -1 1.24426 2.86467   8
  14  -3  -1 1.79735 3.84733  10
  14  -3  -1 0.59209 2.13030   4
  14  -3  -1 2.44455 1.96420   7
  14   3  -1 4.55167 2.44232   8
  14   3  -1 3.12498 3.58203  10
  14   3  -1 5.04677 2.71937   4
  13  -3  -1 165.906 12.7588  10
  13  -3  -1 173.764 11.7037   8
  13  -3  -1 174.095 11.0467   7
  13  -3  -1 193.640 11.8402   4
  13  -3  -1 170.020 11.0911   9
  13   3  -1 170.704 11.8268   4
  13   3  -1 185.120 12.0270   8
  12  -3  -1 341.113 21.6729  10
  12  -3  -1 331.904 20.4620   9
  12  -3  -1 338.920 21.0242   8
  12  -3  -1 305.052 20.3149   5
  12  -3  -1 369.897 20.9520   4
  12  -3  -1 353.631 20.3834   7
  12   3  -1 350.260 21.0259   4
  12   3  -1 304.081 20.3750   7
  12   3  -1 361.426 21.2087   8
  11  -3  -1 246.981 15.5204  10
  11  -3  -1 196.875 13.6598   5
  11  -3  -1 208.649 13.8063   9
  11  -3  -1 219.844 14.5320   8
  11   3  -1 245.885 14.6860   8
  11   3  -1 230.503 14.6185   7
  10  -3  -1 70.8538 6.59733   8
  10  -3  -1 72.2289 6.08475   4
  10  -3  -1 79.7829 6.62480  10
  10  -3  -1 81.7834 5.35553   7
  10  -3  -1 79.7621 5.68311   9
 -10  -3   1 72.2293 11.6271   6
  10   3  -1 79.2692 5.66152   7
  10   3  -1 76.6424 6.15516   4
  10   3  -1 73.4706 7.51046  10
  -9  -3   1 9.04484 5.54850   6
   9  -3  -1 5.73911 2.13690   4
   9  -3  -1 4.92597 1.65661   9
   9   3  -1 3.02141 2.62066   7
   9   3  -1 9.11006 3.18137   4
   9   3  -1 2.80350 3.56432  10
  -8  -3   1 233.635 18.1402   6
  -7  -3   1 352.757 28.0093   6
  -6  -3   1 286.394 19.9440   6
  -5  -3   1 377.170 24.0114   6
   5   3  -1 355.720 22.8588   6
  -4  -3   1 32.5978 5.02866   6
   4   3  -1 41.1412 4.57026   6
  -3  -3   1 307.092 20.1089   6
   3   3  -1 315.334 19.3737   6
  -3   3   1 305.056 18.3145   6
  -2  -3   1 1.55205 3.11969   6
   2   3  -1 1.45502 2.49622   6
  -2   3   1 0.07099 1.52842   6
  -1  -3   1 3.53744 2.93261   6
   1  -3  -1 2.46512 1.93844   6
   1   3  -1 7.14264 2.47118   6
  -1   3   1 5.67873 1.96929   6
   0  -3  -1 687.312 42.4089   6
   0  -3   1 693.494 42.5038   6
   0   3   1 723.866 42.1865   6
   0   3  -1 752.193 42.5999   6
   1  -3   1 8509.11 505.723   1
  -1  -3  -1 8875.47 510.548   1
   1   3   1 8327.72 677.441   2
   2  -3   1 4763.13 469.713   2
  -2  -3  -1 4817.27 293.229   1
   2   3   1 4874.38 448.465   2
  -3  -3  -1 567.163 36.1393   6
   3   3   1 616.230 35.7096   6
  -4  -3  -1 2.82873 3.68804   6
   4   3   1 9.70128 3.17164   6
  -5  -3  -1 1169.23 72.5104   6
   5   3   1 1251.21 71.7547   6
  -6  -3  -1 102.500 10.2826   6
   6   3   1 100.253 9.00214   6
  -7  -3  -1 10.1803 4.70131   6
   7   3   1 8.93205 3.54557   6
  -8  -3  -1 262.588 19.6903   6
   8   3   1 241.063 16.5505   6
   9  -3   1 51.3123 4.50744   4
   9  -3   1 48.8807 3.71890   7
   9  -3   1 53.8338 4.85143  10
  -9  -3  -1 44.2393 7.98884   6
   9  -3   1 52.7607 4.11791   9
   9   3   1 54.5114 5.68920  10
   9   3   1 47.0857 4.41688   4
   9   3   1 50.0825 4.13579   7
  10  -3   1 19.6917 2.51263   7
  10  -3   1 26.4606 2.58343   9
  10  -3   1 27.2206 3.72503   4
  10  -3   1 25.8569 3.66100  10
 -10  -3  -1 25.9571 7.68641   6
  10  -3   1 17.3727 3.13280   5
  10   3   1 21.7050 2.82122   4
  10   3   1 18.7437 4.06705  10
  10   3   1 20.5691 2.77474   7
  11  -3   1 11.1608 3.30213  10
  11  -3   1 11.8953 1.94121   5
 -11  -3  -1 12.1979 9.11459   6
  11  -3   1 12.9949 2.13585   9
  11  -3   1 10.6248 1.91141   7
  11   3   1 12.8061 2.58955   4
  11   3   1 11.7559 2.68722   7
  12  -3   1 774.387 44.3610  10
  12  -3   1 743.549 43.6758   4
  12  -3   1 736.920 43.3035   7
  12   3   1 713.383 43.7152   4
  12   3   1 676.183 43.7278   8
  12   3   1 803.134 44.4466  10
  12   3   1 717.696 43.3112   7
  13  -3   1 29.8331 4.64979  10
  13  -3   1 22.7892 3.23319   4
  13  -3   1 22.1316 2.57080   7
  13   3   1 19.6753 3.09824   8
  13   3   1 17.7120 2.93327   7
  13   3   1 29.7191 3.50102   4
  13   3   1 17.8522 4.67349  10
  14  -3   1 90.1674 7.84699  10
  14  -3   1 85.4107 5.79006   7
  14  -3   1 78.0050 6.56031   4
  14   3   1 89.6351 6.71793   8
  14   3   1 73.2305 7.83634  10
  14   3   1 79.5933 6.62833   4
  15  -3   1 4.09794 1.83650   4
  15  -3   1 2.87687 3.16394  10
  15  -3   1 4.17551 1.69954   7
  15   3   1 1.27880 2.93692  10
  15   3   1 4.09707 1.97971   4
  15   3   1 0.79366 2.01468   8
  16  -3   1 55.0093 5.98002  10
  16  -3   1 57.8677 4.12805   7
  16  -3   1 41.5431 4.00312   4
  16   3   1 52.9666 4.25348   4
  17  -3   1 -0.6184 2.07639  10
  17  -3   1 -0.1671 1.02437   4
  17  -4  -1 6.92708 2.17856  10
  17  -4  -1 4.36497 1.21060   4
  16  -4  -1 0.54686 1.39777   4
  16  -4  -1 0.06452 2.95317  10
  16  -4  -1 0.23541 1.39795   7
  16   4  -1 0.59642 1.61703   4
  16   4  -1 2.39805 2.02459   8
  15  -4  -1 74.3384 6.01451   4
  15  -4  -1 83.7188 7.76176  10
  15  -4  -1 84.2180 5.57956   7
  15   4  -1 77.9537 6.34618   4
  14  -4  -1 172.436 10.9521   7
  14  -4  -1 195.669 11.5882   4
  14  -4  -1 184.397 12.9789  10
  14   4  -1 159.431 11.6636   4
  14   4  -1 172.428 11.5982   8
  13  -4  -1 382.219 23.0070   4
  13  -4  -1 349.796 22.3479   7
  13  -4  -1 368.778 23.6883  10
  13   4  -1 400.009 23.3926   8
  13   4  -1 373.450 24.3557   4
  12  -4  -1 67.1067 5.28509   7
  12  -4  -1 66.0855 5.45613   9
  12  -4  -1 69.2382 5.28565   5
  12  -4  -1 78.9623 6.44869   4
  12  -4  -1 73.9837 7.53710  10
  12  -4  -1 66.9140 6.62851   8
  12   4  -1 80.5619 8.23584  10
  12   4  -1 76.6835 6.70528   8
  12   4  -1 71.1544 6.46805   4
  11  -4  -1 79.1498 6.03495   9
  11  -4  -1 82.9634 7.38426  10
  11  -4  -1 79.5281 6.45241   4
  11  -4  -1 76.4644 5.64932   5
 -11  -4   1 67.1784 12.6012   6
  11  -4  -1 64.6002 6.71698   8
  11  -4  -1 70.7942 5.33813   7
  11   4  -1 77.2778 5.76470   7
  11   4  -1 74.2874 6.39463   4
  11   4  -1 89.0989 8.45992  10
  10  -4  -1 99.2730 8.00348  10
  10  -4  -1 96.8487 6.74163   7
  10  -4  -1 110.932 7.50041   4
  10  -4  -1 101.941 8.09299   8
  10  -4  -1 100.172 6.87134   5
  10  -4  -1 103.455 7.10810   9
  10   4  -1 108.887 7.07881   7
  10   4  -1 108.574 7.50269   4
  10   4  -1 86.0328 8.60277  10
   9  -4  -1 24.2774 2.88880   5
   9  -4  -1 22.6116 2.53200   9
   9  -4  -1 21.9678 2.54077   7
  -9  -4   1 20.4785 6.97769   6
   9  -4  -1 22.1017 5.45136   8
   9  -4  -1 27.6991 4.18403  10
   9   4  -1 25.1029 5.03034  10
   9   4  -1 22.4928 2.83576   4
   9   4  -1 25.1339 2.78624   7
  -8  -4   1 143.358 13.8177   6
   8   4  -1 135.924 8.78712   7
  -7  -4   1 8.81979 4.62582   6
  -6  -4   1 580.522 37.0177   6
   6   4  -1 579.187 35.6846   6
  -5  -4   1 2390.37 145.013   6
   5   4  -1 2526.73 144.086   6
  -4  -4   1 -0.8749 3.51271   6
  -4   4   1 3.73317 2.77708   6
   4   4  -1 3.18379 3.18672   6
  -3  -4   1 655.755 41.3537   6
   3   4  -1 685.432 40.6200   6
  -3   4   1 681.626 39.7908   6
   2  -4  -1 473.759 28.4456   6
  -2  -4   1 485.991 30.1654   6
   2   4  -1 492.200 29.4482   6
  -2   4   1 479.949 28.8058   6
  -1  -4   1 247.600 16.7675   6
   1  -4  -1 248.049 15.9420   6
  -1   4   1 258.075 15.7878   6
   1   4  -1 255.010 16.2493   6
   0  -4  -1 10.0506 3.21836   6
   0  -4   1 11.2409 3.10013   6
   0   4  -1 12.9811 2.94768   6
   0   4   1 15.5734 3.16700   6
  -1  -4  -1 2118.96 127.359   6
   1  -4   1 2148.44 126.971   6
  -1   4  -1 2252.81 126.965   6
   2  -4   1 93.5775 7.01179   6
  -2  -4  -1 87.4197 8.78300   6
   2   4   1 101.346 8.08020   6
  -3  -4  -1 190.049 14.7705   6
   3   4   1 220.466 14.1827   6
  -4  -4  -1 200.084 15.5821   6
   4   4   1 236.956 15.1920   6
   5   4   1 960.797 57.6298   6
  -6  -4  -1 315.141 23.0667   6
   6   4   1 356.886 22.1702   6
  -7  -4  -1 19.4406 6.12323   6
   7   4   1 16.9910 4.28356   6
   8  -4   1 58.2354 4.32043   7
  -8  -4  -1 72.8601 9.82690   6
   8  -4   1 65.9422 5.27652  10
   8   4   1 66.6528 7.64767   6
   8   4   1 60.4373 4.81189   7
   9  -4   1 0.41026 1.61558   5
   9  -4   1 0.38539 1.26628   7
  -9  -4  -1 0.06527 5.36341   6
   9  -4   1 1.20445 2.20530  10
   9  -4   1 -1.3425 1.49403   9
   9   4   1 1.38438 1.73222   4
   9   4   1 1.25065 2.08538   7
   9   4   1 -2.5796 3.60529  10
  10  -4   1 435.437 27.2544   7
  10  -4   1 465.235 28.1078  10
  10  -4   1 459.121 27.3574   5
  10  -4   1 477.443 27.6257   4
 -10  -4  -1 427.060 33.6996   6
  10  -4   1 461.167 27.4651   9
  10   4   1 460.420 27.6651   4
  10   4   1 490.007 27.4221   7
  11  -4   1 0.52456 1.97547   4
  11  -4   1 1.94262 1.72811   9
 -11  -4  -1 -3.6672 7.84864   6
  11  -4   1 0.18302 1.52869   7
  11  -4   1 0.77336 2.88562  10
  11  -4   1 -1.6163 1.97667   5
  11   4   1 0.05969 2.12641   4
  11   4   1 -0.4816 2.41443   7
  11   4   1 -3.6324 3.86097  10
  12  -4   1 159.311 11.5815  10
  12  -4   1 169.700 10.9948   4
  12  -4   1 154.545 10.2862   7
  12   4   1 160.460 11.2067   8
  12   4   1 164.165 11.0557   4
  12   4   1 183.816 12.3453  10
  13  -4   1 67.2556 6.05841   7
  13  -4   1 69.8508 9.90761  10
  13   4   1 58.7912 8.24049  10
  14  -4   1 349.700 22.5398   4
  14  -4   1 364.103 22.2576   7
  14  -4   1 395.520 23.5160  10
  14   4   1 377.510 22.7662   4
  14   4   1 384.494 22.7018   8
  15  -4   1 -0.0663 1.59813   7
  15  -4   1 -0.5165 1.66041   4
  15  -4   1 -1.4636 3.01250  10
  15   4   1 0.61606 1.96633   8
  15   4   1 -0.9266 1.84672   4
  16  -4   1 31.2225 4.68863  10
  16  -4   1 36.2382 3.23439   7
  16  -4   1 30.2575 2.95684   4
  16   4   1 39.8253 3.41232   4
  17  -4   1 6.30524 0.98726   7
  17  -4   1 6.96933 1.86947  10
  17  -4   1 3.40167 1.50514   4
  17   4   1 6.60484 1.27348   4
  17  -5  -1 9.38425 1.70243  10
  17   5  -1 10.4749 1.70450   4
  16  -5  -1 -0.5602 2.76411  10
  16  -5  -1 1.52793 1.34177   7
  16  -5  -1 0.18481 1.30379   4
  16   5  -1 2.03848 1.39976   4
  16   5  -1 1.34192 1.53356   8
  15  -5  -1 6.42769 3.30684  10
  15  -5  -1 3.72562 1.90285   4
  15  -5  -1 4.46067 1.59321   7
  15   5  -1 6.16993 1.98700   8
  15   5  -1 9.91495 3.18105   4
  14  -5  -1 1.03050 2.14669   4
  14  -5  -1 0.88093 3.29570  10
  14  -5  -1 1.17387 1.63475   7
  14   5  -1 0.38104 2.19736   4
  14   5  -1 2.40633 2.19424   8
  13  -5  -1 -0.4564 4.48030   8
  13  -5  -1 -0.8902 2.14038   4
  13  -5  -1 -1.4347 1.56469   9
  13  -5  -1 0.48341 1.38272   5
  13  -5  -1 -0.6895 1.62719   7
  13  -5  -1 -2.3864 3.77938  10
  13   5  -1 1.86220 2.48969   4
  13   5  -1 2.26566 2.49114   8
  12  -5  -1 380.890 23.3016   5
  12  -5  -1 394.773 24.5585  10
  12  -5  -1 374.682 23.2683   7
  12  -5  -1 381.466 23.5065   9
  12  -5  -1 430.617 23.8183   4
  12   5  -1 385.443 23.8671   4
  11  -5  -1 25.9916 3.94113  10
  11  -5  -1 12.9705 2.84102   4
  11  -5  -1 18.6719 2.36964   5
  11  -5  -1 18.2024 2.31651   7
 -11  -5   1 11.8721 8.30214   6
  11  -5  -1 19.1443 2.47589   9
  11   5  -1 23.2434 4.43697  10
  11   5  -1 23.9092 3.24098   4
  10  -5  -1 87.8739 8.03621   8
  10  -5  -1 97.5468 6.68169   7
  10  -5  -1 97.4256 7.41332   4
  10  -5  -1 102.755 7.00293   9
  10  -5  -1 100.240 6.88753   5
  10  -5  -1 101.186 7.91288  10
 -10  -5   1 98.3515 14.1014   6
  10   5  -1 106.860 7.34256   4
  10   5  -1 116.263 8.93507  10
   9  -5  -1 5.74662 2.23917   4
  -9  -5   1 10.6531 8.30904   6
   9  -5  -1 6.01130 2.65547  10
   9  -5  -1 9.02551 1.67785   7
   9  -5  -1 9.25034 1.72035   5
   9  -5  -1 4.43961 2.94370   8
   9  -5  -1 9.27598 1.97342   9
   9   5  -1 11.6452 3.98975  10
   9   5  -1 10.6418 2.30931   4
  -8  -5   1 95.7316 12.0868   6
   8  -5  -1 86.8070 5.71533   7
   8  -5  -1 80.3179 6.54889  10
   8  -5  -1 86.3443 6.05460   9
   8  -5  -1 85.5633 5.91672   5
   8   5  -1 88.3804 8.73559  10
  -7  -5   1 704.267 45.2289   6
  -6  -5   1 0.64728 4.14907   6
   6   5  -1 2.40107 3.82049   6
  -5  -5   1 697.693 45.8661   6
   5   5  -1 771.865 44.9584   6
  -4  -5   1 1277.44 74.0705   6
  -4   5   1 1098.49 71.7043   6
   4   5  -1 1303.46 72.8568   6
  -3  -5   1 93.8792 10.0511   6
  -3   5   1 101.182 7.51633   6
   3   5  -1 106.966 9.15364   6
   2  -5  -1 327.550 20.0514   6
  -2  -5   1 333.620 21.9976   6
   2   5  -1 347.186 21.1641   6
  -2   5   1 314.850 21.1880   6
   1  -5  -1 315.985 20.3936   6
  -1  -5   1 318.182 21.1618   6
  -1   5   1 333.002 20.2218   6
   1   5  -1 326.596 20.5688   6
   0  -5  -1 342.604 22.3302   6
   0  -5   1 355.606 22.3599   6
   0   5  -1 352.421 21.9449   6
   0   5   1 347.024 21.8195   6
   1  -5   1 528.121 31.8351   6
  -1  -5  -1 501.792 32.3207   6
  -1   5  -1 521.125 31.7170   6
   1   5   1 533.340 31.8314   6
  -2  -5  -1 4.42187 3.90007   6
   2  -5   1 3.19313 2.29421   6
  -2   5  -1 1.03866 2.92922   6
   2   5   1 6.22947 3.16021   6
   3  -5   1 -0.2554 1.56749   6
  -3  -5  -1 0.31261 4.04039   6
   3   5   1 1.31865 3.36421   6
  -4  -5  -1 247.672 18.8253   6
   4   5   1 281.587 18.1049   6
  -5  -5  -1 477.059 33.0760   6
   5   5   1 546.596 32.3687   6
  -6  -5  -1 302.843 23.1894   6
   6   5   1 350.279 22.1001   6
  -7  -5  -1 31.6494 6.68092   6
   7   5   1 38.8273 6.10223   6
   8  -5   1 32.3089 3.29249   5
  -8  -5  -1 28.9439 7.27636   6
   8  -5   1 27.8721 3.31588   9
   8   5   1 33.2455 5.75246   6
   9  -5   1 200.893 12.7122   4
  -9  -5  -1 250.343 22.4857   6
   9  -5   1 200.844 12.5506   9
   9  -5   1 207.084 13.1595  10
   9  -5   1 192.831 12.2888   7
   9  -5   1 202.636 12.4477   5
   9   5   1 193.896 12.6610   4
  10  -5   1 347.834 22.4155   7
 -10  -5  -1 325.356 28.5935   6
  10  -5   1 369.977 22.6119   9
  10  -5   1 401.736 22.8004   4
  10  -5   1 381.002 23.2421  10
  10  -5   1 377.702 22.4891   5
  10   5   1 366.236 22.7720   4
  10   5   1 415.700 23.5680  10
  11  -5   1 3.42071 1.74129   9
 -11  -5  -1 5.69562 8.47037   6
  11  -5   1 2.43540 1.73169   5
  11  -5   1 2.75159 2.35306   4
  11  -5   1 2.94425 1.65420   7
  11  -5   1 0.06345 2.85831  10
  11   5   1 3.93284 2.33804   4
  11   5   1 2.60619 3.91994  10
  12  -5   1 102.540 8.11159  10
  12  -5   1 104.505 7.47999   4
  12  -5   1 98.4595 6.71530   7
  12  -5   1 102.135 6.86953   5
 -12  -5  -1 60.5407 16.6063   6
  12   5   1 104.747 7.55239   4
  13  -5   1 12.0934 2.64776   4
  13  -5   1 10.8810 3.51509  10
  13  -5   1 10.6215 1.91281   7
  13   5   1 15.0123 3.05972   8
  13   5   1 10.9528 2.75535   4
  14  -5   1 247.638 15.2240  10
  14  -5   1 217.639 13.9742   4
  14  -5   1 224.132 13.7057   7
  14   5   1 229.319 14.2884   4
  14   5   1 213.106 14.2032   8
  15  -5   1 33.3121 3.49079   4
  15  -5   1 39.1293 5.41190  10
  15  -5   1 41.7626 3.34325   7
  15   5   1 27.3157 4.19332   4
  15   5   1 36.1508 3.87983   8
  16  -5   1 34.9045 3.02230   7
  16  -5   1 25.8595 2.81511   4
  16  -5   1 38.6423 4.77914  10
  16   5   1 33.7830 3.06697   4
  17  -5   1 2.15081 0.64849   7
  17  -5   1 3.25921 1.43498  10
  17  -6  -1 -1.0304 1.28209  10
  16  -6  -1 0.59027 1.06964   7
  16  -6  -1 1.40835 2.00103  10
  16  -6  -1 -0.1704 1.24917   4
  16   6  -1 1.18193 1.17129   4
  16   6  -1 0.11320 1.28532   8
  15  -6  -1 1.61944 1.64002   4
  15  -6  -1 0.91525 2.82731  10
  15  -6  -1 0.30954 1.45893   7
  15   6  -1 0.96419 1.76303   8
  15   6  -1 -0.5039 1.68585   4
  14  -6  -1 14.2148 3.48916  10
  14  -6  -1 16.0572 2.41426   4
  14  -6  -1 14.0503 1.89903   7
  14   6  -1 13.3499 2.45155   4
  14   6  -1 19.5585 2.85689   8
  13  -6  -1 24.1601 3.01905   5
  13  -6  -1 29.5374 3.20345   7
  13  -6  -1 32.2352 4.07906   4
  13  -6  -1 25.3226 4.26299  10
  13   6  -1 30.0073 3.70077   8
  13   6  -1 28.4646 3.45847   4
  12  -6  -1 211.805 13.0080   7
  12  -6  -1 189.938 13.3872   4
  12  -6  -1 218.064 13.2649   9
  12  -6  -1 221.272 14.4515  10
  12  -6  -1 219.752 13.0885   5
  12   6  -1 210.483 13.5992   4
 -11  -6   1 -3.5419 8.56117   6
  11  -6  -1 -4.0347 3.23186   8
  11  -6  -1 1.65650 1.61923   7
  11  -6  -1 -1.1037 2.94011  10
  11  -6  -1 -2.3774 1.61860   5
  11  -6  -1 1.61833 2.32653   4
  11  -6  -1 0.09500 1.63828   9
  11   6  -1 3.58413 2.32726   4
  10  -6  -1 258.460 14.7377   9
  10  -6  -1 217.249 14.8075   4
  10  -6  -1 241.747 15.7469  10
  10  -6  -1 244.695 14.4425   7
  10  -6  -1 225.509 15.2343   8
 -10  -6   1 224.894 21.1479   6
   9  -6  -1 22.2463 2.73721   9
   9  -6  -1 30.8741 3.94973   4
   9  -6  -1 29.5091 3.34147   5
   9  -6  -1 24.1962 3.59621  10
   9  -6  -1 27.8127 2.79736   7
  -9  -6   1 30.6547 8.39262   6
   9   6  -1 29.2811 3.73895   4
   8  -6  -1 137.552 9.03018  10
   8  -6  -1 139.974 8.35751  11
   8  -6  -1 126.903 8.38799   5
   8  -6  -1 132.002 8.19358   7
  -8  -6   1 115.999 15.1534   6
   8  -6  -1 132.558 8.49561   9
   8   6  -1 115.663 8.47287   4
  -7  -6   1 47.4333 8.23708   6
   7  -6  -1 56.5114 5.28253   7
   7  -6  -1 72.5793 4.58641  11
   7  -6  -1 57.2217 4.72537   9
   7  -6  -1 59.9713 4.55898   5
  -6  -6   1 60.3734 8.61805   6
   6   6  -1 72.7769 8.90556   6
  -5  -6   1 74.0310 9.99687   6
   5   6  -1 81.4270 9.05409   6
  -4  -6   1 698.963 44.6960   6
   4   6  -1 722.738 43.7072   6
  -3  -6   1 2108.99 127.723   6
   3   6  -1 2230.81 126.974   6
  -3   6   1 2130.43 126.408   6
  -2  -6   1 108.870 10.2575   6
   2  -6  -1 113.266 8.28862   6
  -2   6   1 115.449 8.88482   6
   2   6  -1 116.038 9.96329   6
   1  -6  -1 1005.30 59.1427   6
   1   6  -1 922.041 59.2088   6
  -1   6   1 1049.16 59.0653   6
   0  -6   1 1759.95 102.033   6
   0  -6  -1 1649.07 101.779   6
   0   6  -1 1772.48 101.628   6
   0   6   1 1718.49 101.417   6
   1  -6   1 13.1132 3.49266   6
  -1   6  -1 14.0318 3.95858   6
   1   6   1 15.4722 3.87939   6
  -2  -6  -1 126.502 11.4635   6
   2  -6   1 135.200 9.75623   6
  -2   6  -1 127.188 10.2533   6
   3  -6   1 268.482 16.4875   6
  -3  -6  -1 258.915 19.1013   6
   3   6   1 274.812 18.2450   6
  -4  -6  -1 100.432 10.9717   6
   4   6   1 115.292 10.1272   6
  -5  -6  -1 209.842 17.2972   6
   5   6   1 240.341 16.4538   6
  -6  -6  -1 78.8840 10.3224   6
   6   6   1 81.8174 9.12701   6
   7  -6   1 73.2276 5.46745   9
  -7  -6  -1 74.4653 10.7410   6
   7  -6   1 77.9104 5.33663  11
   7  -6   1 73.8832 5.12710   7
   7  -6   1 71.2829 5.84446  10
   7  -6   1 79.3697 5.42236   5
   7   6   1 91.6511 9.56224   6
   8  -6   1 67.2047 4.82411   7
  -8  -6  -1 91.0647 16.9559   6
   8  -6   1 73.5796 5.98526  10
   8  -6   1 71.9788 5.25795   5
   8  -6   1 70.8349 5.30074   9
   8   6   1 69.5007 9.62297   6
  -9  -6  -1 176.689 18.0413   6
   9  -6   1 185.405 11.3501   5
   9  -6   1 177.526 11.9150  10
   9  -6   1 188.096 11.4737   9
   9  -6   1 182.294 11.1247   7
   9  -6   1 168.455 11.5713   4
   9   6   1 183.144 11.5192   4
  10  -6   1 10.4042 1.81437   7
  10  -6   1 10.4251 2.18670   9
  10  -6   1 13.2076 3.11853  10
  10  -6   1 11.8339 2.89106   5
 -10  -6  -1 4.72054 6.57080   6
  10  -6   1 7.27649 2.32729   4
  10   6   1 12.2375 2.56319   4
  11  -6   1 107.521 7.23397   7
  11  -6   1 111.900 7.61425   9
  11  -6   1 112.661 8.65226  10
  11  -6   1 117.298 8.02322   4
 -11  -6  -1 95.9178 15.5037   6
  11  -6   1 106.377 7.50313   5
  11   6   1 112.574 7.99286   4
  12  -6   1 182.780 11.4269   4
  12  -6   1 174.110 12.0609  10
  12  -6   1 167.597 11.0098   5
  12  -6   1 170.539 10.8803   7
  12   6   1 182.456 11.5911   4
  13  -6   1 41.0387 4.30023   4
  13  -6   1 49.6747 6.02984  10
  13  -6   1 46.6217 3.68295   7
  13   6   1 38.4783 5.05575   8
  13   6   1 44.7618 4.82872   4
  14  -6   1 178.361 12.0741  10
  14  -6   1 173.789 10.6981   7
  14  -6   1 178.273 11.2334   4
  14   6   1 183.724 11.2385   4
  14   6   1 153.468 11.0823   8
  15  -6   1 6.84347 2.65691  10
  15  -6   1 7.22860 1.69502   4
  15  -6   1 9.19474 1.51389   7
  15   6   1 9.72184 1.90997   4
  15   6   1 6.27936 1.93997   8
  16  -6   1 0.68705 1.84003  10
  16  -6   1 0.70820 1.10319   7
  16   6   1 -0.3621 0.93394   4
  17  -6   1 0.34309 1.22311  10
  16  -7  -1 20.9974 2.85917  10
  16  -7  -1 19.4082 1.87707   7
  16   7  -1 17.0653 2.21942   8
  15  -7  -1 3.00455 2.69758  10
  15  -7  -1 6.59926 1.39851   7
  15  -7  -1 4.84450 1.57871   4
  15   7  -1 4.60385 1.63688   8
  15   7  -1 4.13613 1.53656   4
  14  -7  -1 9.57782 2.12752   4
  14  -7  -1 14.0802 1.84228   7
  14  -7  -1 16.2512 3.50502  10
  14   7  -1 16.5917 2.74087   8
  14   7  -1 15.0069 2.25684   4
  13  -7  -1 28.6348 4.18976  10
  13  -7  -1 25.0667 2.66906   7
  13  -7  -1 22.0483 2.34558   5
  13   7  -1 20.7532 3.22750   8
  13   7  -1 19.8710 2.78289   4
  12  -7  -1 117.011 8.85768   5
 -12  -7   1 97.9634 18.2363   6
  12  -7  -1 127.968 8.68703   4
  12  -7  -1 133.574 9.16983   9
  12   7  -1 119.390 8.56343   4
  11  -7  -1 47.6120 4.93858   4
  11  -7  -1 43.7971 5.61229  10
  11  -7  -1 44.9766 3.82502   7
  11  -7  -1 42.3115 4.12789   5
 -11  -7   1 42.5183 11.6843   6
  11  -7  -1 45.0836 4.31474   9
  11   7  -1 41.8266 4.66710   4
  10  -7  -1 218.987 13.5436   9
  10  -7  -1 218.430 13.4458   5
 -10  -7   1 196.445 20.0525   6
  10  -7  -1 228.949 13.8010   4
  10  -7  -1 214.442 14.2799  10
  10  -7  -1 214.646 13.2258   7
  10   7  -1 208.920 13.6313   4
   9  -7  -1 113.321 8.12830  10
   9  -7  -1 119.496 7.96322   9
  -9  -7   1 103.596 14.3370   6
   9  -7  -1 106.333 7.01600   7
   9  -7  -1 105.481 7.30437   5
   9   7  -1 94.1961 7.32500   4
  -8  -7   1 14.1650 6.75715   6
   8  -7  -1 16.3210 3.53015   4
   8  -7  -1 16.2980 2.81054  10
   8  -7  -1 12.8517 2.12199   9
   8  -7  -1 16.4838 2.01855   7
   8  -7  -1 18.2732 2.24456   5
   8  -7  -1 16.4952 2.16253  11
   8   7  -1 10.4079 2.40064   4
   7  -7  -1 19.4543 2.22064  11
   7  -7  -1 17.3920 2.70548  10
   7  -7  -1 18.3353 2.30938   9
   6  -7  -1 220.939 13.1734   9
  -6  -7   1 209.196 17.8435   6
   6  -7  -1 205.193 13.0178  11
   6  -7  -1 203.772 12.9834   5
   6   7  -1 240.939 16.8773   6
  -5  -7   1 23.9684 6.08400   6
   5   7  -1 28.8259 5.70908   6
  -4  -7   1 79.8669 10.2538   6
  -4   7   1 77.0005 7.49996   6
   4   7  -1 81.2507 9.11680   6
  -3  -7   1 88.9218 9.92674   6
  -3   7   1 84.1909 7.67723   6
   3   7  -1 82.9960 9.12572   6
  -2  -7   1 9.02683 4.17731   6
   2  -7  -1 13.0817 2.94216   6
   2   7  -1 16.1644 4.49953   6
  -2   7   1 9.23756 3.53186   6
  -1  -7   1 153.341 12.6165   6
  -1   7   1 154.556 11.5090   6
   1   7  -1 151.071 12.1871   6
   0  -7  -1 174.228 13.3092   6
   0  -7   1 179.656 13.5801   6
   0   7   1 174.456 12.9652   6
  -1  -7  -1 900.281 55.2576   6
   1  -7   1 909.413 54.6479   6
   1   7   1 872.414 54.6112   6
  -1   7  -1 944.862 54.7924   6
  -2  -7  -1 443.861 29.0060   6
   2  -7   1 466.072 27.5274   6
  -2   7  -1 419.347 27.8880   6
   2   7   1 430.277 28.0423   6
  -3  -7  -1 12.8538 5.30343   6
   3  -7   1 9.79424 2.40163   6
   3   7   1 16.8674 4.35196   6
  -4  -7  -1 842.394 55.0793   6
   4   7   1 930.651 54.1981   6
  -5  -7  -1 582.984 40.0301   6
   5   7   1 648.072 38.9479   6
   6  -7   1 223.738 13.8903   5
   6  -7   1 232.029 13.9983   9
   6  -7   1 221.232 13.7567   7
  -6  -7  -1 225.523 18.8965   6
   6  -7   1 225.026 13.8450  11
   6   7   1 254.525 17.5184   6
   7  -7   1 88.5747 6.27718   5
   7  -7   1 82.7499 5.94262   7
  -7  -7  -1 105.979 13.8896   6
   7  -7   1 101.982 6.27315  11
   7  -7   1 87.2665 6.33709   9
   7  -7   1 101.865 7.82938  10
   7   7   1 83.8174 10.4938   6
   8  -7   1 523.885 29.9256   9
   8  -7   1 505.369 29.6897   7
   8  -7   1 523.947 29.8560   5
   8  -7   1 512.140 30.3614  10
  -8  -7  -1 525.904 35.5920   6
   8   7   1 488.806 33.1559   6
   8   7   1 449.940 29.7847   4
   9  -7   1 407.366 22.8100  10
   9  -7   1 394.810 22.5168   5
   9  -7   1 324.894 22.6566   9
  -9  -7  -1 374.229 28.9229   6
   9  -7   1 327.133 21.9785   4
   9   7   1 360.361 21.9420   4
  10  -7   1 -1.0173 2.29733   4
  10  -7   1 -0.9991 1.42661   7
  10  -7   1 0.49054 2.58373  10
  10  -7   1 0.02296 1.68943   9
 -10  -7  -1 1.25235 7.51515   6
  10  -7   1 0.81775 1.68855   5
  10   7   1 1.03920 1.94224   4
  11  -7   1 10.9358 2.11220   5
  11  -7   1 11.0498 3.00140  10
 -11  -7  -1 9.72144 8.74992   6
  11  -7   1 4.46537 2.25608   4
  11  -7   1 9.59717 1.75691   7
  11   7   1 11.3996 2.38748   4
  12  -7   1 7.70369 2.28557   4
  12  -7   1 8.21437 1.73786   5
 -12  -7  -1 7.61287 18.8530   6
  12  -7   1 11.7885 2.04251   7
  12  -7   1 14.3865 3.38590  10
  12   7   1 12.4148 2.58565   4
  13  -7   1 9.00204 2.20127   4
  13  -7   1 14.7204 3.38125  10
  13  -7   1 13.5259 1.83665   7
  13   7   1 17.9939 2.51084   4
  13   7   1 13.3650 2.63518   8
  14  -7   1 21.2779 3.52363  10
  14  -7   1 22.7154 2.32539   7
  14   7   1 24.3646 2.96801   4
  14   7   1 25.0015 3.47334   8
  15   7   1 150.682 9.87207   8
  16  -7   1 0.61857 0.97327   7
  16  -7   1 1.21991 2.13004  10
  16  -8  -1 7.08150 1.47758  10
  16  -8  -1 7.99189 1.30987   7
  15  -8  -1 0.77608 0.92515   7
  15  -8  -1 0.28837 2.31918  10
  15   8  -1 0.66533 1.43431   8
  14  -8  -1 37.5111 2.98505   7
  14  -8  -1 33.7645 5.00453  10
  14   8  -1 34.2011 3.90187   8
  14   8  -1 27.1088 3.39424   4
  13  -8  -1 1.20494 1.32824   7
  13  -8  -1 2.17355 2.88296  10
  13  -8  -1 1.31380 1.28820   5
  13  -8  -1 1.15093 2.57998   4
  13   8  -1 1.08641 2.25601   8
  13   8  -1 4.75099 2.90021   4
  12  -8  -1 2.33576 1.46891   7
  12  -8  -1 4.20825 3.17702  10
  12  -8  -1 3.47123 2.35254   4
  12  -8  -1 0.97942 1.65160   5
  12   8  -1 3.69239 1.92624   4
  11  -8  -1 7.13141 1.78342   5
  11  -8  -1 4.21713 1.57970   7
  11  -8  -1 5.56975 2.89115  10
 -11  -8   1 9.52815 9.26193   6
  11  -8  -1 7.05768 2.03755   9
  11  -8  -1 6.45533 2.78847   4
 -10  -8   1 64.9917 12.4112   6
  10  -8  -1 74.8980 5.68852   5
  10  -8  -1 66.1011 6.33718  10
  10  -8  -1 66.4451 5.57288   9
  10  -8  -1 82.9285 6.24380   4
  10  -8  -1 75.5838 5.11305   7
  10   8  -1 67.3579 5.68394   4
  -9  -8   1 0.44539 5.29167   6
   9  -8  -1 -3.8027 3.78895   8
   9  -8  -1 4.35184 1.83150   5
  -9  -8   1 9.16035 4.69769   3
   9  -8  -1 1.83110 2.52804  10
   9  -8  -1 3.14643 1.53228   7
   9  -8  -1 4.58067 2.58182   4
   9  -8  -1 3.35857 1.68862   9
   8  -8  -1 781.904 47.3946  10
   8  -8  -1 850.076 47.0062  11
   8  -8  -1 849.231 47.1376   9
   8  -8  -1 803.365 46.9634   5
   8  -8  -1 812.570 46.8483   7
   8  -8  -1 772.547 47.4575   4
  -8  -8   1 727.423 47.5075   3
   7  -8  -1 423.624 24.5813   9
   7  -8  -1 406.399 24.8322  10
  -7  -8   1 437.997 25.2119   3
   7  -8  -1 400.867 24.4247   5
   7  -8  -1 402.504 24.3271   7
   7  -8  -1 403.914 24.4226  11
  -7  -8   1 394.521 29.4585   6
   6  -8  -1 116.957 8.27988   7
   6  -8  -1 113.748 8.52918  10
   6  -8  -1 122.352 8.03402   9
  -6  -8   1 126.108 8.99423   3
   6  -8  -1 122.013 7.90629  11
   6  -8  -1 126.023 7.90289   5
  -6  -8   1 125.143 13.2813   6
   6   8  -1 131.224 12.7788   6
   5  -8  -1 9.50405 1.70667   5
  -5  -8   1 10.6254 5.51526   6
   5  -8  -1 8.85340 1.62436   7
   5  -8  -1 8.75618 1.77915  11
   5  -8  -1 8.15459 1.66853   9
   5   8  -1 10.2475 4.77464   6
  -4  -8   1 198.758 16.6024   6
  -4   8   1 190.955 14.3040   6
   4   8  -1 201.000 15.5107   6
  -3  -8   1 24.4799 5.93078   6
   3   8  -1 30.9060 5.72073   6
  -3   8   1 28.5723 4.89033   6
   2  -8  -1 12.3773 4.17225   6
  -2  -8   1 9.71589 4.73468   6
   2   8  -1 10.7124 4.51230   6
  -2   8   1 13.1429 3.96133   6
   1  -8  -1 462.366 29.0068   6
  -1  -8   1 475.977 30.1983   6
  -1   8   1 467.931 29.1708   6
   1   8  -1 431.923 29.4246   6
   0  -8  -1 163.395 12.8050   6
   0  -8   1 153.959 12.8832   6
   0   8  -1 165.552 13.0093   6
   0   8   1 155.588 12.2868   6
  -1  -8  -1 77.4330 9.26649   6
   1  -8   1 76.6111 8.33195   6
  -1   8  -1 87.8228 9.20693   6
   1   8   1 82.2383 8.70501   6
  -2  -8  -1 258.704 19.2903   6
   2  -8   1 267.086 17.4643   6
   2   8   1 256.124 18.3054   6
   3  -8   1 549.702 33.4515   6
  -3  -8  -1 582.585 36.9266   6
   3   8   1 560.987 35.5564   6
  -4  -8  -1 192.624 16.6648   6
   4   8   1 194.249 15.0816   6
  -5  -8  -1 228.771 18.4112   6
   5  -8   1 202.424 13.2801   7
  -5  -8  -1 252.129 15.5590   3
   5  -8   1 218.538 13.5197   9
   5  -8   1 218.714 13.4898  11
   5  -8   1 213.575 13.4519   5
   5   8   1 235.714 17.1036   6
   6  -8   1 55.9917 4.34758  11
   6  -8   1 57.4194 4.51802   9
   6  -8   1 55.9809 4.47055   5
  -6  -8  -1 52.1009 8.76812   6
   6  -8   1 55.9459 4.10396   7
  -6  -8  -1 66.3323 8.13091   3
   6   8   1 69.1894 8.90567   6
   7  -8   1 18.2156 2.25908   5
  -7  -8  -1 8.06874 3.43429   3
  -7  -8  -1 11.2361 7.09698   6
   7  -8   1 18.3045 2.30588   9
   7  -8   1 17.8634 2.16272  11
   7  -8   1 16.6620 2.04193   7
   7  -8   1 16.0467 2.69271  10
   7   8   1 17.3720 5.95056   6
  -8  -8  -1 3.56481 3.19724   3
  -8  -8  -1 9.65036 6.60428   6
   8  -8   1 5.81201 1.99445   9
   8  -8   1 5.56401 1.56079   7
   8  -8   1 8.17388 1.85080  11
   8  -8   1 0.96591 1.76183   5
   8  -8   1 9.84034 2.57737  10
   8   8   1 3.32579 1.66681   4
   8   8   1 3.81251 5.23491   6
  -9  -8  -1 49.6167 10.1796   6
   9  -8   1 44.7725 3.75325   7
   9  -8   1 47.1140 4.34014   9
   9  -8   1 54.3927 5.15574  10
   9  -8   1 51.2801 4.44554   5
   9   8   1 40.8935 4.29526   4
  10  -8   1 51.0113 4.01476   7
  10  -8   1 47.9365 4.50031   5
  10  -8   1 52.5483 5.20315  10
 -10  -8  -1 33.4317 10.1341   6
  10   8   1 51.3295 4.74871   4
  11  -8   1 149.005 9.37077   7
 -11  -8  -1 148.740 21.2379   6
  11  -8   1 145.984 9.62817   5
  11  -8   1 152.668 10.5622  10
  12  -8   1 49.8526 5.43363  10
  12  -8   1 48.8340 3.94485   7
  12  -8   1 47.6997 4.20952   5
  12   8   1 45.3242 4.58362   4
  13  -8   1 3.61364 2.77969  10
  13  -8   1 5.83086 1.38270   7
  13   8   1 5.28129 2.28765   8
  13   8   1 5.23034 2.59037   4
  14  -8   1 1.20707 1.54156   7
  14  -8   1 -0.1334 2.70042  10
  14   8   1 -0.1662 1.59368   8
  14   8   1 -0.2078 1.38712   4
  15  -8   1 24.0795 2.95111  10
  15  -8   1 21.3575 1.97513   7
  15   8   1 20.9564 2.51859   8
  15   8   1 17.5924 2.50341   4
  16  -8   1 17.6519 2.36151  10
  16  -8   1 16.4772 1.50587   7
  15  -9  -1 54.5403 4.63156  10
  15  -9  -1 66.6997 4.08275   7
  15   9  -1 70.4138 4.54237   8
  14  -9  -1 68.8865 5.84850  10
  14  -9  -1 71.8672 4.67353   7
  14   9  -1 74.2127 5.45929   8
  13  -9  -1 20.4563 2.41387   7
  13  -9  -1 30.9962 4.92895  10
  13   9  -1 23.6711 3.07160   8
  12  -9  -1 0.89150 2.57091  10
  12  -9  -1 -0.7442 1.30333   5
  12  -9  -1 -1.4472 1.25121   7
  12   9  -1 1.74154 2.20316   4
  11  -9  -1 55.3438 4.55230   5
  11  -9  -1 54.5330 5.71165  10
  11  -9  -1 60.8278 4.70033   9
  11  -9  -1 53.0827 4.03046   7
  11   9  -1 44.8473 4.70427   4
 -10  -9   1 125.640 10.2975   3
  10  -9  -1 120.973 8.76590  10
  10  -9  -1 118.530 8.08437   5
  10  -9  -1 123.423 8.23741   9
  10  -9  -1 121.484 7.82437   7
  -9  -9   1 387.788 24.2099   3
   9  -9  -1 379.558 23.4735   5
  -9  -9   1 358.285 30.1511   6
   9  -9  -1 400.962 23.3255   7
   9  -9  -1 394.702 24.0260  10
   9  -9  -1 411.721 23.6145   9
   8  -9  -1 6.47658 1.86026   5
  -8  -9   1 2.97401 6.46227   6
   8  -9  -1 5.61861 1.63606   7
   8  -9  -1 -1.0503 4.04850   8
  -8  -9   1 10.1193 4.59898   3
   8  -9  -1 6.37851 4.24579  10
   8  -9  -1 6.53812 1.81250   9
   8  -9  -1 9.02333 1.91276  11
   7  -9  -1 3.58237 1.48624   7
  -7  -9   1 3.32875 2.59540   3
   7  -9  -1 4.02273 1.67837   9
   7  -9  -1 5.57238 2.28854  10
   7  -9  -1 4.68844 1.75608   5
   7  -9  -1 0.73011 4.04735   8
  -7  -9   1 1.93985 5.26356   6
   7  -9  -1 2.48645 1.72317  11
  -6  -9   1 39.4580 5.05155   3
   6  -9  -1 32.2953 3.46141   9
   6  -9  -1 32.8788 4.03182  10
   6  -9  -1 34.4736 3.52687   5
   6  -9  -1 28.1357 5.12355   8
   6  -9  -1 35.6438 3.40793  11
  -6  -9   1 25.2420 6.87141   6
   6  -9  -1 35.4661 3.07350   7
   5  -9  -1 54.6963 7.48904   8
   5  -9  -1 69.3770 4.78988   7
  -5  -9   1 78.2896 11.0339   6
   5  -9  -1 71.9644 5.15288  11
  -5  -9   1 82.6677 6.27833   3
   5  -9  -1 75.3269 5.19782   5
   5  -9  -1 64.0898 5.11101   9
   5   9  -1 71.3625 10.1448   6
   4  -9  -1 -0.2700 1.12683   7
   4  -9  -1 0.33374 1.30715   9
  -4  -9   1 -2.8990 4.87821   6
   4  -9  -1 1.86261 2.47938  11
   4   9  -1 -1.5540 4.78877   6
   3  -9  -1 86.4278 6.09055  11
  -3  -9   1 101.123 6.94348   3
  -3  -9   1 104.288 10.9641   6
   3  -9  -1 83.3475 6.01563   5
  -3   9   1 93.7187 9.69511   6
   3   9  -1 90.0395 10.2750   6
   2  -9  -1 99.2022 8.00506   6
  -2  -9   1 98.7817 11.0625   6
   2   9  -1 94.9155 10.1309   6
  -2   9   1 100.372 9.51297   6
  -1  -9   1 11.6601 4.38112   6
   1  -9  -1 15.6916 4.17294   6
  -1   9   1 11.6596 4.50902   6
   1   9  -1 17.5862 5.04820   6
   0  -9  -1 0.65413 3.62778   6
   0  -9   1 -0.3475 3.62202   6
   0   9   1 -1.8705 3.14994   6
   0   9  -1 2.36628 4.08937   6
  -1  -9  -1 10.6737 4.85541   6
   1  -9   1 19.3439 4.68943   6
   1   9   1 14.6769 4.67203   6
  -2  -9  -1 114.481 8.87279   3
  -2  -9  -1 137.853 12.9832   6
   2  -9   1 142.988 10.4463   6
   2   9   1 145.037 11.7797   6
   3  -9   1 485.014 31.2685   5
  -3  -9  -1 559.745 35.5162   6
  -3  -9  -1 578.229 31.8873   3
   3   9   1 509.960 34.0097   6
   4  -9   1 43.8469 4.03405   9
  -4  -9  -1 52.9250 8.93135   6
   4  -9   1 46.0465 3.78500  11
   4   9   1 43.4392 7.76828   6
   5  -9   1 425.788 24.6008  11
   5  -9   1 385.431 24.2733   3
   5  -9   1 392.819 24.5341   5
  -5  -9  -1 431.116 25.2146   3
  -5  -9  -1 434.254 30.0001   6
   5  -9   1 398.435 24.4353   7
   5  -9   1 422.215 24.6451   9
   5   9   1 437.193 28.3299   6
   6  -9   1 39.6882 3.89891   9
   6  -9   1 42.3970 3.94505   5
   6  -9   1 45.6824 3.75726  11
  -6  -9  -1 53.1590 9.67857   6
   6  -9   1 41.1143 4.37928  10
  -6  -9  -1 46.9763 5.44234   3
   6  -9   1 38.7301 3.39897   7
   6   9   1 46.1842 8.04278   6
   7  -9   1 5.27995 1.97834   9
   7  -9   1 5.12578 1.89762   5
  -7  -9  -1 4.02087 6.35101   6
   7  -9   1 6.85422 1.74681  11
   7  -9   1 3.44815 2.17968  10
   7  -9   1 6.64648 1.57814   7
  -7  -9  -1 5.64948 2.88480   3
   7   9   1 7.98145 5.57984   6
   8  -9   1 43.4474 4.26301   9
  -8  -9  -1 43.3196 4.98138   3
   8  -9   1 38.5418 4.10677   5
   8  -9   1 39.7994 3.65329   7
  -8  -9  -1 36.4473 9.24677   6
   8   9   1 39.8440 7.85582   6
   8   9   1 53.4311 4.67936   4
   9  -9   1 51.2250 5.00499  10
  -9  -9  -1 51.3495 6.27000   3
   9  -9   1 50.1808 3.92171   7
   9  -9   1 50.7385 4.46230   5
  -9  -9  -1 53.5911 11.1987   6
   9   9   1 41.0541 4.31990   4
 -10  -9  -1 119.438 17.3513   6
  10  -9   1 144.465 8.89597   7
 -10  -9  -1 142.856 12.2415   3
  10  -9   1 145.022 9.22168   5
  10  -9   1 142.725 9.82294  10
  10   9   1 132.811 9.49311   4
  11  -9   1 6.86813 2.75527  10
  11  -9   1 5.89309 1.50614   7
  11  -9   1 5.56199 1.58404   5
  11   9   1 8.10796 2.00378   4
  12  -9   1 59.2588 4.48844   7
  12  -9   1 58.3933 5.84822  10
  12   9   1 66.0730 5.50438   4
  13  -9   1 31.4420 3.71217  10
  13  -9   1 24.7291 2.47880   7
  13   9   1 30.6601 3.36629   8
  13   9   1 20.7232 2.94984   4
  14  -9   1 17.1308 1.89206   7
  14  -9   1 13.7913 2.54704  10
  14   9   1 18.5696 2.19147   8
  15  -9   1 5.88929 1.82269  10
  15  -9   1 6.06291 0.97883   7
  15  10  -1 38.5191 2.72809   8
  14 -10  -1 0.71894 1.08120   7
  14 -10  -1 -1.1210 1.76160  10
  14  10  -1 -1.0257 1.42100   8
  13 -10  -1 29.3072 2.43362   7
  13 -10  -1 21.0933 3.07846  10
  13  10  -1 29.4234 3.56603   8
  12 -10  -1 -0.5962 2.40158  10
  12 -10  -1 -0.4297 1.15474   7
  12 -10  -1 -0.6977 1.16773   5
  11 -10  -1 19.3348 2.27479   5
  11 -10  -1 16.2962 3.06983  10
  11 -10  -1 16.4847 1.92951   7
  10 -10  -1 1.30724 1.62880   5
  10 -10  -1 1.66920 2.48470  10
  10 -10  -1 1.33436 1.59481   9
 -10 -10   1 3.52560 7.90246   6
 -10 -10   1 -1.8796 2.62333   3
  10 -10  -1 1.32287 1.36821   7
   9 -10  -1 66.1388 5.22387   5
  -9 -10   1 40.5363 9.74271   6
   9 -10  -1 69.4311 5.24330   9
  -9 -10   1 67.1194 6.34324   3
   9 -10  -1 67.8526 4.77366   7
   9 -10  -1 61.8926 5.75459  10
  -8 -10   1 39.4687 5.41378   3
   8 -10  -1 42.8971 4.66154  10
   8 -10  -1 46.0923 4.09578  11
   8 -10  -1 43.7682 4.08515   9
   8 -10  -1 35.6159 5.41481   8
   8 -10  -1 46.7963 4.02718   5
  -8 -10   1 42.4554 9.78324   6
   8 -10  -1 43.7044 3.62716   7
   7 -10  -1 538.190 31.3983  11
   7 -10  -1 504.002 31.3441   5
   7 -10  -1 520.957 31.2387   7
  -7 -10   1 545.448 31.9527   3
  -7 -10   1 529.977 37.5888   6
   7 -10  -1 540.289 31.4653   9
  -6 -10   1 256.749 15.7511   3
   6 -10  -1 244.248 14.7917   7
  -6 -10   1 265.643 21.5160   6
   6 -10  -1 227.835 16.5077   8
   6 -10  -1 241.493 15.2943  10
   5 -10  -1 20.4213 2.95145  10
   5 -10  -1 26.2062 3.01597   9
   5 -10  -1 22.6723 2.50001  11
  -5 -10   1 22.1982 3.18695   3
   5 -10  -1 20.6748 2.53391   7
  -5 -10   1 27.9101 7.70204   6
   5 -10  -1 19.0277 2.31052   5
   5 -10  -1 28.6992 4.96840   8
   4 -10  -1 86.8289 6.38934   5
   4 -10  -1 88.3563 6.08624   7
  -4 -10   1 95.2630 7.19476   3
   4 -10  -1 98.7579 6.45206  11
  -4 -10   1 101.190 12.4113   6
   4 -10  -1 100.273 6.46360   9
   4  10  -1 95.9010 11.3289   6
  -3 -10   1 5.67937 2.22381   3
  -3 -10   1 8.10988 5.16453   6
   3 -10  -1 7.43434 1.63524   3
   3 -10  -1 7.39620 1.58924   5
   3 -10  -1 8.35266 1.75256  11
   3  10  -1 7.50244 4.86978   6
  -3  10   1 14.3389 5.69890   6
  -2 -10   1 418.991 23.3535   3
  -2 -10   1 411.325 27.2991   6
   2 -10  -1 386.311 23.3671   9
   2 -10  -1 329.327 23.5092   6
   2 -10  -1 347.722 22.8966  11
  -2  10   1 431.507 26.5287   6
   2  10  -1 404.167 26.6603   6
   1 -10  -1 138.350 10.2359  11
   1 -10  -1 129.619 9.53416   5
   1 -10  -1 174.381 12.1797   6
  -1 -10   1 148.661 9.69696   3
   1 -10  -1 137.822 9.72871   3
   1  10  -1 179.370 14.0975   6
  -1  10   1 170.406 13.2125   6
   0 -10  -1 40.8109 6.26266   6
   0 -10   1 33.0908 3.63590   3
   0 -10  -1 33.1465 3.80909   3
   0 -10   1 30.0975 3.07971  11
   0 -10   1 40.3667 6.69516   6
   0  10   1 33.0137 5.83855   6
   1 -10   1 2.12253 3.54861   6
   1 -10   1 1.44006 1.55279   3
  -1 -10  -1 0.57314 1.94925   3
   1 -10   1 4.79277 1.72793   5
  -1 -10  -1 6.59700 5.59232   6
   1 -10   1 2.74647 1.52701  11
   1  10   1 5.94251 4.43779   6
   2 -10   1 293.464 18.3692   6
  -2 -10  -1 270.629 17.0140   3
   2 -10   1 267.027 16.6093   3
  -2 -10  -1 290.235 20.9082   6
   2 -10   1 254.686 17.4116   5
   2  10   1 287.868 21.0426   6
   3 -10   1 79.5596 5.37707  11
  -3 -10  -1 91.8630 11.6498   6
   3 -10   1 77.0384 5.32307   3
   3 -10   1 71.4952 5.38210   5
   3  10   1 78.9408 10.0389   6
   4 -10   1 83.4001 5.77815   5
   4 -10   1 87.7112 5.57915   3
  -4 -10  -1 90.0661 12.1907   6
   4 -10   1 76.0161 6.38403  10
   4 -10   1 77.3884 5.76465  11
  -4 -10  -1 98.7570 6.95781   3
   4  10   1 79.7761 10.6546   6
  -5 -10  -1 530.616 34.5484   6
   5 -10   1 455.766 28.6949   5
   5 -10   1 468.909 28.5791   7
   5 -10   1 491.389 28.7347  11
  -5 -10  -1 500.589 29.2869   3
   5 -10   1 472.989 29.0257  10
   5 -10   1 467.682 28.3798   3
   5  10   1 521.088 32.9204   6
  -6 -10  -1 109.760 9.39321   3
   6 -10   1 95.0782 7.20004  10
  -6 -10  -1 112.339 14.3494   6
   6 -10   1 103.272 8.09383   5
   6  10   1 95.3678 12.2094   6
  -7 -10  -1 239.224 15.0040   3
   7 -10   1 225.384 13.8827   7
   7 -10   1 222.635 14.5014  10
   7 -10   1 233.698 14.0301  11
   7 -10   1 218.337 14.0703   5
  -7 -10  -1 238.309 21.3261   6
  -8 -10  -1 13.6212 7.86372   6
   8 -10   1 10.2208 1.98838  11
   8 -10   1 7.43176 2.28015  10
   8 -10   1 8.70461 1.76157   7
  -8 -10  -1 10.9545 3.03253   3
   8 -10   1 8.35848 1.92662   5
  -9 -10  -1 3.08836 2.40537   3
  -9 -10  -1 4.83268 7.65532   6
   9 -10   1 1.58284 1.40946   7
   9 -10   1 4.92178 1.64083   5
   9 -10   1 3.20685 2.32885  10
 -10 -10  -1 76.4468 6.74337   3
  10 -10   1 67.5042 5.35653   5
  10 -10   1 62.1878 6.00287  10
  10 -10   1 70.6524 4.86125   7
  11 -10   1 67.9775 5.64727  10
  11 -10   1 67.4324 5.07676   5
  11 -10   1 65.8602 4.71972   7
  12 -10   1 33.5492 4.17930  10
  12 -10   1 36.5157 3.09349   7
  13 -10   1 12.1349 1.48364   7
  13 -10   1 8.28726 2.51384  10
  13  10   1 8.46749 2.25238   8
  14 -10   1 2.81613 0.83918   7
  14 -10   1 2.18244 2.46487  10
  14  10   1 4.69093 1.58643   8
  15 -10   1 -0.2641 0.60245   7
  14 -11  -1 27.9394 2.17305   7
  14  11  -1 30.5121 2.64286   8
  13 -11  -1 9.33200 1.17741   7
  13 -11  -1 9.28007 2.18590  10
  13  11  -1 8.71923 1.91491   8
  12 -11  -1 0.54293 0.99155   7
  12 -11  -1 0.01376 2.13164  10
  12 -11  -1 1.46816 1.40851   5
  11 -11  -1 52.9039 6.66192  10
  11 -11  -1 56.5623 4.46986   5
  11 -11  -1 55.4436 4.03747   7
 -11 -11   1 59.0245 5.54278   3
  10 -11  -1 56.6056 5.39001  10
  10 -11  -1 56.8255 4.13969   7
  10 -11  -1 51.6905 4.54394   5
 -10 -11   1 55.7589 5.54002   3
   9 -11  -1 5.51352 2.35591  10
   9 -11  -1 4.76581 1.63021   5
  -9 -11   1 5.50936 7.89785   6
   9 -11  -1 5.80718 1.51147   7
  -9 -11   1 5.71372 2.62358   3
   8 -11  -1 32.0508 3.57651  11
   8 -11  -1 28.0676 3.53159   9
   8 -11  -1 30.2595 4.13255  10
   8 -11  -1 34.8519 2.93074   7
  -8 -11   1 23.2188 8.03990   6
  -8 -11   1 32.5352 3.94642   3
  -7 -11   1 59.8594 5.70344   3
   7 -11  -1 60.6201 4.75666  11
  -7 -11   1 41.6326 9.01447   6
   7 -11  -1 49.9559 5.05648  10
   7 -11  -1 64.6170 4.72917   9
   7 -11  -1 61.4370 4.36111   7
   7 -11  -1 58.8044 4.87100   5
   6 -11  -1 1.55552 1.56515   5
   6 -11  -1 1.41148 1.68793   9
  -6 -11   1 -1.9446 6.91796   6
   6 -11  -1 5.87952 2.98143  10
  -6 -11   1 3.55421 2.41039   3
   6 -11  -1 1.75749 1.77299  11
   6 -11  -1 2.64942 1.47385   7
   5 -11  -1 0.86954 1.36029   7
  -5 -11   1 1.39389 5.92043   6
   5 -11  -1 -0.1694 1.45018   5
  -5 -11   1 -0.0150 2.05498   3
   5 -11  -1 1.23960 1.69099  11
   5 -11  -1 -0.0833 1.50427   9
   4 -11  -1 1.11531 1.07862   3
   4 -11  -1 1.76943 1.28562   7
   4 -11  -1 0.86471 1.53786   9
  -4 -11   1 -2.3995 5.30232   6
   4 -11  -1 2.01070 1.79867   5
  -3 -11   1 5.82125 2.15043   3
  -3 -11   1 9.58052 6.06964   6
   3 -11  -1 11.1011 1.64005   3
   3 -11  -1 9.40184 1.64958   5
   3 -11  -1 9.81645 1.95945  11
   2 -11  -1 76.5453 5.72629   5
  -2 -11   1 96.9185 11.5051   6
   2 -11  -1 79.7033 5.81507  11
  -2 -11   1 80.4999 6.31049   3
   2 -11  -1 90.8132 5.98562   3
  -2  11   1 107.443 17.3711   6
   1 -11  -1 271.189 17.2282   3
   1 -11  -1 296.649 19.4522   6
  -1 -11   1 263.011 16.9895  11
  -1 -11   1 286.340 17.3652   3
   1 -11  -1 273.042 17.0851  11
  -1 -11   1 316.066 21.3928   6
  -1  11   1 307.597 21.3107   6
   0 -11  -1 41.6780 6.42245   6
   0 -11   1 45.9011 3.72496  11
   0 -11   1 43.6932 6.81539   6
   0 -11   1 48.7740 4.25411   3
   0 -11  -1 40.0066 3.63147  11
   0 -11  -1 35.6806 4.18937   3
   0  11   1 39.0997 6.80182   6
   1 -11   1 81.2612 5.93303   5
  -1 -11  -1 81.7999 6.54824   3
   1 -11   1 93.0572 6.00494  11
  -1 -11  -1 94.0711 10.8938   6
   1 -11   1 110.032 10.2401   6
   1 -11   1 79.4994 6.15512   3
   1  11   1 96.7451 10.7526   6
  -2 -11  -1 223.796 17.1279   6
   2 -11   1 180.227 11.7411   3
  -2 -11  -1 183.665 12.2585   3
   2 -11   1 184.622 11.7416  11
   2 -11   1 201.638 13.8158   6
   2 -11   1 183.868 11.6748   5
   2  11   1 197.573 15.9577   6
  -3 -11  -1 542.580 29.9245   3
  -3 -11  -1 532.019 34.4130   6
   3 -11   1 477.858 29.6072  10
   3 -11   1 458.140 29.2421   3
   3 -11   1 478.640 29.3181   5
   3 -11   1 493.908 29.3471  11
   3  11   1 508.451 33.2749   6
   4 -11   1 139.909 9.11197   5
   4 -11   1 112.744 7.58613   3
   4 -11   1 123.098 8.02099  11
   4 -11   1 121.783 8.32791  10
  -4 -11  -1 131.173 14.5994   6
   4  11   1 97.8841 12.2520   6
  -5 -11  -1 341.587 19.4138   3
   5 -11   1 281.582 18.9842  10
   5 -11   1 322.472 18.6670  11
   5 -11   1 303.734 18.6147   5
   5 -11   1 311.006 18.4983   7
  -5 -11  -1 348.860 25.4535   6
   5 -11   1 301.586 18.2223   3
   5  11   1 268.791 22.9032   6
   6 -11   1 59.9306 4.71965  11
   6 -11   1 54.1611 4.83051   5
   6 -11   1 60.6894 4.45290   7
  -6 -11  -1 70.3840 11.7901   6
  -6 -11  -1 68.1868 6.23301   3
   6  11   1 77.5423 15.1681   6
  -7 -11  -1 9.56133 6.77696   6
   7 -11   1 9.70225 2.55677  10
  -7 -11  -1 13.9284 3.13991   3
   7 -11   1 11.2922 2.01671  11
   7 -11   1 13.6900 2.09238   5
   7 -11   1 10.4176 1.80551   7
  -8 -11  -1 56.7539 11.0532   6
   8 -11   1 86.7076 6.03531   5
   8 -11   1 76.3525 6.31198  10
  -8 -11  -1 93.0585 7.21765   3
   8 -11   1 82.4111 5.60412   7
   9 -11   1 207.383 13.6327  10
  -9 -11  -1 206.766 21.2473   6
   9 -11   1 215.905 13.0117   7
  -9 -11  -1 214.988 13.9693   3
   9 -11   1 216.749 13.2520   5
  10 -11   1 5.58115 1.68649   5
 -10 -11  -1 5.09332 2.57589   3
  10 -11   1 5.22830 1.49792   7
  10 -11   1 4.17251 2.25891  10
 -11 -11  -1 100.753 7.89845   3
  11 -11   1 115.105 6.90373   7
  11 -11   1 107.345 7.74641  10
  12 -11   1 92.2887 6.95999  10
  12 -11   1 102.503 6.38319   7
  13 -11   1 2.93526 0.88901   7
  13 -11   1 6.24968 2.01807  10
  13  11   1 4.08999 1.61105   8
  14 -11   1 16.8875 1.42924   7
  14  11   1 17.8047 2.19505   8
  13 -12  -1 13.5593 1.35643   7
  12 -12  -1 0.46304 0.81233   7
 -11 -12   1 5.65923 2.60677   3
  11 -12  -1 11.6781 1.83891   5
  11 -12  -1 10.0523 2.48322  10
  10 -12  -1 6.14307 1.28462   7
  10 -12  -1 4.23509 1.30745   5
  10 -12  -1 2.46099 2.21248  10
 -10 -12   1 4.89600 2.10816   3
   9 -12  -1 36.8132 3.65305   5
   9 -12  -1 36.7773 3.10545   7
  -9 -12   1 31.0474 4.33419   3
   9 -12  -1 32.1684 4.41101  10
  -8 -12   1 2.45480 2.37256   3
   8 -12  -1 0.85345 2.05782  10
   8 -12  -1 1.97637 1.61874  11
   8 -12  -1 0.65532 1.52288   5
   8 -12  -1 0.19901 1.21957   7
  -8 -12   1 1.32971 6.89226   6
   7 -12  -1 78.1903 5.44907   7
   7 -12  -1 82.6827 5.84486   5
   7 -12  -1 75.7616 5.72509  11
  -7 -12   1 87.1248 7.06380   3
   6 -12  -1 32.3623 3.00447   7
  -6 -12   1 23.0507 7.69494   6
   6 -12  -1 33.5697 3.58745   5
   6 -12  -1 31.4776 3.37634  11
  -6 -12   1 30.8754 4.40163   3
   5 -12  -1 17.3875 2.02581   7
  -5 -12   1 12.2357 6.58947   6
  -5 -12   1 14.9176 2.80975   3
   5 -12  -1 11.9970 2.00228   5
   5 -12  -1 12.9875 2.13998  11
   4 -12  -1 1.47890 1.04908   3
  -4 -12   1 4.67198 8.20821   6
   4 -12  -1 4.24614 1.51508   7
   4 -12  -1 3.43042 1.75603  11
  -4 -12   1 3.33632 2.04713   3
   4 -12  -1 3.53251 1.62612   5
  -3 -12   1 32.9106 7.65318   6
   3 -12  -1 32.1608 3.10314   3
   3 -12  -1 34.4511 3.39670   5
  -3 -12   1 32.5527 4.14768   3
   3 -12  -1 33.6745 3.50207  11
   2 -12  -1 128.556 9.01758   3
   2 -12  -1 145.702 9.03677  11
  -2 -12   1 150.838 9.54218   3
   2 -12  -1 135.726 9.74529   5
  -2 -12   1 152.730 14.2837   6
  -1 -12   1 51.9776 7.92019   6
  -1 -12   1 55.0575 4.70350   3
   1 -12  -1 56.7224 4.35437  11
   1 -12  -1 45.0364 4.09195   5
   1 -12  -1 50.4863 4.40416   3
   0 -12   1 166.980 10.1106   3
   0 -12   1 138.161 10.1979   5
   0 -12  -1 152.478 10.0452   3
   0 -12  -1 148.801 10.0986   5
   0 -12   1 163.264 10.8725  11
   0  12   1 155.393 14.3738   6
  -1 -12  -1 102.024 11.1316   6
  -1 -12  -1 99.3859 6.67885   3
   1 -12   1 88.1220 6.24214   3
   1 -12   1 76.1802 5.94163   5
   1 -12   1 84.2355 9.50509   6
  -1 -12  -1 82.8979 6.07057  11
   1  12   1 87.9237 11.3443   6
   2 -12   1 3.97667 1.57058   3
   2 -12   1 5.08468 1.96875   5
  -2 -12  -1 4.42010 5.39281   6
  -2 -12  -1 9.91047 2.47021   3
   2 -12   1 6.94960 1.76590  11
   2  12   1 6.42427 5.41803   6
  -3 -12  -1 15.6430 6.72815   6
   3 -12   1 9.90787 1.83882   5
   3 -12   1 9.52683 1.90651  11
   3 -12   1 7.71395 2.32966  10
  -3 -12  -1 8.92702 2.36065   3
   3 -12   1 9.50218 1.63725   3
   3  12   1 6.38289 5.34199   6
  -4 -12  -1 125.813 8.74449   3
   4 -12   1 109.486 8.20942  10
   4 -12   1 119.109 7.98036   5
   4 -12   1 128.942 7.96293  11
   4 -12   1 115.500 7.58849   3
  -4 -12  -1 187.917 26.5831   6
   4 -12   1 126.869 7.78106   7
   4  12   1 123.705 16.9234   6
   5 -12   1 8.00200 1.85731   5
   5 -12   1 5.76699 2.21250  10
   5 -12   1 6.98634 1.78127  11
  -5 -12  -1 7.45902 2.52141   3
   5 -12   1 8.83034 1.67566   7
  -5 -12  -1 5.92092 6.41241   6
   5 -12   1 9.53412 1.15817   3
   5  12   1 7.29809 5.30864   6
   6 -12   1 69.3870 4.93505   7
  -6 -12  -1 75.1212 6.31431   3
   6 -12   1 77.4821 5.33118  11
   6 -12   1 70.9388 5.72268  10
  -6 -12  -1 54.1037 9.74983   6
   6 -12   1 67.2830 5.28402   5
  -7 -12  -1 11.2963 6.85734   6
  -7 -12  -1 16.3947 3.93062   3
   7 -12   1 13.8575 2.02407   5
   7 -12   1 14.1129 2.73414  11
   7 -12   1 16.6937 3.03611  10
   7 -12   1 16.6606 2.00257   7
  -8 -12  -1 0.41498 2.08538   3
  -8 -12  -1 -1.5782 6.86571   6
   8 -12   1 3.09449 1.69960   5
   8 -12   1 3.34085 1.39345   7
   8 -12   1 1.76049 2.03886  10
   9 -12   1 146.989 8.94989   7
  -9 -12  -1 143.642 9.87059   3
   9 -12   1 130.088 9.49666  10
   9 -12   1 151.770 9.22427   5
  10 -12   1 247.730 14.3782   5
 -10 -12  -1 242.464 15.1924   3
  10 -12   1 225.952 14.1145   7
  10 -12   1 225.006 15.4953  10
  11 -12   1 1.97641 1.69530   7
  11 -12   1 1.34676 2.02826  10
 -11 -12  -1 1.64491 1.78068   3
  12 -12   1 32.8863 2.57825   7
  12 -12   1 35.7463 3.77129  10
  13 -12   1 4.55554 0.80812   7
  13  12   1 4.95678 1.09967   8
  13  13  -1 31.3293 2.77649   8
  12 -13  -1 4.24968 0.81612   7
  12  13  -1 4.04855 1.94422   8
  11 -13  -1 17.4109 1.76435   7
 -11 -13   1 18.9418 2.66662   3
  10 -13  -1 0.67425 1.21166   5
 -10 -13   1 5.34003 1.75200   3
  10 -13  -1 1.16605 1.01771   7
   9 -13  -1 9.09318 1.32188   7
   8 -13  -1 0.51777 1.22397   7
  -8 -13   1 3.74723 1.95616   3
   8 -13  -1 2.03402 1.47985   5
  -7 -13   1 229.706 14.7512   3
   7 -13  -1 249.445 14.3716  11
   7 -13  -1 225.811 14.1259   7
   7 -13  -1 234.274 14.3598   5
   6 -13  -1 70.5441 5.27932   5
   6 -13  -1 74.3457 5.32251  11
  -6 -13   1 77.4365 5.99904   3
  -6 -13   1 64.6723 11.9769   6
   6 -13  -1 68.6014 5.10659   7
   5 -13  -1 109.531 7.00716  11
  -5 -13   1 93.8483 13.9733   6
  -5 -13   1 94.4951 7.56806   3
   5 -13  -1 101.244 6.99042   5
   5 -13  -1 111.332 6.80098   7
   4 -13  -1 1.80387 1.43010   7
  -4 -13   1 3.18310 5.42979   6
   4 -13  -1 1.68829 1.66142  11
  -4 -13   1 4.06505 1.56661  11
  -4 -13   1 2.38179 1.98270   3
   4 -13  -1 1.80983 1.43057   5
   4 -13  -1 1.49420 0.89710   3
   3 -13  -1 10.2583 1.70082   7
  -3 -13   1 11.0798 6.24137   6
  -3 -13   1 7.76555 1.78099  11
   3 -13  -1 6.99038 1.81056  11
   3 -13  -1 5.03031 1.44606   5
  -3 -13   1 6.76435 2.12451   3
   3 -13  -1 6.03890 1.37882   3
   2 -13  -1 15.0763 2.05209   3
   2 -13  -1 19.5026 2.32056  11
  -2 -13   1 15.9031 2.10774  11
  -2 -13   1 14.8516 2.38456   3
   2 -13  -1 18.2394 1.98178   5
  -2 -13   1 13.6878 6.18449   6
  -1 -13   1 25.8253 3.02544  11
   1 -13  -1 21.4947 2.82534   5
  -1 -13   1 26.2891 6.69346   6
   1 -13  -1 25.6883 3.07493  11
   1 -13  -1 28.7751 3.46289   3
  -1 -13   1 25.1476 3.52503   3
   0 -13   1 44.3895 3.81899  11
   0 -13  -1 45.9970 3.86436  11
   0 -13   1 42.9814 4.22429   3
   0 -13  -1 43.8206 4.30086   3
  -1 -13  -1 36.5089 3.59100  11
   1 -13   1 37.1076 3.69655   3
   1 -13   1 33.6831 3.36211  11
   1 -13   1 37.8182 3.48403   5
  -1 -13  -1 33.9450 4.03202   3
  -1 -13  -1 30.5480 7.30018   6
  -2 -13  -1 1.81925 4.99142   6
  -2 -13  -1 2.40382 1.82126   3
   2 -13   1 3.95546 1.49796   3
   2 -13   1 4.56820 1.62722  11
  -2 -13  -1 4.05545 1.76897  11
   2 -13   1 3.87657 1.43469   5
   3 -13   1 214.776 13.5131  11
   3 -13   1 220.818 13.3778   3
   3 -13   1 220.379 13.4043   7
  -3 -13  -1 237.401 14.1050   3
  -3 -13  -1 226.705 19.0610   6
   3 -13   1 208.384 13.5040   5
   4 -13   1 -0.0459 1.45219   5
   4 -13   1 -0.1172 2.06327  10
  -4 -13  -1 4.09965 6.67064   6
  -4 -13  -1 0.18664 1.90566   3
   4 -13   1 -1.1404 1.34201   7
   4 -13   1 1.19296 1.00849   3
   4 -13   1 0.43719 1.55423  11
   5 -13   1 3.76141 2.32352  11
   5 -13   1 5.19938 1.54995   7
   5 -13   1 4.00760 1.70366   5
  -5 -13  -1 1.80565 2.22453   3
  -5 -13  -1 -1.2135 6.23084   6
   6 -13   1 13.8717 1.87000   7
   6 -13   1 8.77839 1.68774   5
  -6 -13  -1 4.34556 2.07237   3
   6 -13   1 10.5895 2.20572  10
   6 -13   1 8.76249 1.82774  11
  -6 -13  -1 9.02998 7.86031   6
   7 -13   1 39.9674 3.63995   5
   7 -13   1 30.4015 3.96200  10
   7 -13   1 36.6190 3.30370  11
  -7 -13  -1 34.4474 4.43759   3
   7 -13   1 40.6847 3.25957   7
   8 -13   1 4.76687 2.06801  10
  -8 -13  -1 4.49556 2.07529   3
   8 -13   1 8.94980 1.52998   7
   8 -13   1 7.61371 1.55000   5
   9 -13   1 -0.7848 1.75970  10
   9 -13   1 0.24827 1.05996   7
   9 -13   1 1.09605 1.11036   5
  -9 -13  -1 -1.2609 2.11345   3
  10 -13   1 0.72981 1.98226  10
  10 -13   1 -0.1346 1.08648   7
 -10 -13  -1 -0.6034 1.37022   3
  11 -13   1 34.1955 4.32663  10
  11 -13   1 47.1968 3.08716   7
 -11 -13  -1 43.5381 3.64915   3
  12 -13   1 -0.0690 0.61290   7
  12  13   1 1.25625 1.73953   8
  12  14  -1 33.0640 2.79151   8
  11 -14  -1 63.8492 4.02569   7
  10 -14  -1 19.7180 2.13389   7
 -10 -14   1 17.9994 2.24259   3
   9 -14  -1 24.9475 2.15094   7
  -9 -14   1 28.0766 3.08303   3
   9 -14  -1 20.5656 2.46986   5
  -8 -14   1 -0.1485 1.65645   3
  -8 -14   1 0.27493 1.39515  11
   8 -14  -1 -0.7264 1.00661   5
   8 -14  -1 -0.2685 1.10646   7
   7 -14  -1 229.963 14.2941   5
   7 -14  -1 221.833 14.2385  11
  -7 -14   1 224.659 14.0863  11
  -7 -14   1 257.078 14.6527   3
   7 -14  -1 243.991 14.1152   7
   6 -14  -1 62.4880 4.21985   7
  -6 -14   1 60.0888 5.00152   3
   6 -14  -1 52.6026 4.38392  11
   6 -14  -1 55.5575 4.45783   5
  -6 -14   1 60.3000 4.33478  11
  -5 -14   1 14.2763 1.90297  11
   5 -14  -1 14.5101 1.93047   5
   5 -14  -1 20.1759 2.28960   7
  -5 -14   1 13.7614 2.20104   3
   5 -14  -1 13.2844 1.96874  11
   4 -14  -1 122.269 7.86719   5
  -4 -14   1 116.705 8.21953   3
   4 -14  -1 126.851 7.74191   7
   4 -14  -1 122.935 7.93579  11
  -4 -14   1 118.278 7.82021  11
   3 -14  -1 13.0865 1.74827   3
   3 -14  -1 11.5981 1.70443   5
   3 -14  -1 13.1854 2.12791  11
  -3 -14   1 11.3250 1.78438  11
  -3 -14   1 15.7666 3.70813   3
  -3 -14   1 4.36157 9.93190   6
   2 -14  -1 2.72972 1.32878   5
  -2 -14   1 1.42758 1.53931  11
   2 -14  -1 5.45938 2.10609   3
  -2 -14   1 3.85081 1.81342   3
   2 -14  -1 4.34346 2.00344   7
   1 -14  -1 108.258 7.71812   5
   1 -14  -1 117.185 7.90170  11
   1 -14  -1 121.853 7.69314   3
  -1 -14   1 113.923 7.86828   3
   0 -14  -1 186.561 11.6144  11
   0 -14   1 172.642 11.6445   3
   0 -14  -1 198.218 11.7711   3
  -1 -14  -1 71.1608 5.97230  11
   1 -14   1 63.3682 5.04327   3
  -1 -14  -1 72.2222 5.53136   3
  -2 -14  -1 0.23914 2.04129  11
   2 -14   1 1.20505 1.69800   3
  -2 -14  -1 1.84171 2.05188   3
   2 -14   1 2.09959 2.18902  11
   3 -14   1 7.20603 1.81633  11
   3 -14   1 13.0677 1.76918   3
  -3 -14  -1 7.44885 1.78411  11
  -3 -14  -1 10.9093 3.32555   3
  -3 -14  -1 -2.5050 6.81385   6
   3 -14   1 10.4847 1.78901   5
   4 -14   1 75.1803 4.88465   3
   4 -14   1 77.5945 5.46513   5
   4 -14   1 80.1299 5.28318   7
  -4 -14  -1 72.7867 14.6339   6
  -4 -14  -1 80.2569 6.16055   3
  -4 -14  -1 79.2857 5.53365  11
   4 -14   1 74.3820 5.42046  11
  -5 -14  -1 30.8562 3.99227   3
   5 -14   1 28.3461 2.82641   7
   5 -14   1 26.0463 3.01316   5
   5 -14   1 26.1463 2.93988  11
   6 -14   1 35.4317 3.28573  11
   6 -14   1 31.3599 3.31512   5
   6 -14   1 40.2335 3.23012   7
  -6 -14  -1 39.9247 4.28850   3
  -7 -14  -1 1.59951 1.82143   3
   7 -14   1 1.34496 1.21622   7
   8 -14   1 4.72026 1.24443   7
   9 -14   1 2.22106 0.91759   7
  -9 -14  -1 3.57425 1.56897   3
  10 -14   1 0.99777 0.75755   7
 -10 -14  -1 2.33275 1.27002   3
 -10 -14  -1 0.25089 1.01513  11
  11 -14   1 9.06178 0.97099   7
  12  14   1 32.7358 3.15601   8
  11  15  -1 -0.1894 1.10475   8
 -10 -15   1 3.90937 1.31282   3
  -9 -15   1 3.57852 1.31283   3
   9 -15  -1 3.33129 0.80670   7
  -8 -15   1 0.23449 1.14450   3
   8 -15  -1 0.19014 0.85506   7
   7 -15  -1 14.1842 1.50071   7
  -7 -15   1 10.3842 1.69665   3
   7 -15  -1 15.6506 1.69357   5
   6 -15  -1 150.275 9.62596  11
  -6 -15   1 157.897 9.78749   3
   5 -15  -1 5.25843 1.24897   5
   5 -15  -1 3.59208 1.29521  11
  -5 -15   1 4.12428 1.26586  11
   5 -15  -1 8.26956 1.38221   7
  -5 -15   1 7.49880 1.73599   3
   4 -15  -1 170.860 10.7426   5
   4 -15  -1 175.043 10.6542   7
  -4 -15   1 185.759 11.5418  11
  -4 -15   1 182.932 11.1139   3
   4 -15  -1 162.670 10.7566  11
  -3 -15   1 6.44838 1.83870   3
   3 -15  -1 4.40986 1.55636  11
  -3 -15   1 1.61174 1.35276  11
   3 -15  -1 3.82798 1.35761   5
   3 -15  -1 3.56286 0.87725   3
   3 -15  -1 3.74964 1.24041   7
   2 -15  -1 0.83950 1.22720   7
  -2 -15   1 -0.4995 1.27365  11
   2 -15  -1 0.92120 1.03983   3
  -2 -15   1 -0.2020 1.51225   3
   2 -15  -1 0.52220 1.36431  11
   1 -15  -1 6.36421 1.66342  11
  -1 -15   1 5.40794 1.58461   3
   1 -15  -1 7.61613 1.46848   7
  -1 -15   1 4.79697 1.50027  11
   1 -15  -1 5.75664 1.42270   3
   0 -15   1 0.46866 1.33886  11
   0 -15  -1 -0.2510 1.27736   3
   0 -15   1 0.34677 1.42446   3
   0 -15  -1 0.94807 1.41573  11
   1 -15   1 3.72701 1.39978   3
  -1 -15  -1 3.79207 1.56665   3
  -1 -15  -1 4.23352 1.58409  11
   1 -15   1 2.59615 1.33762  11
  -2 -15  -1 83.6389 5.99087   3
   2 -15   1 79.1745 5.57944  11
   2 -15   1 85.3457 5.48854   7
  -2 -15  -1 84.5318 5.70742  11
   2 -15   1 77.8112 5.41127   3
  -3 -15  -1 86.5891 5.63274  11
   3 -15   1 77.2271 5.12640   3
   3 -15   1 82.6059 5.45053   7
  -3 -15  -1 86.4100 6.05478   3
   3 -15   1 73.6202 5.43457  11
   4 -15   1 3.64909 1.27842  11
   4 -15   1 5.13839 1.43236   7
  -4 -15  -1 3.13016 1.55319   3
  -4 -15  -1 3.46600 1.40350  11
  -5 -15  -1 13.6173 1.99466  11
  -5 -15  -1 17.9267 2.29926   3
   5 -15   1 21.0481 2.28507   7
   5 -15   1 17.7190 2.04336  11
  -6 -15  -1 196.578 11.1698  11
   6 -15   1 185.181 11.0796   7
  -6 -15  -1 166.527 11.3940   3
  -7 -15  -1 3.06820 1.11602  11
  -7 -15  -1 2.56996 1.32608   3
   7 -15   1 4.09827 1.05637   7
   8 -15   1 0.69269 0.92800   7
  -8 -15  -1 0.71827 1.13768   3
  -8 -15  -1 0.55434 0.96589  11
   9 -15   1 10.1282 1.20969   7
  -9 -15  -1 10.6914 1.66104   3
 -10 -15  -1 1.23662 1.00331   3
  10 -15   1 1.17404 0.57542   7
  -9 -16   1 5.32557 0.99082   3
  -8 -16   1 25.3972 2.30227   3
  -7 -16   1 35.7223 2.88530   3
   7 -16  -1 34.2490 2.39114   7
   6 -16  -1 120.403 7.15267   7
  -6 -16   1 114.934 7.49151   3
  -5 -16   1 2.89564 1.21259   3
   5 -16  -1 4.07456 0.99431   7
   5 -16  -1 3.32008 1.01483  11
  -4 -16   1 74.0036 5.55616   3
   4 -16  -1 84.4798 5.14961   7
   4 -16  -1 79.6557 5.26614  11
   3 -16  -1 12.2514 2.11422  11
   3 -16  -1 14.6829 1.97044   7
  -3 -16   1 10.4936 1.74372  11
  -3 -16   1 15.4560 1.98779   3
   2 -16  -1 184.229 11.4642  11
   2 -16  -1 176.001 10.6902   3
  -2 -16   1 162.808 10.7959  11
  -2 -16   1 188.903 11.1703   3
   2 -16  -1 189.186 11.0129   7
  -1 -16   1 41.9905 3.12521  11
   1 -16  -1 40.4556 3.09603   7
   1 -16  -1 37.9307 3.40597  11
  -1 -16   1 39.7564 3.36835   3
   1 -16  -1 36.5620 2.96652   3
   0 -16  -1 309.694 17.1122   7
   0 -16   1 278.224 17.0563  11
   0 -16  -1 285.032 17.1574   3
   0 -16   1 286.626 17.1699   3
   0 -16  -1 277.571 17.3042  11
  -1 -16  -1 4.87189 1.32729   3
   1 -16   1 4.75621 1.16439   3
   1 -16   1 5.12164 1.32697   7
   1 -16   1 4.81581 1.15570  11
  -1 -16  -1 3.07472 2.32609  11
   2 -16   1 12.1305 1.51160  11
   2 -16   1 10.8665 1.57054   7
  -2 -16  -1 14.8727 2.16232  11
  -2 -16  -1 14.6689 1.97802   3
   2 -16   1 11.8756 1.84950   3
   3 -16   1 9.52965 1.51647   7
  -3 -16  -1 11.6612 1.53957  11
   3 -16   1 6.96028 1.32213  11
  -3 -16  -1 11.4560 1.83793   3
   4 -16   1 78.2390 5.71850   7
  -4 -16  -1 73.5078 5.03905  11
   4 -16   1 73.1049 4.97203  11
  -4 -16  -1 85.1522 5.51795   3
  -5 -16  -1 26.4241 2.35445  11
   5 -16   1 26.3230 2.38319   7
  -5 -16  -1 23.0501 2.83628   3
  -6 -16  -1 8.57690 1.42876   3
   6 -16   1 13.0818 1.35676   7
  -6 -16  -1 10.2218 1.26120  11
   7 -16   1 28.9185 2.22803   7
  -7 -16  -1 28.8528 2.69518   3
  -8 -16  -1 22.0453 2.14392   3
   8 -16   1 19.2270 1.57794   7
  -9 -16  -1 218.028 12.9431   3
  -7 -17   1 2.27660 0.80087   3
  -6 -17   1 7.41007 1.41211   3
   5 -17  -1 10.4965 1.12952   7
  -5 -17   1 9.49522 1.26968   3
  -4 -17   1 4.24128 1.07699   3
   4 -17  -1 2.97397 0.97670  11
   4 -17  -1 4.20333 0.94729   7
   3 -17  -1 44.5847 3.08616   7
  -3 -17   1 37.8163 3.01612   3
   3 -17  -1 34.4411 2.92005  11
   2 -17  -1 0.85947 0.86249   7
  -2 -17   1 1.71496 0.95418   3
   2 -17  -1 0.88802 0.84172  11
  -1 -17   1 27.7773 2.42913   3
  -1 -17   1 34.3058 2.49233   7
   1 -17  -1 30.0737 2.35369   7
   1 -17  -1 23.9607 2.37609  11
   0 -17   1 10.5781 1.21058   3
   0 -17   1 8.10901 1.19697   7
   0 -17  -1 13.3685 1.28778   7
   0 -17  -1 7.66457 1.17699  11
   0 -17  -1 10.3957 1.40113   3
  -1 -17  -1 41.1369 3.06987   3
  -1 -17  -1 46.0994 3.06574   7
   1 -17   1 41.1266 2.80233   3
   1 -17   1 47.3365 3.14463   7
  -1 -17  -1 38.4719 3.26115  11
  -2 -17  -1 27.0620 2.46598   3
   2 -17   1 28.1002 2.34997   7
  -2 -17  -1 24.6742 2.64875  11
  -2 -17  -1 30.9715 2.31966   7
  -3 -17  -1 2.75052 0.88948   7
   3 -17   1 1.71419 0.91614   7
  -3 -17  -1 0.55189 0.85512  11
  -3 -17  -1 2.01931 1.06022   3
   4 -17   1 28.3914 2.17076   7
  -4 -17  -1 25.8706 2.43705   3
  -5 -17  -1 3.46583 1.04404   3
   5 -17   1 1.08019 0.77318   7
  -6 -17  -1 4.15574 1.28380   3
   6 -17   1 6.11106 0.82598   7
  -7 -17  -1 12.3077 1.41061   3
  -5 -18   1 45.9430 3.03991   3
  -4 -18   1 0.77104 0.62579   3
  -4 -18   1 0.47763 0.80859   7
  -3 -18   1 1.40961 0.59313   7
  -3 -18   1 1.44104 0.69328   3
  -2 -18   1 19.3022 1.64533   3
  -2 -18   1 21.6314 1.60723   7
  -1 -18   1 22.7380 1.74473   3
  -1 -18   1 25.2179 1.85101   7
   0 -18   1 2.01333 0.69187   7
   1 -18   1 5.20800 0.82683   7
  -2 -18  -1 22.2816 1.67277   3
   2 -18   1 22.5145 1.73646   7
  -3 -18  -1 0.16643 0.68057   3
   3 -18   1 0.40932 0.59461   7
  -4 -18  -1 26.4545 1.94783   3
  -5 -18  -1 0.49128 0.84247   3
  18   0  -2 64.9117 4.09642   4
  17   0  -2 -0.2104 1.38824   4
  16   0  -2 62.4295 5.08300   8
  16   0  -2 48.5852 7.17706  10
  16   0  -2 53.0291 5.52054   4
  15   0  -2 1.55863 1.96586   7
  15   0  -2 -0.7922 4.09933  10
  15   0  -2 -1.3452 1.96980   8
  15   0  -2 -0.9859 2.23393   4
  14   0  -2 102.722 8.38869   4
  14   0  -2 116.821 8.39743   8
  14   0  -2 102.900 10.4446  10
  14   0  -2 122.193 7.85304   7
  13   0  -2 -1.7947 2.64624   4
  13   0  -2 5.54366 4.78497  10
  13   0  -2 1.67427 2.58745   8
  13   0  -2 2.23219 2.32260   7
  12   0  -2 191.894 13.8237   8
  12   0  -2 219.832 13.0829   7
  12   0  -2 221.434 14.8808  10
  12   0  -2 212.906 13.6796   4
  11   0  -2 2.46217 2.23302   4
  11   0  -2 -0.9097 1.69466   7
  11   0  -2 -0.1501 1.82587   9
  11   0  -2 -0.8357 3.58650  10
  11   0  -2 -2.4608 2.52151   8
  10   0  -2 10.5895 1.82138   7
  10   0  -2 10.7566 2.84286   8
  10   0  -2 12.9439 3.50949  10
  10   0  -2 11.0709 2.47434   4
   9   0  -2 2.72107 1.96200   4
   9   0  -2 0.02782 1.36185   7
   9   0  -2 -0.1995 2.69586  10
  -8   0   2 66.2296 7.80831   6
  -7   0   2 -0.2029 2.78298   6
  -6   0   2 3071.34 179.440   6
  -5   0   2 -0.2074 2.06169   6
  -4   0   2 4.86251 2.14686   6
  -3   0   2 0.87233 1.74609   6
  -2   0   2 471.919 28.0528   6
  -1   0   2 1.95641 1.32405   6
   0   0   2 3678.27 221.114   1
   0   0  -2 3849.85 357.051   2
   1   0   2 -0.6629 1.56281   6
   2   0   2 1223.38 190.045   2
   3   0   2 1.10075 2.37249   6
   4   0   2 562.339 33.6360   6
   5   0   2 -0.2235 2.37380   6
   6   0   2 2.16186 2.27768   6
  -7   0  -2 0.07795 3.98663   6
   7   0   2 0.90079 1.74397   6
  -8   0  -2 970.220 59.4236   6
   9   0   2 0.02084 1.57054   4
   9   0   2 0.21383 1.25034   7
   9   0   2 -1.4706 2.02332  10
 -10   0  -2 39.9778 10.6233   6
  10   0   2 55.8741 5.47248  10
  10   0   2 63.1777 4.32736   7
  10   0   2 53.9031 4.87989   4
  11   0   2 -2.4154 3.73233  10
  11   0   2 0.42534 2.66707   4
  11   0   2 1.53822 3.16444   8
  12   0   2 1332.46 81.7639   4
  12   0   2 1483.62 82.4404  10
  12   0   2 1377.37 81.4409   7
  13   0   2 -1.3311 2.02608   4
  13   0   2 -1.3355 1.96537   7
  13   0   2 -0.1303 3.34458  10
  14   0   2 10.1480 3.97434  10
  14   0   2 6.74534 2.26038   4
  14   0   2 6.25050 2.24613   7
  15   0   2 1.43387 2.02157   7
  15   0   2 -1.5974 3.28199  10
  15   0   2 -0.3683 1.66219   4
  16   0   2 27.9893 3.12178   4
  16   0   2 19.4878 3.17731  10
  17   0   2 -0.2697 1.14786   4
  18  -1  -2 5.77224 0.77954   4
  18   1  -2 5.90399 1.04023   4
  17  -1  -2 15.7842 1.92055   4
  17   1  -2 14.3723 1.84980   4
  16  -1  -2 83.7459 6.59042   4
  16  -1  -2 60.1177 8.03903  10
  16   1  -2 79.9990 5.59360   8
  16   1  -2 77.6221 6.05312   4
  15  -1  -2 0.81196 4.00116  10
  15  -1  -2 -0.2393 2.28397   4
  15  -1  -2 1.48760 2.04505   7
  15  -1  -2 2.13964 2.65472   8
  15   1  -2 3.62292 2.59405   4
  15   1  -2 1.54173 2.19613   8
  15   1  -2 1.02318 3.79117  10
  14  -1  -2 18.6129 3.31790   4
  14  -1  -2 24.7725 3.09085   7
  14  -1  -2 24.7418 5.35702  10
  14  -1  -2 22.4333 3.42437   8
  14   1  -2 21.7669 3.17374   8
  14   1  -2 23.0035 5.21838  10
  14   1  -2 20.6288 3.40684   4
  14   1  -2 20.0773 2.98474   7
  13  -1  -2 343.207 21.6499   4
  13  -1  -2 343.198 21.6307   8
  13  -1  -2 324.286 22.7049  10
  13  -1  -2 371.268 21.1504   7
  13   1  -2 382.017 21.2152   7
  13   1  -2 336.457 21.7013   4
  13   1  -2 344.213 21.7568   8
  13   1  -2 359.263 22.5949  10
  12  -1  -2 67.2230 6.28245   8
  12  -1  -2 64.7220 6.09609   4
  12  -1  -2 64.8664 7.44808  10
  12  -1  -2 64.9558 5.02344   7
  12  -1  -2 57.8654 4.99674   9
  12   1  -2 65.2111 6.21823   8
  12   1  -2 63.7492 8.37313  10
  12   1  -2 62.5212 5.92671   4
  12   1  -2 65.7338 5.25932   7
  11  -1  -2 82.9852 5.78851   7
  11  -1  -2 81.8955 7.03114   8
  11  -1  -2 85.2794 6.73082   4
  11  -1  -2 72.2886 6.02638   9
  11  -1  -2 73.8058 7.91152  10
  11   1  -2 80.6882 7.18794   8
  11   1  -2 79.6693 6.86862   4
  11   1  -2 102.850 8.82918  10
  11   1  -2 86.3980 5.93595   7
  10  -1  -2 831.707 47.6971   4
  10  -1  -2 831.860 47.3055   7
  10  -1  -2 769.318 47.4158   9
  10  -1  -2 738.045 48.0844  10
  10  -1  -2 803.685 47.8972   8
  10   1  -2 832.730 47.3076   7
  10   1  -2 810.171 47.7099   4
  10   1  -2 806.361 47.8671   8
  10   1  -2 850.948 48.2538  10
   9  -1  -2 32.9586 3.95973   4
   9  -1  -2 22.9005 3.60960  10
   9  -1  -2 29.1278 2.84859   7
  -9  -1   2 26.3525 5.69636   6
   9   1  -2 41.8094 4.90886  10
   9   1  -2 31.2923 2.86990   7
   9   1  -2 31.1693 4.42036   8
   9   1  -2 33.0495 3.92412   4
  -8  -1   2 977.132 59.7354   6
  -7   1   2 52.7527 5.93110   6
  -6  -1   2 3875.96 207.853   6
  -6   1   2 3234.23 206.755   6
  -5   1   2 126.968 8.82253   6
  -4  -1   2 1329.56 78.6700   6
  -4   1   2 1339.42 78.2575   6
  -3  -1   2 381.061 23.5686   6
  -3   1   2 384.579 22.8384   6
  -2  -1   2 1125.70 64.1667   6
  -2   1   2 1056.02 63.6352   6
  -1  -1   2 361.878 22.4752   6
  -1   1   2 381.654 22.1319   6
   0  -1   2 665.788 40.9288   6
   0   1   2 722.717 40.8556   6
   1  -1   2 72.2234 5.51690   6
   1   1   2 68.8295 5.58606   6
   2   1   2 1186.64 69.5482   6
   3  -1   2 371.372 22.7329   6
   3   1   2 380.987 23.0864   6
   4  -1   2 382.035 23.1238   6
   4   1   2 384.206 23.5760   6
   5  -1   2 554.491 33.4703   6
   5   1   2 578.265 34.1569   6
  -6  -1  -2 41.8409 5.92969   6
   6   1   2 42.3759 5.49038   6
  -7  -1  -2 738.583 46.5131   6
   7   1   2 765.646 44.8800   6
  -8   1  -2 3.31946 4.58344   6
   9  -1   2 23.3120 3.24325   4
  -9  -1  -2 24.7519 6.83642   6
   9  -1   2 27.6201 2.55626   7
   9  -1   2 21.8528 3.16052  10
   9   1   2 23.8827 2.66093   7
   9   1   2 19.1856 3.06236  10
  -9   1  -2 21.5735 6.33453   6
   9   1   2 32.3920 4.24554   4
  10  -1   2 140.053 9.53728   7
  10  -1   2 174.877 10.7000  10
  10  -1   2 143.104 9.97813   4
 -10  -1  -2 158.996 16.7730   6
  10   1   2 140.170 9.91714   4
  10   1   2 154.056 9.64271   7
  10   1   2 169.208 10.7960   8
  10   1   2 169.052 10.7810  10
  11  -1   2 -0.1728 2.80292   4
  11   1   2 6.59332 3.53467  10
  11   1   2 -6.1466 2.67510   8
  12  -1   2 783.055 45.1504   7
  12  -1   2 777.508 46.1428  10
  12  -1   2 751.587 45.4737   4
  12   1   2 780.972 45.5497   4
  12   1   2 824.550 45.6361   8
  12   1   2 763.866 46.0871  10
  12   1   2 704.359 45.1112   7
  13  -1   2 32.4265 5.02287  10
  13  -1   2 38.0411 4.63511   4
  13  -1   2 43.3191 3.90885   7
  13   1   2 42.9608 5.43187  10
  13   1   2 42.1843 4.18233   7
  13   1   2 33.3734 4.04096   8
  13   1   2 38.9902 4.75471   4
  14  -1   2 107.918 6.59966   7
  14  -1   2 89.8128 7.08500   4
  14  -1   2 91.1277 8.42456  10
  14   1   2 86.2599 6.94131   4
  14   1   2 84.9709 8.26690  10
  15  -1   2 101.638 7.58931   4
  15  -1   2 111.069 9.06271  10
  15  -1   2 126.009 7.46356   7
  15   1   2 90.7887 8.56878  10
  15   1   2 114.764 7.32301   7
  15   1   2 108.063 7.60147   4
  16  -1   2 6.06442 2.89509  10
  16  -1   2 6.28241 1.75473   4
  16  -1   2 5.15666 1.75230   7
  16   1   2 6.36366 2.59393  10
  16   1   2 6.95734 1.87256   4
  17  -1   2 7.84085 2.24928  10
  17  -1   2 7.70163 1.62699   4
  17   1   2 7.72280 1.45125   4
  17  -2  -2 171.748 10.6332   4
  17   2  -2 177.084 10.7257   4
  16  -2  -2 35.2206 4.76621  10
  16  -2  -2 33.5870 3.36022   7
  16  -2  -2 32.4090 3.78677   4
  16   2  -2 35.0232 3.80711   4
  16   2  -2 41.2043 3.69375   8
  15  -2  -2 2.86149 3.14517   8
  15  -2  -2 1.35035 1.96892   4
  15  -2  -2 3.32341 4.07875  10
  15  -2  -2 0.18045 2.03407   7
  15   2  -2 1.39900 3.29512  10
  15   2  -2 1.24415 2.09785   4
  15   2  -2 3.15292 2.08149   8
  14  -2  -2 356.159 21.2783   4
  14  -2  -2 341.363 22.6217  10
  14  -2  -2 341.036 20.8432   7
  14  -2  -2 361.325 21.2533   8
  14   2  -2 313.578 21.3106   4
  14   2  -2 356.058 22.2818  10
  14   2  -2 355.919 21.4217   8
  13  -2  -2 117.094 8.64330   4
  13  -2  -2 116.852 7.62514   7
  13  -2  -2 100.117 7.49626   9
  13  -2  -2 105.353 10.2280  10
  13  -2  -2 111.710 8.53480   8
  13   2  -2 124.316 10.5304  10
  13   2  -2 126.773 8.09815   7
  13   2  -2 109.501 8.51240   4
  13   2  -2 119.736 8.85291   8
  12  -2  -2 3.24561 1.82285   7
  12  -2  -2 1.99785 3.87460  10
  12  -2  -2 3.41078 1.72323   9
  12  -2  -2 4.39758 2.50624   4
  12  -2  -2 3.88489 2.89863   8
  12   2  -2 2.08726 2.73092   4
  12   2  -2 1.73359 2.45923   7
  12   2  -2 0.39394 4.43714  10
  12   2  -2 5.89535 2.85683   8
  11  -2  -2 919.084 52.7292   4
  11  -2  -2 899.556 51.8526   8
  11  -2  -2 845.328 51.4108   9
  11  -2  -2 783.207 54.0799  10
  11  -2  -2 892.325 51.2835   7
  11   2  -2 970.334 51.4840   7
  11   2  -2 881.238 51.8918   8
  11   2  -2 804.421 52.5981   4
  10  -2  -2 211.523 14.6913  10
  10  -2  -2 233.048 14.1561   4
  10  -2  -2 221.805 14.3900   8
  10  -2  -2 229.690 13.7828   9
  10  -2  -2 221.842 13.5025   7
  10   2  -2 224.430 13.6591   7
  10   2  -2 221.288 14.3118   8
  10   2  -2 220.150 14.0619   4
   9  -2  -2 63.3039 4.26908   7
  -9  -2   2 49.2632 7.76155   6
   9  -2  -2 64.5839 5.03309   4
   9  -2  -2 54.5268 5.64657  10
   9   2  -2 57.8870 4.97336   4
   9   2  -2 61.2935 6.06571  10
   9   2  -2 61.8362 4.45175   7
  -8  -2   2 1452.40 87.6870   6
  -7  -2   2 284.244 20.0062   6
  -6  -2   2 683.700 42.2507   6
  -5  -2   2 204.283 14.6030   6
  -4  -2   2 2233.34 131.035   6
  -3  -2   2 756.707 44.3162   6
  -3   2   2 717.338 42.9309   6
   2  -2  -2 6037.67 343.863   1
  -2  -2   2 5614.78 350.694   1
   2  -2  -2 6024.32 344.628   1
   2   2  -2 5839.56 453.681   2
   1  -2  -2 2653.68 159.125   1
   1  -2  -2 2509.20 271.831   2
   1   2  -2 2750.35 310.429   2
   0  -2  -2 337.887 21.7318   6
   0   2   2 381.901 21.7181   6
   1  -2   2 74.4676 6.17713   6
  -1  -2  -2 67.6212 6.15863   6
  -2  -2  -2 5925.00 388.588   1
   2  -2   2 6756.38 383.139   1
   2   2   2 7135.75 483.737   2
   3  -2   2 670.029 38.1490   6
  -3  -2  -2 594.042 38.8270   6
   3   2   2 668.080 38.6636   6
   4  -2   2 672.156 37.2870   6
  -4  -2  -2 573.904 38.4409   6
   4   2   2 645.232 38.1277   6
  -5  -2  -2 586.234 39.0764   6
   5   2   2 686.637 38.6283   6
  -6  -2  -2 206.883 15.3131   6
   7   2   2 0.35590 2.93689   6
  -8  -2  -2 198.231 16.0868   6
   8   2   2 191.586 13.1257   6
  -9  -2  -2 33.8172 7.28858   6
   9  -2   2 29.6449 2.66882   7
   9  -2   2 23.2371 3.32970   4
   9   2   2 21.5335 3.46503  10
  10  -2   2 481.603 29.9792   7
  10  -2   2 514.646 30.8091  10
 -10  -2  -2 589.049 36.8184   6
  10  -2   2 523.539 30.3098   4
  10   2   2 451.159 29.9865   7
  10   2   2 501.583 30.2833   4
  10   2   2 540.916 30.9128  10
  11  -2   2 46.9809 3.88951   7
 -11  -2  -2 26.5550 10.9933   6
  11  -2   2 47.3168 6.12973  10
  11   2   2 43.8734 4.82514   4
  11   2   2 43.2675 4.38156   7
  11   2   2 44.0663 5.18903   8
  12  -2   2 50.4365 4.12038   7
  12  -2   2 52.7458 6.02715  10
  12  -2   2 43.5970 4.84738   4
  12   2   2 42.1962 5.54103   8
  12   2   2 50.5539 4.85195   7
  12   2   2 48.8860 6.80611  10
  12   2   2 43.6577 5.04418   4
  13  -2   2 6.53186 1.89937   7
  13  -2   2 2.91805 3.48560  10
  13  -2   2 4.28040 2.21628   4
  13   2   2 6.27250 2.73931   8
  13   2   2 2.97214 2.15388   4
  13   2   2 1.35903 3.97770  10
  13   2   2 4.56358 2.47392   7
  14  -2   2 237.221 15.3546  10
  14  -2   2 216.288 14.2959   4
  14  -2   2 249.775 13.8880   7
  14   2   2 216.775 14.6940   8
  14   2   2 230.349 14.4166   4
  14   2   2 202.007 15.1206  10
  15  -2   2 14.0817 3.85225  10
  15  -2   2 17.8251 2.40142   7
  15  -2   2 13.2668 2.44706   4
  15   2   2 15.9766 2.69340   4
  16  -2   2 43.5039 3.53298   7
  16  -2   2 34.4147 4.84916  10
  16  -2   2 35.7898 3.59494   4
  16   2   2 40.8788 3.83779   4
  17  -2   2 4.09752 2.20127  10
  17  -2   2 4.49997 1.21950   4
  17   2   2 5.97971 1.36893   4
  17  -3  -2 25.1479 3.40313  10
  17  -3  -2 26.1626 2.91644   4
  17   3  -2 29.7358 2.91468   4
  16  -3  -2 24.7560 3.35251   4
  16  -3  -2 26.5114 4.00790  10
  16  -3  -2 26.0656 3.08815   7
  16   3  -2 32.3360 3.46485   8
  16   3  -2 28.4175 3.42684   4
  15  -3  -2 -0.8751 1.82750   4
  15  -3  -2 2.04032 2.56389   8
  15  -3  -2 -0.9557 3.78867  10
  15  -3  -2 0.76872 2.01251   7
  15   3  -2 -0.7904 1.89832   8
  15   3  -2 -1.9972 2.08729   4
  14  -3  -2 0.15006 4.13657  10
  14  -3  -2 4.11020 2.26772   4
  14  -3  -2 2.54380 2.01286   7
  14  -3  -2 4.15659 2.56735   8
  14   3  -2 3.82167 3.57884  10
  14   3  -2 0.23270 2.33494   4
  14   3  -2 3.15396 2.54348   8
  13  -3  -2 11.7356 3.01227   4
  13  -3  -2 8.75315 1.77143   9
  13  -3  -2 10.7169 2.08854   7
  13  -3  -2 5.88275 4.18233  10
  13  -3  -2 7.78842 2.77597   8
  13   3  -2 12.7769 4.62986  10
  13   3  -2 14.6246 3.18253   8
  13   3  -2 4.23586 2.60144   4
  12  -3  -2 35.0966 4.75886   4
  12  -3  -2 21.3242 2.59306   5
  12  -3  -2 20.3067 2.62987   9
  12  -3  -2 29.7940 3.28790   7
  12  -3  -2 28.6981 3.77045   8
  12  -3  -2 25.7725 4.71912  10
  12   3  -2 24.7458 3.66190   8
  12   3  -2 26.7890 5.26390  10
  12   3  -2 26.1714 3.13759   7
  12   3  -2 31.0636 3.72819   4
  11  -3  -2 2.73485 2.85363   8
  11  -3  -2 4.02991 3.86956  10
  11  -3  -2 0.92016 3.49358   4
  11  -3  -2 3.31385 1.79487   5
  11  -3  -2 3.63479 1.76103   9
  11   3  -2 1.83417 2.54747   4
  11   3  -2 2.12361 2.48337   7
  11   3  -2 5.92130 5.07255  10
 -10  -3   2 29.5460 7.85819   6
  10  -3  -2 44.5305 4.15095   9
  10  -3  -2 46.6598 3.67597   7
  10  -3  -2 51.0439 4.88778   4
  10  -3  -2 44.3426 5.22416   8
  10  -3  -2 47.4353 5.63358  10
  10   3  -2 38.0315 4.07985   7
  10   3  -2 45.4155 6.34653  10
  10   3  -2 46.3105 4.90098   4
   9  -3  -2 19.5373 3.05064   7
  -9  -3   2 20.0827 6.05357   6
   9  -3  -2 21.7403 2.37670   9
   9  -3  -2 19.1503 3.31266   8
   9  -3  -2 26.3560 5.40903  10
   9   3  -2 23.0988 2.85985   7
  -8  -3   2 1691.43 101.995   6
  -7  -3   2 577.234 39.7837   6
  -6  -3   2 142.746 12.2575   6
  -5  -3   2 1856.88 109.960   6
  -4  -3   2 13.4400 4.13625   6
  -3  -3   2 1748.20 99.7465   6
  -3   3   2 1632.91 98.5137   6
  -2  -3   2 1005.99 59.6352   6
  -2   3   2 976.335 58.4649   6
   2   3  -2 1020.06 59.1146   6
  -1  -3   2 588.605 35.9744   6
  -1   3   2 599.742 35.1946   6
   0  -3   2 190.765 12.8316   6
   0  -3  -2 183.257 12.6356   6
   0   3   2 199.136 12.9253   6
   1  -3   2 8521.74 499.369   1
  -1  -3  -2 8599.41 504.805   1
   1   3   2 8176.04 692.123   2
   2  -3   2 1108.17 65.9794   6
  -2  -3  -2 1092.40 66.5852   6
   2   3   2 1168.80 66.2943   6
  -3  -3  -2 124.092 10.8897   6
   3  -3   2 140.404 9.11435   6
   3   3   2 140.529 10.2744   6
  -4  -3  -2 213.313 16.2613   6
   4   3   2 252.885 15.8181   6
  -5  -3  -2 240.454 17.1133   6
  -6  -3  -2 -1.1478 5.75902   6
   6   3   2 3.17052 3.53002   6
  -7  -3  -2 31.0585 6.34767   6
   7   3   2 40.0536 5.43326   6
  -8  -3  -2 8.31569 5.66355   6
   8   3   2 6.77724 3.37540   6
   9  -3   2 57.4188 4.42924   7
   9  -3   2 56.7465 5.39391  10
  -9  -3  -2 75.2229 10.6097   6
   9  -3   2 69.4780 6.14165   4
   9  -3   2 65.3149 4.88347   9
   9   3   2 76.5111 4.96740   7
   9   3   2 65.1295 6.30252  10
  10  -3   2 190.395 13.0626  10
  10  -3   2 207.885 12.2717   5
  10  -3   2 208.205 12.3989   9
  10  -3   2 204.868 12.5095   4
  10  -3   2 193.024 12.1355   7
  10   3   2 188.670 13.4404  10
  10   3   2 194.729 12.5841   4
  11  -3   2 169.322 10.7499   7
  11  -3   2 173.365 11.8685  10
  11  -3   2 176.224 11.4958   4
 -11  -3  -2 151.799 19.8758   6
  11   3   2 172.264 11.3136   4
  11   3   2 181.882 11.0795   7
  12  -3   2 4.49954 2.31712   4
  12  -3   2 5.24552 1.77866   7
  12  -3   2 0.21058 3.01922  10
  12   3   2 3.14721 2.25553   4
  12   3   2 5.90001 2.50044   7
  12   3   2 4.01714 4.18142  10
  12   3   2 1.98673 2.69031   8
  13  -3   2 3.74379 1.71004   7
  13  -3   2 4.89481 3.34973  10
  13  -3   2 -0.0640 2.23684   4
  13   3   2 3.15205 2.32530   7
  13   3   2 3.47728 3.39480   8
  13   3   2 1.46060 2.31801   4
  14  -3   2 86.7984 5.96941   7
  14  -3   2 78.2029 6.55622   4
  14  -3   2 87.0582 7.69801  10
  14   3   2 90.5813 6.99461   8
  14   3   2 82.5149 7.76680  10
  14   3   2 86.1785 6.71442   4
  15  -3   2 29.5029 3.78184   4
  15  -3   2 43.9884 5.41100  10
  15  -3   2 38.0972 3.50796   7
  15   3   2 37.7972 4.11339   4
  15   3   2 25.6189 4.11549  10
  16  -3   2 13.5838 1.84336   4
  16  -3   2 11.8961 3.01936  10
  16  -3   2 12.2451 1.86659   7
  16   3   2 14.5415 2.14227   4
  17  -3   2 13.3059 2.15203  10
  17  -3   2 12.4875 1.43498   4
  17   3   2 18.6403 2.19177   4
  17  -4  -2 44.2197 3.74288  10
  17  -4  -2 45.3151 3.15766   4
  17   4  -2 41.7783 3.19921   4
  16  -4  -2 10.0595 1.70640   7
  16  -4  -2 13.9380 3.22074  10
  16  -4  -2 9.74720 1.78948   4
  16   4  -2 11.2135 1.96542   8
  16   4  -2 10.7190 1.78451   4
  15  -4  -2 283.375 16.1091   4
  15  -4  -2 249.802 15.7792   7
  15  -4  -2 252.638 17.0385  10
  15   4  -2 259.724 16.2025   4
  14  -4  -2 178.643 11.0158   4
  14  -4  -2 174.691 11.1742   8
  14  -4  -2 156.071 12.5758  10
  14  -4  -2 153.100 10.4061   7
  14   4  -2 164.015 11.1358   8
  13  -4  -2 -0.3871 3.72440   8
  13  -4  -2 1.26245 2.06893   7
  13  -4  -2 3.33768 4.24810  10
  13  -4  -2 3.08940 3.28198   4
  13  -4  -2 2.59392 2.70532   9
  13  -4  -2 2.07752 1.70632   5
  13   4  -2 0.19685 4.09761   8
  12  -4  -2 57.2994 4.54215   5
  12  -4  -2 50.7447 4.34571   7
  12  -4  -2 53.4213 6.74734  10
  12  -4  -2 49.0131 4.52777   9
  12  -4  -2 57.4029 5.63936   4
  12  -4  -2 47.0377 5.81102   8
  12   4  -2 59.7977 7.12210  10
  12   4  -2 54.6000 5.71022   4
  12   4  -2 55.8405 6.06149   8
  11  -4  -2 68.0716 5.99679   4
  11  -4  -2 66.1734 6.11601   5
  11  -4  -2 72.8688 7.28592  10
 -11  -4   2 42.9830 11.1064   6
  11  -4  -2 72.4877 5.48012   9
  11  -4  -2 69.0751 5.12063   7
  11   4  -2 76.6803 6.23087   4
  11   4  -2 68.9474 7.54998  10
  10  -4  -2 84.1710 6.15019   5
  10  -4  -2 83.7435 7.54399   8
  10  -4  -2 89.6372 6.45652   9
  10  -4  -2 92.3475 6.98273   4
  10  -4  -2 88.6597 6.01084   7
  10  -4  -2 83.6242 7.63760  10
  10   4  -2 86.9273 6.20889   7
  10   4  -2 104.496 8.44708  10
  10   4  -2 92.7003 6.88564   4
   9  -4  -2 641.130 40.3818  10
   9  -4  -2 697.949 40.0174   5
   9  -4  -2 707.205 40.1374   4
   9  -4  -2 701.025 40.4123   8
  -9  -4   2 727.211 45.3323   6
   9  -4  -2 648.595 39.7317   7
   9  -4  -2 676.154 39.9509   9
   9   4  -2 701.092 40.6281  10
   9   4  -2 623.844 39.7229   7
   9   4  -2 672.981 40.1263   4
  -8  -4   2 161.254 14.7408   6
   8  -4  -2 164.144 10.0814   9
   8   4  -2 142.459 9.53303   7
  -7  -4   2 59.5781 8.26617   6
  -6  -4   2 16.7916 4.80778   6
  -5  -4   2 37.8353 6.01068   6
  -4  -4   2 13.9109 4.48782   6
   4   4  -2 20.6997 4.11700   6
  -4   4   2 19.5040 2.63902   6
  -3  -4   2 46.9634 5.93570   6
   3   4  -2 46.6185 5.25041   6
  -3   4   2 36.2959 3.79064   6
   2  -4  -2 151.504 9.37895   6
  -2  -4   2 152.099 11.6032   6
  -2   4   2 139.734 9.72191   6
   2   4  -2 155.576 10.9616   6
  -1  -4   2 10.2104 3.38560   6
   1  -4  -2 12.7970 3.02003   6
  -1   4   2 19.8688 3.08276   6
   1   4  -2 19.8005 3.66341   6
   0  -4   2 1286.62 74.6125   6
   0  -4  -2 1232.16 74.3765   6
   0   4   2 1263.05 74.0529   6
   1  -4   2 5356.00 319.909   1
  -2  -4  -2 1568.33 95.9325   6
   2  -4   2 1621.26 95.2312   6
   2   4   2 1685.93 95.5514   6
  -3  -4  -2 362.333 24.1444   6
   3  -4   2 366.940 22.4349   6
   3   4   2 380.463 23.4457   6
  -4  -4  -2 399.971 26.2166   6
  -5  -4  -2 951.712 62.2325   6
   5   4   2 1097.96 61.6995   6
  -6  -4  -2 3.72524 4.65252   6
   6   4   2 -1.9611 3.48479   6
  -7  -4  -2 219.651 18.0574   6
   7   4   2 246.937 16.7815   6
   8  -4   2 87.0099 6.13466   7
   8  -4   2 89.8029 6.91320  10
   8  -4   2 97.8098 7.00723   9
  -8  -4  -2 95.9716 11.8687   6
   8   4   2 103.989 6.56426   7
   8   4   2 103.139 9.30276   6
   9  -4   2 213.292 13.2941  10
  -9  -4  -2 234.788 18.9571   6
   9  -4   2 211.961 12.7319   9
   9  -4   2 198.301 12.4439   7
   9   4   2 178.467 13.7792  10
   9   4   2 213.484 14.9456   6
  10  -4   2 1015.67 63.3161   7
  10  -4   2 1110.80 64.1068  10
  10  -4   2 1134.14 63.6320   4
  10  -4   2 1142.34 63.5869   9
  10  -4   2 1089.51 63.4287   5
 -10  -4  -2 1012.01 69.2817   6
  10   4   2 1060.73 63.6331   4
  10   4   2 1029.65 63.3656   7
  10   4   2 1156.69 64.2132  10
  11  -4   2 109.055 8.12920   4
  11  -4   2 105.246 7.53143   7
  11  -4   2 120.919 8.82352  10
 -11  -4  -2 108.269 16.3068   6
  11   4   2 126.684 9.67965  10
  11   4   2 113.063 8.22363   4
  11   4   2 130.046 8.07473   7
  12  -4   2 231.207 14.9958  10
  12  -4   2 216.630 13.7978   7
  12  -4   2 232.379 14.3526   4
  12   4   2 218.344 14.3507   4
  12   4   2 232.326 14.5409   8
  13  -4   2 69.7268 8.95938  10
  13  -4   2 65.8643 7.34016   4
  13   4   2 51.3854 6.96689  10
  13   4   2 74.4982 6.62594   4
  13   4   2 59.9858 5.90736   8
  14  -4   2 29.6727 4.12817   4
  14  -4   2 37.9979 3.30644   7
  14  -4   2 36.6752 5.42786  10
  14   4   2 31.9465 4.36223   8
  14   4   2 34.6239 4.47986   4
  15  -4   2 13.7891 3.30068  10
  15  -4   2 19.0485 3.97648   4
  15  -4   2 20.7142 2.18731   7
  16  -4   2 -1.3621 1.26718   4
  16  -4   2 6.62352 2.36198  10
  16  -4   2 1.07677 1.27901   7
  16   4   2 1.29996 1.61094   4
  17  -4   2 10.3903 1.91162  10
  17  -4   2 13.8521 1.51129   7
  17   4   2 16.0326 1.70140   4
  16  -5  -2 0.77961 1.26547   7
  16  -5  -2 1.47663 1.33428   4
  16  -5  -2 1.11434 2.75098  10
  16   5  -2 2.72281 1.41722   4
  16   5  -2 2.21527 1.78285   8
  15  -5  -2 23.4863 4.06912  10
  15  -5  -2 32.2764 3.90819   4
  15  -5  -2 32.1771 4.27418   7
  15   5  -2 31.7369 4.45905   8
  15   5  -2 26.3254 3.85202   4
  14  -5  -2 122.286 7.93899   7
  14  -5  -2 142.651 8.62443   4
  14  -5  -2 125.790 9.94739  10
  14   5  -2 121.114 8.78125   8
  14   5  -2 109.729 8.60218   4
  13  -5  -2 5.56126 1.58635   5
  13  -5  -2 7.26573 1.82084   7
  13  -5  -2 5.31028 1.79385   9
  13  -5  -2 6.55274 3.84423  10
  13  -5  -2 4.73120 2.34415   4
  13  -5  -2 1.83107 2.93945   8
  13   5  -2 3.47297 2.60820   8
  13   5  -2 7.34731 2.44559   4
  12  -5  -2 70.5285 5.46809   9
  12  -5  -2 70.1555 5.12583   7
  12  -5  -2 71.1870 7.61621  10
  12  -5  -2 66.7141 6.59070   8
  12  -5  -2 71.0243 6.13791   4
  12  -5  -2 68.0042 5.25712   5
  12   5  -2 68.7338 6.39987   4
  12   5  -2 64.9131 6.57197   8
 -11  -5   2 5.01146 8.23998   6
  11  -5  -2 3.97271 1.75797   5
  11  -5  -2 -3.8420 2.81826   8
  11  -5  -2 2.21072 2.24023   4
  11  -5  -2 6.25152 3.52501  10
  11  -5  -2 2.40905 1.74950   9
  11  -5  -2 4.14424 1.73085   7
  11   5  -2 4.49527 3.63443  10
  11   5  -2 3.47438 2.32056   4
  10  -5  -2 14.4477 3.25101   8
  10  -5  -2 16.4992 2.15313   7
 -10  -5   2 16.5730 7.73396   6
  10  -5  -2 20.4050 3.62997  10
  10  -5  -2 16.9985 2.25805   5
  10  -5  -2 14.6519 2.76966   4
  10  -5  -2 15.0815 2.33887   9
  10   5  -2 25.4724 4.27698  10
  10   5  -2 22.5138 3.07482   4
   9  -5  -2 30.4325 4.21642   4
   9  -5  -2 35.2808 4.56946  10
   9  -5  -2 42.3839 3.69962   5
   9  -5  -2 39.8206 3.91264   9
  -9  -5   2 41.9163 11.3196   6
   9  -5  -2 41.1660 3.30674   7
   9  -5  -2 37.1376 5.18270   8
   9   5  -2 39.0284 4.43794   4
   9   5  -2 47.3269 5.94863  10
   8  -5  -2 1.32394 1.36434   5
   8  -5  -2 0.08228 1.31026   7
   8  -5  -2 -0.6862 1.94321   4
   8  -5  -2 1.88231 2.22519  10
  -8  -5   2 -2.6700 4.12110   6
   8   5  -2 -4.0301 3.22882  10
  -7  -5   2 123.909 12.6649   6
  -6  -5   2 1.78982 4.08475   6
  -5  -5   2 245.362 19.0269   6
  -5   5   2 275.888 16.6413   6
  -4  -5   2 550.392 33.7570   6
  -4   5   2 486.538 31.3889   6
   4   5  -2 551.907 32.8597   6
  -3  -5   2 87.6494 9.74041   6
  -3   5   2 89.0584 6.71729   6
  -2  -5   2 567.572 34.8491   6
   2  -5  -2 562.699 32.9750   6
  -2   5   2 507.228 34.9652   6
   2   5  -2 581.446 34.1958   6
  -1  -5   2 585.051 37.2345   6
   1  -5  -2 601.819 36.5331   6
  -1   5   2 617.622 36.3625   6
   1   5  -2 612.766 36.8425   6
   0  -5  -2 299.863 20.2292   6
   0  -5   2 320.526 20.4996   6
   0   5   2 328.771 19.9216   6
   0   5  -2 304.691 20.2224   6
   1  -5   2 467.389 28.9985   6
  -1  -5  -2 459.390 29.4527   6
   1   5   2 480.475 28.9750   6
   2  -5   2 127.227 9.61522   6
  -2  -5  -2 130.682 11.1289   6
   2   5   2 131.433 10.0603   6
  -3  -5  -2 2115.68 126.622   6
   3  -5   2 2229.21 123.882   6
   3   5   2 2013.97 126.115   6
  -4  -5  -2 3.53180 4.37397   6
   4   5   2 7.84406 3.83442   6
  -5  -5  -2 448.059 31.3942   6
   5   5   2 513.010 30.7023   6
  -6  -5  -2 121.515 12.6023   6
   6   5   2 145.001 11.9045   6
  -7  -5  -2 84.6005 11.4851   6
   7   5   2 96.0207 9.70750   6
   8  -5   2 147.999 8.85878   5
  -8  -5  -2 146.165 14.2174   6
   8  -5   2 126.147 9.00083  10
   8  -5   2 119.640 8.20154   7
   8   5   2 137.753 11.8730   6
   9  -5   2 996.249 58.4160   9
   9  -5   2 945.243 58.2098   7
   9  -5   2 954.358 58.4145   4
  -9  -5  -2 1084.37 64.2259   6
   9  -5   2 1025.22 58.3395   5
   9  -5   2 990.424 58.8616  10
   9   5   2 1006.76 60.5945   6
  10  -5   2 5.91806 1.82804   5
 -10  -5  -2 3.20025 6.83396   6
  10  -5   2 8.03641 2.30836   4
  10   5   2 4.56232 3.80777  10
  11  -5   2 76.9952 5.74427   5
 -11  -5  -2 52.6502 13.4586   6
  11  -5   2 92.0814 6.40400   4
  11  -5   2 79.7544 5.50401   7
  11  -5   2 66.9953 6.72825  10
  11   5   2 72.3482 7.77214  10
  11   5   2 87.3104 6.37202   4
  12  -5   2 15.1750 2.69894   4
  12  -5   2 17.6647 2.22033   7
  12  -5   2 20.1536 3.57068  10
  12   5   2 19.3469 2.93063   4
  12   5   2 20.3205 4.06271  10
  13  -5   2 20.5586 2.29807   7
  13  -5   2 14.8947 2.62158   4
  13  -5   2 23.2821 3.87763  10
  13   5   2 19.2983 3.07754   8
  13   5   2 21.1974 3.03166   4
  14  -5   2 1.75414 3.12830  10
  14  -5   2 0.40034 1.46869   7
  14  -5   2 -0.1350 1.83157   4
  14   5   2 0.31557 1.90305   4
  14   5   2 2.44960 2.12659   8
  15  -5   2 1.33305 1.53210   4
  15  -5   2 0.74750 4.29579  10
  15  -5   2 3.43699 1.74510   7
  15   5   2 1.70238 2.14188   4
  16  -5   2 15.3539 2.06377   4
  16  -5   2 18.8872 2.20207   7
  16  -5   2 15.8467 2.87737  10
  16   5   2 16.3975 2.26277   4
  17  -5   2 32.8647 2.28871   7
  17  -5   2 35.5240 2.92612  10
  17   5   2 31.7025 2.49816   4
  16  -6  -2 77.0649 4.51738   4
  16  -6  -2 68.7596 5.34037  10
  16  -6  -2 62.0198 4.58700   7
  16   6  -2 58.2922 4.49890   4
  16   6  -2 70.7423 4.73372   8
  15  -6  -2 103.994 6.67171   4
  15  -6  -2 103.583 6.48618   7
  15  -6  -2 102.326 8.09987  10
  15   6  -2 100.978 6.99018   8
  15   6  -2 90.6292 6.66806   4
  14  -6  -2 185.178 11.3815   7
  14  -6  -2 196.515 12.8483  10
  14  -6  -2 192.519 11.7582   4
  14   6  -2 172.757 11.8446   4
  14   6  -2 180.918 12.0702   8
  13  -6  -2 96.8038 6.40693   5
  13  -6  -2 97.8068 6.58716   9
  13  -6  -2 93.8385 6.30209   7
  13  -6  -2 105.149 8.61730  10
  13  -6  -2 90.1313 6.91574   4
  13  -6  -2 90.2574 7.79391   8
  13   6  -2 87.9558 7.17486   4
  13   6  -2 88.8660 7.63379   8
  12  -6  -2 1.33705 2.36778   4
  12  -6  -2 6.49949 1.68509   5
  12  -6  -2 6.44751 1.73181   7
  12  -6  -2 6.35405 3.30880   8
  12  -6  -2 4.38350 3.47459  10
  12  -6  -2 7.64375 2.05214   9
  12   6  -2 9.42581 2.64885   4
  11  -6  -2 297.502 17.7914   5
  11  -6  -2 304.035 17.9935   9
  11  -6  -2 266.099 18.4195   8
 -11  -6   2 256.856 27.0605   6
  11  -6  -2 306.493 18.9291  10
  11  -6  -2 315.057 18.2145   4
  11  -6  -2 288.725 17.6811   7
  11   6  -2 288.084 18.1789   4
  10  -6  -2 93.4658 7.28645   5
  10  -6  -2 93.9389 7.92823  10
 -10  -6   2 70.6765 11.9961   6
  10  -6  -2 81.7960 7.79917   8
  10  -6  -2 101.446 6.80823   9
  10  -6  -2 94.7991 6.38049   7
  -9  -6   2 116.650 14.0980   6
   9  -6  -2 116.493 7.61713   9
   9  -6  -2 94.8861 8.30088   8
   9  -6  -2 112.528 7.40348   5
   9  -6  -2 104.735 7.92425   4
   9  -6  -2 112.679 7.20580   7
   9  -6  -2 117.013 8.40923  10
   8  -6  -2 546.439 31.0344   9
   8  -6  -2 514.742 31.8678  10
  -8  -6   2 600.468 41.9647   6
   8  -6  -2 530.267 30.8250   7
   8  -6  -2 540.289 31.1756   4
   8  -6  -2 524.430 30.9056   5
   8  -6  -2 458.595 31.3492   8
   8  -6  -2 547.639 30.9172  11
   8   6  -2 489.692 31.0198   4
   7  -6  -2 567.716 33.7882   5
   7  -6  -2 565.140 33.7812  11
   7  -6  -2 585.251 33.8841   9
  -7  -6   2 580.731 38.1542   6
  -6  -6   2 413.291 28.4162   6
  -5  -6   2 9.16527 4.73399   6
  -4  -6   2 148.311 12.8235   6
  -4   6   2 133.589 9.91815   6
   4   6  -2 153.375 12.0776   6
  -3  -6   2 3.50084 4.21892   6
  -3   6   2 3.13912 2.84150   6
   3   6  -2 8.09446 4.24103   6
  -2  -6   2 969.065 58.5592   6
   2  -6  -2 935.416 56.6873   6
  -2   6   2 972.714 57.2055   6
   2   6  -2 974.562 57.8973   6
  -1  -6   2 102.204 9.62012   6
   1  -6  -2 98.6956 8.47458   6
  -1   6   2 102.408 8.33157   6
   1   6  -2 108.613 9.86717   6
   0  -6  -2 83.9026 8.49092   6
   0   6  -2 82.5835 8.65224   6
   0   6   2 86.6559 7.79479   6
   1  -6   2 635.419 38.5037   6
  -1  -6  -2 647.833 39.5251   6
   1   6   2 604.051 38.2079   6
  -2  -6  -2 1148.94 72.0299   6
   2  -6   2 1217.84 71.1709   6
   2   6   2 1231.90 71.5286   6
  -3  -6  -2 415.207 29.1796   6
   3  -6   2 447.563 27.1835   6
   3   6   2 474.073 28.5769   6
  -4  -6  -2 534.834 36.3752   6
   4   6   2 595.625 35.5860   6
  -5  -6  -2 1213.05 77.6887   6
   5   6   2 1339.84 76.7523   6
  -6  -6  -2 448.875 32.6975   6
   6   6   2 526.445 31.7607   6
   7  -6   2 4.25540 1.59069   9
   7  -6   2 1.00916 1.35813   7
  -7  -6  -2 5.56199 5.34828   6
   7  -6   2 3.60891 1.54891   5
   7  -6   2 9.12147 2.24983  10
   7   6   2 9.38361 4.62151   6
   8  -6   2 232.125 14.3199   9
   8  -6   2 216.895 13.9852   7
  -8  -6  -2 253.696 20.2459   6
   8  -6   2 228.238 14.2038   5
   8  -6   2 233.822 14.7622  10
   8   6   2 250.456 17.9128   6
   9  -6   2 39.0106 4.49078   4
   9  -6   2 40.8920 4.64566  10
   9  -6   2 48.8765 4.20221   5
   9  -6   2 43.1304 4.02771   9
   9  -6   2 42.9355 3.58680   7
  -9  -6  -2 42.1944 9.88568   6
   9   6   2 42.0089 5.75489  10
   9   6   2 47.1745 7.48364   6
   9   6   2 44.5522 4.38764   4
  10  -6   2 60.9309 4.79080   5
 -10  -6  -2 58.3643 11.5888   6
  10  -6   2 54.1778 4.27971   7
  10  -6   2 58.2050 5.45338  10
  10  -6   2 48.8871 5.29576   4
  10   6   2 58.9538 5.05479   4
  11  -6   2 270.378 16.3750   4
  11  -6   2 254.842 15.9230   7
  11  -6   2 257.107 16.0592   5
  11  -6   2 273.195 17.0031  10
 -11  -6  -2 270.870 25.1681   6
  11   6   2 259.226 16.3724   4
  12  -6   2 3.62662 2.74900  10
  12  -6   2 6.06618 2.74372   4
  12  -6   2 5.61922 1.71670   7
  12   6   2 5.77392 2.64037   4
  13  -6   2 23.1049 2.88254   7
  13  -6   2 21.3494 2.73731   4
  13  -6   2 20.7590 3.51984  10
  13   6   2 28.0295 3.18610   4
  13   6   2 23.6866 3.28922   8
  14  -6   2 99.4413 7.59814  10
  14  -6   2 95.8710 5.94968   7
  14  -6   2 79.4292 6.89221   4
  14   6   2 73.0909 7.11575   8
  14   6   2 95.5340 6.55949   4
  15  -6   2 1.91514 2.58599  10
  15  -6   2 1.66564 1.67771   4
  15  -6   2 2.29977 1.35915   7
  15   6   2 2.91085 1.91311   8
  15   6   2 -0.3604 1.33193   4
  16  -6   2 0.22694 1.79624  10
  16  -6   2 1.28198 0.96811   7
  16   6   2 1.37611 1.10985   4
  17  -6   2 4.97023 1.91949  10
  16  -7  -2 3.01616 1.59617  10
  16  -7  -2 0.51249 0.83639   7
  16   7  -2 0.75946 1.12330   8
  15  -7  -2 10.4351 1.46167   7
  15  -7  -2 11.0179 2.12778   4
  15  -7  -2 7.41015 2.72264  10
  15   7  -2 14.5499 2.21119   8
  15   7  -2 9.00399 1.74551   4
  14  -7  -2 9.81193 2.04852   4
  14  -7  -2 9.31464 3.42095  10
  14  -7  -2 8.11876 1.52202   7
  14   7  -2 9.43565 2.40350   8
  14   7  -2 9.57017 1.92186   4
  13  -7  -2 25.1043 2.43037   7
  13  -7  -2 21.2740 2.82333   4
  13  -7  -2 25.6771 2.99705   5
  13  -7  -2 19.6447 3.71575  10
  13  -7  -2 25.3862 3.17515   9
  13   7  -2 24.3225 3.45368   8
  13   7  -2 19.0292 2.69136   4
  12  -7  -2 9.79849 2.35056   9
  12  -7  -2 16.1411 4.42067  10
  12  -7  -2 9.98812 2.55112   4
  12  -7  -2 9.62403 1.99450   5
  12  -7  -2 11.0190 1.91993   7
  12  -7  -2 10.7296 3.73047   8
  12   7  -2 8.96606 2.32361   4
 -11  -7   2 14.2850 9.01142   6
  11  -7  -2 14.0821 3.62602  10
  11  -7  -2 9.21320 2.40522   4
  11  -7  -2 8.85643 3.78556   8
  11  -7  -2 13.7277 2.01066   7
  11  -7  -2 9.56347 1.97403   9
  11  -7  -2 12.0652 2.19015   5
  11   7  -2 10.6655 2.45385   4
  10  -7  -2 141.171 9.71250  10
 -10  -7   2 130.255 17.3225   6
  10  -7  -2 140.289 8.88616   9
  10  -7  -2 134.532 8.64406   5
  10  -7  -2 130.975 9.18033   4
  10  -7  -2 116.535 9.59155   8
  10  -7  -2 132.323 8.39745   7
  10   7  -2 122.058 8.83672   4
   9  -7  -2 -0.7904 3.22020   8
   9  -7  -2 -0.9292 2.47281  10
   9  -7  -2 -0.9820 2.40811   9
  -9  -7   2 0.01260 5.11524   6
   9  -7  -2 1.96586 1.46004   7
   9  -7  -2 -0.2631 1.83182   5
   9  -7  -2 1.54147 2.37768   4
   9   7  -2 3.10621 1.91804   4
   8  -7  -2 68.5670 7.31099   8
   8  -7  -2 85.4494 6.19364   9
   8  -7  -2 82.5533 6.57318   4
   8  -7  -2 94.5259 6.88972  10
   8  -7  -2 88.7882 6.04946   5
   8  -7  -2 94.2818 5.95106  11
   8  -7  -2 82.6717 5.66265   7
  -8  -7   2 62.5895 9.90386   6
   7  -7  -2 13.0950 2.01666  11
   7  -7  -2 18.0358 2.25589   9
   7  -7  -2 15.6412 2.65891  10
   7  -7  -2 13.0199 1.93577   5
  -7  -7   2 15.3601 9.09372   6
   7  -7  -2 14.3848 3.42535   8
   6  -7  -2 784.075 46.5358   5
  -6  -7   2 780.544 50.6642   6
   6  -7  -2 793.181 46.6392   9
   6  -7  -2 819.434 46.6034  11
  -5  -7   2 509.041 34.0169   6
  -4  -7   2 299.725 22.5342   6
   4   7  -2 327.942 21.7945   6
  -3  -7   2 3.08604 4.24672   6
   3   7  -2 3.34968 4.00307   6
  -3   7   2 4.73206 3.05095   6
   2  -7  -2 8.77938 2.64744   6
  -2  -7   2 1.32235 3.83086   6
  -2   7   2 6.82961 3.29918   6
   2   7  -2 8.70292 4.24066   6
  -1  -7   2 824.393 50.3352   6
  -1   7   2 836.647 49.2863   6
   1   7  -2 789.294 49.6870   6
   0  -7  -2 -0.9745 3.39758   6
   0  -7   2 0.93151 3.36700   6
   0   7   2 2.40046 3.94245   6
   1  -7   2 1036.48 61.4544   6
  -1  -7  -2 1028.60 61.9244   6
   1   7   2 996.703 61.2476   6
  -2  -7  -2 404.177 27.2668   6
   2  -7   2 419.750 25.9778   6
   2   7   2 405.809 26.4004   6
  -3  -7  -2 174.457 14.8933   6
   3  -7   2 184.145 12.3739   6
   3   7   2 188.849 14.1242   6
  -4  -7  -2 6.41340 4.86089   6
   4   7   2 5.78888 4.51390   6
  -5  -7  -2 -0.5301 5.14169   6
   5   7   2 -2.2384 3.90388   6
   6  -7   2 38.8103 3.25025   7
  -6  -7  -2 31.8482 7.56516   6
   6  -7   2 39.2433 3.38344  11
   6  -7   2 44.2770 3.85354   9
   6  -7   2 39.3532 3.78833   5
   6  -7   2 47.0370 4.15971  10
   6   7   2 48.2649 7.27488   6
   7  -7   2 20.1646 2.29179   5
   7  -7   2 15.5858 2.18712   9
  -7  -7  -2 16.8842 3.95679   3
   7  -7   2 17.7986 2.15503  11
   7  -7   2 17.3577 2.79813  10
  -7  -7  -2 23.9261 7.46106   6
   7  -7   2 18.5597 2.22859   7
   7   7   2 22.9096 5.68684   6
   8  -7   2 13.5383 2.00637   5
  -8  -7  -2 8.08441 4.06605   3
   8  -7   2 8.54355 1.96424   9
   8  -7   2 11.2413 1.74166   7
  -8  -7  -2 9.88321 6.56200   6
   8   7   2 10.5795 5.40950   6
   9  -7   2 452.477 26.6528   7
  -9  -7  -2 432.894 27.8881   3
  -9  -7  -2 521.439 34.2143   6
   9   7   2 410.522 30.0711   6
  10  -7   2 388.627 23.5509   7
  10  -7   2 384.560 24.2538  10
  10  -7   2 400.310 23.7425   5
  10   7   2 408.994 23.9098   4
  11  -7   2 25.4448 2.74303   5
  11  -7   2 22.9909 2.46050   7
 -11  -7  -2 7.20943 9.57786   6
  11  -7   2 20.7761 3.58831  10
  11  -7   2 19.3889 2.86118   4
  11   7   2 26.1293 3.17090   4
  12  -7   2 4.47397 2.19213   4
  12  -7   2 7.92370 1.72621   7
  12  -7   2 7.64103 2.73399  10
  12   7   2 8.77356 2.24108   4
  13  -7   2 6.91635 2.75302  10
  13  -7   2 4.88775 1.45307   7
  13  -7   2 4.22625 2.31490   4
  13   7   2 5.39134 2.30529   8
  13   7   2 2.30837 1.90196   4
  14  -7   2 1.01842 2.76238  10
  14  -7   2 0.14339 1.32122   7
  14   7   2 -1.4874 1.64672   4
  14   7   2 -1.6759 1.78374   8
  15  -7   2 95.0577 5.40364   7
  15   7   2 74.5890 5.45768   4
  15   7   2 79.1143 6.03997   8
  16  -7   2 0.66421 0.96193   7
  16  -7   2 1.08815 1.52370  10
  15  -8  -2 4.12449 2.13477  10
  15  -8  -2 3.58582 1.46126   7
  15   8  -2 4.49537 1.65986   8
  14  -8  -2 132.034 8.27079   7
  14  -8  -2 121.423 8.97279   4
  14  -8  -2 140.638 9.59018  10
  14   8  -2 145.039 9.24900   8
  13  -8  -2 12.9041 1.71051   5
  13  -8  -2 8.38234 3.50728   4
  13  -8  -2 12.4381 1.71501   7
  13  -8  -2 9.71871 3.14088  10
  13   8  -2 9.87328 2.10046   4
  13   8  -2 14.5039 2.84285   8
  12  -8  -2 74.0509 8.29240   8
  12  -8  -2 92.8577 5.90020   9
  12  -8  -2 79.1294 7.29335  10
  12  -8  -2 69.2881 5.97394   4
  12  -8  -2 87.4285 5.54240   7
  12  -8  -2 81.6874 5.81092   5
  12   8  -2 73.6409 6.12308   4
  11  -8  -2 3.88947 1.71968   9
 -11  -8   2 6.27623 10.2570   6
  11  -8  -2 6.54155 1.86565   5
  11  -8  -2 3.99946 2.84360   4
  11  -8  -2 5.92017 3.01216  10
  11  -8  -2 8.72822 1.81828   7
  11   8  -2 2.05863 3.14134   4
  10  -8  -2 935.728 55.3316  10
 -10  -8   2 895.673 61.4644   6
  10  -8  -2 981.531 54.6474   7
  10  -8  -2 946.642 54.7549   5
  10  -8  -2 951.110 54.8891   9
  10  -8  -2 1005.70 54.9137   4
  10   8  -2 808.724 54.7229   4
   9  -8  -2 216.891 13.6031   5
   9  -8  -2 222.170 13.4443   7
  -9  -8   2 187.476 19.8197   6
   9  -8  -2 219.502 13.7718   9
   9  -8  -2 224.487 13.6018  11
   9  -8  -2 227.281 14.2501  10
  -8  -8   2 235.847 16.9645   3
  -8  -8   2 257.361 22.3132   6
   8  -8  -2 272.664 16.7924  10
   8  -8  -2 278.934 16.0779   7
   8  -8  -2 262.242 16.5835   4
   8  -8  -2 244.567 17.2672   8
   8  -8  -2 293.538 16.4668   9
   8  -8  -2 278.385 16.3523   5
   7  -8  -2 202.187 12.5610   5
   7  -8  -2 210.276 12.4386   7
   7  -8  -2 223.115 12.6271  11
   7  -8  -2 184.562 13.6265   8
   7  -8  -2 214.205 13.1011  10
   7  -8  -2 179.567 13.1180   4
  -7  -8   2 203.453 18.7252   6
  -7  -8   2 196.121 13.3625   3
   7  -8  -2 217.572 12.7968   9
   6  -8  -2 20.2668 2.36798   9
   6  -8  -2 20.5322 2.34775   5
   6  -8  -2 21.4655 2.43995  11
   6  -8  -2 26.5603 4.27483   8
  -6  -8   2 16.2335 6.39592   6
  -6  -8   2 23.5681 3.22041   3
   5  -8  -2 157.739 9.89934   9
   5  -8  -2 162.046 9.82602   5
   5  -8  -2 151.918 9.92943  11
  -5  -8   2 148.573 14.7997   6
  -4  -8   2 299.092 21.9955   6
  -4   8   2 297.006 19.8099   6
  -3  -8   2 368.213 25.9736   6
  -3   8   2 373.939 24.1766   6
   3   8  -2 387.633 25.4462   6
   2  -8  -2 113.181 8.66481   6
  -2  -8   2 109.947 11.5784   6
   2   8  -2 115.522 11.3174   6
  -2   8   2 122.131 9.89970   6
   1  -8  -2 130.613 10.7329   6
  -1  -8   2 139.232 12.0175   6
   1   8  -2 118.405 11.5541   6
  -1   8   2 134.697 10.8509   6
   0  -8   2 305.137 20.3452   6
   0  -8  -2 284.335 19.9000   6
   0   8   2 282.211 19.6248   6
   1  -8   2 165.273 13.0137   6
  -1  -8  -2 167.237 13.7571   6
   1   8   2 161.454 12.9336   6
   2  -8   2 1191.36 68.1172   6
  -2  -8  -2 1148.10 69.5335   6
   2   8   2 1074.67 68.4627   6
  -3  -8  -2 37.2033 6.79769   6
   3  -8   2 47.7854 7.33112   6
   3   8   2 46.9096 6.58491   6
   4  -8   2 254.473 16.5224   5
  -4  -8  -2 269.538 20.4754   6
   4   8   2 265.084 18.8350   6
   5  -8   2 369.911 22.9993   9
   5  -8   2 368.899 22.6558  11
   5  -8   2 373.674 23.0517  10
  -5  -8  -2 415.619 23.5407   3
   6  -8   2 277.719 17.2178  10
   6  -8   2 285.467 16.7817  11
  -6  -8  -2 269.420 22.4637   6
   6  -8   2 286.188 16.9556   9
   6  -8   2 266.490 16.6555   7
   6  -8   2 272.108 16.8573   5
   6   8   2 293.675 20.4773   6
   7  -8   2 362.503 22.7740   5
   7  -8   2 384.902 22.9194   9
  -7  -8  -2 407.683 23.8134   3
   7  -8   2 389.561 23.2493  10
   7  -8   2 358.804 22.6243   7
   7  -8   2 393.267 22.7852  11
  -7  -8  -2 395.053 29.0340   6
   7   8   2 366.287 26.5698   6
  -8  -8  -2 18.0504 3.63321   3
   8  -8   2 16.1742 3.05449  10
  -8  -8  -2 12.7116 7.25706   6
   8   8   2 24.2947 6.68463   6
   8   8   2 22.7394 2.53486   4
  -9  -8  -2 -2.6842 6.31254   6
   9  -8   2 3.97703 1.54756   7
   9  -8   2 3.85593 1.85632   5
   9  -8   2 1.33878 2.40715  10
   9   8   2 1.54868 1.80546   4
   9   8   2 1.02160 4.96418   6
  10  -8   2 82.0314 6.48514  10
  10  -8   2 81.2549 5.91499   5
  10  -8   2 82.6419 5.51611   7
 -10  -8  -2 59.2825 8.13560   3
  10   8   2 80.9494 6.10722   4
  11  -8   2 4.46636 2.32163   5
 -11  -8  -2 0.73379 15.0322   6
  11  -8   2 4.84858 2.62411  10
  11  -8   2 1.34442 1.52184   7
  11   8   2 5.11313 2.76014   4
  12  -8   2 22.0385 2.59659   7
  12  -8   2 18.4212 3.19042  10
  12   8   2 25.5706 2.94222   4
  13  -8   2 124.893 8.81765  10
  13  -8   2 123.134 7.68463   7
  13   8   2 113.897 8.27315   8
  14  -8   2 1.44305 2.29052  10
  14  -8   2 4.56289 1.27403   7
  14   8   2 4.73439 1.77678   8
  14   8   2 4.17255 1.40644   4
  15  -8   2 1.85075 2.11933  10
  15  -8   2 3.07399 1.07661   7
  15   8   2 3.75701 2.13264   4
  16  -8   2 1.23873 0.74943   7
  16  -8   2 2.32732 1.58565  10
  15  -9  -2 -0.7270 0.78376   7
  15  -9  -2 -1.3257 1.22340  10
  15   9  -2 0.98565 1.36384   8
  14  -9  -2 0.10120 2.43237  10
  14  -9  -2 -0.1207 0.92072   7
  14   9  -2 -0.0991 1.84640   8
  13  -9  -2 21.6940 4.18199  10
  13  -9  -2 25.4433 2.97896   7
  13   9  -2 27.9909 4.06928   8
  12  -9  -2 22.9994 3.65913  10
  12  -9  -2 24.7810 2.61076   7
  12  -9  -2 25.1318 3.09318   5
  11  -9  -2 5.23366 2.91971  10
  11  -9  -2 -3.5681 2.36694   4
  11  -9  -2 1.88813 1.46416   5
  11  -9  -2 3.46179 1.84949   9
  11  -9  -2 4.46459 1.60847   7
  11  -9  -2 0.61219 3.92596   8
 -10  -9   2 35.5493 9.72672   6
  10  -9  -2 32.2460 4.53922   4
  10  -9  -2 48.2710 5.25088  10
  10  -9  -2 32.3061 5.03633   8
  10  -9  -2 42.0994 4.00683   9
  10  -9  -2 43.6833 3.46473   7
  10  -9  -2 39.1408 4.07289   5
   9  -9  -2 10.8147 2.10329   9
   9  -9  -2 8.76384 4.12864   8
   9  -9  -2 16.5301 2.06906   7
  -9  -9   2 15.6426 3.46454   3
   9  -9  -2 18.9858 3.01400  10
   9  -9  -2 17.0557 2.35725   5
   9  -9  -2 17.5376 4.15287   4
   9  -9  -2 17.7721 2.30970  11
  -9  -9   2 19.9873 8.13116   6
   8  -9  -2 75.3701 5.94497   9
   8  -9  -2 75.6479 5.62369  11
   8  -9  -2 78.7976 5.86781   5
  -8  -9   2 83.7006 7.91431   3
   8  -9  -2 77.0091 5.39739   7
  -8  -9   2 99.6842 13.4164   6
   7  -9  -2 76.6627 7.83989   8
   7  -9  -2 75.8613 5.48017   7
   7  -9  -2 81.5749 6.57960  11
  -7  -9   2 84.0442 6.89477   3
   7  -9  -2 76.4460 6.38145  10
   7  -9  -2 86.4706 6.30363   9
   6  -9  -2 272.311 17.0695   5
   6  -9  -2 283.794 17.1793   9
  -6  -9   2 312.247 17.7564   3
  -6  -9   2 277.993 22.5102   6
   6  -9  -2 282.377 17.1117  11
   6  -9  -2 281.732 16.9018   7
   6  -9  -2 264.065 18.1659   8
  -5  -9   2 4.31001 2.27456   3
  -5  -9   2 10.5763 5.72159   6
   5  -9  -2 9.54394 1.79097   5
   5  -9  -2 4.86796 5.44346   8
   5  -9  -2 5.87662 1.75674  11
   5  -9  -2 5.40157 1.62978   9
   5  -9  -2 8.67078 1.52660   7
   4  -9  -2 46.7738 4.03882  11
   4  -9  -2 52.9945 3.75510   7
  -4  -9   2 50.5506 8.36426   6
   4  -9  -2 46.9077 4.10461   5
   4  -9  -2 55.1889 4.15054   9
  -4   9   2 53.8869 9.19940   6
   3  -9  -2 63.0347 4.67328   5
  -3  -9   2 79.2212 10.9036   6
   3  -9  -2 62.0842 4.70214  11
  -3  -9   2 64.5702 5.35405   3
   3  -9  -2 61.8381 9.34379   8
  -3   9   2 65.8426 7.87078   6
  -2  -9   2 259.306 18.0172   6
  -2  -9   2 194.955 13.8188   3
   2  -9  -2 219.368 13.5789  11
  -2   9   2 248.791 16.3508   6
  -1  -9   2 143.157 12.8574   6
  -1  -9   2 124.098 8.96775   3
   1  -9  -2 142.431 11.1147   6
  -1   9   2 145.520 11.5881   6
   0  -9  -2 516.655 33.2982   6
   0  -9   2 540.809 33.7826   6
   0   9   2 508.101 33.0663   6
  -1  -9  -2 61.0959 5.63912   3
  -1  -9  -2 78.3904 9.49298   6
   1  -9   2 72.3243 8.58556   6
   1   9   2 70.0639 8.59281   6
   2  -9   2 873.416 50.5936   6
  -2  -9  -2 825.783 52.2271   6
  -2  -9  -2 850.209 49.1444   3
   2   9   2 774.935 51.1423   6
  -3  -9  -2 22.0671 3.46542   3
   3  -9   2 25.0173 2.83480   5
  -3  -9  -2 21.1833 6.52325   6
   3  -9   2 19.7603 2.54983   3
   3   9   2 24.4924 5.41574   6
   4  -9   2 162.864 10.4092  11
  -4  -9  -2 182.291 11.3857   3
   4  -9   2 163.038 10.2335   3
  -4  -9  -2 184.144 16.4258   6
   4  -9   2 159.107 10.4632   5
   4   9   2 170.315 14.3369   6
   5  -9   2 10.9114 1.82099  11
  -5  -9  -2 10.0090 2.90268   3
  -5  -9  -2 15.5733 6.35799   6
   5  -9   2 9.01321 1.53345   3
   5  -9   2 6.93856 1.59324   7
   5  -9   2 11.4150 1.77987   5
   5  -9   2 12.5077 2.33004  10
   5   9   2 10.0547 5.11040   6
   6  -9   2 50.3765 4.07560   5
   6  -9   2 44.4843 3.77027   7
   6  -9   2 49.9909 4.02242  11
  -6  -9  -2 47.1938 5.76224   3
   6  -9   2 49.7582 4.52529  10
  -6  -9  -2 47.4005 9.08401   6
   6   9   2 53.7330 8.47861   6
  -7  -9  -2 31.1318 3.98735   3
   7  -9   2 25.0478 3.87773  10
   7  -9   2 33.4748 3.61535  11
  -7  -9  -2 28.9044 8.36068   6
   7   9   2 25.1280 6.90289   6
   8  -9   2 0.29342 2.24412  10
  -8  -9  -2 -0.4270 6.28953   6
   8  -9   2 1.13416 1.43674   7
   8  -9   2 2.61576 1.69192   5
  -8  -9  -2 1.45664 2.69858   3
   8   9   2 -1.4139 1.58169   4
   8   9   2 2.47440 5.22835   6
  -9  -9  -2 7.61516 3.51564   3
   9  -9   2 13.8253 2.73783  10
  -9  -9  -2 12.6767 8.25728   6
   9  -9   2 14.0102 2.03245   7
   9  -9   2 14.3572 2.29032   5
   9   9   2 18.6873 2.37658   4
  10  -9   2 139.259 9.08171   5
  10  -9   2 144.766 8.91475   7
  10  -9   2 138.481 9.65572  10
 -10  -9  -2 123.559 17.7043   6
  11  -9   2 16.5946 2.98784  10
  11  -9   2 13.6932 2.05424   5
  11  -9   2 15.6227 1.89832   7
  11   9   2 13.1100 2.25736   4
  12  -9   2 4.72777 2.41141  10
  12  -9   2 5.78333 1.43188   7
  12   9   2 2.92984 2.40995   4
  13  -9   2 17.1262 2.85365  10
  13  -9   2 22.6056 2.42443   7
  13   9   2 19.1984 2.71399   4
  13   9   2 27.6363 3.21029   8
  14  -9   2 106.414 7.18859  10
  14  -9   2 98.6682 6.21871   7
  14   9   2 92.1690 6.62328   8
  15  -9   2 89.9592 6.17190  10
  15  -9   2 89.2808 5.49036   7
  15  10  -2 0.50044 1.10039   8
  14 -10  -2 3.59171 2.23869  10
  14 -10  -2 7.96511 1.02752   7
  14  10  -2 7.32436 1.64425   8
  13 -10  -2 49.6440 3.53554   7
  13 -10  -2 45.4678 4.85645  10
  13 -10  -2 53.0682 3.82636   5
  13  10  -2 51.8123 4.64548   8
  12 -10  -2 16.2757 1.99893   5
  12 -10  -2 24.5683 2.35194   7
  12 -10  -2 26.2507 4.73920  10
  11 -10  -2 195.696 11.7459   9
  11 -10  -2 192.135 11.6844   5
  11 -10  -2 173.654 12.2191  10
  11 -10  -2 184.994 11.4056   7
  10 -10  -2 56.5428 5.66427  10
  10 -10  -2 60.4068 4.77723   5
  10 -10  -2 56.0248 4.64444   9
 -10 -10   2 57.3121 5.83573   3
  10 -10  -2 53.3228 4.65107   7
  10 -10  -2 43.2695 5.61519   8
   9 -10  -2 79.8560 5.71647   9
   9 -10  -2 83.9632 5.75077  11
  -9 -10   2 69.3815 6.69352   3
   9 -10  -2 77.0780 5.71770   5
   9 -10  -2 76.9258 5.31016   7
   9 -10  -2 63.7590 7.92950   8
   9 -10  -2 74.9713 6.28060  10
   8 -10  -2 165.704 9.91960   7
   8 -10  -2 156.845 10.2617   5
   8 -10  -2 133.809 11.8268   8
   8 -10  -2 170.082 10.2453  11
  -8 -10   2 163.391 11.0843   3
   8 -10  -2 151.022 10.6543  10
   8 -10  -2 172.502 10.3824   9
  -8 -10   2 151.463 17.4346   6
   7 -10  -2 84.9708 6.08645  11
   7 -10  -2 77.6743 6.13358   5
   7 -10  -2 85.3575 5.76781   7
  -7 -10   2 93.3831 7.11287   3
  -7 -10   2 94.4902 13.1963   6
   7 -10  -2 81.0932 6.13032   9
   6 -10  -2 507.788 33.1449  10
   6 -10  -2 579.280 32.8137   7
   6 -10  -2 606.432 33.2233   5
  -6 -10   2 594.146 38.9778   6
   6 -10  -2 528.647 33.0859  11
   6 -10  -2 540.033 33.9761   9
   5 -10  -2 7.33525 1.90156  11
   5 -10  -2 8.67548 1.88536   5
  -5 -10   2 10.8159 6.20389   6
   5 -10  -2 9.55445 4.34465   8
   5 -10  -2 12.3779 1.70213   7
   5 -10  -2 10.6549 1.89702   9
  -5 -10   2 11.1338 2.52708   3
  -4 -10   2 93.4832 6.57037   3
  -4 -10   2 97.2348 12.2485   6
   4 -10  -2 90.3118 6.02524   9
   4 -10  -2 90.7139 5.96243  11
   4 -10  -2 80.8827 5.93585   5
   4 -10  -2 75.9470 8.59492   8
   4 -10  -2 74.9798 5.65405   3
   4 -10  -2 90.8120 5.70985   7
   3 -10  -2 105.042 6.59995   9
  -3 -10   2 88.1548 6.82205   3
   3 -10  -2 101.007 6.49862  11
  -3 -10   2 111.756 12.1850   6
   3 -10  -2 84.2604 6.28399   3
   3 -10  -2 99.4203 6.43379   5
  -3  10   2 98.6140 10.3703   6
  -2 -10   2 80.9705 10.5520   6
   2 -10  -2 65.6673 4.92241  11
   2 -10  -2 69.8016 5.08727   9
   2 -10  -2 59.3884 4.97607   3
  -2 -10   2 63.8142 5.28944   3
  -2  10   2 73.4682 8.98185   6
   1 -10  -2 156.993 11.1497   6
  -1 -10   2 128.210 8.85426  11
   1 -10  -2 123.943 8.48818   5
  -1 -10   2 173.433 14.2187   6
   1 -10  -2 121.351 8.82583   3
   1 -10  -2 130.369 8.57680  11
  -1  10   2 161.339 12.3959   6
   0 -10  -2 110.905 7.70203   3
   0 -10  -2 111.385 10.8292   6
   0 -10   2 107.552 7.53495   3
   0 -10   2 117.628 12.1281   6
   0  10   2 112.929 10.7925   6
   1 -10   2 19.6909 4.97391   6
   1 -10   2 14.7361 1.94765  11
   1 -10   2 21.6203 3.04091   3
   1 -10   2 14.4884 1.95633   5
  -1 -10  -2 26.8192 9.74625   6
  -1 -10  -2 19.8062 2.80638   3
   1  10   2 16.0726 4.65298   6
   2 -10   2 10.0014 1.84741   3
  -2 -10  -2 16.2238 2.71672   3
   2 -10   2 15.1138 2.38430   5
  -2 -10  -2 6.29627 5.07246   6
   2 -10   2 9.05656 1.85853  11
   2 -10   2 13.9278 3.91769   6
   2  10   2 7.73667 4.37729   6
  -3 -10  -2 4.23824 2.32410   3
   3 -10   2 7.45003 1.63030   5
  -3 -10  -2 3.43598 5.09374   6
   3 -10   2 8.88490 1.68718  11
   3 -10   2 3.37852 1.40239   3
   3  10   2 4.03407 4.45967   6
   4 -10   2 59.1206 5.02613   5
   4 -10   2 69.7940 5.00603  11
   4 -10   2 68.0681 4.76033   3
   4 -10   2 76.1352 5.56384  10
  -4 -10  -2 85.4454 11.4099   6
  -4 -10  -2 68.2656 6.20247   3
   4  10   2 64.1403 8.79131   6
   5 -10   2 1.38448 1.48878  11
  -5 -10  -2 0.78172 5.74446   6
   5 -10   2 3.14855 2.01516  10
  -5 -10  -2 -0.1465 2.34622   3
   5 -10   2 -0.4694 1.36620   7
   5 -10   2 -0.9559 0.96906   3
   5 -10   2 1.09955 1.45284   5
   5  10   2 1.90774 4.73791   6
   6 -10   2 12.2276 1.91987   7
  -6 -10  -2 13.4869 4.72182   3
   6 -10   2 15.0049 2.79455  10
  -6 -10  -2 19.5686 7.68313   6
   6 -10   2 15.4950 2.20969   5
   6 -10   2 14.0589 1.73195   3
   6  10   2 8.20280 5.52084   6
   7 -10   2 3.52088 1.72678   5
  -7 -10  -2 -2.5104 8.50375   6
  -7 -10  -2 2.35961 2.81735   3
   7 -10   2 4.75088 1.74856  11
   7 -10   2 5.11447 1.56132   7
   7 -10   2 2.79780 2.03739  10
   7  10   2 5.56369 7.34433   6
   8 -10   2 13.0889 2.69949  10
  -8 -10  -2 20.7817 3.67990   3
   8 -10   2 14.6000 2.00601   7
  -8 -10  -2 18.8637 8.64309   6
   8 -10   2 9.52063 1.97327   5
   8  10   2 13.1475 6.17017   6
   9 -10   2 56.3413 5.19780  10
   9 -10   2 51.4663 4.05759   7
   9 -10   2 47.5754 4.41245   5
  -9 -10  -2 56.0157 11.8738   6
  -9 -10  -2 50.6052 6.46428   3
  10 -10   2 23.7468 2.54728   5
  10 -10   2 21.5730 2.72910   7
 -10 -10  -2 10.2884 8.72723   6
 -10 -10  -2 18.3090 3.43888   3
  10 -10   2 26.6614 4.06146  10
  10  10   2 23.1541 3.29540   4
  11 -10   2 15.5916 2.75740  10
  11 -10   2 13.8890 1.76915   7
 -11 -10  -2 21.2399 4.04110   3
  11  10   2 14.3690 2.45653   4
  12 -10   2 6.86805 1.50983   7
  12 -10   2 5.16792 2.28203  10
  13 -10   2 0.06278 0.97918   7
  13 -10   2 1.35515 2.10745  10
  13  10   2 -0.8277 1.59182   8
  14 -10   2 38.7903 2.68363   7
  14  10   2 34.0543 2.99403   8
  15 -10   2 1.52070 0.70747   7
  14  11  -2 3.04965 1.23662   8
  13 -11  -2 2.60120 1.16551   7
  13  11  -2 2.65951 1.69674   8
  12 -11  -2 58.2391 4.30948   5
  12 -11  -2 58.2117 3.81654   7
  12 -11  -2 48.1013 5.60218  10
  11 -11  -2 10.5150 2.81707  10
 -11 -11   2 6.70770 3.78059   3
  11 -11  -2 10.8021 1.56917   7
  11 -11  -2 12.8577 1.86093   5
  10 -11  -2 6.92309 1.74849   5
  10 -11  -2 2.50531 2.46972  10
 -10 -11   2 7.74719 2.35917   3
  10 -11  -2 5.75012 1.35316   7
   9 -11  -2 37.4855 3.83230   5
   9 -11  -2 34.0476 4.54908  10
   9 -11  -2 37.8694 3.63832   9
  -9 -11   2 39.5898 4.81529   3
   9 -11  -2 36.5339 3.18258   7
  -9 -11   2 30.5862 9.46923   6
   8 -11  -2 2.89968 1.40136   7
   8 -11  -2 0.89201 2.24390  10
   8 -11  -2 1.03464 1.52619   9
  -8 -11   2 5.85352 6.97177   6
  -8 -11   2 3.06023 2.35558   3
   8 -11  -2 1.44369 1.63343  11
   8 -11  -2 1.96287 1.63410   5
   7 -11  -2 -1.0586 1.32401   7
   7 -11  -2 -2.6547 2.16050  10
  -7 -11   2 -0.5110 2.28557   3
   7 -11  -2 -1.3854 1.47239   5
   7 -11  -2 0.85952 1.61695  11
   7 -11  -2 1.29707 1.50088   9
  -7 -11   2 0.96503 6.34797   6
   6 -11  -2 22.0399 2.54804  11
   6 -11  -2 18.9252 2.37361   7
   6 -11  -2 22.9332 2.55533   5
   6 -11  -2 17.7176 2.34900   9
  -6 -11   2 29.5816 9.33393   6
  -6 -11   2 20.7092 3.21542   3
   5 -11  -2 537.977 33.2102   5
   5 -11  -2 582.795 33.3094   9
  -5 -11   2 529.249 33.5572   3
   5 -11  -2 582.299 33.1531   7
  -5 -11   2 582.895 38.8883   6
   5 -11  -2 566.533 33.2677  11
   4 -11  -2 144.397 9.35635   3
  -4 -11   2 182.906 16.4919   6
   4 -11  -2 157.715 9.54890   7
   4 -11  -2 164.171 9.78640   9
   4 -11  -2 132.080 10.8728  11
   3 -11  -2 139.734 8.97766  11
   3 -11  -2 127.482 8.86900   9
  -3 -11   2 163.277 15.3007   6
   3 -11  -2 130.298 8.76449   3
   3 -11  -2 138.885 8.84219   5
  -3 -11   2 154.543 9.44149   3
   2 -11  -2 3.31930 1.38160   5
  -2 -11   2 5.68557 1.95816   3
   2 -11  -2 4.06421 1.73703  11
  -2 -11   2 4.56882 1.44263  11
  -2 -11   2 1.50948 4.41199   6
   2 -11  -2 5.49512 1.65093   3
  -2  11   2 8.42580 6.87464   6
  -1 -11   2 16.7954 2.14570  11
  -1 -11   2 24.7002 3.47884   3
  -1 -11   2 19.1380 5.64917   6
   1 -11  -2 24.3645 2.51853  11
   1 -11  -2 16.1994 2.36112   3
   1 -11  -2 23.6979 2.73645   5
   1 -11  -2 20.8475 4.68748   6
  -1  11   2 19.3491 5.63750   6
   0 -11  -2 98.5543 7.00351  11
   0 -11   2 102.532 6.97565  11
   0 -11   2 114.974 7.23992   5
   0 -11  -2 102.742 7.03640   5
   0 -11   2 120.037 11.5019   6
   0 -11   2 108.554 7.39355   3
   0 -11  -2 109.858 11.0144   6
   0  11   2 117.489 11.7133   6
   1 -11   2 227.312 16.1808   6
   1 -11   2 184.637 12.8789   5
   1 -11   2 216.591 13.1525   3
  -1 -11  -2 224.460 17.4303   6
  -1 -11  -2 221.862 13.4939   3
   1  11   2 205.705 16.8241   6
  -2 -11  -2 207.876 14.5462   3
   2 -11   2 247.002 16.5818   6
   2 -11   2 242.652 14.1036  11
  -2 -11  -2 257.317 18.9742   6
   2 -11   2 239.925 14.1475   5
   2 -11   2 206.759 14.1085   3
   2  11   2 244.969 18.2152   6
   3 -11   2 105.884 7.44187  11
  -3 -11  -2 117.441 13.5628   6
   3 -11   2 113.525 7.51951   5
   3 -11   2 111.648 7.44090   3
  -3 -11  -2 127.139 8.42575   3
   3  11   2 119.627 12.4089   6
  -4 -11  -2 20.2476 7.71034   6
   4 -11   2 16.5792 2.24558  11
   4 -11   2 15.4095 2.63506  10
  -4 -11  -2 18.1420 3.60611   3
   4 -11   2 17.8530 2.20872   7
   4 -11   2 16.6306 2.33244   3
   4  11   2 16.4349 6.10656   6
   5 -11   2 23.7994 2.67335   7
  -5 -11  -2 26.7057 8.18592   6
   5 -11   2 18.6277 2.21954   5
   5 -11   2 19.3311 3.40584  10
  -5 -11  -2 15.1188 3.00357   3
   5 -11   2 17.7696 2.24918  11
   5  11   2 13.2528 5.96040   6
   6 -11   2 146.182 8.94076   7
   6 -11   2 143.234 9.03309  11
   6 -11   2 147.139 9.20461   5
  -6 -11  -2 145.546 15.8821   6
  -6 -11  -2 137.038 9.92166   3
   6 -11   2 128.349 9.43471  10
  -7 -11  -2 650.541 38.1490   3
   7 -11   2 630.907 37.3689  11
   7 -11   2 593.502 37.7111  10
   7 -11   2 619.953 37.2897   7
  -7 -11  -2 701.813 44.6594   6
   7 -11   2 637.336 37.4574   5
   8 -11   2 -0.0811 1.33471   7
   8 -11   2 1.09286 1.52342   5
  -8 -11  -2 2.95648 2.68669   3
   8 -11   2 0.01663 2.05996  10
  -8 -11  -2 -5.1156 5.84430   6
   9 -11   2 4.27931 2.22640  10
  -9 -11  -2 5.54739 7.58313   6
   9 -11   2 4.14894 1.41522   7
  -9 -11  -2 4.32743 2.68710   3
   9 -11   2 2.56231 1.46117   5
 -10 -11  -2 36.7065 3.97627   3
  10 -11   2 32.6436 4.18030  10
  10 -11   2 32.7182 3.05236   7
  11 -11   2 2.30162 1.26133   7
 -11 -11  -2 -1.2212 2.18584   3
  11 -11   2 0.70006 1.86083  10
  12 -11   2 12.9742 1.58761   7
  12 -11   2 12.8399 2.54311  10
  13 -11   2 5.81866 2.27946  10
  13 -11   2 3.58002 1.02357   7
  13  11   2 2.02054 1.56016   8
  14 -11   2 91.0657 5.49818   7
  13  12  -2 5.24654 1.60973   8
  12 -12  -2 9.92542 1.47207   7
  12 -12  -2 9.15496 1.25618   5
  11 -12  -2 236.153 13.8112   7
 -11 -12   2 227.310 14.5560   3
  10 -12  -2 25.8355 2.41391   7
 -10 -12   2 21.4132 2.75685   3
  10 -12  -2 23.0804 2.92719   5
   9 -12  -2 62.9472 4.85267   5
  -9 -12   2 60.7037 5.34454   3
   9 -12  -2 60.2262 4.27731   7
   8 -12  -2 -0.1896 1.19225   7
   8 -12  -2 1.27112 1.61180   5
  -8 -12   2 -0.0669 2.10789   3
   8 -12  -2 -0.9236 1.55533  11
  -8 -12   2 1.19335 6.82767   6
  -7 -12   2 4.41930 3.06537   3
   7 -12  -2 6.68711 1.64244   7
   7 -12  -2 7.51798 1.92710   5
   7 -12  -2 8.32381 1.95081  11
  -7 -12   2 9.81914 6.74504   6
   6 -12  -2 55.2903 4.49081  11
   6 -12  -2 47.0519 4.38936   5
   6 -12  -2 50.2812 3.93044   7
  -6 -12   2 61.8810 10.9844   6
  -6 -12   2 54.0830 5.11398   3
  -5 -12   2 9.88360 6.32572   6
  -5 -12   2 7.54773 2.20849   3
   5 -12  -2 9.52699 1.98881  11
   5 -12  -2 9.18885 1.60606   7
   5 -12  -2 9.58392 1.90449   5
  -4 -12   2 13.5607 2.46865   3
   4 -12  -2 15.2090 2.09020   5
   4 -12  -2 17.4246 1.94060   7
   4 -12  -2 14.7322 2.03468   3
   4 -12  -2 14.4548 2.17922  11
  -4 -12   2 16.6634 8.06138   6
  -3 -12   2 15.0043 1.82840  11
   3 -12  -2 11.9997 1.75406   7
   3 -12  -2 12.6428 2.11877  11
   3 -12  -2 11.8321 1.73896   3
  -3 -12   2 9.22238 2.36887   3
  -3 -12   2 15.7043 6.44435   6
   3 -12  -2 12.9581 1.98951   5
  -2 -12   2 142.402 8.90218   3
   2 -12  -2 134.857 8.42616  11
  -2 -12   2 144.293 14.2660   6
   2 -12  -2 130.825 8.30263   5
   2 -12  -2 111.430 8.27769   3
  -2  12   2 113.157 14.2015   6
   1 -12  -2 -1.0822 1.55723  11
   1 -12  -2 -0.6626 1.55167   5
  -1 -12   2 -2.2437 1.71056   3
   1 -12  -2 -0.0833 1.57415   3
  -1 -12   2 0.06460 4.57052   6
  -1  12   2 2.50321 5.69866   6
   0 -12   2 123.767 12.3009   6
   0 -12  -2 133.054 11.8784   6
   0 -12   2 125.907 8.87796  11
   0 -12  -2 137.762 8.45283   3
   0 -12   2 113.129 8.19345   3
   0 -12  -2 122.154 8.00957  11
   0 -12  -2 108.455 7.93741   5
   0  12   2 120.662 12.8664   6
  -1 -12  -2 3.25524 4.68136   6
   1 -12   2 0.98772 1.59183   3
  -1 -12  -2 2.48103 2.08279   3
   1 -12   2 -2.3907 3.84185   6
   1  12   2 -4.1943 4.49940   6
  -2 -12  -2 0.66796 5.21177   6
   2 -12   2 -0.4401 1.51186  11
  -2 -12  -2 -0.2386 2.08636   3
   2 -12   2 1.53010 1.42788   5
   2 -12   2 1.89999 1.49232   3
   2  12   2 8.43540 5.37950   6
   3 -12   2 451.046 28.3081  10
  -3 -12  -2 514.595 32.7091   6
   3 -12   2 413.455 26.8470   3
  -3 -12  -2 436.358 27.4782   3
   3 -12   2 456.739 26.9878   5
   3 -12   2 480.088 26.9685  11
   4 -12   2 253.138 16.2567  10
  -4 -12  -2 272.064 16.6552   3
   4 -12   2 257.701 15.9894   5
   4 -12   2 265.064 15.8506   7
  -4 -12  -2 267.398 22.3022   6
   4 -12   2 272.841 15.7477   3
   4 -12   2 268.381 15.9572  11
   4  12   2 231.353 20.8040   6
  -5 -12  -2 23.8013 3.37889   3
  -5 -12  -2 37.1116 9.06217   6
   5 -12   2 26.1216 2.29329   3
   5 -12   2 25.6083 3.64794  10
   5 -12   2 25.7680 3.10943  11
   5 -12   2 29.0079 2.87810   7
   5 -12   2 27.4830 3.34192   5
   5  12   2 24.5505 7.41870   6
   6 -12   2 -0.5741 1.45671  11
   6 -12   2 -0.2694 1.33402   7
   6 -12   2 0.32445 1.90536  10
  -6 -12  -2 -1.5600 5.97747   6
  -6 -12  -2 3.58422 2.37289   3
   6 -12   2 0.47973 1.38433   5
   6  12   2 4.88807 5.34473   6
   7 -12   2 96.4235 6.52219   7
   8 -12   2 7.92278 1.69339   5
   8 -12   2 9.85479 1.63602   7
  -8 -12  -2 5.10951 2.30090   3
   8 -12   2 10.6143 2.22182  10
  -8 -12  -2 17.3869 9.72978   6
  -9 -12  -2 40.5491 5.02957   3
   9 -12   2 47.7510 3.58730   7
   9 -12   2 51.4654 3.94673   5
   9 -12   2 44.5289 4.46468  10
 -10 -12  -2 16.7160 2.57359   3
  10 -12   2 15.8187 1.79502   7
  10 -12   2 14.4700 2.41441  10
 -11 -12  -2 22.4455 3.24854   3
  11 -12   2 17.4674 2.42046  10
  11 -12   2 12.2539 1.73877   7
  12 -12   2 16.9049 1.68863   7
  12 -12   2 13.1989 2.55027  10
  13 -12   2 1.56164 0.67613   7
  13  12   2 3.22798 1.11028   8
  13  13  -2 0.45821 0.98665   8
  12  13  -2 4.76164 1.89036   8
  11 -13  -2 1.94806 0.95822   7
  11 -13  -2 2.37309 1.06975   5
 -11 -13   2 -0.7565 1.62359   3
 -10 -13   2 112.476 7.61266   3
  10 -13  -2 118.075 7.14014   7
   9 -13  -2 3.13986 1.42618   5
   9 -13  -2 0.06602 1.38845   7
  -9 -13   2 0.05210 1.98611   3
   8 -13  -2 91.6724 6.44460  11
   8 -13  -2 103.970 6.66690   5
   8 -13  -2 94.0089 6.22168   7
  -8 -13   2 99.5589 7.01203   3
  -7 -13   2 -0.1704 1.91611   3
   7 -13  -2 0.28621 1.42391  11
   7 -13  -2 0.99584 1.18446   7
   7 -13  -2 1.95773 1.34936   5
  -6 -13   2 24.8570 8.64960   6
   6 -13  -2 25.0163 3.18745   5
   6 -13  -2 24.8911 2.57611  11
   6 -13  -2 26.9227 2.54516   7
  -6 -13   2 18.1298 2.77020   3
  -5 -13   2 42.6368 4.02897  11
   5 -13  -2 46.6799 4.37143  11
  -5 -13   2 63.5349 5.06574   3
  -5 -13   2 43.0352 8.59634   6
   5 -13  -2 65.3985 5.28733   5
   5 -13  -2 56.8509 3.96480   7
   4 -13  -2 215.487 12.9746   5
  -4 -13   2 218.970 19.4865   6
   4 -13  -2 195.940 12.4231   3
   4 -13  -2 217.479 12.7442   7
  -4 -13   2 195.362 12.7697  11
  -4 -13   2 226.475 13.3786   3
   4 -13  -2 208.365 12.9267  11
   3 -13  -2 31.7443 2.99247   3
   3 -13  -2 37.1006 3.65655  11
  -3 -13   2 43.0825 4.18586   3
   3 -13  -2 28.5249 3.43874   5
  -3 -13   2 35.9536 7.81296   6
  -3 -13   2 34.1240 3.29857  11
   3 -13  -2 37.7936 3.07944   7
   2 -13  -2 1.95825 1.69447  11
  -2 -13   2 3.57062 5.29306   6
  -2 -13   2 2.88059 1.79205   3
  -2 -13   2 2.77434 1.47405  11
   2 -13  -2 4.77697 1.52169   3
   2 -13  -2 3.60954 1.44899   5
  -1 -13   2 253.936 14.2273   3
   1 -13  -2 226.346 13.9000  11
  -1 -13   2 217.068 13.7600  11
  -1 -13   2 226.699 18.4126   6
   1 -13  -2 228.206 13.7862   5
   1 -13  -2 209.113 13.9439   3
   0 -13   2 100.472 6.83524  11
   0 -13  -2 99.9692 6.97820  11
   0 -13   2 108.610 7.21328   3
   0 -13   2 105.229 12.4797   6
   0 -13  -2 106.012 7.31318   3
   0  13   2 98.0393 12.6024   6
  -1 -13  -2 268.988 20.3832   6
  -1 -13  -2 279.993 16.3394   3
   1 -13   2 273.845 16.0731   3
  -1 -13  -2 265.495 15.9911  11
   1 -13   2 249.279 16.2737  10
   1 -13   2 253.318 15.8284  11
   1  13   2 235.838 20.6957   6
   2 -13   2 -0.2417 1.38982  11
  -2 -13  -2 0.94983 5.30719   6
  -2 -13  -2 -0.1361 1.70084  11
   2 -13   2 -0.5080 2.02627  10
  -2 -13  -2 -0.9406 1.91867   3
   2 -13   2 0.06609 1.42703   3
   2  13   2 -3.8865 5.24511   6
   3 -13   2 0.45122 1.36998   5
   3 -13   2 -0.1645 1.34965   7
   3 -13   2 1.24214 1.20714   3
   3 -13   2 0.65080 1.56136  11
  -3 -13  -2 1.94959 5.78324   6
   3 -13   2 0.88605 1.90535  10
  -3 -13  -2 -0.6690 1.87041   3
   3  13   2 2.00932 5.15926   6
   4 -13   2 156.895 10.4651  10
   4 -13   2 174.164 10.1359   7
   4 -13   2 161.452 10.0808  11
  -4 -13  -2 156.621 16.8963   6
  -4 -13  -2 154.923 10.7435   3
   4 -13   2 166.468 9.85471   3
   4 -13   2 159.717 10.1551   5
   4  13   2 142.540 15.4815   6
  -5 -13  -2 19.7040 3.18917   3
  -5 -13  -2 12.2654 7.40299   6
   5 -13   2 21.9008 2.69549   7
   6 -13   2 226.566 13.2766   7
  -6 -13  -2 222.985 14.0304   3
  -6 -13  -2 216.508 20.3181   6
   6 -13   2 221.490 13.4198   5
   6 -13   2 203.152 13.6170  10
   6 -13   2 216.307 13.3029  11
   7 -13   2 26.8678 3.14566   5
   7 -13   2 25.3343 2.71129   7
  -7 -13  -2 25.4816 3.17710   3
   7 -13   2 22.2198 3.47093  10
   8 -13   2 1.90156 1.82304  10
  -8 -13  -2 0.32267 1.73214   3
   8 -13   2 1.48721 1.21857   7
   9 -13   2 19.5070 1.92615   7
  -9 -13  -2 14.2697 3.44812   3
   9 -13   2 13.7973 2.32588  10
 -10 -13  -2 4.09398 1.46990   3
  10 -13   2 4.24763 1.82542  10
  10 -13   2 4.11246 1.01229   7
 -11 -13  -2 3.90322 1.69681   3
  11 -13   2 4.65544 1.00531   7
  11 -13   2 2.87726 1.69827  10
  12 -13   2 41.3083 2.80773   7
  12  13   2 43.9141 3.46580   8
  12  14  -2 59.3829 4.01420   8
 -10 -14   2 1.16031 1.27459   3
  10 -14  -2 4.20262 0.78455   7
  10 -14  -2 4.12086 1.04471   5
  -9 -14   2 199.655 11.8504   3
   9 -14  -2 184.735 11.4234   7
  -8 -14   2 1.37744 1.77394   3
   8 -14  -2 1.48073 1.07288   5
   8 -14  -2 0.38007 0.93305   7
   7 -14  -2 0.39858 1.33653  11
   7 -14  -2 1.35486 1.13676   7
  -7 -14   2 -0.5318 1.39699   3
   7 -14  -2 2.03423 1.35225   5
   6 -14  -2 1.22757 1.45355  11
  -6 -14   2 0.06890 1.46764   3
   6 -14  -2 0.73205 1.31936   5
   6 -14  -2 0.69673 1.16906   7
   5 -14  -2 33.6160 3.40350   5
  -5 -14   2 32.6533 3.20991  11
   5 -14  -2 37.9774 3.06805   7
  -5 -14   2 36.2546 3.97733   3
   5 -14  -2 39.1531 3.38010  11
   4 -14  -2 45.8909 3.81711   5
   4 -14  -2 41.0952 3.97732  11
   4 -14  -2 45.4983 3.57243   7
  -4 -14   2 54.1692 4.55456   3
  -4 -14   2 42.5706 3.63828  11
  -4 -14   2 49.8610 12.6422   6
  -3 -14   2 20.5458 8.58866   6
   3 -14  -2 23.2011 2.32544   3
   3 -14  -2 27.1312 2.60123   7
   3 -14  -2 27.4711 3.00826  11
  -3 -14   2 19.6918 2.90801   3
   3 -14  -2 25.3675 2.87459   5
  -3 -14   2 21.5881 2.72574  11
  -2 -14   2 2.31846 1.41345  11
   2 -14  -2 1.40711 1.29340   5
  -2 -14   2 0.75423 1.97050   3
  -1 -14   2 31.5453 3.54229   3
   1 -14  -2 30.9854 4.03605  11
  -1 -14   2 26.5071 3.01099  11
   1 -14  -2 27.5792 3.49842   3
   1 -14  -2 30.1947 3.10662   5
   0 -14   2 3.74907 2.11349  11
   0 -14   2 8.22048 1.78398   3
   0 -14  -2 6.77668 1.83901   3
   0 -14  -2 6.29334 2.00964  11
  -1 -14  -2 79.4420 6.52180   3
  -1 -14  -2 96.9433 7.49300  11
   1 -14   2 86.0319 6.21692  11
   1 -14   2 97.1733 6.31599   3
   2 -14   2 3.12436 1.45850  11
  -2 -14  -2 5.72714 2.56470   3
  -2 -14  -2 7.25617 2.57449  11
   3 -14   2 10.9706 1.77885  11
   3 -14   2 13.8353 1.65333   3
  -3 -14  -2 12.0131 1.96577  11
  -3 -14  -2 17.6075 2.67306   3
   3 -14   2 11.1573 1.89232   7
  -3 -14  -2 19.0059 7.75396   6
   4 -14   2 76.4986 6.27379  10
   4 -14   2 75.6352 5.08100   3
  -4 -14  -2 89.4186 6.35207   3
   4 -14   2 82.6105 5.50655   7
  -4 -14  -2 82.0228 5.73688  11
   4 -14   2 80.0922 5.48222  11
  -5 -14  -2 86.8342 6.33266   3
   5 -14   2 82.8021 5.50457   7
   5 -14   2 78.9563 5.50536  11
   5 -14   2 75.3324 5.87344  10
  -6 -14  -2 1.99999 2.01760   3
   6 -14   2 0.00155 1.21962   7
   6 -14   2 -0.1828 2.62596  10
  -7 -14  -2 -0.7917 1.77755   3
   7 -14   2 -1.7166 1.66839  10
   7 -14   2 0.07572 1.11532   7
   8 -14   2 4.52363 1.19832   7
   8 -14   2 3.66718 1.75071  10
  -8 -14  -2 6.00097 2.24616   3
   9 -14   2 0.11575 2.42097  10
   9 -14   2 3.01709 1.08584   7
  -9 -14  -2 3.27752 1.33704   3
 -10 -14  -2 -0.7280 1.04643   3
  10 -14   2 0.96427 0.88070   7
 -10 -14  -2 1.59734 0.90431  11
  11 -14   2 44.3586 2.87930   7
  10  15  -2 45.9790 3.41702   8
  -9 -15   2 24.4418 2.35413   3
   9 -15  -2 25.0646 2.31848   7
   8 -15  -2 7.00599 1.21487   5
  -8 -15   2 5.89282 1.25827   3
   8 -15  -2 7.30562 1.18739   7
  -7 -15   2 50.3217 4.16539   3
   7 -15  -2 57.0718 4.03201   5
   7 -15  -2 54.3620 3.64373   7
  -6 -15   2 69.8856 5.30495   3
   6 -15  -2 73.4863 4.98031  11
   6 -15  -2 72.3056 4.67553   7
   5 -15  -2 -0.3355 1.04886   7
  -5 -15   2 -0.1044 1.51597   3
   5 -15  -2 -1.3614 1.06646   5
   5 -15  -2 0.13101 1.15984  11
   4 -15  -2 0.83725 1.10814   7
   4 -15  -2 0.63011 1.37878  11
   4 -15  -2 1.48088 1.18735   5
  -4 -15   2 0.78265 1.57368   3
   3 -15  -2 51.0990 4.17602  11
   3 -15  -2 55.7907 3.90087   7
  -3 -15   2 52.2430 4.52100   3
   3 -15  -2 56.1815 4.12144   5
   2 -15  -2 2.30519 1.31278   5
   2 -15  -2 3.55725 1.47658  11
  -2 -15   2 3.16897 1.46476   3
   2 -15  -2 5.67539 1.16217   3
  -2 -15   2 5.86876 1.96435  11
   2 -15  -2 4.61992 1.23834   7
  -1 -15   2 6.28004 1.73396   3
  -1 -15   2 5.06515 1.36349  11
   1 -15  -2 5.56222 1.64698  11
   1 -15  -2 5.28457 1.35417   3
   1 -15  -2 5.97949 1.32936   7
   0 -15  -2 18.3077 2.20256  11
   0 -15  -2 15.1220 1.99729   3
   0 -15   2 15.6680 1.86581  11
   0 -15   2 20.5158 2.24191   3
   1 -15   2 5.40702 1.45673  11
  -1 -15  -2 2.91392 1.55206   3
   1 -15   2 6.41979 1.43791   3
  -1 -15  -2 3.03599 1.51907  11
   2 -15   2 0.28759 1.21712  11
   2 -15   2 -0.0235 1.05106   3
  -2 -15  -2 2.22659 1.66047   3
  -2 -15  -2 1.21472 1.37285  11
   2 -15   2 1.40432 1.33904   7
  -3 -15  -2 19.4743 2.52477   3
   3 -15   2 13.4013 1.68241  11
   3 -15   2 14.0512 1.75554   7
  -3 -15  -2 11.5562 1.92934  11
   3 -15   2 14.7915 1.80938   3
   4 -15   2 54.5574 5.52475  11
  -4 -15  -2 63.1919 5.06425   3
   4 -15   2 61.1275 4.35774   7
  -4 -15  -2 60.6673 4.58732  11
  -5 -15  -2 30.1498 3.61522   3
   5 -15   2 28.3909 2.61295   7
  -5 -15  -2 28.9493 3.07785  11
  -6 -15  -2 27.3976 3.35713   3
  -6 -15  -2 27.8667 2.87761  11
   6 -15   2 27.4806 2.62747   7
  -7 -15  -2 2.64284 1.18557  11
   7 -15   2 2.82647 1.07670   7
  -7 -15  -2 2.87339 1.57114   3
  -8 -15  -2 0.33247 1.07001  11
  -8 -15  -2 1.66767 1.28251   3
   8 -15   2 0.67451 0.79859   7
  -9 -15  -2 -0.2592 1.33473  11
   9 -15   2 -0.5391 0.69986   7
  -9 -15  -2 0.93144 1.05582   3
 -10 -15  -2 2.90257 0.99347   3
  10 -15   2 -0.2956 0.57272   7
   9  16  -2 40.9823 3.31904   8
  -8 -16   2 42.5193 3.24619   3
  -7 -16   2 47.9548 3.53662   3
  -6 -16   2 0.01825 0.91275   3
   6 -16  -2 -0.1849 0.83594  11
   6 -16  -2 1.66777 0.90689   7
  -5 -16   2 7.06167 1.39887   3
   5 -16  -2 5.99342 1.00526   7
   5 -16  -2 5.80638 1.28337  11
  -4 -16   2 103.355 6.45194   3
   4 -16  -2 88.5502 5.56097   7
   4 -16  -2 78.1251 5.68199  11
   3 -16  -2 -0.2881 0.93911   7
  -3 -16   2 -0.3696 1.22848   3
  -2 -16   2 3.53686 1.36973   3
   2 -16  -2 3.87738 1.19296   7
   2 -16  -2 3.24551 1.26412  11
   2 -16  -2 3.76091 0.83269   3
   1 -16  -2 36.1947 3.36725   7
  -1 -16   2 37.1916 3.22377   3
   1 -16  -2 37.3535 3.13439  11
   1 -16  -2 33.4832 3.15611   3
   0 -16  -2 3.63056 1.36663  11
   0 -16  -2 3.55268 1.15995   3
   0 -16   2 4.10278 1.25080   3
   1 -16   2 166.611 10.5070   3
  -1 -16  -2 158.250 10.7332  11
  -1 -16  -2 174.498 10.7138   3
  -1 -16  -2 181.753 11.1945   7
   1 -16   2 187.920 10.5976   7
  -2 -16  -2 8.85555 1.51957   3
   2 -16   2 7.88714 1.38765  11
   2 -16   2 8.69830 1.52648   3
   2 -16   2 8.78911 1.37586   7
  -3 -16  -2 105.853 6.89501   3
  -3 -16  -2 99.4745 6.64120  11
   3 -16   2 105.545 6.59195   7
  -4 -16  -2 1.81441 1.55923   3
   4 -16   2 0.72797 1.46416   7
  -4 -16  -2 -0.2437 1.06518  11
  -5 -16  -2 179.778 10.8083   3
   5 -16   2 178.477 10.5128   7
  -5 -16  -2 163.893 10.4940  11
  -6 -16  -2 14.4197 1.98962  11
  -6 -16  -2 16.6347 1.96317   3
  -7 -16  -2 6.10521 1.19832   3
  -7 -16  -2 6.43339 1.06768  11
   7 -16   2 8.20023 1.02384   7
   8 -16   2 0.92917 0.65113   7
  -8 -16  -2 0.63849 0.97677   3
  -9 -16  -2 4.48167 1.19885   3
   9 -16   2 2.81556 0.71609   7
  -7 -17   2 46.1414 3.09519   3
  -6 -17   2 88.7148 5.74247   3
  -5 -17   2 0.74027 0.75331   3
  -4 -17   2 14.9174 1.83401   3
   4 -17  -2 14.6667 1.59052  11
   4 -17  -2 12.3570 1.37014   7
   3 -17  -2 7.68789 1.01873   7
   3 -17  -2 9.42084 1.22048  11
  -3 -17   2 9.37660 1.28988   3
   2 -17  -2 136.250 8.99288   7
  -2 -17   2 158.712 9.19909   3
   2 -17  -2 153.299 9.06544  11
  -1 -17   2 14.2327 1.86167   3
  -1 -17   2 16.8333 1.84170   7
   1 -17  -2 10.9587 1.58082   7
   1 -17  -2 12.0968 1.42877  11
   0 -17  -2 19.8197 2.18123  11
   0 -17   2 21.4648 1.96785   3
   0 -17   2 23.8431 2.19196   7
   0 -17  -2 25.4161 2.64658   7
   0 -17  -2 20.4606 1.78494   3
   1 -17   2 19.1492 1.62993   3
  -1 -17  -2 21.8617 2.01668   3
  -1 -17  -2 17.7867 2.04558  11
   1 -17   2 22.9939 2.06201   7
  -1 -17  -2 22.0700 2.39707   7
  -2 -17  -2 10.3216 1.16763   7
  -2 -17  -2 10.6695 1.37150   3
  -2 -17  -2 9.78648 1.27231  11
  -3 -17  -2 6.31478 1.11932  11
  -3 -17  -2 8.92695 1.30420   3
  -3 -17  -2 8.01090 1.01680   7
  -4 -17  -2 5.31012 1.07280   7
  -4 -17  -2 5.07033 0.98700  11
  -4 -17  -2 4.51892 1.10781   3
   4 -17   2 5.55022 1.02455   7
  -5 -17  -2 14.9741 1.87400   3
   5 -17   2 18.7477 1.71863   7
  -6 -17  -2 2.00357 0.95664   3
   6 -17   2 1.50794 0.64407   7
  -7 -17  -2 1.83103 0.79801   3
   7 -17   2 0.97759 0.80893   7
  -5 -18   2 9.74372 1.20994   3
  -4 -18   2 9.02315 1.08763   7
  -4 -18   2 7.66789 0.91144   3
  -3 -18   2 67.3188 4.02044   7
  -3 -18   2 62.1029 4.03333   3
  -2 -18   2 3.33324 0.76521   7
  -2 -18   2 4.05284 0.71586   3
  -1 -18   2 16.5843 1.44911   3
  -1 -18   2 17.6822 1.50807   7
   0 -18   2 20.4925 1.66796   7
   1 -18   2 18.4809 1.58477   7
   2 -18   2 0.43765 0.66274   7
   3 -18   2 2.53306 0.65556   7
  -3 -18  -2 1.63890 0.59507   3
   4 -18   2 20.0583 1.81743   7
  -4 -18  -2 17.4125 1.57742   3
  18   0  -3 1.41140 0.83884   4
  17   0  -3 1.47661 1.36544   4
  16   0  -3 -1.2550 1.78291   4
  16   0  -3 -1.0068 1.80879   8
  16   0  -3 0.35426 2.69059  10
  15   0  -3 48.5954 6.10970  10
  15   0  -3 53.4753 5.30624   4
  15   0  -3 50.7182 4.89649   8
  14   0  -3 -1.4313 4.90253  10
  14   0  -3 1.39384 2.72181   4
  14   0  -3 -1.4224 2.32628   7
  14   0  -3 -2.1004 2.31852   8
  13   0  -3 27.8370 3.19138   7
  13   0  -3 17.6382 3.27056   4
  13   0  -3 21.8606 5.30518  10
  13   0  -3 23.4982 3.68525   8
  12   0  -3 -0.2957 2.46448   4
  12   0  -3 0.27361 4.61149  10
  12   0  -3 -1.2518 2.76728   8
  12   0  -3 0.15262 2.12073   7
  12   0  -3 0.16678 1.71927   9
  11   0  -3 321.368 19.0443   7
  11   0  -3 306.006 19.7822   8
  11   0  -3 351.604 21.6008  10
  11   0  -3 295.520 19.1203   9
  10   0  -3 2.78587 2.51994   8
  10   0  -3 1.16824 1.82946   9
  10   0  -3 4.15034 3.47346  10
  10   0  -3 4.15678 1.54790   7
  10   0  -3 0.32388 2.20038   4
   9   0  -3 250.582 15.9290   8
   9   0  -3 257.966 16.2187  10
   9   0  -3 237.560 15.0215   7
   9   0  -3 260.997 15.7252   4
  -8   0   3 2.03446 3.13112   6
  -7   0   3 1.42829 2.85748   6
  -6   0   3 1.23226 2.29186   6
  -5   0   3 110.566 8.33856   6
  -3   0   3 49.4911 4.75754   6
  -2   0   3 0.39255 1.79551   6
   1   0  -3 7306.46 529.414   2
   0   0   3 1.67338 2.05880   6
  -1   0  -3 3359.56 218.342   1
   1   0   3 4156.19 319.575   2
   2   0   3 -0.1331 2.32858   6
   3   0   3 841.373 49.9309   6
   4   0   3 0.23780 2.71367   6
   5   0   3 3.28596 3.06634   6
   6   0   3 1.52066 2.78888   6
   7   0   3 291.316 18.1671   6
  -8   0  -3 6.78341 8.22854   6
   9   0   3 473.953 29.2343  10
  -9   0  -3 538.364 33.0680   6
   9   0   3 460.290 28.5323   3
 -10   0  -3 10.3131 8.05630   6
  10   0   3 1.66319 2.25841  10
  10   0   3 -1.1229 1.60865   4
  10   0   3 -0.0598 1.39982   7
  11   0   3 56.0133 5.20239   4
  11   0   3 52.6665 7.71955  10
  11   0   3 63.5325 4.72339   7
  12   0   3 -0.2923 1.75118   7
  12   0   3 -0.3603 3.15244  10
  12   0   3 -0.9017 2.04527   4
  13   0   3 151.694 10.0777   7
  13   0   3 158.658 10.5658   4
  13   0   3 168.862 11.4497  10
  14   0   3 1.44780 1.98990   4
  14   0   3 -1.2309 3.18692  10
  14   0   3 0.46584 2.17870   7
  15   0   3 9.73985 2.01696   7
  15   0   3 7.17571 3.04977  10
  15   0   3 13.9101 2.36865   4
  16   0   3 1.43406 1.55046   4
  16   0   3 0.78479 2.38279  10
  17   0   3 83.3640 5.77089   4
  18  -1  -3 13.6529 1.78734   4
  17  -1  -3 26.0607 2.70203   4
  17   1  -3 25.8203 2.76484   4
  16  -1  -3 2.40463 3.24491  10
  16  -1  -3 1.19821 2.27559   8
  16  -1  -3 1.90872 1.71244   4
  16   1  -3 0.99232 1.96901   4
  16   1  -3 2.11381 1.79762   8
  15  -1  -3 7.00355 2.23999   8
  15  -1  -3 4.50315 2.13955   7
  15  -1  -3 3.40844 4.05470  10
  15  -1  -3 4.90916 2.44626   4
  15   1  -3 3.78673 2.22193   8
  15   1  -3 -0.1594 3.80872  10
  15   1  -3 2.25431 2.24060   4
  14  -1  -3 7.77471 2.46104   7
  14  -1  -3 8.50818 2.79274   4
  14  -1  -3 9.99065 4.85619  10
  14  -1  -3 12.3170 2.84383   8
  14   1  -3 9.70127 2.66215   8
  14   1  -3 6.90928 4.79055  10
  14   1  -3 7.80927 2.67254   4
  14   1  -3 5.48401 2.32538   7
  13  -1  -3 237.847 15.4137   8
  13  -1  -3 236.395 16.7785  10
  13  -1  -3 208.871 14.5865   9
  13  -1  -3 246.453 15.4275   4
  13  -1  -3 246.872 14.7506   7
  13   1  -3 234.673 15.5045   8
  13   1  -3 235.421 15.4329   4
  13   1  -3 256.321 14.8168   7
  13   1  -3 256.784 16.6872  10
  12  -1  -3 15.0082 2.12533   9
  12  -1  -3 16.2612 4.90429  10
  12  -1  -3 14.7387 2.35813   7
  12  -1  -3 11.6556 2.94222   4
  12  -1  -3 12.4358 3.10794   8
  12   1  -3 15.0999 4.89274  10
  12   1  -3 12.2218 2.73883   7
  12   1  -3 8.98351 2.81693   4
  12   1  -3 12.7566 3.16726   8
  11  -1  -3 1.85349 1.70328   7
  11  -1  -3 1.39490 1.62765   9
  11  -1  -3 -2.5963 2.56035   8
  11   1  -3 4.82460 2.78757   8
  11   1  -3 -2.0918 2.15089   7
  10  -1  -3 82.3159 7.02336  10
  10  -1  -3 67.6978 5.05290   7
  10  -1  -3 76.7669 6.73729   8
  10  -1  -3 67.7050 6.18494   4
  10  -1  -3 66.2639 5.75254   9
  10   1  -3 69.3245 6.61118   8
  10   1  -3 71.9737 5.29932   7
  10   1  -3 73.5994 6.07219   4
  10   1  -3 89.2549 7.56016  10
   9  -1  -3 82.7395 7.23189   8
  -9  -1   3 81.7956 10.0993   6
   9  -1  -3 95.5982 6.01198   7
   9  -1  -3 85.7071 8.49550  10
   9  -1  -3 86.3123 7.50116   4
   9   1  -3 107.701 10.2610  10
   9   1  -3 88.3723 7.17213   8
   9   1  -3 98.0364 7.19108   4
   9   1  -3 93.4687 6.03416   7
  -8  -1   3 148.096 12.2705   6
  -7  -1   3 14.3007 3.70963   6
  -7   1   3 16.0103 3.01526   6
  -6  -1   3 213.756 14.0675   6
  -6   1   3 184.282 12.8124   6
  -5  -1   3 5.93008 2.67345   6
  -5   1   3 3.10599 1.79807   6
  -4   1   3 7.57188 1.87584   6
  -3  -1   3 38.3438 5.01213   6
  -3   1   3 40.3091 3.83290   6
  -2  -1   3 125.667 8.95594   6
  -2   1   3 119.505 8.23869   6
   1  -1  -3 5715.28 325.253   1
  -1  -1   3 5482.11 326.382   1
   1   1  -3 4981.35 460.257   2
   0  -1   3 747.290 45.5944   6
   0   1   3 780.813 45.2056   6
   1  -1   3 421.866 25.8759   6
   1   1   3 430.538 25.8401   6
  -2  -1  -3 3811.49 245.561   1
   2   1   3 4482.80 355.120   2
   3  -1   3 155.045 10.7183   6
   3   1   3 156.054 10.9753   6
   4  -1   3 2236.82 131.740   6
   4   1   3 2278.18 132.062   6
   5  -1   3 1621.32 93.6237   6
   5   1   3 1573.70 93.9914   6
  -6  -1  -3 588.348 37.6449   6
   6  -1   3 616.818 35.9749   6
  -7  -1  -3 1108.27 70.2632   6
   7   1   3 1084.94 65.1743   6
  -8  -1  -3 151.121 13.6121   6
   8   1   3 145.029 10.2410   6
  -9  -1  -3 216.237 17.5758   6
   9  -1   3 184.759 11.7563   7
  -9   1  -3 216.746 17.2463   6
   9   1   3 191.287 11.6900   3
   9   1   3 186.837 12.3731  10
  10  -1   3 403.370 25.1863   4
  10  -1   3 395.853 24.8822   7
 -10  -1  -3 453.113 31.8758   6
  10  -1   3 435.614 25.7269  10
  10   1   3 421.917 25.6849  10
  10   1   3 460.456 24.9827   7
  10   1   3 396.307 25.1726   4
  11  -1   3 548.179 33.2629   7
  11  -1   3 558.047 33.6855   4
  11  -1   3 599.360 34.2403  10
  11   1   3 555.379 33.6071   4
  12  -1   3 49.5575 5.12637   4
  12  -1   3 57.9937 6.01180  10
  12  -1   3 56.3113 4.43572   7
  12   1   3 61.6739 4.76296   7
  12   1   3 50.8099 6.56355  10
  12   1   3 49.2872 5.14992   4
  13  -1   3 37.9808 4.52654   4
  13  -1   3 35.9602 4.77938  10
  13   1   3 39.0890 4.02017   7
  13   1   3 35.1913 4.80562  10
  13   1   3 38.2489 4.22845   4
  14  -1   3 51.1574 6.50168  10
  14  -1   3 52.9388 4.32906   7
  14  -1   3 53.5681 4.89152   4
  14   1   3 48.6106 4.49414   7
  14   1   3 52.7478 6.89214  10
  14   1   3 48.6021 4.96185   4
  15  -1   3 1.12187 3.12004  10
  15  -1   3 4.51128 1.95209   7
  15  -1   3 0.37110 1.79380   4
  15   1   3 1.72706 1.84344   7
  15   1   3 2.46426 3.14050  10
  15   1   3 0.19218 1.91269   4
  16  -1   3 28.8422 3.28064   4
  16  -1   3 29.8780 4.62684  10
  16  -1   3 29.8643 2.89253   7
  16   1   3 34.9963 3.29918   4
  17  -1   3 5.67254 1.53902  10
  17  -1   3 8.55198 1.37843   4
  17   1   3 2.65661 1.48793   4
  17  -2  -3 5.49070 1.40967   4
  17   2  -3 5.02206 1.56193   4
  16  -2  -3 0.08657 3.29212  10
  16  -2  -3 -0.8948 1.70322   4
  16  -2  -3 0.76723 2.15161   8
  16   2  -3 0.75154 1.67356   8
  16   2  -3 -1.5265 1.78482   4
  15  -2  -3 3.41108 2.07306   7
  15  -2  -3 3.15982 3.13129   8
  15  -2  -3 9.11622 4.37660  10
  15  -2  -3 3.32142 2.10272   4
  15   2  -3 5.90526 2.55747   4
  15   2  -3 5.32113 2.12796   8
  14  -2  -3 316.529 18.7001   4
  14  -2  -3 277.301 18.0019   9
  14  -2  -3 304.605 18.2343   7
  14  -2  -3 301.003 18.6476   8
  14  -2  -3 280.388 19.9673  10
  14   2  -3 334.921 19.6260  10
  14   2  -3 289.069 18.8390   4
  14   2  -3 301.812 18.8275   8
  13  -2  -3 61.5625 8.91983  10
  13  -2  -3 60.6683 5.00378   9
  13  -2  -3 66.7428 5.29091   7
  13  -2  -3 67.0545 6.33535   8
  13  -2  -3 75.3818 6.34446   4
  13   2  -3 60.4251 6.33702   4
  13   2  -3 65.0208 8.60614  10
  13   2  -3 68.5750 5.42914   7
  13   2  -3 67.7888 6.53942   8
  12  -2  -3 375.400 26.8227  10
  12  -2  -3 407.751 25.6379   9
  12  -2  -3 456.561 26.1471   4
  12  -2  -3 408.099 25.4670   7
  12  -2  -3 424.849 26.2218   8
  12   2  -3 440.781 25.5943   7
  12   2  -3 464.389 27.1003  10
  12   2  -3 434.090 26.2898   8
  12   2  -3 450.066 26.2163   4
  11  -2  -3 127.334 8.82376   9
  11  -2  -3 126.054 9.69146   8
  11  -2  -3 156.304 10.5023   4
  11  -2  -3 128.091 9.22978   7
  11   2  -3 130.260 13.7968  10
  11   2  -3 144.660 11.7001   4
  10  -2  -3 240.130 14.3686   7
  10  -2  -3 244.601 15.3819   8
  10  -2  -3 213.044 14.4934   5
  10  -2  -3 249.029 15.0643   4
  10  -2  -3 243.674 14.6427   9
  10  -2  -3 227.876 15.6396  10
  10   2  -3 236.077 14.4539   7
  10   2  -3 229.332 15.1978   8
  10   2  -3 258.061 15.0709   4
  -9  -2   3 91.5028 10.9290   6
   9  -2  -3 91.8998 6.13725   7
   9  -2  -3 95.7093 7.53847   8
   9  -2  -3 92.0550 6.52605   9
   9   2  -3 106.507 8.82357  10
  -8  -2   3 24.3815 5.12441   6
  -7  -2   3 1320.23 79.4112   6
  -6  -2   3 3.46432 3.01679   6
  -6   2   3 1.93530 2.82498   6
  -5  -2   3 63.7349 7.14723   6
  -5   2   3 66.5976 4.94903   6
  -4  -2   3 264.003 18.0339   6
  -4   2   3 279.988 16.9715   6
  -3  -2   3 2761.07 162.765   6
  -3   2   3 2805.33 161.816   6
   2  -2  -3 35.3618 3.18529   6
  -2  -2   3 39.7675 5.39376   6
  -2   2   3 35.1360 3.90150   6
   1  -2  -3 681.817 39.8250   6
  -1  -2   3 657.448 40.0456   6
  -1   2   3 662.782 39.5244   6
   0  -2  -3 2073.32 144.466   1
   0  -2   3 2573.47 144.837   1
   0   2  -3 2390.28 310.154   2
   1  -2   3 2.38418 2.41010   6
   1   2   3 6.45552 2.54877   6
   2  -2   3 5.08402 2.58037   6
   2   2   3 7.31677 2.81244   6
   3  -2   3 474.686 29.1680   6
   3   2   3 490.846 29.5359   6
  -4  -2  -3 434.245 29.6246   6
   4  -2   3 482.373 28.6919   6
   4   2   3 505.389 29.4084   6
  -5  -2  -3 53.7719 7.88490   6
   5  -2   3 64.9713 5.76944   6
   5   2   3 66.2602 8.85515   6
  -6  -2  -3 1.60584 5.20483   6
   6   2   3 -0.4023 3.29512   6
  -7  -2  -3 198.971 16.1394   6
   7   2   3 210.119 14.5226   6
  -8  -2  -3 15.5895 6.06962   6
   8   2   3 15.3032 3.62773   6
   9  -2   3 324.530 20.3491   7
  -9  -2  -3 389.397 26.1290   6
   9  -2   3 342.273 21.0153  10
   9   2   3 336.249 21.4349   6
   9   2   3 319.972 21.0529  10
   9   2   3 370.444 20.4425   7
 -10  -2  -3 237.772 22.5623   6
  10  -2   3 217.410 13.3773   7
  10  -2   3 225.144 13.7341   4
  10  -2   3 229.510 14.2563  10
  10   2   3 216.072 14.4129  10
  10   2   3 226.661 13.7905   4
  10   2   3 206.555 13.4337   7
  11  -2   3 19.9075 2.26419   7
  11  -2   3 24.9883 3.75172  10
 -11  -2  -3 16.3356 10.4562   6
  11  -2   3 17.8863 2.71584   4
  11   2   3 17.8504 2.64062   7
  11   2   3 23.1638 4.28962  10
  11   2   3 15.2783 2.60784   4
  11   2   3 25.5093 3.67994   8
  12  -2   3 19.4489 2.94887   4
  12  -2   3 18.6892 2.37086   7
  12  -2   3 18.5050 3.57936  10
  12   2   3 18.3043 2.91116   4
  12   2   3 18.9757 3.96934  10
  12   2   3 18.8854 3.37318   8
  12   2   3 25.5791 2.98502   7
  13  -2   3 159.761 12.2953  10
  13  -2   3 166.323 11.1605   4
  13  -2   3 173.135 10.6048   7
  13   2   3 158.760 10.7520   7
  13   2   3 188.602 11.2380   4
  14  -2   3 94.1979 5.82514   7
  14  -2   3 77.5822 6.29546   4
  14  -2   3 75.0335 7.60409  10
  14   2   3 70.1806 7.51924  10
  14   2   3 85.2495 6.28703   4
  14   2   3 77.7576 5.83570   7
  15  -2   3 126.710 9.20183  10
  15  -2   3 132.849 7.87471   7
  15  -2   3 107.858 8.00132   4
  15   2   3 124.301 8.12298   4
  15   2   3 107.026 10.0256  10
  16  -2   3 0.78469 1.37698   7
  16  -2   3 -1.2919 2.46871  10
  16  -2   3 0.34589 1.37049   4
  16   2   3 1.46530 1.56237   4
  17  -2   3 28.9353 2.36384   4
  17  -2   3 34.4756 3.16905  10
  17  -3  -3 0.37416 1.30144   4
  17   3  -3 0.37088 1.20635   4
  16  -3  -3 2.78197 1.60605   4
  16  -3  -3 2.07739 3.05671  10
  16   3  -3 1.09478 1.74969   4
  16   3  -3 1.39516 1.66650   8
  15  -3  -3 13.3925 2.34750   7
  15  -3  -3 9.31463 2.08848   4
  15  -3  -3 11.4962 2.61083   8
  15  -3  -3 10.2796 4.20126  10
  15   3  -3 9.85979 2.31652   8
  15   3  -3 10.9938 2.45055   4
  14  -3  -3 4.89376 2.39792   4
  14  -3  -3 8.88208 1.75576   9
  14  -3  -3 7.43605 2.31807   7
  14  -3  -3 12.9224 4.80049  10
  14  -3  -3 10.0305 2.74218   8
  14   3  -3 11.3528 2.97473   4
  14   3  -3 7.98378 2.78042   8
  13  -3  -3 71.7149 5.99168   4
  13  -3  -3 53.0740 8.16091  10
  13  -3  -3 54.1333 5.96086   8
  13  -3  -3 60.3477 4.74698   7
  13  -3  -3 51.0762 4.67371   9
  13   3  -3 66.9093 6.17519   8
  13   3  -3 43.8568 6.80501  10
  13   3  -3 66.4211 6.05939   4
  12  -3  -3 515.856 30.7763   9
  12  -3  -3 501.335 30.5797   7
  12  -3  -3 536.078 31.1197   4
  12  -3  -3 453.528 30.4942   5
  12  -3  -3 522.601 31.2532   8
  12  -3  -3 510.565 31.9884  10
  12   3  -3 561.032 31.8613  10
  12   3  -3 514.072 31.3280   8
  12   3  -3 542.861 31.2455   4
  11  -3  -3 56.3935 6.68441  10
  11  -3  -3 53.9420 5.45648   4
  11  -3  -3 43.1203 4.38474   5
  11  -3  -3 56.8510 5.35387   7
  11   3  -3 50.0249 5.96603   8
  11   3  -3 69.2849 7.97282  10
  11   3  -3 54.5780 4.66788   7
  11   3  -3 56.8150 5.65475   4
  10  -3  -3 28.2963 3.33173   9
  10  -3  -3 26.9014 4.35713  10
  10  -3  -3 22.1508 3.19674   4
 -10  -3   3 15.7060 6.84651   6
  10  -3  -3 28.5536 3.78408   8
  10  -3  -3 26.9266 2.79223   7
  10  -3  -3 27.6592 3.30239   5
  10   3  -3 21.7128 3.14647   4
  10   3  -3 26.4839 2.90905   7
  10   3  -3 23.1005 4.72961  10
   9  -3  -3 61.0781 4.49335   7
   9  -3  -3 66.2230 6.19897  10
  -9  -3   3 52.4189 8.28760   6
   9  -3  -3 59.7451 5.43773   4
   9  -3  -3 72.5186 7.10856   8
   9   3  -3 61.6277 4.72320   7
   9   3  -3 65.1945 6.49609   4
  -8  -3   3 62.7910 9.06653   6
   7   3  -3 454.385 209.321   2
   7   3  -3 385.962 113.303   1
  -6  -3   3 6.36419 3.77603   6
  -5  -3   3 1878.32 111.263   6
  -4  -3   3 1.51018 2.97909   6
  -4   3   3 2.15538 1.33243   6
  -3  -3   3 396.131 24.5698   6
  -3   3   3 371.055 22.8566   6
   2  -3  -3 1216.52 71.6876   6
  -2  -3   3 1228.15 73.0505   6
  -2   3   3 1245.81 72.0152   6
   1  -3  -3 1898.87 113.325   6
  -1  -3   3 1989.55 114.053   6
  -1   3   3 1937.33 113.306   6
   0  -3   3 72.8291 7.05357   6
   0  -3  -3 77.6238 7.04450   6
   0   3   3 80.7763 6.64278   6
   1  -3   3 113.509 8.80988   6
  -1  -3  -3 114.178 9.19317   6
   1   3   3 122.969 9.00290   6
  -2  -3  -3 1226.66 77.4336   6
   2  -3   3 1308.51 77.1096   6
   2   3   3 1395.70 77.3255   6
   3  -3   3 1471.46 87.2054   6
  -3  -3  -3 1382.21 87.9044   6
   3   3   3 1608.51 87.8021   6
   4  -3   3 96.9409 7.35190   6
  -4  -3  -3 85.4773 9.16282   6
   4   3   3 100.824 8.79898   6
   5  -3   3 675.896 40.8529   6
   5   3   3 713.702 42.4621   6
  -6  -3  -3 1815.01 112.816   6
   6   3   3 1974.56 111.939   6
  -7  -3  -3 444.171 31.4917   6
   7   3   3 501.922 30.1174   6
   8  -3   3 215.329 13.8803   7
  -8  -3  -3 275.378 19.5493   6
   8  -3   3 232.578 14.6012  10
   8   3   3 209.610 13.9662   3
   8   3   3 265.249 16.3996   6
   9  -3   3 4.35063 2.23570  10
   9  -3   3 2.21076 1.46761   5
   9  -3   3 3.45660 1.31183   7
  -9  -3  -3 8.34181 6.67006   6
   9  -3   3 4.65854 3.14819   4
   9   3   3 2.06382 1.87305   7
   9   3   3 2.69845 3.33111   6
   9   3   3 2.25545 3.04102  10
  10  -3   3 184.215 11.8865  10
  10  -3   3 174.431 10.9957   7
  10  -3   3 167.019 11.2858   4
 -10  -3  -3 176.742 18.4683   6
  10   3   3 197.982 11.3169   7
  10   3   3 182.284 12.2752  10
  10   3   3 168.985 11.3689   4
  11  -3   3 5.28398 1.96861   4
  11  -3   3 7.47884 1.69293   7
 -11  -3  -3 5.21667 8.87519   6
  11  -3   3 4.87082 2.84247  10
  11   3   3 4.45568 3.52465  10
  11   3   3 6.10771 2.46202   7
  11   3   3 6.35693 2.13666   4
  12  -3   3 363.811 23.0143   4
  12  -3   3 391.093 22.6911   7
  12  -3   3 402.144 23.6946  10
  12   3   3 334.592 23.6437  10
  12   3   3 391.396 23.1192   4
  12   3   3 399.029 23.3299   8
  13  -3   3 32.8341 5.86336  10
  13   3   3 43.4262 6.46533  10
  13   3   3 46.4904 5.10619   8
  14  -3   3 71.6087 5.18145   7
  14  -3   3 67.2890 5.79137   4
  14  -3   3 72.9783 7.08527  10
  14   3   3 77.2546 6.00969   4
  15  -3   3 22.0525 2.80035   7
  15  -3   3 24.8601 3.08019   4
  15  -3   3 20.3092 3.78512  10
  15   3   3 25.3981 3.47203   4
  16  -3   3 10.7861 1.70624   4
  16  -3   3 11.7135 1.79010   7
  16  -3   3 8.94586 2.87846  10
  16   3   3 13.1379 2.06155   4
  17  -3   3 16.9371 2.64340  10
  17   3   3 19.6104 2.11000   4
  17  -4  -3 3.90629 1.21686   4
  17   4  -3 4.09840 1.17760   4
  16  -4  -3 38.1689 3.18757   7
  16  -4  -3 35.0640 5.21594  10
  16   4  -3 47.6412 3.76761   8
  16   4  -3 34.7043 3.58084   4
  15  -4  -3 10.6117 2.71105   8
  15  -4  -3 10.7330 2.27648   4
  15  -4  -3 9.95046 2.27118   7
  15  -4  -3 12.3545 3.93435  10
  15   4  -3 6.46112 2.33194   8
  15   4  -3 13.6271 2.83620   4
  14  -4  -3 76.9590 6.57111   8
  14  -4  -3 83.6110 9.04574  10
  14  -4  -3 89.1050 6.42900   4
  14  -4  -3 76.9488 5.55063   9
  14  -4  -3 69.0859 5.53773   7
  14   4  -3 83.5226 6.72981   8
  14   4  -3 68.2274 6.36999   4
  13  -4  -3 30.7233 3.46431   5
  13  -4  -3 41.3093 5.52783   8
  13  -4  -3 40.8930 4.49391   9
  13   4  -3 33.9459 4.36191   4
  12  -4  -3 20.9963 2.40398   5
  12  -4  -3 20.1940 2.64886   9
  12  -4  -3 20.6757 3.36269   8
  12  -4  -3 18.0433 3.02109   4
  12  -4  -3 26.7983 3.21285   7
  12  -4  -3 25.9802 4.79384  10
  12   4  -3 20.1053 4.52553  10
  12   4  -3 22.9078 3.59986   8
  12   4  -3 21.0207 3.29856   4
  11  -4  -3 46.2415 4.34301   9
  11  -4  -3 49.1023 5.61632   8
  11  -4  -3 49.8914 5.32845   4
  11  -4  -3 48.0510 6.26131  10
  11  -4  -3 43.3870 3.90071   7
 -11  -4   3 18.9508 14.4333   6
  11   4  -3 44.3052 5.42592   4
  11   4  -3 50.6546 6.58132  10
  11   4  -3 47.6768 5.66656   8
  10  -4  -3 347.834 21.0943   5
 -10  -4   3 346.479 31.0747   6
  10  -4  -3 325.314 22.1233  10
  10  -4  -3 362.245 21.5541   4
  10  -4  -3 361.642 21.8718   8
  10  -4  -3 354.834 21.2810   9
  10  -4  -3 323.228 20.9651   7
  10   4  -3 370.134 21.5570   4
  10   4  -3 380.004 22.3285  10
   9  -4  -3 53.2852 5.56524  10
   9  -4  -3 55.5235 5.16438   4
   9  -4  -3 54.2333 4.07937   7
   9  -4  -3 55.1750 4.59646   9
   9  -4  -3 50.1980 5.72452   8
  -9  -4   3 46.2976 8.48849   6
   9   4  -3 49.3567 6.39241  10
   9   4  -3 56.0326 4.97483   4
  -8  -4   3 37.4522 7.06739   6
   8  -4  -3 41.0317 3.81767   9
   8  -4  -3 33.6216 4.57492   4
   8  -4  -3 40.5731 3.48930  11
   8   4  -3 52.3505 5.83860  10
  -7  -4   3 158.821 13.9253   6
  -6  -4   3 47.7268 6.98619   6
  -5  -4   3 530.709 83.1073   1
   5   4  -3 822.542 239.616   2
  -4  -4   3 1265.00 75.9150   6
  -4   4   3 1264.79 74.2178   6
  -3  -4   3 68.3167 7.81405   6
  -3   4   3 62.0072 5.08725   6
  -2  -4   3 74.3606 7.81154   6
   2  -4  -3 62.9900 5.77269   6
  -2   4   3 75.3772 5.72787   6
  -1  -4   3 299.703 19.7304   6
   1  -4  -3 294.877 18.8160   6
  -1   4   3 303.864 18.6645   6
   0  -4   3 1317.22 78.2795   6
   0  -4  -3 1295.09 77.9530   6
   0   4   3 1351.93 77.7601   6
  -1  -4  -3 374.032 24.2520   6
   1  -4   3 383.307 24.0862   6
   1   4   3 393.860 23.9472   6
   2  -4   3 2329.49 132.329   6
  -2  -4  -3 2191.71 132.791   6
   3  -4   3 107.561 8.35850   6
  -3  -4  -3 109.952 10.3586   6
   3   4   3 111.184 9.35478   6
  -4  -4  -3 9.19542 4.82076   6
   4  -4   3 9.49637 2.54365   6
  -5  -4  -3 1.84886 4.94486   6
   5   4   3 12.2624 4.26881   6
  -6  -4  -3 0.29346 4.69994   6
   6   4   3 4.28449 4.14859   6
  -7  -4  -3 233.859 19.1033   6
   7   4   3 245.078 17.2284   6
   8  -4   3 -3.9071 1.30133   5
  -8  -4  -3 2.37870 5.69894   6
   8  -4   3 -0.8015 1.37005   9
   8   4   3 -0.8121 1.90066   7
   8   4   3 -1.3739 3.40839   6
   9  -4   3 11.6820 1.72529   7
   9  -4   3 12.5018 2.00293   5
   9  -4   3 13.8510 2.79735  10
   9  -4   3 10.3352 2.01592   4
   9   4   3 14.9401 4.05179  10
   9   4   3 15.6547 6.72817   6
   9   4   3 15.0660 2.45980   7
  10  -4   3 77.5925 5.94772   4
 -10  -4  -3 81.9222 12.6467   6
  10  -4   3 76.3932 5.29218   7
  10  -4   3 75.9919 6.70559  10
  10   4   3 80.0696 6.10076   4
  11  -4   3 370.995 24.5043   4
  11  -4   3 414.064 24.2774   7
 -11  -4  -3 386.547 32.3731   6
  11  -4   3 415.433 25.2030  10
  11   4   3 399.657 24.3211   7
  11   4   3 446.850 25.3541  10
  11   4   3 415.377 24.6641   4
  12  -4   3 1.99676 1.59536   7
  12  -4   3 0.30450 2.66764  10
 -12  -4  -3 14.9886 13.7580   6
  12  -4   3 -0.3647 1.87709   4
  12   4   3 0.61562 2.06648   4
  12   4   3 1.06623 2.56442   8
  12   4   3 -4.1594 3.72853  10
  13  -4   3 137.647 10.3402   4
  13  -4   3 159.480 10.0085   7
  13  -4   3 169.583 11.2379  10
  13   4   3 160.192 10.6689   8
  13   4   3 170.920 10.5740   4
  14  -4   3 2.61963 1.53048   7
  14  -4   3 3.59668 2.87996  10
  14  -4   3 1.92292 1.83160   4
  14   4   3 2.25866 1.86290   4
  15  -4   3 5.22319 3.05397  10
  15  -4   3 2.19841 1.56577   7
  15  -4   3 1.91795 1.60822   4
  15   4   3 3.19357 1.80560   4
  16  -4   3 238.488 14.1518  10
  16  -4   3 201.802 13.2155   7
  16   4   3 224.824 13.4654   4
  17  -4   3 5.30346 1.59139  10
  17   4   3 6.23489 1.10711   4
  16  -5  -3 54.6749 5.31947  10
  16  -5  -3 53.7711 3.91914   7
  16  -5  -3 52.4937 4.11411   4
  16   5  -3 61.3532 4.42060   8
  15  -5  -3 46.9113 3.88726   7
  15  -5  -3 34.3444 7.04234  10
  15   5  -3 36.0342 4.23084   4
  15   5  -3 51.0218 5.20955   8
  14  -5  -3 18.3196 4.62009  10
  14  -5  -3 14.1535 2.01982   7
  14  -5  -3 9.39937 3.15673   8
  14  -5  -3 11.5601 2.44493   4
  14  -5  -3 11.4686 1.79167   9
  14   5  -3 9.23882 2.48791   8
  14   5  -3 15.0756 2.68118   4
  13  -5  -3 20.2477 2.32894   7
  13  -5  -3 16.5659 2.06688   5
  13  -5  -3 19.6096 3.44595   8
  13  -5  -3 18.3559 4.30329  10
  13  -5  -3 23.7073 2.51627   9
  13  -5  -3 11.6950 2.63156   4
  13   5  -3 16.9212 3.10313   8
  13   5  -3 18.1386 3.03412   4
  12  -5  -3 -0.7653 2.84755   8
  12  -5  -3 0.14170 1.60783   9
  12  -5  -3 0.94531 1.63938   7
  12  -5  -3 1.61043 1.67125   5
  12  -5  -3 0.87435 3.60342  10
  12  -5  -3 -0.1562 2.25985   4
  12   5  -3 1.03387 2.44304   4
  12   5  -3 -0.8225 2.63684   8
  11  -5  -3 32.0014 3.91881   9
  11  -5  -3 33.4235 4.78544  10
  11  -5  -3 32.2820 3.48962   5
  11  -5  -3 30.7422 3.27414   7
  11  -5  -3 25.2362 3.92188   8
 -11  -5   3 29.9680 10.2471   6
  11  -5  -3 31.6772 3.80766   4
  11   5  -3 32.2770 3.83074   4
  10  -5  -3 279.499 17.2055   7
  10  -5  -3 247.796 17.7524   9
 -10  -5   3 281.132 23.9982   6
  10  -5  -3 304.194 17.7759   4
  10  -5  -3 287.716 18.0037   8
  10  -5  -3 288.692 17.3243   5
  10  -5  -3 279.642 18.3565  10
  10   5  -3 313.904 17.7904   4
   9  -5  -3 1.34884 2.65867   8
   9  -5  -3 -1.5206 2.02012   4
   9  -5  -3 0.89301 1.37551   7
   9  -5  -3 2.52243 1.53252   5
   9  -5  -3 -1.7665 2.53778  10
   9  -5  -3 3.22116 1.84134   9
   9   5  -3 -2.4572 2.00751   4
   9   5  -3 0.14199 3.36687  10
   8  -5  -3 348.481 19.7519   8
   8  -5  -3 314.538 18.9457   7
   8  -5  -3 316.856 19.1005   5
   8  -5  -3 333.738 19.2218   9
   8  -5  -3 302.665 19.3324   4
   8  -5  -3 305.105 19.1187  11
  -8  -5   3 323.591 24.0358   6
   8  -5  -3 305.396 19.5553  10
  -7  -5   3 256.612 19.8596   6
  -6  -5   3 168.442 14.5374   6
  -5  -5   3 637.588 40.5077   6
  -4  -5   3 84.7733 9.51509   6
  -4   5   3 71.7100 5.87829   6
  -3  -5   3 0.53858 3.43286   6
  -3   5   3 2.03310 2.15824   6
  -2  -5   3 453.310 29.1632   6
   2  -5  -3 436.218 26.8590   6
  -2   5   3 456.986 27.3055   6
   1  -5  -3 1940.59 115.126   6
  -1  -5   3 1985.83 115.997   6
  -1   5   3 1966.28 114.981   6
   0  -5   3 562.659 34.4963   6
   0  -5  -3 553.824 34.2411   6
   0   5   3 553.821 33.8009   6
   1  -5   3 236.762 15.8593   6
  -1  -5  -3 223.676 16.0757   6
   1   5   3 232.763 15.5503   6
   2  -5   3 533.161 33.2150   6
   2   5   3 551.561 33.4592   6
   3  -5   3 637.419 38.6085   6
  -3  -5  -3 619.726 39.9457   6
   3   5   3 666.792 39.4791   6
  -4  -5  -3 1973.47 123.007   6
   4  -5   3 2071.95 121.040   6
   4   5   3 2177.82 122.408   6
  -5  -5  -3 58.1022 8.34955   6
   5   5   3 75.4163 8.56347   6
  -6  -5  -3 230.670 18.7983   6
   6   5   3 258.285 17.8367   6
   7  -5   3 179.920 11.4168   7
  -7  -5  -3 201.370 16.5895   6
   7  -5   3 196.102 11.7855   9
   7  -5   3 185.468 12.0381  10
   8  -5   3 501.144 29.1972  10
   8  -5   3 463.472 28.5469   7
   8  -5   3 502.853 28.8167   5
  -8  -5  -3 462.368 36.1475   6
   9  -5   3 9.78511 1.94584   5
   9  -5   3 6.44772 1.56679   7
   9  -5   3 4.02459 2.46991  10
  -9  -5  -3 7.46392 6.82137   6
   9  -5   3 10.7659 2.22232   4
   9   5   3 6.84657 4.58194   6
  10  -5   3 585.436 34.9314  10
  10  -5   3 598.574 34.8223   5
  10  -5   3 554.735 34.1665   7
  10  -5   3 583.231 34.4730   4
 -10  -5  -3 568.465 40.8176   6
  10   5   3 591.584 34.5699   4
  11  -5   3 6.38946 2.90743  10
  11  -5   3 6.53507 2.11842   4
 -11  -5  -3 -4.4400 11.1551   6
  11  -5   3 5.74697 1.66289   7
  11   5   3 5.54523 2.12875   4
  11   5   3 4.08230 3.86380  10
  12  -5   3 11.2416 3.21667  10
 -12  -5  -3 14.0057 11.0934   6
  12  -5   3 6.28530 2.10151   4
  12  -5   3 13.0299 1.89507   7
  12   5   3 10.3863 2.43870   4
  12   5   3 8.69255 5.54938  10
  13  -5   3 47.4142 3.90019   7
  13  -5   3 41.1876 4.61453   4
  13  -5   3 51.2577 5.74767  10
  13   5   3 51.1249 4.82054   4
  13   5   3 41.4212 4.89726   8
  14  -5   3 122.537 8.89640   4
  14  -5   3 144.289 8.68161   7
  14  -5   3 150.020 10.1239  10
  14   5   3 133.989 9.25361   8
  14   5   3 140.738 9.24409   4
  15  -5   3 8.76542 2.84628  10
  15  -5   3 9.10305 1.76659   4
  15  -5   3 11.3419 1.93405   7
  15   5   3 10.7835 1.85768   4
  16  -5   3 50.4852 3.65478   7
  16  -5   3 48.2283 4.69229  10
  16   5   3 50.5890 3.72234   4
  17  -5   3 10.0962 1.93916  10
  16  -6  -3 20.6335 1.92563   7
  16  -6  -3 20.7064 2.71410  10
  16  -6  -3 21.0687 2.28333   4
  16   6  -3 24.2659 2.68017   8
  15  -6  -3 46.2020 3.87747   4
  15  -6  -3 44.8836 3.67423   7
  15  -6  -3 48.2331 5.95071  10
  15   6  -3 47.7522 4.38547   8
  14  -6  -3 13.0257 3.36772   8
  14  -6  -3 22.8203 4.37738  10
  14  -6  -3 13.7445 2.35520   4
  14  -6  -3 18.8564 2.08821   7
  14   6  -3 14.6744 2.62787   8
  14   6  -3 16.1256 2.70459   4
  13  -6  -3 65.7795 5.38881   9
  13  -6  -3 77.7107 5.22840   5
  13  -6  -3 71.3024 6.62485   8
  13  -6  -3 76.8697 7.68644  10
  13  -6  -3 69.8661 5.20072   7
  13  -6  -3 83.1794 5.91669   4
  13   6  -3 69.2529 6.69330   8
  13   6  -3 67.9679 6.12841   4
  12  -6  -3 11.4744 2.01946   9
  12  -6  -3 8.27185 3.70328  10
  12  -6  -3 12.9547 1.96938   7
  12  -6  -3 6.82166 3.60710   8
  12  -6  -3 17.1319 2.25659   5
  12  -6  -3 14.9143 2.83167   4
  12   6  -3 12.8189 3.04570   8
  12   6  -3 4.06923 3.56637   4
  11  -6  -3 47.2058 4.25540   5
 -11  -6   3 38.0885 10.8021   6
  11  -6  -3 47.2952 3.94224   7
  11  -6  -3 47.9864 6.09872   8
  11  -6  -3 50.6456 5.33098   4
  11  -6  -3 43.5884 4.45997   9
  11   6  -3 51.6668 5.06420   4
  10  -6  -3 -3.3058 2.93617  10
  10  -6  -3 0.12036 2.33688   4
  10  -6  -3 -5.9416 4.70560   8
 -10  -6   3 3.52837 6.54270   6
  10  -6  -3 1.82309 1.57387   7
  10  -6  -3 -0.5304 1.72602   9
  10  -6  -3 0.98194 1.50758   5
  10   6  -3 -1.2132 2.52386   4
   9  -6  -3 91.8567 7.28759  10
  -9  -6   3 108.533 13.4140   6
   9  -6  -3 98.7791 7.10312   4
   9  -6  -3 87.6954 6.20429  11
   9  -6  -3 85.5434 6.32341   5
   9  -6  -3 84.1870 6.49593   9
   9  -6  -3 96.9088 7.61752   8
   9  -6  -3 91.9570 6.11831   7
   9   6  -3 89.2000 6.69268   4
   8  -6  -3 16.8664 3.10464  10
   8  -6  -3 12.3806 3.14461   8
   8  -6  -3 17.5736 1.98588   7
   8  -6  -3 13.8761 2.08342   9
   8  -6  -3 16.3812 3.22647   4
   8  -6  -3 10.1466 1.90051   5
   8  -6  -3 15.0821 2.02587  11
   8   6  -3 9.76356 2.34678   4
   7  -6  -3 51.0801 5.87071   8
  -7  -6   3 73.1134 10.0747   6
   7  -6  -3 65.3574 5.10337  11
   7  -6  -3 63.5297 6.12498   9
   7  -6  -3 63.3617 4.62334   5
  -6  -6   3 25.3593 6.16151   6
  -5  -6   3 169.715 14.7253   6
  -4  -6   3 61.8373 8.64250   6
  -4   6   3 57.4484 5.67864   6
  -3  -6   3 613.118 38.4970   6
  -3   6   3 600.613 36.5652   6
   2  -6  -3 451.921 28.1804   6
  -2  -6   3 477.797 30.3754   6
  -2   6   3 478.358 28.8963   6
  -1  -6   3 80.8469 8.71658   6
   1  -6  -3 74.5936 7.51802   6
  -1   6   3 75.7154 7.36220   6
   0  -6  -3 122.033 12.1498   6
   0  -6   3 127.041 10.8430   6
   0   6   3 125.258 10.0905   6
  -1  -6  -3 438.369 28.4508   6
   1  -6   3 463.276 28.2314   6
   1   6   3 426.635 27.9172   6
  -2  -6  -3 2103.10 126.866   6
   2   6   3 2185.80 126.233   6
  -3  -6  -3 1493.60 91.1079   6
   3  -6   3 1539.55 89.5486   6
   3   6   3 1525.75 90.2526   6
   4  -6   3 18.5636 2.86683   6
  -4  -6  -3 26.8885 6.52035   6
   4   6   3 17.8044 4.46716   6
  -5  -6  -3 233.224 18.8951   6
   5   6   3 248.114 17.7156   6
   6  -6   3 1.64885 1.53155   7
   6  -6   3 1.56967 2.60412   9
  -6  -6  -3 1.32345 5.55640   6
   6   6   3 5.45024 4.30886   6
   7  -6   3 94.9413 8.92374  10
   7  -6   3 96.3092 6.41888   7
  -7  -6  -3 113.540 15.1804   6
   8  -6   3 173.571 11.2386  10
   8  -6   3 158.647 10.4249   7
   8  -6   3 166.377 10.6360   5
  -8  -6  -3 178.204 12.9048   3
  -8  -6  -3 187.936 17.1631   6
   8   6   3 170.811 14.4138   6
   9  -6   3 2.56685 2.43949  10
   9  -6   3 -0.3422 1.53535   5
   9  -6   3 -1.4469 2.12038   4
   9  -6   3 -0.8371 1.38866   7
  -9  -6  -3 -1.5224 6.22335   6
   9   6   3 -0.8621 4.30967   6
 -10  -6  -3 3.42650 7.33315   6
  10  -6   3 16.1189 2.11080   7
  10  -6   3 16.3681 2.27890   5
  10   6   3 18.8683 2.73479   4
 -11  -6  -3 156.035 20.4445   6
  11  -6   3 164.632 11.5448   4
  11  -6   3 187.052 12.1065  10
  11  -6   3 178.861 11.1514   7
  11   6   3 193.538 11.6852   4
  12  -6   3 4.98326 2.05335   7
 -12  -6  -3 -15.049 10.0379   6
  12  -6   3 3.01308 2.24168   4
  12  -6   3 8.14184 4.80111  10
  13  -6   3 0.85179 2.46049  10
  13  -6   3 0.35234 1.45493   7
  13  -6   3 1.38351 1.83142   4
  13   6   3 -0.1284 2.20366   8
  13   6   3 0.16174 1.98528   4
  14  -6   3 9.05595 2.83652  10
  14  -6   3 6.27476 1.83267   4
  14  -6   3 5.27395 1.49983   7
  14   6   3 5.59911 2.09609   8
  14   6   3 11.2409 2.17533   4
  15  -6   3 228.960 14.0394   7
  15   6   3 241.273 14.2974   4
  16  -6   3 56.1957 4.04392   7
  16  -6   3 68.4836 5.31902  10
  16   6   3 58.7263 4.09491   4
  16  -7  -3 4.23561 1.36671  10
  16   7  -3 5.47432 1.23901   8
  15  -7  -3 19.1181 2.15416   7
  15  -7  -3 13.0720 2.27154   4
  15  -7  -3 14.9832 2.85277  10
  15   7  -3 13.8578 1.80098   4
  15   7  -3 20.6969 2.94392   8
  14  -7  -3 32.0942 3.71483   4
  14  -7  -3 40.3597 3.78890   7
  14  -7  -3 43.4387 6.38594  10
  14   7  -3 29.3258 3.50502   4
  14   7  -3 35.6634 4.26062   8
  13  -7  -3 60.6933 5.50722   4
  13  -7  -3 69.6283 5.00986   7
  13  -7  -3 76.8373 7.36504  10
  13  -7  -3 69.4595 6.66542   8
  13  -7  -3 75.1565 5.12522   5
  13  -7  -3 74.5352 5.28528   9
  13   7  -3 70.1540 5.64934   4
  13   7  -3 66.4760 6.42927   8
  12  -7  -3 72.5519 7.49315  10
  12  -7  -3 81.0496 5.70266   9
  12  -7  -3 69.7579 7.18896   8
  12  -7  -3 74.8121 5.56863   5
  12  -7  -3 78.3592 6.09362   4
  12  -7  -3 82.7211 5.39271   7
  12   7  -3 70.4431 5.94085   4
  11  -7  -3 15.1266 3.76176  10
  11  -7  -3 9.56581 2.06637   9
  11  -7  -3 11.3668 3.54366   8
  11  -7  -3 12.9596 1.94738   7
  11  -7  -3 12.8104 2.52562   4
 -11  -7   3 13.9002 9.25412   6
  11  -7  -3 12.4256 1.99405   5
  11   7  -3 11.7430 2.46670   4
  10  -7  -3 12.5775 2.23538   9
  10  -7  -3 10.3882 2.02723   5
  10  -7  -3 12.7883 3.62575   8
 -10  -7   3 3.17301 9.92091   6
  10  -7  -3 12.8845 1.93765   7
  10  -7  -3 6.64171 2.52775   4
  10  -7  -3 19.0373 3.63861  10
  10   7  -3 12.1416 2.35645   4
   9  -7  -3 4.73791 2.72455  10
   9  -7  -3 1.97156 3.37707   8
  -9  -7   3 11.1942 6.47196   6
   9  -7  -3 8.11806 1.71034   7
   9  -7  -3 9.25456 2.47508   4
   9  -7  -3 7.66963 2.00343   9
   9  -7  -3 8.63937 1.89761  11
   8  -7  -3 155.258 9.67537   9
  -8  -7   3 157.862 15.8271   6
   8  -7  -3 142.173 10.1418  10
   8  -7  -3 158.224 9.35322   7
   8  -7  -3 149.736 9.45561   5
   8  -7  -3 153.672 9.45479  11
   8  -7  -3 140.376 9.94057   4
   8  -7  -3 137.905 10.6092   8
   7  -7  -3 17.4925 4.82863   8
   7  -7  -3 12.7252 1.91135   5
   7  -7  -3 10.9185 2.64304  10
  -7  -7   3 10.0851 5.05940   6
   7  -7  -3 12.6229 1.97819  11
   7  -7  -3 12.1140 2.55231   4
   7  -7  -3 14.1146 2.08820   9
  -6  -7   3 76.3067 10.5589   6
   6  -7  -3 64.7356 8.27609   8
   6  -7  -3 77.5425 5.48995   9
   6  -7  -3 77.5193 5.86445   5
   6  -7  -3 76.2926 5.33078  11
  -5  -7   3 -0.1367 4.05538   6
  -4  -7   3 182.496 14.5088   6
  -4   7   3 151.887 11.6074   6
  -3  -7   3 11.2519 4.52785   6
  -3   7   3 17.6979 3.84479   6
  -2  -7   3 20.4583 5.46052   6
   2  -7  -3 26.2599 3.48031   6
  -2   7   3 30.0586 4.64597   6
  -1  -7   3 48.6169 7.04845   6
   1  -7  -3 45.2127 6.09625   6
  -1   7   3 52.6376 6.15323   6
   0  -7  -3 726.493 46.3934   6
   0  -7   3 747.777 46.7486   6
   0   7   3 803.078 47.5936   6
   1  -7   3 135.004 11.1482   6
  -1  -7  -3 124.382 11.5370   6
   1   7   3 124.601 10.7127   6
   2  -7   3 780.531 44.9734   6
  -2  -7  -3 714.528 45.8603   6
   2   7   3 708.518 44.9959   6
   3  -7   3 67.4661 6.91845   6
  -3  -7  -3 60.7851 8.34440   6
   3   7   3 78.8041 8.63997   6
  -4  -7  -3 78.9792 10.5436   6
   4  -7   3 83.0450 6.17233   6
   4   7   3 85.6944 9.46504   6
   5  -7   3 4.96524 2.02473   5
   5  -7   3 3.35376 1.68045   7
  -5  -7  -3 3.31164 5.20991   6
   5   7   3 6.08264 4.46663   6
   6  -7   3 1442.74 80.2748  10
   6  -7   3 1304.57 79.3992  11
   6   7   3 1337.04 86.8493   6
  -7  -7  -3 7.50913 6.31088   6
   7  -7   3 10.3795 1.73786   7
   7  -7   3 13.7665 2.10973   5
   7  -7   3 11.9784 2.56006  10
   7   7   3 15.0384 5.32714   6
  -8  -7  -3 9.58125 7.20143   6
  -8  -7  -3 9.33258 3.71497   3
   8  -7   3 7.62597 1.87827   5
   8  -7   3 13.3339 2.63760  10
   8  -7   3 6.67955 1.60534   7
   8   7   3 11.9764 5.13702   6
  -9  -7  -3 508.398 35.0410   6
   9  -7   3 473.995 27.7669   5
   9  -7   3 485.677 28.3409  10
   9  -7   3 468.965 27.5756   7
  -9  -7  -3 407.953 28.7638   3
  10  -7   3 119.254 7.79298   7
  10  -7   3 126.297 8.72941  10
  10  -7   3 113.169 8.03172   5
  10   7   3 120.304 8.27065   4
  11  -7   3 278.237 16.7203   7
  11  -7   3 273.271 17.5149  10
 -11  -7  -3 241.107 25.8995   6
  11   7   3 291.046 17.1676   4
  12  -7   3 103.208 7.81656  10
  12  -7   3 89.7804 7.16379   4
  12  -7   3 103.724 6.75670   7
  12   7   3 108.936 7.30843   4
  13  -7   3 137.125 9.32707  10
  13  -7   3 129.064 8.27563   7
  13   7   3 120.389 8.90378   8
  13   7   3 140.492 8.85111   4
  14  -7   3 15.9266 3.20924  10
  14  -7   3 15.5296 1.91243   7
  14   7   3 14.7531 2.16161   4
  14   7   3 11.3807 2.15365   8
  15  -7   3 236.410 14.3327  10
  15  -7   3 223.506 13.5778   7
  15   7   3 225.285 13.7674   4
  16  -7   3 1.48171 0.82247   7
  16  -7   3 0.64202 1.26099  10
  16   8  -3 2.95994 1.25500   8
  15  -8  -3 6.03157 1.14081   7
  15  -8  -3 6.07649 2.00453  10
  15   8  -3 9.86252 1.80562   8
  14  -8  -3 3.30265 1.87752   4
  14  -8  -3 4.08764 2.71644  10
  14   8  -3 5.09641 2.16508   8
  13  -8  -3 12.6908 3.46552  10
  13  -8  -3 13.0422 1.80132   5
  13  -8  -3 16.2636 6.10742   8
  13  -8  -3 15.2723 1.84571   7
  13  -8  -3 12.8983 1.99065   9
  13   8  -3 19.6106 3.17165   8
  13   8  -3 13.0113 2.20490   4
  12  -8  -3 22.3632 3.83132  10
  12  -8  -3 21.2550 2.55277   7
  12  -8  -3 26.1357 2.99359   9
  12  -8  -3 23.5202 4.06600   8
  12  -8  -3 15.7197 2.75346   4
  12  -8  -3 18.7556 2.16977   5
  12   8  -3 16.2456 2.62781   4
  11  -8  -3 83.3667 5.76504   9
  11  -8  -3 72.9678 8.67532  10
  11  -8  -3 75.1669 6.04935   7
  11  -8  -3 78.6863 5.92725   5
  11   8  -3 64.2409 5.76799   4
  10  -8  -3 2.24853 1.61335   7
  10  -8  -3 4.57594 1.97376   9
  10  -8  -3 4.48025 3.12556  10
  10  -8  -3 4.42003 1.77925   5
  10  -8  -3 2.52440 2.49673   4
 -10  -8   3 9.60403 7.47874   6
  10   8  -3 5.45594 2.37121   4
   9  -8  -3 290.810 17.6331   4
   9  -8  -3 257.479 18.2983   8
   9  -8  -3 291.858 17.3407  11
   9  -8  -3 300.326 17.1919   7
   9  -8  -3 294.618 17.5513   9
   9  -8  -3 275.388 17.9755  10
   9  -8  -3 302.142 17.4092   5
  -9  -8   3 244.230 23.2357   6
  -8  -8   3 173.459 17.4300   6
   8  -8  -3 180.507 10.8049   7
   8  -8  -3 171.064 12.3812   9
  -8  -8   3 183.628 12.0346   3
   8  -8  -3 177.121 11.5013   4
   8  -8  -3 159.631 11.4479  10
  -7  -8   3 269.228 17.3346   3
   7  -8  -3 279.085 16.6615   5
   7  -8  -3 283.216 16.6675  11
   7  -8  -3 285.651 16.8016   9
  -7  -8   3 281.757 22.3319   6
   7  -8  -3 286.122 16.5016   7
   7  -8  -3 252.741 17.0815  10
   7  -8  -3 263.187 17.6596   8
   6  -8  -3 49.3414 4.00229   5
   6  -8  -3 52.6020 4.14324  11
   6  -8  -3 49.9456 4.28170   9
  -6  -8   3 37.7411 7.48623   6
  -6  -8   3 57.2874 7.41382   3
   6  -8  -3 49.0847 4.84752   7
   5  -8  -3 500.557 28.4006   5
   5  -8  -3 430.405 27.8110   9
  -5  -8   3 473.265 28.1362   3
   5  -8  -3 469.068 28.5170   8
  -4  -8   3 69.4773 10.0029   6
   4  -8  -3 63.7158 4.77308   5
  -4   8   3 65.3521 7.50324   6
  -3  -8   3 725.964 45.9763   6
  -3   8   3 715.408 44.0001   6
   2  -8  -3 1.62381 2.29052   6
  -2  -8   3 3.14438 4.40202   6
  -2   8   3 -1.0901 5.69340   6
   1  -8  -3 188.204 13.8352   6
  -1  -8   3 200.414 15.5176   6
  -1   8   3 194.713 14.3662   6
   0  -8  -3 408.764 26.5068   6
   0  -8   3 406.572 27.0254   6
   0   8   3 401.812 26.3069   6
   1  -8   3 1532.79 89.1552   6
  -1  -8  -3 1514.16 89.6413   6
   1   8   3 1426.59 88.7922   6
  -2  -8  -3 446.035 29.9673   6
   2  -8   3 461.579 28.5605   6
   2   8   3 431.680 28.8674   6
   3  -8   3 15.4894 3.57226   6
  -3  -8  -3 13.7785 5.46445   6
   3   8   3 13.8069 4.80865   6
  -4  -8  -3 573.276 32.8333   3
   4  -8   3 488.061 32.1396   5
  -4  -8  -3 586.508 36.6993   6
   4   8   3 553.144 35.0751   6
  -5  -8  -3 270.007 20.7012   6
   5  -8   3 242.340 14.7894   7
   5  -8   3 245.641 14.9829   5
   5  -8   3 240.813 14.8706  11
  -6  -8  -3 103.978 7.60796   3
   6  -8   3 92.3161 6.18613   5
   6  -8   3 87.5312 5.48811   3
   6  -8   3 88.2976 5.80404   7
   6  -8   3 77.4715 6.41365  10
  -6  -8  -3 121.009 13.3508   6
   6  -8   3 75.7303 5.96776  11
   6   8   3 88.3914 10.5906   6
  -7  -8  -3 45.2876 9.79557   6
  -7  -8  -3 37.0369 4.71606   3
   7  -8   3 39.5443 4.20248  10
   7  -8   3 38.4589 3.34220   7
   7  -8   3 37.2815 3.85712   5
   7   8   3 53.0350 8.35626   6
  -8  -8  -3 719.063 48.2333   6
  -8  -8  -3 722.479 42.4935   3
   8  -8   3 675.201 41.5795   5
   8  -8   3 709.867 41.4169   7
   9  -8   3 2.74523 1.73826   5
   9  -8   3 3.86707 1.57415   7
  -9  -8  -3 4.18440 2.94252   3
   9  -8   3 3.76083 2.41595  10
  -9  -8  -3 1.43539 7.80090   6
   9   8   3 0.43829 1.67971   4
 -10  -8  -3 0.79194 7.41193   6
  10  -8   3 -0.6372 2.27814  10
  10  -8   3 1.71674 1.60882   5
 -10  -8  -3 1.03674 3.15468   3
  10  -8   3 2.22305 1.52059   7
  10   8   3 0.31504 1.92018   4
 -11  -8  -3 7.58393 11.9451   6
  11   8   3 8.19931 2.24370   4
  12  -8   3 31.6047 2.90461   7
  12  -8   3 27.0396 3.65029  10
  12   8   3 28.1521 3.58803   4
  13  -8   3 83.4242 6.92766  10
  13  -8   3 88.7997 5.79603   7
  14  -8   3 0.92453 1.14945   7
  14   8   3 -0.1491 1.32864   4
  14   8   3 1.01222 1.92156   8
  15  -8   3 105.882 6.46671   7
  15  -8   3 112.678 7.22848  10
  15   8   3 98.3170 6.78240   4
  16  -8   3 2.29129 0.77747   7
  16  -8   3 1.61573 1.20442  10
  15   9  -3 58.8368 4.16488   8
  14  -9  -3 4.87556 2.47979  10
  14  -9  -3 6.95247 1.53035   7
  14   9  -3 7.21276 2.03088   8
  13  -9  -3 129.108 8.03961   7
  13  -9  -3 120.586 9.30190  10
  13   9  -3 139.650 9.17391   8
  12  -9  -3 10.2007 1.51635   7
  12  -9  -3 2.12118 3.26776   4
  12  -9  -3 12.1063 1.87401   9
  12  -9  -3 7.36624 6.51983   8
  12  -9  -3 11.2289 1.89427   5
  12  -9  -3 8.10873 2.85468  10
  11  -9  -3 188.179 12.2871   4
  11  -9  -3 199.748 12.1262   5
  11  -9  -3 201.807 11.8780   7
  11  -9  -3 176.852 12.7943  10
  11  -9  -3 200.329 12.2161   9
  10  -9  -3 17.8362 3.52680  10
  10  -9  -3 21.6691 2.54553   7
  10  -9  -3 16.3523 3.08372   4
  10  -9  -3 11.6804 2.12102   9
  10  -9  -3 10.9588 4.26257   8
 -10  -9   3 14.3163 8.45514   6
  10  -9  -3 20.4074 2.45243   5
   9  -9  -3 135.695 8.84121   5
  -9  -9   3 137.215 9.85155   3
   9  -9  -3 140.049 8.89687   9
   9  -9  -3 145.446 9.32857   4
   9  -9  -3 133.329 8.77974  11
   9  -9  -3 111.932 10.1683   8
   9  -9  -3 137.291 8.48524   7
   9  -9  -3 130.152 9.60514  10
  -9  -9   3 109.464 15.3494   6
  -8  -9   3 583.716 34.1220   3
  -8  -9   3 586.640 40.3520   6
   8  -9  -3 561.050 33.4037   7
   8  -9  -3 564.513 33.9842   4
   8  -9  -3 557.014 33.5691   5
   8  -9  -3 551.913 33.5380  11
   8  -9  -3 575.383 33.7133   9
   7  -9  -3 0.73939 1.42784   7
   7  -9  -3 4.25770 2.56772   9
  -7  -9   3 1.64562 5.33000   6
   7  -9  -3 3.46147 2.41707  10
  -7  -9   3 0.92770 2.58543   3
  -6  -9   3 140.307 14.5256   6
  -6  -9   3 145.207 9.68706   3
   6  -9  -3 137.095 8.92194   9
   6  -9  -3 139.026 8.59657   7
   6  -9  -3 134.552 8.80660   5
   6  -9  -3 128.194 8.80082  11
  -5  -9   3 67.2589 5.32954   3
  -5  -9   3 45.1274 7.84849   6
   5  -9  -3 67.6347 7.22370   8
   5  -9  -3 56.6346 4.46230   5
   5  -9  -3 53.6955 4.55106  11
   5  -9  -3 56.6944 4.28093   7
   5  -9  -3 57.1713 4.61534   9
   4  -9  -3 27.3942 3.05605   5
  -4  -9   3 32.3015 3.95405   3
   4  -9  -3 30.2917 3.09226  11
   4  -9  -3 29.8619 2.71783   7
   4  -9  -3 15.7273 6.32893   8
  -4  -9   3 29.2074 6.78439   6
   3  -9  -3 69.0083 6.43799  11
  -3  -9   3 83.7418 7.22767   3
   3  -9  -3 64.7706 7.95335   8
   3  -9  -3 77.5314 5.26925   5
  -3   9   3 76.6104 8.53276   6
  -2  -9   3 52.5585 4.69744   3
  -2  -9   3 75.6179 9.49717   6
   2  -9  -3 53.3670 4.24635  11
  -2   9   3 61.9050 7.80858   6
   1  -9  -3 2.52823 3.28618   6
   1  -9  -3 -0.1533 2.32336   3
  -1  -9   3 3.74643 4.01682   6
  -1  -9   3 0.26606 1.63139   3
  -1   9   3 0.15099 3.72928   6
   0  -9   3 36.2193 3.80826   3
   0  -9  -3 44.9269 6.43409   6
   0  -9  -3 41.7939 4.43232   3
   0  -9   3 42.2303 6.61884   6
   0   9   3 52.9215 7.04989   6
  -1  -9  -3 15.2593 2.71876   3
  -1  -9  -3 21.9487 5.77989   6
   1  -9   3 22.7372 5.16013   6
   1  -9   3 14.2250 2.06337   3
   1   9   3 24.4340 5.51445   6
   2  -9   3 5.90391 2.01780   5
   2  -9   3 5.17410 1.43246   3
  -2  -9  -3 8.72298 5.54076   6
   2  -9   3 9.02034 3.68759   6
  -2  -9  -3 9.12028 2.77349   3
   2   9   3 8.49589 4.43178   6
  -3  -9  -3 5.00573 2.73643   3
  -3  -9  -3 8.28126 9.29051   6
   3  -9   3 12.4173 2.93825   5
   3  -9   3 6.70543 1.56633   3
   3  -9   3 7.68551 3.00513   6
   3   9   3 1.54089 5.65598   6
   4  -9   3 296.617 19.1516   5
  -4  -9  -3 366.708 24.9489   6
   4  -9   3 298.176 19.0917  11
  -4  -9  -3 340.469 19.9110   3
   4   9   3 323.600 22.7193   6
   5  -9   3 128.550 7.75280  11
   5  -9   3 114.568 7.58472   7
  -5  -9  -3 121.468 9.00107   3
   5  -9   3 126.991 8.24543  10
  -5  -9  -3 131.519 14.5862   6
   5  -9   3 117.457 7.42246   3
   5  -9   3 106.788 7.81668   5
   5   9   3 110.071 12.0672   6
   6  -9   3 3.83376 0.95336   3
  -6  -9  -3 -1.9864 6.25737   6
   6  -9   3 2.48401 2.04478  10
   6  -9   3 3.16015 1.60677  11
  -6  -9  -3 5.69696 2.92038   3
   6  -9   3 3.81580 1.48409   7
   6  -9   3 3.26291 1.64428   5
   6   9   3 2.52302 4.45047   6
   7  -9   3 234.643 14.2978   5
  -7  -9  -3 263.597 21.5480   6
   7  -9   3 237.038 14.0556   7
   7   9   3 191.954 18.2811   6
   8  -9   3 114.156 8.31005  10
  -8  -9  -3 122.790 9.22247   3
   8  -9   3 115.278 7.53257   7
   8  -9   3 114.375 7.83068   5
   9  -9   3 40.4399 3.45507   7
  -9  -9  -3 36.1230 10.9220   6
   9  -9   3 39.2760 4.64554  10
  -9  -9  -3 32.0876 4.40542   3
   9  -9   3 38.9469 3.92440   5
   9   9   3 36.3604 3.85217   4
   9   9   3 37.4647 8.09486   6
  10  -9   3 417.201 24.5653   7
  10  -9   3 431.339 24.7212   5
 -10  -9  -3 390.357 25.5850   3
 -10  -9  -3 366.625 32.9405   6
  10  -9   3 406.901 25.1551  10
  10   9   3 437.735 25.0310   4
 -11  -9  -3 97.4599 8.27321   3
  11  -9   3 98.6636 6.40163   7
  11  -9   3 93.1373 7.39117  10
  11   9   3 97.4341 6.79052   4
  12  -9   3 18.1604 2.85422  10
  12  -9   3 12.9207 1.78952   7
  12   9   3 17.7815 2.90153   4
  13   9   3 52.4074 4.15392   4
  13   9   3 57.1495 4.58229   8
  14  -9   3 10.1107 1.32598   7
  14  -9   3 10.7622 2.42897  10
  14   9   3 9.35351 1.70123   8
  14   9   3 8.47021 2.01097   4
  15  -9   3 3.09210 1.52905  10
  15  -9   3 3.30137 0.77396   7
  14 -10  -3 18.2980 2.33641   7
  14  10  -3 24.3758 2.76243   8
  13 -10  -3 29.7770 2.39388   7
  13 -10  -3 21.6600 3.87525  10
  13 -10  -3 35.3243 2.71146   5
  13  10  -3 30.3848 3.67979   8
  12 -10  -3 -0.2268 1.32266   5
  12 -10  -3 -1.6836 1.88708   7
  12 -10  -3 -0.3983 2.60144  10
  11 -10  -3 85.3450 7.37145  10
  11 -10  -3 95.2706 6.14905   7
  11 -10  -3 100.614 6.55055   5
  11 -10  -3 93.2995 6.54156   9
  10 -10  -3 55.5764 4.46627   5
 -10 -10   3 55.5296 5.58688   3
  10 -10  -3 42.4970 5.49730   8
  10 -10  -3 41.1580 5.34989  10
  10 -10  -3 48.3252 3.85594   7
 -10 -10   3 65.8079 15.9861   6
  10 -10  -3 47.2598 4.21162   9
   9 -10  -3 177.589 13.3883  10
  -9 -10   3 195.556 20.3335   6
   9 -10  -3 205.750 12.5797   7
   9 -10  -3 209.313 12.8801   5
   9 -10  -3 219.214 12.8713  11
   9 -10  -3 223.755 12.9640   9
  -8 -10   3 0.91915 2.49096   3
   8 -10  -3 1.92349 1.68943   5
   8 -10  -3 1.80938 1.74790  11
   8 -10  -3 1.32529 1.38016   7
  -8 -10   3 2.09168 6.34822   6
   8 -10  -3 4.69050 2.73146  10
   8 -10  -3 2.65903 1.80256   9
   8 -10  -3 -0.6953 4.04391   8
  -7 -10   3 242.322 14.0905   3
   7 -10  -3 212.417 13.1971   7
   7 -10  -3 207.738 13.4726   5
  -7 -10   3 153.729 24.9843   6
   7 -10  -3 227.410 13.5792   9
   7 -10  -3 212.230 13.4392  11
   6 -10  -3 278.310 16.5156   7
   6 -10  -3 301.545 20.6532   8
  -6 -10   3 278.697 23.1117   6
   6 -10  -3 266.489 16.6797   5
   6 -10  -3 271.570 16.7465   9
   6 -10  -3 262.612 16.6779  11
  -5 -10   3 425.436 24.1221   3
   5 -10  -3 382.274 23.6342  11
  -5 -10   3 412.127 29.4368   6
   5 -10  -3 385.118 23.5881   5
   5 -10  -3 402.810 23.4648   7
   5 -10  -3 355.854 24.9003   8
   5 -10  -3 411.674 23.7011   9
   4 -10  -3 -0.4374 4.15152   8
  -4 -10   3 6.20157 2.12957   3
   4 -10  -3 7.81890 1.49085   3
   4 -10  -3 9.90976 1.83892   5
   4 -10  -3 12.9967 1.67316   7
   4 -10  -3 8.82890 1.90525  11
  -4 -10   3 12.0648 6.26860   6
   4 -10  -3 9.19623 1.72715   9
   3 -10  -3 43.8016 4.01171   3
  -3 -10   3 56.5223 9.30130   6
   3 -10  -3 50.9126 4.08566   5
   3 -10  -3 59.4082 7.64663   8
   3 -10  -3 52.1359 4.16693   9
   3 -10  -3 51.8923 4.08147  11
  -3 -10   3 53.9346 4.76621   3
  -3  10   3 50.7564 7.55185   6
   2 -10  -3 1021.29 62.5275  11
  -2 -10   3 1152.52 66.6701   6
   2 -10  -3 1044.93 62.4960   9
   2 -10  -3 984.988 62.4020   5
   2 -10  -3 1051.87 62.6000   3
  -2 -10   3 1128.67 62.7774   3
  -2  10   3 1128.99 65.4169   6
   1 -10  -3 216.567 13.1166  11
   1 -10  -3 212.596 13.0765   5
   1 -10  -3 185.730 13.2470   3
   1 -10  -3 238.822 15.3943   6
  -1 -10   3 247.885 17.9115   6
  -1 -10   3 197.371 13.3146   3
  -1  10   3 240.088 16.6031   6
   0 -10   3 27.6780 6.53544   6
   0 -10  -3 27.0253 3.77252   3
   0 -10   3 19.2837 2.54115   3
   0 -10  -3 24.1057 5.51241   6
   0  10   3 22.6227 5.47504   6
  -1 -10  -3 223.836 14.0468   3
   1 -10   3 227.400 13.9395  11
   1 -10   3 214.993 13.6409   3
  -2 -10  -3 -3.6172 4.28048   6
  -2 -10  -3 2.16188 2.22570   3
   2 -10   3 2.51261 1.42605  11
   2 -10   3 0.86524 3.32863   6
   2 -10   3 1.57493 1.40126   3
   2 -10   3 0.07706 1.50676   5
   2  10   3 2.57215 4.26425   6
  -3 -10  -3 321.056 23.1607   6
   3 -10   3 286.142 17.6595  11
   3 -10   3 299.879 17.6978   3
   3 -10   3 283.269 18.8018   6
   3 -10   3 290.780 17.7677   5
  -3 -10  -3 300.601 18.3809   3
   3  10   3 291.851 21.4159   6
   4 -10   3 43.5757 3.56154   3
  -4 -10  -3 48.8133 5.04311   3
   4 -10   3 38.8605 3.69979  11
  -4 -10  -3 69.5484 10.4259   6
   4 -10   3 51.4751 3.99819   5
   4  10   3 35.4875 6.70236   6
   5 -10   3 398.346 23.5486  11
   5 -10   3 377.315 23.5932   7
  -5 -10  -3 413.577 24.4055   3
   5 -10   3 396.182 23.3611   3
   5 -10   3 394.104 24.0495  10
  -5 -10  -3 440.525 30.1783   6
   5  10   3 365.664 27.4141   6
   6 -10   3 53.7913 4.01249   7
   6 -10   3 46.6642 3.53114   3
  -6 -10  -3 68.5275 11.4683   6
   6 -10   3 52.5056 4.45435   5
  -6 -10  -3 59.9366 5.91638   3
   6 -10   3 49.3442 4.82329  11
   6 -10   3 55.5913 5.21779  10
   6  10   3 57.3205 9.18670   6
   7 -10   3 39.4018 3.40822   7
  -7 -10  -3 40.6568 10.3372   6
   7 -10   3 40.7173 4.00928   5
   7 -10   3 42.4768 4.48480  10
  -7 -10  -3 39.0738 4.58615   3
   7  10   3 37.0333 8.64237   6
  -8 -10  -3 36.3095 9.97570   6
   8 -10   3 36.6302 4.30010  10
   8 -10   3 41.0828 3.98444   5
  -8 -10  -3 39.7821 4.63445   3
   8 -10   3 39.7969 3.50433   7
   8  10   3 42.8658 3.81247   4
   8  10   3 35.8751 7.93699   6
   9 -10   3 12.1360 2.04989   5
   9 -10   3 18.9180 2.86163  10
   9 -10   3 18.5080 2.15015   7
  -9 -10  -3 10.7800 7.68942   6
  -9 -10  -3 4.04323 4.73567   3
   9  10   3 17.4933 2.65852   4
  10 -10   3 22.6919 2.65756   7
 -10 -10  -3 21.6863 3.53627   3
  10 -10   3 21.7936 3.12312  10
  10  10   3 18.2803 2.40558   4
 -11 -10  -3 0.79240 2.86974   3
  11 -10   3 0.52361 1.20481   7
  11 -10   3 -0.0668 2.16963  10
  11  10   3 -1.9433 1.83668   4
  12 -10   3 41.8326 3.30017   7
  12 -10   3 41.1295 4.26498  10
  12  10   3 36.6026 3.73912   4
  13 -10   3 40.9707 3.07793   7
  13 -10   3 39.5952 4.23058  10
  13  10   3 42.2571 3.72427   8
  14 -10   3 81.9661 5.47614   7
  14 -10   3 97.5906 6.39144  10
  15 -10   3 85.5559 5.31745   7
  14  11  -3 40.8596 3.22639   8
  13 -11  -3 1.22435 0.85995   7
  13  11  -3 -1.1874 1.70318   8
  12 -11  -3 20.8178 2.07775   7
  12 -11  -3 21.9084 2.69379   5
  12  11  -3 28.9045 3.92157   8
  11 -11  -3 39.9210 3.75975   7
  11 -11  -3 38.4657 3.42267   5
  11 -11  -3 29.4636 4.10016  10
  10 -11  -3 0.75122 3.41888  10
  10 -11  -3 3.73828 1.54685   5
  10 -11  -3 2.98899 1.38974   7
  10 -11  -3 2.60858 1.45921   9
 -10 -11   3 1.50208 2.46834   3
   9 -11  -3 15.6534 2.10140   9
   9 -11  -3 15.9817 2.08623   5
   9 -11  -3 14.3287 3.80218  10
  -9 -11   3 0.90494 7.33708   6
  -9 -11   3 21.9502 2.97372   3
   8 -11  -3 43.0840 4.02730  11
   8 -11  -3 45.6027 3.56041   7
   8 -11  -3 41.4578 4.11182   5
  -8 -11   3 52.0041 6.44910   3
  -8 -11   3 39.7010 9.44935   6
   8 -11  -3 37.7520 3.98822   9
   8 -11  -3 43.2223 5.45267   8
  -7 -11   3 11.9954 6.50905   6
   7 -11  -3 11.6389 4.58179   8
   7 -11  -3 15.2151 1.91645   7
   7 -11  -3 13.2433 2.16649  11
   7 -11  -3 14.6866 2.19775   5
  -7 -11   3 13.0556 2.90993   3
   7 -11  -3 14.0340 2.10668   9
  -6 -11   3 59.9000 5.44496   3
   6 -11  -3 55.6050 4.63486   9
   6 -11  -3 58.4464 4.19402   7
   6 -11  -3 54.5956 4.67895  11
   6 -11  -3 52.6593 4.70660   5
  -6 -11   3 53.8054 10.0498   6
   5 -11  -3 -0.7186 3.87617   8
  -5 -11   3 -0.1349 5.29666   6
   5 -11  -3 0.36813 1.34753   7
   5 -11  -3 0.48296 1.40280   9
   5 -11  -3 -0.0100 1.68732  11
   5 -11  -3 0.14250 1.48500   5
  -5 -11   3 -1.0714 1.99683   3
   4 -11  -3 21.3170 2.51212   7
   4 -11  -3 21.4940 3.05897   9
  -4 -11   3 21.8908 6.98399   6
  -4 -11   3 23.9471 2.92524   3
   4 -11  -3 16.9824 2.46749  11
   4 -11  -3 19.7525 2.38559   5
   4 -11  -3 22.9468 2.37492   3
   3 -11  -3 18.6108 2.15818   9
   3 -11  -3 17.8962 3.30645  11
   3 -11  -3 18.8233 2.25756   7
   3 -11  -3 15.3531 1.95468   3
   3 -11  -3 16.0446 2.05436   5
  -3 -11   3 12.8990 1.99603  11
  -3 -11   3 18.0842 3.42529   3
  -3 -11   3 19.4183 6.06959   6
   2 -11  -3 31.0192 3.50827   3
   2 -11  -3 34.9065 3.50494   9
   2 -11  -3 31.0996 3.45054  11
  -2 -11   3 41.1354 7.78689   6
  -2 -11   3 34.2793 4.02709   3
  -2 -11   3 32.5711 3.31948  11
   2 -11  -3 31.7861 3.25163   5
  -2  11   3 27.8720 6.78473   6
  -1 -11   3 87.6355 6.42400   3
  -1 -11   3 89.7510 5.98306  11
   1 -11  -3 87.5141 9.01065   6
   1 -11  -3 81.0812 6.37837   3
   1 -11  -3 93.5473 6.15102  11
  -1 -11   3 93.0697 11.2605   6
  -1  11   3 85.9860 10.6183   6
   0 -11   3 247.320 16.4547   3
   0 -11  -3 285.401 19.6189   6
   0  11   3 293.844 20.1327   6
   1 -11   3 -1.5122 1.36750  11
   1 -11   3 0.91687 1.58456   3
  -1 -11  -3 0.20939 2.08114   3
   1 -11   3 2.47677 4.00619   6
  -1 -11  -3 2.27977 4.56720   6
   1 -11   3 -0.4436 1.45217   5
   1  11   3 -0.9917 4.67673   6
  -2 -11  -3 719.563 44.8880   6
   2 -11   3 653.197 40.4810   5
  -2 -11  -3 736.123 41.0114   3
   2 -11   3 652.132 42.2807   6
   2 -11   3 679.744 40.5345   3
   2  11   3 701.311 44.1174   6
   3 -11   3 6.10893 1.75317   5
   3 -11   3 5.97393 1.51326   3
   3 -11   3 4.84363 1.64959  11
  -3 -11  -3 1.87749 5.46117   6
   3  11   3 -0.2194 4.05634   6
   4 -11   3 241.631 14.8335   7
  -4 -11  -3 267.615 15.8166   3
   4 -11   3 233.305 14.9528   5
  -4 -11  -3 263.811 21.4181   6
   4  11   3 221.672 19.0843   6
  -5 -11  -3 40.8828 9.85783   6
   5 -11   3 30.4390 3.99088  10
   5 -11   3 31.0888 3.33493  11
   5 -11   3 35.9963 3.69100   5
   5 -11   3 37.4245 2.91161   3
   5 -11   3 35.1508 3.27792   7
  -5 -11  -3 38.1420 4.24732   3
   5  11   3 47.9979 9.72207   6
   6 -11   3 128.696 8.20011   3
   6 -11   3 146.665 8.99442   5
  -6 -11  -3 166.499 17.0344   6
   6 -11   3 150.205 8.74581   7
  -6 -11  -3 144.188 9.87635   3
   6 -11   3 124.783 9.22623  10
   6 -11   3 132.402 8.74255  11
   6  11   3 111.337 13.9088   6
   7 -11   3 7.55384 1.92055   5
  -7 -11  -3 5.37409 7.46858   6
   7 -11   3 5.71217 2.23308  10
   7 -11   3 6.19493 1.66294   7
  -7 -11  -3 3.80504 2.72469   3
   7  11   3 6.14813 5.52335   6
   8 -11   3 57.9782 4.59842   5
   8 -11   3 47.8530 5.05623  10
   8 -11   3 55.2643 4.05532   7
  -8 -11  -3 50.9558 11.2657   6
   8  11   3 51.5870 9.20870   6
   9 -11   3 10.4834 1.69257   7
   9 -11   3 12.6259 2.62036  10
  -9 -11  -3 10.7334 3.08399   3
  10 -11   3 6.24362 2.29318  10
  10 -11   3 4.64404 1.41494   7
 -10 -11  -3 8.00412 2.69941   3
 -11 -11  -3 48.9368 4.87550   3
  11 -11   3 51.0119 4.72665  10
  11 -11   3 49.6401 3.73717   7
  12 -11   3 37.2269 2.89917   7
  12 -11   3 34.1725 3.85747  10
  13 -11   3 70.5527 5.23038  10
  13 -11   3 64.6401 4.06884   7
  13  11   3 54.4642 4.29595   8
  14 -11   3 -0.7226 0.55816   7
  14 -11   3 -1.3573 1.11892  10
  13  12  -3 46.6368 3.57074   8
  12 -12  -3 7.23100 1.03956   7
  12 -12  -3 10.3328 1.38941   5
  12  12  -3 12.4382 2.27534   8
 -11 -12   3 27.5955 3.90158   3
  11 -12  -3 33.3137 2.46619   7
  11 -12  -3 36.2250 3.55291   5
  10 -12  -3 39.6273 3.47551   5
 -10 -12   3 45.0370 4.25896   3
  10 -12  -3 31.1354 3.32538   7
  -9 -12   3 0.78853 1.97390   3
   9 -12  -3 2.75794 1.51220   5
   9 -12  -3 4.19802 1.25508   7
   8 -12  -3 14.4777 1.80601   7
   8 -12  -3 16.3656 2.27887  11
   8 -12  -3 18.3601 2.34098   9
  -8 -12   3 15.5557 2.56580   3
   8 -12  -3 20.4077 2.38282   5
   7 -12  -3 1.98096 2.05391   9
  -7 -12   3 -6.6394 6.03761   6
  -7 -12   3 -1.7825 2.31825   3
   7 -12  -3 1.43811 2.01007   5
  -6 -12   3 103.477 14.0008   6
   6 -12  -3 116.572 7.80673  11
   6 -12  -3 112.197 7.41556   7
  -6 -12   3 121.753 8.30260   3
   6 -12  -3 119.719 7.80222   9
   5 -12  -3 39.9777 3.33917   7
   5 -12  -3 40.7753 3.72349  11
   5 -12  -3 42.6589 3.93761   5
   5 -12  -3 38.1532 3.81768   9
  -5 -12   3 44.7818 4.65951   3
   4 -12  -3 1.29498 1.66859  11
   4 -12  -3 0.80164 0.98897   3
  -4 -12   3 5.65048 5.69225   6
   4 -12  -3 1.86545 1.57720   5
   4 -12  -3 2.21272 1.32392   7
  -4 -12   3 -1.3035 2.45135  11
   4 -12  -3 3.75199 1.54386   9
  -4 -12   3 1.31359 1.86264   3
   3 -12  -3 73.5004 5.39098   5
   3 -12  -3 79.8168 5.11054   7
  -3 -12   3 79.7097 5.94818   3
   3 -12  -3 70.4286 5.53876  11
  -3 -12   3 69.3309 5.28280  11
   3 -12  -3 70.6647 5.13207   3
  -2 -12   3 79.5669 5.81697   3
   2 -12  -3 67.4875 5.23062   3
   2 -12  -3 68.2430 5.19727  11
   2 -12  -3 70.5810 5.16477   5
  -2 -12   3 67.5538 10.2076   6
  -2  12   3 75.7554 10.9016   6
  -1 -12   3 44.5575 4.90185  11
   1 -12  -3 44.2213 4.10177  11
  -1 -12   3 42.7239 7.26388   6
  -1 -12   3 41.4552 4.17628   3
   1 -12  -3 43.6714 4.12063   3
   1 -12  -3 46.6976 4.77655   5
  -1  12   3 34.4135 8.00616   6
   0 -12  -3 76.5590 6.20785   3
   0 -12   3 80.9457 10.4685   6
   0 -12  -3 85.5499 9.86083   6
   0 -12  -3 84.8955 5.82380  11
   0 -12   3 77.6403 5.92273   3
   0  12   3 72.1646 10.6219   6
  -1 -12  -3 5.12461 4.97513   6
   1 -12   3 6.53212 4.53809   6
   1 -12   3 4.39712 1.73366   3
  -1 -12  -3 6.38712 2.22119   3
   1  12   3 -1.4920 4.20777   6
  -2 -12  -3 1.75849 5.35781   6
   2 -12   3 0.69514 1.52006   3
  -2 -12  -3 -0.9004 2.05278   3
   2 -12   3 1.63412 1.40165  11
   2  12   3 -1.6689 4.27302   6
   3 -12   3 563.046 33.1094  11
   3 -12   3 539.184 33.4650  10
  -3 -12  -3 607.973 33.7671   3
   3 -12   3 554.577 33.1468   5
   3 -12   3 581.064 33.1128   3
   3  12   3 485.610 42.2346   6
  -4 -12  -3 7.17195 5.99549   6
   4 -12   3 8.49091 1.74026   7
  -4 -12  -3 11.6529 2.90796   3
   4 -12   3 9.33156 2.32023  10
   4 -12   3 11.9461 1.99653   5
   4 -12   3 10.5089 1.55725   3
   4 -12   3 6.81811 1.69088  11
   4  12   3 10.8215 5.98650   6
  -5 -12  -3 11.5280 6.70755   6
   5 -12   3 15.6022 2.04413   7
   5 -12   3 14.2887 2.09569  11
   5 -12   3 14.5194 1.90320   3
   5 -12   3 19.3087 2.78609  10
  -5 -12  -3 16.2109 2.96648   3
   5 -12   3 19.2752 2.28935   5
   5  12   3 17.1523 6.78433   6
   6 -12   3 434.590 23.8124   7
   6 -12   3 393.834 24.1947  10
   6 -12   3 364.191 23.8414   5
  -6 -12  -3 431.138 31.2173   6
  -6 -12  -3 393.115 24.5335   3
   7 -12   3 36.8215 5.55327  10
  -7 -12  -3 40.4235 5.26229   3
   7 -12   3 50.9632 4.64576   5
  -8 -12  -3 22.3909 3.09101   3
   8 -12   3 26.7408 3.61822  10
   8 -12   3 28.7603 2.68779   7
   9 -12   3 1.89049 1.24813   7
   9 -12   3 1.43423 1.75986  10
  -9 -12  -3 6.49771 2.40851   3
  10 -12   3 64.2409 4.34719   7
 -10 -12  -3 63.6829 5.32662   3
  10 -12   3 57.7966 5.34909  10
  11 -12   3 0.35912 1.71900  10
  11 -12   3 0.57519 1.00151   7
  13 -12   3 2.04839 0.65899   7
  13  13  -3 74.0614 5.01689   8
  12  13  -3 21.5554 3.21771   8
  11 -13  -3 1.18197 0.83699   5
  11 -13  -3 -0.1650 0.93489   7
 -11 -13   3 4.72505 2.62275   3
  11  13  -3 0.98315 1.78501   8
  10 -13  -3 13.4750 1.77701   5
  10 -13  -3 9.66974 1.23466   7
 -10 -13   3 11.2569 1.96147   3
  -9 -13   3 0.16500 1.68208   3
   9 -13  -3 0.26808 0.99438   7
   9 -13  -3 0.88954 1.16383   5
   8 -13  -3 50.4389 4.10815  11
  -8 -13   3 57.1954 4.82328   3
   8 -13  -3 54.9061 4.32463   5
   8 -13  -3 50.3780 3.77224   7
   7 -13  -3 28.5068 3.27238  11
  -7 -13   3 32.7576 3.66345   3
   7 -13  -3 30.8494 2.75059   7
   7 -13  -3 32.0814 3.24586   5
   6 -13  -3 10.8056 1.90913   5
  -6 -13   3 7.42527 2.05312   3
   6 -13  -3 10.2657 1.97618  11
   6 -13  -3 8.11505 1.45151   7
  -6 -13   3 6.20577 7.02358   6
  -5 -13   3 381.442 30.5045   6
   5 -13  -3 376.592 23.1903  11
  -4 -13   3 1.03220 1.93091   3
   4 -13  -3 -0.8571 1.30231   5
   4 -13  -3 -0.0642 1.20423   7
   4 -13  -3 0.03295 1.60571  11
  -4 -13   3 -2.7546 5.65162   6
  -3 -13   3 1.21868 1.69568   3
  -3 -13   3 2.40699 5.51565   6
   3 -13  -3 1.86703 1.09955   3
   3 -13  -3 1.46432 1.65423  11
   3 -13  -3 0.15294 1.35237   5
   3 -13  -3 1.38117 1.23709   7
  -2 -13   3 31.6435 3.40197  11
   2 -13  -3 38.7796 3.04186   7
   2 -13  -3 31.8553 3.63333  11
  -2 -13   3 38.7803 7.75882   6
   2 -13  -3 33.2822 3.36242   3
  -2 -13   3 35.1401 3.91976   3
   2 -13  -3 34.3048 3.36667   5
  -1 -13   3 6.82914 5.07260   6
  -1 -13   3 1.86700 1.56408  11
   1 -13  -3 2.70785 1.80160   3
   1 -13  -3 3.52242 1.40759   5
  -1 -13   3 3.43060 1.68081   3
   1 -13  -3 2.32253 1.67847  11
  -1  13   3 -9.0273 6.90271   6
   0 -13  -3 0.18066 1.75373   3
   0 -13  -3 -1.2460 1.68819  11
   0 -13   3 1.92341 1.56073   3
   0 -13   3 -0.1979 4.77307   6
   0 -13   3 1.98908 1.47212  11
   0  13   3 3.40810 6.52170   6
   1 -13   3 784.500 47.2186   3
  -1 -13  -3 775.927 50.4255   6
   1 -13   3 807.922 47.0343  11
  -1 -13  -3 880.861 47.3025  11
  -1 -13  -3 789.547 47.4754   3
   1  13   3 772.242 51.5419   6
  -2 -13  -3 129.146 9.30714   3
  -2 -13  -3 132.793 14.2876   6
   2 -13   3 131.802 8.52946  11
   2 -13   3 140.908 8.69732   3
   2 -13   3 141.648 9.10229  10
   2  13   3 116.078 13.9007   6
  -3 -13  -3 30.1541 7.93775   6
   3 -13   3 31.7219 3.24365  11
   3 -13   3 30.1911 3.85506  10
   3 -13   3 36.7146 3.11389   7
  -3 -13  -3 38.5991 4.70226   3
   3 -13   3 37.1957 3.24102   3
   3  13   3 29.0887 7.76539   6
   4 -13   3 261.328 17.5094  10
   4 -13   3 296.386 17.0333   3
  -4 -13  -3 304.501 17.9757   3
   4 -13   3 296.388 17.2321   7
  -4 -13  -3 255.236 22.8865   6
   5 -13   3 54.3898 4.12590  11
   5 -13   3 52.0386 5.45308  10
   5 -13   3 52.7341 3.67670   3
   6 -13   3 194.194 11.5671   7
   6 -13   3 183.722 11.9695  10
  -6 -13  -3 234.299 24.3662   6
  -6 -13  -3 176.542 12.3679   3
   7 -13   3 40.0223 4.14440  10
  -7 -13  -3 46.9086 4.90133   3
   7 -13   3 43.5101 3.52247   7
  -8 -13  -3 47.0389 4.62204   3
   8 -13   3 43.5160 3.44516   7
   8 -13   3 41.7701 4.05012  10
   9 -13   3 0.07808 1.18398   7
   9 -13   3 0.51417 1.77682  10
  -9 -13  -3 -0.9530 1.66229   3
 -10 -13  -3 61.6119 5.08833   3
  10 -13   3 70.0442 4.98141  10
  11 -13   3 31.7733 3.07951  10
  11 -13   3 28.4489 2.27923   7
 -11 -13  -3 27.4784 2.83349   3
  12 -13   3 44.4504 2.62811   7
  12  13   3 34.4992 2.83620   8
  12  14  -3 14.1638 1.97355   8
  11  14  -3 22.1285 2.53768   8
  10 -14  -3 22.3186 2.11016   5
 -10 -14   3 16.9811 2.27593   3
   9 -14  -3 7.43827 1.27222   7
   9 -14  -3 9.66086 1.51504   5
  -9 -14   3 9.75823 1.65763   3
   8 -14  -3 56.5040 3.76140   7
   8 -14  -3 58.4190 4.23656   5
  -8 -14   3 53.2332 4.46348   3
   7 -14  -3 9.49561 1.56505   7
   7 -14  -3 13.3865 1.79685   5
  -7 -14   3 10.4712 2.09374   3
   7 -14  -3 11.5468 1.81324  11
   6 -14  -3 5.10460 1.25526   7
   6 -14  -3 7.01326 1.62398  11
  -6 -14   3 9.49907 1.99347   3
   6 -14  -3 4.86032 1.43004   5
   5 -14  -3 6.96711 1.63404  11
   5 -14  -3 5.51762 1.37390   7
  -5 -14   3 4.56579 1.73070   3
   5 -14  -3 8.52213 1.67454   5
   4 -14  -3 82.5677 5.91833   5
   4 -14  -3 85.0270 5.64972   7
   4 -14  -3 90.8262 6.11968  11
  -4 -14   3 88.2629 6.38683   3
   3 -14  -3 12.8492 1.45192   3
   3 -14  -3 14.8026 1.94525   5
   3 -14  -3 15.9127 2.13848  11
   3 -14  -3 15.9982 1.79975   7
  -3 -14   3 14.6642 2.37588   3
  -3 -14   3 11.0631 6.87700   6
   2 -14  -3 93.8638 6.67971   3
   2 -14  -3 100.058 6.84935  11
   2 -14  -3 101.568 6.38499   7
  -2 -14   3 106.660 8.55653   3
   2 -14  -3 92.5920 6.42443   5
  -1 -14   3 110.311 8.14252   3
   1 -14  -3 100.356 6.81842   5
   0 -14  -3 0.41972 2.22993   3
   0 -14   3 0.95402 2.17794   3
   0 -14   3 2.08143 1.42336  11
   1 -14   3 36.4695 3.46717  11
   1 -14   3 44.9292 4.17647  10
  -2 -14  -3 127.564 8.13288  11
   2 -14   3 131.303 8.18326   3
   2 -14   3 117.525 7.72876  11
   2 -14   3 119.262 8.20040  10
  -2 -14  -3 124.007 9.71330   3
   2  14   3 90.0542 13.9913   6
   3 -14   3 22.2093 2.69009   7
  -3 -14  -3 18.7660 2.65389   3
  -3 -14  -3 25.8543 3.13090  11
   3 -14   3 23.3454 2.63396  11
   3 -14   3 22.4598 3.27947  10
   3 -14   3 22.3599 2.67458   3
   3  14   3 23.5348 7.63896   6
   4 -14   3 7.51877 1.53922  11
   4 -14   3 5.35574 1.97567  10
  -4 -14  -3 8.25321 2.24065   3
   4 -14   3 5.47312 1.02679   3
   4 -14   3 6.93972 1.54032   7
   5 -14   3 1.42482 1.81165  10
  -5 -14  -3 1.16182 1.69792   3
   5 -14   3 2.93193 1.40661   7
   6 -14   3 2.31231 1.86625  10
   6 -14   3 -1.6389 1.17854   7
  -6 -14  -3 -0.2817 1.79148   3
   7 -14   3 13.8617 2.06845  10
  -7 -14  -3 11.6770 2.06006   3
   7 -14   3 11.1394 1.54772   7
   8 -14   3 49.4652 4.38851  10
   8 -14   3 58.4476 4.14559   7
  -8 -14  -3 54.8499 4.51389   3
  -9 -14  -3 9.67613 1.75533   3
   9 -14   3 10.4900 1.38303   7
 -10 -14  -3 14.8553 2.08347   3
  10 -14   3 18.7557 1.73717   7
  11 -14   3 -0.7392 0.57888   7
  10  15  -3 78.1279 5.22115   8
   9 -15  -3 43.4691 2.85916   5
  -9 -15   3 33.6732 2.91004   3
   8 -15  -3 30.4886 2.82699   5
  -8 -15   3 34.1632 3.06035   3
   7 -15  -3 0.20241 1.07381  11
   7 -15  -3 0.21459 0.85527   5
  -7 -15   3 1.70367 1.16248   3
   6 -15  -3 6.30587 1.43466   5
  -6 -15   3 10.4370 1.96591   3
   6 -15  -3 7.86518 1.19135   7
   6 -15  -3 6.74666 1.52063  11
   5 -15  -3 45.6231 3.81899   5
   5 -15  -3 43.3651 3.16861   7
  -5 -15   3 40.2249 3.83532   3
   5 -15  -3 41.0802 3.50018  11
   4 -15  -3 7.95119 1.59477   7
   4 -15  -3 8.55795 1.39709   5
  -4 -15   3 6.37156 1.57779   3
   4 -15  -3 9.23045 1.75359  11
   3 -15  -3 23.3587 2.55446   5
  -3 -15   3 25.5406 3.04298   3
   3 -15  -3 18.2645 2.23678  11
   3 -15  -3 21.4618 2.23710   7
   2 -15  -3 3.23362 1.20758   7
   2 -15  -3 1.61751 1.65848   5
   2 -15  -3 2.77892 1.49597  11
  -2 -15   3 2.79712 1.59323   3
   2 -15  -3 2.64698 0.98224   3
  -1 -15   3 9.60917 1.64648   3
   1 -15  -3 10.5808 1.53507   3
   1 -15  -3 10.4701 1.45460   7
   1 -15  -3 9.76452 1.85835  11
   0 -15  -3 2.94444 1.12061   7
   0 -15  -3 4.86830 1.47795   3
   0 -15   3 1.92782 1.32858   3
   0 -15  -3 2.22523 1.53758  11
  -1 -15  -3 103.916 7.29343   3
   1 -15   3 110.586 7.07421   3
  -1 -15  -3 111.632 7.21173  11
   2 -15   3 20.2767 2.38701   7
  -2 -15  -3 16.1589 2.26211   3
  -2 -15  -3 16.7005 2.15816  11
   2 -15   3 20.9537 2.37333   3
   3 -15   3 19.0253 2.27542   7
  -3 -15  -3 14.7339 2.14897   3
   3 -15   3 18.6470 1.96149   3
  -3 -15  -3 22.7544 2.36290  11
   4 -15   3 0.79538 1.31774   7
  -4 -15  -3 3.21919 1.68532   3
  -4 -15  -3 0.88225 1.38721  11
   5 -15   3 281.983 16.5492   7
  -5 -15  -3 282.256 16.6590  11
  -5 -15  -3 267.684 16.9456   3
   6 -15   3 13.8232 1.66756   7
  -6 -15  -3 11.4095 1.77414  11
  -6 -15  -3 15.9436 2.36992   3
   7 -15   3 28.2816 2.47158   7
  -7 -15  -3 25.6983 2.99605   3
  -7 -15  -3 31.4528 2.68812  11
  -8 -15  -3 52.2997 3.76067  11
  -8 -15  -3 58.7226 4.13164   3
  -9 -15  -3 49.0146 3.68779   3
   9 -15   3 56.4545 3.43872   7
  -9 -15  -3 49.7882 3.40673  11
  10 -15   3 4.79663 0.71361   7
  -8 -16   3 2.68464 0.91918   3
  -7 -16   3 51.8314 3.67570   3
  -6 -16   3 0.11778 1.01807   3
   6 -16  -3 -0.6356 0.83325  11
  -5 -16   3 83.9581 5.35814   3
   5 -16  -3 79.8499 5.18533  11
   5 -16  -3 74.0964 4.96889   7
   4 -16  -3 42.8818 3.33554   7
   4 -16  -3 39.2489 3.14565  11
  -3 -16   3 9.96385 1.55284   3
   3 -16  -3 14.7577 1.67238   7
   2 -16  -3 8.16330 1.44259  11
  -2 -16   3 10.6603 1.52937   3
   2 -16  -3 10.5690 1.29153   7
  -1 -16   3 19.8813 2.58552   3
   1 -16  -3 21.2703 2.54808  11
   1 -16  -3 21.8013 2.06107   7
   1 -16  -3 18.6185 2.55722   3
   0 -16   3 6.98328 1.29733   3
   0 -16  -3 6.63231 1.17051   7
   0 -16  -3 7.79676 1.51362  11
   0 -16  -3 9.76137 1.42196   3
  -1 -16  -3 28.4013 2.84188   3
   1 -16   3 33.5137 2.80978   7
  -1 -16  -3 32.7516 2.53751   7
   1 -16   3 30.9518 2.67059   3
  -1 -16  -3 28.4996 3.11400  11
  -2 -16  -3 2.73633 1.01890   7
  -2 -16  -3 3.34573 1.35395   3
   2 -16   3 3.54044 1.29435   3
  -2 -16  -3 1.03099 1.51275  11
   2 -16   3 1.67145 1.11442   7
  -3 -16  -3 5.43946 1.57126   3
   3 -16   3 3.82714 1.22664   7
  -3 -16  -3 5.47081 1.34055  11
  -4 -16  -3 33.8540 2.93692  11
   4 -16   3 31.8862 2.93487   7
  -4 -16  -3 36.8848 3.74708   3
   5 -16   3 28.7583 2.45532   7
  -5 -16  -3 31.6875 3.07266   3
  -5 -16  -3 29.8444 2.65640  11
  -6 -16  -3 26.6037 2.27716  11
  -7 -16  -3 0.08144 0.81984   3
   7 -16   3 0.35375 0.74346   7
  -7 -16  -3 -0.3228 0.75852  11
  -8 -16  -3 18.8099 1.96762   3
   8 -16   3 19.5432 1.54508   7
   9 -16   3 14.2981 1.33723   7
  -7 -17   3 5.98267 0.85314   3
  -6 -17   3 4.27140 0.91646   3
  -5 -17   3 39.1863 2.87999   3
   4 -17  -3 1.17151 0.91247  11
  -4 -17   3 0.59346 0.92161   3
  -3 -17   3 4.09074 1.07939   3
   3 -17  -3 1.47013 0.93588  11
   2 -17  -3 58.9263 4.22410  11
  -2 -17   3 66.2201 4.24453   3
  -1 -17   3 53.6340 3.60257   7
   1 -17  -3 48.7561 3.59656  11
  -1 -17   3 50.8717 3.55550   3
   0 -17  -3 7.25374 1.21423  11
   0 -17   3 8.41168 1.29047   7
   0 -17  -3 6.94894 1.10966   3
   0 -17   3 9.09463 1.11143   3
  -1 -17  -3 8.58134 1.22443  11
   1 -17   3 9.03425 1.17551   3
  -1 -17  -3 11.3321 1.51063   3
   1 -17   3 7.37273 1.18726   7
  -2 -17  -3 0.12663 0.92604   3
   2 -17   3 0.06695 0.81108   7
  -2 -17  -3 -0.1474 0.92861  11
  -3 -17  -3 100.974 7.18619  11
  -3 -17  -3 129.545 7.32000   3
  -4 -17  -3 0.96919 0.83886  11
  -4 -17  -3 1.66958 0.96912   3
   4 -17   3 1.98085 0.91175   7
   5 -17   3 10.8181 1.40522   7
  -5 -17  -3 6.81331 1.14260   3
  -5 -17  -3 7.49905 1.26926  11
   6 -17   3 14.6954 1.35638   7
  -6 -17  -3 16.3352 1.65245   3
  -7 -17  -3 5.61064 0.92598   3
   7 -17   3 8.10273 0.82222   7
  -5 -18   3 80.2089 4.87120   3
  -3 -18   3 22.7672 1.87036   3
  -3 -18   3 22.4519 1.71191   7
   2 -18  -3 10.6723 1.24646  11
  -2 -18   3 9.97818 1.08773   3
  -2 -18   3 11.0671 1.21376   7
  -1 -18   3 21.3659 1.65622   3
  -1 -18   3 25.5090 1.77616   7
   1 -18  -3 20.0762 1.98555  11
   0 -18   3 4.89564 0.78171   7
   0 -18  -3 3.14301 0.72345  11
   1 -18   3 14.5104 1.41018   7
   2 -18   3 22.4701 1.75774   7
   3 -18   3 33.8347 2.24776   7
   4 -18   3 32.9057 2.20479   7
  17   0  -4 -0.6544 1.24160   4
  16   0  -4 41.4001 3.88336   8
  16   0  -4 39.7351 4.01289   4
  15   0  -4 -1.9041 1.99266   4
  15   0  -4 -0.5881 3.81815  10
  15   0  -4 -2.6397 1.94815   8
  14   0  -4 14.5265 5.02878  10
  14   0  -4 9.27646 2.88269   8
  14   0  -4 10.5639 2.42696   7
  14   0  -4 9.09639 2.82959   4
  13   0  -4 1.72670 2.58265   8
  13   0  -4 -1.6352 1.86042   9
  13   0  -4 -2.0305 2.43885   7
  13   0  -4 -2.0595 4.77779  10
  13   0  -4 2.08606 2.62277   4
  12   0  -4 31.0754 4.06165   8
  12   0  -4 26.8625 3.20339   7
  12   0  -4 34.2477 5.49626  10
  12   0  -4 34.2205 3.76127   9
  12   0  -4 26.1313 3.70971   4
  11   0  -4 -0.5292 4.22756  10
  11   0  -4 -0.5864 3.09677   7
  11   0  -4 0.95272 2.63347   4
  11   0  -4 0.63441 1.73873   9
  10   0  -4 950.125 54.3925   4
  10   0  -4 986.255 54.9938  10
  10   0  -4 889.909 54.4903   8
  10   0  -4 906.385 53.8871   7
  10   0  -4 880.902 54.0940   9
   9   0  -4 0.29243 1.32129   7
   9   0  -4 0.62166 3.64915  10
   9   0  -4 -1.6083 2.47753   4
  -8   0   4 71.0555 7.54121   6
  -7   0   4 -0.6568 2.29534   6
   6   0  -4 364.677 150.372   2
   6   0  -4 266.654 37.2722   1
  -5   0   4 -0.5237 2.00584   6
  -4   0   4 112.544 8.40370   6
  -3   0   4 4.93518 2.32222   6
   2   0  -4 66.7939 144.712   2
  -1   0   4 2.14048 2.25512   6
   1   0   4 0.95694 2.30395   6
   2   0   4 11.6212 2.72555   6
   3   0   4 1.62736 2.53787   6
   4   0   4 34.9400 4.59328   6
   5   0   4 0.34605 3.26621   6
   6   0   4 1280.32 75.9501   6
   7   0   4 -1.1898 2.62310   6
   8   0   4 222.524 15.7360   6
  -8   0  -4 285.570 19.4486   6
  -9   0  -4 -2.7204 6.14578   6
   9   0   4 -0.2332 1.21044   7
   9   0   4 -2.4674 3.51055  10
  10   0   4 109.503 7.38544   4
 -10   0  -4 129.028 15.8544   6
  10   0   4 106.025 7.00216   7
  10   0   4 106.878 7.85721  10
  11   0   4 0.28916 1.95992   4
  11   0   4 -0.4845 1.61653   7
  11   0   4 0.37429 2.62884  10
  12   0   4 116.272 9.06308  10
  12   0   4 131.255 7.89883   7
  12   0   4 111.450 8.24805   4
  13   0   4 3.24901 2.72145   4
  13   0   4 -0.0557 2.40597   7
  14   0   4 2.45654 2.03188   4
  14   0   4 1.58766 1.94577   7
  14   0   4 1.78894 3.22502  10
  15   0   4 -0.1287 1.72104   4
  15   0   4 -0.1587 1.79799   7
  16   0   4 3.11422 1.58038   4
  16   0   4 0.24070 2.06361  10
  17   0   4 0.40456 0.92520   4
  17  -1  -4 45.2366 3.75874   4
  17   1  -4 53.1764 3.96122   4
  16  -1  -4 302.096 18.2973   4
  16  -1  -4 322.847 18.2658   8
  16   1  -4 318.532 18.2925   8
  16   1  -4 267.086 18.2460   4
  15  -1  -4 15.2471 4.13387  10
  15  -1  -4 19.8920 2.84182   8
  15   1  -4 15.6538 2.71763   8
  15   1  -4 20.4215 3.13517   4
  14  -1  -4 65.8547 8.60160  10
  14  -1  -4 72.3060 6.64781   8
  14  -1  -4 73.9996 5.95405   7
  14  -1  -4 72.8523 5.74478   9
  14  -1  -4 88.6749 6.74012   4
  14   1  -4 78.2074 6.89209   4
  14   1  -4 81.3908 8.69644  10
  14   1  -4 74.6588 6.56578   8
  13  -1  -4 1.99694 2.72861   8
  13  -1  -4 0.49849 2.31104   7
  13  -1  -4 0.37499 4.90617  10
  13  -1  -4 1.91680 2.54032   4
  13  -1  -4 0.84645 1.47834   9
  13   1  -4 4.03442 2.31256   7
  13   1  -4 1.86438 2.58054   4
  13   1  -4 1.71822 2.82202   8
  13   1  -4 -4.7906 4.61028  10
  12  -1  -4 4.63060 2.65252   4
  12  -1  -4 6.05252 1.87794   9
  12  -1  -4 4.95002 2.12705   7
  12  -1  -4 3.13442 4.59704  10
  12  -1  -4 2.40047 2.99021   8
  12   1  -4 2.21565 2.40694   7
  12   1  -4 4.07300 4.70149  10
  12   1  -4 3.41849 2.64419   4
  12   1  -4 2.17709 2.91066   8
  11  -1  -4 176.260 12.1502   9
  11  -1  -4 185.303 12.9159   7
  11  -1  -4 205.446 12.9451   4
  11   1  -4 223.433 16.0250   8
  11   1  -4 189.631 12.9879   4
  11   1  -4 176.441 12.1466   9
  11   1  -4 223.850 14.0124  10
  10  -1  -4 185.683 13.1528   8
  10  -1  -4 189.205 13.5429  10
  10  -1  -4 190.991 12.3008   9
  10  -1  -4 197.290 12.0617   7
  10  -1  -4 204.254 12.7466   4
  10   1  -4 199.174 13.1254   8
  10   1  -4 217.367 13.9695  10
  10   1  -4 191.238 12.3250   9
  10   1  -4 213.941 12.9005   4
  10   1  -4 190.501 12.1369   7
   9  -1  -4 143.819 9.26467   4
   9  -1  -4 129.139 8.76199   9
   9  -1  -4 161.160 11.8675  10
   9  -1  -4 132.349 8.47716   7
  -9  -1   4 120.779 15.3511   6
   9   1  -4 135.152 8.63742   7
   9   1  -4 151.334 10.2445   4
   9   1  -4 117.855 10.5887   8
  -8  -1   4 493.752 31.7586   6
  -7  -1   4 153.484 11.7640   6
  -7   1   4 146.411 10.7060   6
  -6  -1   4 1599.20 88.2199   6
  -6   1   4 1369.50 87.1754   6
  -5  -1   4 251.241 16.8066   6
  -5   1   4 249.134 15.9501   6
  -4  -1   4 209.228 14.2738   6
  -4   1   4 211.554 13.6282   6
  -3  -1   4 182.751 12.5166   6
  -3   1   4 179.041 11.8906   6
  -2  -1   4 34.2858 5.00776   6
  -2   1   4 31.9112 4.49653   6
  -1  -1   4 719.584 43.1201   6
   0  -1   4 80.7381 7.24811   6
   0   1   4 85.8009 7.11442   6
   1  -1   4 214.310 14.5930   6
   1   1   4 226.801 14.6071   6
   2  -1   4 1210.66 73.1545   6
   2   1   4 1271.54 73.2569   6
   3  -1   4 141.515 10.4721   6
   3   1   4 147.069 10.7652   6
   4  -1   4 375.436 23.9421   6
   4   1   4 392.450 24.2529   6
   5  -1   4 907.022 52.4603   6
   5   1   4 847.206 53.7802   6
   6  -1   4 196.444 13.0932   6
   6   1   4 175.417 13.6080   6
   7  -1   4 185.811 12.7702   6
  -7  -1  -4 185.164 15.3915   6
   7   1   4 189.958 13.3619   6
  -8  -1  -4 77.8602 9.72266   6
   8   1   4 69.4737 7.01728   6
   9  -1   4 72.3949 5.14366   3
   9  -1   4 78.2677 6.21271  10
  -9  -1  -4 111.731 12.9565   6
   9  -1   4 81.3342 5.33266   7
   9   1   4 79.1920 5.30525   3
   9   1   4 72.3734 6.53447   6
   9   1   4 87.9125 5.47231   7
  -9   1  -4 92.9391 12.0669   6
  10  -1   4 130.285 7.58407   7
  10  -1   4 107.094 7.27337   3
  10  -1   4 109.516 7.78324   4
  10  -1   4 110.375 8.34314  10
  10   1   4 129.695 7.60291   7
  10   1   4 120.652 8.60613  10
 -10   1  -4 128.213 18.6525   6
 -11  -1  -4 193.216 25.5936   6
  11  -1   4 199.766 13.3850   4
  11  -1   4 231.293 14.0414  10
  11   1   4 202.575 13.0330   7
  11   1   4 227.960 14.1882  10
  11   1   4 212.779 13.4092   4
  12  -1   4 44.3089 5.46275  10
  12  -1   4 42.5335 3.68556   7
  12  -1   4 36.2224 4.29372   4
  12   1   4 40.1912 3.98744   7
  12   1   4 37.6779 5.37548  10
  12   1   4 36.1460 4.22736   4
  13  -1   4 2.66149 4.56977  10
  13   1   4 -0.7386 2.97477   4
  13   1   4 1.34303 3.74492  10
  14  -1   4 6.22368 1.99626   4
  14  -1   4 6.25358 2.08383   7
  14  -1   4 3.57224 2.97474  10
  14   1   4 7.77013 2.28762   4
  14   1   4 9.12648 3.64871  10
  15  -1   4 81.2413 8.03037  10
  15  -1   4 86.6009 5.86802   7
  15  -1   4 81.6240 6.03557   4
  15   1   4 86.0233 6.10842   4
  15   1   4 76.7142 7.09528  10
  16  -1   4 7.28633 1.62180   4
  16  -1   4 6.15849 1.39355   7
  16  -1   4 6.13651 2.26470  10
  16   1   4 10.5138 1.75974   4
  16   1   4 3.40611 2.73544  10
  17  -1   4 4.95521 1.09167   4
  17   1   4 7.15671 1.12377   4
  17  -2  -4 26.3724 2.92528   4
  17   2  -4 28.5821 2.84586   4
  16  -2  -4 0.34245 2.77627  10
  16  -2  -4 1.66155 1.55931   4
  16  -2  -4 -0.6812 2.49284   8
  16   2  -4 -1.0365 1.52445   4
  16   2  -4 0.43140 1.65252   8
  15  -2  -4 0.14545 1.74614   7
  15  -2  -4 -0.1627 2.75608   8
  15  -2  -4 2.70126 2.16578   4
  15  -2  -4 1.05598 3.86141  10
  15   2  -4 1.26461 2.28650   4
  15   2  -4 1.93985 2.19752   8
  14  -2  -4 23.1356 5.49772  10
  14  -2  -4 34.5186 4.08318   7
  14  -2  -4 26.4881 3.53850   4
  14  -2  -4 24.6118 3.29900   8
  14  -2  -4 24.3863 3.00862   9
  14   2  -4 22.7125 4.59573  10
  14   2  -4 29.6554 3.81440   4
  14   2  -4 31.2040 3.83394   8
  13  -2  -4 1.00735 1.56740   9
  13  -2  -4 2.65067 4.52181  10
  13  -2  -4 2.48148 2.18737   7
  13  -2  -4 -1.0634 2.67053   8
  13  -2  -4 -0.9203 2.66969   4
  13   2  -4 -0.1865 2.73024   8
  13   2  -4 -1.5874 4.36370  10
  13   2  -4 -1.9312 2.45471   4
  12  -2  -4 9.38868 3.08686   4
  12  -2  -4 8.07529 2.13995   7
  12  -2  -4 13.8189 4.98071  10
  12  -2  -4 7.95175 2.95982   8
  12  -2  -4 7.72073 2.03026   9
  12   2  -4 13.9132 4.87249  10
  12   2  -4 11.6655 2.60164   7
  12   2  -4 10.2560 3.29805   8
  12   2  -4 9.47579 3.13521   4
  11  -2  -4 46.7237 6.70659   8
  11  -2  -4 43.3409 4.40510   9
  11  -2  -4 42.0870 4.81505   4
  11  -2  -4 34.0975 5.33496  10
  11   2  -4 45.0784 5.62398   8
  11   2  -4 48.6096 7.23625  10
  11   2  -4 29.7851 3.98485   4
  11   2  -4 34.9439 3.92506   7
  10  -2  -4 10.7009 3.85056  10
  10  -2  -4 15.1159 3.65370   5
  10  -2  -4 11.9923 1.92402   7
  10  -2  -4 15.5007 3.15847   8
  10  -2  -4 11.9598 2.06745   9
  10  -2  -4 15.2895 2.83699   4
  10   2  -4 14.5149 2.76744   4
  10   2  -4 15.3165 2.36986   7
  10   2  -4 11.5611 4.49310  10
  10   2  -4 15.4642 3.07861   8
   9  -2  -4 583.921 35.2924   4
   9  -2  -4 608.408 35.7011   8
   9  -2  -4 557.385 34.8407   7
   9  -2  -4 588.888 35.7621  10
   9  -2  -4 597.853 35.1678   9
   9   2  -4 642.663 35.9434  10
   9   2  -4 563.863 35.4454   8
   9   2  -4 615.163 35.3607   4
   8   2  -4 -266.14 208.955   2
  -7  -2   4 249.685 17.9352   6
  -6  -2   4 593.836 37.1993   6
  -5  -2   4 1785.23 99.5123   6
  -5   2   4 1572.79 98.0501   6
  -4  -2   4 355.268 23.1750   6
  -4   2   4 362.491 21.9643   6
  -3  -2   4 4.09945 2.73104   6
  -3   2   4 2.00485 1.98935   6
  -2  -2   4 21.8269 3.77743   6
   2  -2  -4 24.5721 2.91303   6
  -2   2   4 25.4501 3.23821   6
  -1  -2   4 339.479 20.8280   6
  -1   2   4 307.894 21.9331   6
   0  -2   4 272.589 17.8708   6
   0   2   4 280.314 17.5672   6
  -1  -2  -4 4808.16 296.259   1
   1  -2   4 4793.27 290.837   1
   1   2   4 4981.10 478.692   2
  -1   2  -4 5227.22 650.397   2
  -2  -2  -4 2476.85 173.622   1
   2  -2   4 2835.88 164.972   1
  -2   2  -4 2137.07 465.817   2
   2   2   4 2892.30 378.161   2
   3  -2   4 96.8797 8.10256   6
   3   2   4 99.9007 8.60684   6
  -4  -2  -4 3980.29 268.347   1
   4  -2   4 4288.85 396.066   2
   4   2   4 4622.26 444.390   2
   5  -2   4 4.41107 3.08698   6
  -5  -2  -4 5.96762 7.22015   6
   5   2   4 6.16567 3.98565   6
   6  -2   4 222.482 14.7468   6
  -6  -2  -4 214.062 17.2910   6
   6   2   4 251.843 16.4499   6
  -7  -2  -4 1.48456 5.07814   6
   7   2   4 4.05690 3.68278   6
   8  -2   4 3.23735 2.04559  10
   8  -2   4 5.96322 1.27290   7
  -8  -2  -4 11.0116 6.11763   6
   8   2   4 4.56695 3.34751   6
   8   2   4 5.83947 1.29406   3
   9  -2   4 127.097 8.23709   7
  -9  -2  -4 156.041 15.1472   6
   9  -2   4 126.668 8.07989   3
   9  -2   4 135.340 8.57118   4
   9  -2   4 135.923 9.01850  10
   9   2   4 125.218 8.31712   7
   9   2   4 139.539 8.35439   3
   9   2   4 114.665 10.7324  10
   9   2   4 148.011 10.2246   6
  10  -2   4 122.475 8.47318  10
  10  -2   4 117.888 7.44057   7
  10  -2   4 105.482 7.09315   3
 -10  -2  -4 127.887 16.1159   6
  10  -2   4 115.154 7.87051   4
  10   2   4 120.773 8.76898  10
  11  -2   4 26.4979 3.87191   4
  11  -2   4 33.5324 3.20358   7
  11  -2   4 35.3073 4.92338  10
 -11  -2  -4 22.2665 10.1137   6
  11   2   4 35.2592 5.46418  10
  11   2   4 32.3436 3.97096   4
  11   2   4 34.8285 3.78721   7
  12  -2   4 48.5766 4.69593   4
  12  -2   4 51.4380 4.05668   7
  12  -2   4 54.7647 5.59155  10
  12   2   4 49.2065 6.28820  10
  12   2   4 46.5758 4.58015   7
  12   2   4 51.5433 4.79668   4
  13  -2   4 57.2590 6.28074   4
  13  -2   4 47.1854 5.99422  10
  13  -2   4 54.3045 4.59128   7
  13   2   4 45.5358 6.45265  10
  13   2   4 54.2939 5.10507   7
  14  -2   4 18.6259 2.60484   4
  14  -2   4 20.2170 3.51480  10
  14  -2   4 15.6552 2.23985   7
  14   2   4 18.6010 2.65325   4
  14   2   4 17.8684 2.44830   7
  14   2   4 17.2702 3.65069  10
  15  -2   4 2.74139 2.19170   4
  15  -2   4 3.35989 3.31546  10
  15  -2   4 1.64844 1.71007   7
  15   2   4 1.67344 2.38501  10
  15   2   4 1.21976 1.52575   4
  16  -2   4 18.1836 2.36919   4
  16  -2   4 11.5725 2.46412  10
  16   2   4 18.5653 2.54448   4
  17  -2   4 -0.0171 1.79394  10
  17  -2   4 0.18751 1.17046   4
  17   2   4 -0.3484 0.98696   4
  17  -3  -4 1.82969 1.20065   4
  17   3  -4 0.72373 1.24737   4
  16  -3  -4 -0.8928 1.53387   4
  16  -3  -4 0.99741 2.35532  10
  16  -3  -4 -1.3370 2.22032   8
  16   3  -4 0.76199 1.58835   8
  16   3  -4 -1.5009 1.59805   4
  15  -3  -4 75.7090 6.38850   7
  15  -3  -4 88.3506 6.53035   8
  15  -3  -4 71.7031 7.78274  10
  15  -3  -4 89.4497 6.32916   4
  15   3  -4 76.6295 6.45486   4
  15   3  -4 87.5582 6.39267   8
  14  -3  -4 235.850 14.6160   8
  14  -3  -4 259.760 14.7371   4
  14  -3  -4 218.021 14.0041   9
  14  -3  -4 206.907 16.0129  10
  14  -3  -4 228.005 14.1557   7
  14   3  -4 243.056 14.8849   8
  14   3  -4 214.770 14.6971   4
  13  -3  -4 29.7954 4.45236   4
  13  -3  -4 31.5439 7.46075  10
  13   3  -4 42.3084 5.67497   8
  13   3  -4 39.6838 7.47852  10
  12  -3  -4 61.1525 5.09164   5
  12  -3  -4 72.9139 6.41090   4
  12  -3  -4 77.2890 6.70544   8
  12  -3  -4 51.1546 8.13110  10
  12  -3  -4 65.6119 5.35195   9
  12  -3  -4 64.5352 5.08337   7
  12   3  -4 63.3019 7.34467  10
  12   3  -4 73.5550 6.54082   4
  12   3  -4 70.7393 6.75504   8
  11  -3  -4 0.42127 2.45084   4
  11  -3  -4 0.24086 3.71042  10
  11  -3  -4 -1.4571 1.59790   5
  11  -3  -4 -0.7744 1.65251   7
  11  -3  -4 2.68850 1.79726   9
  11  -3  -4 -1.2982 2.83935   8
  11   3  -4 1.10506 2.54170   4
  11   3  -4 -1.2349 2.68586   8
  11   3  -4 2.42176 4.35628  10
 -10  -3   4 11.2801 5.67765   6
  10  -3  -4 6.12067 3.45261  10
  10  -3  -4 2.16929 1.48870   5
  10  -3  -4 1.44309 1.50265   7
  10  -3  -4 4.25735 2.44067   4
  10  -3  -4 1.63650 2.69324   8
  10  -3  -4 0.09320 1.75307   9
  10   3  -4 3.06777 1.96415   7
  10   3  -4 1.24989 2.29043   4
  10   3  -4 9.45411 4.31891  10
  10   3  -4 3.05318 2.71716   8
  -9  -3   4 103.213 11.8826   6
   9  -3  -4 98.7498 7.20362   5
   9  -3  -4 113.042 7.39868   9
   9  -3  -4 120.138 8.00821   4
   9  -3  -4 115.756 8.50019   8
   9  -3  -4 101.433 8.46620  10
   9   3  -4 113.048 9.13054  10
   9   3  -4 125.762 8.05869   4
   9   3  -4 108.463 7.24285   7
   8  -3  -4 1146.77 68.6402   8
  -8  -3   4 1144.77 71.4477   6
   8  -3  -4 1174.88 68.1784   4
   8  -3  -4 1161.47 68.0367   9
   8   3  -4 1191.67 68.5762  10
  -7  -3   4 353.720 24.3417   6
  -6  -3   4 371.791 25.0065   6
  -5  -3   4 644.972 40.2333   6
  -4  -3   4 1.16120 3.24540   6
  -4   3   4 0.34732 1.72151   6
  -3  -3   4 58.0399 7.10383   6
  -3   3   4 58.6910 5.16533   6
  -2  -3   4 69.4795 7.37021   6
   2  -3  -4 66.8749 5.53359   6
  -2   3   4 68.2908 5.77781   6
  -1  -3   4 126.966 9.92912   6
   1  -3  -4 115.035 8.89128   6
  -1   3   4 123.495 8.89057   6
   0  -3   4 1798.70 106.844   6
   0  -3  -4 1791.81 106.546   6
   0   3   4 1859.44 106.492   6
  -1  -3  -4 3366.63 196.480   6
  -2  -3  -4 255.120 18.4742   6
   2  -3   4 284.061 18.0617   6
   2   3   4 291.241 18.1981   6
  -3  -3  -4 27.9835 5.38434   6
   3   3   4 26.8197 4.55789   6
   4  -3   4 528.826 33.3430   6
   4   3   4 574.892 34.2718   6
   5  -3   4 4.18962 2.70537   6
  -5  -3  -4 0.92263 4.61382   6
   5   3   4 1.24534 3.76532   6
  -6  -3  -4 364.888 25.7549   6
   6  -3   4 367.606 22.7895   6
   6   3   4 409.351 25.0711   6
  -7  -3  -4 103.092 12.1729   6
   7   3   4 116.802 10.4393   6
   8  -3   4 1.28611 2.15363  10
   8  -3   4 0.01143 1.21179   7
  -8  -3  -4 6.47435 6.12856   6
   8   3   4 2.30082 1.26383   3
   8   3   4 -1.5319 1.59012   7
   8   3   4 -1.0380 3.45670   6
   9  -3   4 2.24961 2.20592  10
   9  -3   4 2.63482 1.64095   4
   9  -3   4 4.20036 1.33706   7
   9  -3   4 4.06495 0.94935   3
   9   3   4 6.05980 3.21438  10
   9   3   4 4.66041 1.92602   7
   9   3   4 5.97702 3.47844   6
  10  -3   4 2.09290 1.81939   4
  10  -3   4 3.82535 2.42624  10
  10  -3   4 4.38082 1.51124   7
 -10  -3  -4 8.37193 7.58916   6
  10   3   4 0.91803 2.90018  10
  10   3   4 8.16102 2.27329   7
  11  -3   4 16.5223 3.18525  10
 -11  -3  -4 -6.6699 8.90164   6
  11  -3   4 13.4213 1.91753   7
  11  -3   4 13.5445 2.38653   4
  11   3   4 11.4910 2.69713   7
  11   3   4 9.06880 2.24533   4
  11   3   4 14.4307 3.69837  10
  12  -3   4 178.943 12.1209   4
  12  -3   4 203.528 12.8747  10
  12  -3   4 198.429 11.7292   7
  12   3   4 194.701 12.2678   4
  12   3   4 160.292 14.5929   8
  12   3   4 214.962 12.0422   7
  12   3   4 165.083 12.9808  10
  13  -3   4 29.8013 3.23680   7
  13  -3   4 27.4374 3.95174   4
  13  -3   4 34.1270 4.24549  10
  13   3   4 27.7651 4.34907  10
  13   3   4 30.5074 4.02603   4
  13   3   4 20.2674 2.80275   7
  14  -3   4 256.158 15.2934   7
  14  -3   4 223.716 15.5557   4
  14  -3   4 273.963 16.5093  10
  14   3   4 262.273 15.7732   4
  15  -3   4 5.37005 4.37283  10
  15  -3   4 8.41442 1.94316   7
  15  -3   4 5.52084 1.67881   4
  15   3   4 5.67494 1.91531   4
  16  -3   4 24.4106 3.18536  10
  16  -3   4 21.1560 2.55486   7
  16  -3   4 18.6553 2.20954   4
  16   3   4 22.6536 2.70346   4
  17  -3   4 26.9399 2.76845  10
  17   3   4 36.4067 2.43193   4
  17  -4  -4 0.36893 1.04380   4
  16  -4  -4 27.9147 2.97566   4
  16   4  -4 23.5176 2.97160   4
  16   4  -4 30.2853 3.13324   8
  15  -4  -4 32.8370 3.84845   8
  15  -4  -4 26.8453 4.56771  10
  15  -4  -4 27.1663 2.82797   7
  15  -4  -4 33.3638 3.88964   4
  15   4  -4 32.9211 4.44853   4
  15   4  -4 33.0075 4.36338   8
  14  -4  -4 1.79905 2.00089   7
  14  -4  -4 3.80223 1.50348   9
  14  -4  -4 0.79033 2.11833   4
  14  -4  -4 3.38546 4.23456  10
  14  -4  -4 4.63093 2.60320   8
  14   4  -4 2.39123 2.55138   8
  14   4  -4 3.15778 2.27423   4
  13  -4  -4 -1.6204 4.29233  10
  13  -4  -4 1.28703 2.79690   4
  13  -4  -4 0.97214 1.53977   5
  13  -4  -4 0.98529 1.66031   9
  13  -4  -4 3.74094 2.77676   8
  13  -4  -4 1.69650 1.90389   7
  13   4  -4 2.90516 2.78662   4
  13   4  -4 1.10905 2.72716   8
  12  -4  -4 105.522 7.37821   9
  12  -4  -4 113.604 8.11530   4
  12  -4  -4 97.9133 9.79745  10
  12  -4  -4 106.842 8.28805   8
  12  -4  -4 100.630 7.02664   5
  12  -4  -4 98.7613 6.99263   7
  12   4  -4 111.789 8.55994   8
  11  -4  -4 48.7115 5.75432   8
  11  -4  -4 47.4880 4.56221   9
  11  -4  -4 51.6730 6.55823  10
  11  -4  -4 51.3331 5.49976   4
  11  -4  -4 45.8493 4.13961   7
  11  -4  -4 42.3243 4.15936   5
  11   4  -4 57.5520 5.60681   4
  11   4  -4 46.3148 5.83159   8
  11   4  -4 58.9627 6.69146  10
  10  -4  -4 86.8181 7.89895  10
  10  -4  -4 87.7628 7.44220   8
  10  -4  -4 86.1428 5.96295   7
  10  -4  -4 84.9703 7.01061   4
  10  -4  -4 88.2051 6.36830   9
  10  -4  -4 87.3705 6.11529   5
 -10  -4   4 76.3565 11.1225   6
  10   4  -4 98.9008 7.13996   4
   9  -4  -4 1.81097 1.37657   7
   9  -4  -4 4.60405 2.83610   8
   9  -4  -4 0.22441 1.36568   5
  -9  -4   4 3.53657 4.86379   6
   9  -4  -4 2.10476 2.24681   4
   9  -4  -4 2.03529 1.64598   9
   9  -4  -4 2.60720 2.87576  10
   9   4  -4 0.24752 2.17722   4
   9   4  -4 8.18381 3.64551  10
   8  -4  -4 7.54621 3.03878   8
   8  -4  -4 13.5883 2.13825   9
  -8  -4   4 12.2889 5.09693   6
   8  -4  -4 9.14894 1.80164   5
   8  -4  -4 15.1099 2.54608   4
   8  -4  -4 14.6265 1.85174  11
   8  -4  -4 9.08686 2.89490  10
  -7  -4   4 342.227 24.2050   6
  -6  -4   4 150.064 13.2177   6
  -5  -4   4 6.85040 3.96237   6
  -5   4   4 11.1959 4.31462   6
  -4   4   4 9.61485 2.19373   6
  -3  -4   4 353.088 24.6137   6
  -3   4   4 395.540 23.0481   6
   2  -4  -4 118.426 8.45041   6
  -2  -4   4 130.564 10.5268   6
  -2   4   4 120.086 9.31041   6
   1  -4  -4 24.5490 3.88250   6
  -1  -4   4 21.8252 4.36578   6
  -1   4   4 33.2629 4.01773   6
   0  -4  -4 18.6323 4.05228   6
   0  -4   4 14.6045 3.59497   6
   0   4   4 18.0314 3.46006   6
  -1  -4  -4 60.0651 7.48518   6
   1  -4   4 66.7653 7.15563   6
   1   4   4 65.5555 7.06205   6
  -2  -4  -4 385.965 26.2863   6
   2  -4   4 408.791 25.7169   6
   2   4   4 431.117 25.9229   6
  -3  -4  -4 3136.35 184.033   6
  -4  -4  -4 778.853 48.8016   6
   4  -4   4 753.504 47.0726   6
   4   4   4 839.454 48.2343   6
   5  -4   4 16.9724 3.16448   6
  -5  -4  -4 9.98907 5.29630   6
   5   4   4 16.7853 4.89901   6
  -6  -4  -4 85.2895 10.1843   6
   6   4   4 81.8668 9.16005   6
   7  -4   4 22.2763 3.66595  10
  -7  -4  -4 40.1343 7.71504   6
   7   4   4 41.4912 6.41014   6
   7   4   4 30.5045 3.25110   3
  -8  -4  -4 134.310 14.5488   6
   8  -4   4 126.507 8.38018  10
   8  -4   4 121.996 7.83608   5
   8  -4   4 114.326 7.52896   7
   8   4   4 132.496 11.5315   6
   8   4   4 109.015 7.72597   3
   9  -4   4 67.3996 5.62551  10
   9  -4   4 63.2755 4.91258   4
   9  -4   4 55.4972 3.95196   3
   9  -4   4 65.0491 4.37587   7
  -9  -4  -4 83.0832 11.6277   6
   9   4   4 50.7982 4.84637   7
   9   4   4 68.9857 8.00027   6
  10  -4   4 74.5007 5.56178   7
 -10  -4  -4 102.466 14.0630   6
  10  -4   4 84.8241 6.99262  10
  10  -4   4 79.2528 6.00609   4
  10   4   4 82.0934 8.82804   6
  11  -4   4 128.756 9.36510   4
  11  -4   4 145.412 10.1391  10
  11  -4   4 134.933 8.93246   7
  11   4   4 158.684 9.37721   7
  11   4   4 142.237 10.6099  10
  11   4   4 142.645 9.46937   4
 -12  -4  -4 25.8688 12.7460   6
  12  -4   4 19.0110 2.66983   4
  12  -4   4 23.3660 3.66964  10
  12  -4   4 28.5333 2.84128   7
  12   4   4 28.5995 3.27467   4
  12   4   4 27.3801 3.63036   8
  12   4   4 20.0806 4.16765  10
  13  -4   4 11.9041 3.10006  10
  13  -4   4 11.1535 1.96527   7
  13  -4   4 12.6765 2.37614   4
  13   4   4 12.8290 2.57910   4
  13   4   4 10.8046 3.38683  10
  14  -4   4 13.7258 2.25040   4
  14  -4   4 18.1537 3.52263  10
  14  -4   4 15.3033 2.01685   7
  15  -4   4 27.4846 3.11579   4
  15  -4   4 34.1732 5.15383  10
  15  -4   4 37.4471 3.43986   7
  16  -4   4 3.93068 1.29027   4
  16  -4   4 4.76548 1.28633   7
  16  -4   4 4.48074 2.37592  10
  16   4   4 5.67860 1.46859   4
  17  -4   4 7.31654 1.71324  10
  17   4   4 7.64268 1.24267   4
  16  -5  -4 4.76772 1.45951   4
  16  -5  -4 3.06620 2.04771  10
  16   5  -4 3.08135 1.31407   4
  16   5  -4 4.41992 1.56691   8
  15  -5  -4 16.9514 3.69087  10
  15  -5  -4 24.4895 3.48896   8
  15  -5  -4 25.1782 3.26482   4
  15  -5  -4 20.2006 2.15744   7
  15   5  -4 17.6726 2.41345   4
  15   5  -4 22.2784 2.98948   8
  14  -5  -4 7.43936 2.73708   8
  14  -5  -4 4.17257 1.42221   9
  14  -5  -4 2.44475 1.89679   7
  14  -5  -4 2.32642 3.73440  10
  14  -5  -4 4.09622 2.12706   4
  14   5  -4 4.60513 2.29862   4
  14   5  -4 4.22098 2.39113   8
  13  -5  -4 297.741 17.8067   5
  13  -5  -4 268.579 17.7961   7
  13  -5  -4 303.020 18.0923   9
  13  -5  -4 281.266 19.4735  10
  13  -5  -4 313.799 18.3221   4
  13  -5  -4 294.247 18.5022   8
  13   5  -4 299.669 18.7823   8
  13   5  -4 315.592 18.4480   4
  12  -5  -4 130.133 8.71413   5
  12  -5  -4 156.437 9.65391   4
  12  -5  -4 138.381 9.07735   9
  12  -5  -4 126.700 10.6692  10
  12  -5  -4 128.425 8.70832   7
  12  -5  -4 138.713 9.96345   8
  12   5  -4 135.412 9.60192   4
  12   5  -4 128.765 10.0446   8
  11  -5  -4 2.80392 3.71777  10
  11  -5  -4 2.82358 2.82924   8
  11  -5  -4 3.34213 1.88981   9
 -11  -5   4 5.94500 15.6354   6
  11  -5  -4 6.79223 1.75621   7
  11  -5  -4 2.97881 1.61556   5
  11  -5  -4 4.49035 2.52847   4
  11   5  -4 6.10718 3.08279   8
  11   5  -4 3.95776 2.40099   4
  10  -5  -4 119.486 8.14886   7
 -10  -5   4 107.483 15.3019   6
  10  -5  -4 118.436 8.37443   5
  10  -5  -4 145.077 11.5017   8
  10  -5  -4 130.109 8.49419   9
  10   5  -4 141.764 10.5620   4
  -9  -5   4 399.330 29.7282   6
   9  -5  -4 423.597 25.1613   8
   9  -5  -4 401.508 24.3798   7
   9  -5  -4 412.314 24.6341   9
   9  -5  -4 406.694 24.4594   5
   9  -5  -4 382.772 25.2001  10
   9  -5  -4 420.455 24.8862   4
   9   5  -4 441.165 24.8619   4
  -8  -5   4 15.3041 5.35621   6
   8  -5  -4 19.1847 3.33958   8
   8  -5  -4 16.2216 2.17718   9
   8  -5  -4 16.6572 2.07734  11
   8  -5  -4 20.6832 2.51921   5
   8  -5  -4 16.3165 1.94713   7
   8  -5  -4 16.3384 2.95501   4
   8  -5  -4 13.8714 3.03364  10
   8   5  -4 15.3460 2.72831   4
   7  -5  -4 637.409 37.6908  11
  -7  -5   4 629.580 41.7060   6
   7  -5  -4 674.627 37.8317   9
   7  -5  -4 624.056 37.7488   5
  -6  -5   4 310.016 22.3930   6
  -5  -5   4 32.7673 6.02826   6
  -4  -5   4 112.714 10.7063   6
  -4   5   4 96.8982 7.47511   6
  -3  -5   4 353.300 24.2304   6
  -3   5   4 369.823 24.2333   6
  -2  -5   4 965.540 58.0815   6
   2  -5  -4 941.984 56.3054   6
  -2   5   4 958.283 56.6909   6
   1  -5  -4 134.243 10.2945   6
  -1  -5   4 136.466 11.3546   6
  -1   5   4 135.086 10.1904   6
   0  -5  -4 191.654 13.9860   6
   0   5   4 203.223 13.8114   6
   1   5   4 692.841 42.0666   6
  -2  -5  -4 392.993 26.4768   6
   2   5   4 418.889 26.0229   6
  -3  -5  -4 95.6099 10.5542   6
   3   5   4 113.792 9.89633   6
   4  -5   4 194.180 12.7361   6
  -4  -5  -4 170.128 14.9270   6
   4   5   4 184.779 14.2003   6
   5  -5   4 1.21938 2.00879   6
  -5  -5  -4 -0.5972 4.99560   6
   5   5   4 1.55721 3.97126   6
  -6  -5  -4 25.5854 6.84732   6
   6   5   4 33.7198 6.05538   6
   7  -5   4 22.8849 2.43776   7
   7  -5   4 25.9173 3.63246  10
   7  -5   4 27.7987 3.19681   5
  -7  -5  -4 32.9167 7.78781   6
   7   5   4 27.6723 3.90078   3
   7   5   4 32.5602 6.10413   6
   8  -5   4 685.884 44.3257   4
   8  -5   4 713.638 43.9692  10
   8  -5   4 757.881 43.5591   5
  -8  -5  -4 793.637 48.9300   6
   8  -5   4 702.378 43.3871   7
   8   5   4 825.258 46.7167   6
   9  -5   4 238.519 14.4811   7
   9  -5   4 253.933 15.3506  10
   9  -5   4 222.697 14.7262   4
  -9  -5  -4 258.577 22.0863   6
   9   5   4 235.366 17.6304   6
  10  -5   4 8.54957 1.67023   7
 -10  -5  -4 5.12156 7.33193   6
  10  -5   4 8.52108 2.70258  10
  10  -5   4 3.28739 2.95909   4
  10   5   4 5.24777 4.62800   6
  11  -5   4 16.4773 2.54292   4
  11  -5   4 20.0746 2.26520   7
 -11  -5  -4 18.9055 10.2014   6
  11   5   4 20.8039 2.77173   4
  11   5   4 17.3475 4.56353  10
  12  -5   4 4.46254 2.78237  10
  12  -5   4 6.06711 1.58202   7
  12  -5   4 9.67288 3.54404   4
 -12  -5  -4 2.27458 21.0819   6
  12   5   4 3.65811 2.15021   4
  13  -5   4 5.70731 2.80508  10
  13  -5   4 2.72913 1.50917   7
  13  -5   4 1.30753 1.91208   4
  13   5   4 3.51098 2.54007   8
  13   5   4 3.48745 1.86651   4
  14  -5   4 18.0399 2.01929   7
  14  -5   4 15.6961 2.48101   4
  14  -5   4 12.0337 3.06293  10
  14   5   4 14.8045 2.29721   4
  15  -5   4 0.83809 2.52507  10
  15  -5   4 -1.7184 1.43288   4
  15  -5   4 0.75274 1.15703   7
  15   5   4 -0.0031 1.44795   4
  16  -5   4 6.74305 2.12733  10
  16  -5   4 8.59214 1.44832   7
  16   5   4 10.5998 2.01791   4
  16  -6  -4 1.64716 1.30282   4
  16   6  -4 0.21131 1.33241   8
  15  -6  -4 3.98784 2.92223  10
  15  -6  -4 0.28461 1.54630   4
  15  -6  -4 2.82316 1.36678   7
  15   6  -4 -0.1483 1.43661   4
  15   6  -4 2.09767 1.77478   8
  14  -6  -4 26.0017 2.81282   5
  14  -6  -4 30.6840 2.97351   9
  14  -6  -4 30.8970 3.72025   7
  14  -6  -4 26.0725 3.62632   8
  14  -6  -4 31.0537 4.63876  10
  14  -6  -4 28.8204 3.66484   4
  14   6  -4 23.0976 3.29130   4
  14   6  -4 25.1547 3.22584   8
  13  -6  -4 1.24560 3.69778  10
  13  -6  -4 -0.7877 2.82751   8
  13  -6  -4 3.09994 1.69428   7
  13  -6  -4 3.89559 1.48124   5
  13  -6  -4 0.82723 1.41435   9
  13  -6  -4 2.42950 2.30733   4
  13   6  -4 4.09742 2.56805   8
  13   6  -4 1.94167 2.21130   4
  12  -6  -4 97.0924 8.93809   4
  12  -6  -4 68.2243 6.66451   9
  12   6  -4 69.5209 8.36830   8
  12   6  -4 83.4589 6.97535   4
  11  -6  -4 369.129 22.1214   9
  11  -6  -4 342.974 22.9896  10
 -11  -6   4 337.373 30.6818   6
  11  -6  -4 362.739 21.9012   5
  11  -6  -4 394.864 22.3429   4
  11  -6  -4 357.492 22.6544   8
  11  -6  -4 367.042 21.8302   7
  11   6  -4 376.326 22.2699   4
  10  -6  -4 95.0965 6.54650   7
 -10  -6   4 95.0375 13.9206   6
  10  -6  -4 101.718 6.79373   5
  10  -6  -4 91.8161 7.97165  10
  10  -6  -4 98.2603 6.90967   9
  10  -6  -4 82.0946 8.19385   8
  10  -6  -4 105.432 7.48797   4
  10   6  -4 106.036 7.44175   4
   9  -6  -4 111.018 7.35864   9
   9  -6  -4 104.042 7.72811   4
   9  -6  -4 108.499 7.12689   5
   9  -6  -4 110.161 7.15210  11
   9  -6  -4 107.290 6.91206   7
   9  -6  -4 106.178 8.37411  10
   9  -6  -4 109.651 8.40887   8
  -9  -6   4 94.0728 13.3306   6
   9   6  -4 92.3404 7.53519   4
   8  -6  -4 -0.7014 2.26021   4
   8  -6  -4 -0.5964 2.75903   8
  -8  -6   4 0.62146 4.35629   6
   8  -6  -4 1.55681 1.55527   5
   8  -6  -4 2.18395 1.41993   7
   8  -6  -4 1.83009 1.70375   9
   7  -6  -4 393.250 23.8893  11
  -7  -6   4 396.642 28.0618   6
   7  -6  -4 401.997 23.7244   5
   7  -6  -4 401.852 23.7325   4
   7  -6  -4 395.828 23.5503   9
   7  -6  -4 375.327 24.6139   8
   6  -6  -4 77.3062 5.22410  11
   6  -6  -4 66.1797 5.16836   5
  -6  -6   4 77.1094 10.1585   6
   6  -6  -4 70.6781 5.22012   9
  -5  -6   4 46.2441 7.55266   6
  -4   6   4 371.843 24.4026   6
  -3  -6   4 1.91872 3.66127   6
  -3   6   4 3.12849 2.61374   6
  -2  -6   4 156.237 13.3772   6
   2  -6  -4 162.494 10.6904   6
  -2   6   4 152.610 11.3565   6
   1  -6  -4 71.8073 7.33586   6
  -1  -6   4 72.4547 8.86897   6
  -1   6   4 73.1483 7.34101   6
   0  -6   4 109.206 10.4419   6
   0  -6  -4 108.038 9.88386   6
   0   6   4 108.949 9.32088   6
  -1  -6  -4 299.954 20.8879   6
   1  -6   4 315.954 20.9151   6
   1   6   4 306.233 20.3282   6
   2  -6   4 9.75756 3.68564   6
  -2  -6  -4 13.7044 5.15420   6
   2   6   4 7.85068 4.09627   6
   3  -6   4 66.6872 7.34747   6
  -3  -6  -4 77.1325 9.37372   6
   3   6   4 65.2735 8.45175   6
  -4  -6  -4 468.886 31.9710   6
   4  -6   4 440.426 31.1882   6
   4   6   4 550.065 31.4950   6
  -5  -6  -4 62.4392 8.77823   6
   5   6   4 62.0785 8.14987   6
  -6  -6  -4 5.61974 5.54330   6
   6  -6   4 1.67167 1.45628   5
   6  -6   4 6.00143 2.10669  10
   6   6   4 6.61139 4.40108   6
  -7  -6  -4 -2.7035 3.69298   3
   7  -6   4 11.6919 2.35982  10
  -7  -6  -4 5.85927 6.46579   6
   7  -6   4 5.88949 1.47292   7
   7   6   4 4.95850 4.93948   6
   8  -6   4 193.187 11.9303   5
   8  -6   4 193.922 12.3817  10
  -8  -6  -4 190.737 18.4974   6
  -8  -6  -4 180.890 13.9929   3
   8  -6   4 186.396 11.6499   7
   8   6   4 207.919 16.0494   6
   9  -6   4 14.1073 2.57427   4
   9  -6   4 19.7310 4.32902  10
  -9  -6  -4 21.8868 7.77178   3
  -9  -6  -4 13.6902 7.57319   6
   9   6   4 17.1105 5.41277   6
  10  -6   4 2.99446 2.41778  10
  10  -6   4 2.44525 1.47685   7
 -10  -6  -4 10.4680 13.9603   6
  10   6   4 0.69118 4.60047   6
  11  -6   4 43.2679 4.74025   4
  11  -6   4 50.0872 3.93137   7
 -11  -6  -4 37.7956 11.2499   6
  11  -6   4 49.4978 5.18771  10
  11   6   4 59.3414 4.74071   4
  12  -6   4 -0.3083 1.38577   7
  12  -6   4 -0.3594 1.90275   4
  12  -6   4 0.57306 2.40956  10
  12   6   4 -0.7737 1.77256   4
  13  -6   4 85.0143 6.62417   4
  13  -6   4 99.9139 7.39765  10
  13  -6   4 101.272 6.28307   7
  13   6   4 89.6430 7.19495   8
  13   6   4 99.0085 6.83953   4
  14  -6   4 1.62748 1.40911   7
  14  -6   4 1.47098 2.65107  10
  14  -6   4 -0.1979 1.59667   4
  14   6   4 0.37187 1.82545   4
  15  -6   4 3.19856 2.48998  10
  15  -6   4 2.84613 1.27516   7
  15   6   4 3.30690 1.53983   4
  16  -6   4 14.9766 1.73149   7
  16  -6   4 18.2249 2.26711  10
  16   6   4 16.4456 1.92718   4
  16   7  -4 4.55526 1.28742   8
  15  -7  -4 -0.8081 1.15542   7
  15  -7  -4 -0.0671 1.91298   4
  15  -7  -4 0.39123 2.08102  10
  15   7  -4 -0.7409 1.62680   8
  14  -7  -4 18.1602 2.26064   9
  14  -7  -4 22.2251 3.23133   4
  14  -7  -4 26.9203 4.05304  10
  14  -7  -4 28.9550 2.75193   7
  14  -7  -4 25.2956 3.57612   8
  14  -7  -4 28.0463 2.50439   5
  14   7  -4 21.0051 2.48240   4
  13  -7  -4 13.2436 1.98891   9
  13  -7  -4 7.82495 2.32021   4
  13  -7  -4 8.54632 3.74618  10
  13  -7  -4 5.09238 3.34322   8
  13  -7  -4 9.53345 1.61796   5
  13  -7  -4 8.86854 1.58877   7
  13   7  -4 6.39972 2.49357   4
  13   7  -4 11.1542 2.93912   8
  12  -7  -4 89.1204 6.27062   9
  12  -7  -4 79.1609 7.64581   8
  12  -7  -4 88.9826 5.95493   7
  12  -7  -4 77.5390 8.06412  10
  12  -7  -4 88.7016 6.10486   5
  12  -7  -4 91.6426 6.69716   4
  12   7  -4 84.7236 7.54032   8
  12   7  -4 85.3836 6.46297   4
 -11  -7   4 127.763 19.1772   6
  11  -7  -4 154.280 9.44784   7
  11  -7  -4 143.911 10.9317  10
  11  -7  -4 127.940 10.8431   8
  11  -7  -4 157.113 9.62886   5
  11  -7  -4 155.552 9.82265   9
  11  -7  -4 156.632 10.1845   4
  11   7  -4 153.066 9.99604   4
  10  -7  -4 144.225 9.24431   9
  10  -7  -4 127.391 10.1487  10
  10  -7  -4 135.076 10.2117   8
  10  -7  -4 149.227 9.50848   4
 -10  -7   4 131.594 18.6240   6
  10  -7  -4 137.705 8.78777   7
  10  -7  -4 141.797 9.03878   5
  10   7  -4 127.650 9.14939   4
   9  -7  -4 6.84210 1.86734  11
   9  -7  -4 1.63120 1.76996   5
  -9  -7   4 0.36376 5.80031   6
   9  -7  -4 2.14766 1.89895   9
   9  -7  -4 5.37537 3.38089  10
   9  -7  -4 2.34381 4.97479   8
   9  -7  -4 3.42618 2.34284   7
   9   7  -4 6.04767 2.49829   4
   8  -7  -4 199.874 13.1168   8
   8  -7  -4 199.823 11.8808   7
   8  -7  -4 195.472 12.4832   4
   8  -7  -4 190.590 11.9982  11
  -8  -7   4 185.318 17.5777   6
   8  -7  -4 177.192 12.7303  10
   8  -7  -4 200.937 12.2312   9
   8  -7  -4 196.984 12.0615   5
   7  -7  -4 12.2567 2.72576   7
   7  -7  -4 12.3731 2.02680   5
   7  -7  -4 14.1159 2.19868   9
   7  -7  -4 8.85147 3.21256   8
  -7  -7   4 11.2582 5.11317   6
   7  -7  -4 16.0706 2.07059  11
   7  -7  -4 15.8514 2.86868  10
   7  -7  -4 1.98892 5.09294   4
  -7  -7   4 6.71669 4.05578   3
  -6  -7   4 5.40476 4.70349   6
   6  -7  -4 4.79545 1.66020  11
   6  -7  -4 0.68116 2.97124   8
   6  -7  -4 7.39346 1.76809   9
   6  -7  -4 6.01245 1.63421   5
   5  -7  -4 102.985 7.15475  11
  -5  -7   4 108.375 12.0649   6
   5  -7  -4 109.398 7.22068   5
   5  -7  -4 118.768 7.37900   9
  -4  -7   4 105.765 11.4818   6
  -4   7   4 107.146 8.87491   6
  -3  -7   4 23.0077 5.53146   6
  -3   7   4 29.2875 4.48438   6
   2  -7  -4 575.360 35.5813   6
  -2  -7   4 614.767 38.3426   6
  -2   7   4 600.722 36.6182   6
   1  -7  -4 85.0230 9.53387   6
  -1  -7   4 86.4326 9.83780   6
  -1   7   4 85.0888 9.74844   6
   0  -7  -4 495.685 31.8705   6
   0  -7   4 520.715 32.4744   6
   0   7   4 488.292 31.4686   6
   1  -7   4 503.332 31.4089   6
  -1  -7  -4 461.734 31.3551   6
   1   7   4 495.536 30.8819   6
  -2  -7  -4 86.8266 10.1867   6
   2  -7   4 91.8644 8.92464   6
   2   7   4 84.7851 8.93617   6
   3  -7   4 8.11300 3.30477   6
  -3  -7  -4 17.1014 5.66812   6
   3   7   4 8.51171 3.96129   6
  -4  -7  -4 953.919 59.4397   6
   4  -7   4 914.680 56.3416   6
   4   7   4 986.355 58.1809   6
   5  -7   4 4.82521 1.65811   5
  -5  -7  -4 3.51963 6.16353   6
   5  -7   4 2.75140 1.30544   7
   5   7   4 3.85043 4.60270   6
   6  -7   4 291.537 17.0704  10
   6  -7   4 246.647 16.2417   3
   6  -7   4 261.347 16.4181   7
  -6  -7  -4 293.310 17.7266   3
  -6  -7  -4 295.279 22.2629   6
   6  -7   4 268.459 16.6336   5
   6   7   4 291.555 20.2418   6
   7  -7   4 26.0271 3.37111   5
  -7  -7  -4 30.9257 8.22337   6
   7  -7   4 28.7782 2.80895   7
   7  -7   4 28.5903 3.66723  10
  -7  -7  -4 26.0061 4.15568   3
   7   7   4 40.4758 7.60777   6
   8  -7   4 47.6015 4.43382  10
  -8  -7  -4 38.5537 5.20675   3
  -8  -7  -4 47.5045 10.3346   6
   8  -7   4 38.0485 3.42835   7
   8  -7   4 37.6402 3.89672   5
   8   7   4 36.7993 7.46130   6
   9  -7   4 159.910 9.87939   5
   9  -7   4 152.110 10.3529  10
  -9  -7  -4 160.367 17.4914   6
   9  -7   4 151.365 9.53440   7
   9   7   4 130.576 13.8706   6
  10  -7   4 83.1678 6.63742  10
  10  -7   4 84.4935 5.72128   7
 -10  -7  -4 73.4693 14.2202   6
  10   7   4 91.0011 6.35905   4
  10   7   4 68.1422 9.26629   6
  11  -7   4 39.8032 4.78081  10
 -11  -7  -4 35.0615 11.3526   6
  11  -7   4 42.0602 3.54367   7
  11   7   4 48.9223 5.10446   4
  12  -7   4 68.2328 6.04671  10
  12  -7   4 66.7886 4.90006   7
  12   7   4 71.2958 5.52721   4
  13  -7   4 0.01935 1.29350   7
  13  -7   4 -0.5029 2.15474  10
  13   7   4 1.89530 1.81655   4
  13   7   4 0.75336 2.47644   8
  14  -7   4 2.17004 1.56977   7
  14  -7   4 2.30376 3.95082  10
  14   7   4 0.90760 1.45765   4
  15  -7   4 0.22397 0.93973   7
  15  -7   4 0.75265 1.78567  10
  15   7   4 0.26860 1.35139   4
  16  -7   4 3.09557 1.39879  10
  16  -7   4 2.03536 0.76322   7
  16   8  -4 1.60955 1.69514   8
  15   8  -4 19.9699 2.35942   8
  14  -8  -4 3.97640 2.03495   4
  14  -8  -4 8.89098 1.33432   5
  14  -8  -4 3.20808 2.57572  10
  14  -8  -4 5.43485 1.29859   7
  14   8  -4 6.78260 2.17156   8
  13  -8  -4 63.0516 4.40034   5
  13  -8  -4 70.2003 4.70968   9
  13  -8  -4 52.6846 5.38137   7
  13  -8  -4 57.3202 5.94035   8
  13  -8  -4 54.7508 6.41614   4
  13  -8  -4 49.0566 7.34883  10
  13   8  -4 60.8618 5.64393   8
  12  -8  -4 1.77138 1.51941   5
  12  -8  -4 1.35551 1.52203   9
  12  -8  -4 -2.1248 3.24078   8
  12  -8  -4 -0.0274 1.39778   7
  12  -8  -4 2.16915 3.11461  10
  12  -8  -4 0.07847 2.14581   4
  12   8  -4 -1.9231 2.51545   8
  11  -8  -4 1.14187 1.46919   7
  11  -8  -4 1.44697 1.98864   5
 -11  -8   4 2.03280 8.93303   6
  11  -8  -4 0.57931 3.78438  10
  11  -8  -4 0.74181 2.56607   4
  11  -8  -4 -1.3882 3.89795   8
  10  -8  -4 83.7559 8.16810   8
  10  -8  -4 74.1386 7.31473  10
  10  -8  -4 86.0019 6.38650   9
  10  -8  -4 85.3337 6.79305   4
  10  -8  -4 92.0702 6.24926   5
  10  -8  -4 88.9784 5.90053   7
   9  -8  -4 427.189 28.7479   8
   9  -8  -4 489.096 27.9734   5
   9  -8  -4 463.002 27.8882  11
   9  -8  -4 485.437 28.1147   9
   9  -8  -4 499.340 28.1724   4
   9  -8  -4 419.103 28.4342  10
   9  -8  -4 498.515 27.7663   7
   8  -8  -4 13.3956 2.23065   9
   8  -8  -4 19.2517 3.28821  10
   8  -8  -4 10.6731 1.84194   7
   8  -8  -4 13.5753 2.11571  11
   8  -8  -4 12.0487 2.15921   5
  -8  -8   4 13.5270 3.20410   3
  -8  -8   4 13.6824 6.46564   6
   8  -8  -4 7.25435 2.80573   4
   7  -8  -4 147.797 9.63462  11
   7  -8  -4 147.379 11.1556   8
   7  -8  -4 145.033 9.97690   4
   7  -8  -4 157.034 9.57996   5
  -7  -8   4 143.158 15.6392   6
   7  -8  -4 158.777 9.42358   7
   7  -8  -4 142.848 10.3476  10
   7  -8  -4 151.551 9.77024   9
  -7  -8   4 155.791 10.4336   3
   6  -8  -4 5.86497 1.67033   7
   6  -8  -4 7.22495 1.78026   9
   6  -8  -4 8.12287 1.78149  11
   6  -8  -4 9.39249 2.67160   4
   6  -8  -4 5.48777 1.76082   5
  -6  -8   4 1.23662 4.81787   6
  -6  -8   4 9.79280 2.53304   3
   6  -8  -4 12.3454 3.98140   8
  -5  -8   4 270.174 16.0570   3
  -5  -8   4 259.479 20.5118   6
   5  -8  -4 250.980 15.5535   5
   5  -8  -4 235.042 18.1873   8
   5  -8  -4 270.602 15.6362   9
   5  -8  -4 249.752 15.5542  11
  -4  -8   4 126.347 9.16530   3
   4  -8  -4 122.310 9.50440   8
   4  -8  -4 123.729 7.73691   5
   4  -8  -4 114.976 7.73858   9
   4  -8  -4 111.595 7.64536  11
  -4  -8   4 119.268 12.8101   6
  -4   8   4 118.273 10.6916   6
   3  -8  -4 994.409 64.0459  11
  -3  -8   4 1181.91 68.1292   6
  -3   8   4 1135.38 65.9722   6
  -2  -8   4 13.6746 5.13910   6
   2  -8  -4 15.4124 3.27689   6
  -2   8   4 20.2648 4.62260   6
   1  -8  -4 61.7273 7.33659   6
  -1  -8   4 65.0166 9.30985   6
  -1   8   4 68.3780 7.68119   6
   0  -8   4 9.47036 4.21605   6
   0  -8  -4 7.96986 4.38706   6
   0   8   4 16.6039 4.16672   6
  -1  -8  -4 8.31447 4.82158   6
   1  -8   4 11.2306 4.36727   6
   1   8   4 5.99020 4.14187   6
   2  -8   4 374.257 23.7567   6
  -2  -8  -4 357.523 24.9370   6
   2   8   4 332.839 23.6250   6
  -3  -8  -4 0.34751 2.41047   3
  -3  -8  -4 1.72467 4.93111   6
   3  -8   4 -1.1669 2.74842   6
   3  -8   4 0.25533 1.75572   5
   3   8   4 -3.8310 3.90074   6
   4  -8   4 77.1263 5.61256   3
   4  -8   4 85.7926 6.90553   6
  -4  -8  -4 96.1747 7.20594   3
   4   8   4 101.697 13.1521   6
  -5  -8  -4 331.834 23.7035   6
   5  -8   4 287.650 17.5724   7
   5  -8   4 295.553 17.7761   5
  -5  -8  -4 291.553 18.5259   3
   5  -8   4 269.542 17.6016  11
   5   8   4 320.951 21.5249   6
   6  -8   4 0.63551 1.33706   7
  -6  -8  -4 -2.0889 2.91454   3
   6  -8   4 0.83956 2.01652  10
   6  -8   4 3.10094 1.59354   5
   6  -8   4 0.22667 0.85819   3
  -6  -8  -4 -4.2681 5.51071   6
   6   8   4 -0.7054 4.14613   6
   7  -8   4 113.223 7.16793   7
  -7  -8  -4 132.680 15.4335   6
   7  -8   4 103.126 7.92966  10
  -7  -8  -4 129.138 9.19740   3
   7  -8   4 113.705 7.41169   5
   7  -8   4 99.3180 6.69079   3
   7   8   4 107.164 12.0575   6
  -8  -8  -4 8.44262 6.96122   6
  -8  -8  -4 9.17181 5.11689   3
   8  -8   4 8.65832 2.61232  10
   8  -8   4 5.96531 1.64329   7
   8  -8   4 7.98817 1.87227   5
   8   8   4 3.74562 5.12342   6
  -9  -8  -4 3.10236 3.21764   3
  -9  -8  -4 -4.8289 7.04139   6
   9  -8   4 1.07220 1.43199   7
   9  -8   4 0.51180 2.28878  10
   9   8   4 -3.6591 4.78713   6
  10  -8   4 30.1802 2.98766   7
 -10  -8  -4 34.0929 10.7307   6
  10  -8   4 30.8958 4.32445  10
  10   8   4 30.2360 3.70828   4
  10   8   4 26.9638 6.92122   6
 -11  -8  -4 51.3952 17.8123   6
  11  -8   4 83.6480 5.75019   7
  11  -8   4 82.9013 6.86039  10
  11   8   4 88.9648 6.29851   4
  12  -8   4 3.95182 1.52006   7
  12  -8   4 3.13931 2.45994  10
  12   8   4 1.94466 1.81982   4
  13  -8   4 18.5086 2.16638   7
  13  -8   4 15.7500 2.73541  10
  13   8   4 20.7743 2.59754   8
  13   8   4 11.6693 2.12171   4
  14  -8   4 6.35757 1.26407   7
  14  -8   4 9.26613 2.55819  10
  14   8   4 5.80507 1.40680   4
  15  -8   4 57.4670 4.07974   7
  15   8   4 58.5325 4.41494   4
  15   9  -4 11.3048 1.70928   8
  14  -9  -4 20.4251 1.95051   7
  14  -9  -4 18.1351 2.27772  10
  13  -9  -4 39.8253 5.21044  10
  13  -9  -4 48.1353 3.56310   7
  13  -9  -4 53.6945 3.81133   5
  13   9  -4 54.7609 4.96694   8
  12  -9  -4 48.0048 3.89015   5
  12  -9  -4 56.6570 7.02556   8
  12  -9  -4 44.8695 6.30256  10
  12  -9  -4 47.5737 3.62307   7
  12  -9  -4 35.4621 5.24923   4
  12  -9  -4 48.4994 4.07458   9
  12   9  -4 47.6999 5.44602   8
  11  -9  -4 11.5820 1.88043   5
  11  -9  -4 10.8992 2.00479   9
  11  -9  -4 6.39313 3.87601   8
  11  -9  -4 13.2462 3.33454  10
  11  -9  -4 13.7992 1.76675   7
  11  -9  -4 11.5600 2.69089   4
  10  -9  -4 104.864 7.18681   7
  10  -9  -4 99.3994 6.91337   5
  10  -9  -4 102.709 7.00945   9
 -10  -9   4 86.5452 19.1820   6
  10  -9  -4 73.9004 10.9025   8
  -9  -9   4 72.4006 6.51390   3
   9  -9  -4 62.2948 5.15540   9
   9  -9  -4 62.8719 4.82376  11
   9  -9  -4 53.0710 6.06378  10
  -9  -9   4 63.8460 11.4555   6
   9  -9  -4 62.5034 4.52645   7
   9  -9  -4 58.4168 7.29484   8
   9  -9  -4 63.1225 5.13228   5
   9  -9  -4 63.3586 5.82268   4
   8  -9  -4 42.0353 3.70118   7
   8  -9  -4 37.0454 5.27177   4
   8  -9  -4 40.7142 5.74685  10
  -8  -9   4 49.7872 5.30656   3
   8  -9  -4 44.0247 4.35982   9
   8  -9  -4 50.0813 4.03250  11
   8  -9  -4 44.0641 4.14543   5
   7  -9  -4 276.950 16.7779   5
   7  -9  -4 286.903 16.9321   9
   7  -9  -4 266.542 17.1238   4
   7  -9  -4 260.870 16.7665  11
   7  -9  -4 280.751 16.5720   7
  -7  -9   4 293.673 17.5755   3
  -7  -9   4 255.446 22.7731   6
   6  -9  -4 1.28066 1.37431   7
   6  -9  -4 0.91253 1.51695   5
  -6  -9   4 1.48107 5.27686   6
  -6  -9   4 -0.2427 2.08812   3
   6  -9  -4 0.58671 1.71444   9
   6  -9  -4 1.08172 2.95689   4
   6  -9  -4 -0.6621 3.66607   8
   6  -9  -4 3.95260 1.64980  11
   5  -9  -4 36.1747 4.44446   7
  -5  -9   4 40.8082 4.65725   3
  -5  -9   4 54.1771 9.12480   6
   5  -9  -4 44.1152 3.65304  11
   5  -9  -4 31.6831 3.65061   5
   5  -9  -4 45.5536 3.80606   9
   4  -9  -4 27.6268 3.16663   5
   4  -9  -4 34.6253 3.24384  11
   4  -9  -4 25.4359 2.86887   7
   4  -9  -4 20.7048 4.60304   8
  -4  -9   4 33.3922 4.03904   3
   4  -9  -4 33.2788 3.27004   9
  -4  -9   4 29.6862 7.22223   6
   3  -9  -4 8.42752 1.79408  11
   3  -9  -4 7.38585 1.65608   5
   3  -9  -4 5.84690 1.62349   3
   3  -9  -4 7.98436 1.64689   9
   3  -9  -4 12.0530 4.29992   8
  -3  -9   4 6.46316 5.46316   6
  -3  -9   4 7.03055 2.12369   3
  -3   9   4 6.45120 4.22870   6
   2  -9  -4 331.360 18.4456   5
  -2  -9   4 241.119 26.3168   6
   2  -9  -4 309.423 18.9533  11
  -1  -9   4 88.8866 10.6492   6
   1  -9  -4 73.4745 6.08024   3
   1  -9  -4 91.0011 9.64660   8
   1  -9  -4 80.4100 8.22873   6
  -1   9   4 80.2127 8.76424   6
   0  -9   4 38.9182 6.70719   6
   0  -9   4 24.2553 3.22770   3
   0  -9  -4 30.1002 4.05282   3
   0  -9  -4 29.2479 5.76138   6
   0   9   4 32.4984 5.91786   6
  -1  -9  -4 24.6993 6.07650   6
   1  -9   4 27.9699 5.92051   6
   1   9   4 37.6089 6.46370   6
  -2  -9  -4 39.9880 9.46130   6
  -2  -9  -4 43.3989 4.94106   3
   2  -9   4 57.2751 7.12915   6
   2  -9   4 41.6491 3.81433   5
   2   9   4 43.4122 6.48979   6
   3  -9   4 398.619 24.5690   5
   3  -9   4 404.096 24.4888   3
   3  -9   4 405.078 26.1866   6
  -3  -9  -4 438.914 29.5435   6
  -3  -9  -4 426.515 25.1829   3
   3   9   4 417.246 27.7116   6
   4  -9   4 471.299 28.7013   5
   4  -9   4 444.372 28.5348  11
  -4  -9  -4 559.821 34.6017   6
   4   9   4 498.556 32.2858   6
   5  -9   4 2.70778 1.43798   7
   5  -9   4 2.00973 1.06417   3
   5  -9   4 0.63467 1.47453  11
  -5  -9  -4 -2.1028 5.79541   6
  -5  -9  -4 -1.6438 2.74298   3
   5  -9   4 -2.0309 1.47845   5
   5   9   4 1.60940 4.87858   6
  -6  -9  -4 22.8977 3.70009   3
   6  -9   4 13.5842 1.97326   7
  -6  -9  -4 12.9322 6.99308   6
   6  -9   4 13.7945 2.20940   5
   6  -9   4 17.5036 1.92320   3
   6  -9   4 12.6380 2.70514  10
   6   9   4 21.5072 6.12039   6
   7  -9   4 5.91681 1.67480   7
   7  -9   4 5.90103 1.76070   5
  -7  -9  -4 13.9339 3.55937   3
   7  -9   4 8.73371 2.51335  10
   7  -9   4 4.20293 0.86461   3
  -7  -9  -4 13.3125 8.00315   6
   7   9   4 1.90086 4.90170   6
  -8  -9  -4 3.68786 3.26051   3
   8  -9   4 6.27069 1.80272   5
   8  -9   4 6.05469 2.40787  10
  -8  -9  -4 17.6665 8.81465   6
   8  -9   4 6.49359 1.72045   7
   8   9   4 10.2829 5.97083   6
   9  -9   4 48.6962 4.16806   7
  -9  -9  -4 44.7477 10.2004   6
  -9  -9  -4 48.5880 6.44983   3
   9  -9   4 63.8917 5.34149  10
   9   9   4 55.4927 4.53575   4
   9   9   4 53.2351 9.16982   6
 -10  -9  -4 65.4267 18.2729   6
 -10  -9  -4 59.0410 6.56831   3
  10   9   4 65.5434 5.17296   4
 -11  -9  -4 10.6242 3.49343   3
  11  -9   4 7.00231 2.38755  10
  11  -9   4 10.3519 1.64913   7
  11   9   4 11.2620 2.03194   4
  12  -9   4 0.86204 2.14000  10
  12  -9   4 0.89066 1.38071   7
  12   9   4 -0.4503 2.01035   4
  13  -9   4 20.3590 2.21045   7
  13  -9   4 19.6438 2.75476  10
  13   9   4 22.8561 3.06025   8
  13   9   4 14.5532 2.19150   4
  14  -9   4 15.6508 1.79373   7
  14  -9   4 12.8556 2.12673  10
  15  -9   4 27.0052 2.66043  10
  15  -9   4 26.3844 1.96029   7
  15  10  -4 16.5268 1.85918   8
  14  10  -4 53.7139 4.22017   8
  13 -10  -4 29.1707 2.59430   7
  13  10  -4 37.1848 3.92328   8
  12 -10  -4 75.2850 5.36889   7
  12 -10  -4 84.4606 5.69172   5
  12 -10  -4 88.4706 5.84607   9
  12  10  -4 90.8804 7.04104   8
  11 -10  -4 37.0971 5.00308   8
  11 -10  -4 28.3966 4.68916  10
  11 -10  -4 31.9956 3.22766   5
  11 -10  -4 27.8356 2.76454   7
  11 -10  -4 32.0493 3.42664   9
  10 -10  -4 222.526 13.1416   7
  10 -10  -4 221.513 13.5083   9
  10 -10  -4 180.143 14.5126   8
 -10 -10   4 223.705 14.2624   3
  10 -10  -4 231.352 13.4491   5
   9 -10  -4 44.5136 6.31239   8
  -9 -10   4 59.8381 5.98295   3
   9 -10  -4 59.1735 4.81209   5
   9 -10  -4 61.2036 4.70619  11
   9 -10  -4 63.2178 4.87896   9
   9 -10  -4 55.4466 4.96786   7
  -9 -10   4 54.3909 10.8088   6
   8 -10  -4 -0.1461 1.59036  11
   8 -10  -4 -0.3716 1.30106   7
   8 -10  -4 -0.6206 1.73840   9
  -8 -10   4 -1.5687 2.27083   3
  -8 -10   4 -0.3577 6.27517   6
   8 -10  -4 -3.6333 4.09859   8
   8 -10  -4 -1.0894 1.57879   5
  -7 -10   4 2.91728 6.51061   6
   7 -10  -4 0.27207 1.60607   5
   7 -10  -4 -3.1916 4.14268   8
   7 -10  -4 0.62849 1.66036   9
   7 -10  -4 4.59502 1.82207  11
   7 -10  -4 1.95707 1.48299   7
   6 -10  -4 37.4612 6.01266   8
   6 -10  -4 40.0524 3.83895   7
   6 -10  -4 34.2066 3.56028   5
   6 -10  -4 38.0110 3.88901   9
   6 -10  -4 35.2177 3.54854  11
  -6 -10   4 36.3486 8.31798   6
  -6 -10   4 41.7861 4.80783   3
   5 -10  -4 707.954 45.7063   8
  -5 -10   4 749.311 49.9682   6
   5 -10  -4 767.379 44.4784   7
   5 -10  -4 784.258 44.7331   9
  -5 -10   4 783.807 45.0868   3
  -4 -10   4 587.624 38.6905   6
   4 -10  -4 597.109 33.5997   9
   4 -10  -4 506.058 34.7076   8
   4 -10  -4 575.286 33.3530   7
   4 -10  -4 574.836 33.5599  11
   4 -10  -4 540.880 33.4306   5
  -4 -10   4 593.496 33.8372   3
   3 -10  -4 14.6155 1.86554   7
  -3 -10   4 21.6852 6.37968   6
  -3 -10   4 14.7017 2.34647   3
   3 -10  -4 13.7048 1.87271   5
   3 -10  -4 15.7699 2.12635  11
   3 -10  -4 15.3781 2.00770   3
   3 -10  -4 10.1821 1.86414   9
   3 -10  -4 8.35850 4.53900   8
  -3  10   4 16.5267 5.55768   6
   2 -10  -4 51.4308 4.29485  11
  -2 -10   4 40.9528 4.38183   3
   2 -10  -4 52.4599 4.07511   5
   2 -10  -4 51.9138 4.45126   3
   2 -10  -4 62.1994 4.46150   9
  -2 -10   4 47.8294 8.00615   6
  -2  10   4 58.7890 8.42557   6
   1 -10  -4 0.80080 1.36116   5
  -1 -10   4 1.30143 4.43040   6
  -1 -10   4 1.09009 1.75566   3
   1 -10  -4 5.17694 1.98878   3
   1 -10  -4 1.59716 1.58056  11
   1 -10  -4 3.93632 3.39487   6
  -1  10   4 2.62552 4.34554   6
   0 -10   4 25.0416 6.18017   6
   0 -10   4 18.9373 2.39647   3
   0 -10  -4 16.7088 5.09145   6
   0 -10  -4 10.8011 1.79363   5
   0 -10  -4 15.6375 2.68697   3
  -1 -10  -4 287.062 16.7752   3
   1 -10   4 264.633 16.2798   3
   1 -10   4 265.716 19.5790   6
  -1 -10  -4 255.051 20.1043   6
   1  10   4 253.655 19.5735   6
   2 -10   4 253.519 16.9147  11
  -2 -10  -4 307.090 21.4674   6
   2 -10   4 241.714 16.4089   3
  -2 -10  -4 301.018 17.1688   3
   2 -10   4 270.125 16.4554   5
   2  10   4 279.543 20.3411   6
  -3 -10  -4 48.9542 8.98200   6
   3 -10   4 47.8985 3.91444   3
  -3 -10  -4 45.3096 5.34906   3
   3 -10   4 41.4880 4.01666   5
   3 -10   4 43.3098 6.18630   6
   3 -10   4 47.8393 3.86145  11
   3  10   4 54.3435 8.39525   6
   4 -10   4 27.2896 2.91246   3
   4 -10   4 24.6893 2.70581   7
   4 -10   4 23.4719 2.86084  11
  -4 -10  -4 38.0699 8.97509   6
  -4 -10  -4 35.7625 4.74681   3
   4 -10   4 30.9117 3.30223   5
   4  10   4 28.8336 6.52648   6
  -5 -10  -4 29.6059 7.81887   6
  -5 -10  -4 33.9679 5.80821   3
   5 -10   4 21.8688 2.90925  11
   5 -10   4 27.9927 3.89131  10
   5 -10   4 31.9849 3.76602   5
   5 -10   4 29.8481 2.75691   3
   5 -10   4 25.3558 3.02162   7
   5  10   4 33.3728 7.50709   6
  -6 -10  -4 -0.2271 2.63241   3
  -6 -10  -4 1.83353 6.27947   6
   6 -10   4 1.34137 1.58053   5
   6 -10   4 2.98411 2.11591  10
   6 -10   4 3.79181 1.21341   3
   6 -10   4 4.54364 1.63807   7
   6  10   4 4.83328 5.25013   6
   7 -10   4 4.33744 1.66483   5
   7 -10   4 7.36935 1.73331   7
  -7 -10  -4 4.48039 3.26469   3
  -7 -10  -4 3.28422 7.16173   6
   7 -10   4 5.76728 2.28091  10
   7  10   4 2.24449 5.11217   6
   8 -10   4 30.1346 4.08798  10
   8 -10   4 24.3044 2.85271   7
  -8 -10  -4 27.2549 4.15150   3
  -8 -10  -4 18.5733 8.47296   6
   8  10   4 25.1546 3.17553   4
   8  10   4 22.8534 6.88906   6
  -9 -10  -4 23.4154 3.54501   3
   9 -10   4 24.3242 3.08158   7
   9  10   4 30.1270 3.34059   4
 -10 -10  -4 49.7587 6.10206   3
  10 -10   4 54.8337 5.02568  10
  10 -10   4 53.1033 4.02328   7
  10  10   4 52.0735 4.42332   4
  11 -10   4 29.0714 2.78980   7
  11 -10   4 29.2500 3.92259  10
  11  10   4 23.5210 3.36970   4
  12 -10   4 5.26155 1.29742   7
  12 -10   4 8.04860 3.08722  10
  12  10   4 4.84239 1.62945   4
  13 -10   4 12.5583 2.42178  10
  13 -10   4 11.4379 1.42249   7
  13  10   4 13.3103 2.15348   8
  14 -10   4 6.13942 1.06598   7
  14 -10   4 5.51724 1.59203  10
  14  11  -4 1.22081 1.11146   8
  13 -11  -4 2.41300 0.80558   5
  13  11  -4 3.86433 1.69301   8
  12 -11  -4 10.8783 1.45988   5
  12 -11  -4 11.5237 1.39949   7
  11 -11  -4 179.095 11.4749   7
  11 -11  -4 201.621 11.9220   9
  11 -11  -4 196.686 11.8058   5
  10 -11  -4 4.22778 1.44899   5
 -10 -11   4 5.44202 2.74019   3
  10 -11  -4 6.25286 1.39202   7
  10 -11  -4 7.53462 1.80308   9
   9 -11  -4 144.107 9.11411  11
   9 -11  -4 145.395 9.31778   9
  -9 -11   4 145.898 9.74913   3
   9 -11  -4 139.020 8.83342   7
   9 -11  -4 138.939 9.22553   5
   8 -11  -4 244.376 14.9322   5
   8 -11  -4 227.528 14.7122  11
   8 -11  -4 263.304 15.2726   9
  -8 -11   4 264.726 15.6118   3
  -8 -11   4 194.793 21.1439   6
   8 -11  -4 222.216 17.9795   8
   7 -11  -4 65.0871 8.28133   8
   7 -11  -4 80.2730 5.80618   5
   7 -11  -4 79.3337 5.61343  11
   7 -11  -4 74.3389 5.26204   7
  -7 -11   4 80.2134 6.41081   3
   7 -11  -4 82.1008 5.75321   9
   6 -11  -4 34.3067 3.73798   5
  -6 -11   4 34.1492 4.37631   3
   6 -11  -4 34.0566 3.49163  11
   6 -11  -4 36.6383 3.65906   9
   6 -11  -4 23.7097 5.13267   8
   6 -11  -4 39.5903 3.14087   7
  -6 -11   4 27.1892 7.83253   6
   5 -11  -4 100.962 6.93990   5
   5 -11  -4 100.187 6.58280   7
   5 -11  -4 91.1042 6.80518  11
   5 -11  -4 105.047 6.95896   9
  -5 -11   4 108.411 7.58682   3
  -4 -11   4 117.719 13.3706   6
  -4 -11   4 126.073 8.35711   3
   4 -11  -4 119.419 7.81090   9
   4 -11  -4 115.722 7.55260   7
   4 -11  -4 112.231 7.75225  11
   4 -11  -4 115.433 7.76846   5
  -3 -11   4 100.106 7.71105   3
   3 -11  -4 99.1355 6.88825   9
   3 -11  -4 112.228 6.75608   7
  -3 -11   4 116.617 13.0002   6
   3 -11  -4 88.6608 6.74351   3
   3 -11  -4 116.506 7.01094  11
   2 -11  -4 22.3003 2.29870   5
   2 -11  -4 14.0848 2.19440   3
   2 -11  -4 19.1180 2.26910   9
  -2 -11   4 24.8758 3.86415   3
  -2 -11   4 27.2546 7.18253   6
  -1 -11   4 137.675 13.3759   6
   1 -11  -4 107.377 7.94315   5
  -1 -11   4 126.913 8.41336   3
   1 -11  -4 137.116 8.50013   3
   1 -11  -4 122.908 8.19203  11
  -1  11   4 126.341 12.4690   6
   0 -11  -4 39.0870 6.29805   6
   0 -11   4 23.9841 5.87555   6
   0 -11  -4 22.8188 3.07618   5
   0 -11  -4 28.4819 3.87395   3
   0  11   4 34.8797 6.96354   6
  -1 -11  -4 198.150 16.6291   6
  -1 -11  -4 215.129 13.3674   3
   1 -11   4 188.021 16.1251   6
   1  11   4 216.478 16.8162   6
   2 -11   4 8.50979 2.44323   3
   2 -11   4 8.36185 1.82814  11
   2 -11   4 6.74146 4.06342   6
  -2 -11  -4 3.66876 5.58088   6
   2  11   4 4.61309 4.98932   6
   3 -11   4 6.53846 2.56000   3
  -3 -11  -4 3.84458 5.77219   6
  -3 -11  -4 4.05427 2.55026   3
   3 -11   4 0.61900 1.41639  11
   3  11   4 2.04584 4.44792   6
  -4 -11  -4 6.42848 2.63096   3
   4 -11   4 11.2681 1.64349   3
   4 -11   4 7.98809 2.60663  11
  -4 -11  -4 11.1753 6.24563   6
   4 -11   4 10.2412 1.80868   7
   4 -11   4 11.1127 1.97965   5
   4  11   4 6.67095 4.92108   6
   5 -11   4 2.43675 1.52822   7
   5 -11   4 1.99286 2.06145  10
   5 -11   4 1.24545 1.07269   3
   5 -11   4 3.73703 1.63835   5
  -5 -11  -4 8.01051 9.99631   6
   5 -11   4 1.49871 1.41952  11
  -5 -11  -4 2.82092 2.64644   3
   5  11   4 6.35350 5.86093   6
  -6 -11  -4 -1.2190 6.25013   6
  -6 -11  -4 2.58707 2.47102   3
   6 -11   4 4.05025 1.54255   7
   6 -11   4 6.56632 2.30999  10
   6 -11   4 3.52032 1.63901   5
   6 -11   4 2.22835 0.89004   3
   6  11   4 1.97150 5.57793   6
  -7 -11  -4 125.207 15.3325   6
  -7 -11  -4 117.256 8.74056   3
   7 -11   4 101.484 7.95608  10
   7 -11   4 115.120 7.23689   7
   7  11   4 100.913 12.8671   6
   8 -11   4 38.9876 5.32033  10
  -8 -11  -4 33.8045 4.14878   3
  -8 -11  -4 9.06970 9.97663   6
   8  11   4 9.34875 10.6542   6
   9 -11   4 0.74005 1.92136  10
  -9 -11  -4 0.38243 2.31045   3
   9 -11   4 2.64233 1.42535   7
 -10 -11  -4 -1.9243 1.94561   3
  10 -11   4 0.37554 1.81824  10
  10 -11   4 -1.1528 1.20375   7
  11 -11   4 94.3073 5.77408   7
  11 -11   4 87.4095 6.83250  10
 -11 -11  -4 82.8628 6.70232   3
  12 -11   4 11.4861 1.93870  10
  12 -11   4 13.3464 1.47629   7
  13 -11   4 36.2534 3.96800  10
  13  11   4 45.0690 4.39267   8
  14 -11   4 11.2469 1.21787   7
  13  12  -4 2.70038 1.32744   8
  12 -12  -4 0.52952 0.91326   5
  12  12  -4 -1.2644 1.82534   8
  11 -12  -4 2.09240 1.04171   5
  11 -12  -4 0.50522 1.04294   7
  11  12  -4 3.88463 2.15449   8
  10 -12  -4 0.94485 1.14286   5
 -10 -12   4 2.04223 1.67512   3
  10 -12  -4 2.94228 1.02029   7
   9 -12  -4 -0.3108 1.22431   5
  -9 -12   4 0.68063 1.70684   3
   9 -12  -4 1.48832 1.19540   7
   9 -12  -4 0.44076 1.39286  11
   9 -12  -4 0.61034 1.37278   9
   8 -12  -4 45.8764 3.54854   7
   8 -12  -4 42.2845 3.89096  11
  -8 -12   4 56.0741 4.85489   3
   8 -12  -4 50.8969 4.19092   5
   8 -12  -4 43.1261 4.01861   9
  -7 -12   4 62.7188 5.36167   3
  -7 -12   4 62.6393 14.0842   6
   7 -12  -4 60.1837 4.76983  11
   7 -12  -4 63.9741 4.75672   9
   7 -12  -4 51.5430 4.96620   5
   7 -12  -4 58.5799 4.24445   7
   6 -12  -4 20.8672 2.36169   9
  -6 -12   4 10.3252 6.40139   6
   6 -12  -4 16.3890 2.27859  11
  -6 -12   4 21.4122 2.97508   3
   6 -12  -4 12.9285 2.07727   5
   6 -12  -4 16.2763 1.86380   7
  -5 -12   4 22.1644 2.95279   3
   5 -12  -4 28.8066 3.42156   5
   5 -12  -4 32.5337 3.27687   9
  -5 -12   4 19.7206 7.23635   6
   5 -12  -4 31.9279 2.80377   7
   5 -12  -4 26.8202 2.84782  11
   4 -12  -4 298.813 18.2436   5
   4 -12  -4 300.793 18.0033   7
   4 -12  -4 307.364 18.2592   9
   4 -12  -4 294.789 18.2788  11
  -4 -12   4 307.350 18.5787   3
  -4 -12   4 300.462 24.0158   6
   3 -12  -4 117.627 7.93735   5
  -3 -12   4 120.937 8.31160   3
   3 -12  -4 128.257 8.03021  11
  -3 -12   4 129.516 14.3384   6
   3 -12  -4 123.241 7.87770   9
   3 -12  -4 113.872 7.64515   7
   2 -12  -4 6.67977 1.55535   5
   2 -12  -4 5.83674 1.41685   7
   2 -12  -4 3.07536 1.83291  11
   2 -12  -4 3.00737 1.54640   3
  -2 -12   4 7.84856 2.08672   3
  -2  12   4 -3.2927 6.78900   6
   1 -12  -4 4.63097 1.85890  11
   1 -12  -4 2.71340 1.72017   3
   1 -12  -4 5.95556 1.59692   5
  -1 -12   4 5.14165 1.89684   3
  -1 -12   4 6.82432 5.23811   6
  -1  12   4 4.36621 5.48036   6
   0 -12  -4 -0.7329 1.96513   3
   0 -12  -4 -0.4249 1.64007   5
   0 -12   4 1.95963 4.44282   6
   0 -12  -4 1.79907 1.72503  11
   0 -12  -4 -10.541 6.89439   6
   0 -12   4 -0.7342 1.55204   3
   0  12   4 0.31081 4.84548   6
  -1 -12  -4 105.444 7.45660   3
  -1 -12  -4 99.4392 11.8929   6
   1 -12   4 102.197 10.7771   6
   1 -12   4 91.1705 6.77360   3
   1  12   4 92.2680 11.4100   6
  -2 -12  -4 101.076 7.04790   3
  -2 -12  -4 76.5352 12.0882   6
   2 -12   4 86.7237 6.12219   3
   2 -12   4 78.6300 5.80139  11
   3 -12   4 121.085 8.17013  11
  -3 -12  -4 137.044 9.28650   3
  -3 -12  -4 136.930 14.8220   6
   3 -12   4 135.662 8.34906   3
   3  12   4 105.971 13.2240   6
   4 -12   4 134.488 9.01155  11
   4 -12   4 150.281 9.15299   7
  -4 -12  -4 163.612 16.4730   6
  -4 -12  -4 150.162 10.1036   3
   4 -12   4 140.283 9.63755  10
   4 -12   4 150.698 9.00849   3
   4  12   4 110.775 13.7770   6
   5 -12   4 41.6566 3.15828   3
   5 -12   4 40.6332 4.39684  10
   5 -12   4 42.2762 3.66183   7
  -5 -12  -4 44.4761 10.1402   6
  -5 -12  -4 49.5440 5.37942   3
   5  12   4 35.7569 8.36952   6
  -6 -12  -4 137.579 9.59296   3
  -6 -12  -4 132.384 15.9653   6
   6 -12   4 118.210 8.72482  10
   6 -12   4 131.021 8.16637   7
   6  12   4 114.693 14.4231   6
  -7 -12  -4 3.75817 7.04163   6
   7 -12   4 0.58076 1.36732   7
  -7 -12  -4 -1.2011 2.47251   3
   7 -12   4 0.55477 2.13234  10
   7  12   4 -1.3324 5.52949   6
  -8 -12  -4 1.03820 2.45541   3
   8 -12   4 -0.1006 1.29126   7
   8 -12   4 -0.2464 1.98333  10
  -9 -12  -4 87.2447 6.72130   3
   9 -12   4 90.0890 5.80302   7
   9 -12   4 83.4450 6.42391  10
  10 -12   4 4.70121 1.30565   7
  10 -12   4 5.84988 2.44791  10
 -10 -12  -4 4.93965 2.16032   3
  11 -12   4 131.933 7.91735   7
 -11 -12  -4 122.589 8.40141   3
  11 -12   4 130.893 8.39060  10
  12 -12   4 16.7753 2.16456  10
  12 -12   4 13.2949 1.64935   7
  13 -12   4 43.4446 2.79673   7
  12  13  -4 0.61506 1.33655   8
  11 -13  -4 29.8932 2.57629   5
  11  13  -4 30.9191 3.40689   8
 -10 -13   4 183.040 11.8958   3
  -9 -13   4 5.12549 1.71580   3
   9 -13  -4 3.21277 1.09464   7
   9 -13  -4 3.98818 1.31048   5
   8 -13  -4 -1.7162 1.33420  11
   8 -13  -4 2.10531 1.67507   7
   8 -13  -4 -0.6393 1.11844   5
  -8 -13   4 1.77546 1.68768   3
   7 -13  -4 18.9198 2.23840  11
  -7 -13   4 24.7329 3.35659   3
   7 -13  -4 19.7914 2.28205   7
   7 -13  -4 25.6859 3.04318   5
   6 -13  -4 40.5103 3.71314  11
   6 -13  -4 40.7922 3.77546   5
  -6 -13   4 43.7508 4.23295   3
   6 -13  -4 40.3037 3.24827   7
  -5 -13   4 15.2083 2.47664   3
   5 -13  -4 18.1915 3.04845  11
   5 -13  -4 15.1438 2.11865   5
   5 -13  -4 14.7821 1.73655   7
  -5 -13   4 22.9032 9.41282   6
   4 -13  -4 364.010 20.7394   5
   4 -13  -4 334.261 20.2751  11
  -4 -13   4 314.264 20.4801   3
   4 -13  -4 342.713 20.3904   7
  -4 -13   4 325.832 26.1692   6
   3 -13  -4 79.3823 5.42293  11
  -3 -13   4 67.5161 5.64748   3
  -3 -13   4 61.7016 9.97578   6
   3 -13  -4 72.8681 5.33643   5
   3 -13  -4 68.8950 4.85310   7
   2 -13  -4 -1.2758 1.60086  11
  -2 -13   4 -6.1546 4.86672   6
   2 -13  -4 1.38451 1.36220   5
   2 -13  -4 0.30784 1.26071   7
  -2 -13   4 1.16330 1.77731   3
   2 -13  -4 -0.6138 1.26961   3
   1 -13  -4 8.99855 1.62971   5
  -1 -13   4 1.34744 5.22651   6
   1 -13  -4 3.12523 1.75037  11
   1 -13  -4 4.53429 1.63294   3
  -1  13   4 21.0167 8.57205   6
   0 -13  -4 43.2686 4.07477  11
   0 -13   4 30.3238 7.04550   6
   0 -13   4 53.1996 4.25153   3
   0 -13  -4 43.7693 4.50551   3
   0  13   4 44.8670 8.78820   6
   1 -13   4 9.10753 1.96263   3
  -1 -13  -4 9.05377 2.01996  11
  -1 -13  -4 8.36346 2.26017   3
   1  13   4 6.67266 6.42089   6
  -2 -13  -4 28.5027 3.56566   3
   2 -13   4 39.6914 3.51040   3
  -2 -13  -4 29.2422 7.61902   6
   2  13   4 29.8870 8.03778   6
  -3 -13  -4 38.6013 8.63359   6
   3 -13   4 48.3057 3.82346   3
   3 -13   4 44.8339 3.75691   7
  -3 -13  -4 56.2072 5.30195   3
   3 -13   4 43.7357 4.38391  10
   3  13   4 30.8131 7.85879   6
   4 -13   4 1.19416 1.50866   7
  -4 -13  -4 4.30345 7.63280   6
   4 -13   4 1.51721 1.67048   3
  -4 -13  -4 0.30892 2.53618   3
   4  13   4 -1.4212 7.46434   6
  -5 -13  -4 10.4428 7.21946   6
   5 -13   4 26.7287 3.59378  10
   5 -13   4 28.3487 2.26562   3
  -5 -13  -4 30.7189 3.61524   3
   5 -13   4 32.6012 2.87027   7
   5  13   4 24.9784 7.23994   6
   6 -13   4 163.806 11.4407  10
  -6 -13  -4 188.208 11.9850   3
   6 -13   4 184.544 11.0233   7
  -7 -13  -4 54.6674 5.19737   3
   7 -13   4 58.0631 4.05195   7
   7 -13   4 44.1668 4.63521  10
   8 -13   4 1.45725 1.22598   7
   8 -13   4 0.08999 1.69976  10
  -8 -13  -4 0.66846 1.67077   3
   9 -13   4 1.45555 1.61797  10
   9 -13   4 -0.9040 1.05714   7
  -9 -13  -4 -0.9968 1.50065   3
 -10 -13  -4 10.2032 1.79509   3
  10 -13   4 11.7120 1.86291  10
  10 -13   4 12.4577 1.39433   7
  11 -13   4 13.5069 1.57633   7
 -11 -13  -4 11.9946 1.97285   3
  11 -13   4 10.8324 1.73961  10
  12 -13   4 42.1239 2.71747   7
  11  14  -4 3.48829 1.31697   8
 -10 -14   4 15.6167 2.22371   3
  10 -14  -4 15.8193 1.86108   5
  10  14  -4 14.6259 2.09330   8
  -9 -14   4 12.7299 1.61183   3
   9 -14  -4 9.94240 1.32548   5
   8 -14  -4 3.64090 1.68308  11
   8 -14  -4 0.88947 1.27749   5
  -8 -14   4 1.58984 1.19258   3
   7 -14  -4 62.7523 4.39878   7
  -7 -14   4 72.3607 5.16978   3
   7 -14  -4 73.4139 4.81935  11
   7 -14  -4 65.8777 4.84385   5
  -6 -14   4 1.10797 1.60105   3
   6 -14  -4 0.08927 1.26861   5
   6 -14  -4 1.10770 1.24172   7
   6 -14  -4 -0.0593 1.33827  11
   5 -14  -4 83.6416 5.72999  11
   5 -14  -4 76.4844 5.54367   5
  -5 -14   4 78.0320 5.81177   3
   5 -14  -4 79.3025 5.17416   7
   4 -14  -4 8.34229 1.40398   7
   4 -14  -4 7.84083 1.70253   5
  -4 -14   4 7.40426 1.85850   3
   4 -14  -4 7.44291 1.70517  11
  -3 -14   4 23.1163 3.24788   3
   3 -14  -4 18.1033 2.26875   7
   3 -14  -4 20.7093 2.34830  11
   3 -14  -4 19.1882 1.92527   3
   3 -14  -4 21.3426 2.28440   5
   2 -14  -4 1.15533 1.22308   5
   2 -14  -4 0.70413 1.61948  11
   2 -14  -4 1.23415 1.14890   7
  -2 -14   4 2.39846 7.99814   6
   2 -14  -4 1.60653 1.20574   3
  -2 -14   4 0.71671 1.56141   3
   1 -14  -4 127.851 7.99345   7
   1 -14  -4 123.439 8.30262   3
  -1 -14   4 122.947 8.66068   3
   1 -14  -4 129.655 8.11968   5
   1 -14  -4 138.125 8.48737  11
   0 -14  -4 1.52708 1.58989  11
   0 -14   4 -0.0543 1.70217   3
   0 -14  -4 0.15896 1.59191   3
  -1 -14  -4 15.5195 2.38756   3
   1 -14   4 20.8950 2.83436   3
   1 -14   4 20.5068 3.23762  10
  -1 -14  -4 22.8666 2.57916  11
   1  14   4 25.3914 10.9365   6
  -2 -14  -4 0.39053 1.65064  11
   2 -14   4 0.94979 1.29728   3
  -2 -14  -4 2.41798 1.74332   3
   2 -14   4 -1.5483 1.81074  10
   3 -14   4 98.7175 7.33348  10
  -3 -14  -4 104.910 7.17877  11
  -3 -14  -4 120.409 7.78113   3
   3 -14   4 103.371 6.82899   3
   3 -14   4 109.161 6.93832   7
  -4 -14  -4 3.14574 1.95489   3
   4 -14   4 3.92789 0.98068   3
   4 -14   4 2.60276 1.44805   7
   4 -14   4 2.23333 1.83568  10
   5 -14   4 -0.0981 1.70786  10
  -5 -14  -4 -0.4681 1.96797   3
   5 -14   4 1.45664 1.21998   7
   6 -14   4 28.9043 2.87201   7
   6 -14   4 30.3153 3.46169  10
  -6 -14  -4 28.9132 3.92198   3
   7 -14   4 39.2515 3.71595  10
   7 -14   4 41.4199 3.22445   7
  -7 -14  -4 37.8834 4.25604   3
   8 -14   4 44.5722 4.14323  10
  -8 -14  -4 52.9953 4.42676   3
   8 -14   4 59.2439 4.33805   7
   9 -14   4 -0.4838 1.53570  10
   9 -14   4 -0.8095 0.75717   7
  -9 -14  -4 0.96010 1.22589   3
 -10 -14  -4 23.9269 2.48633   3
  10 -14   4 30.5519 2.11638   7
  11 -14   4 1.88623 0.59640   7
  -9 -15   4 4.89180 0.94580   3
   9 -15  -4 7.78998 1.32786   5
   9  15  -4 3.45448 1.33120   8
   8 -15  -4 106.420 6.72904   5
  -8 -15   4 109.082 6.86183   3
  -7 -15   4 2.88617 1.28003   3
   7 -15  -4 2.14594 1.21359  11
   7 -15  -4 2.45272 1.08456   5
   6 -15  -4 1.83250 1.12324   5
  -6 -15   4 0.68037 1.71531   3
   6 -15  -4 1.81340 1.78972  11
   5 -15  -4 84.8333 6.30913   7
  -5 -15   4 90.3681 6.21418   3
   5 -15  -4 96.7408 6.10216  11
   5 -15  -4 91.2094 6.76416   5
   4 -15  -4 15.6265 2.00277  11
   4 -15  -4 19.4569 2.00066   7
   4 -15  -4 22.0305 2.44088   5
  -4 -15   4 21.0344 2.36560   3
   3 -15  -4 13.5594 1.85187  11
   3 -15  -4 12.4798 2.41599   5
   3 -15  -4 13.8200 1.71643   7
  -3 -15   4 11.8920 1.82961   3
   2 -15  -4 6.63708 1.05136   3
  -2 -15   4 4.61013 1.50487   3
   2 -15  -4 7.23902 1.65328  11
   2 -15  -4 3.45635 2.10696   7
   2 -15  -4 5.91358 1.56306   5
   1 -15  -4 89.9660 6.05110   3
   1 -15  -4 87.6803 5.93682   7
   1 -15  -4 102.106 6.33491  11
  -1 -15   4 93.9596 6.35128   3
   0 -15   4 9.21640 1.66997   3
   0 -15  -4 7.46991 1.61381   3
   0 -15  -4 8.44754 1.36190   7
   0 -15  -4 10.7173 1.88291  11
  -1 -15  -4 48.0862 3.55961   7
  -1 -15  -4 49.1635 4.30421   3
  -1 -15  -4 55.9493 4.04376  11
   1 -15   4 48.2364 3.89574   3
   2 -15   4 4.31155 1.16142   3
  -2 -15  -4 1.69508 1.43679  11
   2 -15   4 3.96834 1.40054   7
  -2 -15  -4 3.92252 1.66806   3
   2 -15   4 4.36852 2.89912  10
   3 -15   4 32.5292 2.62222   3
  -3 -15  -4 32.2215 3.63870   3
   3 -15   4 29.5982 3.52833  10
  -3 -15  -4 38.4608 3.43059  11
   3 -15   4 35.8183 3.07537   7
   4 -15   4 6.89182 1.80220  10
   4 -15   4 6.46126 1.38807   7
  -4 -15  -4 10.7651 2.04289   3
  -4 -15  -4 8.36497 1.69700  11
   4 -15   4 5.67558 0.86669   3
   5 -15   4 140.542 8.44534   7
   5 -15   4 119.484 8.54148  10
  -5 -15  -4 144.067 8.99157   3
  -5 -15  -4 141.861 8.66695  11
  -6 -15  -4 62.3309 4.34867  11
  -6 -15  -4 65.5436 5.37735   3
   6 -15   4 52.6845 4.90239  10
   7 -15   4 81.3226 6.08248  10
  -7 -15  -4 98.0357 6.15794   3
   8 -15   4 11.3777 1.28224   7
  -8 -15  -4 8.14293 1.42698   3
  -8 -15  -4 11.1809 1.36192  11
  -9 -15  -4 16.3364 1.94645   3
  -9 -15  -4 14.4900 1.57085  11
  10 -15   4 1.12881 0.59921   7
  -8 -16   4 1.69413 0.80451   3
  -7 -16   4 7.01961 1.67638   3
  -6 -16   4 33.0579 2.74454   3
   6 -16  -4 27.4567 2.82490   5
   6 -16  -4 35.3737 2.63448  11
   5 -16  -4 1.50535 1.09903   5
  -5 -16   4 0.45044 0.99868   3
   5 -16  -4 1.87294 1.07482  11
   4 -16  -4 1.08645 1.17895  11
   4 -16  -4 0.39365 1.49693   5
  -4 -16   4 -0.5092 1.04388   3
   3 -16  -4 24.7086 2.66165  11
  -3 -16   4 20.8003 2.43313   3
   2 -16  -4 72.5264 5.54079  11
  -2 -16   4 66.5980 4.85763   3
  -1 -16   4 72.0388 4.98238   3
   1 -16  -4 70.6709 4.55559   3
   1 -16  -4 77.0266 5.22889  11
   0 -16   4 6.78502 1.34391   3
   0 -16  -4 6.16570 1.54135   3
   0 -16   4 4.94000 1.23880   7
   0 -16  -4 3.55090 1.47347  11
   1 -16   4 105.244 6.77046   7
  -1 -16  -4 104.703 7.20614  11
   1 -16   4 107.291 6.97034   3
  -1 -16  -4 107.150 6.93712   3
   2 -16   4 18.7393 2.21536   7
  -2 -16  -4 24.5717 2.85861   3
   2 -16   4 15.5002 1.72835   3
  -2 -16  -4 21.0501 2.37461  11
   3 -16   4 0.72300 2.06196   7
  -3 -16  -4 1.76175 2.07893   3
  -3 -16  -4 0.79649 1.18389  11
  -4 -16  -4 0.63955 1.14694   3
   4 -16   4 -0.1162 0.92025   7
  -4 -16  -4 -0.0825 1.18715  11
  -5 -16  -4 0.40873 1.07378  11
   5 -16   4 1.39378 1.05553   7
  -5 -16  -4 3.79048 1.43919   3
  -6 -16  -4 11.3657 1.61352   3
   6 -16   4 12.7059 1.36443   7
  -6 -16  -4 16.0739 1.81546  11
  -7 -16  -4 36.1614 3.16858   3
   7 -16   4 34.5938 2.65190   7
  -7 -16  -4 37.6069 2.59785  11
  -8 -16  -4 46.1878 3.11127   3
   8 -16   4 39.9887 2.77359   7
  -7 -17   4 65.0253 4.06164   3
  -6 -17   4 10.5473 1.37449   3
   5 -17  -4 5.42237 0.95493  11
  -5 -17   4 4.15649 1.20175   3
   4 -17  -4 0.67727 0.80058  11
  -4 -17   4 1.37913 0.90413   3
   3 -17  -4 30.1421 2.51247  11
  -3 -17   4 32.7308 2.57102   3
  -2 -17   4 24.5038 2.21697   3
   1 -17  -4 89.9471 5.70117  11
  -1 -17   4 88.1770 5.59410   3
   0 -17  -4 28.5420 2.38294  11
   0 -17   4 23.0676 2.07648   3
   0 -17   4 31.0074 2.34259   7
   1 -17   4 8.86348 1.07633   3
  -1 -17  -4 6.83901 1.16543  11
  -1 -17  -4 8.26922 1.00777   3
   1 -17   4 10.6813 1.25578   7
   2 -17   4 62.5917 3.96551   7
  -2 -17  -4 62.6479 4.03969  11
  -2 -17  -4 54.8009 3.90035   3
  -3 -17  -4 78.4085 5.05805  11
   3 -17   4 75.4537 4.86011   7
  -3 -17  -4 75.9447 4.95673   3
  -4 -17  -4 13.5672 1.70760   3
  -4 -17  -4 12.5349 1.56671  11
   5 -17   4 2.02192 0.83027   7
  -5 -17  -4 0.38119 0.70003  11
  -5 -17  -4 2.14232 0.93885   3
   6 -17   4 83.5501 5.20480   7
  -6 -17  -4 88.7715 5.35399   3
  -7 -17  -4 5.91802 0.86346   3
  -4 -18   4 67.5038 4.21480   7
  -4 -18   4 67.5272 4.17528   3
  -3 -18   4 37.4785 2.38240   3
  -3 -18   4 32.9287 2.27419   7
   3 -18  -4 30.5452 2.42466  11
  -2 -18   4 0.95924 0.60731   7
  -2 -18   4 1.14522 0.55764   3
   2 -18  -4 -0.1701 0.67550  11
  -1 -18   4 2.12113 0.67607   7
   1 -18  -4 2.38463 0.72998  11
   0 -18  -4 18.1679 1.77217  11
   0 -18   4 18.6528 1.52841   7
   1 -18   4 1.19424 0.64134   7
  -1 -18  -4 -0.1745 0.79049  11
   2 -18   4 35.8993 2.40293   7
   3 -18   4 0.58954 0.54634   7
   4 -18   4 20.5413 1.64201   7
  16   0  -5 -0.2278 1.60419   4
  16   0  -5 -0.6360 1.64483   8
  15   0  -5 38.1826 4.30563   8
  15   0  -5 35.8030 4.56656   4
  14   0  -5 -0.4497 2.29884   4
  14   0  -5 -0.3611 3.87403  10
  14   0  -5 0.99223 2.42802   8
  13   0  -5 622.791 38.8598   8
  13   0  -5 678.218 39.6074  10
  13   0  -5 662.950 38.7051   4
  13   0  -5 628.033 38.1900   7
  12   0  -5 -0.3146 4.90005  10
  12   0  -5 0.50031 2.27173   7
  12   0  -5 1.26453 1.69075   9
  12   0  -5 0.39094 2.98714   8
  12   0  -5 -0.4550 2.62002   4
  11   0  -5 561.533 34.7518   9
  11   0  -5 558.784 35.3946   8
  11   0  -5 641.191 36.0725  10
  11   0  -5 592.807 35.2014   4
  10   0  -5 -1.7537 2.32892   4
  10   0  -5 0.32776 1.76374   7
  10   0  -5 0.07285 2.72264   8
  10   0  -5 3.82175 4.10090  10
  10   0  -5 1.29388 1.53200   9
   9   0  -5 35.1054 3.36502   7
   9   0  -5 35.5004 4.95555   8
   9   0  -5 39.6780 4.83552   4
   9   0  -5 37.6161 5.00429  10
   9   0  -5 42.7852 3.67537   9
   8   0  -5 0.32239 2.12918   4
  -8   0   5 -1.3591 3.25727   6
   8   0  -5 -2.9125 3.27893  10
   8   0  -5 -4.0563 2.41263   8
  -7   0   5 135.925 10.5628   6
  -6   0   5 -0.3170 2.33697   6
  -5   0   5 16.3748 3.36895   6
  -4   0   5 -0.4325 2.26666   6
  -3   0   5 319.849 20.4200   6
  -2   0   5 -1.0919 2.30867   6
  -1   0   5 41.6548 4.79118   6
   0   0   5 -0.7706 2.40188   6
  -1   0  -5 2557.83 164.283   1
   2   0   5 -0.0575 2.48083   6
   3   0   5 1030.25 61.3849   6
   4   0   5 27.2421 167.164   2
   5   0   5 44.1472 5.87024   6
   6   0   5 0.26796 3.56321   6
   7   0   5 1343.91 79.6911   6
   8   0   5 -0.9937 0.94351   3
   8   0   5 -0.8301 2.69308   6
   8   0   5 0.23398 1.26023   7
   9   0   5 51.8543 3.76050   7
  -9   0  -5 60.2711 10.1434   6
   9   0   5 40.2409 4.79363  10
   9   0   5 55.1133 3.76667   3
  10   0   5 0.78506 1.44110   7
  10   0   5 -0.0727 1.08634   3
 -10   0  -5 -3.3487 7.38786   6
  10   0   5 0.20446 2.21060  10
  11   0   5 272.541 17.5021  10
  11   0   5 256.981 16.9980   4
  11   0   5 305.117 16.7993   7
  12   0   5 -0.5605 1.81650   4
  12   0   5 2.10723 2.92183  10
  12   0   5 -1.0419 1.74853   7
  13   0   5 473.071 29.3404   4
  13   0   5 468.428 29.8050  10
  13   0   5 530.830 29.0837   7
  14   0   5 -0.2798 1.80268   4
  14   0   5 1.56362 2.91211  10
  14   0   5 2.03941 1.81054   7
  15   0   5 103.092 7.12805   4
  15   0   5 104.112 7.88038  10
  16   0   5 0.15327 1.29723   4
  16   0   5 -1.6404 1.74188  10
  17   0   5 48.5886 3.26219   4
  17  -1  -5 26.2090 3.44245   4
  17   1  -5 25.5041 2.85118   4
  16  -1  -5 -0.3532 1.72997   8
  16  -1  -5 -0.4976 1.52800   4
  16   1  -5 -1.1546 1.66348   4
  16   1  -5 -1.1530 1.51462   8
  15  -1  -5 81.4979 8.44072  10
  15  -1  -5 107.332 7.23915   4
  15  -1  -5 101.714 7.03642   8
  15   1  -5 92.3682 7.06342   4
  15   1  -5 91.0310 7.17710   8
  14  -1  -5 13.5518 2.82757   4
  14  -1  -5 17.4503 2.07074   9
  14  -1  -5 22.4113 5.16932  10
  14  -1  -5 21.0828 3.25464   8
  14  -1  -5 21.5251 2.69754   7
  14   1  -5 23.5981 4.59757  10
  14   1  -5 22.9260 3.55859   4
  14   1  -5 21.1780 3.18543   8
  13  -1  -5 83.9936 7.75006   8
  13  -1  -5 84.2327 6.95588   4
  13  -1  -5 74.3136 6.85655   7
  13  -1  -5 71.5052 8.70304  10
  13   1  -5 75.8951 8.76324  10
  13   1  -5 70.5145 7.21420   4
  13   1  -5 66.1513 7.31357   8
  12  -1  -5 1.84220 2.18661   7
  12  -1  -5 0.98878 4.74508  10
  12  -1  -5 2.85349 2.96978   8
  12  -1  -5 -0.6552 2.52174   4
  12  -1  -5 1.17132 1.58978   9
  12   1  -5 -1.5399 2.97378   8
  12   1  -5 3.11215 4.71140  10
  12   1  -5 1.75350 1.85702   9
  12   1  -5 -1.1541 2.63027   4
  12   1  -5 2.44050 2.15953   7
  11  -1  -5 441.825 25.8759   7
  11  -1  -5 413.859 26.1071   8
  11  -1  -5 425.966 26.8046  10
  11  -1  -5 447.339 25.9761   4
  11   1  -5 412.608 26.1017   8
  11   1  -5 396.614 25.3627   9
  11   1  -5 443.723 26.6744  10
  11   1  -5 398.010 25.2350   7
  11   1  -5 456.728 25.9955   4
  10  -1  -5 64.3053 6.75386   8
  10  -1  -5 69.7672 6.30973   4
  10  -1  -5 67.9142 5.36846   9
  10  -1  -5 71.1310 5.10382   7
  10   1  -5 76.1599 8.26618  10
  10   1  -5 72.1180 6.77955   8
  10   1  -5 75.2631 6.43354   4
  10   1  -5 70.6431 5.36626   7
  10   1  -5 69.8337 5.31414   9
   9  -1  -5 32.3796 4.98061  10
   9  -1  -5 40.2408 4.81991   4
   9  -1  -5 41.3432 3.37491   7
   9  -1  -5 41.0398 5.47681   8
   9   1  -5 42.8688 5.29264  10
   9   1  -5 39.6989 5.32628   8
   9   1  -5 48.6780 4.96673   4
   8  -1  -5 2.46754 5.33375  10
   8  -1  -5 14.1062 2.95335   8
  -8  -1   5 8.76857 3.71360   6
   8  -1  -5 14.9657 2.81193   4
   8   1  -5 8.21305 3.54292  10
   8   1  -5 6.87100 2.62576   8
   8   1  -5 11.0837 2.55388   4
  -7  -1   5 1377.11 82.6353   6
  -7   1   5 1380.17 81.8923   6
  -6  -1   5 86.2283 7.79848   6
  -6   1   5 73.4360 6.84154   6
  -5  -1   5 24.9013 4.23811   6
  -5   1   5 26.6960 3.83382   6
  -4  -1   5 3.15689 2.72194   6
  -4   1   5 2.71770 3.20721   6
  -3  -1   5 45.0087 5.79213   6
  -3   1   5 45.8084 5.34539   6
  -2  -1   5 5.05257 2.74686   6
  -2   1   5 6.91685 2.69192   6
  -1  -1   5 32.2218 4.46708   6
  -1   1   5 32.6732 4.23642   6
   0  -1   5 64.2299 6.79435   6
   0   1   5 57.6550 6.38436   6
   1  -1   5 190.487 13.6079   6
   1   1   5 202.382 13.5945   6
   2  -1   5 93.8272 8.30856   6
   2   1   5 94.8977 8.31249   6
   3  -1   5 249.046 17.1311   6
   3   1   5 272.229 17.4498   6
   4  -1   5 636.911 39.0588   6
   4   1   5 610.044 38.1469   6
   5  -1   5 1563.98 94.8753   6
   5   1   5 1655.97 95.2833   6
   6  -1   5 105.676 9.22210   6
   6   1   5 109.803 9.96210   6
   7  -1   5 57.4958 6.37445   6
   7   1   5 63.4281 7.64706   6
   8  -1   5 30.4293 3.80188  10
  -8  -1  -5 45.0133 8.23304   6
   8  -1   5 31.9758 2.78261   7
   8  -1   5 25.9039 4.66116   6
   8  -1   5 30.8761 2.69298   3
   8   1   5 32.7159 2.86309   3
   8   1   5 40.0940 5.07664   6
   8   1   5 33.9192 3.04265   7
  -9  -1  -5 64.4516 9.85074   6
   9  -1   5 41.7921 3.49672   3
   9  -1   5 47.9592 3.68711   7
   9  -1   5 52.7186 4.73929  10
   9   1   5 57.1416 3.87998   7
   9   1   5 45.8501 3.72153   3
  -9   1  -5 52.4878 9.34756   6
   9   1   5 51.7088 4.80233  10
   9   1   5 44.2283 5.65084   6
  10  -1   5 68.4373 4.69987   7
  10  -1   5 61.9788 4.45194   3
  10  -1   5 61.4716 5.13848   4
 -10  -1  -5 66.0008 11.4213   6
  10  -1   5 62.2373 5.72528  10
  10   1   5 70.1104 5.87405  10
  10   1   5 76.0739 4.90988   7
 -10   1  -5 67.0932 18.9661   6
  10   1   5 64.4848 4.71009   3
  11  -1   5 60.3114 5.28938  10
  11  -1   5 44.0933 4.51239   4
 -11  -1  -5 31.4492 12.0504   6
  11  -1   5 56.3467 4.24225   7
  11   1   5 60.7160 5.79108  10
  11   1   5 48.9423 4.63385   4
  11   1   5 50.3537 4.22068   7
  12  -1   5 0.26818 2.61779  10
  12  -1   5 1.06868 1.97525   4
  12  -1   5 1.64008 1.68257   7
  12   1   5 -1.4103 1.89843   4
  12   1   5 1.40918 2.08278   7
  12   1   5 1.20788 3.01223  10
  13  -1   5 16.2156 2.34777   7
  13  -1   5 21.2284 3.55532  10
  13  -1   5 21.5854 2.81166   4
  13   1   5 22.6065 3.87299  10
  13   1   5 21.2781 2.88010   4
  14  -1   5 120.983 9.44694  10
  14  -1   5 132.643 8.76005   4
  14  -1   5 147.976 8.50972   7
  14   1   5 116.282 8.43808   7
  14   1   5 127.427 9.69290  10
  14   1   5 139.719 8.85161   4
  15  -1   5 59.1286 5.25378   7
  15  -1   5 50.6014 5.60915  10
  15   1   5 57.7244 4.52175   4
  16  -1   5 1.98291 2.81589  10
  16  -1   5 2.85159 1.32733   4
  16   1   5 2.51574 1.35156   4
  17  -1   5 4.43749 1.18628   4
  17   1   5 4.91671 1.00678   4
  17  -2  -5 26.7413 2.62237   4
  17   2  -5 24.1629 2.56955   4
  17   2  -5 31.1685 3.48965   8
  16  -2  -5 4.03206 1.79645   4
  16  -2  -5 7.44582 2.30150   8
  16   2  -5 1.57291 1.59759   4
  16   2  -5 5.48292 1.82274   8
  15  -2  -5 31.9214 4.79155  10
  15  -2  -5 36.4737 4.67270   8
  15   2  -5 37.9045 4.30854   4
  15   2  -5 43.0499 4.45356   8
  14  -2  -5 42.9951 5.04335   8
  14  -2  -5 41.2101 3.75025   9
  14  -2  -5 47.0930 5.15044   4
  14  -2  -5 37.0234 4.29488   7
  14  -2  -5 38.1875 5.79393  10
  14   2  -5 56.1857 5.43313   8
  14   2  -5 48.0570 5.28750   4
  13  -2  -5 23.5396 4.19959   4
  13   2  -5 21.9362 5.17275   8
  13   2  -5 31.5979 6.30395  10
  13   2  -5 13.9241 3.51037   4
  12  -2  -5 234.006 15.3946   8
  12  -2  -5 223.263 16.3985  10
  12  -2  -5 239.990 15.1270   4
  12  -2  -5 219.590 14.3791   7
  12  -2  -5 225.659 14.4935   9
  12   2  -5 238.135 16.0454  10
  12   2  -5 253.214 15.2111   4
  12   2  -5 243.108 15.4619   8
  11  -2  -5 385.802 23.9715   9
  11  -2  -5 416.168 24.3480   4
  11  -2  -5 399.751 23.7726   7
  11  -2  -5 388.272 25.4097  10
  11  -2  -5 400.918 24.6582   8
  11  -2  -5 361.587 23.9544   5
  11   2  -5 433.845 24.4799   4
  11   2  -5 388.053 23.7154   7
  11   2  -5 405.846 24.6903   8
  11   2  -5 416.797 25.2413  10
  10  -2  -5 -1.8849 1.58724   5
  10  -2  -5 1.41449 1.63006   9
  10  -2  -5 0.52242 2.61239   8
  10  -2  -5 -1.5087 1.42737   7
  10  -2  -5 0.44265 2.43591   4
  10  -2  -5 4.57889 4.01110  10
  10   2  -5 -0.6308 2.31165   4
  10   2  -5 -1.4817 2.71362   9
  10   2  -5 0.78249 2.69900   8
  10   2  -5 2.35680 1.89511   7
   9  -2  -5 217.785 13.3319   7
  -9  -2   5 183.774 16.9606   6
   9  -2  -5 239.590 14.0364   4
   9  -2  -5 227.547 14.3901   8
   9  -2  -5 209.859 13.5443   5
   9  -2  -5 222.084 13.5490   9
   9  -2  -5 222.749 14.6682  10
   9   2  -5 209.503 14.2017   8
   9   2  -5 231.675 14.9436  10
   9   2  -5 235.523 13.9977   4
   9   2  -5 202.231 13.2773   7
   8  -2  -5 4.61970 2.25796   4
  -8  -2   5 2.53644 3.56739   6
   8  -2  -5 8.40509 2.85210   8
   8  -2  -5 3.07253 1.64008   9
   8   2  -5 5.92092 2.45959   4
   8   2  -5 5.51636 2.50538   8
  -7  -2   5 227.777 16.8332   6
  -6  -2   5 3.35250 3.05363   6
  -6   2   5 3.97236 2.48187   6
  -5  -2   5 79.5128 7.98150   6
  -5   2   5 66.9735 6.26802   6
  -4  -2   5 560.216 35.4426   6
  -4   2   5 579.220 34.5661   6
  -3  -2   5 330.528 21.7255   6
   3  -2  -5 335.810 20.0608   6
  -2  -2   5 166.574 12.5540   6
  -2   2   5 174.534 11.8135   6
  -1  -2   5 105.480 8.96984   6
  -1   2   5 104.495 8.36961   6
   0  -2   5 2412.84 146.500   1
   0  -2  -5 2094.34 148.666   1
   0   2  -5 2401.49 379.528   2
   0   2   5 2522.71 379.871   2
   1  -2   5 670.432 41.4464   6
   1   2   5 696.241 41.2974   6
   2  -2   5 2775.16 164.117   1
  -2  -2  -5 2343.71 174.265   1
  -2   2  -5 3239.33 607.663   2
   2   2   5 2867.22 434.983   2
   3  -2   5 1188.44 75.8409   6
   3   2   5 1380.19 76.9519   6
   4   2   5 798.216 48.3995   6
   5  -2   5 2145.06 126.810   6
   5   2   5 2178.89 127.407   6
  -6  -2  -5 443.749 31.9306   6
   6  -2   5 504.625 30.1288   6
   6   2   5 514.150 31.1871   6
  -7  -2  -5 124.559 12.7600   6
   7  -2   5 96.6868 9.30488   6
   7   2   5 135.482 10.7716   6
  -8  -2  -5 10.7229 6.60336   6
   8  -2   5 7.84333 2.32322  10
   8  -2   5 8.12171 1.17212   3
   8  -2   5 8.02760 1.50964   7
   8   2   5 5.45983 1.57491   7
   8   2   5 5.51073 3.68262   6
   9  -2   5 77.3354 5.78362   4
   9  -2   5 78.7921 5.27244   3
   9  -2   5 80.4821 5.46668   7
   9  -2   5 77.2212 6.21472  10
   9   2   5 89.0527 8.17796   6
   9   2   5 83.1452 5.57820   3
   9   2   5 91.3551 6.91681  10
   9   2   5 86.2722 5.67092   7
  10  -2   5 21.7119 2.23888   3
  10  -2   5 29.8019 2.85783   7
  10  -2   5 28.5045 4.09166  10
  10  -2   5 25.6871 3.36899   4
 -10  -2  -5 25.9437 9.18835   6
  10   2   5 30.1656 4.55010  10
  10   2   5 28.8727 3.39861   7
  11  -2   5 59.2019 5.15694   4
 -11  -2  -5 58.9538 12.6400   6
  11  -2   5 63.2953 5.94794  10
  11  -2   5 69.5419 4.75162   7
  11   2   5 64.2860 5.11218   4
  11   2   5 60.9423 5.19388   7
  11   2   5 63.3931 6.39407  10
  12  -2   5 67.1269 5.84658   4
  12  -2   5 70.0392 5.32319   7
  12  -2   5 88.4747 6.69443  10
  12   2   5 80.3217 7.18585  10
  12   2   5 73.2797 5.92593   4
  12   2   5 75.0773 5.70889   7
  13  -2   5 2.49756 1.63748   7
  13  -2   5 3.86060 2.86330  10
  13  -2   5 2.55430 2.06133   4
  13   2   5 3.27749 2.18961   7
  13   2   5 2.80996 3.38654  10
  13   2   5 2.11825 2.02814   4
  14  -2   5 0.04265 1.77937   4
  14  -2   5 0.75470 1.55000   7
  14  -2   5 1.33611 2.48951  10
  14   2   5 -0.0829 1.71134   4
  14   2   5 -1.8066 3.21101  10
  15  -2   5 69.6060 5.42458   7
  15  -2   5 66.5084 4.98209   4
  15  -2   5 64.5781 6.08437  10
  15   2   5 67.5436 5.56096   4
  16  -2   5 -0.8839 1.13433   7
  16  -2   5 -1.2772 2.28100  10
  16  -2   5 1.04230 1.33484   4
  16   2   5 1.39265 1.38164   4
  17   2   5 12.6663 1.52875   4
  17  -3  -5 3.01112 1.22297   4
  17   3  -5 5.95217 2.04705   8
  17   3  -5 2.18715 1.46701   4
  16  -3  -5 27.8172 3.07733   4
  16  -3  -5 27.8686 3.29375   8
  16   3  -5 26.6885 3.22832   8
  16   3  -5 21.1465 2.99519   4
  15  -3  -5 8.29705 2.21609   4
  15  -3  -5 5.27443 3.53663  10
  15  -3  -5 13.6515 2.59338   8
  15   3  -5 14.7974 2.93942   4
  15   3  -5 10.3104 2.47805   8
  14  -3  -5 7.94509 2.24889   7
  14  -3  -5 5.56304 1.50544   9
  14  -3  -5 4.74064 2.13654   4
  14  -3  -5 6.69005 2.54073   8
  14  -3  -5 3.53139 4.63708  10
  14   3  -5 6.80230 2.63046   4
  14   3  -5 6.65897 2.76815   8
  13  -3  -5 16.1583 5.68438  10
  13  -3  -5 21.0373 2.76673   7
  13  -3  -5 24.1973 3.33256   8
  13  -3  -5 19.4261 2.37238   9
  13  -3  -5 13.2104 3.05103   4
  13   3  -5 17.5042 3.53239   8
  13   3  -5 16.2183 2.93368   4
  12  -3  -5 81.2717 5.99998   9
  12  -3  -5 75.5626 5.65687   5
  12  -3  -5 76.8243 5.89597   7
  12  -3  -5 86.8848 7.29908   8
  12  -3  -5 86.3074 6.94142   4
  12  -3  -5 62.9785 8.99311  10
  12   3  -5 81.1049 7.37654   8
  12   3  -5 88.5145 7.07104   4
  11  -3  -5 9.02187 4.43786  10
  11  -3  -5 9.98242 3.26780   8
  11  -3  -5 8.67466 2.02772   9
  11  -3  -5 9.44017 2.81216   4
  11  -3  -5 8.07759 1.96572   7
  11   3  -5 10.9346 3.02290   8
  11   3  -5 12.9107 3.07596   4
  11   3  -5 11.5101 4.16255  10
  10  -3  -5 816.672 49.0621   7
  10  -3  -5 836.987 49.8556   8
  10  -3  -5 771.698 49.0885   5
  10  -3  -5 793.784 50.1148  10
  10  -3  -5 850.054 49.5279   4
  10  -3  -5 843.912 49.3171   9
  10   3  -5 837.479 49.8358   8
  10   3  -5 917.327 49.6484   4
  10   3  -5 883.768 50.0167  10
   9  -3  -5 511.543 30.8435   4
   9  -3  -5 514.747 30.5928   9
  -9  -3   5 452.033 34.5184   6
   9  -3  -5 522.443 31.1829   8
   9  -3  -5 574.745 31.4543  10
   9  -3  -5 468.273 31.0779   5
   9   3  -5 536.561 30.8715   4
   9   3  -5 506.585 31.0087   8
   9   3  -5 533.483 31.3937  10
   8  -3  -5 203.225 12.5550   8
   8  -3  -5 182.654 11.5725   9
  -8  -3   5 169.158 15.2386   6
   8  -3  -5 165.925 12.4550  10
   8  -3  -5 194.542 13.1398   4
   8   3  -5 195.380 12.0321   4
  -7  -3   5 31.1758 5.93470   6
  -6  -3   5 739.501 46.2234   6
  -5  -3   5 4.94585 3.79543   6
  -5   3   5 7.52501 2.51012   6
  -4  -3   5 608.499 39.7845   6
  -4   3   5 669.036 38.5263   6
  -3  -3   5 3.91409 3.31648   6
  -2  -3   5 175.414 12.6029   6
   2  -3  -5 161.605 11.1530   6
  -2   3   5 164.827 11.4715   6
  -1  -3   5 591.917 36.6860   6
   1  -3  -5 584.942 35.9143   6
  -1   3   5 605.245 36.0222   6
   0  -3  -5 3026.76 176.796   6
   1  -3   5 567.201 34.8522   6
  -1  -3  -5 548.572 34.8025   6
   1   3   5 579.264 34.6539   6
  -2  -3  -5 1524.48 91.6985   6
   2  -3   5 1546.10 91.3983   6
   2   3   5 1568.86 91.3655   6
   3  -3   5 13.5739 4.06112   6
  -3  -3  -5 14.8910 4.75545   6
   3   3   5 13.4786 4.04066   6
  -4  -3  -5 28.0685 5.92277   6
   4  -3   5 15.9529 4.09405   6
   4   3   5 23.2137 4.99735   6
   5  -3   5 4.80615 3.20699   6
  -5  -3  -5 8.54317 5.33704   6
   5   3   5 8.81136 4.49080   6
   6  -3   5 246.235 17.7390   6
  -6  -3  -5 256.561 19.7201   6
   6   3   5 294.172 18.9708   6
  -7  -3  -5 73.9409 10.4725   6
   7   3   5 69.6492 8.19929   6
   7   3   5 55.9194 4.22672   3
   8  -3   5 47.0316 4.05787   4
  -8  -3  -5 65.2717 9.68987   6
   8  -3   5 52.6296 3.79860   7
   8  -3   5 47.9233 3.53624   3
   8  -3   5 51.9387 4.63808  10
   8   3   5 61.4421 7.96625   6
   8   3   5 52.7063 3.95921   3
  -9  -3  -5 2.78043 6.95424   6
   9  -3   5 3.72036 1.74002   4
   9  -3   5 2.71872 1.31491   7
   9  -3   5 -0.2667 2.06875  10
   9  -3   5 1.23417 0.87498   3
   9   3   5 2.68625 1.35209   3
   9   3   5 0.81104 1.91448   7
   9   3   5 1.73659 5.15363  10
   9   3   5 -0.5272 3.35189   6
 -10  -3  -5 58.6610 11.2880   6
  10  -3   5 43.9705 3.66488   7
  10  -3   5 36.8214 2.97363   3
  10  -3   5 51.1604 4.65314  10
  10  -3   5 42.5065 4.30970   4
  10   3   5 41.6419 5.42552  10
  10   3   5 45.3717 5.69918   6
  11  -3   5 88.8965 7.06956   4
  11  -3   5 100.307 6.68593   7
  11  -3   5 112.366 7.83658  10
 -11  -3  -5 62.2672 20.8398   6
  11   3   5 111.081 7.30693   7
  11   3   5 100.906 7.30170   4
  11   3   5 107.281 8.53410  10
  12  -3   5 22.6219 3.53047  10
  12  -3   5 31.4939 3.30931   4
  12  -3   5 27.2428 2.76640   7
  12   3   5 35.8408 4.00349   4
  12   3   5 24.5526 4.41510  10
  12   3   5 37.0479 4.00073   7
  13  -3   5 0.95975 1.78797   4
  13  -3   5 0.53996 1.48950   7
  13  -3   5 2.35939 2.61214  10
  13   3   5 1.49555 1.96345   4
  13   3   5 3.08422 3.18331  10
  14  -3   5 36.9234 3.48988   7
  14  -3   5 38.6340 5.27611  10
  14  -3   5 36.7894 3.86673   4
  14   3   5 44.1923 4.14116   4
  15  -3   5 34.5730 4.59841  10
  15  -3   5 33.0369 3.40320   4
  15  -3   5 36.8572 3.26967   7
  16  -3   5 53.9577 3.51588   7
  16  -3   5 46.3471 3.37331   4
  17   3   5 58.7632 3.87783   4
  17  -4  -5 1.12702 1.14935   4
  16  -4  -5 17.6268 2.23222   4
  16   4  -5 20.1594 2.73507   8
  16   4  -5 12.6256 2.38848   4
  15  -4  -5 29.0687 5.40999  10
  15  -4  -5 23.1042 2.97245   8
  15   4  -5 23.7118 3.41161   4
  14  -4  -5 75.0075 5.90462   8
  14  -4  -5 53.1325 4.95695   7
  14  -4  -5 69.7737 5.54305   4
  14  -4  -5 63.0760 4.71854   9
  14  -4  -5 54.3263 7.24995  10
  14   4  -5 62.5232 5.70629   4
  14   4  -5 67.8749 6.08951   8
  13  -4  -5 14.2764 2.68726   4
  13  -4  -5 21.3341 2.55259   9
  13  -4  -5 18.0811 2.14769   5
  13  -4  -5 21.1483 3.51821   8
  13  -4  -5 17.6503 4.89494  10
  13  -4  -5 17.0261 2.43250   7
  13   4  -5 16.5620 2.92743   4
  13   4  -5 21.0711 3.45884   8
  12  -4  -5 230.627 15.1555   7
  12  -4  -5 239.553 17.3959  10
  12  -4  -5 245.589 15.4748   9
  12  -4  -5 260.705 15.9188   4
  12  -4  -5 249.478 16.0305   8
  12  -4  -5 237.181 15.1565   5
  12   4  -5 283.660 16.0239   4
  12   4  -5 257.217 16.3224   8
  11  -4  -5 83.8682 9.37131  10
  11  -4  -5 105.601 8.21055   8
  11  -4  -5 94.5684 7.21405   9
  11  -4  -5 98.2331 6.88673   5
  11  -4  -5 98.0218 6.83817   7
  11  -4  -5 107.241 7.87617   4
  11   4  -5 117.628 7.86178   4
  11   4  -5 108.325 8.44090   8
 -10  -4   5 99.8580 13.7040   6
  10  -4  -5 100.862 9.19774  10
  10  -4  -5 108.044 7.07968   5
  10  -4  -5 108.549 9.90046   4
  10  -4  -5 105.720 6.97975   7
   9  -4  -5 5.33908 2.49121   4
   9  -4  -5 -2.3219 3.02234  10
   9  -4  -5 2.43770 1.78158   9
   9  -4  -5 4.23515 1.50831   5
   9  -4  -5 0.57858 2.68551   8
  -9  -4   5 -0.0503 4.72834   6
   9  -4  -5 1.33546 1.40132   7
   9   4  -5 3.14895 2.43356   4
   8  -4  -5 62.9567 6.06516  10
  -8  -4   5 53.0729 8.47119   6
   8  -4  -5 55.9848 5.99949   8
   8  -4  -5 56.6160 4.95226   5
   8  -4  -5 56.7841 4.61484   9
   8  -4  -5 58.0440 5.33777   4
   8   4  -5 50.7906 5.22539   4
   7  -4  -5 364.982 21.4852   8
  -7  -4   5 316.119 23.9579   6
   7  -4  -5 328.325 20.2571   9
  -6  -4   5 0.98359 3.65983   6
  -5  -4   5 28.7711 5.57999   6
  -5   4   5 24.0822 3.46572   6
  -4  -4   5 118.776 10.7565   6
  -4   4   5 109.401 8.25909   6
  -3  -4   5 220.642 15.9876   6
  -3   4   5 212.840 14.3960   6
   2  -4  -5 482.473 30.1884   6
  -2   4   5 519.464 30.6998   6
   1  -4  -5 19.3531 3.89039   6
  -1   4   5 18.1873 3.69771   6
   0  -4  -5 256.731 17.7866   6
   0   4   5 268.965 17.5037   6
   1   4   5 674.131 41.0418   6
  -2  -4  -5 18.3074 5.02914   6
   2  -4   5 21.4399 4.60443   6
   2   4   5 18.4496 4.52926   6
  -3  -4  -5 454.997 30.2939   6
   3  -4   5 469.228 29.3902   6
   3   4   5 486.159 29.8578   6
   4  -4   5 728.284 45.5401   6
  -4  -4  -5 732.840 47.0006   6
   4   4   5 807.980 46.5724   6
   5  -4   5 10.2890 3.33444   6
  -5  -4  -5 12.7373 5.63398   6
   5   4   5 12.4914 4.63924   6
   6  -4   5 39.8439 5.15198   6
  -6  -4  -5 33.6125 7.47423   6
   6   4   5 31.8328 5.81575   6
  -7  -4  -5 4.30185 6.15122   6
   7  -4   5 -0.9058 1.84820  10
   7  -4   5 0.09666 1.13061   7
   7   4   5 -1.5832 3.91632   6
   7   4   5 0.96498 1.24095   3
  -8  -4  -5 303.544 23.1983   6
   8  -4   5 277.911 16.9418   7
   8  -4   5 296.985 17.6324  10
   8   4   5 282.673 17.2548   7
   8   4   5 296.023 20.2936   6
   8   4   5 262.242 17.0165   3
   9  -4   5 81.1812 6.23706   4
   9  -4   5 100.746 7.08792  10
  -9  -4  -5 107.851 13.6973   6
   9  -4   5 95.3384 5.94665   7
   9  -4   5 84.4780 5.58613   3
   9   4   5 85.0559 6.31606   7
   9   4   5 93.1051 9.74926   6
  10  -4   5 486.472 27.7229   7
  10  -4   5 494.422 28.4789  10
 -10  -4  -5 484.748 34.8607   6
  10   4   5 431.109 27.7526   7
  10   4   5 452.730 29.8577   6
  11  -4   5 398.010 24.4961   4
 -11  -4  -5 398.615 33.1053   6
  11  -4   5 422.915 25.1142  10
  11  -4   5 422.161 24.2674   7
  11   4   5 374.775 25.0974  10
  11   4   5 427.138 24.6159   4
  12  -4   5 5.51334 2.06620   4
 -12  -4  -5 37.1599 22.1684   6
  12  -4   5 7.69888 1.75580   7
  12  -4   5 6.52606 2.77529  10
  12   4   5 8.26922 2.23379   4
  12   4   5 4.16832 3.34115  10
  13  -4   5 94.2070 7.45401   4
  13  -4   5 105.082 7.12030   7
  13  -4   5 117.663 8.28012  10
  13   4   5 120.340 7.68828   4
  13   4   5 104.556 9.77114  10
  14  -4   5 23.6602 2.35548   7
  14  -4   5 24.6637 3.43832   4
  14  -4   5 17.2180 3.23658  10
  14   4   5 25.0009 3.39061   4
  15  -4   5 21.5856 2.65811   4
  15  -4   5 23.1132 2.63182   7
  15  -4   5 26.6361 4.14073  10
  15   4   5 22.5708 2.78356   4
  16  -4   5 53.8535 4.87888  10
  16  -4   5 64.5418 4.17644   7
  16  -5  -5 4.71369 1.68541   4
  16   5  -5 2.50450 1.50608   4
  16   5  -5 7.57509 1.68869   8
  15  -5  -5 0.17828 2.25832   8
  15  -5  -5 0.93450 2.73000  10
  15  -5  -5 0.59562 1.70523   4
  15   5  -5 0.26653 1.56724   4
  15   5  -5 0.50732 1.78214   8
  14  -5  -5 45.1947 4.40950   4
  14  -5  -5 39.6934 3.40241   9
  14  -5  -5 45.0238 4.80705   8
  14  -5  -5 35.9793 3.86995   7
  14  -5  -5 30.8969 4.79173  10
  14   5  -5 37.4197 4.37976   4
  14   5  -5 40.8079 4.98027   8
  13  -5  -5 5.21495 3.97746  10
  13  -5  -5 4.48186 2.46859   4
  13  -5  -5 7.74696 1.60823   5
  13  -5  -5 9.44565 2.96360   8
  13  -5  -5 3.90261 1.79464   7
  13  -5  -5 7.50592 1.76380   9
  13   5  -5 5.05546 2.35034   4
  13   5  -5 5.34473 2.76953   8
  12  -5  -5 60.8567 5.84655   4
  12  -5  -5 67.3324 5.21076   9
  12  -5  -5 51.6372 4.72639   7
  12  -5  -5 68.3726 6.65827   8
  12  -5  -5 63.0252 8.19914  10
  12  -5  -5 67.8296 5.27252   5
  12   5  -5 71.6803 8.13945   4
  12   5  -5 60.2156 6.63796   8
  11  -5  -5 238.498 14.5821   4
  11  -5  -5 231.571 14.1948   9
  11  -5  -5 235.424 14.9086   8
  11  -5  -5 216.666 15.3647  10
  11  -5  -5 213.544 13.8224   7
  11  -5  -5 238.806 14.0141   5
  11   5  -5 214.660 15.0286   8
 -10  -5   5 148.473 17.3766   6
  10  -5  -5 157.800 10.0400   5
  10  -5  -5 142.383 11.3997  10
  10  -5  -5 168.859 10.7121   4
  10  -5  -5 167.928 10.3181   9
  10  -5  -5 155.380 11.1947   8
  -9  -5   5 60.6302 10.1324   6
   9  -5  -5 65.3177 4.98429   7
   9  -5  -5 81.0749 6.70875   8
   9  -5  -5 73.3838 5.26709   5
   9  -5  -5 71.7816 5.50909   9
   9  -5  -5 76.3513 6.25810   4
   9  -5  -5 71.5660 6.95744  10
   9   5  -5 70.4844 5.90005   4
   8  -5  -5 1160.93 68.4480  11
   8  -5  -5 1154.29 68.4752   5
   8  -5  -5 1206.28 69.0029   8
  -8  -5   5 1249.57 74.0720   6
   8  -5  -5 1070.03 68.3187   7
   8  -5  -5 1234.08 68.5981   9
   8  -5  -5 1209.08 68.7707   4
   8   5  -5 1117.73 68.7543   4
  -7  -5   5 123.643 12.5800   6
   7  -5  -5 116.269 8.43601   4
   7  -5  -5 130.451 8.86032   8
   7  -5  -5 119.278 7.79068   5
   7  -5  -5 118.813 7.73114  11
  -6  -5   5 64.8725 8.86818   6
  -5  -5   5 6.26468 4.23000   6
  -4   5   5 134.010 11.5641   6
  -3  -5   5 181.214 14.5329   6
  -3   5   5 183.119 12.5603   6
  -2  -5   5 138.003 12.0173   6
   2  -5  -5 132.691 9.79831   6
  -2   5   5 147.563 10.5411   6
  -1  -5   5 108.455 10.2155   6
   1  -5  -5 105.947 8.91269   6
  -1   5   5 105.512 9.03268   6
   0  -5  -5 97.9791 10.4759   6
   0  -5   5 97.3743 9.77099   6
   0   5   5 103.826 8.98497   6
  -1  -5  -5 357.390 24.1009   6
   1  -5   5 401.612 24.3792   6
   1   5   5 334.391 26.6367   6
   2  -5   5 1620.04 96.5649   6
  -2  -5  -5 1569.14 96.9721   6
   2   5   5 1694.57 96.6095   6
   3  -5   5 429.741 27.8114   6
  -3  -5  -5 446.573 29.1640   6
   3   5   5 445.170 28.3441   6
  -4  -5  -5 89.7910 10.5018   6
   4  -5   5 82.1741 7.82572   6
   4   5   5 85.1978 9.49463   6
   5  -5   5 3.06250 2.69746   6
  -5  -5  -5 1.07538 5.08775   6
   5   5   5 2.89850 4.01045   6
   6  -5   5 20.6384 2.71052  10
   6  -5   5 12.6997 2.40637   5
  -6  -5  -5 8.59902 5.88131   6
   6   5   5 19.1839 2.54675   3
   6   5   5 21.6764 5.41219   6
   7  -5   5 157.329 10.3981  10
  -7  -5  -5 125.701 18.7358   6
   7  -5   5 160.851 9.74862   7
   7  -5   5 149.163 9.57706   3
   7   5   5 176.278 9.98069   3
   8  -5   5 115.943 7.83175   4
   8  -5   5 119.642 7.36967   7
   8  -5   5 105.262 7.06318   3
  -8  -5  -5 114.703 12.0418   3
   8  -5   5 125.752 8.32861  10
  -8  -5  -5 135.069 15.2039   6
   8   5   5 106.838 11.5853   6
   9  -5   5 32.2447 3.11978   7
   9  -5   5 23.8234 2.14789   3
   9  -5   5 28.0612 3.66174   4
  -9  -5  -5 25.1527 8.16015   6
   9   5   5 34.8895 6.37003   6
  10  -5   5 0.22976 1.80255   4
  10  -5   5 2.79861 2.39536  10
  10  -5   5 0.03042 1.34103   7
 -10  -5  -5 2.64038 8.99640   6
  10   5   5 -2.2379 4.09847   6
 -11  -5  -5 26.4370 10.9369   6
  11  -5   5 37.7080 4.20692   4
  11  -5   5 41.4840 3.52535   7
  11  -5   5 46.2062 4.99932  10
  11   5   5 44.2661 4.36223   4
  12  -5   5 36.1180 3.20363   7
  12  -5   5 36.8607 4.58176  10
 -12  -5  -5 8.54027 15.1359   6
  12  -5   5 30.7746 4.01338   4
  12   5   5 38.7815 4.23978   4
  12   5   5 33.5347 3.88721   8
  13  -5   5 2.81369 1.41405   7
  13  -5   5 2.67139 1.79186   4
  13  -5   5 3.49432 2.40187  10
  13   5   5 1.30281 1.87331   4
  14  -5   5 18.4797 1.97075   7
  14  -5   5 16.4084 2.13314   4
  14   5   5 23.6233 3.11256   4
  15  -5   5 35.7796 4.40824  10
  15  -5   5 30.7071 2.78082   7
  15   5   5 35.9853 3.19532   4
  16  -5   5 46.7796 3.95001  10
  16  -5   5 38.7580 3.03868   7
  16   5   5 46.2325 3.28321   4
  16  -6  -5 19.5764 2.17473   4
  16   6  -5 15.0616 2.27903   8
  15  -6  -5 9.27702 2.58349   8
  15  -6  -5 10.2120 1.83576   4
  15  -6  -5 6.80258 2.39871  10
  15   6  -5 7.21080 1.79508   4
  15   6  -5 11.7495 2.09324   8
  14  -6  -5 85.3273 9.27741  10
  14  -6  -5 69.0603 5.38350   7
  14  -6  -5 81.6231 5.46210   9
  14  -6  -5 84.1093 5.95933   4
  14  -6  -5 75.6974 5.21807   5
  14  -6  -5 83.1999 6.30958   8
  14   6  -5 74.1387 6.46054   8
  13  -6  -5 1.04001 1.72722   7
  13  -6  -5 -0.0687 2.25244   4
  13  -6  -5 0.43359 3.87677  10
  13  -6  -5 2.50017 1.49918   9
  13  -6  -5 1.89778 2.82793   8
  13  -6  -5 0.80061 1.31647   5
  13   6  -5 3.87276 2.11663   4
  13   6  -5 1.69885 2.62523   8
  12  -6  -5 -1.1222 2.98172   8
  12  -6  -5 2.44104 1.61893   5
  12  -6  -5 0.70868 1.83781   9
  12  -6  -5 2.63142 2.42891   4
  12  -6  -5 1.21375 1.56851   7
  12  -6  -5 -0.0460 4.26440  10
  12   6  -5 2.89522 2.23503   4
  12   6  -5 0.60841 3.29316   8
  11  -6  -5 112.982 7.67082   7
  11  -6  -5 117.438 8.50279   4
  11  -6  -5 124.666 9.19737   8
  11  -6  -5 114.368 9.70269  10
  11  -6  -5 117.847 8.07315   9
  11  -6  -5 116.598 7.80783   5
 -11  -6   5 83.2771 14.8412   6
  11   6  -5 132.825 8.46653   4
  11   6  -5 112.531 9.16104   8
 -10  -6   5 104.558 15.8261   6
  10  -6  -5 96.7515 6.89354   9
  10  -6  -5 97.5271 8.23820   8
  10  -6  -5 94.2485 8.32101  10
  10  -6  -5 95.1851 6.74067   5
  10  -6  -5 91.1136 6.42794   7
  10  -6  -5 96.3077 7.38543   4
  10   6  -5 111.861 7.30861   4
   9  -6  -5 193.657 11.6732   7
   9  -6  -5 206.450 12.5538   9
  -9  -6   5 155.791 17.6119   6
   9  -6  -5 179.894 12.8588  10
   9  -6  -5 212.209 12.6849   4
   9   6  -5 174.516 12.0040   4
  -8  -6   5 4.10183 5.25438   6
   8  -6  -5 7.20379 3.13378  10
   8  -6  -5 5.92512 1.66470  11
   8  -6  -5 5.25800 1.58069   7
   8  -6  -5 2.45798 1.82119   9
   8  -6  -5 4.54337 3.08861   8
   8  -6  -5 4.27708 1.68045   5
   8  -6  -5 4.82242 2.45577   4
   7  -6  -5 95.6334 6.09175   9
   7  -6  -5 81.5071 7.31973   8
   7  -6  -5 87.1496 5.91440  11
   7  -6  -5 82.4505 5.84948   5
   7  -6  -5 76.0799 7.45272   4
[truncated: 620,703 more chars]
