# Supplementary material for: Property-Driven Design of Thermally Robust Organophosphorus Ionic Liquids for High-Temperature Applications
Source: ACS Appl Eng Mater. 2025 May 5;3(5):1468–82. doi: 10.1021/acsaenm.5c00221 (PMC12117501; doi:10.1021/acsaenm.5c00221)
Supplement: Supplementary file 2 [file em5c00221_si_002.zip › IL4_Ntf2.cif]

 
data_IL3NTF2_NiBr2_0m

_publ_section_references
;
Bruker (2022). Apex4 2022.1-1, SAINT V8.40B, Bruker AXS 
Inc.: Madison (WI), USA, 2022.

H\"ubschle, C. B., Sheldrick, G. M. and Dittrich, B. (2011). J. Appl. Cryst. 
44, 1281--1284.

Krause, L., Herbst-Irmer, R., Sheldrick G.M. & Stalke D. (2015). J. Appl. 
Cryst. 48, 3--10.

Sheldrick, G.M. (2008). Acta Cryst. A64, 112--122.

Sheldrick, G. M. (2019). SHELXL2019. University of G\"ottingen, Germany.

Sheldrick, G. M. (2015a). Crystal structure refinement with SHELXL, Acta Cryst. 
C71, 3--8.

Sheldrick, G. M. (2015b). SHELXT--Integrated space-group and
crystal-structure determination, Acta Cryst. A71 3--8.
;

_publ_section_acknowledgements
;
This material is based upon work supported by the National Science Foundation 
through the Major Research Instrumentation Program under Grant No. CHE 1625543.
(Funding for the single crystal X-ray diffractometer).
;
 
_audit_creation_method            'SHELXL-2019/3'
_shelx_SHELXL_version_number      '2019/3'
_chemical_name_systematic         ?
_chemical_name_common             ?
_chemical_melting_point           ?
_chemical_formula_moiety          
 'C30 H22 O P, C2 F6 N O4 S2'
_chemical_formula_sum
 'C32 H22 F6 N O5 P S2' 
_chemical_formula_weight          709.59

loop_
 _atom_type_symbol
 _atom_type_description
 _atom_type_scat_dispersion_real
 _atom_type_scat_dispersion_imag
 _atom_type_scat_source
 'C'  'C'   0.0033   0.0016
 'International Tables Vol C Tables 4.2.6.8 and 6.1.1.4'
 'H'  'H'   0.0000   0.0000
 'International Tables Vol C Tables 4.2.6.8 and 6.1.1.4'
 'N'  'N'   0.0061   0.0033
 'International Tables Vol C Tables 4.2.6.8 and 6.1.1.4'
 'O'  'O'   0.0106   0.0060
 'International Tables Vol C Tables 4.2.6.8 and 6.1.1.4'
 'F'  'F'   0.0171   0.0103
 'International Tables Vol C Tables 4.2.6.8 and 6.1.1.4'
 'P'  'P'   0.1023   0.0942
 'International Tables Vol C Tables 4.2.6.8 and 6.1.1.4'
 'S'  'S'   0.1246   0.1234
 'International Tables Vol C Tables 4.2.6.8 and 6.1.1.4'
 
_space_group_crystal_system       orthorhombic
_space_group_IT_number            61
_space_group_name_H-M_alt         'P b c a'
_space_group_name_Hall            '-P 2ac 2ab'
 
_shelx_space_group_comment
;
The symmetry employed for this shelxl refinement is uniquely defined
by the following loop, which should always be used as a source of
symmetry information in preference to the above space-group names.
They are only intended as comments.
;
 
loop_
 _space_group_symop_operation_xyz
 'x, y, z'
 '-x+1/2, -y, z+1/2'
 '-x, y+1/2, -z+1/2'
 'x+1/2, -y+1/2, -z'
 '-x, -y, -z'
 'x-1/2, y, -z-1/2'
 'x, -y-1/2, z-1/2'
 '-x-1/2, y-1/2, z'
 
_cell_length_a                    18.8537(7)
_cell_length_b                    17.3295(6)
_cell_length_c                    19.4300(9)
_cell_angle_alpha                 90
_cell_angle_beta                  90
_cell_angle_gamma                 90
_cell_volume                      6348.3(4)
_cell_formula_units_Z             8
_cell_measurement_temperature     150(2)
_cell_measurement_reflns_used     9678   
_cell_measurement_theta_min       2.3572  
_cell_measurement_theta_max       33.6982
 
_exptl_crystal_description        block
_exptl_crystal_colour             colourless
_exptl_crystal_density_meas       ?
_exptl_crystal_density_method     ?
_exptl_crystal_density_diffrn     1.485          
_exptl_crystal_F_000              2896
_exptl_transmission_factor_min    ?
_exptl_transmission_factor_max    ?
_exptl_crystal_size_max           0.530
_exptl_crystal_size_mid           0.480
_exptl_crystal_size_min           0.420
_exptl_absorpt_coefficient_mu     0.296
_shelx_estimated_absorpt_T_min    0.859
_shelx_estimated_absorpt_T_max    0.886
_exptl_absorpt_correction_type    multi-scan
_exptl_absorpt_correction_T_min   0.6703
_exptl_absorpt_correction_T_max   0.7467
_exptl_absorpt_process_details
;
 SADABS 2016/2: Krause, L., Herbst-Irmer, R., Sheldrick G.M. & Stalke D.,
 J. Appl. Cryst. 48 (2015) 3-10
;
_exptl_absorpt_special_details    ?
_diffrn_ambient_temperature       150(2)
_diffrn_radiation_wavelength      0.71073
_diffrn_radiation_type            MoK\a
_diffrn_source                    'fine focus sealed tube X-ray source'
_diffrn_source_current            '30 mA'
_diffrn_source_voltage            '50 kV'
_diffrn_radiation_monochromator   'Triumph curved graphite crystal'
_diffrn_measurement_device        'three circle diffractometer'
_diffrn_measurement_device_type   'Bruker AXS D8 Quest'
_diffrn_detector_type             'PhotonII charge-integrating pixel array (CPAD)'
_diffrn_measurement_method        'omega and phi scans'
_diffrn_detector_area_resol_mean  7.4074
_diffrn_reflns_number             193688
_diffrn_reflns_av_unetI/netI      0.0248
_diffrn_reflns_av_R_equivalents   0.0645
_diffrn_reflns_limit_h_min        -27
_diffrn_reflns_limit_h_max        29
_diffrn_reflns_limit_k_min        -27
_diffrn_reflns_limit_k_max        24
_diffrn_reflns_limit_l_min        -30
_diffrn_reflns_limit_l_max        30
_diffrn_reflns_theta_min          2.096
_diffrn_reflns_theta_max          33.749
_diffrn_reflns_theta_full         25.242
_diffrn_measured_fraction_theta_max   1.000
_diffrn_measured_fraction_theta_full  1.000
_diffrn_reflns_Laue_measured_fraction_max    1.000
_diffrn_reflns_Laue_measured_fraction_full   1.000
_diffrn_reflns_point_group_measured_fraction_max   1.000
_diffrn_reflns_point_group_measured_fraction_full  1.000
_reflns_number_total              12710
_reflns_number_gt                 9327
_reflns_threshold_expression      'I > 2\s(I)'
_reflns_Friedel_coverage          0.000
_reflns_Friedel_fraction_max      .
_reflns_Friedel_fraction_full     .
 
_reflns_special_details
;
 Reflections were merged by SHELXL according to the crystal
 class for the calculation of statistics and refinement.
 
 _reflns_Friedel_fraction is defined as the number of unique
 Friedel pairs measured divided by the number that would be
 possible theoretically, ignoring centric projections and
 systematic absences.
;
 
_computing_data_collection        'Apex4 v2022.10-1 (Bruker, 2022)' 
_computing_cell_refinement        'SAINT V8.40B (Bruker, 2020)' 
_computing_data_reduction         'SAINT V8.40B (Bruker, 2020)'
_computing_structure_solution     'SHELXT (Sheldrick, 2015b)' 
_computing_structure_refinement   
;  
SHELXL-2019/2 (Sheldrick, 2015a, 2019), 
SHELXLE Rev1573 (H\"ubschle et al., 2011)
;  
_computing_molecular_graphics     ?
_computing_publication_material   ?
_refine_special_details           ?
_refine_ls_structure_factor_coef  Fsqd
_refine_ls_matrix_type            full
_refine_ls_weighting_scheme       calc
_refine_ls_weighting_details
'w=1/[\s^2^(Fo^2^)+(0.0594P)^2^+2.6823P] where P=(Fo^2^+2Fc^2^)/3'
_atom_sites_solution_primary      dual 
_atom_sites_solution_secondary    difmap
_atom_sites_solution_hydrogens    geom
_refine_ls_hydrogen_treatment     constr
_refine_ls_extinction_method      none
_refine_ls_extinction_coef        .
_refine_ls_number_reflns          12710
_refine_ls_number_parameters      424
_refine_ls_number_restraints      0
_refine_ls_R_factor_all           0.0636
_refine_ls_R_factor_gt            0.0400
_refine_ls_wR_factor_ref          0.1226
_refine_ls_wR_factor_gt           0.1063
_refine_ls_goodness_of_fit_ref    1.032
_refine_ls_restrained_S_all       1.032
_refine_ls_shift/su_max           0.002
_refine_ls_shift/su_mean          0.000
 
loop_
 _atom_site_label
 _atom_site_type_symbol
 _atom_site_fract_x
 _atom_site_fract_y
 _atom_site_fract_z
 _atom_site_U_iso_or_equiv
 _atom_site_adp_type
 _atom_site_occupancy
 _atom_site_site_symmetry_order  
 _atom_site_calc_flag
 _atom_site_refinement_flags_posn
 _atom_site_refinement_flags_adp
 _atom_site_refinement_flags_occupancy
 _atom_site_disorder_assembly
 _atom_site_disorder_group
S1 S 0.60544(2) 0.19159(2) 0.28593(2) 0.02605(7) Uani 1 1 d . . . . .
S2 S 0.53978(2) 0.18856(2) 0.41503(2) 0.02464(7) Uani 1 1 d . . . . .
P1 P 0.32643(2) 0.42239(2) 0.32114(2) 0.01874(6) Uani 1 1 d . . . . .
F1 F 0.49478(7) 0.28004(8) 0.26554(6) 0.0687(4) Uani 1 1 d . . . . .
F2 F 0.49019(6) 0.17161(8) 0.21254(6) 0.0581(3) Uani 1 1 d . . . . .
F3 F 0.55912(7) 0.25963(8) 0.17571(6) 0.0624(3) Uani 1 1 d . . . . .
F4 F 0.59620(7) 0.20564(9) 0.53529(6) 0.0638(4) Uani 1 1 d . . . . .
F5 F 0.67187(6) 0.20887(12) 0.45245(7) 0.0838(5) Uani 1 1 d . . . . .
F6 F 0.62725(9) 0.10165(9) 0.48418(7) 0.0818(5) Uani 1 1 d . . . . .
O1 O 0.55960(5) 0.59575(6) 0.45090(5) 0.02850(19) Uani 1 1 d . . . . .
O2 O 0.64531(6) 0.25875(6) 0.30362(6) 0.0407(3) Uani 1 1 d . . . . .
O3 O 0.63818(6) 0.13439(6) 0.24349(6) 0.0360(2) Uani 1 1 d . . . . .
O4 O 0.52943(6) 0.27014(6) 0.41277(6) 0.0366(2) Uani 1 1 d . . . . .
O5 O 0.48556(6) 0.14096(7) 0.44402(6) 0.0405(3) Uani 1 1 d . . . . .
N1 N 0.56596(6) 0.14901(6) 0.34656(6) 0.0277(2) Uani 1 1 d . . . . .
C1 C 0.49996(7) 0.55966(7) 0.42587(6) 0.0224(2) Uani 1 1 d . . . . .
C2 C 0.43171(7) 0.58817(7) 0.43025(7) 0.0255(2) Uani 1 1 d . . . . .
H2 H 0.421478 0.635161 0.453391 0.031 Uiso 1 1 calc R U . . .
C3 C 0.37871(7) 0.54464(7) 0.39910(6) 0.0226(2) Uani 1 1 d . . . . .
H3 H 0.331024 0.562260 0.400811 0.027 Uiso 1 1 calc R U . . .
C4 C 0.39435(6) 0.47504(6) 0.36511(6) 0.01982(19) Uani 1 1 d . . . . .
C5 C 0.46378(6) 0.44618(7) 0.36305(6) 0.0213(2) Uani 1 1 d . . . . .
H5 H 0.474220 0.398840 0.340569 0.026 Uiso 1 1 calc R U . . .
C6 C 0.51679(6) 0.48875(7) 0.39477(6) 0.0209(2) Uani 1 1 d . . . . .
C7 C 0.59270(6) 0.47935(7) 0.40327(6) 0.0235(2) Uani 1 1 d . . . . .
C8 C 0.64111(7) 0.42142(8) 0.38737(7) 0.0299(3) Uani 1 1 d . . . . .
H8 H 0.626377 0.375180 0.365336 0.036 Uiso 1 1 calc R U . . .
C9 C 0.71166(7) 0.43345(10) 0.40479(8) 0.0354(3) Uani 1 1 d . . . . .
H9 H 0.745591 0.394332 0.395340 0.042 Uiso 1 1 calc R U . . .
C10 C 0.73363(8) 0.50194(11) 0.43593(8) 0.0384(3) Uani 1 1 d . . . . .
H10 H 0.782473 0.508887 0.446210 0.046 Uiso 1 1 calc R U . . .
C11 C 0.68598(8) 0.56024(10) 0.45228(8) 0.0347(3) Uani 1 1 d . . . . .
H11 H 0.700879 0.607030 0.473261 0.042 Uiso 1 1 calc R U . . .
C12 C 0.61560(7) 0.54637(8) 0.43631(6) 0.0258(2) Uani 1 1 d . . . . .
C13 C 0.24609(6) 0.47759(7) 0.31753(6) 0.0221(2) Uani 1 1 d . . . . .
C14 C 0.20089(7) 0.47751(9) 0.37461(7) 0.0315(3) Uani 1 1 d . . . . .
H14 H 0.212567 0.447865 0.414147 0.038 Uiso 1 1 calc R U . . .
C15 C 0.13897(8) 0.52078(10) 0.37344(9) 0.0393(3) Uani 1 1 d . . . . .
H15 H 0.108455 0.521216 0.412351 0.047 Uiso 1 1 calc R U . . .
C16 C 0.12173(8) 0.56331(10) 0.31553(9) 0.0396(3) Uani 1 1 d . . . . .
H16 H 0.078974 0.592292 0.314494 0.048 Uiso 1 1 calc R U . . .
C17 C 0.16648(9) 0.56377(10) 0.25917(8) 0.0379(3) Uani 1 1 d . . . . .
H17 H 0.154373 0.593387 0.219732 0.046 Uiso 1 1 calc R U . . .
C18 C 0.22917(7) 0.52120(8) 0.25967(7) 0.0284(2) Uani 1 1 d . . . . .
H18 H 0.259979 0.521927 0.220987 0.034 Uiso 1 1 calc R U . . .
C19 C 0.35906(6) 0.40085(7) 0.23634(6) 0.0220(2) Uani 1 1 d . . . . .
C20 C 0.39822(7) 0.45723(8) 0.20169(7) 0.0296(3) Uani 1 1 d . . . . .
H20 H 0.406248 0.506100 0.222427 0.036 Uiso 1 1 calc R U . . .
C21 C 0.42544(8) 0.44131(10) 0.13649(8) 0.0370(3) Uani 1 1 d . . . . .
H21 H 0.451554 0.479651 0.112417 0.044 Uiso 1 1 calc R U . . .
C22 C 0.41448(8) 0.36990(11) 0.10690(7) 0.0385(3) Uani 1 1 d . . . . .
H22 H 0.434034 0.358894 0.062918 0.046 Uiso 1 1 calc R U . . .
C23 C 0.37518(9) 0.31420(9) 0.14088(8) 0.0368(3) Uani 1 1 d . . . . .
H23 H 0.367356 0.265494 0.119766 0.044 Uiso 1 1 calc R U . . .
C24 C 0.34702(8) 0.32910(8) 0.20588(7) 0.0287(2) Uani 1 1 d . . . . .
H24 H 0.319983 0.290896 0.229147 0.034 Uiso 1 1 calc R U . . .
C25 C 0.30694(6) 0.33414(7) 0.36509(6) 0.0210(2) Uani 1 1 d . . . . .
C26 C 0.35277(7) 0.30468(7) 0.41489(6) 0.0244(2) Uani 1 1 d . . . . .
H26 H 0.395028 0.331579 0.426454 0.029 Uiso 1 1 calc R U . . .
C27 C 0.33609(8) 0.23549(8) 0.44752(8) 0.0314(3) Uani 1 1 d . . . . .
H27 H 0.366933 0.215442 0.481808 0.038 Uiso 1 1 calc R U . . .
C28 C 0.27501(8) 0.19572(8) 0.43043(8) 0.0334(3) Uani 1 1 d . . . . .
H28 H 0.263963 0.148722 0.453203 0.040 Uiso 1 1 calc R U . . .
C29 C 0.22984(8) 0.22418(8) 0.38020(8) 0.0350(3) Uani 1 1 d . . . . .
H29 H 0.188405 0.196174 0.367936 0.042 Uiso 1 1 calc R U . . .
C30 C 0.24517(7) 0.29370(8) 0.34777(7) 0.0297(3) Uani 1 1 d . . . . .
H30 H 0.213801 0.313733 0.313935 0.036 Uiso 1 1 calc R U . . .
C31 C 0.53285(9) 0.22805(10) 0.23236(8) 0.0387(3) Uani 1 1 d . . . . .
C32 C 0.61351(9) 0.17585(12) 0.47457(9) 0.0461(4) Uani 1 1 d . . . . .
 
loop_
 _atom_site_aniso_label
 _atom_site_aniso_U_11
 _atom_site_aniso_U_22
 _atom_site_aniso_U_33
 _atom_site_aniso_U_23
 _atom_site_aniso_U_13
 _atom_site_aniso_U_12
S1 0.02944(15) 0.02373(13) 0.02497(14) -0.00275(10) 0.00606(11) 0.00284(11)
S2 0.02377(13) 0.02824(14) 0.02193(13) -0.00285(10) 0.00167(10) 0.00446(11)
P1 0.01743(12) 0.01971(12) 0.01910(12) -0.00075(9) -0.00093(9) 0.00136(10)
F1 0.0754(8) 0.0862(9) 0.0445(6) -0.0111(6) -0.0090(6) 0.0556(7)
F2 0.0496(6) 0.0815(8) 0.0431(6) -0.0007(6) -0.0099(5) -0.0071(6)
F3 0.0746(8) 0.0724(8) 0.0400(6) 0.0261(5) 0.0083(5) 0.0150(7)
F4 0.0658(7) 0.0948(10) 0.0308(5) -0.0246(6) -0.0119(5) 0.0196(7)
F5 0.0305(5) 0.1606(16) 0.0601(8) -0.0180(9) -0.0122(5) -0.0064(7)
F6 0.1067(11) 0.0892(10) 0.0494(7) -0.0023(7) -0.0197(7) 0.0670(9)
O1 0.0280(4) 0.0269(4) 0.0306(4) -0.0092(4) -0.0017(4) -0.0053(4)
O2 0.0422(6) 0.0342(5) 0.0457(6) -0.0085(5) 0.0132(5) -0.0102(5)
O3 0.0438(6) 0.0321(5) 0.0323(5) -0.0041(4) 0.0118(4) 0.0103(4)
O4 0.0411(6) 0.0303(5) 0.0383(6) -0.0044(4) 0.0078(4) 0.0117(4)
O5 0.0414(6) 0.0485(6) 0.0315(5) 0.0003(5) 0.0105(4) -0.0086(5)
N1 0.0361(6) 0.0247(5) 0.0223(5) -0.0029(4) 0.0048(4) 0.0008(4)
C1 0.0256(5) 0.0202(5) 0.0214(5) -0.0029(4) -0.0009(4) -0.0026(4)
C2 0.0295(6) 0.0199(5) 0.0272(5) -0.0057(4) 0.0001(4) 0.0021(4)
C3 0.0241(5) 0.0200(5) 0.0237(5) -0.0011(4) 0.0000(4) 0.0039(4)
C4 0.0206(5) 0.0186(4) 0.0202(5) -0.0009(4) -0.0002(4) 0.0004(4)
C5 0.0200(5) 0.0196(5) 0.0242(5) -0.0046(4) 0.0000(4) -0.0007(4)
C6 0.0215(5) 0.0213(5) 0.0200(5) -0.0027(4) 0.0001(4) -0.0007(4)
C7 0.0207(5) 0.0271(5) 0.0228(5) -0.0033(4) -0.0002(4) -0.0031(4)
C8 0.0225(5) 0.0331(6) 0.0343(6) -0.0072(5) 0.0003(5) -0.0008(5)
C9 0.0212(5) 0.0474(8) 0.0375(7) -0.0084(6) 0.0014(5) 0.0012(6)
C10 0.0222(6) 0.0571(9) 0.0360(7) -0.0115(7) -0.0001(5) -0.0062(6)
C11 0.0267(6) 0.0448(8) 0.0325(7) -0.0125(6) 0.0001(5) -0.0107(6)
C12 0.0250(5) 0.0300(6) 0.0224(5) -0.0049(4) 0.0004(4) -0.0049(5)
C13 0.0193(5) 0.0232(5) 0.0239(5) -0.0010(4) -0.0016(4) 0.0030(4)
C14 0.0252(6) 0.0407(7) 0.0285(6) 0.0041(5) 0.0037(5) 0.0087(5)
C15 0.0273(6) 0.0506(9) 0.0399(8) -0.0007(7) 0.0062(6) 0.0122(6)
C16 0.0279(6) 0.0465(8) 0.0444(8) -0.0043(7) -0.0056(6) 0.0165(6)
C17 0.0364(7) 0.0415(8) 0.0358(7) 0.0040(6) -0.0078(6) 0.0151(6)
C18 0.0287(6) 0.0304(6) 0.0261(6) 0.0029(5) -0.0020(5) 0.0062(5)
C19 0.0208(5) 0.0253(5) 0.0199(5) -0.0023(4) -0.0011(4) 0.0037(4)
C20 0.0311(6) 0.0320(6) 0.0258(6) -0.0016(5) 0.0047(5) -0.0031(5)
C21 0.0347(7) 0.0490(9) 0.0271(6) -0.0015(6) 0.0074(5) -0.0041(6)
C22 0.0353(7) 0.0562(9) 0.0240(6) -0.0095(6) 0.0028(5) 0.0045(7)
C23 0.0431(8) 0.0403(7) 0.0271(6) -0.0129(5) -0.0027(6) 0.0036(6)
C24 0.0318(6) 0.0280(6) 0.0263(6) -0.0048(5) -0.0030(5) 0.0012(5)
C25 0.0206(5) 0.0207(5) 0.0217(5) -0.0001(4) -0.0017(4) 0.0005(4)
C26 0.0222(5) 0.0253(5) 0.0257(5) 0.0009(4) -0.0033(4) 0.0022(4)
C27 0.0321(6) 0.0299(6) 0.0321(6) 0.0077(5) -0.0038(5) 0.0054(5)
C28 0.0404(7) 0.0237(6) 0.0360(7) 0.0057(5) 0.0016(6) -0.0008(5)
C29 0.0354(7) 0.0295(6) 0.0399(7) 0.0041(5) -0.0062(6) -0.0105(6)
C30 0.0272(6) 0.0306(6) 0.0313(6) 0.0050(5) -0.0082(5) -0.0066(5)
C31 0.0446(8) 0.0448(8) 0.0268(6) 0.0023(6) 0.0040(6) 0.0127(7)
C32 0.0401(8) 0.0677(11) 0.0306(7) -0.0128(7) -0.0075(6) 0.0203(8)
 
_geom_special_details
;
 All esds (except the esd in the dihedral angle between two l.s. planes)
 are estimated using the full covariance matrix.  The cell esds are taken
 into account individually in the estimation of esds in distances, angles
 and torsion angles; correlations between esds in cell parameters are only
 used when they are defined by crystal symmetry.  An approximate (isotropic)
 treatment of cell esds is used for estimating esds involving l.s. planes.
;
 
loop_
 _geom_bond_atom_site_label_1
 _geom_bond_atom_site_label_2
 _geom_bond_distance
 _geom_bond_site_symmetry_2
 _geom_bond_publ_flag
S1 O2 1.4275(11) . ?
S1 O3 1.4294(10) . ?
S1 N1 1.5769(11) . ?
S1 C31 1.8318(17) . ?
S2 O4 1.4277(11) . ?
S2 O5 1.4291(11) . ?
S2 N1 1.5758(11) . ?
S2 C32 1.8219(16) . ?
P1 C4 1.7894(12) . ?
P1 C25 1.7897(12) . ?
P1 C13 1.7928(12) . ?
P1 C19 1.7981(12) . ?
F1 C31 1.3201(18) . ?
F2 C31 1.323(2) . ?
F3 C31 1.3254(19) . ?
F4 C32 1.3287(19) . ?
F5 C32 1.313(2) . ?
F6 C32 1.325(2) . ?
O1 C1 1.3754(15) . ?
O1 C12 1.3882(16) . ?
C1 C2 1.3810(18) . ?
C1 C6 1.4056(16) . ?
C2 C3 1.3907(17) . ?
C2 H2 0.9500 . ?
C3 C4 1.4064(16) . ?
C3 H3 0.9500 . ?
C4 C5 1.4020(16) . ?
C5 C6 1.3867(16) . ?
C5 H5 0.9500 . ?
C6 C7 1.4500(17) . ?
C7 C8 1.3916(18) . ?
C7 C12 1.3954(17) . ?
C8 C9 1.3881(19) . ?
C8 H8 0.9500 . ?
C9 C10 1.395(2) . ?
C9 H9 0.9500 . ?
C10 C11 1.389(2) . ?
C10 H10 0.9500 . ?
C11 C12 1.3839(18) . ?
C11 H11 0.9500 . ?
C13 C18 1.3917(17) . ?
C13 C14 1.3987(18) . ?
C14 C15 1.3877(19) . ?
C14 H14 0.9500 . ?
C15 C16 1.384(2) . ?
C15 H15 0.9500 . ?
C16 C17 1.382(2) . ?
C16 H16 0.9500 . ?
C17 C18 1.3934(19) . ?
C17 H17 0.9500 . ?
C18 H18 0.9500 . ?
C19 C24 1.3957(17) . ?
C19 C20 1.3974(18) . ?
C20 C21 1.3944(19) . ?
C20 H20 0.9500 . ?
C21 C22 1.380(2) . ?
C21 H21 0.9500 . ?
C22 C23 1.384(2) . ?
C22 H22 0.9500 . ?
C23 C24 1.394(2) . ?
C23 H23 0.9500 . ?
C24 H24 0.9500 . ?
C25 C26 1.3941(16) . ?
C25 C30 1.4003(17) . ?
C26 C27 1.3924(18) . ?
C26 H26 0.9500 . ?
C27 C28 1.382(2) . ?
C27 H27 0.9500 . ?
C28 C29 1.386(2) . ?
C28 H28 0.9500 . ?
C29 C30 1.3899(19) . ?
C29 H29 0.9500 . ?
C30 H30 0.9500 . ?
 
loop_
 _geom_angle_atom_site_label_1
 _geom_angle_atom_site_label_2
 _geom_angle_atom_site_label_3
 _geom_angle
 _geom_angle_site_symmetry_1
 _geom_angle_site_symmetry_3
 _geom_angle_publ_flag
O2 S1 O3 118.48(7) . . ?
O2 S1 N1 116.75(7) . . ?
O3 S1 N1 108.08(6) . . ?
O2 S1 C31 104.42(8) . . ?
O3 S1 C31 103.53(7) . . ?
N1 S1 C31 103.49(7) . . ?
O4 S2 O5 119.07(7) . . ?
O4 S2 N1 116.59(6) . . ?
O5 S2 N1 107.80(7) . . ?
O4 S2 C32 104.09(8) . . ?
O5 S2 C32 103.04(9) . . ?
N1 S2 C32 104.15(7) . . ?
C4 P1 C25 110.78(5) . . ?
C4 P1 C13 110.56(5) . . ?
C25 P1 C13 107.53(6) . . ?
C4 P1 C19 107.37(5) . . ?
C25 P1 C19 109.27(6) . . ?
C13 P1 C19 111.34(5) . . ?
C1 O1 C12 105.62(9) . . ?
S2 N1 S1 125.10(7) . . ?
O1 C1 C2 125.26(11) . . ?
O1 C1 C6 111.41(11) . . ?
C2 C1 C6 123.33(11) . . ?
C1 C2 C3 116.66(11) . . ?
C1 C2 H2 121.7 . . ?
C3 C2 H2 121.7 . . ?
C2 C3 C4 121.26(11) . . ?
C2 C3 H3 119.4 . . ?
C4 C3 H3 119.4 . . ?
C5 C4 C3 121.01(11) . . ?
C5 C4 P1 118.21(8) . . ?
C3 C4 P1 120.76(9) . . ?
C6 C5 C4 118.06(10) . . ?
C6 C5 H5 121.0 . . ?
C4 C5 H5 121.0 . . ?
C5 C6 C1 119.58(11) . . ?
C5 C6 C7 134.60(11) . . ?
C1 C6 C7 105.79(10) . . ?
C8 C7 C12 119.98(12) . . ?
C8 C7 C6 134.69(11) . . ?
C12 C7 C6 105.32(11) . . ?
C9 C8 C7 117.77(13) . . ?
C9 C8 H8 121.1 . . ?
C7 C8 H8 121.1 . . ?
C8 C9 C10 121.20(14) . . ?
C8 C9 H9 119.4 . . ?
C10 C9 H9 119.4 . . ?
C11 C10 C9 121.74(13) . . ?
C11 C10 H10 119.1 . . ?
C9 C10 H10 119.1 . . ?
C12 C11 C10 116.27(13) . . ?
C12 C11 H11 121.9 . . ?
C10 C11 H11 121.9 . . ?
C11 C12 O1 125.20(12) . . ?
C11 C12 C7 122.98(13) . . ?
O1 C12 C7 111.82(11) . . ?
C18 C13 C14 120.09(11) . . ?
C18 C13 P1 121.00(10) . . ?
C14 C13 P1 118.90(9) . . ?
C15 C14 C13 119.94(13) . . ?
C15 C14 H14 120.0 . . ?
C13 C14 H14 120.0 . . ?
C16 C15 C14 119.91(14) . . ?
C16 C15 H15 120.0 . . ?
C14 C15 H15 120.0 . . ?
C17 C16 C15 120.26(13) . . ?
C17 C16 H16 119.9 . . ?
C15 C16 H16 119.9 . . ?
C16 C17 C18 120.60(14) . . ?
C16 C17 H17 119.7 . . ?
C18 C17 H17 119.7 . . ?
C13 C18 C17 119.19(13) . . ?
C13 C18 H18 120.4 . . ?
C17 C18 H18 120.4 . . ?
C24 C19 C20 120.30(11) . . ?
C24 C19 P1 121.19(10) . . ?
C20 C19 P1 118.50(9) . . ?
C21 C20 C19 119.59(13) . . ?
C21 C20 H20 120.2 . . ?
C19 C20 H20 120.2 . . ?
C22 C21 C20 120.05(14) . . ?
C22 C21 H21 120.0 . . ?
C20 C21 H21 120.0 . . ?
C21 C22 C23 120.44(13) . . ?
C21 C22 H22 119.8 . . ?
C23 C22 H22 119.8 . . ?
C22 C23 C24 120.45(14) . . ?
C22 C23 H23 119.8 . . ?
C24 C23 H23 119.8 . . ?
C23 C24 C19 119.15(13) . . ?
C23 C24 H24 120.4 . . ?
C19 C24 H24 120.4 . . ?
C26 C25 C30 119.93(11) . . ?
C26 C25 P1 121.12(9) . . ?
C30 C25 P1 118.94(9) . . ?
C27 C26 C25 119.44(12) . . ?
C27 C26 H26 120.3 . . ?
C25 C26 H26 120.3 . . ?
C28 C27 C26 120.53(12) . . ?
C28 C27 H27 119.7 . . ?
C26 C27 H27 119.7 . . ?
C27 C28 C29 120.24(13) . . ?
C27 C28 H28 119.9 . . ?
C29 C28 H28 119.9 . . ?
C28 C29 C30 119.99(13) . . ?
C28 C29 H29 120.0 . . ?
C30 C29 H29 120.0 . . ?
C29 C30 C25 119.86(12) . . ?
C29 C30 H30 120.1 . . ?
C25 C30 H30 120.1 . . ?
F1 C31 F2 108.43(15) . . ?
F1 C31 F3 109.08(14) . . ?
F2 C31 F3 106.89(14) . . ?
F1 C31 S1 111.35(11) . . ?
F2 C31 S1 111.38(12) . . ?
F3 C31 S1 109.58(12) . . ?
F5 C32 F6 107.78(16) . . ?
F5 C32 F4 109.10(17) . . ?
F6 C32 F4 107.46(16) . . ?
F5 C32 S2 112.27(13) . . ?
F6 C32 S2 110.86(14) . . ?
F4 C32 S2 109.24(11) . . ?
 
loop_
 _geom_torsion_atom_site_label_1
 _geom_torsion_atom_site_label_2
 _geom_torsion_atom_site_label_3
 _geom_torsion_atom_site_label_4
 _geom_torsion
 _geom_torsion_site_symmetry_1
 _geom_torsion_site_symmetry_2
 _geom_torsion_site_symmetry_3
 _geom_torsion_site_symmetry_4
 _geom_torsion_publ_flag
O4 S2 N1 S1 21.83(12) . . . . ?
O5 S2 N1 S1 158.83(9) . . . . ?
C32 S2 N1 S1 -92.18(11) . . . . ?
O2 S1 N1 S2 26.83(12) . . . . ?
O3 S1 N1 S2 163.42(9) . . . . ?
C31 S1 N1 S2 -87.23(10) . . . . ?
C12 O1 C1 C2 179.05(12) . . . . ?
C12 O1 C1 C6 -0.79(13) . . . . ?
O1 C1 C2 C3 177.26(12) . . . . ?
C6 C1 C2 C3 -2.91(19) . . . . ?
C1 C2 C3 C4 0.16(18) . . . . ?
C2 C3 C4 C5 1.66(18) . . . . ?
C2 C3 C4 P1 -176.48(10) . . . . ?
C25 P1 C4 C5 71.08(11) . . . . ?
C13 P1 C4 C5 -169.82(9) . . . . ?
C19 P1 C4 C5 -48.17(11) . . . . ?
C25 P1 C4 C3 -110.72(10) . . . . ?
C13 P1 C4 C3 8.38(11) . . . . ?
C19 P1 C4 C3 130.02(10) . . . . ?
C3 C4 C5 C6 -0.78(17) . . . . ?
P1 C4 C5 C6 177.41(9) . . . . ?
C4 C5 C6 C1 -1.83(17) . . . . ?
C4 C5 C6 C7 -179.39(13) . . . . ?
O1 C1 C6 C5 -176.32(11) . . . . ?
C2 C1 C6 C5 3.83(19) . . . . ?
O1 C1 C6 C7 1.88(14) . . . . ?
C2 C1 C6 C7 -177.97(12) . . . . ?
C5 C6 C7 C8 -5.7(3) . . . . ?
C1 C6 C7 C8 176.50(15) . . . . ?
C5 C6 C7 C12 175.63(14) . . . . ?
C1 C6 C7 C12 -2.17(13) . . . . ?
C12 C7 C8 C9 -0.7(2) . . . . ?
C6 C7 C8 C9 -179.19(14) . . . . ?
C7 C8 C9 C10 -1.3(2) . . . . ?
C8 C9 C10 C11 1.5(3) . . . . ?
C9 C10 C11 C12 0.3(2) . . . . ?
C10 C11 C12 O1 177.29(14) . . . . ?
C10 C11 C12 C7 -2.4(2) . . . . ?
C1 O1 C12 C11 179.63(14) . . . . ?
C1 O1 C12 C7 -0.68(14) . . . . ?
C8 C7 C12 C11 2.6(2) . . . . ?
C6 C7 C12 C11 -178.50(13) . . . . ?
C8 C7 C12 O1 -177.10(12) . . . . ?
C6 C7 C12 O1 1.80(14) . . . . ?
C4 P1 C13 C18 96.58(11) . . . . ?
C25 P1 C13 C18 -142.36(11) . . . . ?
C19 P1 C13 C18 -22.68(12) . . . . ?
C4 P1 C13 C14 -82.16(12) . . . . ?
C25 P1 C13 C14 38.90(12) . . . . ?
C19 P1 C13 C14 158.57(11) . . . . ?
C18 C13 C14 C15 0.2(2) . . . . ?
P1 C13 C14 C15 178.97(12) . . . . ?
C13 C14 C15 C16 0.6(3) . . . . ?
C14 C15 C16 C17 -1.0(3) . . . . ?
C15 C16 C17 C18 0.4(3) . . . . ?
C14 C13 C18 C17 -0.8(2) . . . . ?
P1 C13 C18 C17 -179.49(11) . . . . ?
C16 C17 C18 C13 0.5(2) . . . . ?
C4 P1 C19 C24 139.25(10) . . . . ?
C25 P1 C19 C24 19.03(12) . . . . ?
C13 P1 C19 C24 -99.60(11) . . . . ?
C4 P1 C19 C20 -39.52(11) . . . . ?
C25 P1 C19 C20 -159.74(10) . . . . ?
C13 P1 C19 C20 81.63(11) . . . . ?
C24 C19 C20 C21 -0.2(2) . . . . ?
P1 C19 C20 C21 178.59(11) . . . . ?
C19 C20 C21 C22 -0.9(2) . . . . ?
C20 C21 C22 C23 1.4(2) . . . . ?
C21 C22 C23 C24 -0.9(2) . . . . ?
C22 C23 C24 C19 -0.1(2) . . . . ?
C20 C19 C24 C23 0.7(2) . . . . ?
P1 C19 C24 C23 -178.07(11) . . . . ?
C4 P1 C25 C26 -15.43(12) . . . . ?
C13 P1 C25 C26 -136.34(10) . . . . ?
C19 P1 C25 C26 102.67(11) . . . . ?
C4 P1 C25 C30 165.85(10) . . . . ?
C13 P1 C25 C30 44.94(12) . . . . ?
C19 P1 C25 C30 -76.04(11) . . . . ?
C30 C25 C26 C27 -0.72(19) . . . . ?
P1 C25 C26 C27 -179.43(10) . . . . ?
C25 C26 C27 C28 0.6(2) . . . . ?
C26 C27 C28 C29 0.4(2) . . . . ?
C27 C28 C29 C30 -1.3(2) . . . . ?
C28 C29 C30 C25 1.1(2) . . . . ?
C26 C25 C30 C29 -0.2(2) . . . . ?
P1 C25 C30 C29 178.58(12) . . . . ?
O2 S1 C31 F1 -57.96(14) . . . . ?
O3 S1 C31 F1 177.40(13) . . . . ?
N1 S1 C31 F1 64.70(14) . . . . ?
O2 S1 C31 F2 -179.13(11) . . . . ?
O3 S1 C31 F2 56.24(12) . . . . ?
N1 S1 C31 F2 -56.47(12) . . . . ?
O2 S1 C31 F3 62.81(13) . . . . ?
O3 S1 C31 F3 -61.82(13) . . . . ?
N1 S1 C31 F3 -174.53(12) . . . . ?
O4 S2 C32 F5 -62.13(15) . . . . ?
O5 S2 C32 F5 172.95(14) . . . . ?
N1 S2 C32 F5 60.50(15) . . . . ?
O4 S2 C32 F6 177.26(13) . . . . ?
O5 S2 C32 F6 52.34(15) . . . . ?
N1 S2 C32 F6 -60.12(15) . . . . ?
O4 S2 C32 F4 59.03(16) . . . . ?
O5 S2 C32 F4 -65.89(16) . . . . ?
N1 S2 C32 F4 -178.35(14) . . . . ?
 
_refine_diff_density_max    0.456
_refine_diff_density_min   -0.411
_refine_diff_density_rms    0.063

_shelx_res_file
;
TITL Pbca_a.res in Pbca
    IL3NTF2_NiBr2_0m.res
    created by SHELXL-2019/3 at 13:40:53 on 03-May-2024
REM Old TITL IL3NTF2_NiBr2_0m in Pbca
REM SHELXT solution in Pbca: R1 0.140, Rweak 0.003, Alpha 0.024
REM <I/s>   0.397 for  572 systematic absences,  Orientation as input
REM Formula found by SHELXT:  C32 N O5 F6 P S2
CELL  0.71073  18.8537  17.3295  19.4300   90.000   90.000   90.000
ZERR    8.000   0.0007   0.0006   0.0009    0.000    0.000    0.000
LATT  1
SYMM 1/2-X, -Y, 1/2+Z
SYMM -X, 1/2+Y, 1/2-Z
SYMM 1/2+X, 1/2-Y, -Z
SFAC C H N O F P S
UNIT 256 176 8 40 48 8 16
SIZE 0.53 0.48 0.42
OMIT 1 1 1
TEMP -123.150
L.S. 10
BOND $H
ACTA
CONF
LIST 4
FMAP 2
PLAN 20
WGHT    0.059400    2.682300
FVAR       0.20511
S1    7    0.605441    0.191587    0.285929    11.00000    0.02944    0.02373 =
         0.02497   -0.00275    0.00606    0.00284
S2    7    0.539778    0.188561    0.415026    11.00000    0.02377    0.02824 =
         0.02193   -0.00285    0.00167    0.00446
P1    6    0.326431    0.422391    0.321145    11.00000    0.01743    0.01971 =
         0.01910   -0.00075   -0.00093    0.00136
F1    5    0.494783    0.280041    0.265542    11.00000    0.07543    0.08621 =
         0.04449   -0.01113   -0.00905    0.05556
F2    5    0.490191    0.171614    0.212538    11.00000    0.04958    0.08152 =
         0.04308   -0.00068   -0.00986   -0.00706
F3    5    0.559116    0.259630    0.175707    11.00000    0.07461    0.07244 =
         0.04000    0.02614    0.00834    0.01500
F4    5    0.596199    0.205643    0.535295    11.00000    0.06582    0.09475 =
         0.03084   -0.02457   -0.01190    0.01961
F5    5    0.671868    0.208874    0.452448    11.00000    0.03048    0.16063 =
         0.06015   -0.01802   -0.01221   -0.00645
F6    5    0.627252    0.101654    0.484178    11.00000    0.10674    0.08919 =
         0.04938   -0.00233   -0.01971    0.06702
O1    4    0.559601    0.595748    0.450901    11.00000    0.02799    0.02691 =
         0.03061   -0.00924   -0.00168   -0.00533
O2    4    0.645309    0.258749    0.303622    11.00000    0.04219    0.03420 =
         0.04571   -0.00855    0.01316   -0.01023
O3    4    0.638177    0.134392    0.243489    11.00000    0.04380    0.03209 =
         0.03225   -0.00407    0.01181    0.01030
O4    4    0.529430    0.270136    0.412767    11.00000    0.04114    0.03033 =
         0.03830   -0.00440    0.00781    0.01172
O5    4    0.485565    0.140961    0.444018    11.00000    0.04144    0.04850 =
         0.03154    0.00030    0.01048   -0.00856
N1    3    0.565957    0.149008    0.346562    11.00000    0.03614    0.02468 =
         0.02229   -0.00295    0.00479    0.00081
C1    1    0.499963    0.559662    0.425872    11.00000    0.02559    0.02023 =
         0.02135   -0.00293   -0.00092   -0.00263
C2    1    0.431709    0.588168    0.430254    11.00000    0.02947    0.01986 =
         0.02717   -0.00568    0.00009    0.00212
AFIX  43
H2    2    0.421478    0.635161    0.453391    11.00000   -1.20000
AFIX   0
C3    1    0.378707    0.544642    0.399101    11.00000    0.02406    0.02004 =
         0.02372   -0.00105    0.00004    0.00394
AFIX  43
H3    2    0.331024    0.562260    0.400811    11.00000   -1.20000
AFIX   0
C4    1    0.394346    0.475041    0.365113    11.00000    0.02064    0.01864 =
         0.02020   -0.00094   -0.00024    0.00043
C5    1    0.463785    0.446180    0.363047    11.00000    0.01997    0.01961 =
         0.02417   -0.00461    0.00001   -0.00065
AFIX  43
H5    2    0.474220    0.398840    0.340569    11.00000   -1.20000
AFIX   0
C6    1    0.516787    0.488754    0.394772    11.00000    0.02154    0.02129 =
         0.02002   -0.00266    0.00007   -0.00070
C7    1    0.592705    0.479352    0.403272    11.00000    0.02067    0.02708 =
         0.02283   -0.00326   -0.00023   -0.00314
C8    1    0.641113    0.421416    0.387373    11.00000    0.02247    0.03305 =
         0.03431   -0.00716    0.00029   -0.00084
AFIX  43
H8    2    0.626377    0.375180    0.365336    11.00000   -1.20000
AFIX   0
C9    1    0.711657    0.433447    0.404791    11.00000    0.02121    0.04742 =
         0.03754   -0.00837    0.00139    0.00121
AFIX  43
H9    2    0.745591    0.394332    0.395340    11.00000   -1.20000
AFIX   0
C10   1    0.733627    0.501944    0.435926    11.00000    0.02218    0.05706 =
         0.03605   -0.01145   -0.00006   -0.00617
AFIX  43
H10   2    0.782473    0.508887    0.446210    11.00000   -1.20000
AFIX   0
C11   1    0.685985    0.560241    0.452280    11.00000    0.02673    0.04476 =
         0.03253   -0.01253    0.00010   -0.01067
AFIX  43
H11   2    0.700879    0.607030    0.473261    11.00000   -1.20000
AFIX   0
C12   1    0.615598    0.546372    0.436306    11.00000    0.02503    0.02999 =
         0.02245   -0.00495    0.00036   -0.00490
C13   1    0.246095    0.477589    0.317532    11.00000    0.01929    0.02317 =
         0.02388   -0.00103   -0.00157    0.00300
C14   1    0.200890    0.477513    0.374613    11.00000    0.02522    0.04073 =
         0.02851    0.00415    0.00367    0.00867
AFIX  43
H14   2    0.212567    0.447865    0.414147    11.00000   -1.20000
AFIX   0
C15   1    0.138969    0.520785    0.373444    11.00000    0.02734    0.05062 =
         0.03989   -0.00066    0.00616    0.01220
AFIX  43
H15   2    0.108455    0.521216    0.412351    11.00000   -1.20000
AFIX   0
C16   1    0.121729    0.563306    0.315527    11.00000    0.02795    0.04646 =
         0.04440   -0.00428   -0.00563    0.01648
AFIX  43
H16   2    0.078974    0.592292    0.314494    11.00000   -1.20000
AFIX   0
C17   1    0.166476    0.563772    0.259165    11.00000    0.03645    0.04150 =
         0.03583    0.00403   -0.00779    0.01511
AFIX  43
H17   2    0.154373    0.593387    0.219732    11.00000   -1.20000
AFIX   0
C18   1    0.229167    0.521197    0.259669    11.00000    0.02866    0.03040 =
         0.02612    0.00288   -0.00202    0.00616
AFIX  43
H18   2    0.259979    0.521927    0.220987    11.00000   -1.20000
AFIX   0
C19   1    0.359063    0.400852    0.236337    11.00000    0.02075    0.02533 =
         0.01991   -0.00234   -0.00108    0.00365
C20   1    0.398222    0.457230    0.201689    11.00000    0.03107    0.03199 =
         0.02575   -0.00157    0.00468   -0.00310
AFIX  43
H20   2    0.406248    0.506100    0.222427    11.00000   -1.20000
AFIX   0
C21   1    0.425444    0.441311    0.136487    11.00000    0.03473    0.04903 =
         0.02711   -0.00154    0.00736   -0.00405
AFIX  43
H21   2    0.451554    0.479651    0.112417    11.00000   -1.20000
AFIX   0
C22   1    0.414483    0.369901    0.106899    11.00000    0.03527    0.05619 =
         0.02402   -0.00955    0.00279    0.00449
AFIX  43
H22   2    0.434034    0.358894    0.062918    11.00000   -1.20000
AFIX   0
C23   1    0.375184    0.314198    0.140882    11.00000    0.04313    0.04030 =
         0.02711   -0.01294   -0.00266    0.00355
AFIX  43
H23   2    0.367356    0.265494    0.119766    11.00000   -1.20000
AFIX   0
C24   1    0.347023    0.329097    0.205882    11.00000    0.03181    0.02796 =
         0.02629   -0.00478   -0.00299    0.00124
AFIX  43
H24   2    0.319983    0.290896    0.229147    11.00000   -1.20000
AFIX   0
C25   1    0.306941    0.334141    0.365091    11.00000    0.02059    0.02074 =
         0.02168   -0.00013   -0.00166    0.00045
C26   1    0.352774    0.304678    0.414886    11.00000    0.02221    0.02531 =
         0.02567    0.00094   -0.00326    0.00216
AFIX  43
H26   2    0.395028    0.331579    0.426454    11.00000   -1.20000
AFIX   0
C27   1    0.336094    0.235486    0.447523    11.00000    0.03207    0.02992 =
         0.03207    0.00766   -0.00384    0.00538
AFIX  43
H27   2    0.366933    0.215442    0.481808    11.00000   -1.20000
AFIX   0
C28   1    0.275014    0.195722    0.430434    11.00000    0.04040    0.02369 =
         0.03602    0.00574    0.00161   -0.00077
AFIX  43
H28   2    0.263963    0.148722    0.453203    11.00000   -1.20000
AFIX   0
C29   1    0.229837    0.224181    0.380199    11.00000    0.03544    0.02953 =
         0.03994    0.00413   -0.00620   -0.01050
AFIX  43
H29   2    0.188405    0.196174    0.367936    11.00000   -1.20000
AFIX   0
C30   1    0.245165    0.293698    0.347773    11.00000    0.02722    0.03062 =
         0.03133    0.00495   -0.00822   -0.00660
AFIX  43
H30   2    0.213801    0.313733    0.313935    11.00000   -1.20000
AFIX   0
C31   1    0.532849    0.228047    0.232362    11.00000    0.04457    0.04484 =
         0.02680    0.00232    0.00403    0.01266
C32   1    0.613511    0.175847    0.474567    11.00000    0.04009    0.06771 =
         0.03059   -0.01275   -0.00755    0.02026
HKLF 4


REM  Pbca_a.res in Pbca
REM wR2 = 0.1226, GooF = S = 1.032, Restrained GooF = 1.032 for all data
REM R1 = 0.0400 for 9327 Fo > 4sig(Fo) and 0.0636 for all 12710 data
REM 424 parameters refined using 0 restraints

END

WGHT      0.0594      2.6824

REM Highest difference peak  0.456,  deepest hole -0.411,  1-sigma level  0.063
Q1    1   0.5088  0.5217  0.4103  11.00000  0.05    0.46
Q2    1   0.4686  0.5739  0.4272  11.00000  0.05    0.42
Q3    1   0.3459  0.4046  0.2721  11.00000  0.05    0.39
Q4    1   0.6040  0.5143  0.4139  11.00000  0.05    0.39
Q5    1   0.2396  0.5039  0.2941  11.00000  0.05    0.38
Q6    1   0.6734  0.4253  0.4031  11.00000  0.05    0.37
Q7    1   0.3834  0.4223  0.2240  11.00000  0.05    0.37
Q8    1   0.2254  0.4789  0.3464  11.00000  0.05    0.37
Q9    1   0.4266  0.4580  0.3661  11.00000  0.05    0.36
Q10   1   0.6522  0.2475  0.4611  11.00000  0.05    0.36
Q11   1   0.3417  0.2782  0.4361  11.00000  0.05    0.35
Q12   1   0.5044  0.1309  0.2202  11.00000  0.05    0.34
Q13   1   0.6491  0.5550  0.4492  11.00000  0.05    0.34
Q14   1   0.3661  0.3178  0.1770  11.00000  0.05    0.33
Q15   1   0.4301  0.3997  0.1314  11.00000  0.05    0.33
Q16   1   0.1983  0.5434  0.2601  11.00000  0.05    0.33
Q17   1   0.3856  0.5125  0.3763  11.00000  0.05    0.33
Q18   1   0.1711  0.4973  0.3721  11.00000  0.05    0.32
Q19   1   0.2799  0.3135  0.3589  11.00000  0.05    0.32
Q20   1   0.3334  0.3152  0.3828  11.00000  0.05    0.31
;
_shelx_res_checksum   55683

_shelx_hkl_file
;
  -2   0   0 1045.97 41.9907   2
   3   0   0 0.14630 0.18768   3
  -3   0   0 0.34580 0.21741   3
   3   0   0 -0.6072 0.31811   1
   3   0   0 -0.1388 0.11774   3
  -3   0   0 0.97897 0.52437   1
  -4   0   0 2698.23 81.1564   1
  -5   0   0 1.46902 0.79578   1
   5   0   0 0.29206 0.56584   1
   5   0   0 0.80281 0.32012   3
  -5   0   0 0.55208 0.36735   3
   6   0   0 321.267 10.1736   3
  -6   0   0 331.884 10.1894   3
  -6   0   0 341.668 10.1926   3
  -6   0   0 335.495 11.4487   1
   7   0   0 0.87463 0.48139   3
  -7   0   0 -0.0935 0.98388   1
   7   0   0 1.90745 1.05813   1
  -7   0   0 0.59018 0.41557   3
  -7   0   0 0.87469 0.47839   3
  -8   0   0 1654.89 51.1080   1
  -8   0   0 1700.33 49.4103   3
   8   0   0 1626.14 49.3816   3
   8   0   0 1617.71 50.9534   1
  -9   0   0 6.35305 13.1139   2
   9   0   0 7.84723 10.0734   2
  10   0   0 36.4550 3.38236   1
 -10   0   0 35.5064 1.65859   3
  10   0   0 36.0218 1.68777   3
 -10   0   0 32.3902 3.47443   1
 -10   0   0 33.9316 1.73874   3
  10   0   0 34.9349 1.73577   3
 -11   0   0 0.59095 0.69890   3
 -11   0   0 -0.6051 0.65411   3
  11   0   0 0.32344 0.62151   3
  11   0   0 -0.4250 1.50947   1
  11   0   0 0.96289 0.70522   3
 -11   0   0 1.17989 1.56498   1
  12   0   0 18.1381 2.70985   1
  12   0   0 18.4166 1.46529   3
 -12   0   0 19.6198 1.33838   3
  12   0   0 21.3930 1.54841   3
 -12   0   0 21.5875 1.38889   3
 -12   0   0 18.3276 2.77435   1
 -13   0   0 -0.5085 0.77428   3
 -13   0   0 0.03161 0.77926   3
  13   0   0 0.34730 0.75658   3
  13   0   0 -1.4803 1.81404   1
 -13   0   0 0.00489 1.85354   1
  13   0   0 -0.9013 0.79008   3
  14   0   0 362.978 13.8891   1
  14   0   0 346.989 11.1169   3
 -14   0   0 334.330 11.0869   3
 -14   0   0 356.281 14.1041   1
 -14   0   0 343.167 11.1102   3
  14   0   0 354.410 11.2111   3
 -15   0   0 4.45561 1.08014   3
 -15   0   0 3.25253 2.43849   1
  15   0   0 1.78405 2.38208   1
 -15   0   0 1.58645 1.02672   3
  15   0   0 3.58188 1.02067   3
  15   0   0 2.34969 1.12933   3
 -16   0   0 0.65159 1.05181   3
  16   0   0 0.47335 1.15365   3
 -16   0   0 -0.2265 0.87520   3
  16   0   0 0.01485 1.01406   3
  16   0   0 -1.0007 2.51665   1
 -16   0   0 -0.3632 2.66572   1
 -17   0   0 -0.4444 1.05156   3
  17   0   0 -0.3424 1.17336   3
 -17   0   0 1.37061 2.69288   1
  17   0   0 -1.4729 2.50075   1
  17   0   0 -0.7752 1.13596   3
 -17   0   0 -0.2513 1.01427   3
 -18   0   0 75.6738 3.39523   3
 -18   0   0 82.8113 3.53940   3
  18   0   0 81.2442 3.68144   3
 -18   0   0 80.3093 7.08592   1
  18   0   0 76.1295 6.39978   1
  18   0   0 80.5590 3.48046   3
  19   0   0 0.34062 1.21835   3
 -19   0   0 2.39235 3.28420   1
  19   0   0 0.42570 1.17626   3
  19   0   0 -1.7596 2.73421   1
 -19   0   0 -0.7748 1.00006   3
  20   0   0 -1.1122 1.14675   3
  20   0   0 -1.9037 1.10955   3
 -20   0   0 0.09327 1.03589   3
  20   0   0 4.21582 3.09852   1
 -20   0   0 2.53704 3.24336   1
 -21   0   0 1.65412 3.98040   1
  21   0   0 3.75119 3.43547   1
 -21   0   0 -0.5296 1.08146   3
  21   0   0 0.40472 1.29531   3
  21   0   0 -0.1379 1.20181   3
  22   0   0 9.74418 1.65005   3
  22   0   0 9.98604 4.02417   1
 -22   0   0 8.27793 1.44573   3
 -22   0   0 2.04231 4.43466   1
  22   0   0 8.76050 1.55501   3
 -23   0   0 -0.3048 1.15590   3
  23   0   0 1.07238 1.35491   3
  23   0   0 0.00822 1.35990   3
 -23   0   0 -0.9179 4.75557   1
  23   0   0 -3.7161 3.87752   1
 -24   0   0 2.40889 1.31179   3
  24   0   0 1.86256 1.46700   3
 -24   0   0 -6.8223 5.25071   1
  24   0   0 3.27055 1.50213   3
  24   0   0 4.58223 4.52353   1
  25   0   0 5.46951 4.86014   1
 -25   0   0 1.60061 1.29393   3
  25   0   0 -2.3644 1.49641   3
  25   0   0 0.21698 1.48386   3
 -25   0   0 -4.2085 5.85266   1
 -26   0   0 1.06613 1.51002   3
 -26   0   0 5.13664 6.78425   1
  26   0   0 0.22135 1.53645   3
  26   0   0 -2.0232 1.54558   3
  26   0   0 -0.5260 5.54360   1
 -27   0   0 12.7237 7.94283   1
  27   0   0 8.43854 6.40087   1
  28   0   0 93.1785 4.68809   3
  28   0   0 103.896 11.8629   1
  28   0   0 93.5826 4.48385   3
  29   0   0 -2.5883 1.75333   3
  29   0   0 -1.3174 8.02576   1
  29   0   0 0.87022 1.66675   3
  -2   1   0 1180.64 35.1736   1
  -2  -1   0 1170.87 35.6827   1
  -3   1   0 0.49564 0.18498   3
  -3  -1   0 0.34611 0.29011   3
  -3  -1   0 0.63804 0.29227   3
  -3   1   0 0.22389 0.44196   1
   3   1   0 0.99804 0.30926   3
   3  -1   0 0.01038 0.38210   1
  -3  -1   0 0.36102 0.69789   1
  -3   1   0 0.89059 0.20368   3
   3  -1   0 0.52872 0.16920   3
  -4   1   0 3618.81 108.580   1
   4  -1   0 3582.94 108.517   1
  -4  -1   0 3691.90 109.124   1
  -5   1   0 0.37417 0.28789   3
   5  -1   0 -0.2392 0.62770   1
   5  -1   0 0.35453 0.30155   3
  -5  -1   0 0.19763 0.37657   3
   5   1   0 0.27010 0.37714   3
  -5   1   0 0.39611 0.29281   3
  -5  -1   0 0.67052 0.42522   3
  -6   1   0 32.5526 1.27871   3
   6   1   0 31.5808 1.38121   3
  -6   1   0 28.2157 2.13537   1
  -6  -1   0 32.2629 1.43696   3
  -6  -1   0 31.2478 1.38449   3
  -6   1   0 33.0909 1.27303   3
  -6  -1   0 34.0179 2.55155   1
   6  -1   0 30.5220 2.15314   1
   6  -1   0 33.8484 1.27803   3
   6  -1   0 32.8353 1.31334   3
   7   1   0 0.26958 0.54939   3
  -7   1   0 0.72251 0.99822   1
  -7  -1   0 -0.0424 0.52195   3
  -7  -1   0 0.25685 0.48122   3
   7  -1   0 -0.4042 0.92808   1
   7  -1   0 -0.2488 0.39331   3
  -7  -1   0 -1.6156 1.03035   1
  -7   1   0 -0.6135 0.37807   3
   7  -1   0 -0.0628 0.43186   3
  -7   1   0 -0.5764 0.38358   3
  -8  -1   0 87.0348 3.03861   3
  -8   1   0 86.0658 4.28720   1
   8  -1   0 82.2573 2.89328   3
  -8  -1   0 88.7505 4.71008   1
  -8  -1   0 82.3024 2.97363   3
   8   1   0 78.7094 2.95188   3
  -8   1   0 79.4881 2.84105   3
   8  -1   0 80.9373 2.84237   3
  -8   1   0 83.0562 2.87063   3
   8  -1   0 76.6667 4.13266   1
   9  -1   0 0.40851 0.59328   3
  -9   1   0 1.16152 1.22482   1
  -9  -1   0 0.54139 0.69730   3
   9  -1   0 1.15088 1.35244   1
   9   1   0 0.04900 0.69310   3
  -9  -1   0 0.09950 0.66245   3
  -9  -1   0 -0.3658 1.40908   1
  -9   1   0 0.06569 0.53675   3
   9   1   0 0.47895 1.01568   1
   9  -1   0 0.22787 0.52941   3
  -9   1   0 -0.5605 0.53672   3
 -10   1   0 349.921 12.6810   1
  10   1   0 339.768 10.8863   3
 -10  -1   0 360.904 10.9336   3
  10  -1   0 349.172 12.4679   1
 -10  -1   0 343.303 10.8980   3
 -10  -1   0 344.889 13.0834   1
  10  -1   0 341.486 10.7762   3
 -10   1   0 350.497 10.8068   3
 -10   1   0 349.701 10.7865   3
  10  -1   0 345.112 10.8301   3
  11  -1   0 2.51603 0.71306   3
 -11   1   0 1.94979 0.67075   3
  11   1   0 1.84181 0.81335   3
 -11  -1   0 2.83555 0.75701   3
  11  -1   0 3.65072 0.70783   3
 -11  -1   0 0.57777 1.66416   1
 -11   1   0 2.44943 0.67112   3
 -11  -1   0 2.00390 0.81275   3
  11   1   0 1.43946 1.69335   1
  11  -1   0 2.78348 1.58212   1
 -11   1   0 2.81339 1.60817   1
 -12  -1   0 0.31442 0.71121   3
 -12  -1   0 0.01659 1.71357   1
 -12   1   0 0.16902 0.65430   3
 -12   1   0 0.48500 0.66677   3
 -12  -1   0 1.15206 0.81388   3
  12   1   0 1.54951 1.73668   1
  12  -1   0 0.00853 0.70167   3
  12   1   0 1.00939 0.77632   3
 -12   1   0 -0.2244 1.74147   1
  12  -1   0 0.68829 0.70871   3
  12   1   0 2.54599 0.67012   3
  12  -1   0 -0.0885 1.52314   1
  13  -1   0 -0.4353 0.73285   3
  13  -1   0 -1.4552 1.77478   1
  13   1   0 0.64617 2.14246   1
 -13   1   0 0.28099 1.94580   1
  13  -1   0 -0.4935 0.76537   3
 -13   1   0 -0.1869 0.69495   3
 -13  -1   0 0.18121 0.85880   3
 -13  -1   0 -2.1623 1.83939   1
 -13   1   0 -0.1449 0.71678   3
 -13  -1   0 -0.5813 0.82294   3
  13   1   0 0.36461 0.95228   3
 -14  -1   0 89.6320 6.10216   1
 -14  -1   0 87.6367 3.42449   3
 -14   1   0 85.7287 3.34224   3
 -14  -1   0 87.3415 3.43641   3
  14   1   0 85.8604 3.42717   3
  14   1   0 86.5703 6.27016   1
  14  -1   0 79.7256 3.38027   3
 -14   1   0 81.9829 5.79435   1
 -14   1   0 80.6819 3.26891   3
  14  -1   0 77.1102 5.33042   1
  14  -1   0 83.4831 3.32575   3
  14   1   0 85.6512 3.54641   3
 -15  -1   0 -0.8827 2.34629   1
 -15  -1   0 0.29437 1.05573   3
 -15   1   0 0.79806 0.96776   3
  15   1   0 -4.4140 2.04220   1
 -15   1   0 0.14610 0.90086   3
 -15   1   0 1.88333 2.48244   1
  15   1   0 1.70087 1.02550   3
  15   1   0 1.00445 1.19605   3
  15  -1   0 -0.0753 1.02813   3
  15  -1   0 1.08188 1.00005   3
  15  -1   0 -0.0783 2.25306   1
 -15  -1   0 0.66146 1.07198   3
  16  -1   0 289.339 11.9966   1
 -16   1   0 292.544 12.5503   1
 -16  -1   0 278.915 9.40852   3
  16   1   0 284.298 9.49556   3
  16   1   0 284.407 9.35606   3
 -16  -1   0 285.525 9.39368   3
  16  -1   0 277.813 9.22006   3
 -16  -1   0 285.262 13.0197   1
 -16   1   0 274.046 9.24414   3
 -16   1   0 273.126 9.19091   3
  16   1   0 291.704 12.6923   1
  16  -1   0 288.300 9.36392   3
  17   1   0 3.93754 1.33426   3
 -17  -1   0 4.98147 3.11471   1
  17   1   0 1.47463 1.31233   3
  17  -1   0 1.82300 1.14247   3
 -17  -1   0 0.95478 1.20940   3
  17  -1   0 1.03239 1.13715   3
 -17   1   0 -0.4947 2.49105   1
 -17   1   0 2.66565 1.06936   3
 -17   1   0 3.32996 1.01729   3
 -17  -1   0 1.34722 1.04836   3
  17   1   0 1.31973 2.88221   1
  17  -1   0 2.43996 2.63267   1
  18   1   0 207.399 7.36526   3
 -18   1   0 198.237 7.12943   3
 -18   1   0 207.749 7.11812   3
 -18   1   0 193.364 10.5370   1
  18  -1   0 206.728 7.27909   3
  18  -1   0 214.107 10.2189   1
 -18  -1   0 210.023 7.30799   3
  18   1   0 217.066 7.30887   3
 -18  -1   0 195.362 11.2137   1
  18  -1   0 213.883 7.18258   3
  18   1   0 215.195 10.8597   1
 -18  -1   0 214.517 7.35818   3
  19   1   0 1.22589 1.36322   3
 -19  -1   0 2.48362 3.10743   1
  19  -1   0 0.57903 1.12066   3
 -19  -1   0 0.83595 1.13669   3
  19   1   0 -3.2473 2.87857   1
 -19   1   0 2.17668 1.05928   3
 -19   1   0 2.26584 2.74491   1
  19  -1   0 2.48175 1.13785   3
  19  -1   0 1.93187 2.81901   1
  19   1   0 1.14200 1.28658   3
 -20   1   0 37.9607 5.27554   1
 -20  -1   0 43.9778 2.66965   3
  20   1   0 43.9618 2.57890   3
 -20   1   0 39.4131 2.42067   3
  20  -1   0 39.9369 2.49149   3
 -20  -1   0 31.1443 5.44198   1
  20  -1   0 40.5583 2.62704   3
  20  -1   0 32.5956 4.31456   1
  20   1   0 43.7372 2.65760   3
  20   1   0 42.7561 5.21194   1
  21  -1   0 -1.5090 1.09649   3
  21  -1   0 1.30106 1.17273   3
  21   1   0 0.04481 1.28479   3
 -21  -1   0 -0.1595 1.00690   3
  21   1   0 1.76778 1.41459   3
  21  -1   0 -4.7271 2.95509   1
 -21   1   0 0.69159 1.05405   3
 -21  -1   0 1.81197 3.54129   1
 -21   1   0 3.23491 3.89512   1
  21   1   0 1.29823 3.50860   1
  22  -1   0 0.95432 3.55245   1
  22  -1   0 1.81133 1.28196   3
  22   1   0 2.16120 1.34154   3
 -22   1   0 1.08769 1.17887   3
  22  -1   0 1.75050 1.35078   3
  22   1   0 0.58795 1.20123   3
 -22  -1   0 2.49141 4.59404   1
 -22   1   0 -3.9332 3.95149   1
  22   1   0 0.22544 3.79185   1
 -22  -1   0 -0.0209 1.19563   3
 -23   1   0 2.20426 4.67585   1
 -23  -1   0 1.82702 1.31818   3
  23  -1   0 0.00528 3.62020   1
 -23   1   0 -1.7373 1.03258   3
 -23  -1   0 -2.7297 5.08078   1
  23  -1   0 -2.3297 1.18778   3
  23   1   0 -0.0623 1.38823   3
  23   1   0 3.00348 1.53408   3
  23   1   0 -4.4483 4.17932   1
  23  -1   0 -0.0368 1.27182   3
  24   1   0 25.8066 2.64965   3
 -24   1   0 24.5908 2.19402   3
  24  -1   0 20.4461 4.87488   1
  24  -1   0 22.9655 4.18568   1
  24  -1   0 27.4433 2.52238   3
 -24  -1   0 18.6472 5.80284   1
  24   1   0 25.1620 5.62551   1
 -24  -1   0 26.0905 2.44568   3
 -24   1   0 16.3011 5.54649   1
  24  -1   0 21.6304 2.39648   3
  24   1   0 22.8337 2.54525   3
 -25  -1   0 1.07238 1.45041   3
  25  -1   0 0.48473 1.38904   3
  25  -1   0 -2.5698 4.47419   1
  25  -1   0 -0.2921 1.33785   3
  25   1   0 0.56342 1.54529   3
  25   1   0 -4.3955 5.37810   1
 -25   1   0 0.10889 1.24522   3
 -25   1   0 -4.9090 5.42235   1
 -25  -1   0 -10.353 6.05296   1
  25   1   0 0.38115 1.51449   3
  26  -1   0 14.7386 5.14366   1
 -26  -1   0 12.6991 7.48994   1
 -26   1   0 17.7158 2.20536   3
  26   1   0 16.4890 2.19499   3
 -26  -1   0 16.0384 2.04130   3
  26   1   0 19.8489 2.29486   3
  26  -1   0 17.2620 1.98261   3
 -26   1   0 8.31615 6.67669   1
  26   1   0 12.1681 6.38665   1
  26  -1   0 15.8914 2.10531   3
  27  -1   0 3.08363 5.42655   1
 -27   1   0 -2.6683 7.47650   1
  27   1   0 -1.7649 1.69444   3
 -27  -1   0 6.07536 8.12857   1
  27   1   0 -2.6062 1.61971   3
  27  -1   0 1.91443 1.61483   3
  27  -1   0 0.28500 1.52435   3
  27   1   0 -6.5364 6.70805   1
  28  -1   0 -3.0105 5.99649   1
  28  -1   0 2.34652 1.60136   3
  28   1   0 12.6571 7.89434   1
  28   1   0 6.55202 1.87998   3
  28   1   0 4.35600 1.88452   3
  28  -1   0 2.90562 1.67288   3
  29  -1   0 0.45474 1.66141   3
  29   1   0 0.28728 1.79445   3
  29  -1   0 -0.5654 1.44972   3
   0   2   0 203.947 12.1648   2
  -1  -2   0 -0.3746 0.36843   1
   1  -2   0 0.16677 0.07535   3
   1   2   0 -0.5140 0.42444   1
   1  -2   0 -0.2838 0.16435   1
   1   2   0 -0.3109 0.17685   3
   1   2   0 0.11101 0.19386   3
  -1   2   0 0.30035 0.10973   3
  -1  -2   0 -0.2201 0.16779   3
  -1   2   0 -0.1276 0.23971   1
  -2  -2   0 2235.40 66.7680   1
   2   2   0 2191.74 66.7653   1
  -3   2   0 0.65396 0.33645   1
   3  -2   0 0.81840 0.15761   3
   3   2   0 0.14775 0.38527   3
   3  -2   0 0.82154 0.13345   3
   3   2   0 0.44927 0.87297   1
  -3  -2   0 0.90580 0.85648   1
  -3  -2   0 -0.0945 0.35690   3
  -3   2   0 0.74468 0.13531   3
  -3   2   0 1.14023 0.31655   1
   3   2   0 -0.1658 0.36922   3
  -3  -2   0 0.50304 0.37361   3
  -3   2   0 0.92630 0.15837   3
   4  -2   0 242.386 7.34603   3
  -4   2   0 242.977 7.33806   3
   4  -2   0 238.611 7.33032   3
  -4  -2   0 239.037 7.55566   3
  -4   2   0 239.252 7.77395   1
  -4   2   0 240.936 7.32640   3
  -4  -2   0 246.683 7.55655   3
  -4  -2   0 252.172 8.81500   1
   4  -2   0 247.241 7.65122   1
   4   2   0 240.214 7.54752   3
   4   2   0 234.755 7.55227   3
   4  -2   0 250.832 7.58987   1
   4   2   0 254.071 8.83701   1
   5   2   0 0.04793 0.43220   3
  -5  -2   0 0.45450 1.02351   1
   5   2   0 -0.1809 0.41924   3
  -5   2   0 -0.0030 0.59167   1
  -5   2   0 0.00643 0.25304   3
   5   2   0 0.86603 1.02017   1
  -5   2   0 0.01287 0.22866   3
  -5  -2   0 0.12522 0.43497   3
   5  -2   0 -0.1130 0.25571   3
   5  -2   0 0.05969 0.23551   3
  -5  -2   0 -0.1233 0.43159   3
   5  -2   0 0.07630 0.52681   1
   6  -2   0 622.980 19.1854   3
  -6   2   0 638.338 19.1873   3
   6   2   0 646.054 21.0659   1
  -6  -2   0 637.101 19.4222   3
   6  -2   0 644.795 19.9044   1
   6  -2   0 640.185 19.2144   3
   6   2   0 642.313 19.4139   3
  -6  -2   0 628.047 21.0403   1
  -6  -2   0 652.740 19.4215   3
  -6   2   0 645.686 19.2019   3
  -6   2   0 633.523 20.0503   1
   6   2   0 645.118 19.4339   3
   7  -2   0 -0.2704 0.35014   3
  -7   2   0 1.26234 0.93941   1
  -7   2   0 0.14342 0.36763   3
   7   2   0 1.91586 1.40530   1
  -7  -2   0 -0.7925 1.21732   1
  -7  -2   0 -0.6561 0.52708   3
   7   2   0 0.64643 0.55031   3
   7   2   0 0.89679 0.56637   3
   7  -2   0 0.66739 0.41337   3
   7  -2   0 -0.3473 0.80186   1
  -7   2   0 -0.0393 0.34907   3
  -7  -2   0 1.19135 0.57024   3
   8   2   0 2.48283 0.73369   3
  -8  -2   0 2.00120 1.55555   1
   8   2   0 1.46136 1.54616   1
   8  -2   0 3.19569 1.16034   1
  -8   2   0 3.45951 1.25897   1
   8  -2   0 2.36930 0.52768   3
  -8   2   0 2.37233 0.49501   3
   8   2   0 2.32523 0.72444   3
  -8  -2   0 2.60308 0.78149   3
  -8   2   0 2.73456 0.51533   3
   8  -2   0 1.99859 0.50112   3
  -8  -2   0 3.96650 0.81613   3
  -9  -2   0 2.20825 0.83430   3
  -9   2   0 0.03021 0.48006   3
   9   2   0 -2.4436 1.91035   1
   9  -2   0 0.47218 0.48287   3
   9   2   0 -0.1272 0.69501   3
  -9   2   0 2.70928 1.39241   1
  -9  -2   0 -0.6712 1.61341   1
   9  -2   0 -1.0948 1.04951   1
  -9  -2   0 -0.9106 0.64466   3
   9  -2   0 0.28258 0.52030   3
  -9   2   0 0.38900 0.49442   3
   9   2   0 -0.2346 0.77008   3
  10  -2   0 366.865 12.1266   1
 -10   2   0 345.707 10.5652   3
 -10  -2   0 336.381 10.8084   3
 -10   2   0 331.022 12.1989   1
 -10  -2   0 342.795 10.8390   3
  10  -2   0 343.570 10.6233   3
 -10   2   0 344.168 10.5908   3
 -10  -2   0 334.458 13.2634   1
  10   2   0 339.784 10.8061   3
  10  -2   0 337.679 10.5686   3
 -11  -2   0 1.70117 0.83409   3
  11  -2   0 1.27381 1.40012   1
 -11   2   0 0.81254 1.53765   1
  11   2   0 1.64037 0.86976   3
 -11  -2   0 1.95558 0.86897   3
 -11   2   0 0.36353 0.60417   3
 -11   2   0 2.16408 0.57648   3
  11  -2   0 1.01789 0.62571   3
 -11  -2   0 1.76367 1.88254   1
 -12  -2   0 6.41820 1.00816   3
 -12   2   0 8.42204 2.07662   1
  12  -2   0 6.43030 1.83402   1
 -12   2   0 6.76022 0.83322   3
  12  -2   0 6.44086 0.86355   3
 -12  -2   0 4.14582 2.25283   1
  12   2   0 6.09077 1.03982   3
  12  -2   0 6.97107 0.82880   3
 -12  -2   0 6.96486 1.01059   3
 -12   2   0 8.99083 1.01773   3
  13  -2   0 -0.1310 1.67763   1
 -13   2   0 0.41483 0.70952   3
 -13   2   0 0.10031 0.66772   3
  13  -2   0 -0.2903 0.78301   3
  13   2   0 -0.7935 1.00710   3
 -13  -2   0 0.88089 0.98717   3
 -13   2   0 3.54170 1.98681   1
  13   2   0 -1.9732 1.89739   1
 -13  -2   0 0.05809 0.86466   3
  13  -2   0 -0.3732 0.71132   3
 -13  -2   0 2.24913 2.26880   1
  14   2   0 42.9002 5.03470   1
 -14   2   0 41.9520 2.05017   3
 -14   2   0 42.9202 2.17154   3
 -14  -2   0 44.1059 2.37140   3
  14  -2   0 44.0343 2.10918   3
 -14   2   0 44.5727 4.34376   1
  14   2   0 44.1637 2.40073   3
  14  -2   0 40.5736 3.74773   1
 -14  -2   0 42.8724 4.97969   1
 -14  -2   0 40.6847 2.35012   3
  14  -2   0 44.5037 2.22423   3
 -15  -2   0 2.04917 1.27509   3
 -15   2   0 -0.7164 2.24822   1
  15   2   0 -2.1622 2.43291   1
  15  -2   0 1.52807 1.02329   3
 -15  -2   0 -1.0430 2.56961   1
 -15   2   0 -0.0997 0.87544   3
  15   2   0 1.99210 1.36637   3
 -15   2   0 1.60244 0.92591   3
  15  -2   0 -0.0620 2.03571   1
  15  -2   0 1.00364 1.02724   3
 -15  -2   0 1.95542 1.24036   3
  16  -2   0 201.766 9.02929   1
  16   2   0 197.632 6.88932   3
 -16  -2   0 195.892 6.96716   3
  16  -2   0 197.069 6.62045   3
 -16   2   0 189.494 9.57004   1
  16   2   0 206.888 10.6843   1
 -16  -2   0 189.937 10.3166   1
 -16   2   0 186.744 6.58882   3
  16  -2   0 202.771 6.78188   3
 -16  -2   0 189.848 6.83623   3
 -16   2   0 192.411 6.56848   3
 -17   2   0 -0.1687 2.47143   1
 -17  -2   0 5.06895 3.38900   1
 -17   2   0 2.05524 0.97394   3
 -17   2   0 1.16634 1.01160   3
  17  -2   0 1.80913 1.06902   3
  17   2   0 -0.1703 3.14638   1
 -17  -2   0 2.68922 1.18327   3
  17   2   0 2.06044 1.46010   3
  17  -2   0 -0.7378 2.26473   1
 -17  -2   0 1.85716 1.30837   3
  17  -2   0 2.08832 1.14652   3
  17   2   0 1.66909 0.95927   3
  18  -2   0 -0.3587 2.38345   1
 -18  -2   0 0.86100 1.18310   3
 -18  -2   0 -0.8394 1.18936   3
  18  -2   0 1.29412 1.04661   3
  18  -2   0 0.29915 1.07009   3
 -18  -2   0 1.46489 3.38875   1
 -18   2   0 -1.8733 2.65981   1
 -18   2   0 0.35829 0.87384   3
  18   2   0 0.31285 2.90225   1
  18   2   0 0.06484 1.24522   3
 -18   2   0 -0.2854 0.90751   3
 -19  -2   0 -6.4995 2.96220   1
  19  -2   0 1.66991 2.60145   1
  19  -2   0 -0.6802 1.08716   3
  19  -2   0 0.23865 1.01320   3
 -19   2   0 0.33415 0.92863   3
  19   2   0 -2.0098 1.33701   3
  19   2   0 1.20911 1.27487   3
  19   2   0 -2.0587 3.15706   1
 -19   2   0 -1.4644 2.82697   1
 -19  -2   0 0.03974 1.07522   3
  20  -2   0 57.4030 2.84007   3
 -20  -2   0 55.2639 3.19176   3
  20   2   0 60.0392 3.20253   3
 -20   2   0 42.6045 5.27753   1
  20   2   0 63.5737 7.07365   1
  20  -2   0 53.2618 5.64888   1
  20   2   0 63.1778 3.17032   3
  20  -2   0 61.5859 3.03722   3
 -20   2   0 55.7136 2.84869   3
 -20  -2   0 67.0601 7.91653   1
  21  -2   0 -2.2931 2.64419   1
  21   2   0 0.44954 1.45438   3
  21  -2   0 0.99542 2.47667   1
 -21  -2   0 -0.1265 1.08908   3
  21  -2   0 1.57841 1.18369   3
 -21  -2   0 -1.9170 3.76183   1
  21   2   0 -0.3452 1.27504   3
 -21   2   0 1.09298 3.48086   1
 -21   2   0 -0.1792 0.97534   3
  21   2   0 -6.0839 3.56974   1
  21  -2   0 -0.8285 1.06992   3
  22  -2   0 -1.2979 2.94714   1
 -22   2   0 -1.2937 0.99006   3
  22   2   0 3.46682 4.18847   1
  22   2   0 1.00199 1.38141   3
 -22  -2   0 0.28234 4.73631   1
 -22   2   0 -1.1640 3.76080   1
 -22  -2   0 0.02567 1.26349   3
  22  -2   0 -3.6544 2.57431   1
  22   2   0 -2.1547 1.42297   3
  22  -2   0 -0.7104 1.19393   3
  22  -2   0 0.39671 1.14020   3
  23  -2   0 4.15086 2.96800   1
  23  -2   0 0.03855 1.24011   3
  23  -2   0 -0.1040 3.46120   1
 -23  -2   0 -1.2316 1.26501   3
  23   2   0 2.55906 1.44253   3
 -23   2   0 0.03740 1.07721   3
 -23  -2   0 14.4054 5.72148   1
  23   2   0 0.15566 1.54433   3
  23   2   0 1.09122 4.45732   1
 -23   2   0 3.20155 4.46469   1
  23  -2   0 0.87315 1.27882   3
 -24   2   0 -4.4938 4.64315   1
  24   2   0 10.1530 5.31291   1
 -24  -2   0 1.55421 1.29945   3
  24   2   0 -0.5940 1.61575   3
  24  -2   0 2.10587 3.14945   1
  24  -2   0 3.32565 3.70364   1
  24  -2   0 1.07318 1.25681   3
 -24   2   0 0.92974 1.10757   3
  24  -2   0 2.30514 1.36196   3
 -24  -2   0 5.16692 5.57477   1
  24   2   0 1.83933 1.48691   3
  25   2   0 0.45107 1.54189   3
  25  -2   0 -2.6355 3.93546   1
 -25   2   0 0.70716 1.10261   3
  25   2   0 -0.3912 5.90873   1
  25   2   0 0.72729 1.62069   3
  25  -2   0 -5.1548 3.56965   1
 -25   2   0 -0.8890 5.49912   1
  25  -2   0 -0.2372 1.29793   3
 -25  -2   0 -3.9319 6.39846   1
 -25  -2   0 0.65828 1.42176   3
  25  -2   0 -1.0693 1.23112   3
  26   2   0 34.7496 3.20782   3
 -26   2   0 34.1334 3.65094   3
  26   2   0 24.0242 7.38422   1
 -26  -2   0 29.6241 8.35488   1
 -26   2   0 40.5715 7.60973   1
  26  -2   0 29.8822 2.62110   3
  26  -2   0 33.9176 2.85291   3
  26   2   0 35.9039 3.18408   3
  26  -2   0 28.7982 5.00284   1
 -26  -2   0 32.4684 2.98883   3
  27   2   0 -1.2752 1.70494   3
  27   2   0 -3.2730 7.40719   1
  27  -2   0 1.03513 1.41533   3
  27   2   0 -0.2979 1.73645   3
  27  -2   0 -2.6233 4.35800   1
 -27   2   0 3.05559 7.17180   1
 -27  -2   0 4.49262 7.95572   1
  27  -2   0 -0.0778 1.45300   3
  28   2   0 0.40974 1.80380   3
  28   2   0 2.43603 1.81736   3
  28  -2   0 1.28970 1.51602   3
  28   2   0 -6.2732 8.66368   1
  28  -2   0 -0.9894 1.35237   3
  29  -2   0 -2.0572 1.54063   3
  29  -2   0 -0.7063 1.34683   3
  29   2   0 -0.1687 1.82961   3
   0  -3   0 0.18389 0.49392   1
   0   3   0 0.89849 0.64730   1
   0  -3   0 0.11569 0.12590   3
   0  -3   0 0.50219 0.23862   3
   0   3   0 0.34164 0.26889   3
   0   3   0 0.79629 0.24790   3
  -1   3   0 0.26426 0.49414   1
   1   3   0 0.21517 0.69571   1
   1   3   0 0.83243 0.32381   3
   1   3   0 -0.1440 0.30528   3
  -1   3   0 0.34386 0.21378   3
  -1  -3   0 1.09483 0.73274   1
  -1  -3   0 0.74024 0.31789   3
   1  -3   0 0.46378 0.22170   3
  -1   3   0 0.34821 0.21992   3
   1  -3   0 0.14329 0.41636   1
  -2   3   0 5679.67 176.701   2
   2   3   0 5749.76 191.801   2
  -2  -3   0 6000.95 192.241   2
  -3   3   0 0.37461 0.29339   1
  -3   3   0 0.91401 0.12037   3
   3   3   0 1.11607 1.05105   1
  -3  -3   0 0.91465 0.45778   3
  -3   3   0 0.97560 0.13852   3
  -3  -3   0 1.52038 1.10041   1
   3   3   0 0.82674 0.45817   3
   3   3   0 1.58319 0.46891   3
  -3  -3   0 0.76073 0.46935   3
   3  -3   0 1.04335 0.14112   3
  -4   3   0 945.836 28.0464   1
  -4   3   0 932.073 28.0393   1
   4   3   0 924.221 28.0760   3
  -4  -3   0 923.156 28.0755   3
  -4  -3   0 928.216 28.0667   3
   4   3   0 905.327 28.0567   3
   4   3   0 1003.71 29.7808   1
  -4  -3   0 917.354 29.4990   1
  -4   3   0 922.095 27.7624   3
  -5  -3   0 -0.2737 0.48662   3
  -5   3   0 0.39027 0.50805   1
   5   3   0 1.44419 0.45398   3
  -5  -3   0 0.17360 1.12733   1
  -5  -3   0 -0.0405 0.47631   3
  -5   3   0 0.25862 0.18234   3
   5  -3   0 0.15638 0.22525   3
   5   3   0 0.47435 0.50888   3
   5   3   0 0.40282 0.96763   1
  -5   3   0 0.28221 0.21125   3
   5  -3   0 0.07020 0.18917   3
  -6   3   0 1029.30 30.8769   3
   6   3   0 1042.01 31.2159   3
  -6  -3   0 1017.11 33.0440   1
   6  -3   0 1017.95 31.1232   1
  -6  -3   0 1105.96 31.2494   3
  -6   3   0 1024.09 30.8579   3
   6  -3   0 1028.52 30.8925   3
   6  -3   0 1013.91 30.8616   3
   6   3   0 1042.00 31.1960   3
  -6  -3   0 1012.21 31.1977   3
   6   3   0 1061.54 33.1403   1
   6  -3   0 1023.21 31.1857   1
  -6   3   0 1037.56 31.5459   1
  -7   3   0 0.70622 0.81406   1
   7  -3   0 -0.1886 0.30690   3
  -7  -3   0 0.23359 0.63644   3
  -7  -3   0 0.42750 0.65862   3
   7   3   0 -0.1413 0.62784   3
   7   3   0 1.70397 1.56518   1
   7   3   0 -1.3443 0.61257   3
   7  -3   0 0.33377 0.54172   1
  -7   3   0 -0.2463 0.30075   3
  -7   3   0 -0.2261 0.32196   3
  -7  -3   0 -0.3522 1.48521   1
   7  -3   0 -1.0923 0.58873   1
   7  -3   0 -0.3628 0.35290   3
   8   3   0 415.895 13.5953   3
  -8   3   0 441.021 14.3791   1
   8  -3   0 479.352 14.0929   1
   8   3   0 432.560 13.6519   3
  -8  -3   0 427.694 15.8054   1
  -8   3   0 440.938 13.2593   3
  -8  -3   0 436.849 13.6232   3
   8  -3   0 445.986 13.8762   1
   8   3   0 450.710 15.9243   1
  -8  -3   0 427.414 13.6229   3
   8  -3   0 427.962 13.2634   3
  -8   3   0 439.538 13.2894   3
   8  -3   0 439.697 13.3140   3
   9  -3   0 -0.0829 0.89095   1
   9   3   0 -0.0153 1.71220   1
   9  -3   0 0.96214 0.50597   3
  -9  -3   0 -2.1179 1.63108   1
   9  -3   0 0.20475 0.43285   3
  -9  -3   0 0.51934 0.73700   3
  -9  -3   0 0.45750 0.73136   3
  -9   3   0 0.02327 0.43165   3
  -9   3   0 1.03954 0.47468   3
  -9   3   0 -0.2404 1.05722   1
   9   3   0 0.55797 0.77793   3
   9   3   0 0.39343 0.75556   3
 -10  -3   0 219.704 7.26970   3
 -10   3   0 223.856 6.92095   3
  10  -3   0 224.322 6.90263   3
  10   3   0 221.937 9.73620   1
 -10   3   0 217.932 6.87501   3
 -10  -3   0 227.280 7.28740   3
 -10   3   0 216.329 8.37791   1
  10  -3   0 216.885 6.94376   3
 -10  -3   0 222.652 9.77758   1
  10   3   0 210.514 7.23368   3
  10  -3   0 213.915 7.92943   1
  10   3   0 225.541 7.30803   3
 -11  -3   0 1.99564 2.28706   1
 -11   3   0 0.54369 0.54534   3
 -11   3   0 0.87833 0.50903   3
  11  -3   0 0.34946 0.55205   3
  11   3   0 0.51442 0.80285   3
 -11   3   0 -0.2535 1.29128   1
 -11  -3   0 0.27915 0.77378   3
  11  -3   0 0.42947 1.16729   1
  11   3   0 -0.1000 0.82080   3
  11  -3   0 -0.1741 0.51671   3
  11   3   0 -1.5916 1.87638   1
 -11  -3   0 1.05082 0.80847   3
 -12   3   0 300.560 9.37416   3
 -12   3   0 300.571 9.41569   3
  12  -3   0 303.064 9.39809   3
  12  -3   0 292.175 9.44203   3
 -12  -3   0 313.301 9.80507   3
  12   3   0 298.531 12.7768   1
  12  -3   0 302.561 10.7607   1
 -12   3   0 293.811 11.2329   1
 -12  -3   0 299.881 9.76644   3
 -12  -3   0 284.816 12.5512   1
  12   3   0 304.118 9.81210   3
  12   3   0 311.862 9.78919   3
  13   3   0 0.64695 1.00488   3
 -13  -3   0 1.22825 2.41035   1
 -13   3   0 1.38834 0.67201   3
  13  -3   0 0.47646 0.67471   3
 -13  -3   0 0.56930 1.00232   3
 -13  -3   0 0.49987 0.95111   3
  13  -3   0 1.47187 0.74264   3
  13  -3   0 1.33235 1.56477   1
  13   3   0 0.74441 1.03641   3
 -13   3   0 0.10851 0.65748   3
 -13   3   0 0.27589 1.70138   1
  13   3   0 1.49076 3.02095   1
  14   3   0 64.1442 3.18644   3
  14  -3   0 70.1865 2.92054   3
  14   3   0 65.7480 3.22477   3
 -14   3   0 68.3302 2.78974   3
 -14  -3   0 70.1372 6.10791   1
 -14   3   0 68.9675 4.94152   1
 -14  -3   0 67.3455 3.31977   3
 -14   3   0 68.8841 2.69065   3
 -14  -3   0 68.4147 3.32225   3
  14  -3   0 70.7432 2.73647   3
  14  -3   0 75.2829 4.53549   1
  15   3   0 -1.7117 1.23728   3
 -15   3   0 -0.7521 0.86738   3
 -15  -3   0 -0.1834 1.24265   3
 -15   3   0 -0.1188 0.90293   3
  15  -3   0 -1.2896 1.01744   3
  15   3   0 1.38324 1.34260   3
  15  -3   0 1.29822 0.91055   3
 -15  -3   0 1.10730 3.10664   1
  15  -3   0 0.73408 1.88117   1
 -15   3   0 2.42190 2.48116   1
 -15  -3   0 2.08179 1.34986   3
 -16  -3   0 719.187 22.2614   3
 -16   3   0 715.645 21.7872   3
  16   3   0 720.404 22.2657   3
  16  -3   0 697.726 21.7783   3
 -16  -3   0 737.161 22.2806   3
 -16  -3   0 745.100 26.6808   1
  16  -3   0 722.294 21.9282   3
  16   3   0 679.214 22.4759   3
  16  -3   0 723.789 23.7400   1
 -16   3   0 702.169 24.6037   1
 -16   3   0 683.341 21.8134   3
 -17  -3   0 2.35651 3.25423   1
  17  -3   0 6.92432 2.24440   1
  17   3   0 8.68735 3.54064   1
  18  -3   0 4.44444 1.11251   3
  18   3   0 8.43228 3.54838   1
 -18   3   0 4.41628 1.01888   3
  18  -3   0 3.02162 2.02550   1
  18  -3   0 8.73222 2.43785   1
 -18  -3   0 3.55920 1.40142   3
 -18  -3   0 3.41001 1.35922   3
  18   3   0 2.31265 1.55294   3
  18  -3   0 5.10950 1.18586   3
 -18  -3   0 10.0113 4.41250   1
 -18   3   0 6.53920 1.05704   3
 -18   3   0 5.84267 2.93658   1
  19  -3   0 0.14635 1.97313   1
 -19  -3   0 1.88375 3.46931   1
  19  -3   0 -1.1282 0.98502   3
  19  -3   0 4.22536 2.27773   1
 -19  -3   0 0.51921 1.20619   3
 -19   3   0 -3.3479 2.66580   1
  19   3   0 0.75977 3.57720   1
 -19   3   0 0.29528 0.92284   3
  19   3   0 -0.3262 1.29961   3
  19  -3   0 0.96390 1.11991   3
 -20   3   0 18.3037 1.71998   3
  20   3   0 14.6600 1.92896   3
 -20  -3   0 12.5754 4.80027   1
 -20  -3   0 20.8715 2.31883   3
  20  -3   0 18.3934 1.81390   3
  20  -3   0 17.2963 2.72523   1
  20  -3   0 13.2381 2.85788   1
  20  -3   0 13.1592 1.55054   3
 -20   3   0 7.64294 3.47639   1
  20   3   0 13.0751 4.55158   1
 -21  -3   0 0.12939 1.26659   3
  21  -3   0 -1.1332 1.00193   3
  21   3   0 -0.7556 1.30579   3
 -21   3   0 2.60331 3.32722   1
  21   3   0 1.54850 1.08163   3
  21  -3   0 0.80391 2.55824   1
 -21   3   0 0.37744 0.92935   3
  21   3   0 -1.4539 3.94811   1
 -21  -3   0 -1.6220 3.87841   1
  21  -3   0 -0.4154 1.00722   3
  21  -3   0 0.16671 2.17123   1
  22  -3   0 21.4949 2.01111   3
 -22  -3   0 22.1991 2.23090   3
  22   3   0 17.1117 2.13014   3
  22  -3   0 19.3467 2.11665   3
  22  -3   0 22.4877 3.42375   1
 -22  -3   0 22.7065 6.00955   1
 -22   3   0 8.20983 4.20474   1
  22   3   0 28.0672 2.59124   3
 -22   3   0 21.7207 1.84949   3
  22  -3   0 17.0744 3.01539   1
  23  -3   0 2.96087 2.83387   1
 -23  -3   0 0.42994 5.43362   1
 -23   3   0 1.36400 1.02485   3
 -23  -3   0 -0.8579 1.35977   3
  23  -3   0 0.72496 2.49709   1
  23   3   0 -3.1799 4.61494   1
  23  -3   0 -0.2905 1.14029   3
  23  -3   0 0.09741 1.19329   3
 -23   3   0 -3.9713 4.29437   1
  23   3   0 1.81133 1.72063   3
  23   3   0 1.47067 1.36683   3
  24  -3   0 2.00668 3.01367   1
  24  -3   0 2.45917 1.33781   3
 -24  -3   0 -0.4930 5.40230   1
  24  -3   0 5.81470 2.72761   1
  24   3   0 9.92757 5.40780   1
 -24   3   0 2.17028 1.11331   3
 -24  -3   0 3.22735 1.55753   3
  24   3   0 2.35942 1.60756   3
  24   3   0 4.85589 1.74008   3
  24  -3   0 3.63337 1.29115   3
 -24   3   0 -5.3944 4.49005   1
  25  -3   0 -2.1653 1.18640   3
 -25   3   0 -1.0058 5.25404   1
 -25  -3   0 0.53225 1.33404   3
 -25   3   0 0.17948 1.03314   3
  25   3   0 -0.6980 1.40296   3
  25  -3   0 -1.3974 1.22887   3
 -25  -3   0 -6.3063 6.98451   1
  25  -3   0 -1.4777 2.92889   1
  25   3   0 -1.9828 5.90812   1
  25  -3   0 -2.1761 2.65598   1
  25   3   0 0.11752 1.71411   3
  26   3   0 19.3518 7.50077   1
 -26   3   0 29.0372 6.87857   1
  26  -3   0 16.3584 1.93409   3
  26  -3   0 19.9839 2.20693   3
 -26  -3   0 24.7048 7.92370   1
 -26  -3   0 17.4142 2.21978   3
  26   3   0 18.1470 2.40966   3
  26   3   0 23.0695 2.50072   3
  26  -3   0 15.2658 2.85187   1
  27  -3   0 0.18558 1.33103   3
  27   3   0 6.51339 8.21324   1
 -27  -3   0 -3.0987 8.13579   1
  27   3   0 -1.5029 1.76259   3
  27  -3   0 1.50427 1.37249   3
  27   3   0 0.23153 1.64459   3
 -27   3   0 -0.6938 7.15584   1
  28  -3   0 2.36398 1.40533   3
  28   3   0 2.97127 1.93822   3
  29  -3   0 -0.2217 1.33265   3
  29   3   0 0.00010 1.93133   3
  29  -3   0 0.60910 1.44485   3
   0  -4   0 3252.05 97.7626   1
   0   4   0 3264.50 97.8307   1
  -1  -4   0 0.32345 0.84543   1
   1  -4   0 0.20236 0.28475   3
  -1   4   0 -0.1208 0.26930   3
   1  -4   0 0.13208 0.27932   3
   1  -4   0 -0.8796 0.53559   1
  -1  -4   0 -0.0672 0.41048   3
   1   4   0 -0.2024 0.35057   3
   1   4   0 0.57901 0.86301   1
  -1   4   0 -1.0043 0.63704   1
   1   4   0 -0.0029 0.36293   3
   2  -4   0 309.355 9.29778   3
  -2  -4   0 293.747 9.49190   3
  -2  -4   0 294.158 9.47819   3
   2  -4   0 313.652 9.28465   3
   2   4   0 300.280 9.48426   3
  -2  -4   0 322.360 10.7730   1
   2   4   0 308.264 10.7578   1
   2  -4   0 321.248 9.62789   1
  -2   4   0 316.684 9.28389   3
  -2   4   0 311.196 9.29040   3
   2   4   0 298.287 9.49078   3
  -2   4   0 317.355 9.82190   1
   3   4   0 1.03615 0.48341   3
  -3   4   0 0.58991 0.18557   3
   3   4   0 1.26383 0.52024   3
   3  -4   0 0.38493 0.19863   3
   3  -4   0 0.40938 0.16835   3
   3   4   0 0.44669 1.12978   1
  -3  -4   0 1.35376 1.10504   1
  -3  -4   0 0.25975 0.49090   3
  -3   4   0 0.80122 0.44007   1
  -3  -4   0 0.40360 0.39811   3
  -3   4   0 0.67984 0.15453   3
  -4   4   0 969.640 29.2366   1
  -4  -4   0 985.348 29.3267   3
  -4  -4   0 996.338 29.3563   3
   4   4   0 971.878 29.3185   3
   4  -4   0 944.279 28.9568   3
  -4   4   0 978.674 28.9415   3
  -4  -4   0 991.637 31.0239   1
   4   4   0 967.337 29.3277   3
   4   4   0 971.086 31.0209   1
  -4   4   0 959.342 28.9450   3
  -5  -4   0 0.50859 0.56712   3
   5   4   0 0.32038 1.36405   1
   5   4   0 0.09037 0.54384   3
  -5  -4   0 -1.0548 0.91507   1
  -5   4   0 -0.6105 0.36376   1
   5  -4   0 0.09699 0.18140   3
  -5  -4   0 -0.1880 0.43529   3
  -5   4   0 0.28175 0.14456   3
  -5   4   0 0.85401 0.41150   1
   5   4   0 -0.0309 0.56882   3
   5  -4   0 0.68113 0.16713   3
  -5   4   0 0.15346 0.15652   3
  -6   4   0 228.789 6.80964   3
  -6   4   0 227.489 6.82460   3
   6  -4   0 225.498 6.84360   3
   6   4   0 222.512 9.22914   1
   6   4   0 215.139 7.24722   3
   6  -4   0 218.843 6.81379   3
  -6   4   0 222.949 7.32417   1
  -6  -4   0 233.093 9.28403   1
  -6  -4   0 228.121 7.27518   3
   6   4   0 245.419 7.33451   3
  -6  -4   0 220.673 7.27305   3
  -7  -4   0 -0.3025 0.76316   3
   7   4   0 -0.1432 0.69158   3
  -7  -4   0 0.43089 0.71963   3
  -7  -4   0 0.67608 1.37333   1
   7  -4   0 0.19316 0.33115   3
   7  -4   0 0.85171 0.28395   3
   7   4   0 -0.1574 0.71795   3
   7   4   0 -1.9856 1.52084   1
  -7   4   0 0.54434 0.30368   3
  -7   4   0 -0.7475 0.68673   1
   8  -4   0 473.586 14.0236   1
   8   4   0 453.208 16.8258   1
   8   4   0 457.573 14.3946   3
   8   4   0 467.495 14.4313   3
  -8  -4   0 458.844 14.4143   3
   8  -4   0 456.163 13.9262   3
  -8  -4   0 460.614 16.8681   1
   8  -4   0 467.962 13.9781   3
  -8   4   0 473.663 13.9254   3
  -8   4   0 459.932 14.8359   1
  -8  -4   0 463.135 14.4068   3
   8  -4   0 452.380 13.9926   1
  -8   4   0 470.818 13.9511   3
   9  -4   0 -0.8116 0.52983   1
  -9  -4   0 0.27292 0.79419   3
   9  -4   0 0.21991 0.45907   3
  -9   4   0 -0.3443 0.34230   3
  -9  -4   0 0.03384 0.77093   3
  -9   4   0 -0.2625 0.92272   1
  -9   4   0 -0.0603 0.39997   3
   9   4   0 -0.0647 0.79131   3
   9  -4   0 0.01445 0.37302   3
   9   4   0 -1.9542 1.75539   1
  -9  -4   0 -2.1932 1.84238   1
   9  -4   0 0.60785 0.60937   1
   9   4   0 1.08742 0.85311   3
  10  -4   0 1.66695 0.53798   3
  10   4   0 0.86685 0.88426   3
 -10  -4   0 1.68941 0.87795   3
  10   4   0 2.51855 0.89910   3
  10  -4   0 2.17933 0.73915   1
  10  -4   0 0.86280 0.76064   1
  10   4   0 1.01698 1.95425   1
 -10   4   0 3.04547 1.24960   1
  10  -4   0 1.89943 0.47205   3
 -10   4   0 2.04607 0.49911   3
 -10  -4   0 1.11698 2.13051   1
 -10   4   0 1.23875 0.42557   3
 -10  -4   0 1.41339 0.87742   3
  11  -4   0 -0.0260 0.52900   3
 -11   4   0 -0.6534 0.47078   3
 -11  -4   0 0.14550 0.83166   3
  11   4   0 0.69669 0.91452   3
 -11  -4   0 -0.3346 1.97289   1
 -11  -4   0 -0.8634 0.81143   3
  11  -4   0 -0.3495 0.46808   3
  11   4   0 -1.3834 1.99867   1
 -11   4   0 1.37819 1.31134   1
 -11   4   0 0.50526 0.45916   3
  11  -4   0 2.15702 0.83902   1
  11   4   0 -0.3625 0.82751   3
  11  -4   0 -0.1647 0.84432   1
  12   4   0 -2.1482 2.16361   1
  12  -4   0 2.28595 0.59236   3
  12   4   0 -0.0076 0.96254   3
 -12  -4   0 1.79980 0.99967   3
  12  -4   0 0.55864 0.65442   3
 -12  -4   0 -0.7202 2.16367   1
 -12   4   0 1.21376 0.61099   3
 -12   4   0 2.39418 0.56891   3
  12   4   0 0.91983 0.94619   3
  12  -4   0 1.90431 0.99488   1
  12  -4   0 0.60237 1.08765   1
 -12  -4   0 0.33835 0.98554   3
 -12   4   0 0.77029 1.48167   1
  13  -4   0 -1.3776 0.70839   3
 -13  -4   0 -0.5558 1.00262   3
 -13   4   0 0.72363 1.65052   1
  13  -4   0 0.02631 0.64165   3
 -13   4   0 -0.8587 0.63458   3
 -13   4   0 -1.0765 0.56598   3
  13  -4   0 -0.4327 1.25328   1
 -13  -4   0 -1.2525 2.43563   1
  13   4   0 0.54664 1.13022   3
  13   4   0 -1.6642 2.43123   1
  13  -4   0 -0.2005 1.04516   1
 -13  -4   0 0.75865 1.21440   3
  13   4   0 0.35446 1.21372   3
 -14   4   0 260.018 8.19265   3
  14  -4   0 253.974 9.36997   1
  14   4   0 273.093 8.90113   3
 -14  -4   0 263.311 12.4501   1
 -14  -4   0 266.007 8.81774   3
  14  -4   0 253.090 8.30817   3
  14  -4   0 252.624 9.12912   1
  14   4   0 270.158 8.94466   3
 -14   4   0 242.843 8.21495   3
 -14  -4   0 267.968 8.82041   3
 -14   4   0 259.488 10.4735   1
  14   4   0 262.979 12.2752   1
  14  -4   0 253.710 8.20576   3
  15  -4   0 -0.6052 1.55142   1
 -15   4   0 -1.1724 2.21095   1
  15  -4   0 0.06545 0.97421   3
  15  -4   0 -1.5264 1.31444   1
  15  -4   0 -0.7472 0.83482   3
 -15  -4   0 0.49623 1.29796   3
 -15  -4   0 -3.1256 2.95600   1
  15   4   0 -2.2745 1.35084   3
 -15   4   0 -0.6097 0.79342   3
 -15  -4   0 0.22063 1.48702   3
 -15   4   0 -0.8044 0.79913   3
  15   4   0 -0.3511 1.50255   3
  15   4   0 0.77767 2.99101   1
  16  -4   0 146.079 6.15401   1
  16   4   0 150.172 5.84822   3
 -16  -4   0 156.884 5.68108   3
 -16   4   0 138.205 4.98857   3
 -16   4   0 145.763 4.95950   3
  16  -4   0 142.219 6.35444   1
  16   4   0 142.134 5.77626   3
 -16  -4   0 145.260 5.63332   3
 -16   4   0 145.394 7.75203   1
  16  -4   0 140.650 5.00924   3
  16   4   0 153.070 9.96743   1
 -16  -4   0 150.469 9.61417   1
  16  -4   0 140.647 5.12793   3
  17  -4   0 -0.1603 1.43100   1
  17  -4   0 0.91745 1.63926   1
 -17   4   0 -1.4551 0.75065   3
 -17  -4   0 -1.6025 1.10632   3
 -17  -4   0 -1.1944 3.81690   1
  17   4   0 -2.2115 1.29734   3
  17   4   0 -0.0154 1.39342   3
  17  -4   0 1.38961 1.01261   3
 -17  -4   0 0.46742 1.26899   3
 -17   4   0 3.00572 2.60415   1
  17  -4   0 0.50502 0.86591   3
 -17   4   0 0.60016 0.81114   3
  18  -4   0 0.34357 1.02679   3
  18  -4   0 0.95060 0.94490   3
  18   4   0 4.75883 1.70989   3
 -18  -4   0 -0.0923 1.25485   3
 -18   4   0 6.62671 2.75755   1
 -18   4   0 2.68817 0.88265   3
  18  -4   0 2.92765 1.67360   1
 -18   4   0 0.44175 0.83161   3
  18   4   0 3.85727 1.40077   3
  18  -4   0 3.01678 1.88384   1
 -18  -4   0 3.38933 1.44485   3
 -18  -4   0 7.35690 4.16811   1
 -19   4   0 -1.3804 0.78270   3
  19  -4   0 -0.6422 1.88820   1
  19   4   0 1.99757 3.29809   1
  19   4   0 2.51354 1.47989   3
  19  -4   0 1.19115 1.65741   1
 -19   4   0 1.32073 2.85683   1
  19  -4   0 0.84308 1.07407   3
  19   4   0 0.15447 1.26333   3
 -19  -4   0 -2.9150 4.20579   1
 -19  -4   0 -0.1778 1.22419   3
  19  -4   0 -1.6511 0.92963   3
  20  -4   0 12.6756 2.29299   1
 -20   4   0 12.5470 3.51978   1
  20  -4   0 11.7217 1.28957   3
 -20  -4   0 14.2535 1.89084   3
  20  -4   0 12.9095 1.43016   3
 -20  -4   0 18.1723 5.03951   1
  20  -4   0 12.5384 2.09450   1
  20   4   0 16.6356 2.10544   3
 -20   4   0 14.2227 1.54914   3
  20   4   0 20.7146 4.92029   1
  20   4   0 14.1441 1.84430   3
 -21   4   0 1.29102 3.34194   1
  21  -4   0 -1.4093 1.83163   1
  21  -4   0 -0.2843 1.02682   3
  21   4   0 0.69840 1.43468   3
  21  -4   0 -0.6473 0.94550   3
 -21   4   0 -0.4997 0.80866   3
  21  -4   0 -0.8999 1.68124   1
  21   4   0 0.76871 2.47601   3
 -21  -4   0 1.85067 1.29081   3
  21   4   0 0.93005 4.48152   1
 -21  -4   0 -3.4251 4.82170   1
  22  -4   0 3.29569 1.94854   1
  22   4   0 4.50853 1.88049   3
 -22  -4   0 2.03782 5.01174   1
  22  -4   0 5.47774 1.25144   3
  22   4   0 7.16844 5.09527   1
 -22  -4   0 6.85162 1.65929   3
 -22   4   0 5.19710 3.69446   1
 -22   4   0 5.17257 1.01819   3
  22  -4   0 2.79113 1.11533   3
  22  -4   0 3.95712 1.83276   1
  23  -4   0 -1.2086 1.61962   1
  23   4   0 -2.0875 1.46033   3
  23  -4   0 -0.3060 1.64572   1
  23   4   0 -0.8642 5.04130   1
 -23   4   0 1.08386 0.93161   3
  23  -4   0 0.10277 1.11995   3
 -23   4   0 -1.2601 4.05737   1
 -23  -4   0 4.05062 6.03679   1
 -23  -4   0 -0.6472 1.24373   3
  23  -4   0 -1.2218 1.02263   3
  24   4   0 2.25630 1.86248   3
  24   4   0 1.93448 1.22416   3
  24   4   0 -0.2377 5.43501   1
 -24  -4   0 -0.9097 6.01868   1
 -24   4   0 -1.6403 4.20967   1
 -24  -4   0 0.56785 1.49854   3
  24  -4   0 0.66321 1.13373   3
  24  -4   0 -0.8651 1.10192   3
 -24   4   0 -0.1002 0.89083   3
 -25  -4   0 -1.0909 1.54444   3
  25   4   0 -1.2755 1.86383   3
  25  -4   0 0.93338 1.16818   3
 -25   4   0 1.31240 5.18558   1
 -25   4   0 -0.1612 0.88773   3
 -25  -4   0 1.96134 6.50178   1
  25   4   0 3.07501 1.43596   3
  25  -4   0 -1.5327 1.07934   3
  25   4   0 5.43316 6.82254   1
  26   4   0 1.70397 7.73944   1
  26   4   0 5.70178 1.92735   3
  26   4   0 7.55572 2.01608   3
  26  -4   0 5.88121 1.46756   3
  26  -4   0 9.64923 1.42396   3
 -26   4   0 3.55782 6.32885   1
 -26  -4   0 7.96530 1.96942   3
 -26  -4   0 12.9036 8.86910   1
  27  -4   0 -0.4257 1.23403   3
  27   4   0 -3.0430 1.62069   3
 -27  -4   0 -4.2128 10.6446   1
  27   4   0 18.4370 8.85330   1
  27   4   0 -2.1962 1.90299   3
 -27   4   0 -0.9622 7.03073   1
  27  -4   0 -1.1912 1.14949   3
  28   4   0 4.54858 2.22537   3
  28  -4   0 6.74674 1.45060   3
  28  -4   0 7.58924 1.51829   3
  29  -4   0 -3.0282 1.29705   3
  29   4   0 -0.7396 1.82271   3
  29  -4   0 -0.5273 1.21994   3
   0  -5   0 0.29077 0.27305   3
   0   5   0 -0.0115 0.75394   1
   0  -5   0 0.20649 0.32329   3
   0  -5   0 -0.4106 0.77574   1
   0   5   0 -0.0595 0.36023   3
  -1   5   0 -0.7949 0.67369   1
  -1  -5   0 0.74780 0.97167   1
   1  -5   0 0.39839 0.32330   3
   1   5   0 -0.3523 0.40569   3
   1  -5   0 -0.1862 0.67296   1
   1   5   0 0.50183 0.39801   3
  -1  -5   0 0.10339 0.43068   3
  -1   5   0 -0.1605 0.31486   3
   1   5   0 1.19511 1.08220   1
   1  -5   0 0.17525 0.34147   3
  -1   5   0 0.58758 0.32884   3
   2   5   0 524.948 16.1591   3
   2  -5   0 526.535 15.9432   3
   2   5   0 545.638 17.6969   1
   2  -5   0 494.179 16.4144   1
  -2  -5   0 522.687 16.1542   3
  -2  -5   0 574.410 17.7210   1
  -2   5   0 539.028 15.9478   3
  -2   5   0 524.946 16.6791   1
  -2  -5   0 536.862 16.1808   3
   2  -5   0 527.892 15.9641   3
   2   5   0 530.633 16.1540   3
  -2   5   0 535.395 15.9543   3
   3  -5   0 0.59464 0.28701   1
  -3  -5   0 0.16326 0.50972   3
  -3   5   0 -0.1870 0.22564   3
   3   5   0 -0.6596 1.08247   1
  -3   5   0 0.02704 0.55921   1
  -3  -5   0 0.94868 0.51969   3
   3   5   0 0.10000 0.49068   3
   3  -5   0 0.24141 0.22549   3
   3  -5   0 0.07836 0.24963   3
  -3  -5   0 -0.3177 1.08646   1
   3   5   0 -0.4220 0.48376   3
   4   5   0 2.29404 1.27232   1
   4   5   0 1.03909 0.58904   3
   4  -5   0 1.25488 0.22787   3
  -4  -5   0 1.93612 0.63796   3
  -4   5   0 1.26480 0.20686   3
   4   5   0 0.80318 0.58655   3
  -4   5   0 1.35633 0.52871   1
  -4  -5   0 0.94114 0.60111   3
  -4  -5   0 1.30192 1.38012   1
  -5  -5   0 0.15413 1.43761   1
  -5   5   0 -0.1757 0.14314   3
  -5   5   0 0.16153 0.12721   3
  -5  -5   0 -1.2236 0.61937   3
  -5   5   0 0.56053 0.44684   1
   5   5   0 0.95559 0.64604   3
   5   5   0 0.77684 0.67468   3
   5  -5   0 -0.0304 0.18288   3
   5   5   0 -0.1897 1.49601   1
   5  -5   0 0.23807 0.16162   3
  -5  -5   0 -0.7137 0.59162   3
  -6   5   0 593.151 18.0219   3
  -6   5   0 595.434 18.4839   1
   6   5   0 612.954 20.9179   1
  -6  -5   0 599.159 18.5794   3
  -6  -5   0 617.210 18.5791   3
   6  -5   0 587.958 18.0436   3
   6  -5   0 604.348 18.0559   3
  -6  -5   0 621.852 20.9022   1
   6   5   0 625.028 18.6019   3
  -6   5   0 583.338 18.0174   3
   6   5   0 623.018 18.5789   3
  -7  -5   0 -0.1359 0.82677   3
  -7   5   0 -0.1556 0.20958   3
   7   5   0 0.31944 0.80633   3
  -7   5   0 -0.0360 0.63005   1
   7  -5   0 0.05971 0.23927   3
  -7  -5   0 -0.2479 1.83236   1
  -7   5   0 0.14628 0.24178   3
   7   5   0 -0.3615 0.82197   3
   7   5   0 2.93531 2.06232   1
  -7  -5   0 0.77006 0.82385   3
   7  -5   0 -0.1738 0.29169   3
   8   5   0 1.14017 0.85789   3
   8   5   0 0.74928 0.87198   3
   8  -5   0 2.34509 0.40236   3
  -8   5   0 3.17105 0.31557   3
   8   5   0 1.84317 2.05684   1
  -8  -5   0 2.66243 0.98373   3
   8  -5   0 2.76138 0.33824   3
  -8   5   0 2.77736 0.35743   3
  -8  -5   0 2.03303 0.92309   3
  -8   5   0 1.92553 0.83441   1
   9  -5   0 -0.0452 0.40623   3
  -9  -5   0 -1.9672 1.85513   1
  -9  -5   0 -0.2258 0.84677   3
  -9   5   0 -0.1161 0.30620   3
   9   5   0 -1.7323 0.83096   3
   9   5   0 1.47168 2.13882   1
   9  -5   0 -0.2562 0.32659   3
  -9   5   0 -0.3703 0.33958   3
   9   5   0 -0.3817 0.86855   3
  -9  -5   0 0.44300 0.88797   3
  -9   5   0 1.44860 0.94585   1
  10   5   0 233.752 7.93233   3
  10  -5   0 240.663 7.35086   3
  10  -5   0 236.562 7.28395   3
 -10  -5   0 238.347 7.91064   3
  10   5   0 235.221 7.90442   3
 -10   5   0 246.058 7.30756   3
 -10  -5   0 233.257 7.92687   3
 -10   5   0 239.651 8.43627   1
  10   5   0 231.937 10.7369   1
 -10  -5   0 238.813 10.8154   1
 -11  -5   0 -1.6089 0.87720   3
  11  -5   0 -0.0097 0.43170   3
  11   5   0 -0.0008 0.94627   3
 -11  -5   0 -0.5006 0.91032   3
 -11  -5   0 1.68160 2.42631   1
  11   5   0 -0.9950 0.88120   3
 -11   5   0 -1.6477 1.07060   1
  11  -5   0 -0.4775 0.48206   3
 -11   5   0 0.37471 0.44732   3
  11   5   0 0.10874 2.29881   1
 -11   5   0 0.35367 0.38906   3
 -12   5   0 37.5705 3.04109   1
  12   5   0 31.8263 2.23898   3
  12   5   0 34.9653 2.27907   3
  12  -5   0 37.5523 1.55413   3
  12   5   0 30.9508 4.26391   1
 -12   5   0 37.9517 1.56732   3
 -12  -5   0 29.6184 4.08141   1
 -12  -5   0 37.0597 2.27026   3
  12  -5   0 36.3526 1.67538   3
 -12   5   0 37.8593 1.51117   3
 -12  -5   0 36.6876 2.30411   3
 -13  -5   0 -0.6878 1.11300   3
  13   5   0 -1.4200 1.09569   3
 -13  -5   0 -2.1928 2.78300   1
 -13   5   0 0.50500 0.62273   3
  13   5   0 0.29078 2.63687   1
  13  -5   0 0.00743 0.45059   1
 -13   5   0 1.60961 1.61520   1
  13   5   0 -0.0831 1.19923   3
  13  -5   0 -0.2462 0.58622   3
 -13   5   0 -0.3173 0.52747   3
  13  -5   0 -0.8703 0.69169   3
 -13  -5   0 -0.7336 1.07939   3
  13  -5   0 0.19412 0.41772   1
 -14   5   0 8.73393 0.89911   3
  14   5   0 11.1110 1.61923   3
  14  -5   0 10.8270 1.21156   1
 -14  -5   0 11.1888 1.64953   3
 -14  -5   0 7.02581 3.54755   1
  14   5   0 7.71085 3.44096   1
 -14   5   0 8.21600 0.83342   3
  14  -5   0 8.25814 0.89371   3
  14  -5   0 8.29206 0.92845   1
 -14  -5   0 9.89112 1.67328   3
  14  -5   0 8.25014 0.99888   3
  14   5   0 10.1567 1.63755   3
 -14   5   0 6.58110 2.05958   1
  15   5   0 -2.4970 1.38563   3
  15   5   0 0.02814 1.38403   3
  15  -5   0 -1.0796 0.78100   1
  15  -5   0 0.10681 0.79490   3
 -15  -5   0 0.43711 1.60056   3
 -15   5   0 -1.4190 0.67721   3
 -15   5   0 -0.0632 0.74524   3
  15  -5   0 -0.3078 0.88724   3
  15  -5   0 0.03612 0.85817   1
 -15  -5   0 -1.8748 1.39602   3
  15   5   0 -4.2050 3.42334   1
 -15  -5   0 0.31097 3.17586   1
 -15   5   0 -1.9406 2.06093   1
 -16   5   0 419.569 13.4000   3
 -16  -5   0 441.527 14.1703   3
  16   5   0 425.756 14.1773   3
  16  -5   0 442.313 13.6184   1
 -16  -5   0 426.784 14.1970   3
  16   5   0 398.718 18.1329   1
  16   5   0 435.401 14.1339   3
  16  -5   0 444.494 13.5189   3
  16  -5   0 443.052 13.3945   3
 -16   5   0 441.717 15.8591   1
 -16   5   0 446.562 13.3751   3
 -16  -5   0 446.115 18.5965   1
  16  -5   0 424.279 13.5356   1
  17   5   0 -0.2796 1.36856   3
 -17  -5   0 -2.9003 3.37558   1
  17  -5   0 0.89142 0.82531   3
 -17   5   0 1.45791 0.74893   3
 -17   5   0 3.50071 2.40366   1
  17  -5   0 0.28777 0.89313   3
 -17   5   0 0.16592 0.71999   3
  17  -5   0 -1.1561 0.85557   1
  17   5   0 -2.3390 3.52662   1
 -17  -5   0 -0.7518 1.45435   3
  17   5   0 0.91310 1.42925   3
 -17  -5   0 1.43707 1.22062   3
  17  -5   0 -0.0137 0.83668   1
  18  -5   0 3.93767 0.95383   3
  18  -5   0 3.92424 0.80058   1
  18   5   0 5.67532 1.55686   3
 -18   5   0 3.06420 2.53913   1
 -18  -5   0 8.80677 4.46195   1
 -18   5   0 3.50717 1.02151   3
  18  -5   0 3.92096 0.84594   1
  18   5   0 6.86297 3.77347   1
  18  -5   0 4.89422 1.10206   3
 -18   5   0 4.34437 0.88808   3
 -18  -5   0 7.89458 1.49202   3
 -18  -5   0 4.52512 1.53767   3
  18   5   0 5.70129 1.84592   3
 -19  -5   0 -8.8102 3.75907   1
 -19  -5   0 -2.3327 1.71490   3
 -19  -5   0 -0.3234 1.46664   3
 -19   5   0 -2.7720 2.56635   1
  19  -5   0 -0.3869 0.96837   3
  19   5   0 -1.8638 1.44539   3
  19  -5   0 -0.6871 0.82605   3
  19   5   0 -0.8933 1.43177   3
 -19   5   0 0.42122 0.74903   3
 -20  -5   0 1.63816 1.42586   3
  20   5   0 3.47692 1.85349   3
  20   5   0 2.03163 1.58733   3
 -20  -5   0 6.03965 5.25486   1
 -20   5   0 1.54241 2.98186   1
  20  -5   0 2.90342 0.95297   3
 -20   5   0 2.69397 0.82009   3
  20  -5   0 2.60217 1.06411   3
  21   5   0 2.87867 3.98143   1
  21  -5   0 -1.4800 0.86985   3
 -21  -5   0 -0.9218 4.63488   1
  21  -5   0 -0.9386 0.98219   3
 -21   5   0 -0.8894 0.70967   3
  21   5   0 0.58780 1.54165   3
  21   5   0 -0.0757 1.31707   3
 -21   5   0 1.53341 3.10974   1
 -21  -5   0 -0.6483 1.27977   3
 -22  -5   0 46.6898 3.26035   3
 -22  -5   0 30.1817 7.05224   1
  22  -5   0 46.7390 2.51849   3
  22   5   0 47.2855 3.16231   3
  22  -5   0 42.2638 2.31869   3
  22   5   0 27.9611 6.56384   1
 -22   5   0 45.1055 5.13108   1
  22   5   0 48.4492 3.55301   3
  23   5   0 -0.4948 1.63614   3
 -23   5   0 0.20321 3.72994   1
  23  -5   0 1.19222 0.99461   3
 -23  -5   0 -1.0094 1.35173   3
  23  -5   0 1.50638 1.11887   3
 -23  -5   0 -6.8696 5.85480   1
  23   5   0 12.3201 5.88497   1
  23   5   0 -1.9918 1.28782   3
  24   5   0 -4.9581 5.83541   1
  24  -5   0 -0.8052 1.08472   3
 -24  -5   0 -1.6270 1.52593   3
 -24  -5   0 3.76185 7.41234   1
  24   5   0 0.92225 1.94942   3
 -24   5   0 3.62985 4.60377   1
  24  -5   0 0.24075 1.02104   3
  24   5   0 -2.2159 1.61833   3
 -25  -5   0 0.69275 1.55557   3
  25   5   0 2.85070 1.84976   3
  25   5   0 5.73565 6.44608   1
 -25  -5   0 -12.860 7.00197   1
 -25   5   0 4.08315 5.14128   1
  25  -5   0 0.83367 1.14376   3
  25  -5   0 -2.0592 0.96718   3
  26  -5   0 22.4385 2.15798   3
  26   5   0 19.2825 2.68018   3
 -26   5   0 22.2533 6.24359   1
  26   5   0 12.0160 8.55567   1
 -26  -5   0 22.7607 8.94167   1
 -26  -5   0 12.2760 2.12615   3
  26  -5   0 17.9561 2.00324   3
  27   5   0 -0.9771 1.98592   3
 -27   5   0 7.55006 6.70725   1
  27  -5   0 1.77967 1.20004   3
  27   5   0 -4.9011 9.77224   1
  27  -5   0 -0.3626 1.04970   3
  28   5   0 -0.7831 1.84382   3
  28  -5   0 2.30268 1.31478   3
  28  -5   0 1.66215 1.16347   3
   0  -6   0 37.6793 1.54492   3
   0  -6   0 36.6759 2.53182   1
   0   6   0 38.9584 1.53810   3
   0   6   0 38.0818 1.52997   3
   0   6   0 35.6604 2.68013   1
   1  -6   0 0.07475 0.81985   1
   1  -6   0 -0.2455 0.35967   3
  -1  -6   0 -0.6984 0.88253   1
  -1   6   0 0.06345 0.35479   3
   1  -6   0 0.39426 0.36390   3
  -1   6   0 0.55925 0.92478   1
  -1   6   0 -0.0682 0.34807   3
   1   6   0 0.08430 0.42477   3
   1   6   0 -0.4698 0.40625   3
  -1  -6   0 0.38730 0.50973   3
   1   6   0 -0.1267 1.05071   1
  -2  -6   0 1.47882 0.56475   3
  -2   6   0 3.49875 0.98286   1
  -2   6   0 2.90894 0.38105   3
  -2  -6   0 2.65423 1.24349   1
   2   6   0 2.86258 0.57403   3
   2   6   0 1.30712 1.31628   1
   2   6   0 1.23920 0.54674   3
   2  -6   0 2.21371 0.40046   3
   2  -6   0 2.70509 0.76473   1
  -2  -6   0 1.03116 0.54738   3
   2  -6   0 3.37211 0.41333   3
  -2   6   0 2.75530 0.39299   3
   3   6   0 0.68653 0.56350   3
  -3   6   0 0.19196 0.26962   3
  -3  -6   0 0.43757 0.57557   3
  -3   6   0 -0.3343 0.29241   3
   3  -6   0 0.06029 0.27871   3
   3  -6   0 0.06730 0.31626   3
   3   6   0 -1.4373 1.19954   1
  -3   6   0 -0.1768 0.70218   1
   3   6   0 0.09519 0.55919   3
   3  -6   0 -0.4054 0.43956   1
  -3  -6   0 0.81410 1.26937   1
  -3  -6   0 -0.1946 0.56407   3
  -4   6   0 497.415 14.8663   3
  -4  -6   0 488.306 15.2774   3
  -4   6   0 501.548 14.8451   3
   4  -6   0 494.866 14.8854   3
   4  -6   0 493.584 14.8573   3
  -4  -6   0 486.643 15.2966   3
   4   6   0 497.556 15.2996   3
   4   6   0 499.205 17.4220   1
  -4   6   0 496.292 15.5164   1
  -4  -6   0 511.720 17.3789   1
   4   6   0 496.391 15.2860   3
   5   6   0 0.63700 0.74167   3
  -5  -6   0 -0.5567 0.70630   3
  -5   6   0 -0.2294 0.20052   3
  -5  -6   0 0.66503 1.74448   1
   5   6   0 0.20892 0.75374   3
   5   6   0 0.60039 1.74763   1
  -5   6   0 0.46337 0.16492   3
  -5   6   0 0.64409 0.60491   1
  -5  -6   0 -0.6220 0.77618   3
   5  -6   0 0.29371 0.20952   3
   5  -6   0 -0.1416 0.25680   3
   6   6   0 986.989 29.5431   3
  -6   6   0 963.541 29.4440   1
  -6  -6   0 962.662 29.5316   3
   6  -6   0 985.981 28.9578   3
  -6  -6   0 974.617 32.0587   1
   6   6   0 964.142 32.1094   1
  -6  -6   0 995.154 29.6036   3
   6  -6   0 945.665 28.9607   3
   6   6   0 978.626 29.5607   3
   7   6   0 0.64952 1.98261   1
   7   6   0 -0.1674 0.86141   3
  -7  -6   0 0.06452 1.99878   1
   7   6   0 -1.0232 0.86577   3
  -7  -6   0 1.15198 0.96808   3
  -7  -6   0 0.38679 0.89176   3
   7  -6   0 -0.1123 0.23475   3
  -7   6   0 0.13882 0.62556   1
   7  -6   0 0.10082 0.22081   3
   8   6   0 942.329 28.6284   3
  -8  -6   0 976.847 28.7172   3
  -8  -6   0 941.762 31.5530   1
  -8  -6   0 942.812 28.6270   3
   8   6   0 945.898 28.6560   3
  -8   6   0 894.421 27.8947   3
  -8   6   0 895.017 27.8947   3
   8   6   0 985.292 31.7774   1
   8  -6   0 931.635 27.9742   3
   9  -6   0 -0.4238 0.27309   3
  -9   6   0 -0.0412 0.22066   3
   9   6   0 -1.4965 2.24491   1
  -9  -6   0 -0.5426 0.86758   3
   9   6   0 -1.7725 0.91219   3
  -9  -6   0 2.42976 2.25706   1
  -9   6   0 -0.8308 0.75481   1
   9  -6   0 0.00635 0.34238   3
  -9  -6   0 0.60185 0.99553   3
   9   6   0 -0.5228 0.89865   3
  -9   6   0 0.40470 0.23624   3
  10   6   0 612.516 18.9608   3
 -10   6   0 620.173 18.2022   3
 -10  -6   0 616.671 18.9763   3
 -10   6   0 573.055 18.2055   3
  10  -6   0 616.289 18.2831   3
 -10   6   0 612.955 19.2027   1
  10   6   0 611.681 18.9979   3
  10  -6   0 601.235 18.2314   3
  10   6   0 591.240 22.1905   1
 -10  -6   0 619.882 19.0042   3
 -10  -6   0 621.785 22.3114   1
 -11  -6   0 -1.5614 1.04774   3
 -11  -6   0 -2.5437 2.34845   1
 -11   6   0 -0.6640 0.30952   3
 -11   6   0 0.51820 0.36340   3
 -11  -6   0 -0.7967 0.98740   3
  11  -6   0 0.02769 0.44486   3
  11   6   0 -1.4439 0.97085   3
  11   6   0 1.72490 2.51409   1
  11  -6   0 -0.3684 0.36981   3
  11   6   0 0.39866 1.09032   3
 -11   6   0 0.48932 1.09903   1
 -12  -6   0 59.1979 3.01173   3
  12   6   0 55.8247 5.93175   1
 -12   6   0 54.5442 2.03921   3
 -12  -6   0 60.7027 5.92000   1
  12   6   0 56.6763 3.00059   3
  12   6   0 60.5239 3.00516   3
 -12  -6   0 57.6054 2.98138   3
 -12   6   0 59.8698 2.01014   3
  12  -6   0 59.4173 2.16577   3
 -12   6   0 61.0053 3.53105   1
  12  -6   0 54.3924 2.03971   3
 -13  -6   0 0.54063 1.34245   3
  13   6   0 -0.2049 1.23620   3
 -13  -6   0 0.13851 1.20391   3
  13   6   0 -0.8305 2.78867   1
  13  -6   0 0.56316 0.65917   3
 -13   6   0 -0.1425 0.51043   3
  13   6   0 -0.2333 1.31711   3
  13  -6   0 -0.6548 0.53222   3
 -13   6   0 -1.2066 1.45735   1
 -13  -6   0 -0.5101 3.11339   1
  14  -6   0 56.9895 2.15274   3
 -14  -6   0 38.8317 5.33808   1
 -14   6   0 62.2164 4.10543   1
 -14   6   0 55.9188 2.11842   3
  14   6   0 53.2175 3.16239   3
 -14  -6   0 52.2020 3.07762   3
  14   6   0 58.8159 6.58148   1
 -14  -6   0 49.3878 3.08094   3
  14   6   0 48.2828 3.13002   3
  14  -6   0 62.6272 2.30030   3
 -15   6   0 -2.6481 1.79364   1
  15  -6   0 -0.8506 0.65198   3
 -15   6   0 -0.1189 0.63237   3
  15   6   0 0.49425 1.45531   3
 -15  -6   0 1.61585 3.52107   1
  15   6   0 -1.8342 1.38921   3
 -15  -6   0 -1.3617 1.30279   3
 -15  -6   0 -2.0539 1.37284   3
  15   6   0 0.10979 3.72507   1
  15  -6   0 0.03712 0.79520   3
 -16   6   0 81.5748 5.09505   1
  16  -6   0 78.1023 2.80215   3
 -16   6   0 74.1589 2.74860   3
  16   6   0 75.7588 7.71893   1
 -16  -6   0 70.7626 3.79583   3
  16   6   0 74.5728 3.86098   3
  16  -6   0 77.3321 2.95221   3
 -16  -6   0 80.5144 7.81916   1
 -16  -6   0 67.9919 3.69829   3
  16   6   0 72.1439 3.83295   3
  17   6   0 0.19140 1.39225   3
 -17  -6   0 -8.2719 3.47222   1
  17  -6   0 0.13197 0.86176   3
 -17   6   0 0.20238 0.63848   3
  17  -6   0 -0.1578 0.72001   3
  17   6   0 -2.7740 1.33930   3
 -17  -6   0 0.98676 1.43234   3
  17   6   0 -4.7067 3.26063   1
 -17  -6   0 0.24211 1.27149   3
 -17   6   0 -0.5784 2.16144   1
 -18  -6   0 45.2620 6.84574   1
 -18   6   0 47.3198 4.87272   1
  18  -6   0 39.3365 1.96412   3
  18  -6   0 44.0159 2.18656   3
 -18  -6   0 41.9292 2.87274   3
 -18  -6   0 40.9625 2.97420   3
  18   6   0 50.3328 3.11850   3
  18   6   0 36.8639 5.81729   1
  18   6   0 42.0894 3.02449   3
  19   6   0 -2.3576 1.48639   3
 -19  -6   0 1.29190 1.48561   3
  19  -6   0 -0.3957 0.77624   3
  19   6   0 -2.1638 3.67631   1
 -19  -6   0 0.15605 4.40795   1
  19  -6   0 -0.7809 0.86946   3
  19   6   0 0.15937 1.42617   3
 -19   6   0 0.93200 2.60944   1
  20   6   0 222.054 7.83932   3
  20  -6   0 203.046 6.85273   3
 -20  -6   0 213.909 7.75554   3
 -20  -6   0 199.926 12.8692   1
 -20   6   0 204.615 9.95315   1
  20  -6   0 208.070 6.72036   3
  20   6   0 179.671 12.1446   1
  20   6   0 196.598 7.74303   3
  21  -6   0 -0.1115 0.82233   3
  21  -6   0 0.24647 0.93661   3
  21   6   0 1.55621 1.66538   3
 -21  -6   0 0.37151 1.49433   3
 -21  -6   0 -4.9556 4.66393   1
  21   6   0 -2.2052 5.91927   1
 -21   6   0 -2.1404 3.02344   1
  21   6   0 -0.1656 1.36187   3
 -22  -6   0 -0.9239 5.13887   1
  22  -6   0 1.93672 0.96813   3
  22  -6   0 1.45525 0.90243   3
 -22  -6   0 0.45197 1.65008   3
 -22   6   0 -1.3671 3.39367   1
  22   6   0 3.38509 1.91028   3
 -22   6   0 1.43388 0.66428   3
  22   6   0 1.86043 1.51088   3
  23   6   0 -1.1509 1.62432   3
  23  -6   0 -1.1345 0.91684   3
  23   6   0 0.33265 1.68273   3
  23  -6   0 1.24067 0.93293   3
  23   6   0 -2.0332 5.63622   1
 -23  -6   0 6.09473 6.25841   1
 -23   6   0 0.74339 1.03474   3
 -23  -6   0 -0.2661 1.49785   3
 -23   6   0 -5.0324 3.78254   1
 -24  -6   0 17.4981 7.31543   1
 -24  -6   0 23.9854 2.59899   3
  24   6   0 29.7483 7.82720   1
  24  -6   0 20.2618 1.73688   3
  24  -6   0 22.5270 1.89269   3
  24   6   0 23.5165 2.74593   3
 -24   6   0 24.5508 4.93177   1
  24   6   0 25.1877 2.74352   3
  25   6   0 -1.8738 1.49937   3
 -25  -6   0 -1.4307 7.54271   1
  25   6   0 1.54696 2.11202   3
  25  -6   0 -0.0523 1.05247   3
  25  -6   0 0.17410 0.98845   3
 -25   6   0 1.96137 4.84671   1
 -25  -6   0 -0.0893 1.50648   3
  25   6   0 19.5425 7.90131   1
 -26  -6   0 53.9885 3.83185   3
  26  -6   0 50.5041 2.54653   3
 -26  -6   0 66.2803 11.5628   1
  26   6   0 60.0693 10.1498   1
  26  -6   0 49.7707 2.68751   3
  26   6   0 45.2910 3.90953   3
 -26   6   0 42.8349 6.83923   1
  26   6   0 56.6112 3.95760   3
  27  -6   0 0.77397 0.96921   3
  27  -6   0 -1.1468 1.00967   3
  27   6   0 1.42659 2.10817   3
 -27   6   0 -2.8098 6.26670   1
  28   6   0 22.6800 2.70898   3
  28  -6   0 18.7287 1.84566   3
  28  -6   0 19.9390 1.77606   3
   0   7   0 0.20792 0.52090   3
   0  -7   0 0.02427 0.49136   3
   0   7   0 0.28571 0.46853   3
   0   7   0 -2.0062 1.18675   1
   0  -7   0 0.66467 0.52423   3
   0  -7   0 -0.8233 1.11759   1
  -1   7   0 -0.0486 0.45767   3
   1  -7   0 -0.4650 0.94966   1
  -1   7   0 -0.1638 1.17367   1
   1  -7   0 0.03274 0.47073   3
  -1  -7   0 0.44708 1.26390   1
   1  -7   0 0.68148 0.50854   3
  -1  -7   0 -0.2860 0.61765   3
   1   7   0 0.47701 0.54489   3
  -1   7   0 -0.1077 0.44950   3
   1   7   0 0.86388 0.54943   3
  -1  -7   0 0.20727 0.23864   3
   1   7   0 -0.6973 1.28535   1
   2  -7   0 164.218 5.44173   3
  -2   7   0 173.678 5.42429   3
  -2   7   0 173.097 6.65503   1
  -2  -7   0 180.127 7.41371   1
   2   7   0 174.379 5.66104   3
   2  -7   0 180.137 6.34202   1
   2   7   0 167.080 5.63047   3
   2  -7   0 166.775 5.41566   3
  -2  -7   0 170.981 5.67234   3
   2   7   0 180.220 7.58095   1
  -2   7   0 176.045 5.43600   3
  -3   7   0 0.38533 0.95267   1
   3  -7   0 0.71371 0.42913   3
   3   7   0 0.56713 0.69203   3
   3   7   0 0.97785 0.69308   3
  -3  -7   0 -0.5482 1.45923   1
   3   7   0 -1.3114 1.57531   1
  -3  -7   0 0.44179 0.70689   3
  -3   7   0 -0.1647 0.34646   3
  -3  -7   0 0.27393 0.67137   3
   3  -7   0 0.13026 0.66988   1
   3  -7   0 -0.3315 0.37064   3
  -3   7   0 -0.3782 0.38493   3
  -4  -7   0 226.619 7.43672   3
   4  -7   0 231.223 6.97951   3
   4  -7   0 226.553 7.01064   3
  -4  -7   0 231.220 9.62833   1
   4   7   0 242.305 9.86208   1
  -4  -7   0 226.013 7.46274   3
  -4   7   0 220.133 7.85737   1
  -4   7   0 234.437 6.96338   3
   4   7   0 230.181 7.45678   3
  -4   7   0 232.152 6.98801   3
   4   7   0 222.057 7.41881   3
  -5   7   0 0.73844 0.80779   1
   5   7   0 0.32193 0.84350   3
   5   7   0 -1.9252 1.76035   1
  -5  -7   0 1.17093 0.87225   3
   5   7   0 -0.6367 0.80490   3
  -5   7   0 0.82441 0.23218   3
  -5   7   0 0.35655 0.28988   3
  -5  -7   0 1.23977 0.92501   3
   5  -7   0 0.24561 0.33149   3
   5  -7   0 0.93947 0.29188   3
  -5  -7   0 1.36949 1.98660   1
   6   7   0 215.961 7.17682   3
  -6   7   0 215.377 7.15962   1
   6   7   0 217.569 7.20534   3
   6  -7   0 215.496 6.52004   3
  -6  -7   0 210.703 7.18917   3
  -6  -7   0 211.982 9.73088   1
   6  -7   0 224.044 6.50461   3
  -6  -7   0 214.806 7.17897   3
   6   7   0 215.627 9.84955   1
  -7   7   0 1.79375 0.68960   1
   7   7   0 -1.9296 2.02128   1
   7   7   0 0.89624 0.94578   3
  -7  -7   0 0.27378 0.88915   3
  -7  -7   0 1.08276 1.00079   3
   7  -7   0 -0.0133 0.19175   3
   7   7   0 -0.0467 0.70789   3
   7  -7   0 0.19400 0.19742   3
  -7  -7   0 -0.3741 2.04882   1
   8   7   0 83.6535 3.26508   3
  -8  -7   0 76.6537 5.86238   1
  -8  -7   0 75.0780 3.30995   3
   8   7   0 80.2165 3.29804   3
   8   7   0 67.9856 5.69647   1
  -8  -7   0 78.0023 3.26842   3
   9   7   0 0.99531 0.97271   3
   9  -7   0 0.09476 0.22320   3
   9   7   0 0.41332 0.98106   3
   9   7   0 1.63919 2.47191   1
  -9  -7   0 0.74824 1.00479   3
  -9  -7   0 4.20898 2.59896   1
  -9  -7   0 -0.0074 0.97359   3
  10   7   0 167.152 9.34547   1
  10  -7   0 183.149 5.35158   3
 -10  -7   0 171.508 9.31951   1
  10   7   0 177.485 6.24170   3
 -10  -7   0 171.291 6.26048   3
  10  -7   0 174.481 5.32360   3
  10   7   0 176.598 6.26812   3
 -10  -7   0 177.842 6.25408   3
  11   7   0 -1.7752 1.14377   3
 -11  -7   0 -4.8501 2.49568   1
 -11  -7   0 -0.4254 1.12540   3
  11   7   0 -0.2288 2.76387   1
  11  -7   0 0.37837 0.38182   3
  11  -7   0 -0.7100 0.30254   3
 -11  -7   0 -0.8583 1.08971   3
 -11   7   0 -0.8150 0.95960   1
  11   7   0 1.83717 1.15548   3
 -12   7   0 304.873 10.5929   1
 -12  -7   0 310.169 14.0875   1
 -12  -7   0 323.770 10.4160   3
  12  -7   0 300.416 9.38283   3
 -12   7   0 309.266 9.30093   3
  12  -7   0 317.872 9.43922   3
 -12   7   0 305.492 9.30714   3
  12   7   0 312.332 10.3850   3
  12   7   0 314.288 10.3502   3
 -12  -7   0 306.528 10.3452   3
  12   7   0 307.822 14.1616   1
  13   7   0 0.74742 1.42195   3
 -13   7   0 -2.0916 1.35625   1
 -13   7   0 -0.6351 0.33732   3
 -13  -7   0 -1.5073 1.28890   3
  13  -7   0 -0.6443 0.45296   3
 -13  -7   0 -6.1658 2.78646   1
 -13  -7   0 -1.1509 1.34945   3
 -13   7   0 -0.6372 0.33862   3
  13   7   0 -1.2122 3.20608   1
  13   7   0 -1.3204 1.24990   3
  13  -7   0 -0.5692 0.53702   3
 -14   7   0 -0.1014 1.56629   1
 -14  -7   0 -1.1774 1.34656   3
  14   7   0 -2.7993 3.19534   1
 -14  -7   0 8.14210 3.84338   1
  14   7   0 1.17191 1.45856   3
  14  -7   0 1.71301 0.66306   3
 -14   7   0 1.43873 0.44040   3
  14   7   0 0.22791 1.56391   3
 -14  -7   0 1.19489 1.50505   3
  14  -7   0 1.92772 0.55598   3
 -14   7   0 1.84599 0.43134   3
  15   7   0 0.76279 1.46287   3
 -15  -7   0 -5.9273 3.41338   1
 -15  -7   0 -1.9704 1.30031   3
  15  -7   0 -0.2958 0.55025   3
 -15   7   0 -0.5367 0.43738   3
 -15   7   0 -0.3304 1.72951   1
  15   7   0 1.72690 3.44286   1
 -15  -7   0 -3.1171 1.39333   3
 -15   7   0 -0.9655 0.41159   3
  15   7   0 -2.0767 1.47006   3
  15  -7   0 0.17529 0.67641   3
 -16   7   0 172.308 5.56947   3
  16   7   0 179.968 6.78077   3
  16   7   0 151.644 10.6493   1
  16  -7   0 184.820 5.75104   3
 -16   7   0 177.698 5.55476   3
 -16  -7   0 182.105 6.76892   3
  16  -7   0 180.730 5.64831   3
 -16  -7   0 178.711 11.3513   1
  16   7   0 173.608 6.77568   3
 -16   7   0 176.029 7.79918   1
 -16  -7   0 183.329 6.81050   3
 -17   7   0 -0.1010 0.45958   3
 -17  -7   0 0.25302 1.44064   3
 -17   7   0 -0.7613 1.94343   1
 -17  -7   0 -1.2063 1.22948   3
 -17  -7   0 -1.0694 4.08507   1
  17  -7   0 -0.7581 0.59025   3
  17   7   0 -0.3209 1.52709   3
  17   7   0 -0.2170 3.46448   1
  17   7   0 -1.3287 1.50770   3
 -17   7   0 -1.0698 0.43644   3
  17  -7   0 0.16441 0.70009   3
  18   7   0 44.8811 3.36512   3
  18   7   0 41.9612 3.15227   3
 -18  -7   0 44.9692 3.02799   3
  18  -7   0 48.9629 2.09077   3
 -18   7   0 43.9434 1.96989   3
 -18   7   0 49.0228 4.60549   1
 -18  -7   0 32.8410 6.20563   1
 -18  -7   0 48.5255 3.41480   3
 -18   7   0 45.0690 1.76020   3
  18  -7   0 44.3504 1.92115   3
 -19  -7   0 1.39573 2.03719   3
 -19   7   0 0.15145 2.38707   1
  19   7   0 -1.2288 1.56107   3
  19   7   0 0.32936 4.04954   1
  19   7   0 -0.2074 1.58267   3
  19  -7   0 -0.1737 0.63892   3
  19  -7   0 0.18512 0.77823   3
 -19  -7   0 3.39106 4.76360   1
 -19  -7   0 2.98571 1.62368   3
 -19   7   0 -0.3677 0.47275   3
  20   7   0 -0.5268 1.57230   3
 -20  -7   0 -1.9532 1.64030   3
  20  -7   0 0.33298 0.79512   3
  20   7   0 -0.4346 4.79043   1
  20   7   0 -0.5356 1.64080   3
 -20   7   0 0.27314 0.49481   3
  20  -7   0 0.39567 0.71013   3
 -20  -7   0 1.66395 4.92017   1
 -20   7   0 1.30277 2.53156   1
  21  -7   0 0.05199 0.69512   3
  21  -7   0 -0.2046 0.78591   3
  21   7   0 0.20610 1.53410   3
 -21   7   0 -0.6333 2.79469   1
 -21   7   0 0.58620 0.49119   3
 -21  -7   0 -0.6146 5.26419   1
  21   7   0 -0.0601 1.84940   3
 -21  -7   0 -1.3699 1.50570   3
  21   7   0 -3.2944 4.52823   1
  22  -7   0 10.9980 1.13119   3
  22   7   0 8.88948 6.06780   1
  22   7   0 12.2438 1.95285   3
  22   7   0 10.4416 2.06923   3
 -22  -7   0 13.4788 2.20376   3
  22  -7   0 8.40408 0.95820   3
 -22  -7   0 12.4999 6.10141   1
 -22   7   0 2.78893 3.31976   1
  23   7   0 0.47175 2.02455   3
  23   7   0 2.78997 7.54361   1
 -23  -7   0 2.67406 7.56049   1
  23  -7   0 0.38475 0.85052   3
 -23  -7   0 -2.0882 1.44658   3
  23  -7   0 -0.7005 0.75877   3
  23   7   0 -1.1701 1.35607   3
 -23   7   0 1.47752 3.72663   1
  24  -7   0 5.09495 0.92602   3
  24   7   0 5.81831 2.10693   3
 -24  -7   0 4.97411 2.03726   3
 -24   7   0 1.19495 4.03404   1
 -24  -7   0 7.17566 7.83242   1
  24   7   0 6.62883 1.83437   3
  24  -7   0 6.67797 1.01385   3
  25   7   0 9.60744 7.97530   1
 -25  -7   0 14.2244 9.90475   1
  25   7   0 -2.3153 2.12552   3
 -25  -7   0 1.05765 1.83139   3
 -25   7   0 -0.0466 4.64709   1
  25   7   0 4.39657 2.00436   3
  26   7   0 36.9149 10.0817   1
  26   7   0 20.2164 2.76664   3
  26  -7   0 20.0869 1.61216   3
 -26  -7   0 27.8500 10.1387   1
  26  -7   0 24.6545 1.53953   3
 -26  -7   0 16.6487 2.34654   3
  27  -7   0 -0.7617 0.71880   3
  27   7   0 -1.7700 2.10301   3
  27  -7   0 -0.1127 0.77681   3
  28  -7   0 16.0640 1.20587   3
  28  -7   0 14.0957 1.17060   3
  28   7   0 15.5062 2.79252   3
   0   8   0 2724.50 82.7519   1
   0  -8   0 2723.63 82.4674   1
   0   8   0 2683.24 80.8831   3
  -1   8   0 0.25263 0.59536   3
   1   8   0 0.06806 0.73981   3
  -1  -8   0 -0.6814 1.59239   1
   1   8   0 0.00633 1.76618   1
   1  -8   0 -0.1579 0.62050   3
  -1  -8   0 0.30922 0.78531   3
   1  -8   0 -0.8780 1.17304   1
   1   8   0 0.23465 0.65012   3
   1  -8   0 -0.6608 0.62426   3
  -1   8   0 -0.2659 0.57392   3
  -1   8   0 -0.1668 1.37681   1
  -2   8   0 0.84850 0.53385   3
   2  -8   0 0.58745 0.54645   3
   2   8   0 0.41049 0.70767   3
  -2  -8   0 0.02646 0.74927   3
  -2  -8   0 1.32302 1.60651   1
   2   8   0 -0.4367 0.70449   3
  -2   8   0 0.51619 0.55216   3
  -2   8   0 2.05045 1.46503   1
   2  -8   0 0.87212 1.08289   1
   2   8   0 -1.7052 1.55581   1
   2  -8   0 1.29518 0.53923   3
  -3   8   0 -0.6546 1.14202   1
   3   8   0 0.04641 0.75650   3
  -3  -8   0 -0.2175 0.81461   3
  -3   8   0 0.47806 0.45481   3
   3  -8   0 -0.2122 0.49411   3
   3   8   0 0.06102 0.78223   3
  -3  -8   0 0.39507 2.02063   1
  -3   8   0 -0.1694 0.47281   3
  -3  -8   0 -0.0204 0.87742   3
   3   8   0 0.26683 1.81508   1
   3  -8   0 -0.1992 0.47892   3
   3  -8   0 -0.2597 0.84581   1
  -4   8   0 443.331 13.2548   3
   4   8   0 442.612 13.7191   3
  -4  -8   0 438.327 16.2304   1
   4  -8   0 431.840 13.2384   3
  -4   8   0 449.532 14.4012   1
   4  -8   0 434.981 13.2824   3
  -4  -8   0 431.370 13.7218   3
   4   8   0 457.521 16.4115   1
  -4  -8   0 427.987 13.6878   3
   4   8   0 426.265 13.6804   3
   4  -8   0 441.319 13.3616   1
  -4   8   0 442.952 13.2289   3
  -5   8   0 -1.6975 0.87739   1
   5   8   0 -0.2364 0.87099   3
  -5   8   0 0.24528 0.27442   3
   5  -8   0 -0.5566 0.38946   3
  -5  -8   0 -1.5206 1.93787   1
   5  -8   0 0.08921 0.32786   3
  -5  -8   0 0.20242 0.87024   3
  -5  -8   0 -0.7012 0.86879   3
   5   8   0 -1.0419 0.85918   3
   5   8   0 2.37278 1.80327   1
   6   8   0 60.0370 2.70290   3
  -6  -8   0 63.6590 2.75625   3
   6   8   0 54.8829 5.02229   1
   6  -8   0 54.6329 1.85340   3
   6  -8   0 56.4687 1.89399   3
  -6  -8   0 60.9394 2.69513   3
  -6   8   0 57.9762 1.80996   3
   6   8   0 58.1500 2.68548   3
  -6   8   0 53.3218 2.71782   1
  -6   8   0 55.8710 1.79016   3
  -6  -8   0 62.8211 5.21213   1
   7  -8   0 -0.0207 0.20493   3
  -7  -8   0 0.74371 0.95605   3
  -7  -8   0 -0.1885 0.98391   3
   7   8   0 0.64821 2.12093   1
   7   8   0 0.12059 0.98256   3
  -7   8   0 0.98371 0.75032   1
   7   8   0 -0.4583 0.92804   3
   7  -8   0 -0.0345 0.18014   3
  -7  -8   0 -3.2771 2.04916   1
   8   8   0 21.7193 1.83620   3
  -8  -8   0 21.4443 1.83771   3
   8   8   0 19.3740 1.81167   3
  -8  -8   0 14.8610 3.23443   1
  -8   8   0 24.2130 1.60265   1
  -8  -8   0 21.9326 1.68992   3
   8   8   0 19.1735 3.41805   1
  -9  -8   0 -0.5362 1.08346   3
   9   8   0 -0.0518 2.57816   1
  -9  -8   0 -0.4102 0.99378   3
   9   8   0 -0.1487 0.82952   3
  -9  -8   0 2.56449 2.68161   1
   9   8   0 0.45663 1.03309   3
  10   8   0 295.067 10.0034   3
 -10  -8   0 307.961 13.5805   1
 -10  -8   0 308.462 10.0544   3
 -10  -8   0 306.906 10.0920   3
  10   8   0 298.623 10.0458   3
  10   8   0 296.082 13.6261   1
 -11  -8   0 0.00408 1.17879   3
  11   8   0 2.97148 2.66737   1
  11   8   0 0.15714 1.16742   3
  11   8   0 0.16932 1.30018   3
 -11  -8   0 0.34012 1.24632   3
 -11  -8   0 -6.4167 2.69853   1
  12   8   0 39.8220 4.96162   1
 -12  -8   0 34.5362 2.60349   3
  12   8   0 37.0513 2.67789   3
 -12  -8   0 34.1734 5.01310   1
 -12  -8   0 33.4806 2.67931   3
  12   8   0 37.8187 2.70772   3
  13   8   0 -2.2977 1.46912   3
  13   8   0 -1.4783 3.22331   1
 -13  -8   0 -4.3201 1.40372   3
  13   8   0 -1.0201 1.06977   3
 -13  -8   0 -2.7840 1.32265   3
  13  -8   0 0.25284 0.31964   3
 -13  -8   0 -4.8791 3.26586   1
  14   8   0 722.553 27.8344   1
  14  -8   0 718.606 21.9961   3
 -14  -8   0 753.011 27.9784   1
 -14  -8   0 745.808 23.1738   3
  14   8   0 732.741 23.1931   3
  14  -8   0 728.860 21.9773   3
  14   8   0 724.620 23.1223   3
 -14  -8   0 764.888 23.2555   3
 -15  -8   0 -1.1928 1.57970   3
  15   8   0 -2.2365 1.36875   3
  15   8   0 -2.5981 3.51832   1
  15  -8   0 0.06365 0.44552   3
  15  -8   0 -0.0365 0.40588   3
 -15  -8   0 -0.4108 1.33494   3
  15   8   0 1.39851 1.58418   3
 -15  -8   0 2.20641 4.01468   1
  16   8   0 1.33160 1.42078   3
  16  -8   0 1.32673 0.52748   3
 -16  -8   0 1.09997 1.53816   3
  16  -8   0 1.50410 0.48179   3
 -16  -8   0 -0.7842 4.06731   1
 -16  -8   0 0.85875 1.55384   3
  16   8   0 -4.2582 3.51512   1
  16   8   0 1.88294 1.64849   3
  17   8   0 0.26999 1.34617   3
  17  -8   0 -0.9550 0.50889   3
  17   8   0 -1.4805 1.48330   3
 -17  -8   0 0.76495 4.23317   1
 -17  -8   0 -1.9252 1.19498   3
 -17  -8   0 -1.6094 1.40318   3
  17   8   0 3.00774 3.91648   1
 -17   8   0 0.48737 1.87651   1
  18  -8   0 200.764 6.24647   3
  18  -8   0 202.060 6.30749   3
 -18   8   0 205.015 8.65783   1
  18   8   0 189.968 7.58421   3
 -18  -8   0 222.578 13.4046   1
  18   8   0 206.224 7.67818   3
  18   8   0 200.017 12.5888   1
 -18  -8   0 195.298 7.56043   3
 -18  -8   0 199.060 7.61985   3
  19  -8   0 -0.2583 0.58333   3
 -19   8   0 0.33844 2.17970   1
 -19  -8   0 1.12965 5.00508   1
  19   8   0 -0.3037 1.61869   3
  19   8   0 0.71924 4.25313   1
 -19  -8   0 -0.3648 1.74174   3
  19  -8   0 -0.5806 0.51078   3
  19   8   0 2.12731 1.56600   3
  20   8   0 -1.1235 1.58805   3
  20  -8   0 -0.0309 0.53705   3
 -20  -8   0 -5.0865 4.92559   1
 -20  -8   0 0.76444 1.57288   3
 -20   8   0 -1.8561 2.37207   1
  20   8   0 -9.6510 4.97541   1
  20   8   0 4.40207 1.58401   3
  20  -8   0 0.01170 0.60390   3
 -21  -8   0 -6.1379 5.48614   1
  21  -8   0 0.02062 0.55463   3
  21   8   0 -1.7943 1.35897   3
 -21  -8   0 0.89365 1.81595   3
  21   8   0 1.29240 5.16759   1
  21   8   0 -0.0181 1.68794   3
  21  -8   0 -0.4976 0.58131   3
  22   8   0 4.96403 1.64529   3
  22   8   0 1.45459 2.02480   3
  22  -8   0 4.03417 0.65646   3
  22   8   0 -5.7666 6.12036   1
  22  -8   0 4.22130 0.70927   3
 -22  -8   0 2.72012 1.77954   3
 -22  -8   0 3.28883 6.19854   1
  23   8   0 -4.0280 5.93126   1
  23   8   0 1.15514 1.90759   3
  23   8   0 -0.1879 1.51690   3
  23  -8   0 1.11715 0.60717   3
  23  -8   0 -1.0892 0.56099   3
 -23  -8   0 -0.7179 1.90027   3
 -23  -8   0 -0.8199 8.03033   1
  24  -8   0 47.2452 1.86532   3
  24   8   0 40.5809 8.49090   1
 -24  -8   0 39.3977 3.56038   3
  24   8   0 51.3861 4.17681   3
  24   8   0 59.4230 4.03491   3
 -24  -8   0 39.1383 9.51902   1
  24  -8   0 48.9547 1.83971   3
 -25  -8   0 0.30689 1.91505   3
  25   8   0 2.47235 2.09308   3
 -25  -8   0 -17.560 8.87895   1
  25   8   0 -3.5539 1.79181   3
  25  -8   0 -0.7845 0.46983   3
  26   8   0 9.45200 10.5836   1
 -26  -8   0 14.7194 10.9299   1
 -26  -8   0 34.9974 3.54737   3
  26   8   0 38.5755 3.96123   3
  27   8   0 0.82737 2.03893   3
  28   8   0 98.8186 5.68642   3
   0   9   0 -0.6154 11.7982   2
   0  -9   0 -4.4125 10.9777   2
   1  -9   0 0.14624 0.66172   3
  -1  -9   0 0.60064 1.80665   1
  -1   9   0 0.84329 1.67432   1
  -1  -9   0 1.57920 0.78905   3
   1   9   0 1.31357 0.83028   3
   1  -9   0 -0.7076 1.30709   1
  -1   9   0 -0.3700 0.65199   3
   1   9   0 0.35612 0.81767   3
  -1   9   0 0.92583 0.65099   3
   1  -9   0 0.20086 0.70235   3
  -1  -9   0 0.77296 0.52193   3
   1   9   0 -1.1623 1.69895   1
  -2  -9   0 0.63970 0.86187   3
  -2   9   0 2.17526 0.60288   3
   2  -9   0 0.63069 0.67673   3
   2   9   0 1.41828 0.82749   3
   2   9   0 -0.0383 2.11391   1
   2  -9   0 0.84750 0.64673   3
   2   9   0 -0.1640 0.76079   3
  -2   9   0 2.04904 1.59279   1
  -2  -9   0 2.03058 2.07412   1
  -2   9   0 2.20995 0.68999   3
   2  -9   0 1.24857 1.26261   1
   3   9   0 -1.3556 2.02432   1
   3  -9   0 0.07482 0.55203   3
  -3  -9   0 2.65142 2.05318   1
   3  -9   0 -0.9327 0.93594   1
  -3   9   0 0.70805 0.52245   3
   3  -9   0 0.06718 0.62747   3
  -3  -9   0 -0.2306 0.83083   3
  -3  -9   0 0.43366 0.94210   3
  -3   9   0 -0.2559 0.57056   3
  -3   9   0 1.33089 1.39686   1
   3   9   0 0.06103 0.85462   3
   3   9   0 -0.8154 0.83505   3
   4   9   0 869.223 27.4234   3
  -4  -9   0 883.429 27.4745   3
   4   9   0 913.868 30.3898   1
   4  -9   0 905.857 27.3070   1
  -4  -9   0 929.048 30.1825   1
   4  -9   0 883.327 26.9903   3
  -4   9   0 949.733 28.4341   1
   4   9   0 903.736 27.4642   3
  -4   9   0 893.836 26.9756   3
   4  -9   0 883.981 27.0356   3
  -4  -9   0 896.395 27.4506   3
   5   9   0 -0.1927 0.88894   3
   5  -9   0 0.08899 0.37743   3
  -5  -9   0 -0.5062 0.84190   3
  -5   9   0 0.25028 0.39560   3
  -5   9   0 -0.3675 1.08291   1
   5   9   0 1.09777 2.22825   1
  -5  -9   0 -0.0891 0.95025   3
   5  -9   0 0.07010 0.45206   3
  -5   9   0 0.13133 0.33456   3
  -5  -9   0 3.01372 2.35022   1
   5   9   0 -0.0796 0.87107   3
  -6  -9   0 44.7431 4.81245   1
  -6  -9   0 45.5549 2.41933   3
   6   9   0 45.8028 2.38291   3
  -6   9   0 41.4585 1.42682   3
  -6   9   0 42.8832 1.45829   3
   6  -9   0 41.7755 1.54499   3
   6   9   0 44.3112 2.34012   3
  -6   9   0 40.1243 2.61270   1
   6  -9   0 42.3123 1.49835   3
  -6  -9   0 44.8653 2.38170   3
   6   9   0 58.8285 5.20286   1
  -7  -9   0 -1.2484 2.36740   1
   7   9   0 1.32632 2.48949   1
   7  -9   0 -0.4666 0.26643   3
   7   9   0 -0.5506 0.95463   3
  -7  -9   0 0.53733 0.86386   3
  -7  -9   0 -0.5002 0.97491   3
   7   9   0 -0.5218 0.97680   3
   7  -9   0 -0.0318 0.21817   3
  -7   9   0 1.16226 0.91867   1
  -8  -9   0 460.711 14.8313   3
  -8  -9   0 461.627 18.1929   1
   8   9   0 491.941 14.9307   3
   8   9   0 473.656 14.8491   3
  -8  -9   0 457.920 14.8667   3
   8   9   0 474.189 18.4855   1
  -8   9   0 451.452 14.7167   1
  -9  -9   0 -1.1252 1.03123   3
   9   9   0 0.51746 1.13978   3
  -9  -9   0 -1.1432 1.16712   3
  -9  -9   0 -1.3024 2.58815   1
   9   9   0 0.32223 0.87409   3
  -9   9   0 1.41549 0.82387   1
   9   9   0 -4.4126 2.35183   1
  10   9   0 374.579 16.1370   1
  10   9   0 372.045 12.0954   3
  10   9   0 371.376 12.1282   3
 -10  -9   0 365.658 12.0958   3
 -10  -9   0 363.635 12.1319   3
 -10  -9   0 371.383 15.9215   1
  11   9   0 11.0771 3.77845   1
 -11  -9   0 -0.7286 1.26216   3
  11   9   0 0.53249 1.44068   3
 -11  -9   0 0.76781 1.41438   3
  11   9   0 -1.1685 1.28250   3
 -11  -9   0 -5.4284 2.82826   1
  12   9   0 443.871 18.7147   1
 -12  -9   0 448.414 18.5697   1
 -12  -9   0 431.936 14.1820   3
 -12  -9   0 425.138 14.1988   3
  12   9   0 429.402 14.1642   3
  12   9   0 440.800 14.2410   3
  13   9   0 -5.5098 3.38056   1
  13   9   0 -3.9370 1.43091   3
  13   9   0 -0.4573 1.39285   3
 -13  -9   0 -1.3319 1.38100   3
 -13  -9   0 3.99487 3.89823   1
 -13  -9   0 -2.1970 1.52595   3
  14   9   0 5.73673 1.78429   3
  14   9   0 10.3271 4.48719   1
  14   9   0 3.99159 1.62708   3
 -14  -9   0 4.45182 1.60226   3
 -14  -9   0 5.41475 1.75999   3
 -14  -9   0 -2.6424 3.65508   1
 -15  -9   0 2.81823 4.09175   1
 -15  -9   0 -0.3940 1.33262   3
  15   9   0 0.00603 1.57857   3
  15   9   0 -1.8886 3.65566   1
 -15  -9   0 -1.0616 1.46268   3
  15   9   0 -2.5479 1.34224   3
  16   9   0 101.389 9.76655   1
  16   9   0 112.305 5.00861   3
 -16  -9   0 111.933 5.01306   3
 -16  -9   0 108.625 4.86986   3
  16   9   0 109.885 4.97709   3
 -16  -9   0 108.189 9.35699   1
 -17  -9   0 -1.0014 1.34756   3
 -17  -9   0 0.04319 1.60013   3
 -17  -9   0 -0.6586 4.65803   1
  17   9   0 -1.0096 1.78168   3
  17   9   0 -0.1148 1.43653   3
  17   9   0 -1.3396 3.82267   1
 -18  -9   0 188.358 7.52054   3
 -18  -9   0 201.706 7.65542   3
 -18  -9   0 197.743 13.3493   1
  18   9   0 207.708 7.65715   3
  18   9   0 190.697 12.7585   1
  18   9   0 194.163 7.58457   3
  19   9   0 15.9045 5.31034   1
 -19  -9   0 7.38878 5.59353   1
 -20  -9   0 0.80672 1.63917   3
 -20  -9   0 0.09783 6.28679   1
  20   9   0 -0.3377 1.91811   3
  20   9   0 -0.7749 1.38974   3
  20   9   0 -2.1453 4.44601   1
  21   9   0 0.57418 1.44462   3
  21   9   0 3.71443 5.69935   1
  21   9   0 -0.8969 1.77779   3
 -21  -9   0 2.49392 5.97368   1
 -21  -9   0 -0.2206 1.69971   3
  22   9   0 16.6028 7.24052   1
 -22  -9   0 15.6633 7.36077   1
 -22  -9   0 15.5587 2.52015   3
  22   9   0 10.8801 2.26919   3
  22   9   0 20.4761 2.29557   3
  23   9   0 0.10187 6.88751   1
 -23  -9   0 -1.7961 1.68923   3
  23   9   0 -0.2562 2.19164   3
  23   9   0 -1.4966 1.51237   3
 -23  -9   0 -1.4641 8.64363   1
 -24  -9   0 26.9725 9.83577   1
  24   9   0 36.2317 3.33459   3
  24   9   0 32.4042 3.54546   3
 -24  -9   0 39.2042 3.84115   3
  24   9   0 15.5234 8.92038   1
 -25  -9   0 -0.8474 1.82380   3
  25   9   0 -2.1775 9.00729   1
  25   9   0 -2.1149 2.18012   3
 -25  -9   0 19.3837 10.5772   1
 -26  -9   0 5.73323 3.76730   3
  26   9   0 3.45380 2.25331   3
  27   9   0 3.33690 2.50058   3
   0  10   0 198.388 6.51509   3
   0 -10   0 201.687 8.38073   1
   0 -10   0 196.922 6.56411   3
   0 -10   0 197.871 6.51155   3
   0  10   0 203.490 8.85016   1
   0  10   0 197.384 6.50504   3
  -1  10   0 1.26343 1.81295   1
  -1 -10   0 -1.1307 0.85977   3
   1 -10   0 -1.1928 1.33173   1
   1 -10   0 0.02761 0.75520   3
   1  10   0 -0.0181 0.72473   3
  -1 -10   0 -0.3178 1.81821   1
   1 -10   0 -0.6819 0.68770   3
  -1  10   0 -0.0083 0.64379   3
  -1  10   0 0.49257 0.71761   3
   1  10   0 0.32162 1.91959   1
  -1 -10   0 1.24162 0.75066   3
   1  10   0 1.05935 0.78004   3
   2  10   0 69.1888 5.20656   1
  -2 -10   0 73.6673 5.23753   1
   2 -10   0 70.0248 2.77244   3
  -2  10   0 70.3697 2.71754   3
   2  10   0 73.0613 3.03096   3
   2  10   0 73.9916 2.94965   3
  -2 -10   0 70.9141 2.98389   3
   2 -10   0 71.6284 2.71462   3
   2 -10   0 74.1875 4.05917   1
  -2  10   0 76.1129 4.73504   1
  -2  10   0 68.3697 2.68354   3
   3 -10   0 -0.9022 0.64119   3
  -3  10   0 -0.1868 0.59724   3
  -3  10   0 0.81016 1.56637   1
   3  10   0 0.43524 0.89510   3
   3  10   0 1.05187 2.45237   1
  -3  10   0 0.06327 0.55290   3
   3 -10   0 -0.7274 0.59062   3
  -3 -10   0 -0.5504 1.87305   1
  -3 -10   0 -0.1826 0.86228   3
   3  10   0 -0.7188 0.86785   3
  -3 -10   0 -1.5534 0.91369   3
   3 -10   0 1.26183 1.14337   1
   4 -10   0 0.18082 0.76353   1
   4  10   0 2.37233 2.39304   1
  -4  10   0 0.01605 0.48460   3
  -4  10   0 1.82175 1.41213   1
   4  10   0 1.25771 0.94073   3
   4  10   0 0.73075 0.89861   3
  -4 -10   0 1.59921 0.98788   3
  -4 -10   0 0.18016 2.40566   1
  -4 -10   0 1.24777 0.95659   3
   4 -10   0 -0.0392 0.50970   3
  -5 -10   0 -0.0988 0.99832   3
   5 -10   0 0.26026 0.44415   3
  -5 -10   0 -1.0723 0.91885   3
  -5 -10   0 2.45469 2.21796   1
  -5  10   0 -0.2531 0.43731   3
   5  10   0 2.86291 2.48843   1
  -5  10   0 1.13320 1.29339   1
   5  10   0 -0.8792 1.05327   3
  -5  10   0 0.55189 0.38671   3
   5  10   0 -0.9259 0.87903   3
   5 -10   0 -0.0201 0.50731   3
  -6  10   0 299.989 9.05262   3
   6  10   0 280.649 9.78040   3
   6 -10   0 300.301 9.10148   3
  -6  10   0 301.416 10.3825   1
   6  10   0 295.871 9.83859   3
  -6 -10   0 293.386 9.86888   3
   6  10   0 303.159 13.1827   1
  -6  10   0 299.907 9.07690   3
  -6 -10   0 294.665 9.82218   3
  -6 -10   0 305.204 12.9540   1
   6 -10   0 323.918 9.16273   3
   7 -10   0 -0.0322 0.34932   3
  -7 -10   0 0.28515 1.16662   3
   7  10   0 0.45957 1.09848   3
  -7 -10   0 1.05598 2.51342   1
   7  10   0 -0.0753 1.01281   3
  -7  10   0 0.68166 1.05204   1
  -7 -10   0 0.89722 1.07475   3
   7  10   0 -1.9785 2.45855   1
   8  10   0 29.6369 4.53395   1
   8  10   0 39.9976 2.47874   3
  -8 -10   0 38.3800 2.51117   3
  -8  10   0 38.5084 2.37964   1
  -8 -10   0 41.6818 2.47792   3
  -8 -10   0 32.4987 4.35705   1
   8  10   0 37.1780 2.42260   3
  -9 -10   0 0.76174 1.30227   3
   9  10   0 0.61629 1.23580   3
  -9 -10   0 -2.3162 2.99435   1
   9  10   0 3.80571 3.25043   1
   9  10   0 0.43447 1.24378   3
  -9  10   0 2.69782 0.92824   1
  -9 -10   0 -1.3177 1.13750   3
  10  10   0 32.6677 2.57504   3
  10  10   0 33.1149 2.56337   3
 -10 -10   0 36.4191 2.66052   3
  10  10   0 32.4034 4.92704   1
 -10 -10   0 31.0863 2.52310   3
 -10 -10   0 23.3830 4.58134   1
  11  10   0 -2.6401 1.29719   3
  11  10   0 1.04428 1.50269   3
 -11 -10   0 0.51820 1.32866   3
  11  10   0 -0.0259 3.49284   1
 -11 -10   0 -1.9812 1.39720   3
 -11 -10   0 1.31867 3.32595   1
  12  10   0 -1.2362 3.77604   1
  12  10   0 5.04332 1.47533   3
 -12 -10   0 7.14337 1.71186   3
  12  10   0 4.80235 1.59119   3
 -12 -10   0 5.72915 1.81477   3
 -12 -10   0 12.2708 4.31922   1
  13  10   0 0.57510 1.54336   3
 -13 -10   0 2.69340 4.18390   1
 -13 -10   0 0.01019 1.65713   3
 -13 -10   0 -0.2004 1.47207   3
  13  10   0 -0.1224 3.88140   1
  13  10   0 -1.5017 1.57156   3
  14  10   0 97.3514 8.89634   1
  14  10   0 90.2332 4.37932   3
  14  10   0 91.0902 4.44258   3
 -14 -10   0 97.5694 8.80306   1
 -14 -10   0 88.7361 4.34373   3
 -14 -10   0 89.2639 4.45006   3
  15  10   0 -2.0782 1.52388   3
 -15 -10   0 3.09178 1.68032   3
 -15 -10   0 -0.9820 1.32467   3
 -15 -10   0 2.28940 4.39396   1
  15  10   0 -3.4387 3.91191   1
  15  10   0 -0.4212 1.40415   3
  16  10   0 11.9810 1.88481   3
 -16 -10   0 7.90489 1.69179   3
 -16 -10   0 7.71992 4.86163   1
  16  10   0 11.3140 2.02666   3
 -16 -10   0 11.2490 2.08473   3
  16  10   0 -0.7403 4.19328   1
 -17 -10   0 7.70351 5.28114   1
  17  10   0 0.46259 1.49350   3
  17  10   0 -2.5630 4.45791   1
  17  10   0 1.07473 1.70261   3
 -17 -10   0 -0.0472 1.44162   3
 -17 -10   0 1.67198 1.74945   3
  18  10   0 1.83477 1.52587   3
 -18 -10   0 4.29825 1.58793   3
  18  10   0 -1.1859 4.56075   1
 -18 -10   0 6.30531 5.38962   1
  18  10   0 1.13798 1.75075   3
 -18 -10   0 0.39544 1.67855   3
  19  10   0 1.50762 1.83508   3
  19  10   0 2.86958 4.83473   1
 -19 -10   0 1.72469 1.84146   3
 -19 -10   0 -4.7429 5.45075   1
  19  10   0 1.58807 1.55433   3
 -20 -10   0 11.8678 2.22584   3
  20  10   0 15.3706 2.29359   3
  20  10   0 -0.5031 5.70190   1
  20  10   0 12.0768 2.21848   3
 -20 -10   0 13.5091 6.61240   1
  21  10   0 -1.3668 1.82082   3
 -21 -10   0 4.87818 6.81995   1
  21  10   0 4.56919 5.89143   1
  21  10   0 1.35285 1.83929   3
 -21 -10   0 2.03350 1.88728   3
  22  10   0 31.8306 3.39238   3
 -22 -10   0 35.3785 8.71949   1
  22  10   0 30.1804 3.41545   3
  22  10   0 26.7622 7.69390   1
 -22 -10   0 34.8668 3.40475   3
 -23 -10   0 0.66803 8.14573   1
  23  10   0 -1.6220 7.21177   1
  23  10   0 2.09147 1.94614   3
 -23 -10   0 -0.1528 2.03011   3
  23  10   0 3.51865 2.33080   3
 -24 -10   0 6.14977 2.20659   3
  24  10   0 -11.116 8.92826   1
  24  10   0 4.72691 2.22842   3
 -24 -10   0 9.77915 9.75349   1
  24  10   0 6.90996 2.43741   3
  25  10   0 18.5914 10.1604   1
 -25 -10   0 15.1765 12.7345   1
  26  10   0 18.3332 3.05057   3
  27  10   0 2.01751 2.27206   3
   0  11   0 -0.1412 0.76728   3
   0 -11   0 -0.5052 0.86565   3
   0 -11   0 1.33454 1.82520   1
   0  11   0 1.25609 0.83995   3
   0  11   0 -1.0012 1.68784   1
   0 -11   0 0.46106 0.83154   3
   1  11   0 0.14668 0.90151   3
  -1 -11   0 -1.7447 1.82890   1
  -1 -11   0 -0.8026 0.92760   3
  -1  11   0 -0.3583 0.73197   3
   1  11   0 0.08792 2.16995   1
   1  11   0 0.20160 0.75989   3
   1 -11   0 -0.1230 0.82453   3
  -1  11   0 -3.1069 1.45764   1
   1 -11   0 -0.0281 0.78568   3
   1 -11   0 -0.2928 1.61756   1
  -1  11   0 -0.3840 0.69825   3
  -1 -11   0 -0.7644 0.70818   3
  -2 -11   0 374.446 11.3406   3
  -2  11   0 354.411 13.1744   1
   2  11   0 342.327 11.1937   3
   2  11   0 348.399 14.0221   1
  -2 -11   0 351.825 13.6208   1
   2 -11   0 346.846 11.0403   3
  -2  11   0 350.502 10.9910   3
   2 -11   0 349.625 10.9797   3
  -2  11   0 349.489 10.9735   3
   2 -11   0 359.117 12.4559   1
   2  11   0 353.754 11.2490   3
   3 -11   0 0.26064 0.68642   3
   3 -11   0 -0.1801 0.62056   3
  -3  11   0 1.63228 0.64734   3
  -3 -11   0 1.37264 0.96006   3
  -3  11   0 -0.0392 0.56362   3
  -3 -11   0 0.79644 2.24615   1
  -3 -11   0 -0.1389 1.19716   3
   3  11   0 1.96195 2.26090   1
   3  11   0 0.34499 0.84152   3
  -3  11   0 -0.0060 1.60891   1
   3 -11   0 -0.9911 1.13045   1
   3  11   0 -0.0063 0.86433   3
   4 -11   0 48.0185 2.01425   3
   4 -11   0 49.8817 1.98440   3
   4  11   0 51.4605 2.48482   3
   4  11   0 49.7298 2.45355   3
  -4 -11   0 50.9381 2.61284   3
   4  11   0 50.3936 5.09588   1
  -4  11   0 49.6763 1.92638   3
   4 -11   0 45.4913 2.48259   1
  -4 -11   0 45.1562 4.68230   1
  -4 -11   0 53.8863 2.58178   3
  -4  11   0 49.7440 1.96597   3
  -4  11   0 51.2874 3.83868   1
  -5 -11   0 -0.0505 0.91222   3
  -5 -11   0 -0.2996 1.01426   3
  -5 -11   0 3.48071 2.44823   1
   5 -11   0 0.14117 0.54708   3
  -5  11   0 0.96044 1.44099   1
  -5  11   0 0.38558 0.49126   3
   5  11   0 -0.2139 0.92029   3
   5  11   0 0.29793 0.94232   3
   5 -11   0 0.02313 0.48957   3
  -5  11   0 0.07004 0.41339   3
   5  11   0 -0.2736 2.36027   1
  -6  11   0 23.4214 2.65409   1
  -6  11   0 28.6349 1.16112   3
   6  11   0 28.6735 2.26109   3
  -6 -11   0 25.1863 2.05543   3
   6  11   0 27.1727 2.08104   3
   6 -11   0 28.3922 1.27127   3
   6 -11   0 25.9975 1.17343   3
  -6  11   0 28.2516 1.10084   3
   6  11   0 19.0155 3.89800   1
  -6 -11   0 23.6108 2.10191   3
  -6 -11   0 21.8548 3.75168   1
   7  11   0 1.04681 1.13023   3
  -7 -11   0 -0.5171 1.14185   3
  -7  11   0 0.08351 0.18352   3
   7  11   0 -0.5197 1.13275   3
  -7  11   0 0.29379 1.21770   1
  -7 -11   0 -2.9638 2.44834   1
   7  11   0 -4.1767 2.77823   1
  -7  11   0 -0.1471 0.22886   3
  -7 -11   0 -0.4933 1.08104   3
   7 -11   0 -0.0366 0.32939   3
   7 -11   0 -0.1367 0.41017   3
  -8 -11   0 46.6005 2.75978   3
   8  11   0 39.5536 5.33535   1
  -8 -11   0 39.8722 5.10380   1
  -8  11   0 51.2842 2.93419   1
   8  11   0 42.9387 2.74496   3
   8  11   0 52.1437 2.86042   3
  -8 -11   0 50.3964 2.90097   3
   9  11   0 -0.2281 1.22673   3
  -9 -11   0 -0.4582 1.43669   3
  -9 -11   0 0.61928 3.23450   1
   9  11   0 1.35768 1.41630   3
  -9  11   0 1.35961 1.10150   1
  -9 -11   0 -1.3145 1.24051   3
   9  11   0 -1.7500 3.30706   1
 -10  11   0 79.9666 3.40101   1
  10  11   0 82.7739 3.83607   3
  10  11   0 63.2651 7.36335   1
 -10 -11   0 75.3630 3.80797   3
 -10 -11   0 77.4866 7.50706   1
  10  11   0 70.1733 3.75937   3
 -10 -11   0 76.5794 3.91292   3
 -11 -11   0 1.03007 1.61253   3
 -11 -11   0 -2.4087 3.50394   1
 -11 -11   0 -1.1841 1.38306   3
  11  11   0 0.06249 3.64860   1
  11  11   0 0.67038 1.15648   3
  11  11   0 0.61597 1.56173   3
  12  11   0 688.154 27.4924   1
  12  11   0 697.223 22.5039   3
 -12 -11   0 704.153 22.4861   3
  12  11   0 718.821 22.5031   3
 -12 -11   0 735.377 27.5817   1
 -12 -11   0 723.236 22.5688   3
 -13 -11   0 2.48809 1.60967   3
  13  11   0 0.95910 1.67413   3
 -13 -11   0 0.30875 4.49747   1
  13  11   0 -0.4762 4.19110   1
 -13 -11   0 0.63149 1.71689   3
  13  11   0 1.76121 1.82082   3
  14  11   0 23.5486 2.64711   3
  14  11   0 24.8786 2.85395   3
 -14 -11   0 29.3542 2.78755   3
  14  11   0 30.5993 5.85710   1
 -14 -11   0 24.5872 2.82850   3
 -14 -11   0 23.8109 5.72568   1
  15  11   0 -1.0975 1.45243   3
 -15 -11   0 -1.7446 1.59788   3
  15  11   0 -2.2833 1.57561   3
 -15 -11   0 2.93043 4.60148   1
 -15 -11   0 0.86417 1.45958   3
  15  11   0 -7.1599 3.72186   1
 -16 -11   0 167.956 6.69646   3
  16  11   0 141.281 11.4672   1
  16  11   0 161.653 6.69874   3
 -16 -11   0 174.271 12.2239   1
  16  11   0 155.574 6.54962   3
 -16 -11   0 159.172 6.48652   3
 -17 -11   0 1.26863 1.74551   3
  17  11   0 0.31960 1.71397   3
  17  11   0 0.45113 4.66204   1
 -17 -11   0 -0.3037 5.30945   1
 -17 -11   0 -0.0300 1.46471   3
  17  11   0 -0.4347 1.47994   3
 -18 -11   0 17.7314 6.45766   1
 -18 -11   0 15.9561 2.06704   3
  18  11   0 19.6797 2.47093   3
 -18 -11   0 18.9300 2.40946   3
  18  11   0 20.1883 2.33378   3
  18  11   0 20.9356 5.87472   1
  19  11   0 0.59142 5.43252   1
 -19 -11   0 -1.7804 5.82345   1
  19  11   0 -1.8800 1.76856   3
 -19 -11   0 1.19488 1.86889   3
  19  11   0 -0.6454 1.42792   3
  20  11   0 2.79186 5.92119   1
  20  11   0 1.86065 1.94002   3
 -20 -11   0 3.40293 1.99713   3
 -20 -11   0 -0.1057 6.39068   1
  20  11   0 4.13665 1.72517   3
  21  11   0 11.0765 7.63685   1
 -21 -11   0 -0.8695 7.05298   1
  21  11   0 -1.0148 1.52744   3
 -21 -11   0 0.41022 1.82305   3
  21  11   0 0.11218 1.93207   3
  22  11   0 17.9986 2.42528   3
  22  11   0 8.85886 7.79492   1
  22  11   0 22.6023 2.82140   3
 -22 -11   0 4.65509 8.20753   1
 -22 -11   0 16.5490 2.60760   3
  23  11   0 4.65249 8.69169   1
 -23 -11   0 1.54150 2.23736   3
 -23 -11   0 -2.1611 9.10518   1
  23  11   0 1.26626 2.01690   3
  23  11   0 -1.6598 1.74238   3
  24  11   0 -1.5552 2.25595   3
  24  11   0 6.00776 8.83653   1
 -24 -11   0 -7.4630 10.2934   1
 -24 -11   0 0.50882 1.89974   3
 -25 -11   0 3.04007 2.22712   3
 -25 -11   0 4.97737 14.0460   1
  25  11   0 -1.0987 2.22326   3
  26  11   0 43.1554 4.54928   3
   0  12   0 31.7960 1.84252   3
   0 -12   0 34.5896 3.66968   1
   0 -12   0 28.5969 1.84116   3
   0  12   0 27.2926 3.60725   1
   0  12   0 29.7458 1.72302   3
   0 -12   0 32.5129 1.96211   3
  -1 -12   0 -0.7984 0.83953   3
   1 -12   0 0.00912 0.80007   3
   1  12   0 2.10829 2.33927   1
  -1  12   0 -0.6904 0.67082   3
  -1 -12   0 0.41535 0.82334   3
  -1  12   0 2.35385 2.15884   1
   1  12   0 1.62587 0.92292   3
   1 -12   0 -0.9382 1.71227   1
   1 -12   0 -0.3752 0.82266   3
   1  12   0 0.30466 0.79286   3
  -1 -12   0 0.82924 2.01181   1
  -1  12   0 -0.4392 0.74126   3
   2 -12   0 8.95369 1.90458   1
  -2 -12   0 8.98911 2.49057   1
  -2  12   0 13.8447 1.20652   3
   2 -12   0 15.4280 1.45507   3
   2  12   0 11.7380 3.07712   1
  -2  12   0 13.6852 2.54515   1
   2  12   0 14.0345 1.44249   3
   2 -12   0 14.5941 1.27470   3
  -2 -12   0 15.8167 1.78538   3
   2  12   0 16.7244 1.65824   3
  -2  12   0 14.7487 1.35166   3
  -3 -12   0 -0.2642 0.96717   3
   3  12   0 -2.1053 0.93113   3
   3  12   0 0.06475 0.95020   3
  -3  12   0 -0.7238 0.56304   3
  -3  12   0 0.94447 1.75426   1
  -3  12   0 -0.0650 0.63232   3
   3 -12   0 0.20034 1.27171   1
   3 -12   0 0.27630 0.66869   3
  -3 -12   0 0.40908 2.10169   1
   3 -12   0 -0.9013 0.69601   3
   3  12   0 -2.4359 2.21192   1
  -4 -12   0 1.20272 0.99931   3
   4 -12   0 2.59825 0.75406   3
  -4 -12   0 1.81865 2.36642   1
   4 -12   0 2.54106 1.03071   1
   4  12   0 1.30678 0.97676   3
  -4  12   0 0.99210 0.57879   3
   4 -12   0 0.81633 0.63137   3
   4  12   0 2.16644 2.67987   1
  -4  12   0 2.53043 1.79811   1
  -4 -12   0 2.72132 1.16133   3
  -4  12   0 4.04611 0.69587   3
   4  12   0 1.56931 1.03504   3
  -5 -12   0 -3.1079 2.59261   1
  -5  12   0 -0.5238 0.46661   3
   5  12   0 -1.0914 1.11728   3
   5  12   0 3.83720 2.95050   1
  -5  12   0 1.70244 1.66206   1
   5 -12   0 -0.1409 0.63280   3
  -5 -12   0 -0.5449 1.09798   3
   5  12   0 -0.4827 0.98272   3
  -5  12   0 -0.5250 0.52146   3
  -5 -12   0 0.00132 1.05237   3
   5 -12   0 0.08268 0.57198   3
  -6  12   0 338.663 10.2745   3
   6  12   0 327.704 14.8696   1
   6  12   0 328.792 11.0500   3
  -6  12   0 347.000 12.0946   1
   6 -12   0 340.281 10.3624   3
   6 -12   0 339.435 10.2978   3
  -6  12   0 333.725 10.2421   3
  -6 -12   0 338.992 11.2125   3
   6  12   0 330.939 11.0741   3
  -6 -12   0 345.742 14.5805   1
  -6 -12   0 338.092 11.0841   3
  -7  12   0 0.20023 0.26627   3
  -7 -12   0 -0.4404 1.32305   3
  -7  12   0 -0.1925 1.40484   1
   7 -12   0 0.19159 0.40898   3
   7  12   0 -0.0011 1.14143   3
  -7  12   0 0.24913 0.32002   3
   7  12   0 2.67592 3.32494   1
   7  12   0 -0.6964 1.20810   3
  -7 -12   0 0.21030 1.23472   3
  -7 -12   0 2.66482 2.95239   1
   7 -12   0 0.33632 0.48658   3
  -8  12   0 399.397 13.4151   1
   8  12   0 394.647 13.0936   3
  -8 -12   0 438.897 17.3512   1
   8 -12   0 373.942 11.9551   3
   8  12   0 416.954 17.5414   1
  -8 -12   0 405.335 13.0927   3
  -8 -12   0 399.968 13.1538   3
   8  12   0 393.108 13.0451   3
   9  12   0 0.30909 1.45309   3
   9  12   0 -1.2900 1.38371   3
  -9 -12   0 -0.2669 1.41552   3
  -9 -12   0 3.25933 3.62522   1
   9  12   0 -1.0062 3.57295   1
  -9  12   0 -0.9058 1.21632   1
  -9 -12   0 0.19750 1.56851   3
 -10 -12   0 103.471 4.70688   3
  10  12   0 105.184 4.66032   3
 -10 -12   0 108.265 4.66967   3
  10  12   0 102.455 8.75281   1
 -10 -12   0 112.600 8.70788   1
  10  12   0 107.789 4.66139   3
 -10  12   0 98.4604 4.28694   1
  11  12   0 2.18320 1.64061   3
  11  12   0 -1.7527 1.43231   3
 -11 -12   0 -4.5473 3.50296   1
 -11 -12   0 1.64796 1.67156   3
 -11 -12   0 1.56012 1.63301   3
  11  12   0 1.55543 3.88015   1
 -12 -12   0 42.9537 3.26254   3
  12  12   0 47.6787 6.76531   1
 -12 -12   0 46.2541 3.54163   3
 -12 -12   0 39.8946 6.24747   1
  12  12   0 49.0744 3.33407   3
  12  12   0 56.0538 3.42674   3
 -13 -12   0 -5.7441 4.18901   1
  13  12   0 2.16443 1.73433   3
  13  12   0 4.97409 1.63421   3
 -13 -12   0 -1.4195 1.32496   3
  13  12   0 1.48375 4.41684   1
 -13 -12   0 1.26985 1.76895   3
 -14 -12   0 7.64732 4.82802   1
  14  12   0 15.3661 2.13945   3
 -14 -12   0 17.4106 2.27969   3
  14  12   0 18.6604 5.39658   1
 -14 -12   0 16.5263 2.09760   3
  14  12   0 14.2134 2.00998   3
  15  12   0 -2.2851 1.40081   3
 -15 -12   0 -0.5508 1.40060   3
 -15 -12   0 1.36321 4.88678   1
 -15 -12   0 -2.5363 1.63604   3
  15  12   0 -7.6147 4.17935   1
  15  12   0 -1.9085 1.58930   3
 -16 -12   0 3.00990 1.64424   3
 -16 -12   0 1.90601 1.91089   3
  16  12   0 5.45280 1.97991   3
 -16 -12   0 5.07154 5.88057   1
  16  12   0 5.63874 1.72237   3
  16  12   0 10.1058 5.22350   1
  17  12   0 -4.3088 5.00712   1
 -17 -12   0 -1.0081 1.74883   3
 -17 -12   0 -0.7441 1.43903   3
  17  12   0 -1.4892 1.42488   3
 -17 -12   0 2.19766 6.34011   1
  17  12   0 0.60136 1.76587   3
 -18 -12   0 2.03126 1.83649   3
 -18 -12   0 0.50278 5.69124   1
  18  12   0 0.77177 1.52921   3
 -18 -12   0 -0.6929 1.52094   3
  18  12   0 7.26923 5.45236   1
  18  12   0 1.14943 1.91700   3
 -19 -12   0 0.00461 6.25223   1
 -19 -12   0 -0.0684 1.91283   3
  19  12   0 0.16747 6.44250   1
  19  12   0 -1.1747 1.87134   3
  19  12   0 -2.5707 1.69152   3
  20  12   0 44.4620 3.53116   3
 -20 -12   0 53.5720 8.83761   1
  20  12   0 44.9602 8.21369   1
 -20 -12   0 48.1512 3.89085   3
  20  12   0 48.5911 3.82477   3
  21  12   0 -12.296 6.99305   1
 -21 -12   0 9.34696 8.25064   1
 -21 -12   0 -1.1078 2.15787   3
  21  12   0 -1.2385 1.90493   3
  21  12   0 -3.6149 1.53867   3
 -22 -12   0 -21.111 8.77776   1
  22  12   0 -4.1114 1.74604   3
  22  12   0 -3.0641 7.75117   1
 -22 -12   0 0.67826 1.99714   3
  22  12   0 3.13062 2.16560   3
  23  12   0 -21.475 8.03323   1
 -23 -12   0 -9.1723 9.39565   1
  23  12   0 2.61327 2.14907   3
 -23 -12   0 -0.7247 1.96592   3
 -24 -12   0 8.23873 2.30683   3
  24  12   0 2.96412 10.2033   1
  24  12   0 5.80074 2.55683   3
 -24 -12   0 -4.5189 13.1052   1
  25  12   0 -4.2574 2.05670   3
 -25 -12   0 -1.6664 2.18386   3
  26  12   0 32.4829 3.73768   3
   0  13   0 -0.0783 0.72522   3
   0 -13   0 -0.1072 1.90371   1
   0  13   0 0.31366 0.88874   3
   0  13   0 -0.1377 2.51030   1
   0 -13   0 0.23771 0.81891   3
   0 -13   0 -0.0048 1.01634   3
   1  13   0 0.31494 0.96333   3
   1  13   0 -0.3843 2.37317   1
   1 -13   0 -0.2782 0.90711   3
  -1 -13   0 -0.5016 0.95578   3
  -1 -13   0 0.31184 1.05643   3
   1  13   0 -0.5901 0.86892   3
  -1  13   0 0.07951 0.84265   3
   1 -13   0 -0.1911 0.87985   3
   1 -13   0 0.38771 1.70216   1
  -1 -13   0 -0.7411 2.04777   1
  -1  13   0 -1.4949 0.71141   3
  -1  13   0 -1.0712 2.09563   1
  -2  13   0 -2.0037 1.92804   1
  -2 -13   0 0.73704 1.05130   3
   2 -13   0 0.82032 0.77545   3
   2 -13   0 0.12174 1.59114   1
   2  13   0 0.07075 2.43572   1
   2  13   0 1.78055 0.96021   3
  -2 -13   0 3.63348 2.24029   1
  -2  13   0 0.58451 0.79425   3
   2  13   0 2.87653 1.13720   3
  -2  13   0 1.38374 0.72588   3
   2 -13   0 1.77347 0.94991   3
   3  13   0 -0.5939 0.88100   3
   3 -13   0 -1.1860 0.77494   3
  -3  13   0 -0.6243 0.63829   3
  -3 -13   0 -0.9008 1.20506   3
  -3 -13   0 3.84194 2.39963   1
   3 -13   0 -0.1655 0.68857   3
  -3  13   0 -2.6922 1.88511   1
   3 -13   0 -2.2779 1.28353   1
   3  13   0 2.55240 2.56889   1
  -3  13   0 -0.9225 0.69481   3
   3  13   0 -0.3954 0.91704   3
   4  13   0 134.698 8.26697   1
  -4 -13   0 140.736 8.32792   1
   4  13   0 127.198 4.89405   3
  -4 -13   0 125.513 4.97578   3
   4 -13   0 127.323 4.38319   3
  -4  13   0 130.789 4.36232   3
  -4  13   0 129.483 4.33875   3
   4  13   0 123.873 4.87535   3
  -4 -13   0 127.152 4.88331   3
  -4  13   0 134.146 6.75761   1
   4 -13   0 129.753 4.46992   3
   4 -13   0 127.940 5.08406   1
  -5 -13   0 0.22065 1.26161   3
  -5  13   0 -0.5659 0.60283   3
   5  13   0 0.40123 2.80999   1
  -5 -13   0 -0.3323 2.76063   1
   5  13   0 -0.6848 1.24278   3
   5 -13   0 0.26092 0.66567   3
   5  13   0 0.28487 1.08036   3
  -5  13   0 1.04343 0.57947   3
  -5 -13   0 0.09704 1.14570   3
  -5  13   0 -1.4373 1.73535   1
   5 -13   0 0.43798 0.73959   3
   6  13   0 25.4460 2.22763   3
   6  13   0 25.8064 4.82638   1
  -6 -13   0 30.4240 2.75835   3
  -6  13   0 27.3999 1.30099   3
   6 -13   0 28.3206 1.47773   3
   6  13   0 27.4554 2.35038   3
   6 -13   0 25.7237 1.36764   3
  -6 -13   0 22.0264 2.24585   3
  -6  13   0 27.2600 1.24153   3
  -6  13   0 21.3463 2.68703   1
  -6 -13   0 17.9043 4.13000   1
  -7 -13   0 -0.9893 1.39546   3
  -7 -13   0 -0.9953 3.31800   1
   7 -13   0 0.13243 0.46449   3
  -7  13   0 -0.7733 1.59339   1
  -7  13   0 -0.2037 0.36179   3
  -7 -13   0 0.41455 1.28364   3
   7  13   0 0.28636 1.30440   3
   7  13   0 0.11797 1.22988   3
   7 -13   0 -0.1314 0.54353   3
  -7  13   0 0.13906 0.31312   3
   7  13   0 0.00568 3.14825   1
   8  13   0 -2.3610 1.45966   3
   8  13   0 2.61140 3.63508   1
   8  13   0 -0.2237 1.25313   3
   8 -13   0 -0.4088 0.34175   3
  -8 -13   0 -2.1461 1.38994   3
  -8 -13   0 -1.7646 1.25586   3
  -8  13   0 -0.0327 1.49596   1
  -8 -13   0 -1.9550 3.37232   1
  -9 -13   0 3.44225 3.68041   1
   9  13   0 0.28091 1.30435   3
  -9 -13   0 0.43404 1.62316   3
   9  13   0 -1.2332 3.69787   1
  -9 -13   0 1.71762 1.47600   3
  -9  13   0 0.24719 1.37562   1
   9  13   0 0.22446 1.43512   3
  10  13   0 -0.5768 3.75755   1
 -10  13   0 2.84552 1.28259   1
  10  13   0 2.19350 1.50784   3
 -10 -13   0 3.75471 1.81025   3
 -10 -13   0 3.23843 1.60030   3
  10  13   0 3.10037 1.67639   3
 -10 -13   0 6.77849 4.20799   1
  11  13   0 -5.1073 4.05903   1
  11  13   0 -0.3257 1.64177   3
 -11 -13   0 -0.4887 1.71977   3
 -11 -13   0 0.23354 1.49642   3
 -11 -13   0 -9.8372 4.20606   1
  11  13   0 1.11868 1.45698   3
 -12 -13   0 83.9504 8.85044   1
  12  13   0 100.444 4.70711   3
 -12 -13   0 104.135 4.83045   3
  12  13   0 83.4893 9.37571   1
  12  13   0 92.2189 4.54990   3
 -12 -13   0 100.254 4.66830   3
  13  13   0 -0.2161 1.69541   3
 -13 -13   0 -1.7002 1.38678   3
  13  13   0 0.93625 4.43576   1
 -13 -13   0 0.66918 1.77497   3
 -13 -13   0 1.33094 4.56670   1
  13  13   0 -2.8732 1.23707   3
  14  13   0 5.45443 4.78803   1
  14  13   0 3.69341 1.60386   3
 -14 -13   0 4.37717 1.86552   3
 -14 -13   0 1.03530 1.53531   3
  14  13   0 5.14005 1.85700   3
 -14 -13   0 -1.2798 4.68056   1
 -15 -13   0 -7.1272 4.74067   1
  15  13   0 -12.610 4.44928   1
 -15 -13   0 -0.7535 1.72870   3
 -15 -13   0 -0.5672 1.44485   3
  15  13   0 -0.3459 1.39658   3
  15  13   0 -0.7781 1.73428   3
  16  13   0 -0.6217 1.42930   3
  16  13   0 0.74814 1.86241   3
  16  13   0 -1.0386 5.21997   1
 -16 -13   0 0.34568 1.53452   3
 -16 -13   0 -1.3998 1.75506   3
 -16 -13   0 -7.7305 5.02019   1
 -17 -13   0 5.85977 6.10353   1
  17  13   0 -1.6506 5.40233   1
  17  13   0 -0.4090 1.80325   3
  17  13   0 0.24984 1.58351   3
 -17 -13   0 -0.1114 1.82538   3
 -17 -13   0 0.00013 1.48749   3
 -18 -13   0 7.04265 1.85905   3
  18  13   0 7.79689 6.27731   1
 -18 -13   0 -1.4687 6.21780   1
  18  13   0 2.48006 1.71260   3
 -18 -13   0 5.05839 2.16299   3
  18  13   0 4.46434 2.10168   3
 -19 -13   0 0.91340 2.03371   3
  19  13   0 1.72434 1.84415   3
  19  13   0 -0.1293 1.93250   3
  19  13   0 -3.3756 6.17815   1
 -19 -13   0 3.81886 6.82398   1
  20  13   0 -2.8661 6.92708   1
 -20 -13   0 -3.2411 1.89848   3
  20  13   0 0.16733 1.97477   3
  20  13   0 0.05135 1.65810   3
 -20 -13   0 -7.6721 7.33224   1
 -21 -13   0 -0.9246 1.95874   3
 -21 -13   0 -10.581 9.77562   1
  21  13   0 -4.4594 8.54370   1
  21  13   0 2.83291 1.90514   3
  21  13   0 -4.1576 1.95033   3
  22  13   0 14.4692 2.51408   3
 -22 -13   0 13.0917 2.67831   3
  22  13   0 19.6541 2.78282   3
  22  13   0 -0.3989 8.44598   1
 -22 -13   0 21.7256 9.95247   1
 -23 -13   0 -5.8620 1.99263   3
  23  13   0 -7.4761 9.57903   1
  23  13   0 -3.3196 1.93481   3
 -23 -13   0 -4.6843 10.9938   1
 -24 -13   0 6.43040 2.30930   3
 -24 -13   0 11.4133 13.6735   1
  24  13   0 10.1286 2.57226   3
  25  13   0 -3.3954 2.10982   3
 -25 -13   0 -2.0173 2.22938   3
   0  14   0 1.36211 0.97316   3
   0  14   0 -0.6048 0.87732   3
   0 -14   0 -1.2870 1.00575   3
   0  14   0 -0.3039 2.58735   1
   0 -14   0 0.98455 1.00502   3
   0 -14   0 -4.0764 2.07707   1
   1  14   0 -2.3429 2.45189   1
  -1 -14   0 -0.9752 1.09764   3
   1  14   0 0.92438 0.85506   3
   1 -14   0 2.24546 1.90089   1
  -1 -14   0 -1.2414 0.98598   3
  -1  14   0 -1.8438 2.27911   1
  -1 -14   0 -0.1674 2.25418   1
  -1  14   0 0.66009 0.87853   3
   1 -14   0 0.58896 1.01901   3
   1 -14   0 0.01294 0.92499   3
  -1  14   0 -1.5153 0.78979   3
   1  14   0 -0.9872 0.85360   3
   2  14   0 79.6659 3.39650   3
  -2 -14   0 84.3774 3.66743   3
   2 -14   0 79.9216 3.25956   3
  -2  14   0 90.7551 6.12783   1
  -2 -14   0 81.5737 3.48678   3
   2  14   0 75.5123 3.35017   3
   2 -14   0 79.0532 3.20221   3
  -2 -14   0 75.2291 6.14435   1
  -2  14   0 79.5685 3.13921   3
  -2  14   0 78.0891 3.13748   3
   2  14   0 70.6973 6.37765   1
   2 -14   0 81.2079 4.83278   1
   3  14   0 -1.8666 2.78731   1
  -3 -14   0 -0.5447 1.11381   3
   3 -14   0 -1.0088 0.77861   3
   3  14   0 0.07779 0.98274   3
  -3  14   0 -1.3349 2.09617   1
  -3 -14   0 -2.0404 2.36544   1
  -3  14   0 -0.6177 0.68306   3
   3 -14   0 0.51523 0.85349   3
   3 -14   0 -0.4991 1.39756   1
  -3  14   0 -0.2990 0.77301   3
   3  14   0 -0.1885 1.03038   3
  -4  14   0 163.465 5.46495   3
   4  14   0 162.116 6.10059   3
   4 -14   0 160.864 6.25153   1
  -4  14   0 167.747 8.16662   1
   4  14   0 159.705 10.2414   1
   4 -14   0 163.055 5.50164   3
  -4 -14   0 175.295 9.33090   1
   4  14   0 174.644 6.16915   3
  -4 -14   0 168.039 6.15287   3
  -4  14   0 164.848 5.48526   3
   4 -14   0 172.267 5.63668   3
  -4 -14   0 160.054 6.15325   3
  -5  14   0 -0.7162 0.64560   3
   5 -14   0 -0.2178 0.80140   3
   5  14   0 -0.1624 1.17525   3
   5 -14   0 -0.1222 0.70532   3
  -5  14   0 -3.6755 1.85625   1
  -5 -14   0 -1.8123 2.78590   1
  -5 -14   0 -1.1784 1.33068   3
  -5 -14   0 -2.7434 1.24637   3
   5  14   0 -1.6003 1.29151   3
  -5  14   0 1.09563 0.61008   3
   5  14   0 -3.0304 2.91474   1
  -6  14   0 128.042 6.53091   1
   6  14   0 120.082 5.13612   3
   6 -14   0 128.125 4.18737   3
   6  14   0 122.339 5.03082   3
  -6 -14   0 123.999 5.03790   3
  -6 -14   0 125.465 5.31284   3
   6 -14   0 128.375 4.28604   3
   6  14   0 127.028 9.09811   1
  -6  14   0 124.485 4.09899   3
  -6 -14   0 144.631 9.36088   1
  -6  14   0 129.149 4.14863   3
  -7 -14   0 0.22163 1.43982   3
  -7 -14   0 -0.8149 3.73036   1
   7 -14   0 -0.2798 0.57142   3
  -7  14   0 -0.2077 1.68303   1
   7  14   0 -5.4522 3.31511   1
   7  14   0 0.95860 1.35583   3
   7  14   0 -0.0073 1.25910   3
   7 -14   0 0.21156 0.51381   3
  -7 -14   0 -0.3401 1.24668   3
  -7  14   0 0.01970 0.33889   3
  -7  14   0 -0.2475 0.39776   3
  -8  14   0 50.8046 3.88177   1
   8 -14   0 51.7647 1.81336   3
   8  14   0 53.9930 3.11829   3
  -8 -14   0 56.0250 3.35456   3
  -8 -14   0 44.6112 5.88705   1
   8  14   0 49.3022 6.27961   1
   8  14   0 52.1438 3.15457   3
  -8 -14   0 55.2276 3.16335   3
   9  14   0 1.27874 1.53701   3
  -9  14   0 1.92183 1.60742   1
  -9 -14   0 -1.1307 1.34480   3
   9  14   0 1.63610 4.00500   1
  -9 -14   0 1.14237 1.67412   3
   9  14   0 0.74072 1.40880   3
  -9 -14   0 -1.3401 3.82746   1
 -10  14   0 1.48915 1.44921   1
 -10 -14   0 4.29595 4.28355   1
  10  14   0 11.6920 4.89750   1
  10  14   0 4.58383 1.72496   3
 -10 -14   0 2.25562 1.53937   3
 -10 -14   0 2.39905 1.71875   3
  10  14   0 1.04550 1.43994   3
 -11 -14   0 -0.2597 1.68127   3
  11  14   0 1.43767 4.35723   1
  11  14   0 -3.1272 1.26650   3
 -11 -14   0 -0.2761 1.43846   3
 -11  14   0 -0.6281 1.07579   1
  11  14   0 -0.9687 1.57833   3
 -11 -14   0 -3.4790 3.93420   1
  12  14   0 333.042 11.5301   3
  12  14   0 322.996 11.4794   3
 -12 -14   0 329.500 11.4984   3
 -12 -14   0 337.760 11.6490   3
  12  14   0 338.665 17.3521   1
 -12 -14   0 340.936 16.9542   1
  13  14   0 1.02075 1.91146   3
 -13 -14   0 -4.2627 4.78214   1
 -13 -14   0 -0.5873 1.53296   3
  13  14   0 -0.2834 1.46098   3
 -13 -14   0 -1.5249 1.71150   3
  13  14   0 3.81582 4.85279   1
 -14 -14   0 12.7552 2.25585   3
 -14 -14   0 18.0811 5.88525   1
  14  14   0 14.3804 2.03252   3
 -14 -14   0 13.7380 2.04608   3
  14  14   0 11.7821 2.14374   3
  14  14   0 5.71389 5.47058   1
  15  14   0 1.42342 1.66395   3
  15  14   0 -1.2883 1.69747   3
  15  14   0 -2.6841 5.11070   1
 -15 -14   0 -0.7243 1.86173   3
 -15 -14   0 -2.1533 1.47714   3
 -15 -14   0 -3.3971 5.33780   1
 -16 -14   0 22.4804 2.50329   3
  16  14   0 25.9789 6.72508   1
 -16 -14   0 31.8003 7.06297   1
 -16 -14   0 24.6896 2.84350   3
  16  14   0 28.1338 3.02230   3
  16  14   0 26.1050 2.86282   3
 -17 -14   0 0.97326 2.01359   3
  17  14   0 1.69766 1.87143   3
  17  14   0 0.91325 1.57724   3
 -17 -14   0 -0.2970 6.37083   1
 -17 -14   0 -0.8256 1.54774   3
  17  14   0 -0.7547 5.90153   1
 -18 -14   0 4.78722 2.23177   3
 -18 -14   0 5.31135 1.86467   3
  18  14   0 6.10283 1.90865   3
  18  14   0 2.98153 2.07405   3
 -18 -14   0 5.98044 7.16917   1
  18  14   0 1.71574 6.50754   1
 -19 -14   0 15.9345 7.86847   1
  19  14   0 2.22487 1.95835   3
  19  14   0 -6.9786 6.64545   1
  19  14   0 0.17016 2.01265   3
 -19 -14   0 -1.2801 2.05060   3
 -20 -14   0 91.6999 5.66881   3
  20  14   0 95.4351 11.5718   1
  20  14   0 94.7563 5.19425   3
  20  14   0 103.196 5.43716   3
 -20 -14   0 82.8941 11.9219   1
  21  14   0 3.12148 1.95166   3
 -21 -14   0 0.14194 2.13874   3
  21  14   0 -2.6797 8.63132   1
 -21 -14   0 -6.8057 9.63900   1
  21  14   0 -0.1647 2.18254   3
 -22 -14   0 12.6324 10.7286   1
  22  14   0 -4.5704 9.10477   1
  22  14   0 8.80378 2.48679   3
 -22 -14   0 4.87424 2.32376   3
  23  14   0 -1.1192 12.3676   1
 -23 -14   0 0.47979 2.51311   3
  23  14   0 3.37305 2.57180   3
 -23 -14   0 -16.535 11.9194   1
  24  14   0 6.14480 2.55332   3
 -24 -14   0 7.81399 2.49550   3
 -24 -14   0 -2.2638 17.1439   1
  25  14   0 -3.7394 2.17091   3
 -25 -14   0 6.80417 3.94729   3
   0 -15   0 -0.1257 1.01281   3
   0 -15   0 -0.4486 2.33722   1
   0  15   0 -0.9151 0.87376   3
   0  15   0 -0.9295 0.94603   3
   0  15   0 5.84801 2.70502   1
   0 -15   0 0.85078 1.12827   3
  -1  15   0 1.29394 2.63618   1
   1 -15   0 0.22220 1.10806   3
   1 -15   0 -0.1244 2.04054   1
  -1  15   0 -0.8037 0.80470   3
   1  15   0 0.72806 0.97470   3
   1  15   0 -0.1531 2.95736   1
  -1 -15   0 0.45102 1.22664   3
   1  15   0 0.02558 1.06344   3
   1 -15   0 0.12847 0.96227   3
  -1 -15   0 1.05040 1.00927   3
  -1  15   0 -0.4858 0.90931   3
  -1 -15   0 1.16024 2.54058   1
   2 -15   0 29.6712 2.03737   3
   2  15   0 33.3540 2.26226   3
  -2 -15   0 32.8927 2.28375   3
  -2  15   0 25.8174 3.74824   1
  -2 -15   0 34.9098 2.18972   3
  -2 -15   0 31.9237 4.23666   1
   2  15   0 28.7315 2.30762   3
  -2  15   0 31.5411 1.89175   3
   2 -15   0 28.5670 1.93173   3
   2 -15   0 35.3385 3.87146   1
  -2  15   0 29.7092 1.81607   3
   2  15   0 21.8442 4.53101   1
   3 -15   0 -0.6524 1.49028   1
  -3  15   0 0.78051 2.58515   1
   3  15   0 -0.3409 0.98287   3
  -3 -15   0 -0.1734 1.24475   3
   3 -15   0 -1.7419 0.83988   3
  -3  15   0 0.28422 0.74788   3
  -3  15   0 -0.8631 0.81465   3
   3  15   0 0.78359 3.49222   1
   3 -15   0 1.23088 0.93780   3
  -3 -15   0 -0.4747 3.00240   1
   3  15   0 0.04685 1.24650   3
  -3 -15   0 -0.0461 0.75447   3
   4 -15   0 17.4426 1.47970   3
   4 -15   0 21.2518 1.62157   3
   4  15   0 13.3626 1.73004   3
   4 -15   0 20.8017 2.36259   1
  -4 -15   0 9.72517 3.54161   1
  -4  15   0 16.6283 1.30941   3
  -4  15   0 16.0473 1.39545   3
  -4  15   0 13.8501 2.83199   1
   4  15   0 16.0027 1.75381   3
  -4 -15   0 18.0801 2.03796   3
   4  15   0 12.7562 3.99443   1
  -5  15   0 -0.9140 0.57195   3
  -5  15   0 -0.3735 2.15550   1
   5 -15   0 -0.7637 0.80571   3
  -5 -15   0 -0.9682 3.35116   1
  -5 -15   0 0.68045 1.41225   3
   5  15   0 -0.5331 3.08637   1
   5  15   0 -0.8199 1.22138   3
   5  15   0 -1.1858 1.08398   3
  -5 -15   0 -0.3847 1.17172   3
   5 -15   0 -0.4771 0.73056   3
  -5  15   0 -0.1367 0.68677   3
  -6 -15   0 0.13999 1.64974   3
   6  15   0 -0.2175 1.26244   3
  -6  15   0 0.60481 0.58609   3
  -6  15   0 1.22978 0.51415   3
  -6 -15   0 -1.1795 3.13335   1
   6  15   0 0.50383 4.05005   1
   6  15   0 1.01870 1.24663   3
  -6  15   0 -0.3596 2.08622   1
   6 -15   0 1.11093 0.66701   3
  -6 -15   0 -0.7838 1.35820   3
   6 -15   0 0.23904 0.75765   3
   7 -15   0 0.12691 0.62316   3
   7  15   0 0.02546 1.33605   3
   7  15   0 0.36614 1.38066   3
  -7 -15   0 -5.1735 3.26444   1
   7  15   0 1.40176 3.76570   1
  -7 -15   0 -0.6246 1.27762   3
  -7 -15   0 -0.1387 1.51145   3
  -7  15   0 -0.2527 0.36235   3
  -7  15   0 -0.3055 1.91730   1
  -7  15   0 0.00011 0.42987   3
   7 -15   0 -0.4492 0.52898   3
   8  15   0 58.9270 3.25632   3
  -8 -15   0 55.3018 3.24864   3
   8 -15   0 55.2813 1.94029   3
  -8  15   0 57.1653 4.29314   1
  -8 -15   0 59.8289 7.19315   1
  -8 -15   0 62.2688 3.52769   3
   8  15   0 55.6286 3.28322   3
   8 -15   0 53.3180 1.95366   3
   8  15   0 59.7050 7.34398   1
   9  15   0 -1.3107 1.40299   3
  -9 -15   0 -0.9975 1.33702   3
  -9 -15   0 5.58554 4.07354   1
   9  15   0 -3.8997 4.02711   1
  -9  15   0 2.50451 1.78355   1
  -9 -15   0 -0.8375 1.57354   3
   9  15   0 -2.1979 1.39311   3
 -10  15   0 -0.3800 1.44052   1
 -10 -15   0 0.06191 1.86617   3
  10  15   0 1.28753 1.54874   3
  10  15   0 -0.5320 1.27505   3
  10  15   0 -5.8250 4.08376   1
 -10 -15   0 0.85319 1.45300   3
 -10 -15   0 -2.0324 4.03318   1
 -11 -15   0 -4.4338 4.38084   1
  11  15   0 -2.0016 1.72024   3
 -11  15   0 2.53979 1.25108   1
  11  15   0 -4.9704 4.17775   1
  11  15   0 -1.3214 1.27662   3
 -11 -15   0 0.03359 1.51161   3
 -11 -15   0 -0.5108 1.67086   3
  12  15   0 39.1332 3.17454   3
  12  15   0 31.7914 2.84223   3
 -12 -15   0 45.5798 7.46780   1
  12  15   0 34.0498 6.72287   1
 -12 -15   0 41.9071 3.14689   3
 -12 -15   0 34.0061 3.27595   3
  13  15   0 5.72126 5.21074   1
 -13 -15   0 6.63340 5.37013   1
 -13 -15   0 1.08975 1.55323   3
 -13 -15   0 1.71947 1.90586   3
  13  15   0 0.45060 1.78134   3
  13  15   0 0.95442 1.48081   3
 -14 -15   0 3.78462 2.03820   3
  14  15   0 4.90536 5.42265   1
 -14 -15   0 8.47911 5.68414   1
 -14 -15   0 1.48334 1.58234   3
  14  15   0 4.57224 1.71511   3
  14  15   0 7.45785 2.13190   3
 -15 -15   0 -0.4569 1.92554   3
  15  15   0 -1.9944 1.49947   3
  15  15   0 4.54446 2.08478   3
 -15 -15   0 -8.2233 5.38418   1
  15  15   0 -4.0070 5.45970   1
 -15 -15   0 1.57438 1.70254   3
  16  15   0 160.632 13.8199   1
 -16 -15   0 166.081 7.25450   3
  16  15   0 158.135 6.99922   3
 -16 -15   0 188.794 14.1862   1
 -16 -15   0 167.888 7.04670   3
  16  15   0 181.154 7.26434   3
 -17 -15   0 -9.6133 6.82997   1
 -17 -15   0 1.21342 2.02599   3
  17  15   0 -0.0439 1.87720   3
 -17 -15   0 -2.1354 1.64646   3
  17  15   0 -0.6089 6.20937   1
  17  15   0 -0.7108 1.92333   3
  18  15   0 -1.2835 6.18350   1
  18  15   0 1.90879 1.84964   3
  18  15   0 5.10457 2.23261   3
 -18 -15   0 4.85361 2.49244   3
 -18 -15   0 2.79890 1.84677   3
 -18 -15   0 4.18065 7.88674   1
  19  15   0 0.95459 1.78260   3
  19  15   0 0.56033 2.12454   3
 -19 -15   0 0.41725 2.06432   3
 -19 -15   0 6.43350 8.53998   1
  19  15   0 -0.9995 7.16432   1
 -20 -15   0 24.0411 9.83490   1
  20  15   0 0.65910 2.19790   3
  20  15   0 -2.4069 1.88756   3
 -20 -15   0 0.15441 2.17004   3
  20  15   0 -7.4357 7.83200   1
  21  15   0 0.49542 2.42385   3
 -21 -15   0 -18.079 10.2054   1
 -21 -15   0 2.33398 2.22686   3
  21  15   0 -9.1122 8.79474   1
 -22 -15   0 13.3592 2.63541   3
  22  15   0 11.7615 2.67571   3
  22  15   0 9.25795 10.7109   1
 -22 -15   0 10.2573 12.1677   1
  23  15   0 5.65906 2.47820   3
 -23 -15   0 -3.2668 2.36133   3
 -23 -15   0 -27.076 13.9202   1
 -24 -15   0 25.3946 3.35397   3
  24  15   0 22.7695 3.29195   3
   0 -16   0 197.809 6.93553   3
   0  16   0 195.776 6.78040   3
   0  16   0 189.693 6.75189   3
   0 -16   0 205.499 9.45155   1
   0  16   0 192.132 10.5653   1
   0 -16   0 195.575 6.78264   3
   1 -16   0 -0.4800 1.02685   3
   1  16   0 0.77687 1.14447   3
   1  16   0 -1.5969 0.99375   3
   1 -16   0 0.71362 1.18487   3
   1  16   0 1.09159 3.35019   1
  -1  16   0 0.61529 0.90051   3
  -1 -16   0 0.87276 1.21068   3
  -1 -16   0 0.56869 2.63750   1
   1 -16   0 1.66699 2.37812   1
  -1  16   0 -5.2374 2.82508   1
  -1 -16   0 0.06609 1.35004   3
  -1  16   0 -0.5283 1.00523   3
  -2 -16   0 37.7065 2.80893   3
   2 -16   0 41.4312 2.37083   3
   2 -16   0 43.3011 4.21690   1
  -2  16   0 37.4590 2.18116   3
  -2 -16   0 33.0883 2.56454   3
   2  16   0 36.5009 2.49573   3
   2  16   0 39.4225 5.12382   1
   2  16   0 42.5871 2.45962   3
   2 -16   0 39.4542 2.31775   3
  -2  16   0 38.0883 2.17047   3
  -2  16   0 36.6754 4.55341   1
  -2 -16   0 32.9479 4.37312   1
  -3  16   0 -0.4640 0.87510   3
   3 -16   0 0.26303 0.98586   3
   3 -16   0 -2.8048 1.59873   1
  -3 -16   0 3.17959 1.04511   3
  -3  16   0 -0.2591 0.74636   3
  -3 -16   0 -1.5505 3.20343   1
   3 -16   0 -0.6167 0.93590   3
   3  16   0 1.01271 1.18515   3
  -3 -16   0 -1.6700 1.46336   3
  -3  16   0 1.91731 2.73409   1
   3  16   0 -0.9631 1.13773   3
   3  16   0 9.82337 4.09859   1
   4 -16   0 20.9961 1.66602   3
   4  16   0 28.8095 5.00600   1
   4  16   0 21.1518 2.14249   3
   4 -16   0 15.9488 1.85495   1
  -4  16   0 23.0924 3.73695   1
  -4 -16   0 27.6730 2.42318   3
   4  16   0 20.4952 2.07124   3
   4 -16   0 20.7624 1.75989   3
  -4 -16   0 18.3424 4.02381   1
  -4  16   0 21.1713 1.62101   3
  -4  16   0 22.5387 1.48412   3
   5  16   0 -2.3805 3.60575   1
  -5 -16   0 -1.6987 1.41907   3
  -5  16   0 -1.0522 0.60403   3
  -5 -16   0 -1.0034 1.18899   3
   5  16   0 -0.4566 1.20965   3
   5 -16   0 -0.5338 0.76972   3
  -5  16   0 0.87711 0.72871   3
   5 -16   0 -0.1868 0.86252   3
   5  16   0 -1.0588 1.09643   3
  -5  16   0 -1.7960 2.35198   1
  -5 -16   0 -2.4951 3.26732   1
   6  16   0 33.0493 5.72114   1
  -6 -16   0 33.1483 5.17801   1
   6  16   0 36.5056 2.89195   3
   6 -16   0 34.3105 1.74662   3
  -6  16   0 34.7587 1.64788   3
  -6 -16   0 40.3557 2.91089   3
   6 -16   0 34.7724 1.86117   3
  -6 -16   0 37.3117 2.68035   3
   6  16   0 36.6621 2.59918   3
  -6  16   0 29.5134 3.58279   1
  -6  16   0 35.2280 1.57891   3
   7  16   0 0.46472 1.23535   3
  -7  16   0 2.07321 2.16022   1
   7 -16   0 -0.7141 0.57565   3
  -7  16   0 -0.0495 0.45072   3
   7 -16   0 0.19074 0.65028   3
   7  16   0 -2.3586 3.86893   1
  -7 -16   0 -1.2063 3.65150   1
   7  16   0 -0.1673 1.33483   3
  -7 -16   0 -2.3111 1.47027   3
  -7 -16   0 -0.5083 1.41895   3
  -7  16   0 -0.3715 0.34810   3
  -8 -16   0 8.59921 1.88121   3
  -8 -16   0 5.33009 4.08951   1
   8  16   0 10.0303 1.95218   3
   8  16   0 10.8449 1.78090   3
  -8 -16   0 10.9395 1.76707   3
   8 -16   0 9.08743 0.83578   3
   8  16   0 6.46592 4.59637   1
  -8  16   0 8.80253 2.38864   1
   8 -16   0 10.3990 0.80160   3
   9  16   0 0.52515 1.49087   3
  -9  16   0 -1.2887 1.82696   1
   9  16   0 3.57655 4.40862   1
  -9 -16   0 -1.1631 1.27700   3
   9  16   0 -0.9591 1.24714   3
  -9 -16   0 0.19073 1.55558   3
  -9 -16   0 -1.3227 4.07301   1
 -10 -16   0 6.46202 4.82031   1
  10  16   0 1.27283 4.57476   1
  10  16   0 1.05674 1.56390   3
  10  16   0 2.86564 1.41601   3
 -10  16   0 -0.1979 1.71011   1
 -10 -16   0 3.27448 1.75584   3
 -11  16   0 -0.9896 1.32470   1
  11  16   0 -2.8887 4.75738   1
 -11 -16   0 2.70078 4.80864   1
 -11 -16   0 2.18731 1.86702   3
 -11 -16   0 -0.9321 1.42920   3
  11  16   0 -0.0666 1.57844   3
  11  16   0 0.49448 1.36033   3
 -12 -16   0 34.9331 3.01572   3
 -12 -16   0 42.8945 7.01519   1
 -12 -16   0 35.1961 3.33693   3
  12  16   0 26.3520 6.55358   1
  12  16   0 35.0423 2.91812   3
  12  16   0 34.2941 3.14845   3
  13  16   0 1.81155 1.51400   3
 -13 -16   0 1.63616 5.65004   1
 -13 -16   0 -0.5004 1.44483   3
  13  16   0 -5.7968 4.93223   1
  13  16   0 2.55854 1.86291   3
 -13 -16   0 -0.0985 1.87438   3
  14  16   0 47.4374 7.77728   1
  14  16   0 53.5119 3.80592   3
 -14 -16   0 35.4372 7.53272   1
  14  16   0 44.2903 3.46431   3
 -14 -16   0 51.2429 3.52979   3
 -14 -16   0 55.3408 3.89327   3
  15  16   0 6.24042 6.43167   1
 -15 -16   0 1.23192 1.70617   3
  15  16   0 0.63211 1.62643   3
 -15 -16   0 0.46858 2.01541   3
  15  16   0 0.48598 1.87141   3
 -15 -16   0 0.17639 7.00979   1
  16  16   0 71.4877 4.45476   3
 -16 -16   0 76.7414 4.67696   3
 -16 -16   0 65.6914 4.49479   3
 -16 -16   0 56.1781 9.17873   1
  16  16   0 73.9383 4.43042   3
  16  16   0 64.1686 9.42036   1
  17  16   0 -0.7070 2.66838   3
  17  16   0 -1.5191 1.85267   3
  17  16   0 -4.7520 6.15241   1
 -17 -16   0 0.89468 1.84128   3
 -17 -16   0 3.56484 2.19538   3
 -17 -16   0 -9.8031 7.39538   1
  18  16   0 8.52841 8.45259   1
 -18 -16   0 7.62952 8.79413   1
 -18 -16   0 7.86959 3.85838   3
 -18 -16   0 7.68408 2.52424   3
  18  16   0 7.38181 2.33086   3
 -19 -16   0 -0.3959 2.20700   3
  19  16   0 -1.0781 2.02748   3
  19  16   0 -2.4325 9.24840   1
 -19 -16   0 -6.9926 9.03035   1
  20  16   0 -11.346 10.1711   1
 -20 -16   0 -19.066 9.64409   1
  20  16   0 -2.5270 2.04708   3
 -20 -16   0 -3.9565 2.00863   3
  21  16   0 -2.8478 2.09493   3
 -21 -16   0 -2.4288 11.4859   1
 -21 -16   0 2.72555 2.57427   3
  21  16   0 -26.171 11.3459   1
  22  16   0 -3.1598 11.6246   1
  22  16   0 6.81043 2.61734   3
 -22 -16   0 2.60885 13.2087   1
  23  16   0 5.06007 2.66561   3
 -23 -16   0 2.01778 16.2080   1
 -23 -16   0 1.74232 2.48525   3
   0  17   0 0.74180 1.19886   3
   0  17   0 0.70880 3.57612   1
   0  17   0 3.60101 1.26229   3
   0 -17   0 1.58612 1.26206   3
   0 -17   0 1.09469 2.67073   1
   0 -17   0 2.26253 1.39942   3
  -1 -17   0 -2.8219 1.19552   3
  -1 -17   0 1.60440 1.27956   3
   1  17   0 -5.2161 2.82086   1
   1  17   0 -0.3495 1.13795   3
  -1 -17   0 0.15638 2.73570   1
   1  17   0 0.51665 1.09090   3
  -1  17   0 -0.7159 1.38464   3
   1 -17   0 -1.5799 1.05331   3
   1 -17   0 -0.2884 1.23545   3
  -1  17   0 -1.5075 1.00394   3
  -1  17   0 -2.1372 3.07252   1
   1 -17   0 -2.7903 2.36523   1
   2 -17   0 83.6966 3.58791   3
  -2 -17   0 86.9885 6.99925   1
  -2 -17   0 78.3791 3.83583   3
   2 -17   0 80.6528 3.51615   3
   2  17   0 77.4250 3.75499   3
  -2  17   0 82.1265 3.39524   3
  -2  17   0 86.7983 7.11775   1
   2  17   0 84.1003 7.50016   1
   2 -17   0 84.6968 5.42779   1
  -2 -17   0 82.1137 3.83598   3
   2  17   0 84.7616 3.83200   3
  -3 -17   0 0.58713 3.38346   1
   3  17   0 0.18390 1.23584   3
   3  17   0 -0.7140 1.33914   3
   3 -17   0 1.65003 1.04551   3
  -3 -17   0 1.03839 1.43895   3
   3 -17   0 -0.1219 1.79601   1
   3 -17   0 0.04901 1.06505   3
  -3 -17   0 2.26056 1.21649   3
   3  17   0 -1.2072 3.46187   1
  -3  17   0 -1.3038 2.74554   1
  -3  17   0 -0.7735 0.92049   3
   4 -17   0 271.064 8.70020   3
   4 -17   0 259.590 9.18519   1
  -4 -17   0 280.230 9.34682   3
   4  17   0 252.908 9.12588   3
   4  17   0 257.331 9.17918   3
  -4  17   0 267.374 11.9565   1
   4 -17   0 264.529 8.60419   3
  -4 -17   0 273.751 13.2752   1
  -4  17   0 268.932 8.56541   3
   4  17   0 258.800 14.1722   1
  -5 -17   0 0.28645 1.43181   3
   5  17   0 2.16505 3.86035   1
   5 -17   0 0.52717 0.84448   3
   5  17   0 -1.8905 1.20769   3
  -5  17   0 1.83919 2.63000   1
  -5 -17   0 0.68393 3.46685   1
   5 -17   0 -0.3197 0.89761   3
  -5  17   0 -0.1024 0.72584   3
   5  17   0 -0.0860 1.45957   3
  -5 -17   0 1.56335 1.71950   3
  -6  17   0 0.45076 0.60983   3
  -6 -17   0 0.52092 1.28104   3
   6  17   0 0.17944 1.34814   3
  -6 -17   0 1.72532 1.58140   3
  -6  17   0 -1.1562 2.43062   1
   6  17   0 -1.0106 4.45971   1
   6 -17   0 0.54746 0.72834   3
   6 -17   0 0.15979 0.81844   3
  -6 -17   0 2.18164 4.21211   1
   6  17   0 0.94487 1.32277   3
   7  17   0 3.81790 4.28882   1
  -7  17   0 -0.1846 0.40370   3
  -7  17   0 -1.3401 2.32102   1
  -7 -17   0 -0.2133 1.49322   3
   7  17   0 -1.8298 1.24339   3
  -7 -17   0 0.00825 1.34650   3
  -7 -17   0 1.79392 4.47868   1
   7 -17   0 -0.3657 0.60009   3
   7  17   0 0.70093 1.25110   3
   7 -17   0 -0.1861 0.67741   3
   8 -17   0 0.83875 0.45110   3
  -8  17   0 -2.8310 2.13674   1
  -8 -17   0 3.17006 1.71353   3
   8  17   0 1.03953 1.27370   3
   8  17   0 -11.418 3.80944   1
  -8 -17   0 -3.7059 3.90944   1
   8  17   0 1.55866 1.43094   3
   8 -17   0 0.96664 0.49748   3
  -8 -17   0 -0.4358 1.52287   3
  -9 -17   0 2.01872 4.43497   1
  -9 -17   0 0.63875 1.87697   3
   9  17   0 -0.0813 1.43698   3
  -9  17   0 1.69739 2.06074   1
   9  17   0 0.43635 1.53299   3
  -9 -17   0 -2.2611 1.28385   3
   9  17   0 -1.6271 5.18978   1
  10  17   0 52.3195 7.56834   1
 -10 -17   0 64.4564 3.88134   3
 -10 -17   0 56.6232 3.60515   3
 -10 -17   0 55.8950 7.78404   1
  10  17   0 62.5620 3.68152   3
 -10  17   0 56.7723 4.27744   1
  11  17   0 -2.5958 5.08976   1
 -11 -17   0 -1.6649 1.74194   3
 -11 -17   0 1.09229 1.56114   3
  11  17   0 -0.1887 1.57178   3
 -11  17   0 -0.7118 1.54419   1
 -11 -17   0 -1.4245 4.61287   1
 -12 -17   0 24.4311 2.73798   3
 -12 -17   0 28.8265 2.87687   3
  12  17   0 29.8637 3.08943   3
 -12 -17   0 20.9555 6.37844   1
  12  17   0 27.6541 6.58478   1
 -13 -17   0 1.01549 1.62063   3
 -13 -17   0 -4.5716 6.38112   1
  13  17   0 -12.764 5.19762   1
 -13 -17   0 -1.9295 1.75483   3
  13  17   0 -0.4855 1.73116   3
 -14 -17   0 19.6151 2.63794   3
 -14 -17   0 30.0825 7.56029   1
  14  17   0 18.7129 7.34516   1
  14  17   0 16.4195 2.46490   3
 -14 -17   0 18.4826 2.36915   3
 -15 -17   0 1.04600 2.26241   3
 -15 -17   0 -2.6302 6.89487   1
  15  17   0 -9.5146 6.40244   1
  15  17   0 0.67422 2.16697   3
 -15 -17   0 -0.5328 1.63977   3
 -16 -17   0 7.91604 7.69166   1
  16  17   0 0.59110 6.97323   1
 -16 -17   0 10.7081 2.66219   3
 -16 -17   0 8.12521 2.01373   3
  16  17   0 11.0453 2.33517   3
  17  17   0 -0.5621 2.02017   3
 -17 -17   0 -2.3715 1.73655   3
 -17 -17   0 -2.7981 2.38540   3
 -17 -17   0 9.14936 8.64324   1
  17  17   0 -3.0567 7.10706   1
  18  17   0 171.327 18.8358   1
 -18 -17   0 180.358 8.18780   3
 -18 -17   0 188.927 17.2523   1
  18  17   0 179.806 7.78840   3
 -19 -17   0 -6.0830 9.79491   1
  19  17   0 1.28733 2.15784   3
  19  17   0 -18.408 8.80460   1
 -19 -17   0 -2.6632 2.06676   3
  20  17   0 1.70814 2.31540   3
  20  17   0 -8.8170 10.0399   1
 -20 -17   0 -3.2949 11.2923   1
 -20 -17   0 4.82778 2.37748   3
  21  17   0 1.27422 2.23092   3
 -21 -17   0 -1.6913 14.7692   1
  21  17   0 0.54888 11.8885   1
 -21 -17   0 -0.0342 2.31031   3
  22  17   0 87.4901 5.81582   3
 -22 -17   0 73.3307 5.28213   3
 -22 -17   0 99.7833 19.2866   1
   0 -18   0 355.037 11.6517   3
   0  18   0 362.402 16.1864   1
   0  18   0 343.830 11.4873   3
   0 -18   0 347.695 11.5167   3
   0 -18   0 358.223 14.4986   1
   1 -18   0 0.43509 1.13848   3
  -1 -18   0 -2.0523 2.83278   1
   1 -18   0 -0.5935 2.45323   1
  -1 -18   0 1.18223 1.49828   3
   1  18   0 -0.8203 1.21135   3
   1 -18   0 -0.1626 1.28242   3
  -1  18   0 -0.8397 1.11332   3
  -1  18   0 -2.8682 3.25414   1
  -1 -18   0 -0.1264 1.24581   3
   1  18   0 -0.2880 3.58509   1
   2  18   0 3.70716 1.36175   3
  -2  18   0 -2.6398 3.22219   1
   2  18   0 1.84379 4.09352   1
  -2 -18   0 2.67045 3.40993   1
  -2 -18   0 3.13105 1.64061   3
   2 -18   0 2.44938 2.23604   1
  -2 -18   0 3.56704 1.43819   3
  -2  18   0 2.31476 1.06855   3
   2 -18   0 2.58058 1.15001   3
   2 -18   0 2.80663 1.25195   3
   3 -18   0 -1.5184 1.03089   3
  -3 -18   0 -0.4555 1.60086   3
   3  18   0 0.43748 3.60239   1
  -3 -18   0 2.08670 1.41972   3
   3 -18   0 -1.3046 1.08709   3
  -3 -18   0 0.00755 3.49551   1
  -3  18   0 3.93611 3.38370   1
  -3  18   0 0.19848 0.95711   3
   3 -18   0 -0.4916 1.82634   1
   3  18   0 1.26675 1.25446   3
   4  18   0 129.805 9.87360   1
  -4  18   0 127.790 4.67223   3
   4 -18   0 135.926 4.87167   3
  -4  18   0 119.215 8.32509   1
  -4 -18   0 134.451 5.66134   3
  -4 -18   0 124.662 9.42886   1
   4  18   0 134.881 5.30884   3
   4 -18   0 132.363 5.20004   1
   4 -18   0 134.279 4.74050   3
   5  18   0 -0.0951 4.50037   1
  -5 -18   0 -1.2596 1.46627   3
   5 -18   0 0.11742 0.96733   3
  -5  18   0 -0.3421 0.73139   3
  -5 -18   0 -0.2743 3.50972   1
  -5  18   0 -1.6978 2.79135   1
   5  18   0 -1.8241 1.24350   3
  -5 -18   0 -1.7558 1.53430   3
   5 -18   0 0.40667 0.86625   3
   6  18   0 40.2407 2.80048   3
  -6  18   0 39.0898 1.74391   3
  -6 -18   0 36.5184 3.01740   3
   6  18   0 37.9830 6.29999   1
  -6  18   0 30.7528 4.19498   1
   6 -18   0 39.7815 2.02117   3
  -6 -18   0 35.1463 3.03019   3
  -6 -18   0 36.8132 5.88826   1
   6 -18   0 37.7237 1.93189   3
  -7  18   0 -0.3406 0.41849   3
  -7  18   0 0.11300 2.54983   1
  -7 -18   0 2.24908 1.84371   3
   7 -18   0 0.27086 0.62275   3
   7 -18   0 0.11208 0.69757   3
   7  18   0 -1.2834 1.47956   3
  -7 -18   0 -0.9286 3.86941   1
  -7 -18   0 -0.7967 1.25111   3
   7  18   0 -6.4926 4.13862   1
   8  18   0 3.40833 1.53618   3
  -8 -18   0 1.18748 1.39324   3
  -8 -18   0 3.14520 1.73269   3
   8 -18   0 3.00116 0.50530   3
   8 -18   0 1.89343 0.54790   3
   8  18   0 4.73221 4.98555   1
  -8 -18   0 2.25586 4.48835   1
  -8  18   0 2.00890 2.47327   1
  -9 -18   0 -0.4630 1.64692   3
   9  18   0 0.97067 1.45351   3
  -9  18   0 -2.0453 2.14454   1
   9  18   0 -7.1245 4.74124   1
  -9 -18   0 -5.4537 4.41894   1
  -9 -18   0 -3.1135 1.27819   3
  10  18   0 3.65817 5.39791   1
 -10 -18   0 11.0573 2.06044   3
 -10 -18   0 14.9311 5.68933   1
  10  18   0 14.3682 2.09907   3
 -10  18   0 7.08605 2.36768   1
 -10 -18   0 10.1891 2.10928   3
 -11 -18   0 5.21673 5.66308   1
  11  18   0 4.00232 5.53163   1
  11  18   0 -0.1626 1.57540   3
 -11 -18   0 -1.1772 1.41287   3
 -11 -18   0 0.16594 1.82485   3
 -11  18   0 -2.5597 1.68393   1
 -12 -18   0 -2.5174 1.45371   3
  12  18   0 -2.0404 5.49183   1
 -12 -18   0 -2.3948 6.54777   1
  12  18   0 2.69957 1.86106   3
 -12 -18   0 0.60928 1.90111   3
 -13 -18   0 1.40297 6.56352   1
  13  18   0 1.70540 1.78330   3
  13  18   0 -6.1991 6.05800   1
 -13 -18   0 -4.3863 2.00898   3
 -14 -18   0 40.9909 3.73475   3
 -14 -18   0 48.8773 8.77947   1
  14  18   0 45.0649 3.94895   3
  14  18   0 34.5302 8.18332   1
 -14 -18   0 40.3452 3.77383   3
  15  18   0 -4.1510 7.08191   1
  15  18   0 -3.2264 1.74539   3
 -15 -18   0 -0.3458 1.54855   3
 -15 -18   0 0.95114 2.08888   3
 -15 -18   0 -12.164 7.52663   1
 -16 -18   0 12.6809 2.20667   3
  16  18   0 -0.7666 7.90733   1
  16  18   0 5.66805 2.27077   3
 -16 -18   0 5.37470 2.45677   3
 -16 -18   0 22.7528 10.0448   1
 -17 -18   0 3.32802 2.18767   3
  17  18   0 -1.2540 2.07706   3
 -17 -18   0 1.16847 9.11286   1
  17  18   0 -5.4414 8.31194   1
 -17 -18   0 2.07954 2.38344   3
  18  18   0 6.78161 2.49601   3
  18  18   0 2.30634 10.5504   1
 -18 -18   0 7.34023 10.5017   1
 -18 -18   0 5.62745 2.52631   3
 -19 -18   0 -0.3826 2.31946   3
 -19 -18   0 3.33887 11.7267   1
  19  18   0 3.64502 2.38738   3
  19  18   0 0.46052 10.2826   1
 -20 -18   0 2.78187 13.4895   1
  20  18   0 14.4679 12.1913   1
  20  18   0 5.19570 2.39769   3
 -20 -18   0 3.34562 2.53374   3
  21  18   0 15.0591 17.3212   1
  22  18   0 3.20101 2.56949   3
 -22 -18   0 5.84852 2.93719   3
   0 -19   0 4.89014 3.10395   1
   0 -19   0 3.40814 1.35468   3
   0 -19   0 3.17031 1.44488   3
   0  19   0 0.16672 3.88212   1
   0  19   0 2.10325 1.30805   3
   1 -19   0 -0.3429 1.23527   3
  -1 -19   0 -3.9264 3.16959   1
  -1 -19   0 -0.5252 1.14047   3
   1  19   0 3.90370 4.20362   1
  -1  19   0 -0.9774 3.59866   1
  -1 -19   0 -1.3977 1.38665   3
   1 -19   0 0.43214 1.29471   3
   1  19   0 1.19534 1.28396   3
   1 -19   0 0.72729 2.73038   1
  -1  19   0 -0.3290 1.11018   3
   2  19   0 87.8536 3.85347   3
  -2 -19   0 74.2360 3.79371   3
   2 -19   0 73.8997 3.51390   3
  -2  19   0 79.1015 3.36022   3
   2  19   0 75.4816 8.93054   1
   2 -19   0 79.1184 5.57450   1
  -2 -19   0 86.6090 7.32899   1
   2 -19   0 79.7446 3.66006   3
  -2 -19   0 78.8847 3.87089   3
  -2  19   0 64.2055 7.25942   1
  -3 -19   0 -1.2144 1.33847   3
   3  19   0 -0.1695 1.32253   3
   3 -19   0 -1.0480 1.11641   3
  -3 -19   0 -2.2672 3.51990   1
   3  19   0 5.67090 4.83418   1
  -3 -19   0 0.22826 1.45803   3
  -3  19   0 -5.0807 3.01224   1
   3 -19   0 0.44261 1.07175   3
   3 -19   0 4.46780 1.94817   1
  -3  19   0 0.45630 0.92434   3
  -4  19   0 0.97137 0.87435   3
   4 -19   0 2.68755 1.14706   3
  -4  19   0 1.77023 3.31612   1
  -4 -19   0 2.31327 4.04096   1
   4  19   0 -0.0574 1.36655   3
  -4 -19   0 1.45285 1.50988   3
   4 -19   0 1.04390 1.01763   3
   4  19   0 -1.0940 4.12118   1
   5 -19   0 -0.0753 0.86118   3
   5 -19   0 -0.7622 0.94255   3
  -5 -19   0 -7.2508 3.41217   1
  -5  19   0 0.64780 3.03319   1
   5  19   0 0.96777 1.43606   3
  -5 -19   0 0.10459 1.50621   3
   5  19   0 5.27865 4.66257   1
  -5  19   0 -1.1560 0.67808   3
  -6  19   0 4.41334 3.24367   1
  -6 -19   0 8.93555 2.09585   3
  -6  19   0 11.4739 1.11661   3
   6 -19   0 8.49126 1.08466   3
   6  19   0 4.35323 4.74537   1
  -6 -19   0 4.33981 4.74913   1
  -6 -19   0 13.5720 1.82588   3
   6 -19   0 9.61416 1.02490   3
   6  19   0 13.8227 1.91848   3
  -7  19   0 1.21980 2.79567   1
  -7 -19   0 3.01197 4.45068   1
   7  19   0 1.79708 1.35517   3
  -7 -19   0 -0.6347 1.56789   3
  -7 -19   0 -1.7488 1.45105   3
   7 -19   0 -0.4019 0.62149   3
  -7  19   0 -0.3312 0.39495   3
   7  19   0 -0.2158 5.41546   1
   7 -19   0 -0.3846 0.70119   3
   8  19   0 0.75325 5.57974   1
   8  19   0 2.13522 1.48471   3
  -8  19   0 -1.4503 2.64809   1
   8 -19   0 0.33033 0.49653   3
  -8 -19   0 0.24698 1.40706   3
  -8 -19   0 -3.7582 5.10783   1
  -8 -19   0 1.36312 1.72688   3
   8 -19   0 0.49558 0.46874   3
  -9 -19   0 -0.4041 1.61822   3
   9  19   0 4.29723 6.08520   1
  -9 -19   0 -6.8888 5.41468   1
  -9  19   0 0.60212 2.53392   1
  -9 -19   0 -0.6260 1.37692   3
   9  19   0 1.35680 1.67850   3
 -10 -19   0 26.1522 7.09539   1
  10  19   0 34.9134 3.04436   3
  10  19   0 43.5287 7.95359   1
 -10 -19   0 32.1329 3.21859   3
 -10  19   0 29.8446 3.36696   1
 -10 -19   0 29.9343 2.90061   3
 -11  19   0 -1.8287 1.92165   1
  11  19   0 6.04770 6.15826   1
 -11 -19   0 -2.3394 1.79707   3
 -11 -19   0 -3.2549 5.74908   1
  11  19   0 -1.8112 1.77993   3
 -11 -19   0 -1.5591 1.49439   3
  12  19   0 17.5328 7.16364   1
 -12 -19   0 10.7171 2.32769   3
  12  19   0 4.61788 1.98455   3
 -12 -19   0 5.03792 1.89103   3
 -12 -19   0 -3.3031 6.56264   1
 -13 -19   0 -0.9191 2.21472   3
 -13 -19   0 -7.3386 6.75171   1
 -13 -19   0 -4.8198 1.49401   3
  13  19   0 -1.0100 1.71068   3
  13  19   0 2.23230 6.75072   1
 -14 -19   0 11.3695 2.52941   3
  14  19   0 10.5598 7.93217   1
  14  19   0 19.4288 2.76965   3
 -14 -19   0 13.1435 2.25819   3
 -14 -19   0 8.17832 7.94002   1
 -15 -19   0 -1.7154 8.47503   1
  15  19   0 14.3837 9.55781   1
  15  19   0 -2.6355 1.80365   3
 -15 -19   0 -0.3483 2.22846   3
 -15 -19   0 -0.0669 1.84511   3
 -16 -19   0 33.5985 3.52245   3
  16  19   0 38.3384 3.74651   3
 -16 -19   0 25.9847 3.03298   3
 -16 -19   0 26.4150 10.1708   1
  16  19   0 31.7134 9.88874   1
  17  19   0 4.34352 9.58702   1
 -17 -19   0 0.33447 2.25476   3
 -17 -19   0 -14.341 11.5847   1
  17  19   0 0.03003 2.04853   3
 -18 -19   0 23.6044 15.1312   1
  18  19   0 -0.1317 2.15854   3
 -18 -19   0 1.95853 2.40213   3
  18  19   0 5.07719 11.9341   1
  19  19   0 -18.431 11.5829   1
 -19 -19   0 0.62679 2.33206   3
  19  19   0 2.10569 2.23475   3
  20  19   0 -1.1670 2.19180   3
 -20 -19   0 -0.6592 2.36107   3
  20  19   0 -1.6118 13.8636   1
 -21 -19   0 0.46650 2.47579   3
   0  20   0 8.36564 1.47695   3
   0 -20   0 10.0638 1.74365   3
   0 -20   0 5.69816 1.45327   3
   0  20   0 8.02560 4.27043   1
   0 -20   0 10.5543 3.41407   1
  -1 -20   0 1.77409 3.25224   1
  -1  20   0 -1.5624 3.99775   1
   1  20   0 0.68473 4.55055   1
  -1  20   0 -1.0485 1.11087   3
  -1 -20   0 -0.7547 1.57726   3
   1 -20   0 -0.0397 2.83305   1
   1 -20   0 -1.3570 1.26777   3
  -1 -20   0 0.10968 1.31978   3
   1  20   0 0.17759 1.18341   3
   1 -20   0 1.20793 1.29844   3
   2  20   0 76.4932 3.77678   3
   2 -20   0 83.5387 3.68727   3
  -2  20   0 78.5982 3.38530   3
   2 -20   0 63.7982 5.40117   1
  -2 -20   0 63.4371 7.09956   1
  -2  20   0 92.3869 8.60431   1
   2 -20   0 76.1852 3.53109   3
  -2 -20   0 79.2237 4.06284   3
   2  20   0 57.9593 7.58243   1
  -2 -20   0 69.7441 3.75458   3
   3 -20   0 -2.6332 1.86386   1
   3 -20   0 -0.2048 1.17540   3
  -3 -20   0 3.92321 4.27050   1
  -3  20   0 2.23993 3.68353   1
   3  20   0 0.09108 1.32550   3
  -3  20   0 0.30427 0.96880   3
   3  20   0 -3.2729 4.90591   1
  -3 -20   0 -1.3278 1.33106   3
   3 -20   0 -1.5114 1.00765   3
  -3 -20   0 -0.9580 1.63189   3
  -4 -20   0 4.04223 1.38813   3
  -4 -20   0 3.09205 4.40850   1
   4  20   0 0.91995 5.21529   1
   4 -20   0 2.38711 1.04975   3
  -4  20   0 3.43139 0.95109   3
   4 -20   0 3.79952 1.21640   3
   4  20   0 3.30580 1.37412   3
  -4 -20   0 4.90179 1.91579   3
  -4  20   0 2.60674 3.43485   1
   5  20   0 3.42424 4.94636   1
  -5  20   0 5.77820 3.66246   1
  -5  20   0 0.72656 0.76031   3
   5 -20   0 0.10021 0.90195   3
  -5 -20   0 0.19370 4.03746   1
   5  20   0 0.08788 1.27678   3
   5 -20   0 -0.5031 1.00042   3
  -5 -20   0 -0.4079 1.76501   3
   6  20   0 61.6616 8.52023   1
  -6 -20   0 81.5015 4.14456   3
   6 -20   0 79.0500 3.00225   3
   6 -20   0 69.7384 2.84387   3
  -6  20   0 64.5960 7.07474   1
  -6 -20   0 72.1267 3.83814   3
  -6 -20   0 78.9720 9.44300   1
  -6  20   0 68.0427 2.65532   3
   6  20   0 64.4112 3.69687   3
   7 -20   0 0.06404 0.71588   3
  -7 -20   0 -1.7350 1.32784   3
   7  20   0 -0.6478 1.36873   3
  -7 -20   0 -3.8183 5.25729   1
   7  20   0 6.77654 5.55866   1
  -7 -20   0 -0.4117 1.68043   3
   7 -20   0 0.60848 0.66752   3
  -7  20   0 1.12908 3.10384   1
  -8  20   0 13.0677 3.43900   1
  -8 -20   0 10.1722 2.03413   3
   8  20   0 17.1503 2.19101   3
   8 -20   0 12.9421 0.86577   3
  -8 -20   0 12.1748 2.36650   3
  -8 -20   0 17.6634 6.46331   1
   8 -20   0 12.2968 0.88431   3
   8  20   0 19.3886 6.54578   1
  -9 -20   0 1.86586 1.94767   3
  -9  20   0 1.84946 2.80240   1
  -9 -20   0 1.85655 6.14020   1
   9  20   0 -3.3077 5.73014   1
  -9 -20   0 -1.0054 1.36604   3
   9  20   0 2.40862 1.57596   3
 -10 -20   0 2.44529 2.27253   3
 -10  20   0 5.46353 2.59800   1
 -10 -20   0 0.53241 5.90644   1
 -10 -20   0 2.40023 1.74886   3
  10  20   0 1.60769 6.45765   1
  10  20   0 4.21039 1.77388   3
 -11 -20   0 -0.2323 1.98596   3
 -11 -20   0 -1.9643 7.03556   1
  11  20   0 -1.4568 1.75544   3
  11  20   0 -0.3258 6.66754   1
 -11 -20   0 -0.7513 1.48618   3
 -11  20   0 -2.0343 2.10512   1
 -12 -20   0 47.3947 3.89154   3
  12  20   0 44.7710 3.51501   3
 -12 -20   0 42.0412 9.42891   1
 -12 -20   0 37.5286 3.39325   3
  12  20   0 42.1303 9.47883   1
 -13 -20   0 9.48750 8.01585   1
  13  20   0 11.6982 7.91491   1
  14  20   0 8.44859 8.49731   1
 -14 -20   0 16.0242 2.75860   3
  14  20   0 17.3764 2.68765   3
 -14 -20   0 16.9560 9.11678   1
 -14 -20   0 18.2488 2.50884   3
 -15 -20   0 -1.5961 2.18199   3
 -15 -20   0 3.15140 12.9959   1
  15  20   0 -13.482 8.70654   1
  15  20   0 -4.7349 1.76475   3
  16  20   0 -7.1221 9.82095   1
  16  20   0 3.50495 2.22256   3
 -16 -20   0 3.32664 2.42488   3
 -17 -20   0 -3.0203 2.15334   3
  17  20   0 -0.7883 11.0900   1
  17  20   0 2.63996 2.21586   3
  18  20   0 -17.789 11.7755   1
 -18 -20   0 3.74954 2.42841   3
  18  20   0 -1.2008 2.43845   3
  19  20   0 -0.3479 2.46051   3
  19  20   0 3.60947 16.1231   1
 -19 -20   0 0.92887 2.67630   3
   0 -21   0 0.29895 3.29055   1
   0 -21   0 -0.1542 1.38575   3
   0  21   0 0.06327 1.22907   3
   0  21   0 4.38707 4.54832   1
   0 -21   0 0.02530 1.46370   3
   1 -21   0 -0.7639 1.20180   3
  -1 -21   0 0.44381 1.40016   3
   1  21   0 0.06200 5.01232   1
   1 -21   0 1.02296 3.05105   1
  -1 -21   0 2.77253 3.69707   1
  -1 -21   0 1.24025 1.60747   3
  -1  21   0 -11.193 4.08132   1
   1  21   0 -0.9327 1.26256   3
   1 -21   0 -0.7925 1.41090   3
  -1  21   0 -1.7406 1.12551   3
   2 -21   0 -2.0444 1.18897   3
  -2 -21   0 -0.3042 1.68629   3
  -2 -21   0 -0.5408 1.40946   3
  -2  21   0 -4.8885 3.99060   1
   2 -21   0 0.30837 2.49725   1
   2 -21   0 0.65985 1.40897   3
  -2 -21   0 -4.4749 4.04323   1
   2  21   0 0.50057 1.29935   3
   2  21   0 -0.5891 4.55627   1
  -2  21   0 1.12308 1.10404   3
  -3  21   0 0.82000 0.99221   3
  -3 -21   0 -5.2606 4.20238   1
  -3 -21   0 0.91691 1.74776   3
   3  21   0 -1.9611 1.26233   3
   3  21   0 1.26752 4.91698   1
   3 -21   0 -0.4180 1.14705   3
   3 -21   0 -1.1381 1.22505   3
  -3 -21   0 -0.9255 1.41218   3
  -3  21   0 1.23314 3.97234   1
   4  21   0 9.82745 5.80158   1
   4 -21   0 8.34847 1.31621   3
   4 -21   0 7.99275 1.37381   3
  -4  21   0 8.56107 1.12328   3
   4  21   0 8.29018 1.74466   3
  -4  21   0 7.20983 4.34291   1
  -4 -21   0 6.99644 1.88716   3
  -4 -21   0 9.74746 5.05482   1
  -4 -21   0 13.0403 1.89231   3
   5  21   0 3.21624 5.92376   1
  -5  21   0 3.50136 3.97577   1
   5 -21   0 0.53572 0.95507   3
  -5 -21   0 0.35976 1.66443   3
  -5 -21   0 5.11258 5.17872   1
   5 -21   0 -0.9862 1.01932   3
  -5 -21   0 6.98720 1.50278   3
   5  21   0 1.80145 1.55686   3
   6  21   0 10.5059 5.92215   1
   6 -21   0 2.67616 0.96308   3
   6  21   0 0.29944 1.53814   3
  -6  21   0 1.52650 3.65166   1
   6 -21   0 2.02516 0.85231   3
  -6 -21   0 0.72588 5.58643   1
  -6 -21   0 1.84195 1.80434   3
   7  21   0 6.95251 5.87613   1
  -7  21   0 2.42010 3.72759   1
   7 -21   0 -0.7231 0.63117   3
  -7 -21   0 -0.3976 1.93550   3
  -7 -21   0 0.07189 1.37980   3
   7  21   0 0.37174 1.59308   3
  -7 -21   0 -4.6129 5.84143   1
   8  21   0 0.77180 6.68910   1
  -8  21   0 1.39764 3.37965   1
  -8 -21   0 2.15559 1.56190   3
   8  21   0 1.27477 1.48501   3
  -8 -21   0 -3.7985 6.37212   1
  -8 -21   0 1.11520 1.81879   3
   8 -21   0 1.02627 0.43149   3
  -9 -21   0 1.60123 1.93406   3
   9  21   0 -0.4759 1.57007   3
  -9  21   0 -0.0745 3.15703   1
  -9 -21   0 -2.8182 1.57873   3
  -9 -21   0 -6.2058 6.25079   1
   9  21   0 -3.2110 7.07186   1
 -10 -21   0 50.1941 3.50363   3
 -10 -21   0 57.2188 4.41795   3
  10  21   0 42.7819 9.34341   1
  10  21   0 49.0675 3.87492   3
 -10 -21   0 26.4436 8.05155   1
 -10  21   0 35.0195 4.10349   1
 -11 -21   0 1.28526 7.89233   1
 -11 -21   0 -0.2348 1.68464   3
 -11  21   0 0.94886 2.45499   1
  11  21   0 -0.7075 1.70280   3
  11  21   0 2.07499 7.22556   1
 -11 -21   0 0.18681 2.03646   3
 -12 -21   0 25.6952 3.04175   3
  12  21   0 23.1584 9.00529   1
 -12 -21   0 23.1892 2.64326   3
  12  21   0 23.1695 2.71272   3
  13  21   0 -2.4708 1.79880   3
 -13 -21   0 3.08094 2.53847   3
  13  21   0 -0.1033 8.82696   1
 -13 -21   0 1.12486 1.98946   3
  14  21   0 -12.304 10.5557   1
 -14 -21   0 5.34390 2.43699   3
  14  21   0 5.01357 2.47459   3
  15  21   0 -6.8726 10.5212   1
 -15 -21   0 0.63369 2.38629   3
  15  21   0 0.46266 2.16285   3
  16  21   0 3.59439 12.8912   1
 -16 -21   0 3.51848 2.43602   3
  16  21   0 -0.5209 2.17473   3
  17  21   0 -14.662 12.8495   1
 -17 -21   0 -0.6091 2.64146   3
  17  21   0 -1.5688 2.10214   3
  18  21   0 1.64663 2.61761   3
 -18 -21   0 3.43963 2.84266   3
   0  22   0 18.1835 5.85928   1
   0 -22   0 17.6841 2.04584   3
   0 -22   0 15.8402 1.99681   3
   0  22   0 14.2466 1.79854   3
   0 -22   0 10.0213 3.88419   1
   1  22   0 -0.8763 1.37608   3
   1 -22   0 -0.6381 1.50492   3
   1 -22   0 2.20879 3.27585   1
  -1 -22   0 -2.2273 1.38687   3
   1 -22   0 0.42197 1.31174   3
  -1  22   0 -0.6023 4.93338   1
  -1  22   0 -0.8156 1.21234   3
   1  22   0 2.94430 5.46808   1
  -1 -22   0 1.29977 1.70230   3
  -1 -22   0 3.13525 4.11435   1
   2  22   0 126.153 11.0444   1
  -2 -22   0 96.0515 9.04853   1
  -2  22   0 123.094 10.3369   1
  -2 -22   0 116.674 5.30387   3
   2 -22   0 123.805 4.86152   3
  -2 -22   0 123.897 5.14771   3
  -2  22   0 110.868 4.61229   3
   2  22   0 114.207 4.99918   3
   2 -22   0 113.658 6.52465   1
   2 -22   0 121.383 4.78993   3
  -3 -22   0 0.07419 1.78740   3
  -3 -22   0 4.26724 4.93631   1
   3 -22   0 -0.0823 1.30994   3
  -3  22   0 0.12873 0.97819   3
  -3 -22   0 0.01077 1.36599   3
   3 -22   0 -1.1060 1.18169   3
   3  22   0 -1.2636 5.55241   1
  -3  22   0 -3.7610 4.38190   1
   3  22   0 0.33137 1.42718   3
   4 -22   0 0.96210 1.21129   3
  -4 -22   0 4.47232 5.24862   1
  -4 -22   0 3.79585 1.96960   3
  -4  22   0 2.94089 0.94552   3
  -4  22   0 0.93880 4.51283   1
   4  22   0 -1.0971 5.75935   1
   4  22   0 3.97594 1.56396   3
  -4 -22   0 4.15302 1.74068   3
   4 -22   0 2.16299 1.13546   3
  -5 -22   0 -0.4227 1.49738   3
  -5  22   0 9.92221 4.90143   1
   5 -22   0 0.13075 1.06388   3
  -5 -22   0 -8.1426 5.40700   1
   5  22   0 0.23644 1.34217   3
  -5 -22   0 2.43633 1.95961   3
   5  22   0 -2.0979 6.41632   1
   5 -22   0 0.38028 0.93968   3
   6  22   0 3.11405 6.14266   1
  -6 -22   0 0.20431 7.41319   1
   6  22   0 1.14057 1.38203   3
  -6 -22   0 1.62942 1.97911   3
   6 -22   0 0.49482 0.87261   3
   6 -22   0 1.11717 0.84467   3
   7 -22   0 -0.5012 0.60872   3
  -7 -22   0 -0.7188 1.73226   3
   7  22   0 -4.8320 7.23182   1
   7  22   0 1.50762 1.39661   3
  -7 -22   0 -1.1330 1.53413   3
   7 -22   0 0.16448 0.67262   3
  -8 -22   0 0.85676 1.48261   3
  -8 -22   0 1.42029 1.84779   3
   8  22   0 1.43774 6.87454   1
   8  22   0 1.09727 1.42570   3
   9  22   0 1.50752 1.78988   3
  -9 -22   0 0.52609 1.50347   3
  -9 -22   0 3.62901 2.28436   3
   9  22   0 -11.993 7.04761   1
 -10 -22   0 5.10393 2.24561   3
  10  22   0 5.25663 2.07105   3
 -10 -22   0 0.32015 1.67759   3
  10  22   0 -4.5533 7.90953   1
  11  22   0 -1.0236 1.74335   3
 -11 -22   0 -0.2045 2.26534   3
 -11 -22   0 2.07802 2.04171   3
  11  22   0 3.03248 8.30431   1
  12  22   0 54.0557 4.33132   3
 -12 -22   0 56.3567 4.29986   3
  12  22   0 49.0227 10.6755   1
 -13 -22   0 -0.1489 2.51862   3
  13  22   0 -1.9104 1.90485   3
 -14 -22   0 -1.3155 2.29638   3
  14  22   0 5.34404 2.55021   3
  15  22   0 5.74524 2.36352   3
 -15 -22   0 -0.9371 2.34998   3
 -16 -22   0 1.87731 2.43627   3
  16  22   0 2.87171 2.35454   3
 -17 -22   0 0.61209 2.71674   3
  17  22   0 -2.2813 2.92142   3
   0  23   0 0.68792 1.33065   3
   0 -23   0 -2.4036 1.45621   3
   0 -23   0 -1.9511 1.45037   3
  -1 -23   0 0.73374 1.50222   3
  -1  23   0 -1.5394 1.14543   3
   1 -23   0 -3.5459 3.39715   1
   1  23   0 -1.2759 1.37380   3
   1 -23   0 -2.7824 1.43595   3
  -1 -23   0 1.10780 1.69323   3
   1 -23   0 0.09782 1.33725   3
   2 -23   0 36.7442 2.83145   3
  -2  23   0 33.5378 2.37075   3
  -2 -23   0 34.8293 3.00534   3
   2  23   0 34.2890 3.00800   3
   2 -23   0 38.4609 2.61889   3
  -2 -23   0 41.1921 3.27776   3
  -3 -23   0 -1.2734 1.75757   3
   3 -23   0 -0.9170 1.30925   3
   3 -23   0 -0.0171 1.19115   3
   3  23   0 0.43435 1.50466   3
  -3 -23   0 -2.4891 1.41686   3
  -3  23   0 -0.3589 0.95699   3
  -4 -23   0 2.49727 1.95540   3
   4 -23   0 0.74207 1.23593   3
  -4 -23   0 1.52240 1.60832   3
   4  23   0 1.07492 1.34597   3
   4 -23   0 -0.6625 1.08138   3
   5 -23   0 -1.1023 0.99388   3
   5  23   0 0.26615 1.50883   3
  -5 -23   0 -0.0781 1.52208   3
   5 -23   0 0.31876 0.93528   3
  -5 -23   0 -0.9076 1.83404   3
  -6 -23   0 17.4440 2.56807   3
   6  23   0 18.7820 2.21806   3
   6 -23   0 13.9526 1.30359   3
  -6 -23   0 15.2556 1.93832   3
   6 -23   0 15.2329 1.51079   3
   7 -23   0 0.03407 0.62136   3
  -7 -23   0 -0.2692 1.99866   3
   7 -23   0 0.03397 0.66205   3
   7  23   0 0.24742 1.61600   3
  -8 -23   0 2.06238 1.83459   3
   8  23   0 2.44985 1.79218   3
  -8 -23   0 5.25882 2.30955   3
  -9 -23   0 -1.5123 1.70636   3
   9  23   0 0.19595 1.59628   3
  -9 -23   0 1.02788 1.95658   3
 -10 -23   0 2.30386 2.06772   3
 -11 -23   0 -2.2893 2.29512   3
  11  23   0 2.91748 2.18192   3
  12  23   0 51.0854 4.08421   3
 -12 -23   0 59.2414 4.45844   3
  13  23   0 1.95886 2.29618   3
 -13 -23   0 -0.7971 2.24778   3
 -14 -23   0 1.49013 2.67260   3
 -15 -23   0 -1.7619 2.40081   3
   0  24   0 120.553 6.15306   3
   0 -24   0 111.856 5.03913   3
   0 -24   0 117.364 5.27404   3
  -1 -24   0 0.14286 1.54463   3
   1 -24   0 -0.2492 1.37340   3
   1 -24   0 -2.0922 1.46837   3
  -1 -24   0 -0.4951 1.71637   3
   1  24   0 -0.1685 1.94594   3
   2  24   0 51.3855 4.33619   3
   2 -24   0 52.0492 3.19522   3
  -2 -24   0 43.1913 3.35867   3
  -2 -24   0 55.7717 3.69661   3
   2 -24   0 42.0790 2.87895   3
   3 -24   0 -0.9766 1.32177   3
  -3 -24   0 -1.2183 1.80466   3
  -3 -24   0 -1.1294 1.55761   3
   3  24   0 -0.3583 1.76127   3
   3 -24   0 -1.0091 1.17734   3
  -4 -24   0 5.10558 1.88508   3
   4  24   0 9.05599 2.19748   3
   4 -24   0 11.1062 1.50378   3
   4 -24   0 10.8765 1.42182   3
  -4 -24   0 9.22070 2.03459   3
  -5 -24   0 -1.3422 1.84351   3
  -5 -24   0 -1.7118 1.53877   3
   5  24   0 -0.7442 2.33021   3
   5 -24   0 0.03477 1.06562   3
   5 -24   0 0.00842 0.96357   3
   6 -24   0 11.8008 1.22739   3
  -6 -24   0 13.4717 2.46978   3
   6 -24   0 12.5022 1.42135   3
  -6 -24   0 14.4944 2.04824   3
   7 -24   0 0.10259 0.60675   3
  -7 -24   0 0.40839 2.04390   3
   7 -24   0 0.92314 0.56069   3
  -8 -24   0 5.07477 2.15312   3
  -9 -24   0 0.40550 2.18892   3
 -10 -24   0 -2.6566 2.22094   3
 -11 -24   0 0.02362 2.10965   3
 -12 -24   0 15.7013 3.08747   3
 -13 -24   0 3.12242 2.44961   3
   0 -25   0 1.90492 1.58451   3
   0 -25   0 0.00581 1.56325   3
  -1 -25   0 0.33381 1.67737   3
  -1 -25   0 0.77601 1.45795   3
   1 -25   0 -0.4850 1.38517   3
   1 -25   0 -0.1609 1.53198   3
  -2 -25   0 12.3743 2.02388   3
   2 -25   0 14.5415 1.73121   3
   2 -25   0 9.82765 1.81046   3
   3 -25   0 -0.2413 1.34355   3
  -3 -25   0 0.81434 1.76717   3
  -3 -25   0 3.71915 1.95130   3
   3 -25   0 -0.9006 1.21250   3
  -4 -25   0 37.2859 3.44457   3
  -4 -25   0 40.4963 3.68189   3
   4 -25   0 39.5654 2.45111   3
   4 -25   0 40.4120 2.63805   3
   5 -25   0 -0.1752 1.07122   3
  -5 -25   0 -0.8852 2.03335   3
   5 -25   0 0.67315 0.98165   3
  -5 -25   0 -1.5249 1.70710   3
  -6 -25   0 14.3774 2.67857   3
   6 -25   0 15.1102 1.40502   3
   6 -25   0 15.5744 1.48203   3
  -7 -25   0 0.57479 2.17319   3
  -8 -25   0 -0.0388 2.20128   3
  -9 -25   0 0.31328 2.30181   3
 -10 -25   0 9.96813 2.55071   3
 -11 -25   0 0.16106 2.46289   3
   0 -26   0 14.2680 1.96873   3
   0 -26   0 14.0521 2.09592   3
  -1 -26   0 -1.5266 1.57294   3
   1 -26   0 1.43612 1.43726   3
  -1 -26   0 0.44033 1.60521   3
   1 -26   0 -0.4504 1.43939   3
   2 -26   0 1.15435 1.49288   3
  -2 -26   0 0.78037 1.76585   3
   2 -26   0 -2.5983 1.20260   3
  -2 -26   0 -2.7871 1.68488   3
  -3 -26   0 -3.8038 2.17893   3
  -3 -26   0 1.17680 2.01598   3
   3 -26   0 0.56339 1.22081   3
   3 -26   0 1.33760 1.42557   3
  -4 -26   0 12.0420 2.38130   3
   4 -26   0 12.6146 1.47053   3
   4 -26   0 12.4043 1.56652   3
   5 -26   0 -0.4631 1.02248   3
   5 -26   0 0.59259 0.94847   3
  -5 -26   0 -0.6418 1.98027   3
   6 -26   0 1.65847 0.72533   3
  -6 -26   0 3.21021 2.12119   3
   6 -26   0 1.38109 0.76230   3
  -7 -26   0 -0.3400 1.84241   3
  -8 -26   0 7.36632 2.23975   3
   0 -27   0 -1.2233 1.52736   3
   0 -27   0 -2.5778 1.53115   3
  -1 -27   0 -0.3520 1.70425   3
   1 -27   0 0.77649 1.57518   3
   1 -27   0 -0.7677 1.41956   3
  -2 -27   0 12.8250 2.28578   3
   2 -27   0 12.8371 1.74953   3
   2 -27   0 12.0266 1.82797   3
  -2   0   1 0.18600 0.14135   3
  -2   0  -1 -0.0835 0.25808   1
  -2   0   1 -0.3590 0.29354   1
  -2   0  -1 0.13476 0.14630   3
   2   0   1 -0.1690 0.09440   3
   2   0   1 -0.0146 0.06556   3
   2   0  -1 -0.0210 0.08387   3
  -2   0  -1 0.02889 0.12571   3
  -2   0   1 0.01139 0.12602   3
   3   0  -1 0.79244 0.22323   3
  -3   0   1 0.88781 0.63483   1
  -3   0   1 0.76542 0.25376   3
  -3   0  -1 1.00205 0.27225   3
   3   0   1 0.31076 0.20945   3
  -3   0   1 0.66913 0.24367   3
   3   0   1 0.80505 0.40310   1
  -4   0   1 -0.2217 0.70808   1
  -4   0  -1 -0.2802 0.30947   3
  -4   0  -1 0.64547 0.33050   3
   4   0  -1 0.52496 0.28926   3
  -4   0  -1 -0.0785 0.76423   1
   4   0   1 0.43438 0.19670   3
   4   0   1 0.01351 0.29567   3
   4   0   1 0.54343 0.55928   1
  -4   0   1 0.56400 0.29717   3
   5   0  -1 -0.1135 0.54943   1
   5   0   1 0.20560 0.63055   1
   5   0  -1 -0.0582 0.31643   3
  -5   0   1 -0.0716 0.82552   1
  -5   0  -1 0.33007 0.81217   1
   5   0   1 -0.3427 0.35130   3
  -5   0  -1 -0.1331 0.31144   3
   5   0   1 0.24842 0.24649   3
  -5   0   1 0.36672 0.36317   3
  -5   0  -1 0.29557 0.35943   3
  -5   0   1 -0.3086 0.35475   3
   5   0  -1 0.23450 0.13463   3
  -6   0  -1 0.19160 0.40299   3
  -6   0   1 0.68176 0.38268   3
  -6   0  -1 0.75955 0.83720   1
  -6   0   1 0.02888 0.35203   3
   6   0   1 0.51799 0.30073   3
   6   0   1 0.27846 0.36930   3
   6   0  -1 -0.3053 0.58767   1
   6   0   1 1.64624 0.89458   1
   6   0  -1 -0.0254 0.16146   3
  -6   0   1 -0.1389 0.82477   1
   6   0  -1 0.45282 0.41173   3
  -6   0  -1 0.46534 0.41415   3
   7   0  -1 -0.1219 0.27278   3
  -7   0  -1 0.16049 0.98117   1
   7   0   1 0.31097 0.91582   1
   7   0  -1 -0.5957 0.73858   1
  -7   0   1 -0.0100 1.08032   1
   7   0   1 0.09466 0.42465   3
  -7   0  -1 -0.0155 0.46158   3
  -7   0   1 -0.3028 0.47268   3
  -7   0  -1 0.79923 0.50289   3
   7   0  -1 0.02841 0.46944   3
   7   0   1 0.88912 0.41262   3
  -7   0   1 -0.0723 0.40188   3
  -8   0  -1 0.02433 0.55830   3
   8   0   1 0.95713 1.24157   1
  -8   0  -1 2.29863 1.33368   1
   8   0  -1 0.39471 0.56730   3
  -8   0   1 0.70519 0.51696   3
   8   0   1 1.23229 0.49714   3
   8   0   1 0.36099 0.55983   3
   8   0  -1 -0.4459 0.32494   3
  -8   0  -1 -0.0998 0.55840   3
  -8   0   1 0.18375 0.51446   3
   8   0  -1 0.66082 0.98921   1
  -8   0   1 1.67834 1.32675   1
   9   0  -1 0.62912 0.44991   3
  -9   0   1 -0.6178 1.28325   1
   9   0   1 -0.4070 1.32808   1
  -9   0  -1 0.91079 1.51310   1
   9   0  -1 0.88340 0.63129   3
  -9   0  -1 0.01068 0.54432   3
  -9   0  -1 -0.8735 0.59218   3
  -9   0   1 0.02047 0.60567   3
   9   0   1 1.69557 0.64637   3
   9   0  -1 1.12471 1.41433   1
  -9   0   1 0.81632 0.64549   3
   9   0   1 -0.6305 0.54169   3
  10   0   1 0.51303 0.60261   3
 -10   0   1 0.06621 0.64059   3
 -10   0   1 0.07185 0.66404   3
 -10   0   1 -2.3396 1.25192   1
  10   0   1 -0.5861 0.61275   3
  10   0  -1 1.70918 0.55186   3
 -10   0  -1 -0.3959 0.63786   3
 -10   0  -1 2.44675 1.60741   1
  10   0  -1 0.56275 1.29226   1
  10   0   1 0.67227 1.50119   1
  10   0  -1 0.15250 0.57907   3
 -10   0  -1 -0.2655 0.62025   3
 -11   0  -1 -0.4281 0.64281   3
  11   0  -1 0.47908 0.59729   3
 -11   0   1 0.49271 1.66434   1
 -11   0   1 1.02112 0.64530   3
 -11   0   1 -0.3004 0.68533   3
 -11   0  -1 -0.5072 0.66061   3
  11   0   1 2.07243 1.63001   1
 -11   0  -1 1.81376 1.76306   1
  11   0  -1 -0.5995 1.63218   1
  11   0  -1 -0.4616 0.70114   3
  11   0   1 -0.0301 0.68102   3
  11   0   1 0.07402 0.67876   3
  12   0  -1 0.30088 0.70708   3
 -12   0  -1 0.58997 0.73957   3
  12   0   1 0.61512 0.76896   3
 -12   0  -1 0.51061 0.71987   3
  12   0  -1 -0.9016 0.72240   3
 -12   0   1 -0.8640 0.69369   3
  12   0   1 -0.5348 0.63878   3
 -12   0  -1 0.13064 1.85182   1
  12   0   1 -0.2297 1.69706   1
 -12   0   1 -0.4036 0.62262   3
 -12   0   1 0.07610 1.78177   1
  12   0  -1 -0.8362 1.68478   1
  13   0  -1 -0.8356 0.84301   3
 -13   0  -1 -1.2787 2.03628   1
  13   0   1 -0.9044 1.79960   1
 -13   0   1 2.09290 2.16006   1
  13   0  -1 -1.2006 1.75156   1
 -13   0   1 0.34202 0.80232   3
 -13   0  -1 -0.2424 0.78942   3
 -13   0   1 0.10123 0.70311   3
  13   0   1 -0.4649 0.82438   3
 -13   0  -1 -0.7471 0.72209   3
  13   0   1 0.50206 0.78125   3
  13   0  -1 0.17712 0.84733   3
 -14   0  -1 1.44247 0.90289   3
  14   0  -1 1.51873 2.26250   1
  14   0   1 0.11477 0.97359   3
 -14   0  -1 -0.4557 0.90365   3
  14   0  -1 0.83369 0.99154   3
  14   0  -1 -0.1069 0.97444   3
 -14   0  -1 0.03232 2.19587   1
 -14   0   1 1.78671 0.86497   3
 -14   0   1 4.47557 2.47448   1
  14   0   1 1.73992 2.04137   1
 -14   0   1 2.20439 0.87186   3
  14   0   1 2.09317 0.99869   3
 -15   0  -1 0.83956 2.46077   1
 -15   0   1 0.05170 1.00139   3
  15   0   1 -0.9326 2.13778   1
 -15   0  -1 -0.3222 0.97175   3
 -15   0   1 2.14575 2.35242   1
  15   0  -1 0.51518 2.39323   1
 -15   0   1 -0.9439 0.94591   3
 -15   0  -1 0.83904 0.95194   3
  15   0   1 1.30186 1.09970   3
  15   0  -1 -1.1245 1.02504   3
  15   0  -1 0.66959 1.06811   3
  15   0   1 -0.0115 1.04757   3
 -16   0   1 -2.1331 0.94439   3
  16   0  -1 0.68503 1.01976   3
  16   0   1 -1.2898 1.07402   3
 -16   0   1 -0.7335 1.04857   3
  16   0  -1 -0.2380 1.01110   3
 -16   0  -1 0.76248 1.00666   3
 -16   0  -1 0.09859 2.40337   1
  16   0  -1 3.76309 2.69067   1
 -16   0  -1 0.84231 1.02307   3
 -16   0   1 -3.3457 2.26726   1
  16   0   1 -0.6548 2.45188   1
  16   0   1 -0.6601 1.06262   3
 -17   0  -1 -4.0041 2.40334   1
 -17   0  -1 -0.1230 1.00366   3
  17   0  -1 -0.0402 1.04700   3
  17   0   1 0.59523 1.05754   3
  17   0   1 0.31324 1.12596   3
 -17   0   1 1.63945 2.91146   1
  17   0  -1 -2.9499 2.67958   1
  17   0  -1 -0.1124 1.19262   3
  17   0   1 -0.4999 2.47436   1
 -17   0   1 0.10889 1.02788   3
 -17   0   1 0.71191 1.09081   3
 -17   0  -1 -2.8802 1.01986   3
  18   0  -1 -1.5748 1.16026   3
 -18   0   1 0.47943 0.92742   3
 -18   0   1 -0.7806 0.91382   3
 -18   0  -1 -0.0627 1.05840   3
  18   0  -1 -0.3324 2.88059   1
  18   0   1 -5.7801 2.28104   1
 -18   0  -1 -1.9197 3.02674   1
  18   0  -1 -2.3597 1.07939   3
  18   0   1 0.06676 1.19173   3
  18   0   1 -0.2155 1.13265   3
 -18   0  -1 -0.5759 0.91626   3
 -18   0   1 0.59942 3.00434   1
 -19   0  -1 0.79298 1.02906   3
  19   0  -1 1.17393 1.23536   3
  19   0  -1 -4.1868 2.76780   1
  19   0   1 -0.7490 1.13895   3
  19   0   1 2.03602 2.94898   1
 -19   0   1 0.33505 1.09024   3
 -19   0  -1 0.20683 3.27164   1
 -19   0   1 3.32268 3.04880   1
  19   0  -1 0.38676 1.07787   3
  19   0   1 -0.1526 1.19318   3
  20   0  -1 -0.9591 1.16131   3
 -20   0  -1 -0.4437 0.99221   3
  20   0   1 -0.8504 2.96041   1
 -20   0   1 0.61596 1.11887   3
  20   0  -1 1.44444 3.19057   1
  20   0  -1 0.16224 1.07779   3
  20   0   1 -0.7074 0.99726   3
 -20   0  -1 3.92804 3.76499   1
 -20   0   1 4.51695 3.64847   1
  20   0   1 -1.3513 1.11491   3
  21   0   1 -0.6254 1.23983   3
 -21   0  -1 -0.1704 1.07524   3
 -21   0   1 0.43528 1.11531   3
  21   0   1 3.92866 3.33242   1
  21   0   1 0.22391 1.20729   3
  21   0  -1 -1.0207 1.22236   3
  21   0  -1 3.06189 3.64691   1
 -21   0   1 1.39981 3.49691   1
 -21   0  -1 3.38306 3.96466   1
  21   0  -1 -0.0066 1.24519   3
  22   0   1 0.25617 1.26712   3
 -22   0  -1 -1.4230 1.11008   3
  22   0  -1 -0.7107 1.27575   3
  22   0   1 -1.0984 1.31617   3
 -22   0   1 1.09684 4.49013   1
  22   0  -1 -0.5483 3.71158   1
 -22   0   1 1.12625 1.23993   3
 -22   0  -1 1.99535 3.91111   1
  22   0   1 -1.3192 3.55273   1
  22   0  -1 -0.1645 1.28902   3
  23   0  -1 -0.4944 1.33163   3
  23   0   1 -0.3794 1.26043   3
  23   0   1 0.23298 3.83093   1
 -23   0   1 2.67964 1.26064   3
 -23   0  -1 6.30940 4.96654   1
  23   0  -1 -2.5072 4.03116   1
 -23   0   1 -4.7265 4.52643   1
 -23   0  -1 -0.1254 1.19302   3
  23   0   1 -0.3811 1.32064   3
  23   0  -1 -0.1121 1.36874   3
  24   0   1 0.53716 1.43241   3
  24   0   1 -4.1653 4.23833   1
  24   0  -1 0.53776 1.37035   3
  24   0  -1 0.24801 1.42580   3
 -24   0  -1 -7.5718 5.33186   1
 -24   0   1 0.76865 1.24830   3
 -24   0   1 -0.3024 5.15580   1
  24   0  -1 -4.6453 4.57489   1
 -24   0  -1 -1.0322 1.24972   3
  24   0   1 0.70193 1.35908   3
  25   0   1 -0.8120 1.42581   3
 -25   0  -1 2.15495 6.19237   1
 -25   0   1 0.54432 1.33241   3
  25   0  -1 1.93958 5.11880   1
 -25   0   1 3.01599 5.75324   1
  25   0  -1 1.08966 1.52333   3
 -25   0  -1 2.52426 1.44683   3
  25   0   1 -0.4381 1.45250   3
  25   0   1 5.54004 5.19547   1
 -26   0  -1 -2.7938 1.47219   3
  26   0  -1 -0.6121 1.50504   3
 -26   0  -1 -4.9297 6.56981   1
  26   0   1 -1.7793 1.47521   3
  26   0   1 -1.4491 1.51366   3
  26   0  -1 -1.3088 1.60973   3
  26   0   1 5.15676 5.39936   1
 -26   0   1 2.15359 1.57529   3
 -26   0   1 -11.216 6.56527   1
  26   0  -1 0.68524 5.80742   1
  27   0   1 0.33443 1.63452   3
 -27   0  -1 9.52314 7.99316   1
 -27   0   1 0.59438 7.48502   1
  27   0   1 2.17869 1.59462   3
  27   0  -1 -1.3405 1.51235   3
  27   0  -1 -7.5580 6.35167   1
  27   0   1 -4.5644 6.10353   1
  27   0  -1 -3.8598 1.58559   3
  28   0  -1 -1.3005 1.58599   3
  28   0  -1 8.14836 7.80203   1
  28   0  -1 1.87630 1.80218   3
  28   0   1 13.0309 7.15736   1
  28   0   1 1.42097 1.60629   3
  28   0   1 1.55066 1.57999   3
  29   0   1 -1.6795 1.79636   3
  29   0   1 0.87460 1.56024   3
  29   0  -1 -0.0674 8.84028   1
  29   0  -1 -0.3486 1.62244   3
  29   0   1 2.46690 7.71763   1
  29   0  -1 1.67018 2.63555   3
   1  -1   1 -0.0011 0.04141   3
   1  -1  -1 -0.0633 0.05958   3
  -2   1   1 1327.26 38.4485   1
  -2  -1  -1 1295.00 38.8210   1
  -2  -1   1 1257.79 38.7484   1
  -2   1  -1 1235.47 38.2301   1
  -3  -1  -1 0.02836 0.30628   3
  -3   1   1 0.61352 0.48233   1
  -3  -1  -1 0.89810 0.70330   1
   3  -1   1 0.40747 0.17977   3
   3   1  -1 0.68014 0.29944   3
  -3  -1  -1 0.58106 0.30868   3
  -3   1   1 0.95620 0.22163   3
   3   1  -1 1.42851 0.70739   1
   3  -1   1 1.06829 0.19930   3
   3   1  -1 0.24731 0.28915   3
   3  -1   1 0.73307 0.35829   1
   3   1   1 1.40294 0.87649   1
   3  -1  -1 2.10523 0.48376   1
   3  -1  -1 0.82445 0.18967   3
   3  -1  -1 0.88371 0.18145   3
   3   1   1 0.16833 0.28727   3
  -3  -1   1 0.18818 0.29010   3
  -3  -1   1 0.45215 0.68322   1
  -3   1  -1 0.69757 0.43485   1
  -3  -1   1 0.47183 0.29806   3
  -3   1  -1 0.54815 0.18959   3
   3  -1  -1 0.73779 0.41117   1
  -3   1  -1 0.55238 0.20437   3
   4  -1   1 570.151 17.2082   1
  -4   1   1 569.749 16.6789   3
   4   1  -1 548.247 16.7655   3
  -4   1   1 588.823 16.6909   3
  -4   1   1 571.720 17.3953   1
  -4  -1  -1 555.309 16.7688   3
   4   1  -1 516.069 17.8524   1
   4  -1   1 556.344 16.6627   3
  -4  -1  -1 555.521 17.8443   1
  -4  -1  -1 526.025 16.7661   3
   4  -1   1 553.961 16.6662   3
  -4  -1   1 553.484 16.7732   3
  -4   1  -1 560.364 17.2980   1
  -4  -1   1 562.050 17.8287   1
   4  -1  -1 563.377 16.6752   3
  -4   1  -1 554.954 16.6629   3
  -4   1  -1 554.611 16.6564   3
   4   1   1 562.915 16.7775   3
  -4  -1   1 556.607 16.7778   3
   4  -1  -1 537.959 17.3417   1
  -5  -1  -1 413.861 13.7959   1
   5  -1   1 403.695 12.4172   3
   5   1  -1 403.699 12.5256   3
  -5   1   1 408.373 12.4307   3
  -5   1   1 414.649 13.3277   1
   5  -1   1 424.095 13.1581   1
  -5  -1  -1 417.669 12.5340   3
   5  -1   1 411.408 12.4310   3
  -5  -1  -1 397.290 12.5304   3
  -5   1   1 410.118 12.4386   3
  -5   1  -1 408.769 12.4209   3
  -5  -1   1 435.035 12.5613   3
  -5   1  -1 417.212 13.2795   1
  -5   1  -1 406.356 12.4159   3
  -5  -1   1 425.160 13.8084   1
  -5  -1   1 418.852 12.5429   3
   5   1   1 408.147 12.5315   3
   5  -1  -1 418.400 13.3385   1
   5  -1  -1 408.146 12.4290   3
   5  -1  -1 382.436 12.4321   3
  -6   1   1 301.773 10.2644   1
   6   1  -1 292.172 9.29052   3
   6  -1   1 315.431 10.1251   1
  -6  -1  -1 293.583 9.30496   3
   6  -1   1 301.054 9.20588   3
  -6   1   1 295.684 9.19346   3
  -6   1   1 305.627 9.21644   3
   6  -1   1 303.674 9.19155   3
  -6  -1  -1 287.391 10.7017   1
  -6  -1  -1 311.581 9.31867   3
  -6   1  -1 307.388 9.20147   3
   6   1   1 301.806 9.30514   3
   6  -1  -1 303.525 10.2785   1
  -6   1  -1 312.704 9.19620   3
  -6  -1   1 283.352 9.28824   3
  -6  -1   1 311.452 10.7646   1
  -6   1  -1 314.229 10.2818   1
  -6  -1   1 296.683 9.30546   3
   6  -1  -1 287.954 9.18188   3
   6  -1  -1 292.283 9.21648   3
   7  -1   1 3.39501 1.04834   1
  -7   1   1 5.35421 1.15615   1
  -7   1   1 6.78087 0.62815   3
  -7  -1  -1 2.92253 1.31446   1
  -7  -1  -1 4.43428 0.63885   3
  -7   1   1 6.41627 0.73005   3
   7  -1   1 6.09115 0.67862   3
   7   1  -1 4.83705 0.68364   3
  -7  -1  -1 3.59411 0.60933   3
   7  -1   1 4.64781 0.55914   3
  -7   1  -1 4.54897 0.52743   3
  -7  -1   1 4.97596 1.44020   1
   7  -1  -1 6.00424 0.62382   3
  -7  -1   1 5.19720 0.66337   3
   7   1   1 3.57765 0.62166   3
   7  -1  -1 6.87399 0.73988   3
   7  -1  -1 5.50668 1.30170   1
  -7   1  -1 4.43635 1.23763   1
  -7   1  -1 6.36537 0.68982   3
  -7  -1   1 5.17527 0.63409   3
  -8  -1  -1 89.1725 3.12507   3
  -8  -1  -1 85.6439 3.10041   3
  -8   1   1 85.4981 2.98264   3
   8  -1   1 80.4935 2.92920   3
  -8   1   1 85.4795 4.37242   1
  -8   1   1 88.1428 2.96347   3
  -8  -1  -1 92.5461 4.81693   1
   8  -1   1 82.5357 4.16386   1
   8  -1   1 82.6191 2.96065   3
   8   1  -1 84.3415 3.05569   3
   8  -1  -1 88.0597 4.36859   1
   8  -1  -1 85.4473 2.95901   3
   8  -1  -1 86.9884 3.01082   3
  -8   1  -1 82.3019 2.93775   3
  -8  -1   1 90.2960 4.93242   1
   8   1   1 85.0262 3.10371   3
  -8  -1   1 86.9604 3.07447   3
  -8   1  -1 82.7840 2.93526   3
  -8  -1   1 86.7664 3.08321   3
  -8   1  -1 80.4548 4.28251   1
  -9   1   1 1.10224 0.58639   3
  -9   1   1 1.39637 0.54955   3
  -9  -1  -1 0.69557 0.65249   3
   9   1  -1 1.11088 0.66331   3
   9  -1   1 1.46163 0.58085   3
   9  -1   1 2.28011 1.29491   1
  -9   1   1 1.70554 1.28059   1
   9  -1   1 2.26805 0.62583   3
  -9  -1  -1 1.75309 0.67012   3
  -9  -1  -1 2.69915 1.71075   1
  -9   1  -1 1.77463 0.59658   3
  -9   1  -1 2.75731 0.62948   3
   9  -1  -1 1.49253 0.63484   3
   9   1   1 0.10811 1.20912   1
  -9  -1   1 3.91583 1.61195   1
   9  -1  -1 1.49380 0.60707   3
  -9  -1   1 1.50320 0.66424   3
  -9   1  -1 3.34702 1.57505   1
  -9  -1   1 2.72522 0.70183   3
   9  -1  -1 -0.2554 1.28243   1
   9   1   1 0.94086 0.65071   3
 -10   1   1 365.250 11.5054   3
 -10  -1  -1 364.759 11.6230   3
  10  -1   1 359.919 11.4921   3
  10   1  -1 364.510 11.6095   3
  10  -1   1 372.964 13.1127   1
 -10  -1  -1 384.066 14.0501   1
 -10   1   1 368.636 13.3972   1
  10  -1   1 372.575 11.5453   3
 -10   1   1 371.783 11.5430   3
 -10  -1  -1 375.570 11.6445   3
  10  -1  -1 372.353 13.3147   1
  10  -1  -1 377.171 11.5808   3
 -10  -1   1 372.011 11.6265   3
 -10   1  -1 374.644 13.4338   1
  10  -1  -1 368.757 11.5087   3
  10   1   1 365.705 11.6177   3
 -10  -1   1 394.048 13.9700   1
 -10  -1   1 381.455 11.6716   3
 -10   1  -1 365.737 11.5028   3
 -10   1  -1 372.228 11.5070   3
 -11  -1  -1 60.4569 4.77973   1
 -11  -1  -1 58.4161 2.43353   3
  11  -1   1 58.0343 3.90564   1
 -11   1   1 58.9253 3.98353   1
  11  -1   1 57.5269 2.34832   3
  11  -1   1 56.5751 2.29596   3
 -11   1   1 57.5188 2.31097   3
  11   1  -1 53.3460 2.38062   3
 -11  -1  -1 59.0985 2.42566   3
 -11   1   1 59.2705 2.35792   3
 -11  -1   1 54.3429 2.38398   3
  11  -1  -1 61.6243 4.14037   1
 -11  -1   1 64.5991 4.52770   1
  11  -1  -1 54.6780 2.31475   3
 -11   1  -1 54.0752 2.32388   3
  11   1   1 57.0635 2.42830   3
 -11   1  -1 58.1275 2.31624   3
 -11   1  -1 48.6912 4.05575   1
  11   1   1 55.8173 4.33051   1
  11  -1  -1 56.8148 2.32752   3
 -11  -1   1 55.3234 2.48901   3
 -12   1   1 100.254 5.39089   1
 -12  -1  -1 90.6017 3.42974   3
 -12   1   1 94.4059 3.38894   3
  12   1  -1 97.3272 3.47376   3
  12   1  -1 94.9167 5.62127   1
  12  -1   1 84.2965 3.29781   3
 -12   1   1 92.7306 3.32884   3
 -12  -1  -1 87.9981 3.41881   3
  12  -1   1 86.3428 5.02078   1
 -12  -1  -1 87.0874 5.82196   1
  12  -1   1 87.8903 3.36895   3
 -12   1  -1 88.7336 5.44688   1
 -12   1  -1 91.6061 3.31969   3
  12   1   1 95.7655 3.46322   3
 -12  -1   1 92.4590 5.66911   1
 -12   1  -1 88.1118 3.30845   3
 -12  -1   1 89.0417 3.42616   3
  12  -1  -1 81.0238 3.24304   3
  12  -1  -1 92.2128 3.42295   3
  12   1   1 83.7448 5.61838   1
  12   1   1 85.9897 3.45156   3
 -12  -1   1 97.4820 3.49764   3
  12  -1  -1 86.4771 5.19339   1
 -13  -1  -1 1.16703 2.28101   1
  13   1  -1 2.59345 0.83011   3
 -13   1   1 4.36662 2.05240   1
 -13  -1  -1 2.05206 0.86436   3
  13  -1   1 3.22722 0.85259   3
 -13  -1  -1 2.92095 0.93832   3
  13  -1   1 2.17728 0.86648   3
  13   1  -1 3.67067 2.14840   1
  13   1  -1 2.12192 0.90367   3
 -13   1   1 1.91887 0.81007   3
  13  -1   1 0.22144 1.79403   1
 -13   1   1 1.91867 0.82873   3
 -13   1  -1 1.70089 0.77541   3
 -13  -1   1 4.02838 0.90490   3
  13   1   1 2.64529 0.92802   3
 -13  -1   1 3.36534 0.98334   3
  13  -1  -1 2.49133 1.95725   1
  13  -1  -1 1.44059 0.84938   3
  13   1   1 4.58843 0.99900   3
 -13   1  -1 2.94570 0.81868   3
 -13  -1   1 2.16603 2.14697   1
  13   1   1 3.73170 2.33931   1
  13  -1  -1 1.57713 0.83011   3
 -13   1  -1 3.13476 2.08920   1
 -14  -1  -1 4.77360 1.08740   3
 -14  -1  -1 5.91936 2.74521   1
  14  -1   1 4.97750 1.01127   3
 -14   1   1 5.81915 1.00098   3
 -14  -1  -1 3.83664 1.02801   3
  14  -1   1 4.33530 1.01391   3
  14  -1   1 2.22266 2.08501   1
  14   1  -1 3.42002 1.04540   3
 -14   1   1 5.36597 0.98048   3
 -14   1   1 4.53478 2.35695   1
  14   1  -1 3.17447 2.35677   1
  14   1  -1 6.19297 1.02551   3
  14  -1  -1 4.15454 1.02273   3
 -14   1  -1 6.11690 0.94906   3
  14   1   1 2.00004 1.12403   3
 -14   1  -1 4.05979 0.97310   3
  14   1   1 3.12903 2.21494   1
 -14  -1   1 0.10762 2.15521   1
 -14  -1   1 1.33627 1.02385   3
 -14   1  -1 -0.3722 2.26655   1
  14   1   1 5.30223 1.17869   3
  14  -1  -1 5.07789 2.34077   1
  14  -1  -1 4.79323 1.04099   3
 -14  -1   1 3.37024 1.08060   3
 -15  -1  -1 3.99679 2.63257   1
  15  -1   1 1.09085 1.01318   3
  15   1  -1 -0.3911 2.28854   1
  15  -1   1 0.65387 1.00072   3
 -15  -1  -1 -0.1068 0.88404   3
 -15   1   1 0.19746 0.93396   3
  15  -1   1 1.29385 2.14661   1
 -15   1   1 0.12870 0.95136   3
  15   1  -1 1.02504 1.21031   3
 -15  -1  -1 0.06159 1.07952   3
 -15   1   1 -0.0528 2.08339   1
  15   1   1 1.71542 1.18849   3
  15  -1  -1 0.57099 0.93047   3
 -15   1  -1 0.97647 0.90744   3
  15   1   1 0.41563 1.21545   3
 -15   1  -1 1.86023 0.95843   3
 -15   1  -1 -0.5068 2.39138   1
 -15  -1   1 -2.4575 2.58230   1
  15  -1  -1 1.31630 1.05252   3
  15   1   1 0.69475 2.46468   1
 -15  -1   1 0.41016 1.13793   3
  15  -1  -1 3.82123 2.51977   1
 -15  -1   1 0.88082 0.99478   3
 -16   1   1 119.284 4.35252   3
 -16  -1  -1 116.149 7.54428   1
 -16  -1  -1 108.464 4.43122   3
  16   1  -1 115.198 4.51234   3
  16  -1   1 111.781 4.36978   3
  16   1  -1 116.523 4.58722   3
  16   1  -1 113.644 7.20525   1
 -16   1   1 107.288 6.91589   1
 -16  -1  -1 105.087 4.32444   3
  16  -1   1 107.739 6.74712   1
 -16   1   1 112.425 4.26770   3
  16  -1   1 110.320 4.26535   3
  16   1   1 111.537 4.54594   3
  16  -1  -1 114.597 7.21984   1
 -16   1  -1 113.129 4.27036   3
 -16  -1   1 111.415 4.48792   3
 -16   1  -1 113.306 4.25959   3
 -16   1  -1 112.950 7.40667   1
  16   1   1 110.582 4.37121   3
  16  -1  -1 114.299 4.33404   3
 -16  -1   1 111.549 4.35381   3
  16   1   1 118.187 7.46659   1
  16  -1  -1 112.025 4.40860   3
 -16  -1   1 114.327 7.87595   1
  17  -1   1 84.0159 3.47664   3
 -17  -1  -1 79.7865 7.15773   1
 -17   1   1 80.8983 3.47351   3
  17   1  -1 80.5330 3.51259   3
  17   1  -1 82.8005 3.64598   3
 -17  -1  -1 79.7107 3.59314   3
  17  -1   1 81.9809 3.55753   3
  17  -1   1 80.0878 5.79813   1
 -17   1   1 74.6381 6.51808   1
  17   1  -1 84.3644 6.56079   1
 -17  -1  -1 75.1476 3.53386   3
 -17   1   1 79.8604 3.40929   3
 -17  -1   1 72.8182 3.47344   3
  17   1   1 78.7463 3.71861   3
 -17  -1   1 81.9116 3.49982   3
 -17   1  -1 87.5307 6.83167   1
  17  -1  -1 91.0268 6.26896   1
 -17   1  -1 81.5207 3.40969   3
  17  -1  -1 83.8378 3.47144   3
  17   1   1 75.2427 3.49492   3
  17   1   1 88.7134 6.75550   1
  17  -1  -1 81.1822 3.60499   3
 -17  -1   1 74.2648 6.54862   1
 -17   1  -1 80.4318 3.39299   3
 -18  -1  -1 10.7337 1.45191   3
 -18   1   1 16.3621 1.73288   3
  18  -1   1 9.72992 1.42764   3
  18   1  -1 15.5208 1.74224   3
 -18   1   1 10.0263 3.51092   1
 -18   1   1 12.8196 1.42388   3
 -18  -1  -1 4.74635 3.75782   1
  18  -1   1 13.6963 1.54128   3
  18  -1   1 8.27302 3.02359   1
 -18  -1  -1 12.3912 1.48000   3
  18   1  -1 8.93517 1.45385   3
  18   1  -1 6.54412 3.35371   1
  18   1   1 11.7569 1.51339   3
 -18  -1   1 9.08116 3.38864   1
  18   1   1 7.89223 3.49816   1
 -18   1  -1 10.8742 1.32432   3
  18   1   1 12.9032 1.61989   3
  18  -1  -1 15.3931 3.34241   1
  18  -1  -1 11.2915 1.40411   3
 -18  -1   1 13.5783 1.55679   3
  18  -1  -1 12.0422 1.54641   3
 -18  -1   1 12.4605 1.55033   3
 -18   1  -1 14.8148 3.70189   1
 -18   1  -1 12.4497 1.36153   3
 -19   1   1 -0.0682 1.00699   3
  19   1  -1 0.92775 1.32943   3
  19  -1   1 0.77799 1.10045   3
 -19  -1  -1 -3.3341 3.31233   1
 -19  -1  -1 2.08583 1.19699   3
  19   1  -1 -0.6721 3.08659   1
 -19   1   1 5.03693 3.08497   1
  19  -1   1 3.82106 2.78752   1
  19  -1   1 1.35291 1.13575   3
  19   1  -1 0.53580 1.12466   3
 -19  -1   1 -0.0549 1.01288   3
  19   1   1 0.76263 1.32404   3
  19  -1  -1 2.07424 1.17069   3
  19   1   1 -1.3329 3.00839   1
 -19   1  -1 1.27863 1.06628   3
  19   1   1 0.46673 1.21851   3
  19  -1  -1 -0.1039 1.10088   3
 -19   1  -1 -1.0913 2.89919   1
  19  -1  -1 0.74838 2.77303   1
 -19  -1   1 3.67628 3.63212   1
  20   1  -1 0.24815 1.31439   3
  20  -1   1 0.09526 1.15431   3
 -20  -1  -1 1.75618 3.38215   1
  20   1  -1 4.05907 3.38586   1
 -20   1   1 2.24010 1.10311   3
 -20   1   1 5.17911 3.68275   1
  20  -1   1 0.11462 2.79764   1
  20  -1   1 1.02538 1.14852   3
 -20  -1  -1 0.89442 1.17834   3
  20   1  -1 2.11203 1.32670   3
  20  -1  -1 1.05811 1.22714   3
  20   1   1 -5.9841 3.01177   1
 -20  -1   1 0.08120 3.32959   1
 -20   1  -1 4.68267 3.47854   1
  20  -1  -1 -0.3809 1.13444   3
 -20   1  -1 -0.0716 0.97178   3
  20   1   1 0.08317 1.24757   3
 -20  -1   1 0.54269 1.19036   3
  20  -1  -1 2.15795 3.10100   1
  20   1   1 -1.2606 1.11451   3
  21   1  -1 6.48537 3.77695   1
 -21   1   1 2.29709 3.80018   1
 -21  -1  -1 0.55281 1.18533   3
 -21  -1  -1 -3.5017 3.54304   1
  21   1  -1 1.35731 1.36472   3
 -21   1   1 1.68671 1.07766   3
  21  -1   1 1.27293 1.18932   3
  21  -1   1 4.35633 3.13974   1
  21   1  -1 2.14177 1.37357   3
  21   1   1 -1.4899 1.29036   3
 -21  -1   1 0.10641 1.17112   3
 -21   1  -1 -1.8928 3.61681   1
  21   1   1 0.31520 1.27959   3
  21  -1  -1 0.60624 1.22296   3
 -21  -1   1 -0.9530 4.21142   1
  21   1   1 3.88285 3.62026   1
  21  -1  -1 -5.6297 3.02931   1
  21  -1  -1 -1.1550 1.18429   3
 -21   1  -1 1.10396 1.07449   3
 -22   1   1 21.0513 4.99607   1
 -22  -1  -1 31.1812 2.43353   3
  22  -1   1 28.4533 2.46897   3
  22  -1   1 21.2761 4.19479   1
  22   1  -1 26.6466 5.04509   1
 -22   1   1 24.1908 2.18068   3
  22  -1   1 28.4382 2.40459   3
 -22  -1  -1 25.4553 5.74178   1
  22   1  -1 25.6088 2.59050   3
  22   1  -1 26.2326 2.58778   3
  22  -1  -1 24.8591 4.55139   1
 -22   1  -1 33.8070 5.67315   1
  22   1   1 25.1499 2.56481   3
  22  -1  -1 27.6315 2.35292   3
 -22  -1   1 28.9659 2.47096   3
  22  -1  -1 24.9700 2.47919   3
 -22   1  -1 27.7149 2.17090   3
  22   1   1 20.5701 4.88220   1
  22   1   1 23.8894 2.52495   3
 -22  -1   1 18.3205 5.06825   1
  23   1  -1 0.67882 1.46142   3
  23  -1   1 -1.1619 1.21663   3
 -23   1   1 -1.0024 4.60485   1
  23   1  -1 -0.2105 4.36260   1
 -23  -1  -1 -12.434 4.67596   1
  23   1  -1 1.50779 1.50843   3
 -23  -1  -1 1.99460 1.33597   3
  23  -1   1 1.25923 1.32649   3
  23  -1   1 1.64323 3.68294   1
 -23   1   1 0.57395 1.22423   3
  23  -1  -1 2.20946 4.18596   1
 -23  -1   1 1.61454 1.33511   3
  23  -1  -1 1.49457 1.31682   3
  23   1   1 -3.6051 4.31438   1
 -23   1  -1 -2.5070 4.68938   1
 -23  -1   1 3.08690 5.11406   1
  23  -1  -1 -0.4425 1.33855   3
  23   1   1 0.50873 1.52874   3
 -23   1  -1 -0.6313 1.19861   3
  23   1   1 0.12658 1.40337   3
  23  -1  -1 2.12847 3.40828   1
  24  -1   1 -0.7419 4.10552   1
  24  -1   1 1.22067 1.43813   3
 -24   1   1 0.84934 4.84231   1
 -24  -1  -1 2.69914 5.64304   1
 -24  -1  -1 1.83849 1.35943   3
  24   1  -1 1.39966 1.53943   3
  24   1  -1 0.18148 1.42352   3
 -24   1   1 1.77226 1.18321   3
  24  -1   1 -0.5285 1.30220   3
  24   1  -1 8.01637 5.16660   1
  24  -1  -1 1.60399 4.26182   1
 -24  -1   1 2.30444 1.38353   3
  24  -1  -1 1.62363 1.37692   3
  24  -1  -1 0.57587 1.35739   3
 -24  -1   1 -1.6483 4.67328   1
  24   1   1 2.33126 1.43500   3
 -24   1  -1 -1.8144 4.90338   1
  24   1   1 -0.6076 4.80924   1
 -24   1  -1 0.44600 1.21630   3
  24  -1  -1 -1.8062 3.53445   1
  24   1   1 0.96621 1.48240   3
  25   1  -1 5.78204 5.52953   1
 -25  -1  -1 13.9552 1.88135   3
  25  -1   1 12.4583 1.79568   3
 -25   1   1 13.2352 1.61285   3
  25  -1   1 9.47930 4.71058   1
 -25   1   1 13.7569 5.93728   1
  25   1  -1 10.9683 1.93130   3
  25  -1   1 8.92364 1.72282   3
 -25  -1  -1 6.84259 6.02555   1
  25   1  -1 10.4101 1.94302   3
  25  -1   1 6.39000 6.92036   1
  25  -1  -1 13.0412 1.95596   3
  25   1   1 9.69204 1.87658   3
 -25  -1   1 12.3378 1.88012   3
 -25   1  -1 10.8126 1.61208   3
  25  -1  -1 12.5058 1.82532   3
  25  -1  -1 13.4262 4.95657   1
 -25  -1   1 4.85603 6.58705   1
 -25   1  -1 10.7969 5.79741   1
  25   1   1 4.81572 5.10257   1
  25   1   1 10.3253 1.89156   3
 -26   1   1 36.5104 3.30343   3
  26  -1   1 42.0706 3.06254   3
 -26  -1  -1 38.0444 8.22654   1
  26  -1   1 35.2836 5.59830   1
 -26   1   1 40.8243 7.74247   1
  26   1  -1 38.8520 3.27982   3
  26  -1   1 40.4795 3.01575   3
 -26  -1  -1 35.0430 2.90008   3
  26   1  -1 40.5143 3.17282   3
  26   1  -1 21.5845 6.92966   1
 -26  -1   1 32.0304 2.95560   3
  26  -1  -1 39.8390 2.87951   3
 -26   1  -1 31.1911 3.46930   3
  26   1   1 37.3469 3.10476   3
 -26   1  -1 25.2227 7.78831   1
  26  -1  -1 40.8662 6.31589   1
 -26  -1   1 38.7293 7.53733   1
  26  -1  -1 31.4923 3.08666   3
  26   1   1 26.5999 6.73167   1
  26   1   1 31.8447 3.06276   3
 -27  -1  -1 0.41293 8.06996   1
 -27   1   1 -18.707 7.48163   1
  27   1  -1 0.00175 1.72496   3
  27  -1   1 1.53973 1.57048   3
  27  -1   1 -0.6312 1.49466   3
  27   1  -1 5.58625 6.77864   1
  27  -1   1 -4.1353 5.08875   1
  27   1  -1 0.26798 1.70408   3
 -27  -1   1 -17.891 7.87521   1
  27   1   1 0.79869 1.65509   3
 -27   1  -1 5.73977 7.46492   1
  27  -1  -1 2.56748 5.62299   1
  27  -1  -1 0.32561 1.60129   3
  27   1   1 -0.9539 6.92929   1
  27   1   1 -1.0499 1.61506   3
  27  -1  -1 -0.2683 1.50149   3
  28   1  -1 2.39608 8.22642   1
  28   1  -1 2.58330 1.83473   3
  28  -1   1 0.05720 5.52503   1
  28   1  -1 0.34215 1.79443   3
  28  -1   1 2.16848 1.59044   3
  28  -1   1 0.97503 1.53730   3
  28   1   1 5.23884 7.79592   1
  28   1   1 1.99006 1.66840   3
  28  -1  -1 2.03227 1.68634   3
  28  -1  -1 1.44530 1.59204   3
  28  -1  -1 -4.0574 6.28242   1
  28   1   1 1.92608 1.74257   3
  29  -1   1 -1.4247 1.43262   3
  29   1  -1 0.49511 1.74903   3
  29  -1   1 1.85850 1.66330   3
  29  -1  -1 -0.4314 1.45177   3
  29   1   1 -0.7693 1.70057   3
  29  -1  -1 0.20194 1.77527   3
   0   2  -1 40.2995 1.67698   1
   0   2   1 37.1699 1.28342   3
   0   2   1 39.3685 1.80638   1
   0   2  -1 41.0855 1.28391   3
   0   2  -1 35.8117 1.26006   3
   0   2   1 39.5001 1.29553   3
   1   2  -1 482.762 14.4304   3
   1   2  -1 495.844 15.0759   1
  -1   2  -1 482.283 14.3254   3
  -1   2  -1 495.237 14.5264   1
   1   2   1 454.739 14.4288   3
   1   2   1 472.275 15.1276   1
  -2  -2  -1 1390.05 41.9767   1
   2   2  -1 1390.31 41.9250   1
  -2   2   1 1354.95 41.3142   1
   2   2   1 1377.58 41.9728   1
  -2  -2   1 1367.80 41.8781   1
  -3   2   1 323.265 9.62802   3
   3  -2   1 316.002 9.57095   3
   3   2  -1 318.350 9.78765   3
  -3  -2  -1 334.947 9.82983   3
   3  -2   1 328.005 9.57344   3
  -3   2   1 325.938 10.0323   1
  -3   2   1 325.923 10.0806   1
  -3   2   1 322.496 9.62584   3
  -3  -2  -1 313.873 9.78870   3
   3   2  -1 326.740 10.8736   1
   3   2  -1 325.280 9.80833   3
  -3  -2  -1 326.889 10.8986   1
   3  -2  -1 312.256 10.0035   1
   3   2   1 306.285 10.8168   1
  -3  -2   1 316.809 9.79673   3
   3   2   1 311.490 9.79227   3
   3  -2  -1 321.232 9.63010   3
   3  -2  -1 316.033 9.62388   3
   3  -2  -1 329.116 10.0078   1
  -3   2  -1 317.821 9.56238   3
   3   2   1 312.301 9.79671   3
  -3   2  -1 316.351 9.56804   3
  -3   2  -1 320.876 9.73016   1
  -3  -2   1 325.528 9.79671   3
  -3  -2   1 325.856 10.8293   1
  -4   2   1 53.8992 1.59177   3
  -4   2   1 55.6282 2.19162   1
   4   2  -1 50.3514 1.81631   3
  -4  -2  -1 44.6063 1.77990   3
  -4  -2  -1 44.3323 1.79248   3
   4  -2   1 44.7965 1.53605   3
  -4   2   1 51.2435 1.59178   3
   4  -2   1 43.6167 1.53143   3
  -4  -2  -1 43.5466 2.83831   1
   4  -2   1 48.2630 1.68020   1
   4   2  -1 48.7212 1.79488   3
   4   2  -1 51.9813 2.95341   1
   4   2   1 41.4275 1.77070   3
   4  -2  -1 51.8141 1.58309   3
  -4  -2   1 52.0238 2.93929   1
   4  -2  -1 52.3246 2.08325   1
   4   2   1 43.9120 1.77754   3
   4   2   1 42.4174 2.79398   1
  -4  -2   1 49.2982 1.81187   3
   4  -2  -1 53.2815 2.17785   1
  -4   2  -1 43.7554 1.52428   3
  -4  -2   1 49.8673 1.80660   3
  -4   2  -1 44.1860 1.94115   1
  -4   2  -1 45.6287 1.53008   3
  -5   2   1 21.1643 0.86389   3
   5  -2   1 19.5236 0.82579   3
  -5  -2  -1 22.0438 2.24616   1
   5  -2   1 20.0497 0.81462   3
  -5  -2  -1 20.3344 1.08910   3
  -5   2   1 20.6010 0.84148   3
   5   2  -1 22.1584 1.08689   3
   5   2  -1 19.7924 2.13714   1
  -5  -2  -1 20.5249 1.08607   3
   5  -2   1 18.5870 1.18607   1
  -5   2   1 21.3912 1.53984   1
   5   2   1 18.6908 2.08954   1
  -5  -2   1 22.9861 1.10081   3
  -5  -2   1 23.7872 2.07348   1
   5   2   1 17.2509 1.06042   3
   5  -2  -1 22.2853 1.40293   1
   5  -2  -1 20.7932 0.85914   3
   5  -2  -1 20.4269 0.83765   3
   5   2   1 19.3933 1.06755   3
  -5   2  -1 19.7054 0.80613   3
  -5  -2   1 23.2323 1.12249   3
   5  -2  -1 20.6624 1.51037   1
  -5   2  -1 18.2900 0.79486   3
  -5   2  -1 19.4773 1.43826   1
  -6  -2  -1 102.247 4.90066   1
   6  -2   1 99.5709 3.12844   3
   6   2  -1 100.109 3.38088   3
   6  -2   1 99.9141 3.71447   1
  -6  -2  -1 98.1093 3.35038   3
  -6  -2  -1 95.0276 3.35014   3
  -6   2   1 97.3374 3.12723   3
  -6   2   1 99.1370 3.14418   3
   6  -2   1 96.9957 3.10640   3
   6   2  -1 94.3558 3.33198   3
   6   2  -1 90.5750 4.72661   1
  -6   2   1 98.0551 4.01331   1
   6   2   1 98.9274 3.35551   3
  -6  -2   1 101.406 4.85606   1
   6  -2  -1 97.1969 3.15502   3
  -6  -2   1 100.096 3.36316   3
  -6   2  -1 98.3546 3.11079   3
   6  -2  -1 96.6728 3.99320   1
   6  -2  -1 95.3046 3.12390   3
  -6   2  -1 98.0438 3.95398   1
  -6   2  -1 97.3758 3.10550   3
  -6  -2   1 97.8607 3.35601   3
   6   2   1 94.6936 3.35789   3
   6   2   1 88.8206 4.67910   1
  -7  -2  -1 376.707 11.5721   3
   7  -2   1 372.073 11.3298   3
   7   2  -1 359.529 11.5532   3
   7  -2   1 367.945 11.3060   3
  -7  -2  -1 389.302 11.5707   3
   7   2  -1 371.857 13.3757   1
   7  -2   1 373.012 12.0863   1
   7   2  -1 367.340 11.5299   3
  -7   2   1 375.972 11.3231   3
  -7  -2  -1 381.257 13.4472   1
  -7   2   1 368.658 12.4138   1
  -7   2   1 375.607 11.3449   3
   7  -2  -1 378.375 12.3972   1
   7   2   1 378.015 11.5688   3
  -7  -2   1 374.636 11.5510   3
   7  -2  -1 367.459 11.3565   3
   7  -2  -1 360.715 11.3145   3
   7   2   1 379.530 13.4298   1
  -7   2  -1 368.215 12.3739   1
  -7  -2   1 367.603 11.5444   3
  -7  -2   1 378.896 13.3803   1
   7   2   1 373.697 11.5497   3
  -7   2  -1 365.076 11.3037   3
  -7   2  -1 372.863 11.3078   3
   8  -2   1 198.029 6.29268   3
  -8  -2  -1 205.281 6.56279   3
   8   2  -1 191.783 8.44530   1
  -8   2   1 201.993 6.30595   3
  -8  -2  -1 212.514 6.58427   3
   8   2  -1 199.563 6.53134   3
  -8   2   1 208.959 7.65660   1
   8   2  -1 203.555 6.57658   3
  -8  -2  -1 205.649 8.58283   1
   8  -2   1 200.988 6.31808   3
  -8   2   1 205.605 6.33844   3
   8  -2   1 205.904 7.29153   1
  -8  -2   1 204.783 8.52842   1
  -8  -2   1 200.650 6.54165   3
   8   2   1 197.703 6.53675   3
   8  -2  -1 201.168 7.54930   1
   8  -2  -1 198.213 6.30939   3
   8   2   1 190.951 6.55305   3
  -8   2  -1 195.846 7.53059   1
  -8   2  -1 198.839 6.29517   3
  -8  -2   1 203.839 6.55504   3
  -8   2  -1 204.856 6.29925   3
   8  -2  -1 197.044 6.35797   3
  -9  -2  -1 15.3587 1.26438   3
   9   2  -1 13.4439 1.40257   3
   9  -2   1 17.3067 0.99628   3
   9  -2   1 11.4790 1.58941   1
  -9   2   1 14.5015 0.98820   3
  -9  -2  -1 14.6058 1.27427   3
   9  -2   1 16.2074 1.10032   3
  -9  -2  -1 9.49954 2.33199   1
   9   2  -1 13.8497 1.27721   3
  -9   2   1 14.2339 1.02089   3
  -9   2   1 12.8000 1.81384   1
   9   2  -1 14.6714 2.61381   1
   9  -2  -1 12.8597 0.98273   3
  -9   2  -1 15.5205 0.98437   3
  -9  -2   1 10.9406 2.25853   1
   9  -2  -1 11.2559 1.80588   1
   9   2   1 15.2946 1.41768   3
  -9  -2   1 16.8148 1.29876   3
  -9  -2   1 14.3571 1.27676   3
  -9   2  -1 17.8829 1.06812   3
   9  -2  -1 13.7659 1.06582   3
  -9   2  -1 15.4033 1.93201   1
 -10   2   1 23.5257 2.61315   1
  10  -2   1 20.4202 2.31795   1
 -10  -2  -1 17.6509 1.52431   3
  10   2  -1 18.7548 1.58547   3
  10   2  -1 12.2667 3.38938   1
  10  -2   1 22.5608 1.24296   3
 -10   2   1 19.4252 1.17477   3
 -10  -2  -1 19.3100 1.40970   3
 -10   2   1 22.0452 1.23900   3
  10  -2   1 20.8606 1.17054   3
  10   2  -1 19.2438 1.47968   3
 -10   2  -1 19.5056 1.15915   3
 -10  -2   1 17.6733 2.73328   1
 -10   2  -1 22.1838 1.22455   3
 -10  -2   1 21.0437 1.47808   3
 -10   2  -1 13.8689 2.08824   1
  10  -2  -1 21.6438 1.28304   3
  10  -2  -1 20.4502 1.25919   3
  10  -2  -1 23.8584 2.68185   1
 -10  -2   1 19.1058 1.42702   3
  10   2   1 21.6814 1.59712   3
  11  -2   1 3.12426 1.42274   1
 -11  -2  -1 0.99234 0.76471   3
  11  -2   1 2.00595 0.65441   3
  11   2  -1 0.17219 0.75320   3
 -11  -2  -1 1.07821 1.95840   1
 -11   2   1 1.80702 0.62464   3
 -11  -2  -1 0.33883 0.82544   3
  11   2  -1 2.13426 0.88947   3
 -11   2   1 2.71471 1.55579   1
  11  -2   1 2.70766 0.68135   3
 -11   2   1 1.80356 0.64210   3
 -11   2  -1 1.42890 0.61165   3
 -11  -2   1 1.07344 0.75828   3
 -11   2  -1 1.84589 0.62299   3
  11  -2  -1 0.99963 0.65878   3
  11  -2  -1 1.50494 0.70731   3
  11   2   1 3.43179 0.94960   3
 -11   2  -1 2.10243 1.59623   1
 -11  -2   1 1.07888 0.75733   3
  11  -2  -1 3.41219 1.57786   1
 -11  -2   1 -0.7320 1.73727   1
 -12   2   1 120.956 4.04398   3
 -12  -2  -1 113.123 6.77419   1
  12   2  -1 110.332 4.24566   3
 -12   2   1 120.773 4.09376   3
 -12   2   1 122.577 6.04326   1
 -12  -2  -1 116.525 4.27999   3
  12  -2   1 116.704 4.08171   3
  12  -2   1 132.521 5.76835   1
 -12  -2  -1 117.070 4.29079   3
  12  -2   1 112.713 4.00798   3
 -12  -2   1 117.788 4.34507   3
  12  -2  -1 117.936 4.12936   3
 -12  -2   1 114.445 4.28566   3
 -12  -2   1 111.114 6.63900   1
 -12   2  -1 112.428 5.96411   1
  12  -2  -1 115.589 4.03395   3
  12  -2  -1 121.332 5.92410   1
  12   2   1 115.932 4.34366   3
 -12   2  -1 115.676 4.00469   3
 -12   2  -1 115.724 4.03921   3
 -13   2   1 28.4071 1.70581   3
 -13   2   1 24.4079 2.99984   1
  13  -2   1 29.3894 1.59098   3
 -13  -2  -1 28.3433 1.96755   3
 -13  -2  -1 21.8333 3.34545   1
 -13   2   1 26.5854 1.57400   3
  13  -2   1 26.4660 1.66579   3
 -13  -2  -1 26.8936 1.82129   3
  13   2  -1 22.6292 1.79445   3
  13  -2   1 26.9221 3.11365   1
 -13   2  -1 27.2641 1.62100   3
  13   2   1 18.4832 3.00552   1
  13  -2  -1 19.2005 2.70884   1
  13  -2  -1 28.5174 1.60865   3
 -13  -2   1 24.1185 1.79394   3
 -13  -2   1 22.2850 3.42467   1
 -13   2  -1 29.7976 1.62539   3
  13  -2  -1 29.1912 1.74196   3
  13   2   1 26.7857 1.85108   3
 -13   2  -1 30.6381 3.57776   1
 -13  -2   1 24.5552 1.77706   3
 -14  -2  -1 -1.0358 1.00933   3
  14  -2   1 -1.9432 1.52021   1
 -14  -2  -1 -0.3095 0.95686   3
  14   2  -1 -0.4329 1.04355   3
 -14  -2  -1 -2.9380 2.55864   1
 -14   2   1 0.38104 0.85740   3
 -14   2   1 -0.9039 0.75163   3
  14  -2   1 0.12861 0.87377   3
 -14   2   1 -1.3553 1.91702   1
  14  -2   1 -0.2528 0.79505   3
  14   2  -1 1.82464 2.45513   1
  14   2   1 1.23097 2.49686   1
 -14  -2   1 1.84621 1.01706   3
  14  -2  -1 0.21758 0.89111   3
 -14   2  -1 0.13700 0.77217   3
 -14   2  -1 -3.4187 1.87137   1
 -14  -2   1 -2.4021 2.28275   1
  14  -2  -1 -3.1855 1.88370   1
  14   2   1 0.53940 1.04311   3
 -14   2  -1 0.49454 0.75771   3
 -14  -2   1 0.59813 0.98437   3
  14  -2  -1 -0.0756 0.81823   3
 -15  -2  -1 474.938 18.1920   1
  15   2  -1 450.634 17.5577   1
  15  -2   1 440.731 15.9924   1
  15  -2   1 459.566 14.0779   3
  15  -2   1 443.546 13.9638   3
  15   2  -1 448.718 14.2852   3
 -15  -2  -1 446.309 14.2419   3
 -15   2   1 441.718 13.9557   3
 -15   2   1 447.660 16.8246   1
 -15   2   1 445.595 14.0439   3
 -15  -2  -1 445.965 14.2738   3
 -15  -2   1 442.304 14.2659   3
 -15  -2   1 447.026 14.2668   3
  15   2   1 459.640 17.5665   1
 -15   2  -1 454.232 13.9725   3
 -15   2  -1 439.732 13.9632   3
  15  -2  -1 433.158 16.2409   1
 -15   2  -1 461.706 16.9241   1
  15  -2  -1 452.882 13.9812   3
  15  -2  -1 448.158 14.0936   3
 -15  -2   1 429.156 17.6361   1
  15   2   1 442.537 14.2394   3
 -16   2   1 9.68518 3.03106   1
 -16   2   1 8.12532 1.20044   3
 -16  -2  -1 6.79162 1.42684   3
  16   2  -1 7.70388 3.18561   1
  16  -2   1 7.45363 1.24240   3
  16   2  -1 5.89024 1.55445   3
 -16  -2  -1 9.23316 3.52094   1
  16  -2   1 5.64896 1.20050   3
 -16  -2  -1 8.57768 1.51448   3
 -16   2   1 6.78136 1.12803   3
  16  -2   1 5.72899 2.32217   1
 -16   2  -1 5.20200 2.96886   1
  16   2   1 5.85808 1.28541   3
 -16  -2   1 8.45737 1.52087   3
 -16   2  -1 7.24111 1.12777   3
 -16  -2   1 7.24306 3.59239   1
  16  -2  -1 8.03642 2.69266   1
  16  -2  -1 9.04007 1.22583   3
  16  -2  -1 6.54874 1.25307   3
  16   2   1 5.65140 1.57134   3
 -16   2  -1 7.80770 1.11227   3
  16   2   1 5.84793 3.18979   1
 -16  -2   1 6.34651 1.31156   3
  17  -2   1 76.6305 5.46809   1
  17   2  -1 75.2074 3.55483   3
 -17  -2  -1 77.5962 3.49913   3
  17   2  -1 85.2801 6.77352   1
  17  -2   1 79.0301 3.26658   3
 -17   2   1 77.8435 3.37764   3
 -17   2   1 80.2055 3.27934   3
 -17   2   1 74.5595 6.35384   1
 -17  -2  -1 84.6229 7.05460   1
 -17  -2  -1 81.4907 3.68338   3
  17  -2   1 78.5461 3.38695   3
 -17  -2   1 75.1011 3.65923   3
  17  -2  -1 78.7572 3.27973   3
  17   2   1 83.2547 3.58537   3
  17   2   1 73.7102 3.59433   3
 -17   2  -1 81.1016 3.29212   3
 -17  -2   1 64.4215 6.44480   1
 -17   2  -1 72.9204 3.26168   3
  17  -2  -1 80.5539 5.91911   1
  17  -2  -1 77.7077 3.44057   3
 -17  -2   1 83.1465 3.56410   3
 -17   2  -1 66.9115 6.15468   1
  17   2   1 71.4002 6.88167   1
 -18  -2  -1 67.9188 7.44848   1
 -18  -2  -1 66.7315 3.25125   3
 -18  -2  -1 67.1673 3.25816   3
  18  -2   1 70.5411 3.24898   3
 -18   2   1 64.6868 3.09197   3
 -18   2   1 69.0419 6.20064   1
 -18   2   1 68.9524 3.02229   3
  18  -2   1 61.9925 5.21645   1
  18   2  -1 67.8680 3.33270   3
  18   2  -1 64.8429 6.48991   1
  18  -2   1 71.6584 3.06581   3
  18  -2  -1 70.6924 5.60435   1
 -18  -2   1 69.3627 3.31510   3
  18   2   1 77.5028 7.00853   1
  18  -2  -1 67.1399 3.20156   3
 -18  -2   1 67.9454 3.39180   3
  18  -2  -1 73.5192 3.09516   3
 -18   2  -1 61.8256 6.17286   1
 -18   2  -1 65.8241 2.95633   3
  18   2   1 71.3440 3.35496   3
 -18  -2   1 66.1203 6.72560   1
  18   2   1 69.3457 3.37572   3
 -18   2  -1 68.5114 3.04290   3
  19  -2   1 9.82105 2.79712   1
 -19  -2  -1 9.21022 1.46061   3
  19   2  -1 9.60091 1.68198   3
  19  -2   1 11.7975 1.40992   3
  19  -2   1 12.3229 1.41649   3
 -19  -2  -1 7.56108 4.22741   1
  19   2  -1 6.86154 3.37710   1
  19   2  -1 11.3649 1.49270   3
 -19   2   1 10.4106 1.31534   3
 -19   2   1 10.2573 3.36053   1
  19   2   1 10.2176 1.70388   3
  19   2   1 8.25955 1.49995   3
  19   2   1 10.0771 3.58518   1
 -19   2  -1 10.7360 3.39559   1
  19  -2  -1 8.30085 1.31319   3
 -19   2  -1 9.47081 1.23302   3
  19  -2  -1 4.45399 2.80549   1
 -19  -2   1 11.3807 1.57472   3
  19  -2  -1 9.83207 1.44434   3
 -19  -2   1 7.44176 4.06336   1
 -20  -2  -1 1.85119 1.30947   3
  20  -2   1 2.80610 1.14044   3
 -20  -2  -1 2.80590 3.59303   1
  20  -2   1 4.07342 1.27278   3
 -20   2   1 4.39046 1.14285   3
  20  -2   1 4.49204 2.65816   1
  20   2  -1 -1.2751 3.51846   1
  20   2  -1 3.65507 1.40163   3
  20   2  -1 3.19020 1.37450   3
 -20   2   1 6.38339 3.57818   1
 -20   2  -1 0.69470 3.16570   1
  20   2   1 1.21050 3.60071   1
  20  -2  -1 2.16807 1.22550   3
 -20   2  -1 2.64583 1.10211   3
 -20  -2   1 2.03549 1.30474   3
  20   2   1 1.05499 1.43219   3
  20  -2  -1 2.25060 2.89190   1
  20  -2  -1 1.75299 1.12332   3
  20   2   1 1.06541 1.31025   3
 -20  -2   1 -0.1386 3.74333   1
  20  -2  -1 4.64150 2.53661   1
  21  -2   1 0.70453 2.78256   1
 -21  -2  -1 -0.8009 1.20615   3
  21   2  -1 -0.6652 1.24944   3
 -21   2   1 0.39872 0.98714   3
  21   2  -1 1.45571 1.52146   3
 -21  -2  -1 4.75787 4.05072   1
  21  -2   1 1.31084 1.12592   3
  21  -2   1 -1.2918 1.10818   3
  21   2  -1 3.49812 3.80403   1
 -21   2   1 0.98652 3.62949   1
  21   2   1 -0.7090 3.75617   1
  21   2   1 -0.4072 1.28960   3
  21  -2  -1 -1.7912 2.78478   1
 -21   2  -1 -1.4485 0.96392   3
  21  -2  -1 -0.7009 1.13560   3
 -21   2  -1 3.36529 3.59786   1
 -21  -2   1 -1.9241 3.79107   1
  21   2   1 0.53522 1.37259   3
 -21  -2   1 1.49925 1.27712   3
  21  -2  -1 -3.9566 2.49868   1
  21  -2  -1 1.85857 1.22951   3
  22   2  -1 5.05192 1.68368   3
  22  -2   1 6.68961 1.44687   3
  22  -2   1 5.30855 3.21112   1
  22  -2   1 6.35850 1.37264   3
 -22  -2  -1 6.25001 1.49304   3
 -22   2   1 4.31211 3.99139   1
  22   2  -1 7.52970 4.26557   1
 -22   2   1 5.54207 1.27739   3
  22   2  -1 7.82470 1.66043   3
 -22  -2  -1 6.69693 5.11269   1
 -22  -2   1 8.21736 1.57262   3
 -22   2  -1 7.21770 1.23223   3
  22   2   1 4.03866 1.53038   3
  22   2   1 -3.4409 4.03036   1
  22  -2  -1 3.96427 2.92833   1
  22  -2  -1 4.08687 1.30847   3
 -22   2  -1 7.29286 4.42627   1
 -22  -2   1 12.0214 5.29130   1
  22  -2  -1 9.83177 1.53164   3
  22   2   1 5.25323 1.69862   3
  22  -2  -1 10.7723 3.64671   1
  23  -2   1 1.23372 3.29706   1
 -23  -2  -1 -2.0083 5.12399   1
 -23   2   1 2.69050 1.14674   3
 -23  -2  -1 0.19721 1.29364   3
  23  -2   1 4.07965 2.97577   1
  23   2  -1 6.45446 4.67642   1
  23  -2   1 0.06220 1.18704   3
  23   2  -1 3.21531 1.67477   3
 -23   2   1 -1.8242 4.09953   1
  23  -2   1 -0.5394 1.20829   3
  23   2  -1 -1.2155 1.40131   3
  23  -2  -1 1.09774 3.40548   1
  23  -2  -1 1.83600 1.33611   3
 -23  -2   1 8.81115 4.88784   1
  23  -2  -1 5.55941 3.09733   1
  23   2   1 0.94078 4.66976   1
 -23   2  -1 8.10757 4.64650   1
  23   2   1 0.57721 1.41991   3
  23   2   1 0.52603 1.64224   3
 -23  -2   1 2.32776 1.41212   3
  23  -2  -1 -1.3118 1.27938   3
  24   2  -1 4.68616 1.74376   3
 -24  -2  -1 2.32554 5.23120   1
  24  -2   1 3.24068 1.42073   3
  24  -2   1 6.99382 3.62659   1
 -24  -2  -1 5.63370 1.57193   3
 -24   2   1 3.77155 1.28632   3
 -24   2   1 3.36803 4.97534   1
  24   2  -1 7.68145 1.65139   3
  24   2  -1 2.56462 5.12144   1
  24  -2   1 7.45389 3.20936   1
  24  -2   1 6.96527 1.43516   3
  24   2   1 5.51010 1.78383   3
 -24   2  -1 6.09008 1.32805   3
 -24  -2   1 1.38447 5.70966   1
  24  -2  -1 4.24035 3.54418   1
 -24  -2   1 4.96356 1.55769   3
  24  -2  -1 4.10773 1.42871   3
  24   2   1 2.46967 5.30266   1
  24  -2  -1 5.80520 1.57013   3
  24  -2  -1 1.91722 4.02134   1
 -24   2  -1 0.95328 4.84102   1
  24   2   1 7.31223 1.72897   3
  25  -2   1 0.95451 3.67459   1
 -25  -2  -1 2.25010 1.52497   3
  25   2  -1 4.34040 1.76557   3
  25  -2   1 0.45115 1.35130   3
 -25   2   1 7.98479 5.66379   1
  25  -2   1 2.40093 1.42561   3
 -25   2   1 3.13497 1.22983   3
  25   2  -1 9.54760 5.85376   1
  25   2  -1 4.44100 1.82942   3
  25  -2   1 -0.2880 3.22508   1
 -25  -2  -1 -2.3214 5.72331   1
  25   2   1 -0.2184 1.61949   3
  25  -2  -1 -0.3288 4.15405   1
  25  -2  -1 0.42993 4.45036   1
  25  -2  -1 3.33983 1.49464   3
  25  -2  -1 2.97978 1.41841   3
 -25  -2   1 0.89664 5.68967   1
 -25   2  -1 0.94258 1.16243   3
 -25   2  -1 7.23359 5.96040   1
  25   2   1 -0.5032 5.77815   1
 -25  -2   1 3.13888 1.54524   3
  25   2   1 2.09357 1.44997   3
  26  -2   1 17.0215 4.30802   1
 -26  -2  -1 12.3467 8.13347   1
 -26   2   1 15.0551 2.57750   3
  26   2  -1 15.2954 7.24680   1
 -26  -2  -1 16.1478 2.10231   3
  26   2  -1 13.7023 2.14864   3
  26  -2   1 19.4526 2.02205   3
 -26   2   1 6.57708 6.52949   1
  26  -2   1 17.2968 1.89788   3
  26   2  -1 18.6286 2.31730   3
 -26   2  -1 14.7576 6.97266   1
  26   2   1 7.21768 6.26118   1
 -26  -2   1 17.5306 2.17144   3
  26   2   1 17.1532 2.28801   3
 -26  -2   1 23.7780 8.21173   1
  26  -2  -1 20.6046 2.25736   3
  26  -2  -1 14.9782 2.00130   3
  26  -2  -1 20.8145 4.91972   1
  26   2   1 20.4016 2.36142   3
  27   2  -1 -0.1226 1.78172   3
  27  -2   1 -0.3098 1.40022   3
  27   2  -1 1.83408 7.43786   1
 -27   2   1 1.46442 7.51716   1
 -27  -2  -1 1.08019 8.82015   1
  27  -2   1 -3.5737 3.73893   1
  27   2  -1 1.72308 1.73730   3
  27  -2   1 1.53664 1.49551   3
 -27   2  -1 -4.6878 7.54934   1
  27   2   1 0.34030 1.82713   3
  27  -2  -1 12.3582 4.72414   1
 -27  -2   1 8.04093 8.74734   1
  27  -2  -1 0.77833 1.52963   3
  27  -2  -1 0.15636 1.41013   3
  27   2   1 -2.0425 1.59413   3
  27   2   1 -0.4129 7.41761   1
  28   2  -1 3.69049 1.83581   3
  28   2  -1 -8.1999 8.82433   1
  28  -2   1 2.10035 1.42995   3
  28   2  -1 -1.0661 1.95284   3
  28  -2   1 1.18057 1.53813   3
  28  -2  -1 1.94843 1.60442   3
  28  -2  -1 -0.4019 1.34217   3
  28   2   1 0.88809 1.73053   3
  28   2   1 -8.6031 8.76440   1
  28   2   1 4.27349 1.92919   3
  29   2  -1 3.23430 1.96616   3
  29  -2   1 -0.2807 1.51307   3
  29  -2   1 2.84010 1.47296   3
  29  -2  -1 3.25864 1.49104   3
  29   2   1 1.99580 1.80758   3
  29  -2  -1 4.41241 1.74129   3
   0  -3  -1 0.28926 0.27670   3
   0  -3   1 0.99252 0.52317   1
   0   3   1 -0.1561 0.62647   1
   0   3  -1 0.70792 0.24218   3
   0   3  -1 0.66340 0.61395   1
   0  -3  -1 0.68576 0.59991   1
   0  -3   1 0.27976 0.23762   3
   0   3   1 0.24945 0.30002   3
   0   3  -1 0.17424 0.24156   3
   0   3   1 0.50181 0.31445   3
  -1   3   1 4930.66 147.471   2
   1  -3   1 4607.29 144.199   2
   1   3  -1 4725.16 153.278   2
  -1  -3  -1 4015.88 156.094   2
  -1   3  -1 4751.89 145.635   2
   1   3   1 4667.35 153.491   2
  -2  -3  -1 4216.76 127.156   1
   2   3  -1 4331.08 127.138   1
  -2   3   1 4111.23 126.353   1
   2  -3  -1 4165.32 126.314   1
  -2  -3   1 4312.09 127.071   1
   2   3   1 4286.08 127.187   1
  -3  -3  -1 8.59699 1.35084   1
  -3  -3  -1 9.78614 0.82183   3
  -3   3   1 10.7180 0.47662   3
  -3   3   1 8.50759 0.95163   1
   3   3  -1 8.67062 0.78637   3
   3   3  -1 9.77818 0.79320   3
  -3   3   1 10.7806 0.49155   3
  -3  -3  -1 8.97079 0.79193   3
   3  -3  -1 11.5631 0.90269   1
   3  -3  -1 10.1889 0.81549   1
  -3  -3   1 6.24539 1.29405   1
  -3  -3   1 10.1713 0.79898   3
   3   3   1 11.6211 0.80760   3
   3   3   1 10.0369 0.80687   3
  -3  -3   1 9.63200 0.81255   3
   3  -3  -1 11.2932 0.49514   3
   3  -3  -1 11.4444 0.50028   3
  -4   3   1 209.058 6.43584   3
   4   3  -1 227.663 8.21770   1
  -4   3   1 212.791 6.44038   3
  -4  -3  -1 208.827 6.70218   3
  -4  -3  -1 203.670 6.71102   3
   4   3  -1 219.629 6.73097   3
  -4  -3  -1 204.976 8.11060   1
  -4   3   1 207.487 6.94587   1
   4   3  -1 232.352 6.74162   3
   4  -3  -1 210.437 6.44529   3
   4   3   1 205.928 6.69972   3
  -4  -3   1 213.742 6.71700   3
   4  -3  -1 207.300 6.79801   1
  -4  -3   1 219.173 6.71678   3
   4   3   1 221.678 8.22130   1
  -4  -3   1 214.793 8.09291   1
   4  -3  -1 208.534 6.43676   3
   4   3   1 208.169 6.71257   3
   4  -3  -1 213.289 6.80232   1
  -5  -3  -1 170.943 5.67235   3
   5   3  -1 172.408 7.21690   1
  -5   3   1 175.633 5.37595   3
   5   3  -1 174.113 5.67894   3
  -5  -3  -1 172.619 7.22255   1
  -5   3   1 170.418 5.93133   1
   5  -3   1 172.681 5.30675   3
   5  -3   1 177.110 5.32126   3
  -5  -3  -1 176.860 5.66959   3
   5   3  -1 170.085 5.64570   3
   5   3   1 176.412 5.68271   3
   5  -3  -1 178.973 5.87897   1
   5   3   1 180.384 5.68618   3
  -5   3  -1 176.371 5.29747   3
   5  -3  -1 177.924 5.38667   3
  -5  -3   1 175.994 5.67139   3
  -5   3  -1 175.109 5.30158   3
   5  -3  -1 189.187 5.85126   1
  -5   3  -1 177.570 5.73904   1
   5   3   1 182.487 7.30084   1
  -5  -3   1 168.271 5.65707   3
  -5  -3   1 186.800 7.25354   1
   5  -3  -1 170.488 5.36477   3
  -6  -3  -1 87.9875 3.08289   3
  -6   3   1 84.9676 2.71989   3
  -6  -3  -1 87.5917 3.06376   3
  -6   3   1 81.3987 2.73048   3
   6   3  -1 80.9761 3.02704   3
   6   3  -1 83.6996 4.68441   1
   6  -3   1 86.7284 2.69874   3
  -6   3   1 83.2865 3.45378   1
  -6  -3  -1 79.8982 4.65907   1
   6  -3   1 85.2546 2.67649   3
   6   3  -1 82.1151 3.06299   3
   6  -3  -1 84.2128 3.26097   1
   6   3   1 86.2281 3.07553   3
   6   3   1 87.0312 4.71396   1
  -6  -3   1 83.4999 3.05904   3
  -6  -3   1 90.2046 4.67736   1
   6  -3  -1 83.3032 2.74525   3
  -6   3  -1 87.9783 2.66747   3
   6   3   1 87.6588 3.07729   3
  -6   3  -1 87.7888 3.36378   1
   6  -3  -1 82.0243 2.71058   3
   6  -3  -1 85.5149 3.39090   1
  -6  -3   1 85.7313 3.06454   3
  -6   3  -1 84.8074 2.67102   3
  -7  -3  -1 -0.3121 1.46933   1
  -7   3   1 -0.3704 0.82067   1
  -7  -3  -1 0.49953 0.66224   3
   7  -3   1 -0.0423 0.32033   3
  -7   3   1 0.79081 0.37763   3
   7   3  -1 0.28361 0.63191   3
   7  -3   1 0.58772 0.37086   3
  -7   3   1 0.07001 0.32701   3
   7  -3   1 -0.4074 0.47559   1
   7   3  -1 0.57908 0.67710   3
  -7  -3  -1 0.48790 0.65335   3
   7   3  -1 -1.1208 1.37789   1
   7  -3  -1 0.44798 0.34944   3
  -7   3  -1 -0.5485 0.83737   1
  -7  -3   1 2.26015 1.56920   1
   7   3   1 0.33100 0.64262   3
   7  -3  -1 0.99359 0.83130   1
  -7  -3   1 1.64340 0.68950   3
  -7   3  -1 0.83564 0.33829   3
  -7  -3   1 1.08600 0.67547   3
   7  -3  -1 0.68111 0.41283   3
   7  -3  -1 0.20208 0.68286   1
  -7   3  -1 0.28581 0.31123   3
   7   3   1 -0.1875 1.42245   1
   7   3   1 0.41384 0.65244   3
  -8  -3  -1 1.56379 0.78697   3
  -8   3   1 1.58850 0.42907   3
  -8  -3  -1 1.62952 1.79255   1
   8  -3   1 1.19771 0.42293   3
   8   3  -1 1.80069 0.77512   3
  -8   3   1 0.74697 1.00470   1
  -8  -3  -1 1.18962 0.75822   3
  -8   3   1 1.79584 0.47545   3
   8   3  -1 1.03365 0.73267   3
   8  -3   1 2.55734 0.79000   1
   8  -3   1 0.68266 0.45570   3
   8   3  -1 3.48543 1.88123   1
  -8  -3   1 0.95938 0.72818   3
   8   3   1 1.45914 0.75276   3
   8  -3  -1 0.67852 0.42678   3
   8   3   1 2.63039 1.79041   1
  -8   3  -1 0.90088 0.40401   3
  -8  -3   1 1.77176 0.77212   3
   8   3   1 0.63591 0.73100   3
   8  -3  -1 1.66906 0.85488   1
  -8  -3   1 3.95914 1.84873   1
   8  -3  -1 1.27391 1.05702   1
   8  -3  -1 1.02388 0.49148   3
  -8   3  -1 1.60211 0.43286   3
  -8   3  -1 1.92796 1.08782   1
   9   3  -1 212.023 6.99739   3
   9  -3   1 206.998 6.57594   3
  -9   3   1 208.505 7.95554   1
  -9   3   1 210.036 6.63974   3
   9  -3   1 209.385 6.61900   3
  -9  -3  -1 221.315 9.60525   1
  -9  -3  -1 209.459 6.97738   3
   9  -3   1 219.161 7.36104   1
   9   3  -1 214.065 6.96533   3
  -9   3   1 210.627 6.60396   3
   9   3  -1 202.154 9.24168   1
  -9  -3  -1 220.567 6.98438   3
  -9   3  -1 216.017 6.58287   3
   9  -3  -1 199.207 6.59428   3
  -9  -3   1 220.601 6.99975   3
  -9  -3   1 210.683 6.96770   3
   9  -3  -1 211.652 7.52524   1
  -9   3  -1 208.458 7.87708   1
   9   3   1 211.851 6.99277   3
   9   3   1 217.058 6.98473   3
   9   3   1 216.783 9.31462   1
  -9  -3   1 215.285 9.29153   1
  -9   3  -1 208.076 6.58574   3
   9  -3  -1 214.333 7.76793   1
   9  -3  -1 203.180 6.66228   3
  10  -3   1 82.9586 2.88268   3
 -10   3   1 83.2500 2.90042   3
 -10  -3  -1 82.0337 3.27075   3
 -10  -3  -1 82.0967 3.29450   3
 -10  -3  -1 85.8287 5.59815   1
  10  -3   1 85.3708 2.94417   3
  10  -3   1 84.6079 3.82542   1
  10   3  -1 84.5868 5.54941   1
  10   3  -1 86.1690 3.28979   3
 -10   3   1 81.5968 2.94655   3
  10   3  -1 85.6411 3.32556   3
 -10   3   1 88.0021 4.40659   1
  10   3   1 91.4743 5.53599   1
  10   3   1 81.7173 3.28050   3
 -10  -3   1 82.4741 3.28839   3
  10  -3  -1 84.4173 3.88799   1
  10   3   1 86.5255 3.32143   3
 -10  -3   1 83.2812 3.27946   3
 -10   3  -1 84.7526 2.86960   3
 -10   3  -1 85.0784 2.88798   3
 -10   3  -1 87.8046 4.44205   1
  10  -3  -1 80.3677 2.88303   3
 -10  -3   1 91.4500 5.66512   1
  10  -3  -1 84.9018 2.99259   3
  10  -3  -1 75.1791 4.10113   1
 -11   3   1 1.78845 0.58292   3
 -11  -3  -1 3.49175 2.17455   1
  11  -3   1 4.22375 0.68807   3
  11  -3   1 2.98273 0.60576   3
  11   3  -1 3.39293 2.41935   1
  11  -3   1 0.93286 1.12759   1
  11   3  -1 2.97280 0.92816   3
  11   3  -1 3.06662 0.92147   3
 -11   3   1 3.82898 0.67341   3
 -11  -3  -1 2.36121 0.91066   3
 -11  -3  -1 4.33644 0.92966   3
 -11   3   1 3.16566 1.49335   1
 -11  -3   1 2.20807 0.87743   3
 -11   3  -1 5.27224 0.66933   3
  11   3   1 3.63990 1.04012   3
  11  -3  -1 3.03976 1.21434   1
 -11  -3   1 2.29502 2.14646   1
  11  -3  -1 4.04262 1.48874   1
  11   3   1 4.95624 0.97547   3
 -11   3  -1 5.60223 1.61594   1
  11  -3  -1 3.33922 0.63106   3
 -11   3  -1 5.03367 0.62658   3
  11  -3  -1 2.18801 0.68463   3
 -11  -3   1 2.75001 0.87426   3
  11   3   1 1.52261 2.05440   1
  12   3  -1 15.8761 3.02173   1
 -12  -3  -1 17.6014 3.22889   1
  12   3  -1 24.2448 1.77240   3
 -12   3   1 22.9786 1.36885   3
  12  -3   1 23.7114 1.36580   3
 -12   3   1 21.4132 1.40259   3
 -12   3   1 19.5448 2.47950   1
  12  -3   1 21.6272 1.41327   3
  12  -3   1 25.8116 2.47806   1
 -12  -3  -1 25.1704 1.78252   3
  12   3  -1 25.4158 1.80357   3
 -12  -3  -1 27.8166 1.78550   3
 -12   3  -1 23.9886 1.33430   3
  12   3   1 25.5037 1.78318   3
  12  -3  -1 23.1928 2.42849   1
  12  -3  -1 27.1960 2.93375   1
  12  -3  -1 21.6095 1.37611   3
  12   3   1 25.1503 1.76863   3
  12   3   1 17.9952 3.43168   1
 -12  -3   1 23.1179 1.73926   3
 -12   3  -1 24.6200 1.35174   3
  12  -3  -1 23.1500 1.49026   3
 -12   3  -1 24.0588 2.91997   1
 -12  -3   1 21.7210 1.71340   3
  13  -3   1 51.7747 3.48603   1
  13   3  -1 53.6243 2.63524   3
 -13  -3  -1 49.7410 2.60247   3
 -13  -3  -1 53.4130 2.62136   3
  13   3  -1 51.9918 2.79814   3
 -13   3   1 49.5304 2.25170   3
 -13  -3  -1 62.5675 5.80588   1
  13  -3   1 52.7765 2.30291   3
 -13   3   1 49.3681 4.11558   1
  13  -3   1 52.1074 2.20806   3
  13   3  -1 48.7039 5.18653   1
 -13   3   1 53.2290 2.21107   3
 -13  -3   1 49.2977 5.14161   1
 -13   3  -1 59.0166 4.25028   1
 -13  -3   1 50.5429 2.63475   3
  13   3   1 53.1831 2.67141   3
  13  -3  -1 48.2777 2.28466   3
 -13  -3   1 51.1882 2.60834   3
  13   3   1 52.8588 2.64213   3
 -13   3  -1 52.3767 2.16592   3
  13  -3  -1 51.1707 3.45391   1
  13  -3  -1 56.1861 3.85641   1
 -13   3  -1 53.1587 2.20477   3
  13  -3  -1 52.1577 2.24975   3
 -14   3   1 4.95024 2.22353   1
 -14  -3  -1 7.60342 1.44452   3
 -14   3   1 8.03237 0.99286   3
 -14  -3  -1 9.96538 1.35731   3
 -14  -3  -1 5.65721 3.01090   1
  14  -3   1 8.02657 1.09772   3
  14   3  -1 8.27555 1.37286   3
  14  -3   1 9.12694 1.03350   3
  14  -3   1 9.11451 1.99674   1
  14   3  -1 7.46552 1.49330   3
 -14   3   1 10.4201 1.06512   3
 -14   3  -1 2.64049 2.21942   1
 -14   3  -1 7.76573 0.92568   3
 -14   3  -1 9.30147 1.00181   3
  14  -3  -1 7.72742 1.84578   1
  14   3   1 4.05865 1.32288   3
  14  -3  -1 6.70479 0.96047   3
 -14  -3   1 13.8201 3.43834   1
  14  -3  -1 9.77470 2.29215   1
  14   3   1 6.12284 1.32938   3
  14  -3  -1 9.34490 1.17144   3
 -14  -3   1 7.84562 1.33349   3
 -14  -3   1 6.90736 1.41864   3
 -15  -3  -1 356.493 11.6226   3
 -15   3   1 355.053 11.1380   3
 -15  -3  -1 362.130 15.4405   1
  15   3  -1 353.407 11.6460   3
  15  -3   1 353.538 11.1228   3
  15  -3   1 361.382 12.8269   1
 -15   3   1 357.962 11.2172   3
 -15  -3  -1 343.307 11.5862   3
 -15   3   1 373.917 13.9015   1
  15   3  -1 351.523 11.5508   3
  15  -3   1 357.389 11.2426   3
  15   3   1 329.383 11.7617   3
  15  -3  -1 355.618 12.8262   1
  15   3   1 362.960 11.6548   3
 -15   3  -1 357.455 11.1229   3
  15  -3  -1 344.468 13.1154   1
  15  -3  -1 358.866 11.3072   3
 -15  -3   1 346.421 11.5700   3
  15  -3  -1 349.664 11.1607   3
 -15  -3   1 360.822 15.3177   1
 -15  -3   1 360.688 11.6273   3
 -15   3  -1 353.403 13.7550   1
 -15   3  -1 350.098 11.1409   3
  16  -3   1 18.0704 1.74506   3
 -16   3   1 16.2671 1.58121   3
 -16  -3  -1 7.48959 3.68608   1
  16   3  -1 13.9102 1.83401   3
  16  -3   1 14.1142 2.48024   1
 -16  -3  -1 12.6831 1.66595   3
 -16   3   1 16.7604 1.71619   3
  16   3  -1 13.0710 1.73252   3
 -16  -3  -1 21.6368 2.33103   3
 -16   3   1 16.9279 3.16953   1
 -16   3  -1 19.9582 1.66199   3
 -16  -3   1 17.6376 4.36155   1
  16  -3  -1 11.5978 1.44186   3
 -16   3  -1 19.9883 1.66293   3
  16   3   1 14.5281 3.64144   1
 -16   3  -1 16.9592 3.41838   1
 -16  -3   1 13.5991 1.65225   3
  16   3   1 13.3871 1.75512   3
  16  -3  -1 13.5431 2.43629   1
  16  -3  -1 14.7663 1.63340   3
 -16  -3   1 20.4581 2.10771   3
 -17   3   1 33.8334 2.05470   3
  17  -3   1 28.5779 3.13343   1
 -17  -3  -1 35.1441 5.25442   1
 -17   3   1 33.5879 4.11234   1
  17  -3   1 35.0340 2.22319   3
  17  -3   1 35.7383 2.01179   3
 -17  -3  -1 26.3902 2.34284   3
  17   3  -1 33.7826 2.74775   3
  17   3  -1 32.8825 2.48936   3
 -17  -3  -1 35.3345 2.60554   3
 -17   3   1 34.6849 2.09160   3
  17  -3  -1 33.7981 4.04992   1
  17   3   1 35.1960 2.49023   3
 -17  -3   1 35.7746 2.42473   3
  17  -3  -1 33.9765 2.02478   3
 -17   3  -1 33.5195 1.97938   3
  17   3   1 32.3273 4.86074   1
  17  -3  -1 31.0045 3.23117   1
 -17   3  -1 34.3101 2.00487   3
 -17  -3   1 28.9057 4.80049   1
  17  -3  -1 37.3941 2.21290   3
 -17  -3   1 30.4483 2.59319   3
 -17   3  -1 32.8112 4.01695   1
 -18   3   1 44.6166 5.06125   1
 -18   3   1 33.2470 2.08548   3
 -18  -3  -1 36.2542 2.67397   3
  18   3  -1 26.5775 4.52362   1
  18  -3   1 41.4371 2.30449   3
  18  -3   1 33.8395 2.11754   3
 -18   3   1 35.6928 2.10985   3
  18   3  -1 35.1177 2.77741   3
  18  -3   1 39.8653 4.06904   1
 -18  -3  -1 34.5825 2.40755   3
 -18  -3  -1 21.1026 4.59978   1
 -18  -3   1 30.8257 2.38599   3
  18   3   1 31.8799 4.61083   1
  18  -3  -1 34.1622 2.16071   3
  18  -3  -1 34.9583 3.94920   1
  18   3   1 32.9912 2.74779   3
 -18  -3   1 33.3610 2.64513   3
 -18   3  -1 34.6590 2.00051   3
  18  -3  -1 32.2848 3.61026   1
  18  -3  -1 34.7368 2.22812   3
 -18   3  -1 35.7634 2.04018   3
 -18  -3   1 30.5973 4.93359   1
  19  -3   1 2.02432 1.91974   1
  19   3  -1 3.66804 3.49517   1
 -19   3   1 0.56428 0.95195   3
  19  -3   1 1.35021 2.21563   1
  19   3  -1 0.77176 1.35108   3
 -19  -3  -1 -0.9339 1.26221   3
 -19   3   1 2.94101 3.02331   1
 -19  -3  -1 -1.3227 3.47113   1
  19  -3   1 0.52116 1.07485   3
  19  -3   1 0.08425 0.93706   3
  19  -3  -1 0.23752 1.02751   3
  19   3   1 1.05337 1.34564   3
  19  -3  -1 2.17465 1.10388   3
  19  -3  -1 1.54494 2.42080   1
 -19   3  -1 -3.2996 2.79256   1
 -19   3  -1 1.43673 0.94640   3
 -19  -3   1 -2.0765 3.81236   1
  19   3   1 0.69674 3.50212   1
 -19  -3   1 2.29480 1.25796   3
  19  -3  -1 -0.8250 1.97051   1
  20  -3   1 22.2090 3.07687   1
 -20  -3  -1 19.3632 5.43326   1
 -20   3   1 25.2265 1.90870   3
  20  -3   1 21.3488 2.83489   1
 -20   3   1 18.4166 3.90436   1
  20   3  -1 26.0907 4.97172   1
  20   3  -1 26.0498 2.58494   3
 -20  -3  -1 24.6824 2.21012   3
  20  -3   1 24.5702 1.95386   3
  20  -3   1 22.2537 2.08070   3
 -20  -3   1 29.3864 5.17226   1
  20  -3  -1 23.6998 1.88409   3
  20   3   1 14.2735 4.56230   1
 -20   3  -1 26.4171 1.87869   3
 -20   3  -1 21.8964 4.08959   1
 -20  -3   1 22.1429 2.39032   3
  20  -3  -1 22.5017 2.01799   3
  20  -3  -1 21.3842 3.04748   1
  20  -3  -1 26.8321 3.51186   1
  20   3   1 28.1659 2.42590   3
 -21  -3  -1 2.41371 1.40368   3
  21  -3   1 2.18744 2.14407   1
  21   3  -1 5.53939 3.88969   1
  21   3  -1 2.25946 1.45119   3
 -21   3   1 2.56458 0.96306   3
  21  -3   1 2.71228 1.18826   3
  21  -3   1 -0.3168 2.35203   1
 -21  -3  -1 -3.0934 3.93134   1
 -21   3   1 1.67964 3.45418   1
  21  -3   1 2.38915 1.11062   3
  21   3  -1 -0.3377 0.89697   3
  21  -3  -1 -0.4130 2.31452   1
  21   3   1 3.84433 3.59121   1
 -21  -3   1 2.02054 1.27504   3
  21  -3  -1 3.14133 1.08660   3
  21   3   1 2.19053 1.58825   3
  21  -3  -1 0.57574 1.10644   3
 -21  -3   1 -8.7869 3.81666   1
 -21   3  -1 1.12730 0.95466   3
  21  -3  -1 2.76828 2.66412   1
 -21   3  -1 -0.0557 3.55837   1
  21   3   1 5.02759 1.39655   3
  22  -3   1 17.0806 3.05075   1
  22   3  -1 18.5932 2.23928   3
  22   3  -1 14.3132 5.19242   1
  22   3  -1 20.9208 2.15896   3
  22  -3   1 18.6497 1.96123   3
 -22  -3  -1 18.5580 5.29105   1
 -22   3   1 21.2100 4.48898   1
 -22  -3  -1 23.9637 2.54664   3
  22  -3   1 23.1853 2.01722   3
  22  -3   1 15.1732 2.85433   1
 -22   3   1 22.3170 1.92121   3
  22  -3  -1 19.7116 3.13309   1
 -22   3  -1 19.5091 1.83686   3
  22  -3  -1 22.8192 2.22491   3
 -22   3  -1 30.1374 5.04646   1
  22   3   1 22.1816 5.16285   1
 -22  -3   1 19.3200 2.10259   3
 -22  -3   1 24.5150 6.02585   1
  22   3   1 18.2386 2.22990   3
  22  -3  -1 21.5209 2.07805   3
  22  -3  -1 24.2008 3.70920   1
  22   3   1 24.6630 2.59733   3
  23   3  -1 20.1143 2.29084   3
  23  -3   1 24.3397 2.12543   3
 -23  -3  -1 17.8894 6.10848   1
 -23  -3  -1 15.7164 1.97993   3
 -23   3   1 14.5507 4.78975   1
 -23   3   1 19.3773 1.90090   3
  23  -3   1 22.9901 2.23315   3
  23   3  -1 14.0417 5.58517   1
  23  -3   1 13.7396 2.85195   1
  23   3  -1 26.4808 2.70680   3
  23  -3   1 23.0768 3.24053   1
  23   3   1 19.6380 2.16101   3
  23   3   1 16.1812 5.53314   1
  23  -3  -1 21.2571 2.13233   3
 -23   3  -1 22.2751 1.97036   3
 -23  -3   1 22.0143 5.62560   1
 -23  -3   1 25.5572 2.38140   3
 -23   3  -1 21.6765 4.93873   1
  23  -3  -1 14.4468 3.60965   1
  23   3   1 19.2279 2.19226   3
  23  -3  -1 22.1818 3.40075   1
  23  -3  -1 23.8564 2.31343   3
  24  -3   1 6.80119 1.45013   3
  24   3  -1 8.47051 1.92586   3
 -24   3   1 8.70369 4.65510   1
 -24   3   1 4.65300 1.19742   3
  24  -3   1 6.04120 2.57741   1
  24  -3   1 0.87643 2.62031   1
 -24  -3  -1 2.93352 6.17294   1
  24  -3   1 4.77521 1.30812   3
  24   3  -1 -3.2105 5.19713   1
 -24  -3  -1 9.13252 1.60312   3
  24   3  -1 6.01758 1.60979   3
 -24   3  -1 8.25746 1.19799   3
  24  -3  -1 4.55042 3.23829   1
  24  -3  -1 5.75931 1.38600   3
 -24  -3   1 11.6405 6.48347   1
  24   3   1 13.9317 5.72637   1
 -24   3  -1 -1.5441 4.75318   1
  24  -3  -1 5.29969 1.47811   3
  24   3   1 4.50143 1.85529   3
  24   3   1 5.86926 1.71268   3
 -24  -3   1 3.87719 1.66247   3
  24  -3  -1 2.05361 2.93368   1
 -25   3   1 8.06441 5.39327   1
  25   3  -1 6.11803 1.94325   3
  25   3  -1 6.24439 6.19370   1
  25   3  -1 6.10778 1.88173   3
 -25   3   1 10.3648 1.39078   3
  25  -3   1 5.61556 2.49941   1
  25  -3   1 3.97629 2.48777   1
 -25  -3  -1 11.2703 6.72310   1
  25  -3   1 8.17202 1.44598   3
 -25  -3  -1 10.9382 1.85414   3
  25  -3   1 7.82454 1.48083   3
  25   3   1 -1.6923 6.20306   1
  25  -3  -1 7.37362 1.49476   3
 -25  -3   1 2.88538 1.60775   3
 -25  -3   1 17.5922 6.87988   1
  25   3   1 8.05267 2.04302   3
 -25   3  -1 5.16244 1.16436   3
  25   3   1 5.00864 1.84672   3
  25  -3  -1 3.78349 3.09898   1
  25  -3  -1 5.85228 3.44967   1
 -25   3  -1 5.46719 5.26234   1
  25  -3  -1 8.77472 1.58936   3
  26  -3   1 0.60724 1.28187   3
  26   3  -1 2.78183 1.54906   3
  26   3  -1 -8.6860 6.96506   1
 -26   3   1 -1.8537 6.31626   1
 -26  -3  -1 -0.1361 1.64082   3
 -26  -3  -1 -0.6531 7.94563   1
  26  -3   1 1.84940 1.42098   3
  26   3  -1 2.18843 1.90241   3
  26  -3  -1 -0.2184 3.08646   1
  26   3   1 5.50101 6.72335   1
 -26  -3   1 9.41493 8.17633   1
  26   3   1 0.77924 1.50748   3
  26   3   1 2.82533 1.86388   3
  26  -3  -1 4.34188 1.41924   3
 -26  -3   1 1.82193 1.64879   3
 -26   3  -1 -5.3715 5.90324   1
  26  -3  -1 2.06823 1.50712   3
  27  -3   1 2.81650 1.40153   3
  27   3  -1 -0.8663 1.79943   3
  27   3  -1 3.32291 8.38132   1
 -27   3   1 11.3776 7.26543   1
  27  -3   1 2.30893 1.42632   3
 -27  -3  -1 0.90861 9.74554   1
  27   3  -1 6.38252 1.88347   3
 -27  -3   1 -1.1332 9.20406   1
  27   3   1 1.80238 1.84317   3
  27  -3  -1 1.55258 1.33496   3
  27   3   1 -7.6542 7.80016   1
  27   3   1 0.52367 1.74178   3
 -27   3  -1 5.83219 7.03213   1
  27  -3  -1 5.46828 1.51966   3
  28  -3   1 -0.5573 1.28139   3
  28  -3   1 -2.2436 1.28293   3
  28   3  -1 -2.2732 1.82064   3
  28  -3  -1 -0.5128 1.35306   3
  28  -3  -1 1.02916 1.39843   3
  28   3   1 1.49955 1.84271   3
  29  -3   1 1.63330 1.31888   3
  29   3  -1 3.03755 1.99403   3
  29  -3   1 0.99053 1.42449   3
  29   3   1 1.46070 1.88646   3
  29  -3  -1 0.77682 1.37149   3
  29  -3  -1 -1.0145 1.42433   3
   0  -4  -1 1497.74 45.8278   1
   0   4   1 1502.38 45.8683   1
   0   4  -1 1495.21 45.7192   1
   0  -4   1 1521.66 45.6168   1
   1  -4   1 168.179 5.30834   3
   1  -4   1 164.740 5.30985   3
  -1   4   1 171.658 6.14136   1
   1   4  -1 168.895 5.40702   3
  -1   4   1 175.181 5.35029   3
   1   4  -1 181.131 6.49113   1
   1   4  -1 177.470 5.43512   3
  -1  -4  -1 173.166 5.45199   3
   1  -4   1 173.554 5.79276   1
  -1   4   1 171.797 5.33634   3
  -1  -4  -1 174.614 6.53514   1
   1   4   1 167.974 5.43319   3
   1   4   1 174.393 6.62035   1
  -1  -4   1 172.440 5.42928   3
  -1  -4   1 187.935 6.44650   1
   1  -4  -1 176.178 6.10576   1
   1  -4  -1 171.298 5.35261   3
   1   4   1 172.303 5.43739   3
  -1   4  -1 171.827 5.94980   1
  -1   4  -1 169.692 5.31304   3
  -1   4  -1 177.482 5.30573   3
  -2  -4  -1 352.631 10.9079   3
   2  -4   1 344.984 10.6861   3
  -2   4   1 355.685 10.7332   3
  -2  -4  -1 365.069 12.2394   1
   2   4  -1 355.779 10.9120   3
  -2  -4  -1 347.006 10.9208   3
   2   4  -1 368.831 12.2027   1
   2  -4   1 347.695 10.6850   3
  -2   4   1 363.657 10.7281   3
   2   4  -1 346.948 10.8870   3
  -2   4   1 370.179 11.4350   1
  -2   4  -1 357.983 11.1130   1
   2   4   1 354.051 12.2227   1
   2   4   1 351.682 10.9136   3
   2  -4  -1 363.645 11.3383   1
  -2   4  -1 351.103 10.6841   3
   2  -4  -1 359.829 10.7446   3
   2   4   1 349.977 10.9096   3
  -2   4  -1 359.892 10.6770   3
  -2  -4   1 360.017 12.1356   1
  -2  -4   1 355.810 10.9047   3
  -2  -4   1 357.267 10.9125   3
   2  -4  -1 358.554 10.7269   3
  -3  -4  -1 1338.92 41.9247   1
  -3   4   1 1305.41 40.6979   1
   3   4  -1 1330.84 41.8699   1
   3   4   1 1398.82 42.0034   1
  -3  -4   1 1364.94 41.8363   1
  -3   4  -1 1351.40 40.2661   1
   3  -4  -1 1349.71 40.5779   1
  -4  -4  -1 23.1486 1.31551   3
  -4  -4  -1 22.3501 1.32488   3
   4   4  -1 26.5828 1.34777   3
  -4   4   1 29.0462 1.54599   1
   4   4  -1 25.2684 2.60354   1
  -4  -4  -1 22.6544 2.56426   1
   4   4  -1 26.8670 1.36680   3
  -4   4   1 29.3807 0.96674   3
  -4   4   1 29.5809 0.97698   3
  -4  -4   1 28.0424 1.36151   3
   4  -4  -1 29.1084 0.97623   3
  -4  -4   1 26.2484 2.58312   1
   4  -4  -1 28.7018 0.97903   3
  -4  -4   1 28.1562 1.37658   3
   4   4   1 21.0288 2.52262   1
   4  -4  -1 29.1947 1.25924   1
   4   4   1 23.0200 1.25870   3
  -5   4   1 18.3311 0.71680   3
  -5   4   1 18.3773 0.71713   3
   5   4  -1 15.3508 2.07090   1
  -5  -4  -1 19.2664 1.19195   3
   5   4  -1 18.1721 1.18552   3
  -5  -4  -1 15.3454 1.16144   3
   5   4  -1 14.2583 1.11915   3
  -5   4   1 20.9002 1.34556   1
  -5  -4  -1 14.0253 2.10420   1
  -5  -4   1 16.7614 1.13966   3
   5   4   1 17.5278 2.27633   1
   5  -4  -1 17.9743 1.02506   1
   5   4   1 16.0707 1.16043   3
   5  -4  -1 18.8407 0.73483   3
   5   4   1 17.6126 1.18516   3
  -5  -4   1 13.2371 2.05270   1
   5  -4  -1 17.5859 0.71921   3
   5  -4  -1 17.4186 1.00156   1
   6   4  -1 84.0017 3.20470   3
   6   4  -1 86.8999 3.25145   3
   6  -4   1 89.7107 2.73716   3
  -6  -4  -1 88.8540 3.26942   3
  -6   4   1 88.0151 3.45798   1
   6  -4   1 89.7859 2.71653   3
   6   4  -1 88.4439 4.95393   1
  -6   4   1 89.4206 2.82241   3
  -6   4   1 88.9841 2.81207   3
  -6  -4  -1 90.5396 5.10531   1
  -6  -4  -1 91.6615 3.26137   3
   6  -4  -1 88.3972 2.81125   3
   6  -4  -1 87.5488 2.83448   3
  -6  -4   1 87.3522 3.22781   3
   6  -4  -1 90.8523 3.19287   1
   6  -4  -1 84.2669 3.10624   1
  -6   4  -1 92.4984 2.69786   3
   6   4   1 85.5420 5.05271   1
  -6   4  -1 92.4297 3.22549   1
  -6  -4   1 94.0326 5.08411   1
  -6  -4   1 86.8370 3.25780   3
   6   4   1 91.4594 3.27205   3
   6   4   1 89.6310 3.26013   3
   7   4  -1 31.8022 3.71199   1
  -7   4   1 40.2405 1.43593   3
  -7  -4  -1 42.1389 1.97605   3
  -7  -4  -1 40.3819 1.98353   3
   7   4  -1 43.2790 2.01298   3
   7   4  -1 41.0122 1.94813   3
   7  -4   1 40.2581 1.35875   3
  -7   4   1 40.0917 2.27515   1
   7  -4   1 39.8874 1.39676   3
  -7  -4  -1 39.3792 3.85605   1
  -7   4   1 36.9028 1.45344   3
  -7  -4   1 43.7706 3.56547   1
   7  -4  -1 40.1063 1.44059   3
   7   4   1 41.0401 1.98731   3
  -7   4  -1 39.4384 1.35354   3
  -7  -4   1 40.0767 1.99385   3
   7  -4  -1 35.3719 1.97095   1
   7  -4  -1 39.7860 1.89818   1
  -7   4  -1 41.5572 1.33550   3
   7   4   1 42.1084 2.00232   3
   7   4   1 48.8527 3.97226   1
   7  -4  -1 41.4628 1.49842   3
  -7   4  -1 37.9521 2.10086   1
  -7  -4   1 42.7812 1.99007   3
  -8   4   1 127.460 4.02090   3
   8  -4   1 123.847 3.93158   3
  -8  -4  -1 123.813 4.45592   3
   8   4  -1 125.570 4.49521   3
   8   4  -1 125.005 4.45390   3
   8   4  -1 130.552 6.79136   1
  -8  -4  -1 132.382 6.89385   1
  -8   4   1 129.606 5.00002   1
  -8  -4  -1 122.110 4.47390   3
   8  -4   1 126.692 3.97493   3
   8   4   1 120.864 4.45548   3
   8   4   1 122.069 4.47796   3
   8  -4  -1 126.417 4.53760   1
   8  -4  -1 129.902 4.05533   3
  -8  -4   1 120.678 4.46212   3
  -8   4  -1 122.208 4.85314   1
  -8   4  -1 125.655 3.93202   3
   8  -4  -1 127.837 3.99455   3
  -8  -4   1 125.688 6.65983   1
  -8   4  -1 128.449 3.91924   3
   8  -4  -1 131.266 4.69031   1
  -8  -4   1 129.189 4.49172   3
   8   4   1 129.932 6.76150   1
  -9   4   1 1.50931 0.41859   3
   9  -4   1 0.76268 0.45385   3
  -9  -4  -1 3.84878 0.91309   3
   9  -4   1 1.41221 0.40526   3
   9   4  -1 1.06086 0.84657   3
  -9   4   1 -1.0327 0.98175   1
  -9   4   1 0.73704 0.47256   3
  -9  -4  -1 0.02958 0.83945   3
  -9  -4  -1 2.52026 2.09948   1
   9   4  -1 1.36386 2.00287   1
   9   4  -1 1.34474 0.86498   3
  -9  -4   1 1.07498 0.86175   3
   9   4   1 3.16557 2.02293   1
  -9  -4   1 0.92893 1.92508   1
   9  -4  -1 0.28661 0.47774   3
   9  -4  -1 1.38990 0.81076   1
   9   4   1 0.84303 0.83489   3
  -9   4  -1 1.54391 0.38634   3
  -9  -4   1 0.86305 0.80514   3
   9  -4  -1 0.79692 0.42494   3
  -9   4  -1 1.81139 0.40845   3
   9  -4  -1 1.85686 0.96403   1
  -9   4  -1 2.40231 1.11363   1
   9   4   1 1.27213 0.89953   3
 -10   4   1 107.750 3.59586   3
  10   4  -1 115.035 6.64513   1
 -10   4   1 107.590 3.54006   3
 -10  -4  -1 106.898 4.06382   3
 -10  -4  -1 104.256 4.02577   3
  10  -4   1 107.189 3.51184   3
 -10  -4  -1 112.872 6.64197   1
  10   4  -1 109.583 4.09174   3
 -10   4   1 107.544 4.88080   1
  10  -4   1 107.790 3.75175   1
  10   4  -1 117.556 4.09818   3
  10  -4   1 109.421 3.57028   3
  10  -4   1 105.355 3.68941   1
 -10   4  -1 105.776 3.48271   3
  10  -4  -1 105.936 3.53726   3
 -10   4  -1 104.670 3.50768   3
  10   4   1 105.514 4.06918   3
 -10  -4   1 112.411 6.44485   1
  10   4   1 102.415 4.02699   3
 -10  -4   1 110.938 4.06906   3
 -10  -4   1 111.458 4.07091   3
 -10   4  -1 108.723 4.85658   1
  10  -4  -1 111.306 4.52736   1
  10  -4  -1 107.878 3.63510   3
  10  -4  -1 107.106 4.28416   1
  10   4   1 108.643 6.44395   1
  11   4  -1 0.38814 2.15530   1
 -11   4   1 -0.7255 0.48420   3
 -11   4   1 0.84722 0.49586   3
  11  -4   1 0.84628 0.48699   3
  11   4  -1 1.20840 0.90298   3
 -11  -4  -1 -1.4867 0.83537   3
  11   4  -1 0.24063 0.87544   3
  11  -4   1 -0.5483 0.69353   1
  11  -4   1 0.76021 0.68341   1
  11  -4   1 0.12498 0.53585   3
 -11  -4  -1 3.36655 2.35093   1
 -11   4   1 -0.9403 1.22886   1
 -11  -4  -1 1.09395 0.89830   3
  11  -4  -1 0.86664 1.10333   1
  11   4   1 -0.4976 0.83221   3
  11   4   1 1.57995 2.16763   1
 -11  -4   1 -0.3863 0.94766   3
 -11  -4   1 -0.0973 0.86901   3
  11  -4  -1 0.11903 0.96861   1
  11  -4  -1 -0.2992 0.46741   3
  11   4   1 0.31473 0.91545   3
 -11   4  -1 0.45912 0.43913   3
 -11   4  -1 0.29050 0.47752   3
  11  -4  -1 -0.0169 0.55615   3
 -11   4  -1 3.56955 1.46950   1
 -11  -4   1 0.70157 2.16253   1
  12   4  -1 0.99897 1.02273   3
 -12   4   1 0.70412 0.59969   3
  12   4  -1 0.04910 2.54962   1
 -12  -4  -1 -0.7357 0.87776   3
  12  -4   1 1.51513 0.93074   1
 -12  -4  -1 0.77551 0.96818   3
 -12   4   1 -1.9985 1.39117   1
  12  -4   1 -0.3179 0.59287   3
 -12  -4  -1 -2.3860 2.21831   1
  12  -4   1 0.27387 0.81689   1
  12   4  -1 -0.7970 0.87059   3
  12  -4   1 0.33124 0.55564   3
 -12   4   1 1.32231 0.57429   3
  12   4   1 1.09649 1.14193   3
 -12  -4   1 2.46020 2.46053   1
 -12   4  -1 1.91903 1.55064   1
  12  -4  -1 0.63813 1.25707   1
  12   4   1 -2.6429 2.19118   1
  12  -4  -1 1.72951 1.10590   1
  12   4   1 -0.4994 0.94328   3
 -12   4  -1 0.45755 0.51443   3
 -12   4  -1 0.70989 0.53951   3
 -12  -4   1 -0.2707 0.95221   3
 -12  -4   1 0.01984 0.90116   3
  12  -4  -1 0.03395 0.63798   3
  12  -4  -1 0.53959 0.57224   3
 -13  -4  -1 3.16356 2.70238   1
 -13  -4  -1 2.16918 1.12577   3
  13  -4   1 0.75568 1.11619   1
  13   4  -1 2.53100 1.27817   3
 -13   4   1 1.62175 0.67275   3
 -13   4   1 -0.5218 1.73701   1
 -13   4   1 0.66392 0.68713   3
  13  -4   1 1.17772 0.66466   3
 -13  -4  -1 0.76555 1.09590   3
  13   4  -1 1.64067 2.67958   1
  13   4  -1 2.32934 1.18825   3
  13  -4   1 1.92195 0.76132   3
  13  -4   1 1.90529 1.04308   1
 -13   4  -1 1.42630 0.63434   3
  13   4   1 3.47725 1.20716   3
  13  -4  -1 2.08786 0.70786   3
  13   4   1 4.65562 3.18999   1
 -13   4  -1 2.15149 1.78624   1
 -13   4  -1 1.54510 0.64241   3
  13  -4  -1 1.59347 1.24771   1
 -13  -4   1 2.02401 1.12899   3
  13  -4  -1 1.59028 0.82472   3
 -13  -4   1 1.85165 1.12920   3
  13  -4  -1 2.74380 1.51012   1
  13   4   1 1.71987 1.13661   3
 -13  -4   1 2.83033 2.67090   1
 -14   4   1 491.200 14.8678   3
 -14   4   1 481.906 17.0361   1
  14   4  -1 458.767 15.2701   3
 -14  -4  -1 483.350 15.3902   3
  14  -4   1 486.620 14.7698   3
 -14   4   1 481.879 14.7873   3
  14  -4   1 482.736 15.5212   1
 -14  -4  -1 511.554 19.3122   1
  14   4  -1 480.856 15.3910   3
 -14  -4  -1 466.696 15.2969   3
  14  -4   1 482.790 15.6657   1
  14  -4   1 489.895 14.8560   3
  14   4  -1 481.309 18.9598   1
  14  -4  -1 479.116 15.9623   1
 -14  -4   1 465.939 15.3291   3
  14   4   1 487.011 18.9384   1
  14  -4  -1 483.970 14.9191   3
  14   4   1 463.476 15.3460   3
 -14  -4   1 465.486 15.3004   3
  14  -4  -1 486.345 16.2356   1
 -14   4  -1 483.249 14.7761   3
  14   4   1 480.669 15.3299   3
 -14   4  -1 486.108 14.7461   3
  14  -4  -1 481.354 14.7964   3
 -14   4  -1 490.000 17.0624   1
 -14  -4   1 507.956 19.4048   1
  15  -4   1 3.40432 1.40777   1
 -15  -4  -1 4.79811 1.38680   3
 -15   4   1 5.53653 0.98916   3
 -15   4   1 4.86428 2.43278   1
  15  -4   1 4.10841 1.02026   3
 -15  -4  -1 0.90387 3.37311   1
 -15   4   1 4.31530 0.89438   3
  15  -4   1 0.83682 1.39840   1
 -15  -4  -1 4.97837 1.45703   3
  15   4  -1 0.65769 1.59469   3
  15   4  -1 3.17154 1.40742   3
  15   4  -1 8.46523 3.92991   1
 -15  -4   1 3.13530 1.43143   3
  15   4   1 3.13329 3.32594   1
  15   4   1 0.58796 1.36888   3
 -15   4  -1 5.80782 0.89572   3
 -15   4  -1 5.16418 2.47573   1
  15  -4  -1 5.58028 1.11807   3
 -15   4  -1 6.79146 0.89448   3
 -15  -4   1 8.19378 3.59560   1
  15  -4  -1 5.81910 0.98079   3
  15  -4  -1 3.52122 1.60990   1
  15   4   1 1.94164 1.63522   3
 -15  -4   1 5.27815 1.40121   3
  15  -4  -1 2.48161 1.85058   1
  16   4  -1 175.144 6.44104   3
 -16   4   1 162.580 8.32929   1
 -16  -4  -1 174.930 6.44686   3
  16  -4   1 175.442 5.81086   3
  16   4  -1 168.081 6.49963   3
 -16  -4  -1 172.254 6.40226   3
  16  -4   1 183.525 6.79850   1
 -16  -4  -1 164.570 10.8037   1
 -16   4   1 170.923 5.87772   3
  16  -4   1 177.291 5.95526   3
  16   4  -1 173.707 10.0908   1
 -16   4   1 177.574 5.83183   3
  16  -4   1 184.590 6.98248   1
 -16  -4   1 174.788 6.43034   3
  16   4   1 171.034 6.46767   3
  16  -4  -1 173.765 5.84275   3
  16  -4  -1 183.755 7.28013   1
 -16   4  -1 160.783 8.35550   1
 -16  -4   1 168.957 6.42846   3
 -16  -4   1 169.417 10.3141   1
 -16   4  -1 178.551 5.83212   3
  16  -4  -1 171.163 7.44763   1
  16   4   1 168.787 6.42292   3
 -16   4  -1 174.618 5.76773   3
  16  -4  -1 177.936 6.01917   3
 -17  -4  -1 12.7609 1.84822   3
  17  -4   1 13.7212 2.01686   1
 -17   4   1 18.0776 1.49201   3
  17   4  -1 19.3544 6.99803   1
 -17  -4  -1 13.2057 4.29816   1
 -17   4   1 13.3879 3.09174   1
  17  -4   1 18.7904 1.53453   3
 -17   4   1 15.5673 1.58838   3
  17  -4   1 15.3083 1.87889   1
  17  -4   1 15.2739 1.63933   3
  17   4  -1 14.7539 1.81952   3
  17   4  -1 15.5461 1.93075   3
 -17  -4  -1 11.8310 1.61654   3
  17   4   1 12.8141 1.79712   3
 -17  -4   1 23.9387 4.50816   1
 -17  -4   1 14.8933 1.75767   3
  17  -4  -1 18.2364 1.57809   3
 -17   4  -1 12.3097 2.93376   1
 -17   4  -1 15.0329 1.40617   3
 -17   4  -1 14.4817 1.47206   3
  17   4   1 12.9837 1.76490   3
  17  -4  -1 16.2524 2.28775   1
  17  -4  -1 12.9815 1.39174   3
 -17  -4   1 20.5504 2.13710   3
  17  -4  -1 17.0419 2.45473   1
  18  -4   1 35.9469 2.11728   3
 -18   4   1 28.2376 3.90591   1
  18  -4   1 37.7828 3.03360   1
 -18  -4  -1 24.6498 4.95040   1
 -18  -4  -1 33.3773 2.54139   3
 -18  -4  -1 31.7991 2.47352   3
  18   4  -1 33.1708 2.86294   3
  18   4  -1 35.8824 2.92199   3
  18  -4   1 35.3051 3.18054   1
  18  -4   1 37.3348 2.00465   3
 -18   4   1 31.2991 2.17768   3
 -18   4   1 33.9027 1.93380   3
 -18   4  -1 23.9221 3.88472   1
 -18   4  -1 35.7750 1.96516   3
  18  -4  -1 33.0425 2.02432   3
 -18  -4   1 31.9861 2.50486   3
 -18  -4   1 36.3616 2.58306   3
  18   4   1 28.8768 2.54900   3
  18   4   1 39.0403 2.96638   3
 -18   4  -1 36.1190 1.95324   3
  18  -4  -1 33.3320 2.21641   3
  18  -4  -1 31.9434 3.74765   1
 -18  -4   1 35.4209 5.75888   1
  18  -4  -1 34.3246 3.51083   1
  19  -4   1 106.534 4.06750   3
 -19   4   1 106.000 3.92587   3
 -19  -4  -1 85.7623 8.51734   1
  19   4  -1 102.862 4.58779   3
  19  -4   1 106.500 3.94207   3
 -19  -4  -1 107.850 4.57119   3
  19  -4   1 100.007 4.87325   1
  19   4  -1 104.092 4.65409   3
 -19   4   1 109.404 7.28475   1
  19  -4  -1 106.151 4.16006   3
  19   4   1 111.793 8.75704   1
 -19  -4   1 93.5483 6.27213   3
  19  -4  -1 104.371 3.96561   3
 -19   4  -1 108.228 3.88464   3
 -19  -4   1 110.378 4.75863   3
  19   4   1 104.559 4.59059   3
 -19   4  -1 101.668 7.03878   1
  19  -4  -1 105.562 5.43296   1
  19   4   1 101.243 4.56489   3
  19  -4  -1 104.451 5.73837   1
 -19  -4   1 89.9367 8.44366   1
  20   4  -1 3.94817 4.25953   1
  20  -4   1 0.26323 0.95244   3
 -20  -4  -1 -4.3381 4.03977   1
  20   4  -1 0.66444 1.31611   3
 -20   4   1 -7.8779 2.65283   1
  20  -4   1 0.39754 1.53134   1
 -20   4   1 0.30180 0.85799   3
  20   4  -1 1.10510 1.43719   3
  20  -4   1 1.38713 1.05059   3
 -20  -4  -1 1.20998 1.40031   3
  20  -4   1 -0.4625 1.66540   1
  20   4   1 0.03116 3.94159   1
 -20  -4   1 -0.0125 1.28720   3
 -20   4  -1 0.26905 0.81616   3
  20  -4  -1 -0.1215 1.84385   1
  20   4   1 0.41931 1.31297   3
  20  -4  -1 -0.7719 1.97139   1
  20  -4  -1 -0.0606 0.94601   3
 -20   4  -1 -3.1330 2.95425   1
 -20  -4   1 -3.5671 3.84111   1
  20   4   1 -0.2373 1.33103   3
  20  -4  -1 -0.6503 1.02730   3
  21  -4   1 -2.2437 1.54525   1
  21   4  -1 0.37184 4.40231   1
  21  -4   1 0.58985 1.03481   3
  21   4  -1 0.34304 1.64714   3
  21  -4   1 0.55840 1.53227   1
 -21   4   1 -0.5281 3.21601   1
 -21  -4  -1 -0.6321 1.35950   3
  21   4  -1 2.09587 1.50757   3
  21  -4   1 0.10324 0.98114   3
 -21  -4  -1 -4.1676 4.78241   1
 -21   4   1 0.24046 0.88430   3
 -21  -4   1 0.53843 1.41978   3
  21  -4  -1 -0.9795 0.95783   3
  21   4   1 0.02602 4.32781   1
  21  -4  -1 -1.0828 1.90242   1
 -21   4  -1 0.07185 0.80179   3
 -21  -4   1 -0.5039 5.12210   1
  21  -4  -1 -0.8937 1.03380   3
 -21   4  -1 2.61526 3.60853   1
  21   4   1 0.82427 1.64974   3
  21  -4  -1 -0.2401 2.12310   1
  22   4  -1 8.27487 1.81035   3
  22  -4   1 10.3342 1.32432   3
  22   4  -1 7.87902 4.86470   1
 -22  -4  -1 9.82260 1.69885   3
 -22   4   1 8.50023 4.03319   1
  22  -4   1 9.58406 1.60260   1
  22  -4   1 12.7285 1.44383   3
  22  -4   1 5.62666 1.57530   1
 -22  -4  -1 11.9010 5.17525   1
 -22   4   1 10.3085 1.23766   3
  22   4  -1 13.2923 2.98455   3
  22   4   1 0.20088 4.81444   1
  22  -4  -1 6.97379 2.44825   1
 -22  -4   1 5.74108 5.06140   1
 -22   4  -1 9.47014 4.18382   1
  22  -4  -1 7.05104 1.26601   3
 -22  -4   1 10.6978 1.69526   3
 -22   4  -1 10.4098 1.20814   3
  22  -4  -1 8.98830 2.30301   1
  22  -4  -1 9.86638 1.47927   3
  22   4   1 8.75450 1.80982   3
  23  -4   1 3.53722 1.14652   3
  23   4  -1 0.04062 4.90096   1
 -23   4   1 5.57975 1.07202   3
  23   4  -1 4.44301 1.95989   3
  23  -4   1 2.83553 1.23135   3
 -23  -4  -1 -3.0306 5.15924   1
 -23   4   1 4.90132 3.87297   1
 -23  -4  -1 4.74082 1.47938   3
 -23  -4   1 -0.7948 1.48712   3
  23  -4  -1 2.53125 2.17867   1
  23   4   1 4.06306 1.88572   3
  23   4   1 1.41343 1.12831   3
 -23   4  -1 2.85595 0.97591   3
  23  -4  -1 2.07601 2.10832   1
 -23  -4   1 4.33069 5.32131   1
  23   4   1 0.50408 5.20565   1
  23  -4  -1 4.56821 1.22203   3
 -23   4  -1 -1.3967 3.92129   1
  23  -4  -1 2.29912 1.23839   3
  24   4  -1 -5.7388 5.67540   1
  24   4  -1 -2.6469 1.52700   3
 -24   4   1 -0.8484 0.92566   3
 -24   4   1 3.46094 4.57883   1
 -24  -4  -1 0.77082 1.55472   3
  24  -4   1 1.94660 1.16980   3
  24  -4   1 0.02891 1.06436   3
 -24  -4  -1 -1.0060 6.53681   1
  24  -4  -1 0.50785 1.88679   1
 -24  -4   1 0.67864 1.38923   3
 -24   4  -1 -0.5409 4.37793   1
  24   4   1 3.98944 1.36701   3
 -24   4  -1 0.33457 0.89293   3
  24  -4  -1 -0.1064 1.09921   3
  24   4   1 10.1890 5.66504   1
  24  -4  -1 1.76767 1.89102   1
  24  -4  -1 2.71429 1.25914   3
  24   4   1 -1.3861 1.82227   3
 -24  -4   1 2.72631 5.92480   1
  25  -4   1 -0.3920 1.14061   3
  25  -4   1 -0.2708 1.07196   3
 -25  -4  -1 1.66908 1.66113   3
  25   4  -1 -1.0723 1.86011   3
 -25  -4  -1 -7.5513 7.19322   1
  25   4  -1 -5.8434 6.13502   1
 -25   4   1 4.18730 5.49860   1
 -25  -4   1 -2.0887 1.51734   3
 -25   4  -1 -1.8529 0.84758   3
  25   4   1 2.30065 1.73833   3
  25  -4  -1 -0.0347 1.18137   3
 -25  -4   1 -2.1085 6.50524   1
  25  -4  -1 0.23463 1.24320   3
 -25   4  -1 -1.5177 5.10386   1
  25   4   1 0.09895 1.58272   3
  25   4   1 0.79351 6.67961   1
 -26  -4  -1 35.0110 8.74370   1
  26   4  -1 28.3613 8.13444   1
  26   4  -1 33.6946 2.99110   3
 -26   4   1 24.0154 6.83338   1
  26  -4   1 28.1871 2.42092   3
 -26  -4  -1 32.2960 3.12048   3
  26  -4   1 32.9396 2.37010   3
  26   4  -1 34.4295 3.15336   3
  26   4   1 28.0642 3.09403   3
  26   4   1 31.8803 3.40815   3
 -26   4  -1 23.9512 6.51745   1
  26  -4  -1 33.1721 2.36533   3
 -26  -4   1 29.5571 8.74401   1
 -26  -4   1 29.8172 3.05501   3
  26  -4  -1 36.1264 2.67353   3
  26   4   1 28.7157 8.50274   1
  27   4  -1 -1.9017 8.89666   1
  27  -4   1 -1.6740 1.17548   3
  27  -4   1 0.03439 1.17943   3
 -27  -4  -1 8.84126 15.6842   1
  27   4  -1 1.23317 2.04551   3
 -27   4   1 -4.9092 6.63027   1
  27   4  -1 2.11450 1.90192   3
 -27   4  -1 -3.7683 6.93491   1
 -27  -4   1 2.00538 15.9398   1
  27  -4  -1 -1.3957 1.18636   3
  27   4   1 1.76888 1.99973   3
  27   4   1 7.33749 8.98552   1
  27  -4  -1 -0.9098 1.29701   3
  28   4  -1 85.7402 4.76256   3
  28  -4   1 78.8294 3.72938   3
  28  -4   1 74.8076 3.62099   3
  28  -4  -1 78.0435 3.68027   3
  28   4   1 80.2914 4.71610   3
  28  -4  -1 81.2474 3.88203   3
  29  -4   1 10.1449 1.50113   3
  29   4  -1 13.4138 2.45356   3
  29  -4   1 6.87057 1.50764   3
  29   4   1 11.6867 2.38984   3
  29  -4  -1 11.0457 1.71584   3
  29  -4  -1 6.77790 1.47223   3
   0   5   1 -0.5039 0.37510   3
   0  -5   1 1.19039 0.33794   3
   0  -5  -1 -0.6366 0.81148   1
   0  -5   1 -0.2285 0.72116   1
   0   5  -1 -0.3769 0.34795   3
   0   5  -1 0.19814 0.35444   3
   0  -5  -1 0.06424 0.17159   3
   0  -5  -1 0.28098 0.35011   3
   0   5   1 0.19018 0.82700   1
   0   5  -1 -0.4930 0.74393   1
   0   5   1 -0.1880 0.32234   3
   0  -5   1 0.00872 0.36496   3
  -1  -5  -1 876.704 27.1708   3
  -1   5   1 937.601 27.0815   3
   1   5  -1 924.419 28.4657   1
  -1   5   1 920.099 28.1101   1
   1   5  -1 894.725 27.1351   3
  -1  -5  -1 889.675 28.4719   1
   1  -5   1 865.348 27.6504   1
   1  -5   1 900.245 27.0449   3
   1  -5   1 901.326 27.0429   3
   1   5  -1 904.097 27.1524   3
  -1   5   1 917.614 27.0667   3
  -1  -5   1 909.367 27.1614   3
   1   5   1 898.799 27.1592   3
  -1   5  -1 931.532 27.9424   1
   1  -5  -1 887.922 27.0534   3
   1  -5  -1 894.194 27.0807   3
   1  -5  -1 905.034 28.0050   1
   1   5   1 928.238 28.5871   1
   1   5   1 881.255 27.1554   3
  -1   5  -1 912.761 27.0453   3
  -1   5  -1 897.930 27.0300   3
  -2  -5  -1 116.554 3.73799   3
  -2   5   1 108.249 3.48987   3
   2   5  -1 108.968 3.67428   3
   2   5  -1 111.471 3.69991   3
   2  -5   1 112.646 3.47141   3
  -2  -5  -1 114.512 3.71275   3
  -2   5   1 112.811 4.38770   1
  -2   5   1 108.782 3.50944   3
   2  -5   1 112.678 3.47253   3
   2  -5   1 98.8113 3.74856   1
  -2  -5  -1 121.068 5.19456   1
   2   5  -1 113.506 5.14259   1
   2  -5  -1 119.831 4.28880   1
  -2  -5   1 111.949 3.70466   3
   2   5   1 110.599 3.70448   3
  -2  -5   1 98.8015 3.70191   3
  -2   5  -1 114.311 3.45605   3
  -2   5  -1 111.007 3.46083   3
  -2  -5   1 101.692 4.85173   1
   2  -5  -1 108.993 3.51579   3
  -2   5  -1 110.962 4.13119   1
   2   5   1 113.870 3.71440   3
   2  -5  -1 109.056 3.49674   3
   2   5   1 110.382 5.10492   1
   3   5  -1 304.764 9.49543   3
   3  -5   1 305.866 9.15205   3
  -3  -5  -1 304.818 11.1657   1
   3   5  -1 302.298 9.47066   3
  -3  -5  -1 294.642 9.47394   3
  -3   5   1 309.490 9.20093   3
   3   5  -1 300.561 11.0918   1
  -3   5   1 311.983 9.22068   3
  -3  -5  -1 290.868 9.49483   3
  -3   5   1 302.780 9.94879   1
   3  -5   1 296.167 9.15267   3
   3   5   1 315.463 11.2362   1
   3   5   1 304.549 9.49793   3
   3  -5  -1 306.960 9.23214   3
  -3   5  -1 290.914 9.59497   1
   3  -5  -1 312.499 9.20992   3
  -3   5  -1 301.832 9.13940   3
  -3   5  -1 301.393 9.13560   3
   3  -5  -1 313.472 9.76681   1
  -3  -5   1 311.551 11.0752   1
  -3  -5   1 299.586 9.49152   3
  -3  -5   1 311.078 9.49354   3
   3   5   1 317.010 9.52833   3
   4   5  -1 248.768 9.80135   1
  -4  -5  -1 250.927 9.82217   1
  -4   5   1 244.500 8.26822   1
  -4  -5  -1 249.854 8.01241   3
  -4   5   1 245.576 7.63317   3
  -4   5   1 248.676 7.61857   3
   4   5  -1 250.302 7.97665   3
  -4  -5  -1 255.932 7.99626   3
   4   5  -1 253.907 8.00656   3
   4   5   1 255.401 9.87568   1
  -4  -5   1 284.654 9.94897   1
   4  -5  -1 251.337 7.63289   3
   4  -5  -1 255.391 7.93347   1
  -4   5  -1 246.824 7.79905   1
  -4  -5   1 255.829 8.01206   3
  -4  -5   1 254.297 7.99613   3
   4   5   1 247.185 7.99040   3
   4  -5  -1 256.375 7.85534   1
   4  -5  -1 243.327 7.64324   3
   4   5   1 255.975 8.01003   3
  -5   5   1 10.2391 0.55629   3
  -5   5   1 7.93869 0.97015   1
   5   5  -1 10.6664 1.12216   3
  -5  -5  -1 11.5040 1.12208   3
  -5   5   1 10.5362 0.53092   3
   5   5  -1 9.41464 1.84310   1
  -5  -5  -1 11.0335 2.11411   1
   5   5  -1 11.8200 1.06924   3
   5  -5  -1 10.6031 0.57051   3
   5   5   1 13.0271 1.13258   3
  -5  -5   1 10.8269 1.08114   3
   5   5   1 11.7425 1.11039   3
  -5  -5   1 8.50511 0.94216   3
   5   5   1 9.27195 2.01862   1
  -6   5   1 228.625 6.96339   3
   6   5  -1 242.329 7.47306   3
   6   5  -1 228.429 7.46737   3
  -6  -5  -1 232.784 7.45954   3
   6   5  -1 234.268 9.71082   1
  -6  -5  -1 229.406 7.48121   3
  -6  -5  -1 230.453 9.67702   1
  -6   5   1 219.397 7.64303   1
  -6   5   1 224.861 6.96014   3
  -6  -5   1 226.897 7.46543   3
   6   5   1 229.133 7.45562   3
   6   5   1 242.548 9.77761   1
   6  -5  -1 222.616 6.97197   3
   6   5   1 237.981 7.49054   3
   6  -5  -1 227.546 6.98038   3
  -6  -5   1 234.110 9.60549   1
  -6   5  -1 219.551 7.09088   1
  -6  -5   1 235.246 7.46740   3
  -7   5   1 391.154 11.9309   3
  -7  -5  -1 408.193 12.4895   3
   7   5  -1 399.120 12.4680   3
  -7   5   1 393.126 11.9205   3
  -7  -5  -1 393.862 14.9383   1
  -7  -5  -1 419.944 12.4888   3
   7   5  -1 383.742 12.4106   3
   7  -5   1 392.123 11.8085   3
   7  -5   1 388.395 11.8178   3
   7   5  -1 413.318 15.0560   1
   7   5   1 400.021 12.4672   3
   7   5   1 397.169 12.4515   3
  -7   5  -1 407.796 12.3209   1
   7  -5  -1 394.022 11.9520   3
  -7  -5   1 382.409 14.7335   1
   7   5   1 400.668 14.9580   1
   7  -5  -1 384.016 11.9267   3
  -7  -5   1 387.751 12.4428   3
  -7  -5   1 397.740 12.4442   3
   8  -5   1 35.2609 1.19083   3
  -8   5   1 37.9180 2.29885   1
  -8  -5  -1 31.5402 1.95676   3
  -8   5   1 36.7016 1.31461   3
  -8  -5  -1 31.4691 1.99853   3
  -8   5   1 35.9933 1.34744   3
   8  -5   1 35.5793 1.24217   3
   8   5  -1 41.3177 4.25898   1
  -8  -5  -1 35.8770 4.30804   1
   8   5  -1 36.2436 2.05014   3
   8   5  -1 33.2654 1.95376   3
   8  -5  -1 35.7625 1.33443   3
   8   5   1 34.6569 2.00179   3
   8   5   1 30.5847 1.99252   3
  -8  -5   1 35.9682 2.03289   3
   8   5   1 37.6695 4.18358   1
  -8   5  -1 35.7774 1.14947   3
  -8  -5   1 37.6380 2.02623   3
   8  -5  -1 35.4666 1.39276   3
  -8   5  -1 31.4673 2.01142   1
  -8   5  -1 37.3570 1.14089   3
  -9   5   1 556.532 16.3206   3
  -9   5   1 537.990 16.3405   3
  -9   5   1 549.244 17.3716   1
  -9  -5  -1 567.101 19.9160   1
  -9  -5  -1 548.321 16.8835   3
   9   5  -1 532.799 19.7456   1
   9   5  -1 524.219 16.8367   3
   9   5  -1 538.782 16.8998   3
  -9  -5  -1 539.687 16.9007   3
   9  -5   1 534.904 16.2427   3
   9  -5   1 548.096 16.2834   3
   9   5   1 554.526 16.9172   3
  -9  -5   1 523.075 16.8652   3
  -9   5  -1 541.265 16.2306   3
  -9  -5   1 545.619 16.8872   3
   9  -5  -1 547.795 16.3785   3
  -9   5  -1 555.482 17.1903   1
   9   5   1 536.267 19.7158   1
  -9  -5   1 552.226 19.7605   1
   9   5   1 525.298 16.8616   3
   9  -5  -1 534.942 16.3191   3
 -10  -5  -1 50.7754 2.49858   3
 -10  -5  -1 42.3079 4.89056   1
 -10  -5  -1 48.6019 2.49260   3
  10   5  -1 43.9947 4.78238   1
  10   5  -1 50.1179 2.48860   3
 -10   5   1 53.2824 1.82134   3
  10  -5   1 46.7826 1.72392   3
  10  -5   1 50.2762 1.80392   3
 -10   5   1 52.9110 1.87712   3
  10   5  -1 52.7627 2.52444   3
 -10   5   1 50.0909 2.97997   1
  10  -5  -1 51.8995 1.91594   3
  10  -5  -1 44.8197 2.00250   1
  10   5   1 50.1022 2.52155   3
 -10   5  -1 49.0247 1.73050   3
  10  -5  -1 55.4207 2.11449   1
 -10  -5   1 52.0552 2.49252   3
  10   5   1 53.6635 4.95386   1
 -10  -5   1 41.6108 4.65695   1
  10   5   1 44.3944 2.45504   3
  10  -5  -1 51.3364 1.82758   3
 -10   5  -1 49.0506 2.90576   1
 -10   5  -1 49.8137 1.70255   3
 -10  -5   1 50.8386 2.50029   3
  11   5  -1 15.4114 1.60464   3
  11   5  -1 13.7292 3.04258   1
  11  -5   1 10.9026 0.91274   3
 -11   5   1 10.1337 1.65873   1
 -11  -5  -1 9.59713 1.31139   3
 -11  -5  -1 7.19469 2.88172   1
 -11   5   1 12.5037 0.96118   3
  11   5  -1 10.8714 1.34765   3
  11  -5   1 11.7256 0.82281   3
 -11  -5  -1 9.36923 1.27410   3
  11  -5  -1 13.8729 1.06357   3
  11  -5  -1 13.2346 1.34907   1
 -11   5  -1 11.1331 0.80136   3
 -11   5  -1 13.0746 0.75752   3
  11   5   1 8.30063 1.27770   3
  11   5   1 9.24514 2.90115   1
  11   5   1 11.4240 1.34165   3
  11  -5  -1 15.0474 1.27014   1
 -11   5  -1 10.6142 1.64929   1
  11  -5  -1 11.6414 0.88202   3
 -11  -5   1 9.65566 1.30018   3
 -11  -5   1 15.1487 3.14810   1
 -11  -5   1 11.1843 1.34759   3
  12  -5   1 174.791 5.62933   3
 -12   5   1 186.235 5.67896   3
 -12  -5  -1 181.931 9.60768   1
  12   5  -1 184.723 9.60569   1
  12   5  -1 173.979 6.29951   3
 -12  -5  -1 172.042 6.24598   3
 -12   5   1 167.514 7.16299   1
 -12  -5  -1 172.067 6.27948   3
  12   5  -1 178.695 6.26756   3
  12  -5   1 173.622 5.55864   3
  12  -5  -1 177.044 6.18355   1
  12  -5  -1 176.833 6.07203   1
 -12   5  -1 180.107 5.53676   3
 -12  -5   1 186.157 6.32239   3
 -12   5  -1 171.329 5.56008   3
  12   5   1 175.848 6.26825   3
  12  -5  -1 184.141 5.73800   3
  12   5   1 170.789 6.28620   3
 -12   5  -1 175.208 7.12085   1
 -12  -5   1 180.944 6.30850   3
 -12  -5   1 168.229 9.32432   1
  12   5   1 175.334 9.46162   1
  12  -5  -1 179.397 5.62578   3
 -13   5   1 94.8611 3.19060   3
  13  -5   1 89.5900 3.23573   3
 -13   5   1 92.5280 3.25199   3
 -13  -5  -1 89.9052 3.93666   3
 -13  -5  -1 99.7964 4.08939   3
  13   5  -1 87.7397 3.92892   3
 -13   5   1 84.3741 5.02061   1
 -13  -5  -1 96.2733 7.18863   1
  13   5  -1 94.4907 3.98510   3
  13  -5   1 92.0197 3.14092   3
  13   5  -1 83.1169 6.97214   1
 -13   5  -1 94.2475 5.03061   1
 -13  -5   1 90.1298 3.92960   3
  13  -5  -1 90.4775 3.75892   1
 -13   5  -1 87.0715 3.12794   3
  13   5   1 98.1697 7.29861   1
 -13   5  -1 95.6173 3.11049   3
  13   5   1 88.2172 3.95754   3
 -13  -5   1 92.9879 7.23487   1
  13  -5  -1 90.1357 3.88536   1
  13   5   1 97.7903 3.98025   3
 -13  -5   1 89.7678 3.93837   3
  13  -5  -1 90.7165 3.18551   3
  13  -5  -1 91.6564 3.31523   3
 -14   5   1 102.959 3.57844   3
 -14  -5  -1 101.738 7.69819   1
 -14   5   1 103.126 5.61374   1
  14   5  -1 102.860 4.33907   3
 -14   5   1 104.036 3.51430   3
  14  -5   1 95.9763 3.45358   3
  14   5  -1 113.259 8.02329   1
  14   5  -1 99.2120 4.28581   3
 -14  -5  -1 94.2065 4.27193   3
  14  -5   1 100.759 3.59118   3
 -14  -5  -1 99.0829 4.24228   3
  14   5   1 98.2831 4.30827   3
 -14   5  -1 105.286 3.44882   3
 -14  -5   1 105.370 4.32511   3
  14   5   1 100.726 4.31253   3
  14  -5  -1 98.5817 3.52965   3
 -14   5  -1 93.0141 5.46621   1
  14  -5  -1 104.291 4.34657   1
 -14  -5   1 104.301 4.46458   3
 -14   5  -1 95.6009 3.45704   3
  14   5   1 98.3990 7.57289   1
 -14  -5   1 108.552 8.00984   1
  14  -5  -1 98.2869 4.17652   1
  14  -5  -1 100.798 3.65972   3
 -15   5   1 39.9944 1.97109   3
  15  -5   1 39.9937 1.91668   3
 -15  -5  -1 38.1102 2.73581   3
 -15   5   1 47.8655 4.12724   1
 -15  -5  -1 42.6054 5.41986   1
 -15  -5  -1 35.3099 2.64266   3
  15   5  -1 36.8748 3.01738   3
  15  -5   1 41.4868 2.07471   3
  15   5  -1 37.1538 2.77256   3
 -15   5   1 38.1712 1.88004   3
  15   5  -1 30.0507 5.16123   1
  15   5   1 32.8864 2.74278   3
  15  -5  -1 41.9881 2.69563   1
 -15  -5   1 37.7997 5.35066   1
 -15  -5   1 38.2167 2.76306   3
 -15   5  -1 40.9100 4.16143   1
  15  -5  -1 42.1019 2.16133   3
 -15   5  -1 38.4931 1.82328   3
 -15   5  -1 38.7832 1.85775   3
 -15  -5   1 38.6734 2.73913   3
  15   5   1 40.0454 2.78355   3
  15  -5  -1 39.1691 2.82542   1
  15  -5  -1 38.8941 1.90352   3
  15   5   1 32.8922 5.31576   1
 -16  -5  -1 102.063 4.47820   3
  16   5  -1 100.635 4.49520   3
  16   5  -1 99.2428 4.42737   3
  16  -5   1 99.2299 3.72974   3
 -16   5   1 96.2609 3.68050   3
 -16  -5  -1 103.968 4.43535   3
  16   5  -1 98.4023 8.09902   1
  16  -5   1 100.112 3.61240   3
 -16  -5  -1 108.371 8.53867   1
 -16   5   1 103.067 6.21520   1
 -16   5   1 97.8569 3.61541   3
  16  -5  -1 103.208 3.82816   3
  16  -5  -1 98.1212 4.41206   1
 -16  -5   1 99.1214 9.09650   1
  16  -5  -1 97.7500 4.46975   1
  16   5   1 105.986 4.69810   3
  16   5   1 111.888 8.28845   1
 -16   5  -1 103.558 3.55782   3
  16   5   1 104.970 4.68175   3
 -16   5  -1 99.8552 3.59908   3
 -16   5  -1 98.9321 6.26618   1
 -16  -5   1 108.677 4.49263   3
  16  -5  -1 98.9610 3.63748   3
 -16  -5   1 100.250 4.44887   3
 -17   5   1 38.3078 1.92778   3
 -17  -5  -1 40.3175 2.67183   3
 -17   5   1 32.0488 3.71565   1
  17   5  -1 46.3245 5.84675   1
 -17  -5  -1 40.3607 5.88888   1
  17  -5   1 35.6910 2.07222   3
  17  -5   1 41.2727 1.95670   3
  17   5  -1 34.6883 2.79973   3
 -17  -5  -1 33.0046 2.70562   3
  17   5  -1 43.5022 2.90496   3
 -17   5   1 35.5943 1.95952   3
 -17  -5   1 36.7254 2.90414   3
  17  -5  -1 40.1343 2.89801   1
  17  -5  -1 35.5546 2.69931   1
  17   5   1 37.8641 2.84781   3
  17  -5  -1 36.9232 1.95232   3
 -17   5  -1 37.7185 1.83658   3
 -17  -5   1 37.9990 3.01119   3
 -17   5  -1 45.3736 4.68714   1
  17   5   1 34.9768 2.77957   3
  17  -5  -1 37.7240 2.20653   3
 -17  -5   1 33.5792 5.14700   1
 -17   5  -1 38.9490 1.85782   3
  17   5   1 36.4758 5.33905   1
 -18  -5  -1 206.893 7.61790   3
 -18   5   1 211.068 9.75717   1
 -18   5   1 203.907 6.82104   3
 -18  -5  -1 212.856 12.8574   1
  18   5  -1 229.068 12.7308   1
 -18  -5  -1 210.209 7.61560   3
  18   5  -1 216.166 7.66833   3
  18  -5   1 207.110 6.80628   3
  18  -5   1 212.716 6.93348   3
  18   5  -1 222.541 7.76093   3
  18   5   1 204.443 12.6416   1
 -18  -5   1 207.395 7.60135   3
 -18   5  -1 202.157 6.74282   3
 -18   5  -1 197.944 7.00968   3
 -18  -5   1 208.511 12.1737   1
 -18   5  -1 208.204 9.70083   1
  18   5   1 205.103 7.64654   3
  18  -5  -1 203.857 7.59416   1
  18   5   1 212.717 7.66178   3
 -18  -5   1 207.517 7.61237   3
  18  -5  -1 217.273 7.03498   3
  18  -5  -1 204.500 6.86126   3
  18  -5  -1 205.174 7.47803   1
  19   5  -1 22.7874 5.22805   1
  19  -5   1 15.6642 1.72165   3
  19   5  -1 21.5714 2.30293   3
 -19  -5  -1 12.7941 4.79936   1
 -19   5   1 22.4530 3.60241   1
 -19   5   1 19.5365 1.55346   3
 -19  -5  -1 14.7703 1.95282   3
  19   5  -1 16.4868 2.08492   3
  19  -5   1 19.3250 1.60608   3
  19  -5  -1 21.8884 1.63009   3
 -19  -5   1 22.5103 5.26389   1
 -19   5  -1 19.2309 1.44466   3
 -19  -5   1 22.3170 2.36325   3
 -19  -5   1 20.2726 2.36222   3
  19  -5  -1 20.5128 1.83355   3
  19   5   1 14.4369 1.93190   3
  19  -5  -1 16.4078 1.83399   1
 -19   5  -1 14.7490 3.28370   1
  19  -5  -1 22.8539 2.27029   1
  19   5   1 14.7948 2.02047   3
 -20   5   1 13.2554 3.51388   1
  20  -5   1 16.0546 1.46878   3
 -20  -5  -1 3.80975 5.44211   1
  20  -5   1 16.6007 1.71580   3
 -20  -5  -1 14.7540 2.05430   3
  20   5  -1 17.1700 2.09628   3
  20   5  -1 17.0258 2.01145   3
 -20   5  -1 17.3613 1.43865   3
 -20  -5   1 7.71822 5.33361   1
  20  -5  -1 14.0103 1.45494   3
  20  -5  -1 16.8851 1.88370   1
  20  -5  -1 15.8789 1.56703   3
 -20  -5   1 14.3809 1.88960   3
  20  -5  -1 13.8101 1.50599   1
 -20   5  -1 18.8195 3.72332   1
  20   5   1 14.1687 2.02534   3
  20   5   1 16.8592 2.03809   3
  20   5   1 5.61572 7.31059   1
  21  -5   1 2.00399 0.95536   3
  21   5  -1 1.84320 1.47864   3
 -21  -5  -1 2.71267 1.59491   3
  21   5  -1 6.16991 6.73685   1
  21   5  -1 1.86579 1.80391   3
 -21  -5  -1 -1.5190 4.88581   1
  21  -5   1 1.83877 1.04727   3
 -21   5   1 5.65253 3.43074   1
  21  -5  -1 3.06275 1.15209   3
 -21  -5   1 3.86654 4.85558   1
  21   5   1 3.40924 1.66904   3
  21  -5  -1 -0.2001 0.91202   3
  21   5   1 3.44168 1.89405   3
 -21  -5   1 0.22226 1.37250   3
 -21   5  -1 2.29603 0.82229   3
 -21   5  -1 1.19748 3.24997   1
  21   5   1 7.11895 4.32059   1
 -22  -5  -1 0.37057 5.12905   1
  22  -5   1 9.49491 1.31046   3
  22   5  -1 12.4421 5.58926   1
  22   5  -1 11.3507 2.00911   3
 -22   5   1 10.6156 3.87680   1
  22  -5   1 10.9747 1.22132   3
 -22  -5  -1 9.76784 1.80190   3
  22   5  -1 16.3268 2.07696   3
  22   5   1 5.92631 5.38904   1
 -22   5  -1 10.8762 1.08944   3
 -22  -5   1 11.7768 1.94908   3
  22   5   1 12.2570 2.00181   3
 -22   5  -1 7.64182 3.92438   1
  22  -5  -1 11.4400 1.27179   3
  22  -5  -1 12.8948 1.47238   3
  22   5   1 8.95657 1.89138   3
 -22  -5   1 5.88199 5.28760   1
 -23  -5  -1 39.8503 7.82869   1
  23   5  -1 46.8615 3.41243   3
  23  -5   1 43.3447 2.30851   3
 -23  -5  -1 43.8002 3.32247   3
 -23   5   1 34.1218 5.19621   1
  23   5  -1 43.7719 7.42459   1
  23  -5   1 40.5713 2.42986   3
  23   5  -1 45.9712 3.59377   3
  23   5   1 35.0120 3.03668   3
 -23  -5   1 40.9285 3.02611   3
 -23  -5   1 34.0040 7.39856   1
  23   5   1 44.2682 3.28958   3
 -23   5  -1 33.8272 5.25358   1
  23   5   1 47.3285 7.37399   1
  23  -5  -1 42.5110 2.50736   3
  23  -5  -1 44.5415 2.41439   3
  24  -5   1 29.0478 1.98192   3
  24  -5   1 33.0070 2.16294   3
 -24   5   1 19.3110 5.05590   1
 -24  -5  -1 25.0700 2.59767   3
  24   5  -1 27.3661 7.32927   1
 -24  -5  -1 11.2433 7.00353   1
  24   5  -1 31.0280 3.36273   3
 -24  -5   1 28.0117 2.99018   3
  24   5   1 22.3546 3.79077   3
 -24  -5   1 27.2281 7.32090   1
  24   5   1 16.9679 6.18098   1
  24  -5  -1 28.8784 2.10208   3
  24  -5  -1 28.7660 2.26246   3
  24   5   1 29.3951 2.90922   3
 -24   5  -1 22.2625 5.12900   1
 -25  -5  -1 0.43873 1.44699   3
  25   5  -1 -4.2823 6.65134   1
  25   5  -1 -0.1978 2.02889   3
 -25   5   1 7.15539 5.06872   1
 -25  -5  -1 0.94522 7.14149   1
  25  -5   1 1.78023 1.16962   3
  25   5  -1 4.01508 2.95832   3
  25  -5   1 0.10131 1.03297   3
  25   5   1 -0.0378 1.76564   3
 -25  -5   1 -1.7322 1.60834   3
 -25   5  -1 6.72075 5.22045   1
  25  -5  -1 1.41278 1.10888   3
  25  -5  -1 2.25964 1.24599   3
 -25  -5   1 -3.6394 8.04674   1
  25   5   1 7.86582 6.72324   1
  26   5  -1 11.0476 2.36178   3
 -26  -5  -1 9.51922 1.93197   3
  26   5  -1 0.44746 7.65564   1
 -26   5   1 11.4027 6.11201   1
  26  -5   1 13.4032 1.49309   3
  26  -5   1 13.2917 1.40559   3
 -26  -5  -1 6.74117 9.67062   1
  26   5   1 7.65886 8.11961   1
  26  -5  -1 11.8518 1.46863   3
 -26  -5   1 22.0143 8.86268   1
  26   5   1 10.6793 2.42436   3
 -26  -5   1 7.99440 2.05788   3
  26  -5  -1 11.9811 1.56795   3
 -26   5  -1 11.4065 6.45903   1
  27  -5   1 2.66789 1.21058   3
  27   5  -1 1.08526 9.73017   1
  27  -5   1 1.11743 1.11783   3
 -27   5   1 8.14721 6.94219   1
  27   5  -1 1.97843 2.07044   3
  27  -5  -1 4.71244 1.24015   3
  27   5   1 1.09084 2.60469   3
  27   5   1 3.34027 2.20004   3
 -27   5  -1 -0.7860 6.76481   1
  27   5   1 -0.1833 9.34379   1
  27  -5  -1 1.25813 1.23327   3
  28   5  -1 13.7151 2.33912   3
  28  -5   1 10.0223 1.38202   3
  28  -5   1 14.3879 1.55022   3
  28   5   1 11.8489 2.43212   3
  28  -5  -1 14.8487 1.68072   3
  28  -5  -1 11.5123 1.45144   3
   0   6   1 264.590 8.26212   3
   0   6   1 271.528 8.26999   3
   0  -6   1 273.132 9.33671   1
   0   6  -1 272.572 8.25761   3
   0   6  -1 265.541 8.23412   3
   0   6  -1 275.868 9.57721   1
   0  -6   1 237.797 8.21118   3
   0   6   1 273.895 9.70804   1
   0  -6  -1 264.694 9.55645   1
   0  -6  -1 264.312 8.27966   3
   0  -6   1 271.057 8.26094   3
  -1  -6  -1 101.767 4.73777   1
   1   6  -1 91.5871 3.20315   3
   1  -6   1 92.4096 3.88776   1
   1   6  -1 92.2720 3.21075   3
  -1   6   1 91.7214 3.11524   3
   1  -6   1 94.8675 3.11220   3
   1   6  -1 90.5872 4.53459   1
  -1  -6  -1 97.2020 3.25708   3
  -1   6   1 94.5371 3.14049   3
  -1   6   1 94.7842 4.30865   1
   1  -6   1 93.0705 3.10193   3
  -1  -6   1 89.5245 3.21047   3
  -1  -6   1 96.9662 4.48277   1
  -1   6  -1 97.8482 3.09741   3
  -1   6  -1 98.6231 3.11320   3
  -1   6  -1 98.1296 4.18445   1
   1   6   1 94.5612 4.74360   1
   1  -6  -1 93.2288 3.15144   3
   1   6   1 94.3506 3.25733   3
   1  -6  -1 90.6956 3.10966   3
   1   6   1 98.0761 3.23842   3
   1  -6  -1 95.2071 4.19676   1
  -2   6   1 93.8248 2.95395   3
  -2  -6  -1 86.4223 3.15983   3
   2   6  -1 82.4850 3.10997   3
  -2  -6  -1 86.4214 3.13425   3
   2   6  -1 86.8622 4.62281   1
   2  -6   1 94.2431 2.91484   3
  -2   6   1 86.5736 3.97034   1
  -2   6   1 91.7687 2.93284   3
  -2  -6  -1 93.5006 4.72290   1
   2   6  -1 85.9125 3.13657   3
   2  -6   1 91.8261 2.91888   3
   2  -6   1 88.5797 3.39866   1
   2   6   1 81.6452 4.60015   1
   2  -6  -1 90.8895 2.97264   3
  -2   6  -1 91.8870 3.82267   1
   2  -6  -1 92.6181 3.86203   1
   2   6   1 86.4325 3.13153   3
   2   6   1 90.6745 3.16086   3
   2  -6  -1 88.8472 2.93036   3
  -2   6  -1 95.9638 2.90192   3
  -2  -6   1 81.2673 3.14568   3
  -2   6  -1 97.2547 2.91826   3
  -2  -6   1 90.1275 4.49900   1
   3   6  -1 74.3002 4.46267   1
   3  -6   1 80.2953 2.55779   3
   3  -6   1 79.4000 2.56428   3
  -3  -6  -1 83.4172 4.65991   1
   3   6  -1 75.9861 2.90959   3
  -3   6   1 84.2901 3.57308   1
  -3   6   1 80.8440 2.59287   3
  -3   6   1 80.5649 2.63116   3
  -3  -6  -1 77.3634 2.90579   3
   3   6  -1 75.6203 2.89057   3
  -3  -6  -1 87.2424 3.00236   3
   3  -6  -1 83.3787 3.31669   1
  -3   6  -1 78.2986 3.26925   1
   3  -6  -1 77.8162 2.63516   3
  -3  -6   1 86.5507 4.53868   1
   3   6   1 85.8146 2.96027   3
  -3  -6   1 74.5405 2.88851   3
  -3   6  -1 79.5776 2.54158   3
  -3  -6   1 76.4049 2.91936   3
   3  -6  -1 78.8842 2.60468   3
   3   6   1 82.1745 2.94579   3
  -3   6  -1 81.6285 2.54747   3
   3   6   1 79.5353 4.63467   1
  -4   6   1 103.339 3.19899   3
  -4   6   1 100.907 3.16023   3
  -4  -6  -1 98.2722 3.58090   3
   4   6  -1 94.9437 5.35765   1
  -4   6   1 96.8262 3.98280   1
   4   6  -1 101.573 3.56543   3
   4  -6   1 101.986 3.10045   3
   4  -6   1 103.049 3.09105   3
   4   6  -1 100.340 3.59867   3
  -4  -6  -1 90.4603 5.37401   1
  -4  -6  -1 92.6569 3.59049   3
  -4   6  -1 102.211 3.66648   1
  -4  -6   1 102.926 3.59845   3
  -4  -6   1 99.4317 3.60750   3
   4   6   1 97.1452 5.46759   1
  -4  -6   1 102.598 5.36550   1
   4  -6  -1 99.1703 3.21021   3
  -4   6  -1 106.299 3.06765   3
   4   6   1 98.7860 3.60906   3
  -4   6  -1 104.110 3.06347   3
   4  -6  -1 99.1922 3.17253   3
   4  -6  -1 105.444 3.59764   1
   4   6   1 99.4109 3.60125   3
  -5   6   1 49.2953 1.66626   3
  -5  -6  -1 51.9861 4.21890   1
  -5   6   1 48.1771 2.45754   1
  -5  -6  -1 54.2780 2.31715   3
   5   6  -1 47.8583 2.22216   3
   5   6  -1 48.2785 2.21435   3
  -5  -6  -1 54.9689 2.21213   3
   5   6  -1 54.0442 4.23713   1
  -5   6   1 49.4218 1.69900   3
   5   6   1 57.0006 2.24525   3
   5   6   1 52.4607 2.28176   3
  -5   6  -1 49.9878 1.98289   1
  -5  -6   1 48.9830 2.27179   3
  -5  -6   1 46.2881 3.96937   1
   5  -6  -1 51.9168 1.69665   3
   5  -6  -1 47.7433 1.72122   3
   5   6   1 53.8498 4.29659   1
  -5  -6   1 48.1619 2.21630   3
  -6   6   1 6.54717 0.49679   3
  -6   6   1 7.71988 1.03215   1
   6   6  -1 4.58580 0.99717   3
  -6  -6  -1 5.01512 1.05257   3
  -6  -6  -1 6.02641 1.02467   3
  -6   6   1 6.68476 0.53643   3
   6   6  -1 5.41331 0.85795   3
   6   6  -1 7.30130 2.33924   1
  -6  -6  -1 4.82906 2.18160   1
   6   6   1 6.61282 1.02046   3
   6   6   1 4.69491 2.35444   1
   6   6   1 7.54309 1.04322   3
  -6  -6   1 5.26843 1.01048   3
   6  -6  -1 6.63907 0.54110   3
  -6  -6   1 7.06757 2.24441   1
  -6   6  -1 7.38395 0.65561   1
  -6  -6   1 6.20678 1.01371   3
   6  -6  -1 7.38185 0.57331   3
   7   6  -1 60.6765 5.02741   1
  -7  -6  -1 60.1778 5.04419   1
  -7  -6  -1 55.0547 2.67753   3
   7   6  -1 62.9363 2.69815   3
  -7   6   1 59.6738 1.96655   3
  -7   6   1 59.2333 2.83623   1
  -7   6   1 58.9119 1.95834   3
   7   6  -1 58.8553 2.66677   3
  -7  -6  -1 66.9863 2.64629   3
   7   6   1 61.3436 2.61195   3
  -7  -6   1 66.1245 2.74015   3
   7   6   1 60.2341 2.70310   3
   7  -6  -1 58.0789 1.99846   3
   7   6   1 54.2188 4.88562   1
  -7  -6   1 61.7351 2.71329   3
  -7  -6   1 59.6905 4.85112   1
   7  -6  -1 59.1627 1.98833   3
   8   6  -1 7.27650 2.65893   1
  -8  -6  -1 5.15797 1.07018   3
   8   6  -1 3.65005 1.04061   3
  -8  -6  -1 2.59897 2.34070   1
  -8   6   1 3.76849 0.40074   3
   8   6  -1 3.48941 1.06512   3
  -8  -6  -1 2.45353 1.02811   3
  -8   6   1 3.25062 0.37440   3
  -8   6  -1 3.77360 0.69287   1
   8   6   1 3.34455 1.07705   3
  -8  -6   1 2.91886 0.99044   3
  -8  -6   1 3.40298 1.07249   3
  -8  -6   1 2.02631 2.32006   1
   8  -6  -1 4.91250 0.55684   3
   8   6   1 5.42148 2.54606   1
   8  -6  -1 3.82434 0.44396   3
   8   6   1 2.66483 1.03606   3
   9  -6   1 19.3979 0.68002   3
  -9   6   1 19.0847 0.91606   3
  -9   6   1 18.9387 0.85912   3
   9  -6   1 20.5206 0.71045   3
  -9  -6  -1 20.4769 3.07315   1
  -9  -6  -1 24.5899 1.76420   3
   9   6  -1 15.0461 3.16810   1
   9   6  -1 16.2379 1.70148   3
  -9  -6  -1 17.3480 1.72352   3
   9   6  -1 18.1368 1.75036   3
  -9  -6   1 20.7632 1.53033   3
  -9  -6   1 12.6198 3.11315   1
  -9  -6   1 21.4325 1.71586   3
   9   6   1 19.5059 1.73054   3
  -9   6  -1 19.0557 1.55171   1
   9   6   1 22.0552 1.80599   3
   9  -6  -1 19.6271 0.90955   3
   9  -6  -1 20.5788 0.98942   3
   9   6   1 14.1313 3.10291   1
 -10  -6  -1 22.2186 3.69180   1
 -10  -6  -1 26.1963 1.94402   3
  10   6  -1 26.3143 1.92201   3
  10   6  -1 25.2367 1.91863   3
 -10   6   1 24.1791 1.09476   3
 -10   6   1 25.5280 2.21076   1
  10  -6   1 22.9362 0.95520   3
  10  -6   1 23.4930 0.90442   3
  10   6  -1 22.7439 3.38459   1
 -10  -6  -1 24.3420 1.88024   3
 -10   6   1 24.9401 1.04145   3
 -10  -6   1 23.4499 3.60616   1
 -10  -6   1 24.0774 1.88268   3
  10   6   1 18.4892 3.44637   1
 -10   6  -1 24.1632 1.98061   1
 -10  -6   1 26.4076 1.91225   3
  10  -6  -1 23.7688 1.17485   3
  10   6   1 25.8546 1.93883   3
  10  -6  -1 24.4950 1.08301   3
  10   6   1 26.8727 1.93228   3
 -11  -6  -1 7.87900 3.08225   1
 -11  -6  -1 9.47798 1.37585   3
  11   6  -1 16.2247 1.76116   3
 -11   6   1 14.5948 1.72183   1
 -11   6   1 12.6758 0.88256   3
 -11   6   1 12.2997 0.81012   3
 -11  -6  -1 10.3691 1.42743   3
  11  -6   1 12.0929 0.69731   3
  11   6  -1 12.7972 3.31100   1
  11   6  -1 12.1321 1.43401   3
  11  -6   1 13.3651 0.78180   3
  11   6   1 13.5165 3.22262   1
 -11   6  -1 13.1537 0.59614   3
 -11  -6   1 13.7690 1.49427   3
  11  -6  -1 12.3195 0.96415   3
 -11   6  -1 12.1648 0.61100   3
 -11  -6   1 12.1008 3.13594   1
  11  -6  -1 12.7392 0.84621   3
 -11   6  -1 17.4773 2.04393   1
  11   6   1 9.78615 1.38003   3
 -11  -6   1 10.5023 1.43352   3
  11   6   1 9.65087 1.38328   3
  12  -6   1 93.6832 2.98185   3
  12   6  -1 91.3101 3.91320   3
 -12  -6  -1 94.1601 7.28937   1
 -12   6   1 91.1918 3.10492   3
 -12   6   1 91.3250 3.05110   3
  12  -6   1 87.9890 3.04175   3
 -12   6   1 93.1874 4.57903   1
 -12  -6  -1 94.5652 4.04945   3
 -12  -6  -1 93.2861 3.96421   3
  12   6  -1 87.4696 7.05981   1
  12   6  -1 92.4579 3.94186   3
  12   6   1 94.9290 4.01062   3
 -12  -6   1 97.5796 3.98455   3
 -12  -6   1 94.7067 7.15778   1
 -12   6  -1 90.3643 4.41082   1
 -12  -6   1 95.5949 3.97592   3
  12  -6  -1 86.2081 3.06563   3
  12   6   1 93.5349 3.94391   3
  12  -6  -1 90.3664 3.18381   3
  12   6   1 88.3009 7.08380   1
 -12   6  -1 90.0743 2.93535   3
 -13  -6  -1 256.694 8.59535   3
 -13   6   1 244.766 7.74222   3
 -13  -6  -1 254.303 8.63817   3
  13  -6   1 251.162 7.75665   3
 -13   6   1 248.550 7.79301   3
  13   6  -1 245.510 8.60503   3
  13   6  -1 224.976 8.49788   3
 -13  -6  -1 279.176 12.7453   1
  13   6  -1 247.697 12.3819   1
  13  -6   1 255.267 7.69331   3
 -13   6   1 243.575 9.44108   1
 -13  -6   1 253.251 8.61698   3
 -13  -6   1 262.115 12.5246   1
 -13  -6   1 252.891 8.60658   3
  13   6   1 248.117 8.59926   3
  13   6   1 254.967 8.64079   3
  13  -6  -1 244.769 7.87300   3
 -13   6  -1 250.152 7.66200   3
  13  -6  -1 249.445 7.77467   3
 -13   6  -1 253.736 9.32332   1
  13   6   1 244.194 12.2925   1
 -14   6   1 123.701 4.23278   3
  14  -6   1 130.505 4.19119   3
 -14  -6  -1 144.167 9.23147   1
 -14  -6  -1 135.372 5.18826   3
 -14   6   1 122.814 4.28634   3
  14   6  -1 129.413 9.03572   1
 -14  -6  -1 137.671 5.26197   3
  14   6  -1 130.575 5.17833   3
  14   6  -1 131.895 5.23894   3
  14  -6   1 126.162 4.27870   3
 -14   6   1 121.811 6.11344   1
 -14  -6   1 126.482 5.17122   3
 -14  -6   1 131.598 8.98944   1
 -14  -6   1 131.458 5.19721   3
  14  -6  -1 127.999 4.27262   3
  14   6   1 143.186 8.94367   1
  14   6   1 124.394 5.18201   3
 -14   6  -1 127.673 4.15586   3
  14  -6  -1 129.139 4.40081   3
  14   6   1 133.972 5.22291   3
 -14   6  -1 130.481 6.04760   1
 -15  -6  -1 63.9227 3.65702   3
  15  -6   1 68.5115 2.62901   3
 -15  -6  -1 70.9127 3.61229   3
  15   6  -1 66.1039 3.59949   3
 -15   6   1 75.7142 4.94703   1
 -15   6   1 63.6661 2.58891   3
  15   6  -1 60.2830 7.01985   1
 -15  -6  -1 74.1983 7.49356   1
 -15   6   1 69.7399 2.54645   3
  15   6  -1 69.4083 3.61686   3
  15  -6   1 68.1240 2.50668   3
 -15  -6   1 69.8465 3.55939   3
  15   6   1 72.3454 3.87117   3
 -15  -6   1 66.6421 3.59503   3
  15  -6  -1 66.1386 2.57612   3
 -15   6  -1 67.7138 2.45312   3
  15   6   1 66.2069 3.56585   3
 -15   6  -1 65.5824 4.62004   1
 -15  -6   1 69.3794 7.35855   1
  15  -6  -1 67.4224 2.73873   3
  15   6   1 73.2336 7.34155   1
  16   6  -1 31.1195 2.72625   3
 -16   6   1 34.1661 1.66686   3
 -16   6   1 32.1120 1.71523   3
  16  -6   1 36.0236 1.65243   3
  16   6  -1 33.4468 2.75198   3
 -16  -6  -1 37.4638 5.41151   1
  16   6  -1 32.9569 5.27104   1
 -16   6   1 29.2969 3.33121   1
  16  -6   1 34.6785 1.81508   3
 -16  -6  -1 30.4070 2.60662   3
 -16  -6  -1 34.0253 2.76236   3
  16   6   1 30.7680 5.38195   1
  16   6   1 35.6876 2.76142   3
 -16   6  -1 34.4713 3.81509   1
 -16  -6   1 28.0959 5.30676   1
 -16  -6   1 30.2631 2.68069   3
  16  -6  -1 35.0177 1.75853   3
  16  -6  -1 33.1960 1.97741   3
 -16  -6   1 34.6124 2.68802   3
 -16   6  -1 34.5215 1.55572   3
  16   6   1 33.0340 2.80377   3
  17   6  -1 28.0787 2.55420   3
 -17   6   1 25.9221 3.28653   1
 -17  -6  -1 14.3960 4.99122   1
 -17  -6  -1 29.8722 2.62492   3
  17  -6   1 22.6210 1.43143   3
  17   6  -1 19.9540 4.64517   1
  17  -6   1 20.8198 1.54077   3
  17   6  -1 22.7199 2.49644   3
 -17  -6  -1 25.1949 2.38117   3
 -17   6   1 22.4483 1.46662   3
 -17   6   1 23.4692 1.41265   3
  17   6   1 22.2896 2.51138   3
  17   6   1 28.3525 2.88607   3
  17   6   1 14.8515 4.31835   1
 -17   6  -1 19.4954 1.28889   3
 -17  -6   1 19.1758 5.11065   1
 -17   6  -1 18.2993 2.86869   1
  17  -6  -1 20.8094 1.69631   3
 -17  -6   1 23.3822 2.38640   3
  17  -6  -1 22.6249 1.53617   3
 -17  -6   1 27.4279 2.50468   3
  18   6  -1 69.0111 3.95324   3
  18  -6   1 66.9110 2.72753   3
 -18  -6  -1 67.2003 3.88297   3
 -18   6   1 65.9661 5.44065   1
 -18  -6  -1 60.8081 3.49093   3
  18   6  -1 56.2102 7.14126   1
  18  -6   1 68.1112 2.59945   3
  18   6  -1 65.3692 3.69920   3
 -18   6   1 66.5434 2.57225   3
 -18  -6  -1 66.3221 7.75830   1
  18   6   1 68.1965 7.45130   1
 -18   6  -1 63.3246 2.70944   3
 -18   6  -1 67.8161 5.39904   1
 -18  -6   1 66.4810 3.57196   3
  18  -6  -1 60.5397 2.84142   3
  18   6   1 65.2843 3.64761   3
  18  -6  -1 65.2091 2.66997   3
  18   6   1 71.8275 3.76600   3
 -18  -6   1 81.6076 8.23567   1
 -18  -6   1 67.0991 3.64870   3
  19  -6   1 51.5415 2.42600   3
 -19  -6  -1 51.5415 3.29679   3
 -19   6   1 50.5552 2.23448   3
  19   6  -1 57.6449 3.47487   3
  19  -6   1 53.5008 2.26037   3
  19   6  -1 49.0377 3.28112   3
 -19   6   1 53.6215 5.34620   1
 -19  -6  -1 56.5261 7.08811   1
  19   6  -1 41.1830 6.06417   1
 -19  -6   1 49.1268 3.24788   3
 -19   6  -1 46.5093 5.04215   1
  19   6   1 46.2284 3.24878   3
  19   6   1 53.9307 3.40464   3
  19  -6  -1 54.7037 2.35692   3
  19  -6  -1 53.0272 2.51721   3
 -19  -6   1 48.4703 6.75507   1
 -19  -6   1 45.1312 4.91180   3
  19   6   1 49.2913 6.83520   1
 -20  -6  -1 5.34091 1.71462   3
  20   6  -1 7.89765 1.85366   3
 -20   6   1 4.71545 3.04537   1
  20   6  -1 13.1412 5.11178   1
  20   6  -1 7.17076 1.68921   3
 -20  -6  -1 13.0690 6.02749   1
  20  -6   1 9.06390 1.01059   3
  20  -6   1 8.14633 1.11102   3
 -20   6   1 8.07308 0.94757   3
  20  -6  -1 8.10358 1.21443   3
 -20   6  -1 3.46329 2.92725   1
  20   6   1 6.25765 4.29784   1
  20   6   1 8.09859 1.73752   3
 -20  -6   1 3.56193 4.52743   1
  20  -6  -1 9.04410 1.08888   3
 -20  -6   1 9.23875 1.83715   3
  20   6   1 8.74578 1.92196   3
  21   6  -1 -1.1436 1.57898   3
  21  -6   1 0.30802 0.82827   3
  21   6  -1 1.00480 1.85413   3
  21  -6   1 0.24196 0.86757   3
 -21  -6  -1 0.87561 1.66932   3
 -21  -6  -1 -0.8395 5.22581   1
 -21   6   1 -1.1062 2.98026   1
  21   6  -1 4.24247 5.11308   1
  21  -6  -1 -1.3740 0.94231   3
  21  -6  -1 -1.4931 0.85235   3
 -21  -6   1 0.61169 1.48142   3
  21   6   1 -0.7895 1.36233   3
 -21   6  -1 -0.0173 2.92372   1
 -21  -6   1 1.61029 5.81814   1
  21   6   1 -0.2945 1.59472   3
  22   6  -1 5.16515 1.69142   3
 -22   6   1 5.96930 0.88143   3
  22  -6   1 6.16496 1.08882   3
  22  -6   1 7.88891 1.04505   3
 -22   6   1 6.65284 3.61534   1
 -22  -6  -1 7.85422 1.72559   3
  22   6  -1 9.03845 1.95087   3
 -22  -6  -1 7.03212 6.23527   1
  22  -6  -1 8.29753 1.22247   3
  22   6   1 6.72356 2.07661   3
 -22  -6   1 4.09267 5.58972   1
 -22  -6   1 8.33488 1.92245   3
  22   6   1 7.32666 1.77996   3
 -22   6  -1 6.32154 3.71004   1
  22  -6  -1 7.27066 1.10042   3
 -23   6   1 2.56765 0.78251   3
  23  -6   1 2.80310 0.94157   3
 -23  -6  -1 -2.4147 5.96127   1
  23   6  -1 0.73000 1.59467   3
  23   6  -1 -3.9994 5.63379   1
 -23   6   1 3.37452 3.70797   1
 -23  -6  -1 2.34628 1.59199   3
  23   6  -1 2.70963 2.03842   3
  23  -6   1 2.63584 1.02570   3
  23   6   1 6.98797 5.92934   1
 -23  -6   1 0.38534 6.00562   1
 -23  -6   1 3.56908 1.64559   3
 -23   6  -1 2.93093 3.83890   1
  23  -6  -1 1.72639 0.94999   3
  23   6   1 1.87666 1.81945   3
  23  -6  -1 2.97610 1.09928   3
  23   6   1 4.45009 1.68750   3
  24   6  -1 -2.7718 1.68390   3
 -24  -6  -1 -3.1497 6.72366   1
  24   6  -1 0.15206 1.78943   3
  24  -6   1 1.71521 1.02117   3
  24  -6   1 0.55320 0.88813   3
 -24   6   1 3.59435 4.22313   1
 -24  -6  -1 1.00053 1.73675   3
  24   6  -1 8.02215 6.99155   1
  24   6   1 -2.7101 6.19955   1
 -24  -6   1 -0.2135 1.68195   3
 -24  -6   1 -9.9929 7.22532   1
  24  -6  -1 -0.0657 0.95915   3
  24  -6  -1 1.07889 1.09466   3
  24   6   1 2.07519 1.55664   3
 -24   6  -1 4.75213 4.42939   1
  24   6   1 0.88182 1.99235   3
 -25  -6  -1 -15.079 8.49127   1
 -25   6   1 8.09652 5.12064   1
  25  -6   1 -0.1402 0.98470   3
  25  -6   1 0.03654 0.94546   3
  25   6  -1 1.06700 1.58570   3
  25   6  -1 9.73280 8.03196   1
  25   6  -1 1.13089 2.14263   3
 -25  -6  -1 0.81409 1.52027   3
  25   6   1 -0.4406 1.68327   3
 -25  -6   1 12.6549 8.19053   1
  25  -6  -1 0.67435 1.09239   3
  25  -6  -1 0.20827 1.01707   3
 -25   6  -1 1.61828 4.98012   1
  25   6   1 0.46844 6.61825   1
  25   6   1 1.20617 2.06612   3
 -25  -6   1 -0.5152 1.52824   3
 -26  -6  -1 28.8009 3.05579   3
  26   6  -1 28.1839 9.72958   1
  26   6  -1 29.9705 3.15248   3
  26  -6   1 32.6317 1.97169   3
 -26  -6  -1 35.0939 9.97378   1
  26  -6   1 32.0595 2.07842   3
  26   6  -1 33.7617 3.33553   3
 -26   6   1 26.7313 6.32967   1
  26  -6  -1 31.8305 2.32497   3
  26  -6  -1 34.8959 2.13636   3
  26   6   1 29.2071 9.14200   1
  26   6   1 28.8593 2.96620   3
  26   6   1 34.2069 3.33941   3
 -26  -6   1 11.9416 10.4707   1
 -26   6  -1 18.7205 6.20075   1
 -26  -6   1 25.0342 2.81544   3
  27  -6   1 0.00028 0.94931   3
  27   6  -1 2.96633 2.15612   3
 -27   6  -1 12.0437 6.63677   1
  27   6   1 -1.8691 2.08596   3
  27  -6  -1 -0.2557 0.97510   3
  27  -6  -1 -0.5006 1.05396   3
  28  -6   1 1.08535 0.94965   3
  28   6  -1 -0.3705 1.90675   3
  28  -6   1 1.02862 0.94430   3
  28   6   1 1.94651 2.18278   3
  28  -6  -1 2.92375 1.18763   3
  28  -6  -1 0.08241 0.99253   3
   0   7   1 0.02100 0.52355   3
   0  -7   1 -0.3773 1.09856   1
   0  -7  -1 0.57542 0.41329   3
   0  -7  -1 1.74899 1.26344   1
   0   7  -1 0.37807 0.52829   3
   0   7  -1 -0.3050 1.10177   1
   0   7   1 -0.1674 1.28878   1
   0   7   1 -0.3650 0.46566   3
   0  -7   1 -0.5645 0.51770   3
   0  -7   1 0.35456 0.51546   3
   0  -7  -1 -0.5180 0.49895   3
   0   7  -1 0.24512 0.51207   3
   1   7  -1 224.132 7.14875   3
  -1   7   1 221.966 7.05433   3
   1   7  -1 223.466 8.80804   1
   1  -7   1 230.678 8.06163   1
  -1  -7  -1 239.269 8.97540   1
  -1   7   1 222.131 8.51338   1
  -1   7   1 222.634 7.07139   3
   1   7  -1 227.010 7.16096   3
   1  -7   1 213.540 7.03675   3
  -1  -7  -1 228.466 7.21659   3
   1  -7   1 226.502 7.04646   3
  -1  -7   1 221.458 7.15744   3
  -1  -7   1 232.520 8.68832   1
   1  -7  -1 219.304 7.04769   3
   1   7   1 222.403 7.16617   3
   1   7   1 239.007 9.03683   1
  -1   7  -1 224.169 7.03796   3
   1   7   1 230.892 7.18840   3
   1  -7  -1 233.486 8.37166   1
  -1   7  -1 232.644 8.41644   1
  -1   7  -1 223.449 7.02525   3
   1  -7  -1 216.642 7.08366   3
  -2   7   1 7.05078 1.40445   1
  -2   7   1 6.27439 0.61136   3
   2   7  -1 4.18642 0.77823   3
   2  -7   1 7.10812 0.71631   3
   2   7  -1 5.66933 1.74543   1
  -2   7   1 5.30228 0.56253   3
   2  -7   1 4.63415 0.55453   3
   2   7  -1 6.09670 0.77707   3
  -2  -7  -1 4.77499 1.72863   1
  -2  -7  -1 4.81466 0.77921   3
  -2  -7  -1 2.87804 0.73362   3
   2  -7   1 5.71805 1.00026   1
   2   7   1 3.98294 0.72481   3
  -2   7  -1 5.20324 0.54999   3
   2  -7  -1 5.91342 1.22716   1
  -2   7  -1 4.73664 1.23127   1
   2   7   1 6.24016 1.77988   1
  -2  -7   1 3.40928 1.54951   1
  -2  -7   1 5.38689 0.84782   3
   2  -7  -1 5.14591 0.59982   3
   2  -7  -1 4.66768 0.56562   3
   2   7   1 4.26203 0.72593   3
   3  -7   1 40.3771 1.47199   3
  -3   7   1 38.1485 1.46047   3
  -3   7   1 37.1750 1.50393   3
   3   7  -1 39.8253 3.86168   1
  -3  -7  -1 36.6964 1.87921   3
  -3  -7  -1 39.4135 1.86102   3
   3  -7   1 40.8780 1.44924   3
   3  -7   1 36.8586 1.70199   1
   3   7  -1 36.4805 1.84433   3
  -3   7   1 41.0444 2.66214   1
   3   7  -1 37.6918 1.82132   3
  -3  -7  -1 38.5705 3.54928   1
   3  -7  -1 38.8971 1.49883   3
   3  -7  -1 34.8588 2.27444   1
  -3   7  -1 39.2596 1.42969   3
   3   7   1 39.5850 3.61732   1
   3   7   1 36.6041 1.83013   3
  -3   7  -1 38.7317 2.42048   1
   3  -7  -1 36.6736 1.53121   3
  -3  -7   1 37.7260 1.86363   3
  -3  -7   1 37.6314 1.83755   3
   3   7   1 38.9746 1.86477   3
  -3   7  -1 41.4192 1.42519   3
  -3  -7   1 38.8232 3.46451   1
   4   7  -1 -0.1259 1.68030   1
  -4   7   1 0.79307 0.98586   1
   4  -7   1 0.45218 0.32007   3
   4   7  -1 0.12424 0.75424   3
  -4  -7  -1 1.46510 1.85675   1
  -4  -7  -1 -0.0872 0.75560   3
   4   7  -1 0.02796 0.72141   3
  -4  -7  -1 1.70251 0.84476   3
   4  -7   1 0.57925 0.34572   3
  -4   7   1 1.32479 0.35718   3
  -4   7   1 1.50383 0.44248   3
  -4  -7   1 -0.1024 0.78328   3
   4  -7  -1 0.95263 0.38586   3
  -4   7  -1 0.75776 0.29707   3
  -4   7  -1 1.50338 0.89021   1
   4   7   1 1.84298 1.82394   1
   4   7   1 1.62875 0.82097   3
  -4  -7   1 1.05268 0.77428   3
   4  -7  -1 2.07251 0.76768   1
   4  -7  -1 1.22584 0.45271   3
  -4  -7   1 0.76325 1.74462   1
   4   7   1 1.44225 0.80634   3
  -4   7  -1 1.05228 0.28526   3
  -5  -7  -1 411.795 12.8031   3
  -5   7   1 402.978 13.1642   1
  -5  -7  -1 420.452 15.3356   1
   5  -7   1 397.482 12.1576   3
  -5   7   1 418.755 12.2770   3
   5   7  -1 397.531 12.7258   3
   5   7  -1 402.211 15.2608   1
   5  -7   1 401.299 12.1478   3
  -5  -7  -1 416.625 12.7681   3
  -5   7   1 402.962 12.2353   3
   5   7  -1 400.964 12.7621   3
   5   7   1 411.031 12.7742   3
   5  -7  -1 402.090 12.2923   3
  -5  -7   1 411.865 12.7645   3
   5   7   1 424.902 15.4503   1
   5   7   1 410.703 12.7777   3
  -5  -7   1 398.070 15.0510   1
  -5  -7   1 399.098 12.7683   3
   5  -7  -1 405.532 12.2568   3
  -5   7  -1 405.504 12.7739   1
  -6  -7  -1 163.461 5.60407   3
  -6   7   1 159.557 4.92624   3
  -6   7   1 155.408 5.81231   1
   6   7  -1 160.886 5.55608   3
   6   7  -1 180.496 8.44520   1
   6   7  -1 165.202 5.60235   3
  -6   7   1 163.146 4.95659   3
  -6  -7  -1 151.884 8.02957   1
  -6  -7  -1 155.885 5.55541   3
   6   7   1 164.330 8.25266   1
  -6  -7   1 154.061 7.91442   1
  -6  -7   1 164.907 5.61644   3
   6   7   1 158.398 5.57122   3
   6   7   1 158.814 5.57903   3
   6  -7  -1 156.928 4.98354   3
  -6  -7   1 170.000 5.61097   3
  -6   7  -1 160.306 5.27208   1
  -7   7   1 53.5024 2.67990   1
  -7   7   1 52.8159 1.74818   3
  -7  -7  -1 54.9385 5.07840   1
   7   7  -1 56.3759 5.02954   1
  -7   7   1 53.9574 1.77016   3
   7   7  -1 54.6630 2.58990   3
   7   7  -1 52.0096 2.54327   3
  -7  -7  -1 58.7095 2.51375   3
  -7  -7  -1 49.4282 2.57986   3
  -7  -7   1 52.3253 2.56568   3
   7  -7  -1 51.0046 1.80808   3
  -7  -7   1 52.4146 2.55699   3
   7   7   1 52.1180 5.01622   1
  -7   7  -1 52.7007 1.99272   1
   7   7   1 56.6987 2.60586   3
  -7  -7   1 50.7805 4.77683   1
   7  -7  -1 57.0332 1.80283   3
   7   7   1 52.4239 2.59927   3
  -8  -7  -1 8.07634 1.27415   3
   8   7  -1 10.5144 1.25718   3
  -8   7   1 10.9551 0.57284   3
  -8   7   1 8.34608 1.19513   1
  -8   7   1 11.7772 0.58479   3
   8   7  -1 9.30322 2.82556   1
  -8  -7  -1 9.47168 1.24997   3
   8  -7  -1 11.5198 0.67107   3
   8  -7  -1 9.93283 0.65524   3
   8   7   1 6.92761 2.73584   1
  -8  -7   1 9.31612 1.24301   3
  -8  -7   1 4.98620 2.21300   1
   8   7   1 7.49032 1.20344   3
   8   7   1 8.03122 1.22970   3
  -8  -7   1 7.36813 1.25363   3
   9   7  -1 58.7272 2.78719   3
  -9   7   1 58.0885 1.86185   3
  -9  -7  -1 57.3627 2.79538   3
   9   7  -1 61.0350 5.47057   1
   9   7  -1 56.3641 2.73025   3
  -9  -7  -1 61.6859 5.07131   1
  -9   7   1 57.0157 1.87165   3
  -9  -7  -1 57.1360 2.75645   3
   9  -7  -1 54.7180 1.91347   3
   9   7   1 57.2064 2.78898   3
  -9  -7   1 51.2753 5.24121   1
  -9  -7   1 58.9546 2.80682   3
  -9  -7   1 55.8494 2.76496   3
   9   7   1 57.1585 2.80228   3
   9   7   1 50.6337 5.33144   1
   9  -7  -1 59.1125 1.95204   3
 -10   7   1 3.04519 0.38378   3
  10   7  -1 2.90184 1.13203   3
 -10   7   1 3.98953 0.36818   3
  10   7  -1 5.15506 2.79774   1
 -10  -7  -1 2.27680 1.16944   3
 -10  -7  -1 3.54122 2.79687   1
  10   7  -1 3.54755 1.15941   3
 -10  -7  -1 3.05734 0.94110   3
 -10   7  -1 3.36265 0.85792   1
  10   7   1 1.76827 1.13351   3
 -10  -7   1 3.44819 2.61883   1
 -10  -7   1 4.31877 1.21454   3
  10   7   1 1.01134 2.55722   1
  10  -7  -1 3.03816 0.41860   3
  10   7   1 1.04444 1.08487   3
  10  -7  -1 2.18075 0.46368   3
 -10  -7   1 2.69827 0.92161   3
 -11  -7  -1 -0.3257 1.11453   3
  11   7  -1 2.55443 1.19538   3
 -11  -7  -1 0.66131 1.21827   3
  11   7  -1 0.30710 1.04129   3
 -11   7   1 1.57768 0.36402   3
 -11   7   1 1.92190 0.40379   3
 -11  -7  -1 1.88246 2.99571   1
  11   7  -1 4.49512 2.93217   1
 -11  -7   1 1.45142 1.15105   3
  11   7   1 0.02165 1.17934   3
 -11  -7   1 -0.7919 1.12818   3
  11  -7  -1 1.96401 0.43790   3
 -11  -7   1 4.24304 2.43025   1
  11   7   1 3.58405 2.85017   1
  11  -7  -1 1.10772 0.49502   3
  11   7   1 0.46479 1.13885   3
 -11   7  -1 1.22672 0.96118   1
  12   7  -1 267.206 9.01083   3
  12  -7   1 261.417 7.97499   3
 -12   7   1 262.971 8.10564   3
  12  -7   1 260.684 7.99525   3
  12   7  -1 269.615 9.08901   3
 -12  -7  -1 270.509 9.03838   3
 -12  -7  -1 272.335 9.13467   3
 -12   7   1 261.866 8.07863   3
 -12  -7  -1 256.900 12.7722   1
  12   7  -1 230.720 12.4337   1
  12   7   1 274.511 9.08850   3
 -12  -7   1 270.527 12.7398   1
  12   7   1 269.179 9.04677   3
 -12   7  -1 260.627 9.14700   1
  12  -7  -1 263.994 8.19656   3
  12  -7  -1 262.577 8.12626   3
 -12  -7   1 276.710 9.12261   3
  12   7   1 273.584 12.8878   1
 -12  -7   1 268.520 9.05893   3
  13  -7   1 31.2879 1.27118   3
  13   7  -1 33.4533 5.14033   1
 -13   7   1 33.8910 1.32317   3
  13   7  -1 34.7271 2.66460   3
 -13   7   1 34.4942 3.02980   1
  13   7  -1 31.3039 2.64226   3
 -13  -7  -1 27.3930 2.52255   3
  13  -7   1 30.1604 1.19189   3
 -13  -7  -1 28.2182 4.91958   1
 -13   7   1 30.1206 1.36712   3
 -13  -7  -1 32.2790 2.66225   3
 -13   7  -1 30.8925 2.84496   1
  13  -7  -1 31.9426 1.40391   3
 -13  -7   1 26.5921 2.56042   3
 -13  -7   1 30.1440 4.89664   1
  13  -7  -1 30.8181 1.55098   3
 -13  -7   1 32.8225 2.59084   3
  13   7   1 20.3461 4.43533   1
  13   7   1 28.7678 2.57573   3
  13   7   1 36.3184 2.66007   3
 -14  -7  -1 110.932 4.77611   3
  14  -7   1 103.560 3.65669   3
 -14  -7  -1 112.739 4.89904   3
  14   7  -1 118.800 4.90385   3
  14   7  -1 94.9900 8.35621   1
 -14   7   1 117.281 5.62409   1
 -14  -7  -1 113.733 8.88779   1
 -14   7   1 119.258 3.69888   3
 -14   7   1 108.903 3.72203   3
  14  -7   1 116.102 3.61547   3
  14   7  -1 116.234 4.87038   3
 -14   7  -1 116.126 3.46321   3
 -14   7  -1 116.253 5.33047   1
  14   7   1 113.587 4.83825   3
  14  -7  -1 116.419 3.75969   3
 -14  -7   1 132.445 9.11993   1
 -14  -7   1 112.538 4.82432   3
  14   7   1 108.905 8.51692   1
  14   7   1 106.497 4.82734   3
 -14  -7   1 116.572 4.88626   3
  14  -7  -1 116.683 3.88911   3
 -14   7  -1 113.741 3.46375   3
  15   7  -1 113.249 9.11160   1
 -15  -7  -1 119.528 5.07201   3
  15  -7   1 119.272 3.88170   3
 -15  -7  -1 115.143 4.97642   3
  15   7  -1 117.581 5.05399   3
  15  -7   1 120.401 3.81177   3
 -15  -7  -1 125.751 9.32028   1
  15   7  -1 126.592 5.07966   3
 -15   7   1 109.941 3.89416   3
 -15   7   1 122.466 5.92610   1
 -15   7   1 119.337 3.87142   3
  15  -7  -1 119.217 4.07109   3
  15   7   1 120.211 9.03036   1
 -15  -7   1 114.611 9.11667   1
  15   7   1 117.375 5.04988   3
  15   7   1 118.069 5.05380   3
 -15  -7   1 124.864 5.08479   3
 -15   7  -1 117.951 5.66921   1
 -15   7  -1 117.369 3.68649   3
  15  -7  -1 118.339 3.94510   3
 -15   7  -1 117.439 3.67960   3
 -15  -7   1 121.275 5.04741   3
  16  -7   1 160.857 5.10458   3
 -16  -7  -1 183.306 11.1471   1
  16   7  -1 165.413 6.30295   3
 -16   7   1 161.458 5.15082   3
  16   7  -1 145.064 10.8869   1
  16  -7   1 155.688 5.17479   3
  16   7  -1 167.729 6.37370   3
 -16   7   1 155.914 5.17924   3
 -16  -7  -1 167.354 6.29205   3
 -16  -7  -1 158.984 6.32962   3
 -16   7   1 168.495 7.45844   1
  16   7   1 171.465 6.39386   3
 -16   7  -1 159.594 4.98743   3
 -16   7  -1 168.339 7.28327   1
 -16  -7   1 164.356 6.30231   3
 -16  -7   1 160.113 6.29574   3
 -16  -7   1 175.923 11.0592   1
  16   7   1 154.029 6.28007   3
  16  -7  -1 162.043 5.23478   3
  16   7   1 168.431 10.7053   1
  16  -7  -1 147.123 5.30609   3
 -16   7  -1 159.517 4.99903   3
 -17   7   1 -0.5706 2.02011   1
  17  -7   1 0.22333 0.55506   3
 -17  -7  -1 -0.1107 4.25404   1
 -17   7   1 0.56092 0.52835   3
 -17  -7  -1 -0.0790 1.26021   3
  17  -7   1 1.02342 0.65682   3
 -17  -7  -1 -0.9710 1.39674   3
  17   7  -1 3.67433 3.95406   1
  17   7  -1 -0.5661 1.38256   3
 -17   7   1 0.50014 0.57216   3
  17   7  -1 -1.1667 1.50816   3
  17  -7  -1 0.16002 0.81025   3
 -17  -7   1 -2.1000 1.37457   3
  17  -7  -1 1.39812 0.69682   3
 -17   7  -1 0.39801 1.90313   1
 -17  -7   1 -2.4102 1.24770   3
  17   7   1 1.06383 1.51825   3
 -17  -7   1 -2.5332 3.86789   1
  17   7   1 -0.2866 4.05213   1
  17   7   1 -0.0154 1.55183   3
 -17   7  -1 0.74349 0.40588   3
 -17   7  -1 0.70819 0.42748   3
  18   7  -1 11.4110 1.83252   3
  18  -7   1 12.5572 1.22740   3
 -18  -7  -1 10.3109 4.76648   1
 -18   7   1 13.4486 1.06010   3
 -18  -7  -1 11.5078 1.93071   3
  18  -7   1 14.8790 1.09829   3
  18   7  -1 21.8913 5.56791   1
 -18  -7  -1 12.6233 1.92407   3
 -18   7   1 12.8163 2.64187   1
  18   7  -1 11.3211 2.00620   3
  18   7   1 12.8903 2.01519   3
  18  -7  -1 15.1294 1.46574   3
  18   7   1 8.15310 4.18293   1
 -18  -7   1 17.9675 5.00984   1
 -18   7  -1 14.2671 0.85849   3
 -18   7  -1 13.5563 0.88164   3
  18   7   1 13.1409 1.89906   3
 -18   7  -1 16.5429 2.76217   1
 -18  -7   1 13.1833 1.91751   3
  18  -7  -1 12.1990 1.22954   3
 -18  -7   1 13.4112 1.86927   3
 -19   7   1 1.80681 2.47835   1
 -19   7   1 1.58191 0.58550   3
  19   7  -1 -4.2091 3.89578   1
  19   7  -1 1.61485 1.68497   3
  19  -7   1 0.47890 0.64510   3
 -19  -7  -1 1.61857 1.78165   3
  19   7  -1 0.67145 1.43457   3
  19  -7   1 0.03095 0.71074   3
 -19  -7  -1 -0.9505 4.50187   1
 -19   7  -1 -0.5223 2.33841   1
 -19  -7   1 -1.3898 4.25058   1
 -19   7  -1 0.67212 0.43888   3
  19  -7  -1 -0.0315 0.83888   3
 -19  -7   1 -0.6714 1.50394   3
  19   7   1 0.68930 1.46991   3
  19   7   1 1.01178 4.16832   1
 -19  -7   1 0.48682 1.73440   3
  19   7   1 1.32907 1.65679   3
  19  -7  -1 0.93725 0.74812   3
 -20   7   1 -1.2873 2.53466   1
  20  -7   1 0.36624 0.66345   3
  20   7  -1 0.39575 1.85313   3
  20  -7   1 -0.9340 0.69665   3
 -20   7   1 0.86452 0.57271   3
 -20  -7  -1 1.17601 5.69860   1
 -20  -7  -1 -2.1497 1.40008   3
  20   7  -1 -0.4742 4.95182   1
  20   7  -1 -0.2846 1.37230   3
 -20  -7   1 -1.1725 1.50605   3
 -20  -7   1 -3.6828 4.77590   1
  20   7   1 -1.7651 1.56493   3
  20   7   1 -1.6845 5.04139   1
  20   7   1 -0.5130 1.34774   3
 -20   7  -1 1.90853 2.65746   1
 -20   7  -1 -0.1531 0.43594   3
  20  -7  -1 -0.2435 0.74363   3
  20  -7  -1 -0.2324 0.84758   3
 -21  -7  -1 3.74472 1.66388   3
  21  -7   1 3.15714 0.81456   3
  21   7  -1 4.97839 1.66418   3
  21  -7   1 4.13845 0.76921   3
 -21   7   1 2.44297 2.89102   1
 -21   7   1 4.07204 0.65852   3
 -21  -7  -1 4.27107 5.62799   1
  21   7  -1 6.05599 4.89614   1
  21   7  -1 4.56884 1.88458   3
  21   7   1 0.37087 4.70014   1
 -21  -7   1 6.52142 5.50918   1
 -21   7  -1 5.90056 3.04508   1
  21  -7  -1 3.80253 0.96194   3
  21   7   1 2.68159 1.77020   3
  21   7   1 5.89500 1.68167   3
 -21  -7   1 2.63386 1.64590   3
  21  -7  -1 4.32435 0.87681   3
  22   7  -1 7.52524 1.93435   3
 -22  -7  -1 5.55141 1.92431   3
  22   7  -1 3.01381 5.46060   1
  22  -7   1 5.34286 0.90191   3
 -22  -7  -1 8.18372 6.96035   1
  22   7  -1 3.50670 1.61301   3
  22  -7   1 7.31137 0.87460   3
 -22   7   1 1.96426 3.45863   1
  22  -7  -1 6.94605 1.07460   3
  22   7   1 8.73814 2.01240   3
 -22  -7   1 11.4886 6.30022   1
 -22   7  -1 12.2941 3.63972   1
  22   7   1 8.80775 1.77736   3
  22  -7  -1 5.75168 0.94815   3
  22   7   1 8.55649 6.13397   1
 -22  -7   1 6.32376 1.77731   3
 -23  -7  -1 -4.0679 6.46488   1
 -23  -7  -1 -1.5698 1.49527   3
  23   7  -1 -3.3225 1.58720   3
 -23   7   1 1.08874 3.69834   1
  23   7  -1 -5.6285 6.19233   1
  23  -7   1 0.19660 0.77416   3
  23   7  -1 -1.6947 1.87694   3
  23  -7   1 -0.2210 0.71509   3
 -23  -7   1 -2.0828 1.47897   3
  23   7   1 1.64656 2.06457   3
 -23   7  -1 -2.3395 3.37277   1
 -23  -7   1 9.36611 6.74070   1
  23  -7  -1 0.62216 0.85137   3
  23   7   1 -1.1296 1.41710   3
  23  -7  -1 -1.1236 0.87710   3
  24  -7   1 8.64119 0.95239   3
  24  -7   1 9.45969 1.02133   3
 -24  -7  -1 1.71660 8.44132   1
 -24  -7  -1 8.70886 2.11750   3
  24   7  -1 5.82184 1.85386   3
  24   7  -1 9.83553 2.21157   3
  24  -7  -1 9.55425 1.07397   3
  24   7   1 5.51393 1.99682   3
 -24  -7   1 1.19811 7.36172   1
  24   7   1 10.0003 2.23162   3
  24   7   1 3.99091 10.2104   1
 -24  -7   1 7.82073 1.92746   3
  24  -7  -1 10.3620 1.22116   3
 -24   7  -1 1.50216 3.97242   1
 -25  -7  -1 12.5242 2.26051   3
  25   7  -1 9.60245 2.51762   3
 -25  -7  -1 11.1079 8.98405   1
  25   7  -1 9.22524 2.05381   3
  25  -7   1 10.1334 0.97697   3
  25   7  -1 12.6401 8.11117   1
  25  -7   1 10.6682 1.04554   3
  25   7   1 3.15855 8.31770   1
  25  -7  -1 8.84913 1.09060   3
  25   7   1 11.7067 2.27558   3
 -25   7  -1 5.26048 4.74946   1
  25  -7  -1 10.0795 1.21766   3
 -25  -7   1 6.36950 1.92328   3
 -25  -7   1 1.71478 8.41948   1
  25   7   1 8.51153 2.48832   3
 -26  -7  -1 9.26820 10.0483   1
  26   7  -1 10.4088 9.35720   1
  26   7  -1 -0.0929 1.92258   3
 -26  -7  -1 -2.9552 1.56733   3
  26  -7   1 0.48915 0.74521   3
  26  -7   1 0.59417 0.71889   3
  26  -7  -1 1.11688 0.95274   3
 -26   7  -1 4.37153 5.27022   1
  26  -7  -1 0.34051 0.85494   3
  26   7   1 2.72187 2.05618   3
  26   7   1 -0.5564 9.02524   1
 -26  -7   1 -11.045 9.74333   1
 -26  -7   1 0.11245 1.74949   3
  27   7  -1 5.98445 2.41298   3
  27  -7   1 4.99680 0.76244   3
  27  -7   1 6.26047 0.76929   3
  27   7   1 4.74426 2.13148   3
  27  -7  -1 7.30554 1.06667   3
  27  -7  -1 4.38390 0.93511   3
  28   7  -1 2.47896 2.12226   3
  28  -7   1 1.61359 0.46242   3
  28  -7   1 1.45785 0.34920   3
  28  -7  -1 2.58010 0.84285   3
  28  -7  -1 1.83883 0.86128   3
  28   7   1 1.97541 2.37407   3
   0   8  -1 309.988 9.80548   3
   0   8   1 319.119 9.86395   3
   0  -8  -1 327.075 11.6130   1
   0   8  -1 316.425 11.5826   1
   0   8   1 324.546 11.8182   1
   0   8  -1 310.946 9.82370   3
   0  -8   1 319.818 11.2714   1
   0  -8   1 305.617 9.82224   3
   0   8   1 313.327 9.84070   3
   0  -8   1 317.916 9.83426   3
   0  -8  -1 310.779 9.87830   3
   1  -8   1 4.11614 1.33446   1
  -1  -8  -1 3.15177 1.69608   1
   1   8  -1 3.66153 0.80433   3
   1  -8   1 3.05620 0.65356   3
   1  -8   1 2.77860 0.65764   3
  -1  -8  -1 5.07992 0.90645   3
  -1   8   1 4.27290 1.69735   1
  -1   8   1 3.24545 0.65188   3
   1   8  -1 1.62350 0.66698   3
   1   8  -1 3.91095 1.92049   1
  -1   8   1 2.68155 0.65700   3
   1   8   1 7.08782 2.16934   1
  -1  -8   1 4.55220 1.70444   1
   1  -8  -1 3.17866 1.48931   1
   1   8   1 3.31106 0.74036   3
   1  -8  -1 3.31325 0.71166   3
  -1   8  -1 3.16849 0.65657   3
  -1   8  -1 1.41272 1.41296   1
  -1  -8   1 3.23531 0.73243   3
   1  -8  -1 3.21876 0.60442   3
  -1   8  -1 3.34906 0.65780   3
   1   8   1 3.57303 0.83151   3
   2  -8   1 45.6703 1.81125   3
   2   8  -1 45.2583 4.08789   1
  -2   8   1 43.0333 3.16117   1
  -2  -8  -1 43.4458 2.06609   3
  -2   8   1 45.7958 1.82106   3
   2   8  -1 43.7813 2.01700   3
  -2   8   1 44.8014 1.79569   3
   2   8  -1 41.4179 1.98415   3
   2  -8   1 46.5326 2.68327   1
   2  -8   1 44.4336 1.77738   3
  -2  -8  -1 42.2595 3.80050   1
  -2   8  -1 44.9654 1.75328   3
  -2   8  -1 45.2916 1.73370   3
   2  -8  -1 44.3134 3.04213   1
   2   8   1 43.8684 3.90378   1
   2   8   1 44.0818 2.02614   3
   2   8   1 42.9019 2.12057   3
   2  -8  -1 43.3988 1.83463   3
  -2  -8   1 47.8754 3.64794   1
  -2  -8   1 42.5515 2.04135   3
  -2   8  -1 45.1983 3.06152   1
   2  -8  -1 45.4172 1.82447   3
   3   8  -1 289.230 9.37321   3
   3  -8   1 298.049 9.45979   1
  -3  -8  -1 289.487 9.34133   3
  -3   8   1 307.003 10.5025   1
  -3   8   1 295.044 9.05038   3
  -3  -8  -1 294.294 11.6184   1
   3   8  -1 281.054 9.30796   3
  -3   8   1 294.940 9.01486   3
   3  -8   1 294.984 9.01112   3
  -3  -8  -1 296.026 9.40149   3
   3  -8   1 298.908 8.99561   3
   3   8  -1 295.737 11.7219   1
  -3  -8   1 283.474 9.35285   3
  -3   8  -1 303.779 10.2820   1
   3  -8  -1 291.113 9.99633   1
   3  -8  -1 294.203 9.02673   3
   3   8   1 298.173 9.36767   3
  -3   8  -1 295.303 8.97991   3
  -3  -8   1 280.528 9.35059   3
   3  -8  -1 288.886 9.07320   3
   3   8   1 297.730 9.37164   3
  -3  -8   1 278.222 11.3412   1
  -3   8  -1 302.462 8.98243   3
   3   8   1 294.371 11.7344   1
  -4   8   1 6.70962 1.41491   1
  -4  -8  -1 3.80712 0.96459   3
  -4   8   1 4.84069 0.59574   3
  -4   8   1 5.35564 0.53023   3
  -4  -8  -1 6.16050 1.05576   3
   4   8  -1 4.81690 0.96280   3
   4   8  -1 0.98549 2.16654   1
   4  -8   1 6.27851 0.69226   3
   4  -8   1 5.28910 0.51747   3
   4   8  -1 5.47522 0.95874   3
  -4  -8  -1 7.66639 2.39607   1
   4  -8  -1 4.55008 0.99284   1
  -4   8  -1 6.67656 1.30236   1
   4   8   1 6.71604 1.02465   3
  -4  -8   1 4.11763 1.04139   3
   4  -8  -1 6.84618 0.73579   3
  -4   8  -1 6.55844 0.61673   3
   4   8   1 6.53027 0.98805   3
  -4  -8   1 5.53722 1.00796   3
  -4  -8   1 3.44132 2.07444   1
   4  -8  -1 5.60117 0.63639   3
   4   8   1 7.99424 2.39276   1
  -4   8  -1 6.55985 0.62765   3
  -5  -8  -1 76.6185 3.11387   3
   5  -8   1 75.5303 2.44147   3
  -5   8   1 79.5649 2.50232   3
   5   8  -1 77.2199 3.09760   3
  -5  -8  -1 71.9385 5.33516   1
   5  -8   1 75.6375 2.41752   3
   5   8  -1 72.8109 3.12777   3
   5   8  -1 74.4494 5.47407   1
  -5  -8  -1 70.8247 3.09626   3
  -5   8   1 77.5821 3.66520   1
  -5   8   1 78.8649 2.55979   3
   5  -8  -1 76.1228 2.59307   3
  -5   8  -1 76.6545 2.37172   3
  -5  -8   1 76.8237 3.16414   3
  -5   8  -1 75.0865 3.37952   1
   5   8   1 72.5862 5.45125   1
   5   8   1 76.1912 3.14553   3
  -5  -8   1 81.1018 3.15522   3
  -5   8  -1 77.3819 2.37947   3
   5   8   1 77.2132 3.14253   3
   5  -8  -1 76.9713 2.52590   3
  -5  -8   1 67.8730 5.16054   1
  -6   8   1 551.158 17.6986   1
  -6  -8  -1 553.135 17.3041   3
  -6  -8  -1 551.709 17.3536   3
   6   8  -1 553.561 17.2936   3
   6   8  -1 576.732 20.4916   1
  -6   8   1 556.905 16.6774   3
   6   8  -1 551.943 17.3237   3
  -6   8   1 572.160 16.7167   3
  -6  -8  -1 575.162 20.3459   1
   6  -8  -1 552.037 16.7068   3
  -6  -8   1 571.096 20.1777   1
  -6   8  -1 548.082 17.2473   1
   6  -8  -1 542.450 16.7410   3
   6   8   1 558.869 20.3662   1
   6   8   1 550.523 17.3154   3
   6   8   1 549.507 17.3196   3
  -6  -8   1 557.641 17.3186   3
  -6  -8   1 558.630 17.3438   3
  -7  -8  -1 0.33719 1.77815   1
   7   8  -1 1.47066 0.97052   3
  -7  -8  -1 0.03202 1.02588   3
   7   8  -1 0.94544 2.33205   1
  -7  -8  -1 1.70836 0.98669   3
   7   8  -1 1.78080 0.99413   3
  -7   8   1 2.91169 1.04528   1
  -7   8   1 2.25965 0.29632   3
  -7   8   1 2.30569 0.34709   3
   7   8   1 3.15640 2.01777   1
   7   8   1 -0.2371 0.93821   3
  -7   8  -1 1.78862 0.63136   1
   7  -8  -1 1.44076 0.40197   3
  -7  -8   1 -2.0158 2.20519   1
  -7  -8   1 -0.2351 0.99552   3
   7   8   1 0.45011 0.96540   3
  -7  -8   1 1.26942 0.96225   3
   7  -8  -1 2.41159 0.35545   3
  -8  -8  -1 150.770 5.51998   3
   8   8  -1 155.039 5.53589   3
  -8   8   1 155.430 4.66967   3
  -8   8   1 158.204 5.73137   1
  -8  -8  -1 147.072 5.56088   3
  -8  -8  -1 161.466 8.46255   1
   8   8  -1 169.556 8.80470   1
   8   8  -1 156.136 5.57790   3
   8  -8  -1 154.497 4.75198   3
   8  -8  -1 157.087 4.73905   3
  -8  -8   1 153.119 5.55236   3
   8   8   1 155.751 5.57282   3
  -8   8  -1 151.138 4.98186   1
   8   8   1 148.891 8.47951   1
  -8  -8   1 148.612 8.38037   1
  -8  -8   1 155.124 5.57061   3
   8   8   1 146.194 5.51990   3
   9   8  -1 -0.7539 0.82861   3
   9   8  -1 -0.7415 1.00533   3
  -9  -8  -1 -3.4327 2.28846   1
  -9   8   1 0.09786 0.17689   3
   9   8  -1 -1.7296 2.31364   1
  -9  -8  -1 0.11783 1.01666   3
  -9   8   1 -0.0197 0.18193   3
  -9  -8  -1 -0.4737 1.07516   3
   9  -8  -1 0.19380 0.32968   3
   9   8   1 -1.1289 1.00870   3
  -9  -8   1 1.34718 1.12302   3
   9   8   1 -0.9409 0.81446   3
   9   8   1 1.29962 2.60510   1
  -9  -8   1 1.46040 1.04620   3
  -9  -8   1 0.16698 2.45611   1
   9  -8  -1 0.43611 0.32942   3
 -10  -8  -1 76.0453 3.51631   3
  10   8  -1 74.0295 3.42099   3
  10   8  -1 81.3982 6.83297   1
 -10  -8  -1 74.0013 6.63720   1
 -10  -8  -1 73.7954 3.41847   3
  10   8  -1 73.1746 3.46308   3
  10   8   1 79.8142 3.50776   3
  10   8   1 77.0202 3.49153   3
 -10  -8   1 80.1047 3.48003   3
  10   8   1 82.2197 6.75140   1
 -10  -8   1 82.0980 6.53078   1
  10  -8  -1 72.8672 2.46494   3
 -10  -8   1 83.0544 3.55493   3
  10  -8  -1 71.7999 2.44182   3
  11   8  -1 20.1111 2.16400   3
  11   8  -1 21.1360 3.82003   1
 -11  -8  -1 13.5907 3.88736   1
 -11  -8  -1 21.9947 2.23875   3
 -11  -8  -1 20.9076 2.14704   3
  11   8  -1 22.8959 2.21848   3
  11   8   1 21.1293 4.17683   1
  11  -8  -1 22.3649 0.94995   3
  11   8   1 22.8292 2.19783   3
 -11  -8   1 15.1706 3.83663   1
 -11  -8   1 19.8042 2.19651   3
  11   8   1 22.8568 2.18320   3
  11  -8  -1 22.3806 1.01829   3
 -11  -8   1 20.8161 2.13523   3
 -12  -8  -1 38.3040 2.81500   3
 -12  -8  -1 38.0382 5.11987   1
  12   8  -1 43.6247 2.74198   3
 -12   8   1 36.6696 1.19942   3
 -12   8   1 36.5908 1.19857   3
 -12   8   1 33.9596 1.18559   3
 -12  -8  -1 37.3514 2.65129   3
  12   8  -1 42.2781 2.74424   3
  12   8  -1 35.0932 5.22074   1
  12  -8  -1 38.3206 1.41467   3
  12   8   1 43.8743 2.74139   3
 -12  -8   1 47.8812 5.48200   1
  12  -8  -1 38.8818 1.47729   3
  12   8   1 30.6252 4.93334   1
 -12  -8   1 38.9221 2.74680   3
 -12  -8   1 35.2599 2.65124   3
  12   8   1 33.0516 2.63853   3
 -13  -8  -1 30.3910 5.02643   1
 -13   8   1 30.9602 1.10782   3
  13   8  -1 27.1405 5.06627   1
 -13   8   1 32.2500 1.10435   3
  13   8  -1 31.5687 2.72622   3
  13   8  -1 37.2625 2.72536   3
 -13  -8  -1 27.4837 2.70805   3
 -13  -8  -1 27.0953 2.61581   3
  13   8   1 33.2333 2.68795   3
  13   8   1 32.5205 2.75658   3
 -13  -8   1 28.1745 2.63329   3
 -13   8  -1 33.1587 2.53345   1
  13  -8  -1 32.2555 1.31255   3
 -13  -8   1 36.4983 4.82730   1
  13   8   1 30.0261 5.13251   1
  13  -8  -1 33.7295 1.42237   3
 -13  -8   1 30.7556 2.68807   3
 -14  -8  -1 112.451 4.77760   3
 -14  -8  -1 115.034 4.92891   3
  14   8  -1 111.398 4.82121   3
 -14   8   1 98.7872 3.35240   3
  14   8  -1 108.301 4.78225   3
 -14   8   1 99.4237 3.34347   3
  14   8  -1 108.841 8.99552   1
 -14  -8  -1 132.171 9.57246   1
 -14   8  -1 99.6534 4.76227   1
  14   8   1 118.434 4.87147   3
  14   8   1 115.652 4.82493   3
 -14  -8   1 113.827 4.82099   3
 -14  -8   1 108.004 8.60912   1
  14  -8  -1 111.751 3.58120   3
 -14  -8   1 104.370 4.72188   3
  14   8   1 100.537 8.54684   1
  14  -8  -1 103.854 3.49115   3
  15   8  -1 3.49903 1.73439   3
  15   8  -1 1.74561 4.25669   1
 -15   8   1 2.98083 0.39541   3
 -15  -8  -1 1.94258 1.48709   3
  15   8  -1 2.94048 1.53609   3
 -15  -8  -1 -2.3319 3.73580   1
 -15   8   1 4.01157 0.41436   3
 -15  -8  -1 1.63927 1.62950   3
  15   8   1 3.15722 1.54595   3
  15   8   1 1.80243 1.67549   3
 -15  -8   1 -0.4562 3.72875   1
  15  -8  -1 3.23181 0.67935   3
  15   8   1 -1.1473 3.58073   1
 -15   8  -1 3.61791 1.62574   1
  15  -8  -1 2.56378 0.56977   3
 -15  -8   1 3.56213 1.52276   3
 -15  -8   1 0.71377 1.58462   3
 -16  -8  -1 43.9472 2.98911   3
  16  -8   1 47.3703 1.50596   3
 -16   8   1 43.9494 1.59318   3
  16   8  -1 52.9904 3.22248   3
  16  -8   1 44.1808 1.48054   3
 -16  -8  -1 40.8253 3.11702   3
  16   8  -1 42.8163 3.18535   3
  16   8  -1 41.6821 6.20094   1
 -16  -8  -1 42.5503 6.29679   1
 -16   8   1 42.5356 1.60318   3
  16   8   1 45.3476 3.19712   3
  16  -8  -1 46.9451 1.91360   3
 -16  -8   1 50.2122 3.26808   3
  16  -8  -1 47.5179 1.79410   3
 -16  -8   1 42.1203 6.18339   1
 -16  -8   1 50.0719 3.16057   3
 -16   8  -1 45.1563 3.55649   1
  16   8   1 48.8896 3.13281   3
  16   8   1 43.7234 6.08333   1
  17   8  -1 -0.5238 1.54496   3
 -17   8   1 0.26850 0.34657   3
  17   8  -1 -0.4059 4.02952   1
  17  -8   1 -0.3195 0.35107   3
 -17  -8  -1 0.82631 1.57511   3
 -17   8   1 -0.1744 0.35946   3
  17   8  -1 -2.8818 1.23250   3
 -17  -8  -1 1.63730 1.39568   3
  17  -8   1 0.50911 0.34702   3
 -17  -8  -1 -2.0844 4.10812   1
  17   8   1 -3.6406 3.61404   1
  17   8   1 1.23094 1.69064   3
 -17   8  -1 2.54105 1.74989   1
 -17  -8   1 -10.220 4.28827   1
  17  -8  -1 0.47590 0.57278   3
 -17  -8   1 0.78985 1.48186   3
 -17  -8   1 0.77233 1.33754   3
  17  -8  -1 -0.5238 0.63188   3
  17   8   1 -2.4736 1.27159   3
 -18   8   1 1.95236 0.44106   3
  18   8  -1 -3.4223 4.05794   1
  18   8  -1 1.19604 1.45493   3
 -18  -8  -1 2.42424 4.62068   1
 -18  -8  -1 0.86539 1.56079   3
  18  -8   1 1.62744 0.44206   3
  18   8  -1 -0.7370 1.81860   3
 -18  -8  -1 0.51291 1.39877   3
 -18  -8   1 2.34434 1.41451   3
 -18  -8   1 3.07173 1.60240   3
  18   8   1 2.07800 1.47344   3
  18   8   1 0.07781 1.85409   3
 -18   8  -1 -0.7048 1.93078   1
  18   8   1 3.31944 4.01573   1
  18  -8  -1 1.82121 0.70458   3
 -18  -8   1 -7.3044 4.12586   1
  18  -8  -1 0.60695 0.61517   3
  19  -8   1 6.94168 0.76119   3
 -19  -8  -1 11.4508 5.45144   1
  19   8  -1 9.82668 1.81338   3
  19  -8   1 7.58806 0.72664   3
  19   8  -1 9.10268 1.94270   3
 -19   8   1 7.56920 0.69181   3
 -19  -8  -1 5.81044 1.82638   3
  19   8  -1 -4.0889 4.17121   1
 -19  -8   1 2.25985 4.83540   1
 -19  -8   1 6.37204 2.55464   3
  19   8   1 6.22583 1.68000   3
 -19   8  -1 8.46786 2.47873   1
  19   8   1 12.5586 2.09424   3
 -19  -8   1 6.35078 1.84017   3
  19   8   1 -1.5187 4.41865   1
  19  -8  -1 5.79918 0.85124   3
  19  -8  -1 6.89772 0.77540   3
  20   8  -1 40.7197 6.78498   1
  20  -8   1 38.8134 1.52210   3
 -20  -8  -1 38.1518 7.18673   1
  20   8  -1 45.8252 3.34274   3
  20   8  -1 42.9893 3.12416   3
  20  -8   1 40.3344 1.57437   3
 -20  -8  -1 39.6038 3.18983   3
  20  -8  -1 41.4589 1.89906   3
  20   8   1 36.3584 3.00396   3
 -20  -8   1 33.7824 6.88240   1
  20   8   1 40.5815 7.10667   1
 -20  -8   1 41.9441 3.19253   3
  20  -8  -1 42.1747 1.78741   3
  20   8   1 44.0261 3.29834   3
 -20   8  -1 38.4398 4.68570   1
 -21  -8  -1 3.72312 1.74478   3
  21   8  -1 1.86074 1.46481   3
  21  -8   1 1.18735 0.51408   3
  21  -8   1 1.64834 0.50133   3
  21   8  -1 -5.9134 4.92156   1
  21   8  -1 -0.3846 1.91630   3
 -21  -8  -1 5.91927 6.26905   1
  21  -8  -1 1.85378 0.74345   3
 -21  -8   1 1.96220 1.69120   3
  21   8   1 1.38920 5.08919   1
  21   8   1 0.02343 1.75975   3
 -21  -8   1 -2.1697 5.56214   1
  21  -8  -1 0.92177 0.66219   3
  21   8   1 -1.8227 1.51609   3
 -21   8  -1 5.32189 2.79250   1
 -22  -8  -1 27.1660 2.97252   3
  22  -8   1 26.9851 1.19856   3
  22   8  -1 23.2139 6.75580   1
  22  -8   1 26.1497 1.15659   3
  22   8  -1 27.8177 3.07103   3
 -22  -8  -1 25.7588 8.01783   1
  22   8  -1 24.7723 2.81860   3
  22   8   1 15.9864 6.93986   1
 -22  -8   1 23.9240 8.07652   1
  22  -8  -1 27.4131 1.60988   3
  22   8   1 25.3592 2.84698   3
 -22   8  -1 17.7972 3.67001   1
 -22  -8   1 30.0042 2.94936   3
  22  -8  -1 26.3901 1.49691   3
  22   8   1 30.2420 3.13731   3
  23   8  -1 10.6556 2.25784   3
  23   8  -1 14.0755 7.54490   1
  23  -8   1 9.24029 0.69668   3
 -23  -8  -1 3.51212 7.18748   1
 -23  -8  -1 10.8871 2.29749   3
  23  -8   1 10.7956 0.75327   3
  23   8  -1 7.27708 1.90982   3
 -23  -8   1 3.16767 7.19379   1
 -23   8  -1 16.2134 3.74978   1
  23   8   1 8.76952 6.44821   1
 -23  -8   1 6.61833 2.24798   3
  23   8   1 7.17330 2.15376   3
  23  -8  -1 9.87474 0.98567   3
  23  -8  -1 8.70385 0.89399   3
  23   8   1 7.93512 2.00277   3
 -24  -8  -1 -8.3574 8.84475   1
  24   8  -1 -1.4755 2.15943   3
  24   8  -1 7.35178 7.69836   1
  24   8  -1 -0.2073 1.57473   3
 -24  -8  -1 0.79832 1.74301   3
  24   8   1 4.00097 2.32737   3
 -24  -8   1 0.38711 1.77696   3
  24   8   1 -0.3342 7.43642   1
  24   8   1 4.03049 1.96066   3
  24  -8  -1 1.29580 0.75163   3
  24  -8  -1 1.41354 0.70874   3
 -24  -8   1 2.97853 8.02883   1
 -25  -8  -1 37.9565 3.68094   3
 -25  -8  -1 37.3335 10.6249   1
  25   8  -1 47.7847 3.79908   3
  25   8  -1 31.8393 3.70166   3
  25   8  -1 11.7933 8.61243   1
  25  -8  -1 39.3115 1.71582   3
  25   8   1 33.1532 3.38709   3
  25   8   1 46.2144 3.74298   3
  25  -8  -1 41.3044 1.78271   3
 -25  -8   1 25.7193 11.1396   1
 -25  -8   1 31.0783 3.61642   3
 -26  -8  -1 9.58404 12.6201   1
 -26  -8  -1 2.89143 2.98759   3
  26   8  -1 6.03196 2.44358   3
 -26  -8   1 5.96732 2.10606   3
  26   8   1 7.52386 2.48025   3
  26  -8  -1 6.93270 0.68608   3
  26   8   1 7.50262 10.6244   1
  26  -8  -1 6.34167 0.68470   3
 -26  -8   1 27.1277 11.5133   1
  27   8  -1 0.87420 2.00073   3
  27   8   1 -1.4418 1.95884   3
  28   8  -1 9.55979 2.67156   3
  28   8   1 11.4597 2.51606   3
   0  -9   1 1.52051 1.52706   1
   0   9   1 1.43468 1.88942   1
   0   9   1 -0.4314 0.64691   3
   0  -9  -1 -0.9179 0.68694   3
   0   9  -1 0.13368 0.69816   3
   0   9  -1 0.03525 1.76171   1
   0   9   1 2.03465 0.67172   3
   0  -9   1 1.46070 0.76845   3
   0  -9  -1 0.95834 1.71519   1
   0  -9   1 -0.1362 0.74413   3
   0   9  -1 0.05211 0.68636   3
   0  -9  -1 1.40297 0.66583   3
   1   9  -1 0.73104 0.80638   3
  -1  -9  -1 4.95339 2.06557   1
   1   9  -1 -0.5139 0.68011   3
   1   9  -1 1.70770 1.79830   1
  -1   9   1 1.33604 0.66771   3
  -1   9   1 1.90354 1.70954   1
   1  -9   1 -0.5039 0.64537   3
  -1   9   1 0.49725 0.67947   3
   1  -9   1 -0.2843 1.18548   1
  -1  -9  -1 -0.3214 0.86322   3
   1  -9   1 -0.5541 0.64968   3
  -1  -9   1 0.99102 0.74820   3
  -1   9  -1 0.82118 0.63814   3
   1   9   1 -0.2264 0.77939   3
   1   9   1 0.08523 0.71526   3
  -1   9  -1 1.23484 1.67078   1
  -1  -9   1 1.28578 0.66372   3
   1  -9  -1 1.07448 0.75672   3
  -1   9  -1 0.28204 0.62761   3
   1  -9  -1 1.16643 0.69910   3
  -1  -9   1 0.22796 1.64804   1
   1   9   1 0.45299 2.02195   1
   1  -9  -1 -0.9324 1.42752   1
   2   9  -1 230.237 7.50960   3
  -2  -9  -1 230.475 9.83860   1
   2   9  -1 233.431 7.50713   3
   2  -9   1 230.050 7.25941   3
  -2   9   1 231.965 7.26487   3
  -2   9   1 231.927 7.31490   3
   2  -9   1 235.413 8.27448   1
  -2   9   1 225.775 9.01463   1
  -2  -9  -1 232.354 7.55676   3
   2   9  -1 230.196 9.82990   1
   2  -9   1 226.449 7.26653   3
  -2  -9   1 236.836 9.52391   1
  -2   9  -1 232.167 8.90920   1
   2   9   1 231.466 7.53756   3
  -2   9  -1 235.523 7.24844   3
   2   9   1 235.763 10.0021   1
   2  -9  -1 225.935 8.67361   1
   2  -9  -1 222.340 7.25761   3
  -2  -9   1 231.413 7.52533   3
  -2   9  -1 232.525 7.25031   3
   2  -9  -1 221.302 7.32431   3
   2   9   1 231.002 7.50663   3
   3  -9   1 620.030 18.3875   3
  -3   9   1 592.564 18.3953   3
  -3  -9  -1 614.971 18.7553   3
   3  -9   1 619.705 19.0002   1
   3   9  -1 599.226 18.7385   3
  -3   9   1 619.887 20.0766   1
   3  -9   1 620.422 18.4121   3
  -3  -9  -1 624.537 21.3348   1
  -3   9   1 601.029 18.4367   3
   3   9  -1 592.184 18.7045   3
   3   9  -1 611.754 21.3922   1
  -3  -9  -1 615.611 18.8164   3
  -3  -9   1 580.646 18.7377   3
  -3   9  -1 629.552 19.9381   1
  -3   9  -1 629.357 18.3777   3
   3  -9  -1 627.813 19.5400   1
  -3   9  -1 615.285 18.3757   3
  -3  -9   1 602.896 21.0447   1
   3  -9  -1 603.163 18.4070   3
  -3  -9   1 569.439 18.7087   3
   3   9   1 626.480 18.7791   3
   3   9   1 596.489 18.7357   3
   3   9   1 605.292 21.4448   1
   3  -9  -1 589.293 18.4599   3
  -4  -9  -1 75.6803 3.29432   3
  -4  -9  -1 80.0168 3.25952   3
   4   9  -1 78.8929 3.25846   3
   4  -9   1 84.4551 2.76655   3
   4   9  -1 77.7790 3.23149   3
   4  -9   1 83.6901 2.73024   3
  -4   9   1 84.4039 2.82905   3
  -4   9   1 84.3407 2.76003   3
  -4  -9  -1 77.6393 5.63735   1
  -4   9   1 83.8984 4.32381   1
   4   9  -1 73.7400 5.62295   1
   4  -9  -1 85.0787 3.58931   1
   4   9   1 77.4889 3.26437   3
  -4   9  -1 82.6115 4.10222   1
  -4   9  -1 83.3497 2.71200   3
  -4   9  -1 84.2945 2.70104   3
   4  -9  -1 82.2117 2.78299   3
   4   9   1 78.7724 6.03157   1
  -4  -9   1 74.7474 5.34810   1
  -4  -9   1 76.8335 3.22408   3
  -4  -9   1 78.4099 3.29893   3
   4   9   1 75.9963 3.25564   3
   4  -9  -1 82.4710 2.86642   3
   5   9  -1 34.5253 1.95883   3
  -5  -9  -1 27.9429 1.89857   3
  -5   9   1 29.1420 1.18732   3
  -5  -9  -1 23.6720 3.45714   1
  -5   9   1 26.8327 2.50859   1
  -5  -9  -1 29.6716 1.97431   3
   5  -9   1 27.7856 1.15329   3
   5   9  -1 30.9537 1.90488   3
  -5   9   1 26.4779 1.26816   3
   5   9  -1 25.6328 3.61465   1
   5  -9   1 27.9658 1.12879   3
   5  -9  -1 27.2830 1.20944   3
  -5   9  -1 28.8406 1.07362   3
  -5   9  -1 28.1272 2.34868   1
   5   9   1 28.2139 1.91700   3
   5  -9  -1 27.9549 1.33700   3
  -5  -9   1 30.9540 1.91472   3
  -5   9  -1 29.0804 1.06701   3
  -5  -9   1 26.0943 3.38483   1
  -5  -9   1 28.7526 1.95376   3
   5  -9  -1 25.7064 1.23867   1
   5   9   1 27.8789 1.91561   3
   5   9   1 20.1026 3.39138   1
  -6  -9  -1 28.0923 3.85215   1
  -6   9   1 27.5051 1.20112   3
   6  -9   1 28.6130 0.99270   3
   6   9  -1 28.2087 1.93148   3
   6  -9   1 28.7795 1.01098   3
  -6   9   1 30.0831 2.47064   1
  -6  -9  -1 25.3332 2.01546   3
  -6   9   1 29.6887 1.12012   3
   6   9  -1 28.4652 1.96073   3
  -6  -9  -1 24.1918 1.92975   3
   6   9  -1 23.5694 3.68201   1
   6   9   1 25.3419 1.93842   3
   6  -9  -1 30.2057 1.18984   3
  -6  -9   1 28.7273 2.01675   3
  -6   9  -1 31.8004 2.12647   1
  -6  -9   1 26.8353 1.96723   3
  -6  -9   1 23.1930 3.50021   1
   6   9   1 28.3254 1.96187   3
   6  -9  -1 28.8159 1.27390   3
   6   9   1 20.8036 3.61044   1
  -7  -9  -1 116.008 4.45686   3
  -7   9   1 113.227 3.62381   3
   7   9  -1 124.264 4.51478   3
   7   9  -1 108.594 7.29027   1
   7   9  -1 120.462 4.47695   3
  -7  -9  -1 108.109 4.48111   3
  -7   9   1 121.860 4.81914   1
  -7  -9  -1 121.810 7.51337   1
  -7   9   1 114.049 3.59012   3
   7   9   1 111.231 4.44786   3
   7   9   1 114.331 4.47166   3
   7  -9  -1 113.835 3.68817   3
  -7   9  -1 110.830 4.24075   1
  -7  -9   1 112.217 7.26564   1
  -7  -9   1 121.893 4.53254   3
   7   9   1 117.075 7.45133   1
  -7  -9   1 123.691 4.43583   3
  -8  -9  -1 1.49845 1.18166   3
  -8   9   1 2.61549 0.27849   3
  -8   9   1 2.24576 0.23729   3
   8   9  -1 1.82438 1.10595   3
  -8  -9  -1 1.42959 1.06830   3
  -8   9   1 2.44122 1.09056   1
   8   9  -1 3.12778 1.20612   3
  -8  -9  -1 3.49874 2.85922   1
   8   9  -1 -0.1669 2.65936   1
  -8  -9   1 -0.3070 1.12098   3
  -8   9  -1 2.92467 0.71963   1
   8  -9  -1 1.46187 0.35718   3
   8   9   1 1.18945 1.07725   3
   8  -9  -1 2.09788 0.41067   3
  -8  -9   1 3.21907 1.13307   3
  -8  -9   1 0.01400 2.62286   1
   8   9   1 3.61783 1.23005   3
   8   9   1 3.60782 2.11866   1
   9   9  -1 3.79393 2.94387   1
  -9  -9  -1 -0.9929 2.70618   1
   9   9  -1 3.67479 1.26369   3
  -9   9   1 4.69944 1.16064   1
   9   9  -1 3.67320 1.24865   3
  -9  -9  -1 2.97695 1.30589   3
  -9  -9  -1 5.02771 1.25412   3
   9   9   1 3.13684 1.23119   3
   9  -9  -1 3.35429 0.36263   3
  -9  -9   1 3.54767 2.91422   1
  -9  -9   1 4.85260 1.27763   3
   9   9   1 3.58945 3.08481   1
  -9  -9   1 2.75791 1.27975   3
   9   9   1 2.85064 1.29104   3
 -10  -9  -1 43.8117 2.73562   3
  10   9  -1 44.2827 2.46540   3
  10   9  -1 40.0522 5.10664   1
  10   9  -1 40.2332 2.65527   3
 -10  -9  -1 38.5949 2.37565   3
 -10  -9  -1 42.2780 5.15148   1
 -10  -9   1 40.7306 2.61937   3
  10  -9  -1 40.7884 1.33509   3
 -10  -9   1 30.3998 4.70208   1
  10   9   1 41.0629 2.66526   3
  10   9   1 39.5371 4.87724   1
  10   9   1 37.5857 2.60645   3
 -10  -9   1 37.2941 2.67346   3
  10  -9  -1 39.7306 1.33711   3
 -11  -9  -1 98.9237 4.37301   3
  11   9  -1 106.425 4.45549   3
 -11  -9  -1 102.977 4.49486   3
  11   9  -1 107.037 8.21607   1
 -11  -9  -1 103.414 8.11406   1
  11   9  -1 104.295 4.32114   3
  11   9   1 98.1890 4.37839   3
  11   9   1 102.643 4.43107   3
 -11  -9   1 102.187 4.45130   3
 -11  -9   1 119.352 8.28029   1
  11  -9  -1 96.0514 3.08355   3
  11   9   1 90.1289 8.00423   1
  11  -9  -1 102.538 3.09015   3
 -11  -9   1 106.733 4.42564   3
 -12  -9  -1 -0.8220 1.35910   3
  12   9  -1 -0.3282 3.49673   1
  12   9  -1 -2.2314 1.06784   3
  12   9  -1 0.35531 1.37307   3
 -12  -9  -1 -0.9004 3.30136   1
 -12  -9  -1 0.49147 1.43828   3
 -12  -9   1 -0.7395 1.45532   3
 -12  -9   1 0.62356 3.37236   1
 -12  -9   1 -0.7523 1.05464   3
  12  -9  -1 0.03909 0.19580   3
  12   9   1 0.90123 3.50073   1
  12   9   1 1.60824 1.50399   3
  12   9   1 0.69996 1.33932   3
 -13  -9  -1 11.4002 4.43951   1
 -13  -9  -1 8.56452 1.87080   3
  13   9  -1 3.08560 3.85157   1
 -13  -9  -1 11.2631 1.79648   3
  13   9  -1 11.8273 1.83709   3
  13   9  -1 13.0415 1.79275   3
  13  -9  -1 8.69119 0.41975   3
  13  -9  -1 10.2285 0.46585   3
  13   9   1 13.1592 1.85433   3
 -13  -9   1 8.97238 1.82172   3
 -13  -9   1 6.58215 4.13867   1
 -13  -9   1 7.25819 1.69568   3
  13   9   1 9.56996 4.02776   1
  13   9   1 8.82426 1.82681   3
  14   9  -1 -2.8032 1.48096   3
  14   9  -1 -0.4186 1.41219   3
 -14  -9  -1 -3.7984 3.76414   1
 -14  -9  -1 -1.7382 1.73745   3
 -14  -9  -1 -0.7040 1.39571   3
  14   9  -1 -1.1577 3.78696   1
 -14  -9   1 -5.1856 3.49362   1
  14  -9  -1 -0.6526 0.31144   3
  14   9   1 -0.6230 1.56110   3
  14   9   1 -2.8478 3.40876   1
 -14  -9   1 -0.8615 1.40081   3
 -14  -9   1 -0.5416 1.51250   3
  14  -9  -1 -0.4771 0.27970   3
  14   9   1 -2.0210 1.38198   3
 -15  -9  -1 38.8647 2.87280   3
  15   9  -1 37.1429 2.95258   3
  15   9  -1 35.0565 2.97702   3
 -15  -9  -1 27.6049 5.68188   1
 -15  -9  -1 37.6869 3.04888   3
  15   9  -1 36.3229 5.70435   1
 -15  -9   1 39.4618 2.89554   3
 -15  -9   1 47.2980 6.39567   1
  15   9   1 40.2871 2.94089   3
  15  -9  -1 39.7000 1.35063   3
 -15  -9   1 40.2459 3.33185   3
  15   9   1 24.3215 5.32654   1
  15  -9  -1 37.3030 1.31279   3
  15   9   1 38.9321 3.04313   3
  16   9  -1 17.8597 2.17227   3
 -16  -9  -1 27.6826 5.75158   1
  16   9  -1 27.5502 2.73256   3
 -16  -9  -1 18.7985 2.15046   3
  16   9  -1 19.3718 4.98418   1
 -16  -9  -1 22.1488 2.34596   3
  16  -9  -1 22.8741 0.94342   3
 -16  -9   1 19.5689 5.50690   1
  16   9   1 15.6945 4.81680   1
  16  -9  -1 24.3076 0.97544   3
  16   9   1 24.3901 2.67786   3
  16   9   1 17.6532 2.14909   3
 -16  -9   1 23.3531 2.51861   3
 -16  -9   1 26.1861 2.77265   3
 -17  -9  -1 5.01826 1.57298   3
  17   9  -1 2.80063 1.79731   3
  17   9  -1 9.49378 4.82412   1
 -17  -9  -1 6.78619 4.94639   1
 -17  -9  -1 7.06677 1.88971   3
  17   9  -1 2.73054 1.55349   3
 -17  -9   1 8.61287 1.84819   3
  17   9   1 5.15876 1.65048   3
  17   9   1 5.75488 1.95127   3
  17   9   1 -0.8457 4.08353   1
 -17  -9   1 6.46130 1.79507   3
  17  -9  -1 5.72745 0.63942   3
 -17  -9   1 11.6541 4.90992   1
  17  -9  -1 5.81809 0.62849   3
 -18  -9  -1 10.5853 5.13377   1
 -18  -9  -1 4.44036 1.53737   3
  18   9  -1 5.76745 1.89711   3
 -18  -9  -1 3.19577 1.73772   3
  18   9  -1 9.09435 4.86171   1
  18   9  -1 2.46434 1.73940   3
  18  -9  -1 5.30342 0.49573   3
  18   9   1 3.57481 1.55439   3
  18   9   1 6.65305 4.56791   1
  18  -9  -1 5.28279 0.51331   3
 -18  -9   1 2.36035 1.73175   3
 -18  -9   1 5.95689 1.77346   3
 -18  -9   1 0.43379 4.73593   1
  18   9   1 3.51470 1.82001   3
 -19  -9  -1 1.42119 5.46867   1
  19   9  -1 6.19511 2.04571   3
 -19  -9  -1 4.46592 1.75333   3
  19   9  -1 1.78770 1.69097   3
  19   9  -1 0.27151 5.17669   1
  19   9   1 2.49987 4.74784   1
  19  -9  -1 2.91854 0.46372   3
  19   9   1 0.96728 1.44697   3
 -19  -9   1 2.32762 5.33458   1
 -19  -9   1 2.38408 1.88023   3
  19   9   1 5.23816 1.86819   3
  19  -9  -1 3.07051 0.46367   3
 -20  -9  -1 6.22411 6.09559   1
 -20  -9  -1 4.27966 1.84434   3
  20   9  -1 3.05826 1.87448   3
  20   9  -1 2.39302 1.74248   3
  20   9  -1 14.3155 5.66119   1
  20   9   1 5.99002 6.03244   1
 -20  -9   1 0.57982 1.72218   3
  20   9   1 6.47287 1.99043   3
  20   9   1 2.67435 1.56500   3
 -20  -9   1 5.15109 5.74050   1
  20  -9  -1 4.30106 0.47808   3
  21   9  -1 0.00770 1.69355   3
 -21  -9  -1 4.34288 6.45435   1
 -21  -9  -1 -1.9590 1.66176   3
  21   9  -1 8.72528 6.46645   1
  21   9  -1 -0.1229 1.81075   3
 -21  -9   1 1.02452 6.26828   1
 -21  -9   1 1.66498 1.81157   3
  21  -9  -1 -0.0201 0.37618   3
  21   9   1 -1.2929 1.42185   3
  21   9   1 -2.2012 5.27292   1
  21   9   1 0.69766 1.79742   3
  21  -9  -1 -0.3374 0.35365   3
 -22  -9  -1 0.86351 6.61885   1
 -22  -9  -1 -1.2294 1.91174   3
  22   9  -1 -3.1782 5.94050   1
  22   9  -1 3.49583 1.81956   3
  22   9  -1 0.08389 1.85137   3
 -22  -9   1 -0.2975 7.86576   1
  22   9   1 0.36084 5.95548   1
  22   9   1 1.56842 1.55173   3
 -22  -9   1 3.06662 1.96785   3
  22   9   1 0.34951 1.92486   3
  23   9  -1 16.4048 8.46926   1
 -23  -9  -1 20.4068 8.38563   1
  23   9  -1 19.4114 2.65516   3
 -23  -9  -1 22.7582 2.64377   3
  23   9  -1 19.3335 2.41917   3
  23   9   1 12.1815 7.95056   1
 -23  -9   1 19.2965 2.59047   3
  23   9   1 19.6152 2.40018   3
 -23  -9   1 8.53040 8.08328   1
  24   9  -1 3.43768 2.15481   3
 -24  -9  -1 5.86679 2.28870   3
 -24  -9  -1 2.90788 8.75784   1
  24   9  -1 -1.1456 7.46639   1
  24   9  -1 3.13075 1.77106   3
 -24  -9   1 3.37913 2.20385   3
 -24  -9   1 7.84446 9.01658   1
  24   9   1 -2.7856 7.26081   1
  24   9   1 4.83386 2.21145   3
  24   9   1 2.70033 1.80408   3
  25   9  -1 -1.5536 8.50277   1
 -25  -9  -1 9.86442 10.4141   1
 -25  -9   1 19.9920 11.5892   1
  25   9   1 14.4266 9.29186   1
  26   9  -1 2.06936 2.13286   3
  26   9   1 0.79431 2.07538   3
 -26  -9   1 2.27020 3.12291   3
  27   9  -1 3.18567 2.37215   3
  27   9   1 1.62687 2.08394   3
   0  10   1 77.0113 2.96030   3
   0 -10   1 81.0988 4.74387   1
   0 -10  -1 77.0157 2.92847   3
   0 -10  -1 72.9791 4.57483   1
   0  10  -1 77.6911 2.96082   3
   0  10   1 78.5695 5.17886   1
   0  10  -1 77.2073 2.95026   3
   0 -10  -1 79.0955 3.08317   3
   0  10  -1 75.4124 5.07226   1
   0  10   1 77.3603 2.93389   3
   0 -10   1 74.7811 2.96208   3
   0 -10   1 78.5076 3.02860   3
  -1 -10  -1 72.0095 4.95379   1
   1 -10   1 61.0701 2.61679   3
  -1 -10  -1 67.8663 2.86682   3
  -1  10   1 72.7167 4.72921   1
   1 -10   1 64.3916 2.59423   3
   1 -10   1 60.4998 3.84781   1
   1  10  -1 69.5996 2.80181   3
   1  10  -1 70.4154 2.77425   3
  -1  10   1 69.4440 2.66805   3
   1  10  -1 61.9879 5.10355   1
  -1  10   1 66.6137 2.61623   3
  -1  10  -1 64.5471 4.54121   1
  -1 -10   1 68.5384 2.84526   3
   1  10   1 71.0430 2.76146   3
   1  10   1 66.4540 5.19127   1
  -1  10  -1 64.1358 2.57139   3
   1 -10  -1 69.3390 4.33834   1
   1  10   1 69.2311 2.81702   3
   1 -10  -1 67.1012 2.62647   3
  -1  10  -1 65.4579 2.58933   3
  -1 -10   1 64.8356 2.72907   3
  -1 -10   1 68.7422 4.71207   1
   1 -10  -1 64.0287 2.68058   3
  -2  10   1 926.813 28.1815   3
   2  10  -1 960.902 28.4021   3
  -2 -10  -1 914.353 28.4304   3
   2 -10   1 922.712 28.1338   3
   2 -10   1 932.740 28.1627   3
   2  10  -1 942.786 28.3544   3
  -2  10   1 955.698 30.2545   1
   2  10  -1 933.540 31.1187   1
  -2  10   1 938.987 28.1487   3
  -2 -10  -1 970.214 30.9870   1
   2 -10   1 934.825 29.2819   1
  -2  10  -1 950.479 30.0929   1
   2  10   1 932.134 28.3774   3
   2  10   1 918.432 28.3784   3
   2 -10  -1 910.480 28.1424   3
  -2  10  -1 929.338 28.1203   3
  -2  10  -1 939.658 28.1327   3
  -2 -10   1 911.484 28.3859   3
   2 -10  -1 939.197 29.6915   1
   2  10   1 950.382 31.2596   1
  -2 -10   1 931.228 30.6214   1
   2 -10  -1 894.634 28.2022   3
   3 -10   1 178.243 6.49926   1
   3 -10   1 174.976 5.75865   3
  -3 -10  -1 174.577 6.12227   3
   3  10  -1 193.016 6.16549   3
  -3 -10  -1 187.672 8.79950   1
  -3  10   1 188.096 5.83370   3
  -3  10   1 186.080 5.79420   3
   3  10  -1 171.941 8.74248   1
   3  10  -1 188.186 6.18169   3
  -3 -10  -1 169.941 6.18634   3
  -3  10   1 191.960 7.71009   1
   3 -10   1 179.220 5.79314   3
   3  10   1 177.430 6.14395   3
   3  10   1 167.567 8.73148   1
   3 -10  -1 186.482 5.80766   3
  -3  10  -1 171.123 5.72843   3
   3  10   1 165.804 6.11755   3
   3 -10  -1 185.231 5.88842   3
  -3 -10   1 185.240 6.19128   3
  -3  10  -1 171.728 7.44559   1
   3 -10  -1 185.534 7.06686   1
  -3 -10   1 185.159 8.52338   1
  -3  10  -1 180.794 5.75333   3
   4 -10   1 133.013 4.29029   3
   4 -10   1 132.294 4.33200   3
  -4 -10  -1 125.927 4.86393   3
  -4  10   1 139.378 4.39353   3
  -4 -10  -1 130.733 7.35421   1
  -4  10   1 144.044 4.33749   3
   4  10  -1 135.393 7.66397   1
   4  10  -1 135.525 4.83698   3
   4  10  -1 129.268 4.77237   3
  -4 -10  -1 120.582 4.75187   3
  -4  10   1 146.789 6.17844   1
   4  10   1 124.458 4.79143   3
  -4  10  -1 135.038 4.26977   3
   4  10   1 119.154 7.40590   1
  -4  10  -1 135.535 4.27206   3
  -4 -10   1 129.589 4.84607   3
   4 -10  -1 134.568 4.41779   3
  -4 -10   1 133.141 4.82039   3
  -4  10  -1 134.353 5.92465   1
   4 -10  -1 135.550 5.24469   1
   4 -10  -1 136.367 4.35315   3
   4  10   1 131.671 4.81992   3
  -4 -10   1 126.355 7.21810   1
   5  10  -1 22.0277 3.68646   1
  -5 -10  -1 30.1511 2.26878   3
   5 -10   1 33.7875 1.30154   3
  -5  10   1 33.0770 1.31741   3
  -5 -10  -1 31.1335 2.01860   3
   5  10  -1 29.9456 2.02107   3
   5 -10   1 32.8757 1.34112   3
  -5  10   1 29.9270 1.41405   3
  -5  10   1 27.9304 2.75634   1
   5  10  -1 29.2353 2.00095   3
  -5 -10  -1 24.8930 3.62555   1
  -5  10  -1 33.7826 1.24502   3
  -5  10  -1 36.4905 2.76176   1
   5 -10  -1 30.7828 1.47178   3
   5  10   1 23.4151 3.72481   1
   5  10   1 30.3536 2.04059   3
  -5 -10   1 36.2457 4.37515   1
   5  10   1 28.4442 2.03535   3
  -5 -10   1 31.6483 2.00961   3
   5 -10  -1 30.2622 1.55747   1
  -5 -10   1 29.3517 2.24002   3
   5 -10  -1 29.6339 1.35289   3
  -5  10  -1 33.1782 1.22468   3
   6  10  -1 265.375 8.75953   3
   6 -10   1 259.262 7.99431   3
  -6 -10  -1 254.263 11.8314   1
  -6 -10  -1 258.651 8.82492   3
  -6  10   1 264.168 8.04416   3
  -6 -10  -1 263.112 8.76996   3
  -6  10   1 261.103 8.09051   3
   6  10  -1 262.838 8.79060   3
   6  10  -1 263.813 12.0989   1
   6 -10   1 261.494 7.97495   3
  -6  10   1 266.088 9.51181   1
  -6  10  -1 268.534 7.91308   3
   6 -10  -1 263.907 8.08282   3
   6  10   1 274.182 12.1839   1
  -6 -10   1 269.033 12.0501   1
  -6 -10   1 264.039 8.77916   3
  -6 -10   1 271.819 8.83893   3
   6  10   1 260.045 8.78242   3
  -6  10  -1 273.499 9.22001   1
   6  10   1 247.877 8.73602   3
  -6  10  -1 266.215 7.90939   3
  -7 -10  -1 231.186 8.17355   3
   7  10  -1 245.925 8.20077   3
  -7  10   1 237.776 7.29307   3
  -7  10   1 238.728 7.26072   3
   7  10  -1 233.369 11.5553   1
  -7 -10  -1 248.537 11.5915   1
   7  10  -1 228.752 8.07938   3
  -7  10   1 245.448 8.66429   1
  -7 -10  -1 244.555 8.14751   3
   7 -10  -1 248.863 7.37247   3
  -7  10  -1 243.908 8.19546   1
  -7 -10   1 229.227 8.13876   3
   7  10   1 235.984 8.12678   3
   7  10   1 240.055 8.14338   3
  -7 -10   1 239.912 11.2619   1
  -7 -10   1 234.947 8.11794   3
   7  10   1 240.006 11.6488   1
   7 -10  -1 239.655 7.31708   3
  -8  10   1 119.442 3.63453   3
  -8  10   1 122.335 3.62634   3
   8  10  -1 124.480 4.77503   3
   8  10  -1 123.930 8.26148   1
  -8 -10  -1 122.396 8.19998   1
  -8 -10  -1 117.709 4.76833   3
  -8  10   1 116.737 4.95588   1
  -8 -10  -1 116.632 4.70346   3
   8  10  -1 121.283 4.70996   3
  -8  10  -1 116.587 4.38789   1
   8 -10  -1 117.023 3.76851   3
  -8 -10   1 120.035 4.70806   3
   8  10   1 113.762 4.70581   3
   8  10   1 121.728 4.67081   3
  -8 -10   1 120.273 4.78770   3
   8 -10  -1 117.417 3.73130   3
   8  10   1 137.313 8.45202   1
  -8 -10   1 124.392 7.96233   1
   9  10  -1 32.5396 2.16549   3
  -9 -10  -1 22.4213 2.36265   3
   9  10  -1 25.2421 2.26938   3
  -9 -10  -1 24.9147 2.24429   3
  -9 -10  -1 16.7176 4.08346   1
   9  10  -1 24.0386 4.37466   1
  -9  10   1 30.3246 2.43148   1
  -9 -10   1 26.2188 4.38399   1
  -9  10  -1 30.3023 1.59405   1
   9 -10  -1 30.0045 1.03493   3
   9  10   1 25.2585 2.32881   3
   9  10   1 23.8514 2.01833   3
  -9 -10   1 23.4086 2.37217   3
   9  10   1 30.6081 4.91226   1
  -9 -10   1 28.4593 2.09435   3
   9 -10  -1 31.3550 1.02807   3
 -10 -10  -1 215.548 7.71813   3
 -10 -10  -1 215.551 7.64111   3
 -10  10   1 213.739 7.66561   1
  10  10  -1 212.763 7.61179   3
  10  10  -1 213.781 7.66733   3
 -10 -10  -1 217.426 11.6131   1
  10  10  -1 235.426 11.9679   1
 -10 -10   1 216.664 11.4437   1
  10  10   1 214.846 7.66488   3
  10  10   1 211.308 11.7668   1
  10  10   1 207.710 7.63149   3
 -10 -10   1 211.395 7.66871   3
 -10 -10   1 215.138 7.64810   3
  11  10  -1 27.8313 2.61792   3
  11  10  -1 34.9170 2.68540   3
 -11 -10  -1 32.5649 5.21665   1
 -11 -10  -1 29.2795 2.62727   3
 -11 -10  -1 32.6763 2.48225   3
  11  10  -1 29.8134 4.94835   1
 -11 -10   1 32.0558 5.07302   1
 -11 -10   1 29.0790 2.72556   3
  11  10   1 32.6812 2.69739   3
 -11 -10   1 35.5232 2.66677   3
  11  10   1 27.4222 2.58784   3
  11  10   1 34.1032 5.37147   1
  12  10  -1 -3.5201 2.68700   1
 -12 -10  -1 0.32526 1.49558   3
 -12 -10  -1 0.37143 1.60881   3
  12  10  -1 1.97512 1.44715   3
 -12 -10  -1 1.33567 3.58794   1
  12  10  -1 -2.7277 1.40304   3
  12  10   1 1.50915 1.55768   3
  12  10   1 0.02763 1.37734   3
  12  10   1 0.83683 3.67829   1
 -12 -10   1 0.51460 1.64946   3
 -12 -10   1 -4.8080 3.34477   1
 -12 -10   1 0.87762 1.45790   3
 -13 -10  -1 147.296 6.03499   3
  13  10  -1 139.221 10.3432   1
  13  10  -1 155.293 6.12485   3
 -13 -10  -1 127.902 10.1059   1
  13  10  -1 165.773 6.13631   3
 -13 -10  -1 158.630 6.20310   3
  13  10   1 145.174 6.05737   3
 -13 -10   1 145.000 9.81267   1
  13  10   1 152.079 6.08735   3
  13  10   1 176.206 10.8791   1
 -13 -10   1 158.011 6.18337   3
 -13 -10   1 146.398 6.02719   3
 -14 -10  -1 18.5208 5.21879   1
  14  10  -1 18.1879 2.24493   3
 -14 -10  -1 16.2903 2.05802   3
  14  10  -1 24.2041 2.28495   3
  14  10  -1 28.8838 5.61676   1
 -14 -10  -1 25.8855 2.74654   3
  14  10   1 15.5751 4.79697   1
  14  10   1 17.2353 2.24257   3
 -14 -10   1 19.8251 2.19785   3
  14  10   1 26.6219 2.63500   3
 -14 -10   1 19.6747 5.17208   1
 -14 -10   1 19.7788 2.28052   3
  15  10  -1 1.09572 4.07206   1
  15  10  -1 6.06630 1.81299   3
 -15 -10  -1 6.47224 1.71059   3
 -15 -10  -1 6.57529 1.91298   3
 -15 -10  -1 3.15044 4.53872   1
  15  10  -1 3.39756 1.58888   3
 -15 -10   1 6.34785 4.69125   1
  15  10   1 7.31824 1.85123   3
 -15 -10   1 4.67310 1.80306   3
 -15 -10   1 6.99808 1.67748   3
  15  10   1 10.4505 1.77086   3
  15  10   1 1.26103 4.21654   1
  16  10  -1 -5.3302 4.08943   1
  16  10  -1 -0.9123 1.60909   3
 -16 -10  -1 -0.0972 1.47953   3
  16  10  -1 -1.5926 1.40677   3
 -16 -10  -1 -0.7707 1.59247   3
 -16 -10  -1 0.85647 4.63640   1
 -16 -10   1 -2.2656 1.50252   3
 -16 -10   1 0.25732 1.38714   3
  16  10   1 -2.4727 4.10839   1
 -16 -10   1 -2.9789 4.56754   1
  16  10   1 0.69458 1.65995   3
  16  10   1 0.88636 1.51997   3
 -17 -10  -1 23.0336 2.51355   3
  17  10  -1 16.3910 5.62604   1
  17  10  -1 19.0231 2.26626   3
 -17 -10  -1 22.1866 5.88668   1
 -17 -10  -1 22.3209 2.38630   3
  17  10  -1 21.8556 2.43722   3
 -17 -10   1 19.2654 2.31244   3
  17  10   1 16.3971 2.10331   3
 -17 -10   1 15.1583 5.68649   1
 -17 -10   1 24.0873 2.56836   3
  17  10   1 16.6611 5.46212   1
  17  10   1 18.6380 2.40037   3
  18  10  -1 -1.9632 1.64591   3
 -18 -10  -1 0.70718 5.09223   1
 -18 -10  -1 -0.1002 1.36141   3
 -18 -10  -1 -2.3157 1.62283   3
  18  10  -1 -5.5792 4.41802   1
  18  10  -1 1.07681 1.66796   3
  18  10   1 0.35691 1.35214   3
  18  10   1 -2.9848 1.57986   3
 -18 -10   1 -0.8486 1.65522   3
 -18 -10   1 0.65236 1.40071   3
  18  10   1 -4.3601 4.71891   1
 -18 -10   1 -10.807 4.69518   1
 -19 -10  -1 4.81958 6.14782   1
  19  10  -1 4.28937 5.37952   1
 -19 -10  -1 -1.7599 1.66981   3
  19  10  -1 3.89297 1.85702   3
  19  10  -1 -0.4323 1.42641   3
  19  10   1 -0.6767 1.41016   3
 -19 -10   1 0.06518 5.41485   1
 -19 -10   1 0.45994 1.69071   3
  19  10   1 7.09238 5.27138   1
  19  10   1 -1.6347 1.63616   3
 -20 -10  -1 129.205 5.90882   3
 -20 -10  -1 119.773 12.3971   1
  20  10  -1 126.348 11.9871   1
  20  10  -1 121.938 5.76181   3
  20  10  -1 137.166 6.13779   3
  20  10   1 105.283 12.5495   1
  20  10   1 135.340 5.92788   3
 -20 -10   1 125.854 6.07703   3
  20  10   1 126.766 5.75329   3
 -20 -10   1 130.486 12.3781   1
  21  10  -1 37.1595 7.62284   1
 -21 -10  -1 44.5055 8.34540   1
  21  10  -1 40.7291 3.43175   3
  21  10  -1 46.6495 3.71387   3
 -21 -10  -1 48.8716 3.73976   3
  21  10   1 46.3729 4.05681   3
 -21 -10   1 39.7297 9.34308   1
  21  10   1 43.0459 3.44594   3
 -21 -10   1 41.4981 3.67259   3
  21  10   1 52.8479 8.10551   1
  22  10  -1 20.6369 7.24975   1
  22  10  -1 29.6260 3.37876   3
 -22 -10  -1 33.1445 3.38635   3
 -22 -10  -1 30.6572 8.73914   1
  22  10  -1 26.6378 3.09308   3
  22  10   1 11.8410 7.28010   1
 -22 -10   1 27.6442 8.45006   1
  22  10   1 30.6719 3.37206   3
 -22 -10   1 30.4522 3.30759   3
  22  10   1 33.7414 3.05224   3
  23  10  -1 1.84022 2.31409   3
  23  10  -1 2.08551 7.40174   1
 -23 -10  -1 2.55169 1.93604   3
 -23 -10  -1 -3.1608 9.27090   1
  23  10  -1 0.68602 1.63889   3
 -23 -10   1 6.11988 8.75508   1
  23  10   1 -0.8749 8.02706   1
 -23 -10   1 1.08618 2.10878   3
  23  10   1 2.27314 2.32413   3
  23  10   1 0.25312 1.78282   3
  24  10  -1 -5.3141 8.78597   1
 -24 -10  -1 -10.099 9.28369   1
  24  10  -1 -3.0180 2.07541   3
 -24 -10  -1 0.53476 2.04243   3
  24  10  -1 -0.8493 1.91136   3
 -24 -10   1 1.34467 1.94097   3
  24  10   1 -1.1344 2.00884   3
 -24 -10   1 -11.030 9.16747   1
  24  10   1 -1.9071 1.94652   3
  24  10   1 -6.7449 7.88096   1
 -25 -10  -1 -9.9171 10.6863   1
 -25 -10  -1 -0.3121 1.90645   3
  25  10  -1 -0.2278 2.04950   3
  25  10  -1 4.71629 9.57024   1
  25  10   1 -0.9686 10.3993   1
 -25 -10   1 -0.6509 2.11608   3
  25  10   1 -2.0652 2.30990   3
 -25 -10   1 8.31255 12.3728   1
  26  10  -1 3.29784 2.59537   3
  26  10   1 2.29255 2.28019   3
  27  10  -1 4.04562 2.23965   3
  27  10   1 3.05857 2.52628   3
   0  11  -1 0.10302 0.74009   3
   0 -11   1 0.10269 0.86422   3
   0  11  -1 1.22169 2.06163   1
   0 -11   1 -0.2362 0.78098   3
   0  11   1 -1.3204 2.08145   1
   0 -11   1 0.03329 1.53598   1
   0 -11  -1 -0.0310 0.85795   3
   0 -11  -1 0.10290 0.71694   3
   0  11   1 0.21072 0.80873   3
   0 -11  -1 -0.0841 1.80879   1
   0  11  -1 0.27113 0.78016   3
   0  11   1 -0.6548 0.63383   3
  -1  11   1 20.4311 2.91443   1
  -1 -11  -1 15.4191 2.83610   1
   1 -11   1 21.8671 1.55896   3
   1  11  -1 21.2581 3.09199   1
  -1 -11  -1 22.8665 1.84567   3
   1  11  -1 23.1653 1.67996   3
   1 -11   1 24.3341 2.79474   1
  -1  11   1 26.6659 1.49638   3
  -1  11   1 22.8388 1.54100   3
   1  11  -1 19.2933 1.61606   3
   1 -11   1 21.6409 1.53474   3
  -1 -11  -1 22.1582 1.63422   3
   1  11   1 22.0262 1.56278   3
   1  11   1 22.2967 1.56401   3
   1 -11  -1 20.1550 1.58726   3
  -1 -11   1 28.4018 3.24477   1
  -1  11  -1 22.9837 1.46378   3
  -1 -11   1 18.7671 1.72237   3
  -1  11  -1 22.8988 1.47240   3
   1 -11  -1 33.2271 3.44691   1
  -1  11  -1 24.1542 2.96588   1
   1  11   1 20.2308 3.34260   1
   1 -11  -1 24.9556 1.55258   3
  -1 -11   1 21.2776 1.55012   3
  -2  11   1 233.217 7.50906   3
  -2  11   1 232.225 7.48041   3
   2 -11   1 237.967 7.48714   3
   2 -11   1 242.701 7.51486   3
   2 -11   1 229.950 8.71584   1
   2  11  -1 232.524 7.70784   3
  -2  11   1 222.269 9.61086   1
   2  11  -1 227.800 10.4458   1
   2  11  -1 228.175 7.66530   3
  -2 -11  -1 244.804 7.82065   3
  -2 -11  -1 225.067 10.1457   1
   2 -11  -1 244.588 9.21025   1
  -2  11  -1 234.672 7.46710   3
  -2  11  -1 242.027 9.71430   1
  -2 -11   1 233.299 7.79023   3
   2  11   1 227.835 10.5020   1
   2 -11  -1 243.591 7.58273   3
   2 -11  -1 233.488 7.49521   3
   2  11   1 232.653 7.76272   3
   2  11   1 228.415 7.70439   3
  -2  11  -1 235.158 7.45311   3
  -2 -11   1 227.390 10.0556   1
  -3  11   1 4.98360 0.73351   3
  -3 -11  -1 3.29020 1.09773   3
  -3  11   1 4.75168 1.90992   1
  -3  11   1 5.18521 0.78506   3
   3  11  -1 1.78243 2.49313   1
   3  11  -1 2.85836 0.95459   3
   3 -11   1 4.53955 0.77613   3
   3 -11   1 4.81114 0.73708   3
  -3 -11  -1 4.00930 1.02863   3
  -3 -11  -1 8.39986 2.71514   1
   3 -11   1 5.17806 1.25003   1
  -3 -11   1 5.15904 2.26868   1
  -3  11  -1 4.65133 0.69648   3
  -3  11  -1 2.96519 1.78746   1
  -3  11  -1 4.11835 0.68310   3
   3 -11  -1 4.89313 0.86778   3
   3 -11  -1 2.13578 1.45705   1
  -3 -11   1 4.39949 1.11313   3
   3  11   1 5.18502 1.02563   3
   3  11   1 4.95894 2.51503   1
   3  11   1 4.42771 1.14481   3
   3 -11  -1 3.47422 0.74142   3
  -4 -11  -1 46.0031 2.37325   3
   4 -11   1 43.4315 1.85118   3
   4  11  -1 42.2421 2.30949   3
   4  11  -1 41.5213 4.97953   1
  -4  11   1 45.6908 3.61172   1
  -4  11   1 44.3657 1.82414   3
  -4  11   1 44.7674 1.87441   3
   4 -11   1 46.1319 2.07690   1
  -4 -11  -1 44.6694 2.56894   3
   4 -11   1 42.6987 1.80654   3
   4  11  -1 46.0600 2.36324   3
   4 -11  -1 44.4014 1.86139   3
   4  11   1 43.4612 2.32934   3
  -4  11  -1 41.0088 1.75431   3
   4  11   1 44.7773 2.36236   3
   4 -11  -1 39.3932 2.77222   1
   4  11   1 43.1349 4.93050   1
  -4  11  -1 44.8202 1.77064   3
  -4 -11   1 45.1562 2.58338   3
  -4  11  -1 45.6863 3.66015   1
  -4 -11   1 49.5426 2.39722   3
  -4 -11   1 47.5251 4.59591   1
   4 -11  -1 43.6714 1.93657   3
  -5 -11  -1 5.83967 2.83066   1
  -5  11   1 11.5024 1.93797   1
  -5 -11  -1 8.03794 1.34556   3
   5 -11   1 12.9950 0.92841   3
  -5  11   1 12.9980 1.03336   3
  -5 -11  -1 9.47633 1.30345   3
  -5  11   1 13.8703 0.90016   3
   5 -11   1 11.1079 0.96595   3
   5  11  -1 9.10715 1.28996   3
   5  11  -1 3.74807 2.83620   1
   5  11  -1 11.4485 1.32463   3
  -5  11  -1 10.7957 0.83169   3
  -5 -11   1 9.15129 1.33192   3
  -5  11  -1 12.8393 0.81864   3
   5 -11  -1 13.7481 1.26108   1
  -5 -11   1 12.6973 1.46457   3
  -5 -11   1 12.4858 2.89484   1
   5  11   1 12.1064 1.36097   3
   5 -11  -1 11.5479 1.09705   3
   5  11   1 10.7018 1.33004   3
   5 -11  -1 12.6167 0.96475   3
  -5  11  -1 11.9026 1.88465   1
   5  11   1 8.18598 3.11601   1
  -6 -11  -1 44.9427 5.43998   1
  -6  11   1 50.1919 1.81466   3
   6  11  -1 48.4565 2.59116   3
   6  11  -1 43.5424 2.53610   3
   6  11  -1 34.6244 4.66485   1
  -6  11   1 49.4688 3.42708   1
   6 -11   1 45.9663 1.66059   3
   6 -11   1 47.1698 1.69657   3
  -6  11   1 49.2652 1.72587   3
  -6 -11  -1 44.9306 2.67131   3
  -6 -11  -1 44.7502 2.57076   3
  -6  11  -1 46.6447 1.56815   3
  -6 -11   1 46.4507 2.65576   3
  -6  11  -1 49.0492 3.19793   1
   6  11   1 38.5320 4.94440   1
  -6  11  -1 46.8716 1.58167   3
   6  11   1 45.1147 2.57646   3
   6  11   1 43.6430 2.54978   3
  -6 -11   1 45.7995 2.60181   3
   6 -11  -1 47.7269 1.78850   3
  -6 -11   1 44.2624 5.11762   1
   6 -11  -1 48.8333 1.90523   3
   7 -11   1 37.8670 1.21418   3
  -7  11   1 34.6970 2.87161   1
  -7 -11  -1 35.7434 4.78626   1
  -7 -11  -1 38.9979 2.41976   3
   7 -11   1 40.0496 1.22600   3
   7  11  -1 26.5213 4.42442   1
   7  11  -1 34.6405 2.42158   3
  -7  11   1 36.5387 1.34471   3
  -7 -11  -1 34.1139 2.50234   3
  -7  11   1 36.7015 1.41911   3
   7  11  -1 34.8869 2.43166   3
  -7 -11   1 32.1602 4.41696   1
   7  11   1 41.3194 2.46753   3
   7  11   1 32.3301 4.67572   1
  -7 -11   1 36.2028 2.49153   3
   7 -11  -1 36.9478 1.45112   3
   7  11   1 38.3124 2.46283   3
  -7  11  -1 36.0067 2.67215   1
  -7 -11   1 40.0217 2.48230   3
   7 -11  -1 32.6774 1.53943   3
  -8 -11  -1 29.8850 2.45283   3
  -8  11   1 31.0529 1.00634   3
  -8 -11  -1 24.7893 2.29345   3
  -8  11   1 30.0676 0.98536   3
   8  11  -1 26.2403 2.32736   3
   8  11  -1 26.7121 2.33619   3
  -8 -11  -1 27.9575 4.59624   1
  -8  11   1 29.6155 2.75185   1
   8  11  -1 27.3356 4.54088   1
  -8  11  -1 27.7961 2.16248   1
   8 -11  -1 29.0558 1.24161   3
  -8 -11   1 28.5853 2.44119   3
   8  11   1 30.0202 2.35863   3
   8  11   1 28.4504 4.78268   1
  -8 -11   1 29.6756 2.35848   3
   8  11   1 26.7864 2.31807   3
  -8 -11   1 26.5366 4.41903   1
   9  11  -1 195.306 7.18737   3
  -9 -11  -1 201.760 7.24726   3
  -9 -11  -1 201.014 7.17747   3
   9  11  -1 196.309 7.14358   3
   9  11  -1 207.789 11.4477   1
  -9 -11  -1 180.472 10.8129   1
  -9  11   1 197.307 7.39464   1
   9  11   1 201.232 11.4038   1
  -9 -11   1 219.036 11.2337   1
  -9 -11   1 199.281 7.21771   3
  -9 -11   1 192.671 7.14723   3
   9  11   1 203.558 7.19547   3
   9 -11  -1 191.052 5.97879   3
   9  11   1 201.341 7.19238   3
   9 -11  -1 195.942 5.98969   3
  -9  11  -1 198.663 6.68213   1
 -10 -11  -1 32.3520 2.81636   3
  10  11  -1 36.3176 2.76293   3
 -10 -11  -1 34.0222 2.70970   3
 -10 -11  -1 30.1659 5.18298   1
 -10  11   1 36.1102 2.67312   1
  10  11  -1 33.6823 2.75106   3
  10  11  -1 24.8577 5.00155   1
 -10 -11   1 35.3629 2.85861   3
  10  11   1 30.8374 2.59703   3
 -10 -11   1 28.7043 5.11865   1
  10  11   1 36.6218 5.42690   1
 -10 -11   1 31.6947 2.66038   3
  10  11   1 31.9747 2.72421   3
  11  11  -1 195.529 7.08873   3
 -11 -11  -1 192.064 11.3519   1
  11  11  -1 183.460 7.06156   3
 -11 -11  -1 189.188 7.10324   3
 -11 -11  -1 200.514 7.26029   3
  11  11  -1 182.261 11.4502   1
 -11 -11   1 178.013 11.2123   1
 -11 -11   1 189.744 7.15828   3
  11  11   1 190.384 11.4981   1
 -11 -11   1 186.274 7.08054   3
  11  11   1 190.036 7.10586   3
  11  11   1 197.953 7.16075   3
 -12 -11  -1 58.4138 3.59169   3
 -12 -11  -1 52.2789 3.45867   3
  12  11  -1 42.8888 6.07544   1
 -12 -11  -1 54.8834 6.66598   1
  12  11  -1 48.9419 3.38950   3
  12  11  -1 53.4068 3.48707   3
 -12 -11   1 49.7530 3.39498   3
 -12 -11   1 59.9345 6.79889   1
 -12 -11   1 56.0409 3.56705   3
  12  11   1 65.7962 7.74288   1
  12  11   1 52.3411 3.39297   3
  12  11   1 53.1771 3.49717   3
  13  11  -1 393.464 12.8844   3
  13  11  -1 423.781 18.6817   1
  13  11  -1 372.943 12.8722   3
 -13 -11  -1 374.111 12.8359   3
 -13 -11  -1 376.668 12.9323   3
 -13 -11  -1 359.627 17.6015   1
  13  11   1 407.316 18.3277   1
  13  11   1 379.822 12.8852   3
  13  11   1 364.946 12.8346   3
 -13 -11   1 385.801 17.8583   1
 -13 -11   1 377.493 12.8559   3
 -13 -11   1 394.782 12.9569   3
 -14 -11  -1 8.57678 2.09056   3
  14  11  -1 2.42625 4.24279   1
 -14 -11  -1 19.6528 5.37390   1
  14  11  -1 7.89773 1.81978   3
  14  11  -1 9.88102 2.03946   3
 -14 -11  -1 9.85369 1.80287   3
 -14 -11   1 8.22443 1.76457   3
  14  11   1 -2.4828 4.20208   1
  14  11   1 10.7597 1.89839   3
 -14 -11   1 9.20949 4.85546   1
  14  11   1 10.9743 2.00783   3
 -14 -11   1 7.54902 1.97508   3
  15  11  -1 59.0866 3.58984   3
 -15 -11  -1 38.0825 6.68619   1
  15  11  -1 49.8964 3.36791   3
 -15 -11  -1 57.6195 3.68403   3
  15  11  -1 47.6737 6.93209   1
 -15 -11  -1 50.1646 3.36963   3
  15  11   1 51.1030 3.39581   3
  15  11   1 62.5905 3.63827   3
  15  11   1 53.7012 7.19089   1
 -15 -11   1 55.5933 3.42306   3
 -15 -11   1 56.1590 3.65892   3
 -15 -11   1 59.0551 7.22273   1
  16  11  -1 97.5389 4.78894   3
  16  11  -1 112.002 4.93121   3
 -16 -11  -1 97.4023 10.0067   1
  16  11  -1 97.6916 9.92008   1
 -16 -11  -1 101.769 4.91685   3
 -16 -11  -1 94.0724 4.65489   3
  16  11   1 104.689 4.92670   3
 -16 -11   1 96.0404 4.68010   3
  16  11   1 89.9949 10.6055   1
 -16 -11   1 82.4121 9.39908   1
 -16 -11   1 97.9078 5.13446   3
  16  11   1 99.6174 4.78408   3
 -17 -11  -1 2.38069 1.93715   3
  17  11  -1 3.35224 5.14599   1
 -17 -11  -1 2.18768 5.39945   1
  17  11  -1 4.78132 1.67866   3
  17  11  -1 2.37395 1.87389   3
 -17 -11  -1 1.69417 1.55952   3
  17  11   1 0.45490 1.78495   3
  17  11   1 3.54896 5.55660   1
 -17 -11   1 3.76340 1.59387   3
 -17 -11   1 1.88426 5.06315   1
 -17 -11   1 4.76087 1.91208   3
  17  11   1 3.85054 1.61204   3
 -18 -11  -1 27.3854 3.02645   3
 -18 -11  -1 19.2899 2.27894   3
  18  11  -1 24.1598 2.58347   3
 -18 -11  -1 18.3412 6.43643   1
  18  11  -1 20.9903 2.55160   3
  18  11  -1 13.0008 5.73170   1
 -18 -11   1 28.0979 3.03248   3
  18  11   1 29.3980 7.09797   1
 -18 -11   1 19.6528 6.07652   1
  18  11   1 26.8656 2.82980   3
  18  11   1 17.8628 2.27330   3
 -18 -11   1 23.6078 2.67698   3
  19  11  -1 -0.4365 1.47995   3
  19  11  -1 -4.4858 6.27123   1
 -19 -11  -1 -1.6671 1.73259   3
  19  11  -1 -2.3198 1.73129   3
 -19 -11  -1 -1.0853 5.80280   1
  19  11   1 -6.4569 4.97937   1
  19  11   1 -1.3122 1.45426   3
 -19 -11   1 -1.4274 5.85725   1
 -19 -11   1 2.46265 1.81509   3
  19  11   1 -0.8229 1.75310   3
 -20 -11  -1 -6.4205 6.48876   1
  20  11  -1 -6.0383 5.46784   1
  20  11  -1 0.38943 2.16367   3
 -20 -11  -1 2.73175 2.03932   3
  20  11  -1 0.69391 1.63668   3
 -20 -11   1 0.01131 1.86766   3
  20  11   1 2.83743 1.65860   3
  20  11   1 -1.9101 1.84936   3
 -20 -11   1 5.08656 7.14801   1
  20  11   1 3.16668 6.00443   1
 -21 -11  -1 -0.6687 2.16301   3
  21  11  -1 -0.5726 1.95738   3
 -21 -11  -1 1.34150 7.33521   1
  21  11  -1 2.11600 1.68691   3
  21  11  -1 -1.7701 6.48042   1
  21  11   1 -0.6129 6.43418   1
 -21 -11   1 -16.105 6.85216   1
  21  11   1 4.91116 1.97191   3
 -21 -11   1 -1.8058 1.83088   3
  21  11   1 -2.3907 2.07389   3
 -22 -11  -1 -9.7181 7.72815   1
  22  11  -1 0.59530 1.72067   3
  22  11  -1 -3.6470 7.95689   1
  22  11  -1 -2.0594 1.93305   3
 -22 -11  -1 -2.2604 1.85262   3
  22  11   1 -0.2591 1.56530   3
 -22 -11   1 -3.0770 1.79387   3
 -22 -11   1 -5.5977 8.08514   1
  22  11   1 -5.7406 7.92340   1
  22  11   1 -0.8240 1.98505   3
  23  11  -1 21.6309 2.62287   3
  23  11  -1 22.3333 2.86049   3
 -23 -11  -1 19.0605 9.49326   1
  23  11  -1 10.1436 8.58521   1
 -23 -11  -1 16.5943 2.86437   3
  23  11   1 21.4133 8.56360   1
  23  11   1 18.5680 2.69758   3
 -23 -11   1 17.0023 2.53355   3
 -23 -11   1 17.6829 10.0981   1
  23  11   1 21.6952 2.57252   3
 -24 -11  -1 1.03811 2.09090   3
  24  11  -1 -15.227 9.89446   1
 -24 -11  -1 16.1252 10.9747   1
  24  11  -1 -0.9889 2.33906   3
 -24 -11   1 5.07475 2.17644   3
  24  11   1 3.54404 2.19110   3
 -24 -11   1 -11.419 11.5354   1
  24  11   1 10.3424 8.80853   1
 -25 -11  -1 43.0354 15.0856   1
  25  11  -1 43.8177 3.97564   3
 -25 -11  -1 35.2645 3.67762   3
 -25 -11   1 33.2004 12.8491   1
  25  11   1 38.5252 3.94868   3
 -25 -11   1 42.5660 4.00132   3
  26  11  -1 5.54686 2.49954   3
  26  11   1 8.41192 2.49280   3
   0 -12  -1 72.7763 3.19317   3
   0  12  -1 75.8204 5.35044   1
   0 -12  -1 78.3664 5.21864   1
   0  12   1 81.1796 3.11688   3
   0  12  -1 75.4734 3.06517   3
   0 -12   1 75.4289 3.09655   3
   0 -12  -1 80.5386 3.12179   3
   0  12  -1 77.0878 3.08255   3
   0 -12   1 79.9115 4.90986   1
   0  12   1 80.8957 3.14466   3
   0  12   1 78.3218 5.74547   1
   0 -12   1 71.2390 3.13482   3
  -1  12   1 165.159 5.57261   3
  -1  12   1 164.655 8.09820   1
  -1 -12  -1 171.659 5.76572   3
   1 -12   1 156.244 5.53209   3
   1  12  -1 176.865 8.49362   1
  -1  12   1 162.744 5.52719   3
  -1 -12  -1 176.025 8.12740   1
   1  12  -1 167.357 5.64446   3
  -1 -12  -1 169.267 5.70205   3
   1 -12   1 153.244 5.56625   3
   1 -12   1 156.161 7.15746   1
   1  12  -1 166.857 5.66821   3
   1 -12  -1 143.188 5.55985   3
   1  12   1 179.636 8.58506   1
   1 -12  -1 156.680 7.43837   1
  -1  12  -1 164.083 5.50597   3
   1 -12  -1 166.783 5.54640   3
  -1 -12   1 169.537 5.76659   3
  -1  12  -1 153.088 7.91050   1
  -1  12  -1 155.815 5.48985   3
   1  12   1 171.505 5.72893   3
   1  12   1 167.837 5.65441   3
  -1 -12   1 167.312 5.64998   3
  -1 -12   1 160.747 7.81870   1
   2  12  -1 110.413 4.24993   3
   2 -12   1 115.553 4.12109   3
  -2  12   1 119.374 4.14873   3
   2  12  -1 132.703 7.35113   1
   2 -12   1 117.488 4.08499   3
  -2 -12  -1 112.538 4.39470   3
  -2  12   1 115.206 6.47950   1
  -2 -12  -1 115.818 6.99195   1
   2 -12   1 115.780 5.43043   1
  -2  12   1 117.285 4.04597   3
   2  12  -1 109.542 4.26490   3
  -2  12  -1 118.766 4.04930   3
   2 -12  -1 118.392 4.07624   3
   2  12   1 120.219 7.46396   1
  -2  12  -1 116.214 6.28688   1
   2 -12  -1 113.389 4.14900   3
   2  12   1 114.513 4.37856   3
  -2  12  -1 118.630 4.05870   3
   2 -12  -1 112.824 5.80232   1
   2  12   1 117.086 4.37273   3
  -2 -12   1 110.213 4.41633   3
  -2 -12   1 108.593 6.73353   1
   3 -12   1 124.166 4.24131   3
  -3 -12  -1 119.562 7.20459   1
   3  12  -1 129.332 4.70950   3
   3 -12   1 117.519 5.08656   1
  -3  12   1 125.651 4.27644   3
  -3  12   1 132.078 6.50781   1
   3  12  -1 124.477 4.58701   3
  -3  12   1 128.371 4.24871   3
  -3 -12  -1 123.673 4.72435   3
   3  12  -1 137.118 7.80371   1
   3 -12   1 121.431 4.26864   3
  -3 -12   1 124.839 7.35126   1
  -3  12  -1 126.057 4.20528   3
   3  12   1 121.153 7.91120   1
   3  12   1 121.718 4.60785   3
  -3  12  -1 124.925 4.20521   3
  -3 -12   1 128.241 4.69621   3
   3  12   1 117.491 4.58295   3
   3 -12  -1 129.905 5.76697   1
   3 -12  -1 127.287 4.37580   3
  -3  12  -1 107.301 6.27329   1
   3 -12  -1 122.972 4.26239   3
   4 -12   1 3.97854 0.72540   3
  -4  12   1 4.12412 0.75112   3
  -4 -12  -1 4.82111 1.11963   3
  -4 -12  -1 4.33594 1.24219   3
  -4  12   1 2.88506 1.86372   1
   4 -12   1 4.29946 0.75544   3
   4  12  -1 3.75883 2.74296   1
   4  12  -1 3.51044 1.05734   3
   4 -12   1 4.64174 0.93788   1
   4  12  -1 1.18233 1.01697   3
  -4 -12  -1 5.95398 2.87752   1
  -4  12   1 3.32799 0.65327   3
   4  12   1 3.03403 1.07725   3
   4 -12  -1 3.98662 0.73611   3
   4 -12  -1 6.44737 1.40754   1
  -4 -12   1 -0.6994 2.56318   1
  -4  12  -1 2.41409 1.76827   1
  -4  12  -1 3.75672 0.64635   3
   4 -12  -1 3.73248 0.81293   3
  -4  12  -1 4.99622 0.65873   3
  -4 -12   1 2.93751 1.07231   3
  -4 -12   1 2.76247 1.17927   3
   4  12   1 1.37443 2.65828   1
   4  12   1 4.71730 1.10817   3
  -5  12   1 80.5724 2.87213   3
  -5  12   1 81.0828 2.79304   3
  -5 -12  -1 77.1045 6.30810   1
  -5 -12  -1 75.9541 3.57414   3
  -5  12   1 72.7303 4.65579   1
   5 -12   1 82.4686 2.84346   3
   5 -12   1 79.1965 2.78318   3
   5  12  -1 81.9826 3.50881   3
  -5 -12  -1 74.0222 3.45012   3
   5  12  -1 76.7035 3.56001   3
   5  12  -1 80.5355 6.65908   1
   5 -12  -1 80.0289 3.17278   1
   5 -12  -1 79.0121 2.94835   3
  -5  12  -1 79.9971 2.73299   3
  -5  12  -1 83.7920 4.69523   1
  -5 -12   1 81.6025 3.57116   3
  -5 -12   1 79.5502 3.61079   3
   5  12   1 77.3593 3.47885   3
  -5  12  -1 86.2765 2.74853   3
   5 -12  -1 78.7788 2.83910   3
   5  12   1 79.9731 3.61868   3
  -5 -12   1 71.7261 6.11237   1
   5  12   1 91.9054 7.01044   1
  -6 -12  -1 25.4541 2.29924   3
   6  12  -1 27.7931 2.13491   3
  -6  12   1 24.7750 2.67124   1
   6 -12   1 25.6978 1.23146   3
   6  12  -1 26.0843 2.15169   3
  -6  12   1 26.2215 1.22304   3
   6  12  -1 25.3518 4.41208   1
   6 -12   1 25.6004 1.19455   3
  -6 -12  -1 22.3096 4.07717   1
  -6 -12  -1 27.0128 2.16728   3
  -6  12   1 25.9401 1.30912   3
  -6  12  -1 25.4386 1.10160   3
  -6 -12   1 24.6284 2.21411   3
   6  12   1 24.3294 2.15512   3
   6 -12  -1 26.1995 1.31992   3
   6 -12  -1 27.8762 1.46731   3
  -6  12  -1 26.3182 1.07713   3
  -6 -12   1 19.4677 3.73501   1
  -6 -12   1 21.0979 2.09981   3
   6  12   1 16.1597 3.98225   1
   6  12   1 28.3592 2.17913   3
  -7  12   1 19.3442 1.01980   3
   7 -12   1 20.8685 0.84396   3
   7 -12   1 20.1223 0.86905   3
  -7 -12  -1 18.3632 2.06724   3
  -7 -12  -1 20.2253 2.28296   3
  -7  12   1 17.1683 2.25235   1
  -7  12   1 17.2299 0.93413   3
   7  12  -1 14.0605 4.07276   1
   7  12  -1 16.9409 1.90398   3
  -7 -12  -1 18.1165 4.35939   1
   7  12  -1 17.7019 2.02897   3
   7 -12  -1 19.8475 1.09223   3
  -7 -12   1 20.3161 2.13772   3
   7  12   1 15.2361 4.03003   1
  -7 -12   1 13.3617 3.72720   1
  -7 -12   1 15.8204 1.87485   3
   7  12   1 15.6176 1.76197   3
  -7  12  -1 17.0062 2.07926   1
   7  12   1 20.0936 2.14609   3
   7 -12  -1 17.7999 1.18396   3
  -8  12   1 34.5305 1.15228   3
   8  12  -1 33.0717 2.59627   3
  -8  12   1 34.6151 1.17274   3
  -8 -12  -1 36.8420 2.75426   3
  -8 -12  -1 31.4803 2.52038   3
  -8  12   1 29.8927 3.12877   1
   8  12  -1 21.2818 4.47741   1
   8  12  -1 34.7268 2.60986   3
  -8 -12  -1 26.3497 4.66895   1
  -8 -12   1 32.3006 4.93444   1
   8  12   1 31.6007 2.60623   3
   8  12   1 28.3353 4.97589   1
  -8  12  -1 33.9334 2.65160   1
   8 -12  -1 35.6648 1.42084   3
  -8 -12   1 32.1628 2.55276   3
   8  12   1 35.5080 2.57643   3
  -8 -12   1 33.9723 2.70100   3
   9  12  -1 132.875 9.72339   1
  -9 -12  -1 149.466 5.76464   3
  -9 -12  -1 131.205 9.47484   1
   9  12  -1 138.936 5.72146   3
   9  12  -1 145.985 5.71850   3
  -9  12   1 143.731 6.08085   1
  -9 -12  -1 153.213 5.89859   3
  -9 -12   1 151.641 5.81755   3
   9 -12  -1 149.582 4.44623   3
   9 -12  -1 145.474 4.45194   3
  -9 -12   1 135.168 9.48974   1
   9  12   1 154.935 10.1017   1
   9  12   1 147.971 5.80280   3
   9  12   1 144.859 5.74305   3
  -9 -12   1 144.676 5.73160   3
  -9  12  -1 149.466 5.43918   1
 -10 -12  -1 17.1217 4.57637   1
 -10  12   1 16.8223 1.96231   1
 -10 -12  -1 17.5980 2.11506   3
  10  12  -1 8.74848 4.41611   1
 -10 -12  -1 16.3211 1.95519   3
  10  12  -1 12.7073 1.92482   3
  10  12  -1 13.0434 1.92363   3
 -10 -12   1 12.2546 4.39935   1
 -10 -12   1 13.6077 1.92655   3
  10  12   1 14.2815 4.53263   1
 -10  12  -1 16.8119 1.46520   1
  10  12   1 13.9382 1.89897   3
  10  12   1 14.6527 1.98939   3
 -10 -12   1 14.0871 1.99476   3
 -11 -12  -1 43.7222 3.28779   3
  11  12  -1 43.0811 3.12245   3
  11  12  -1 46.0476 3.21556   3
 -11 -12  -1 44.2118 6.12577   1
  11  12  -1 35.6283 6.00527   1
 -11 -12  -1 46.7418 3.15149   3
 -11 -12   1 28.0732 5.48197   1
  11  12   1 48.8361 3.19703   3
  11  12   1 40.3851 3.07749   3
 -11 -12   1 43.0285 3.15292   3
  11  12   1 39.6226 6.01022   1
 -11 -12   1 49.2624 3.27472   3
 -12 -12  -1 16.3640 2.11428   3
  12  12  -1 10.5937 1.90594   3
 -12 -12  -1 16.1361 2.24968   3
  12  12  -1 9.73349 4.76457   1
  12  12  -1 11.5988 2.04204   3
 -12 -12  -1 10.6461 4.81718   1
  12  12   1 16.9300 2.11679   3
 -12 -12   1 16.5793 2.20069   3
 -12 -12   1 12.0066 1.97374   3
 -12 -12   1 15.6874 4.86434   1
  12  12   1 19.4740 5.32989   1
  12  12   1 13.7458 2.03537   3
 -13 -12  -1 1.41698 1.53675   3
 -13 -12  -1 -0.4293 1.81562   3
  13  12  -1 1.77553 1.59017   3
 -13 -12  -1 3.89801 4.64047   1
  13  12  -1 2.01983 1.70807   3
  13  12  -1 0.46500 3.39518   1
 -13 -12   1 3.93405 1.65206   3
  13  12   1 5.31786 1.81463   3
  13  12   1 9.91408 4.57697   1
  13  12   1 3.02473 1.66430   3
 -13 -12   1 4.07889 4.55182   1
 -13 -12   1 3.05979 1.80408   3
  14  12  -1 67.1944 3.85898   3
  14  12  -1 64.9633 7.60346   1
 -14 -12  -1 54.0913 7.26243   1
 -14 -12  -1 64.8407 3.67993   3
 -14 -12  -1 63.0875 3.91167   3
  14  12  -1 62.7097 3.72063   3
  14  12   1 71.3479 8.55110   1
 -14 -12   1 61.7759 3.62588   3
 -14 -12   1 57.0709 7.30486   1
 -14 -12   1 66.5242 3.88037   3
  14  12   1 66.4699 3.88198   3
  14  12   1 63.5894 3.70504   3
 -15 -12  -1 -0.1019 1.71474   3
 -15 -12  -1 1.11177 1.54014   3
  15  12  -1 -0.2528 1.46164   3
  15  12  -1 1.11839 4.51180   1
  15  12  -1 0.45120 1.80467   3
 -15 -12  -1 -6.4696 4.58485   1
  15  12   1 1.75959 1.82429   3
 -15 -12   1 1.62087 1.77815   3
  15  12   1 0.43115 1.52146   3
 -15 -12   1 -2.7555 4.65252   1
  15  12   1 -7.2076 4.08966   1
 -15 -12   1 -0.5509 1.46517   3
  16  12  -1 40.0089 3.15918   3
 -16 -12  -1 31.4547 6.75568   1
  16  12  -1 46.2217 3.34792   3
 -16 -12  -1 38.8120 3.11906   3
 -16 -12  -1 36.6955 3.36395   3
  16  12  -1 22.4605 6.15611   1
 -16 -12   1 40.1691 3.38604   3
  16  12   1 40.4983 3.17576   3
 -16 -12   1 38.5310 3.11106   3
  16  12   1 32.8605 6.60349   1
  16  12   1 38.2564 3.29083   3
 -16 -12   1 31.1275 6.62765   1
  17  12  -1 36.6782 3.28270   3
  17  12  -1 34.2686 3.09787   3
 -17 -12  -1 38.7812 3.12096   3
 -17 -12  -1 15.4759 6.49904   1
  17  12  -1 25.4080 6.33720   1
 -17 -12  -1 38.3630 3.45239   3
 -17 -12   1 36.4717 3.37856   3
  17  12   1 36.2590 3.35832   3
 -17 -12   1 34.6736 3.04096   3
  17  12   1 21.2133 6.34970   1
  17  12   1 37.4057 3.69258   3
 -17 -12   1 34.1542 7.05295   1
 -18 -12  -1 35.7503 3.68437   3
  18  12  -1 28.2004 6.76853   1
  18  12  -1 20.8461 2.43539   3
 -18 -12  -1 23.4716 2.54010   3
 -18 -12  -1 28.4571 7.49516   1
  18  12  -1 34.4856 3.24988   3
  18  12   1 27.3825 2.87091   3
  18  12   1 20.1709 6.66466   1
 -18 -12   1 31.9666 7.30037   1
 -18 -12   1 21.3665 2.66428   3
 -18 -12   1 22.9309 2.52922   3
  18  12   1 31.6071 3.22613   3
  19  12  -1 14.9353 6.65887   1
  19  12  -1 22.6261 2.66411   3
 -19 -12  -1 22.1330 7.54236   1
  19  12  -1 14.5138 2.23086   3
 -19 -12  -1 13.7815 2.53884   3
 -19 -12   1 22.2089 2.72259   3
  19  12   1 24.9460 2.79982   3
 -19 -12   1 20.0300 7.61063   1
  19  12   1 16.3542 6.75107   1
  19  12   1 19.2920 2.37436   3
  20  12  -1 14.4360 6.82370   1
  20  12  -1 3.19367 2.29047   3
 -20 -12  -1 4.73902 7.16227   1
 -20 -12  -1 4.66649 2.17950   3
  20  12  -1 1.01428 1.71491   3
  20  12   1 -4.7860 6.46916   1
 -20 -12   1 2.62645 2.12232   3
  20  12   1 0.46317 1.95619   3
  20  12   1 0.11753 1.55097   3
 -20 -12   1 11.7127 7.80840   1
  21  12  -1 -3.8800 1.57286   3
  21  12  -1 1.54809 2.02175   3
  21  12  -1 3.13719 6.90478   1
 -21 -12  -1 0.14885 2.14939   3
 -21 -12  -1 0.33817 7.79429   1
  21  12   1 -8.3796 7.73156   1
  21  12   1 -0.9497 1.58847   3
 -21 -12   1 9.11491 8.18154   1
 -21 -12   1 -0.8509 2.22435   3
  21  12   1 2.94223 2.10898   3
  22  12  -1 8.79358 2.15457   3
  22  12  -1 13.6383 2.60216   3
 -22 -12  -1 10.7390 8.81239   1
 -22 -12  -1 9.81976 2.39868   3
  22  12  -1 6.35107 7.91498   1
  22  12   1 9.81549 2.44220   3
 -22 -12   1 15.4587 2.58871   3
  22  12   1 5.79407 2.13153   3
  22  12   1 -1.1411 7.62349   1
 -22 -12   1 5.38622 8.89180   1
 -23 -12  -1 11.1797 10.0120   1
  23  12  -1 6.27384 10.0936   1
  23  12  -1 14.2763 2.66186   3
 -23 -12  -1 19.4369 2.85709   3
 -23 -12   1 14.5780 2.55966   3
  23  12   1 12.5585 2.79119   3
 -23 -12   1 -10.959 11.1608   1
  23  12   1 8.22320 9.22050   1
  24  12  -1 2.51490 9.69475   1
 -24 -12  -1 -0.1489 2.12117   3
  24  12  -1 -2.2336 2.39487   3
 -24 -12  -1 -16.592 12.8213   1
  24  12   1 3.37640 10.8330   1
  24  12   1 3.85688 2.28203   3
 -24 -12   1 -5.2582 11.3753   1
 -24 -12   1 2.79499 2.45144   3
 -25 -12  -1 -2.7443 2.32181   3
  25  12  -1 0.76660 2.19967   3
 -25 -12   1 0.84738 19.5579   1
  25  12   1 -0.2692 2.21654   3
 -25 -12   1 -3.6543 2.10514   3
  26  12  -1 1.98357 2.40654   3
  26  12   1 6.39246 2.68371   3
   0 -13  -1 0.05797 1.03869   3
   0 -13  -1 0.92202 2.12404   1
   0  13  -1 -1.2154 0.82575   3
   0  13  -1 -3.0952 1.92715   1
   0  13  -1 0.27089 0.87794   3
   0  13   1 0.32508 0.97015   3
   0 -13   1 -0.4154 0.96142   3
   0 -13   1 -0.4017 0.92773   3
   0  13   1 0.95321 0.90347   3
   0 -13  -1 0.73352 0.97581   3
   0  13   1 -1.4003 2.27787   1
   0 -13   1 1.18452 1.86698   1
  -1 -13  -1 196.897 9.54386   1
   1  13  -1 205.525 6.94553   3
   1  13  -1 201.872 9.90859   1
  -1 -13  -1 193.471 6.90736   3
  -1 -13  -1 194.145 7.01837   3
   1 -13   1 204.003 8.56804   1
  -1  13   1 206.664 6.84030   3
  -1  13   1 203.796 6.88307   3
   1 -13   1 212.071 6.88567   3
  -1  13   1 204.412 9.52608   1
   1 -13   1 203.832 6.89343   3
   1  13  -1 212.383 6.98553   3
  -1  13  -1 212.294 6.85193   3
  -1  13  -1 229.136 9.85073   1
   1  13   1 217.820 10.1178   1
   1  13   1 202.937 6.97508   3
   1 -13  -1 210.673 6.96636   3
   1 -13  -1 203.464 6.84346   3
   1  13   1 207.703 7.03624   3
  -1 -13   1 217.998 9.41469   1
   1 -13  -1 206.594 8.92983   1
  -1  13  -1 206.657 6.82665   3
  -1 -13   1 210.177 7.06851   3
  -1 -13   1 202.165 6.93078   3
  -2 -13  -1 199.569 6.96835   3
  -2  13   1 202.067 9.31994   1
   2 -13   1 193.569 6.60113   3
   2  13  -1 201.254 9.99535   1
   2  13  -1 201.507 6.80891   3
   2  13  -1 192.392 6.74887   3
  -2  13   1 200.562 6.55146   3
  -2  13   1 201.469 6.60498   3
  -2 -13  -1 189.448 9.61401   1
   2 -13   1 190.241 7.90237   1
   2 -13   1 192.534 6.52890   3
  -2  13  -1 197.638 6.51839   3
   2 -13  -1 197.713 6.65927   3
   2 -13  -1 208.447 8.51077   1
   2  13   1 221.739 10.2760   1
  -2  13  -1 199.835 6.51581   3
  -2 -13   1 192.656 6.80587   3
  -2  13  -1 198.256 9.21895   1
   2  13   1 208.395 6.83726   3
   2  13   1 204.922 6.84043   3
  -2 -13   1 200.503 9.46243   1
   2 -13  -1 193.376 6.54859   3
  -2 -13   1 202.245 6.93499   3
  -3 -13  -1 1.24796 2.46175   1
  -3  13   1 -1.9618 1.99780   1
   3 -13   1 0.53437 0.76447   3
   3 -13   1 -0.3045 0.76457   3
  -3  13   1 -0.1671 0.63086   3
  -3  13   1 -0.9800 0.76799   3
   3  13  -1 0.82893 0.97674   3
   3  13  -1 0.45427 2.62494   1
   3 -13   1 0.58174 1.24374   1
  -3 -13  -1 -0.6110 1.03717   3
   3  13  -1 -0.2434 1.04294   3
   3  13   1 -4.4693 2.25993   1
  -3  13  -1 -0.5593 0.66434   3
  -3 -13   1 -0.0111 1.08714   3
   3 -13  -1 0.22608 0.76832   3
  -3  13  -1 -0.4962 0.62863   3
   3 -13  -1 -1.6850 0.80237   3
  -3 -13   1 0.14064 2.26632   1
  -3  13  -1 -0.9132 1.94730   1
   3 -13  -1 0.25470 1.58413   1
   3  13   1 -2.1102 0.84682   3
   3  13   1 0.51305 1.15019   3
   4  13  -1 247.449 12.3507   1
  -4  13   1 252.402 7.91957   3
   4  13  -1 243.768 8.39037   3
  -4  13   1 241.886 7.95528   3
  -4 -13  -1 251.735 8.49804   3
   4 -13   1 258.082 7.97619   3
  -4 -13  -1 252.103 8.53662   3
   4 -13   1 259.506 8.35846   1
  -4  13   1 259.050 10.4741   1
   4  13  -1 239.237 8.41487   3
   4 -13   1 254.177 7.90173   3
  -4 -13  -1 251.958 11.7296   1
  -4  13  -1 257.512 10.2786   1
  -4  13  -1 252.228 7.87719   3
  -4 -13   1 239.748 8.47715   3
   4 -13  -1 251.235 8.05073   3
  -4 -13   1 246.138 11.4696   1
   4 -13  -1 244.271 8.98929   1
   4  13   1 239.737 8.42679   3
  -4  13  -1 265.791 7.89589   3
   4  13   1 253.158 8.51363   3
  -4 -13   1 239.111 8.42415   3
   4  13   1 253.927 12.1628   1
   4 -13  -1 247.604 7.94248   3
  -5  13   1 119.232 6.19008   1
  -5  13   1 111.518 3.84408   3
   5 -13   1 114.235 3.88090   3
   5  13  -1 109.330 8.46442   1
  -5 -13  -1 110.542 7.75525   1
  -5  13   1 112.410 3.91728   3
  -5 -13  -1 121.267 4.71622   3
   5  13  -1 107.511 4.51650   3
   5 -13   1 115.779 3.83342   3
   5  13  -1 114.979 4.64374   3
  -5 -13  -1 117.090 4.72622   3
  -5  13  -1 114.749 3.78811   3
   5 -13  -1 109.483 4.20704   1
  -5 -13   1 107.875 4.51951   3
   5 -13  -1 113.554 3.89273   3
  -5 -13   1 112.490 4.80548   3
   5  13   1 110.577 4.55978   3
   5 -13  -1 113.862 4.01819   3
  -5 -13   1 114.569 8.08272   1
  -5  13  -1 116.253 6.05606   1
   5  13   1 120.956 4.60570   3
   5  13   1 120.678 8.33996   1
  -5  13  -1 114.725 3.78208   3
  -6 -13  -1 230.120 7.85519   3
   6 -13   1 213.611 6.81560   3
   6  13  -1 221.136 7.78842   3
  -6 -13  -1 220.786 7.69662   3
   6 -13   1 217.535 6.85973   3
   6  13  -1 229.884 7.70705   3
  -6  13   1 213.745 6.90347   3
   6  13  -1 226.309 11.7551   1
  -6  13   1 223.751 9.05894   1
  -6  13   1 219.985 6.85117   3
  -6 -13  -1 220.500 11.3664   1
  -6  13  -1 217.983 8.79087   1
   6  13   1 212.593 7.67661   3
   6  13   1 224.044 7.72279   3
   6 -13  -1 218.691 6.90682   3
  -6 -13   1 224.348 7.71444   3
   6  13   1 206.811 11.5884   1
  -6  13  -1 209.124 6.75355   3
   6 -13  -1 218.191 7.00724   3
  -6  13  -1 218.423 6.75129   3
  -6 -13   1 211.425 11.0282   1
  -6 -13   1 227.927 7.81868   3
  -7 -13  -1 29.8291 4.85287   1
  -7 -13  -1 26.9916 2.61641   3
  -7  13   1 29.4905 1.22318   3
  -7 -13  -1 28.8645 2.44126   3
   7 -13   1 26.1066 1.15550   3
   7  13  -1 30.6442 2.40558   3
   7 -13   1 29.5132 1.19365   3
   7  13  -1 20.8243 4.56659   1
  -7  13   1 22.7130 2.73227   1
  -7  13   1 27.5530 1.30833   3
   7  13  -1 26.8221 2.39226   3
   7  13   1 26.9937 4.84077   1
   7  13   1 31.4803 2.49494   3
   7  13   1 30.0415 2.38082   3
   7 -13  -1 28.3363 1.49570   3
  -7  13  -1 27.5124 3.21557   1
  -7 -13   1 24.6053 2.32439   3
  -7 -13   1 24.1806 2.48394   3
  -7 -13   1 20.7936 4.38353   1
   7 -13  -1 29.2765 1.35110   3
  -8  13   1 14.8380 0.64223   3
  -8  13   1 14.7999 0.68978   3
  -8 -13  -1 12.7208 1.72470   3
  -8  13   1 12.8947 2.16312   1
  -8 -13  -1 10.2318 1.90137   3
   8  13  -1 7.70663 4.12802   1
   8  13  -1 11.8905 1.77364   3
  -8 -13  -1 13.0930 4.75648   1
   8  13  -1 10.8704 1.70000   3
   8 -13  -1 15.1316 1.00116   3
   8  13   1 9.30485 3.94787   1
  -8 -13   1 9.52805 3.97834   1
  -8 -13   1 10.4298 1.75089   3
  -8  13  -1 14.1695 1.97350   1
   8  13   1 11.3522 1.69429   3
   8  13   1 10.5713 1.77043   3
  -8 -13   1 10.8923 1.76414   3
   9  13  -1 2.24079 1.48609   3
   9  13  -1 1.87438 3.77568   1
  -9 -13  -1 0.85124 1.45890   3
   9  13  -1 1.23545 1.55303   3
  -9 -13  -1 2.50578 3.91532   1
  -9  13   1 1.26155 1.53446   1
  -9 -13  -1 2.20136 1.73827   3
   9 -13  -1 1.98993 0.33601   3
  -9  13  -1 -0.1757 1.20272   1
   9  13   1 -7.5032 3.34083   1
[truncated: 6,311,751 more chars]
