# Supplementary material for: Property-Driven Design of Thermally Robust Organophosphorus Ionic Liquids for High-Temperature Applications
Source: ACS Appl Eng Mater. 2025 May 5;3(5):1468–82. doi: 10.1021/acsaenm.5c00221 (PMC12117501; doi:10.1021/acsaenm.5c00221)
Supplement: Supplementary file 2 [file em5c00221_si_002.zip › IL5_NTf2.cif]

 
data_IL4NTf2_0m

_publ_section_references
;
Bruker (2022). Apex4 2022.1-1, SAINT V8.40B, Bruker AXS 
Inc.: Madison (WI), USA, 2022.

H\"ubschle, C. B., Sheldrick, G. M. and Dittrich, B. (2011). J. Appl. Cryst. 
44, 1281--1284.

Krause, L., Herbst-Irmer, R., Sheldrick G.M. & Stalke D. (2015). J. Appl. 
Cryst. 48, 3--10.

Sheldrick, G.M. (2008). Acta Cryst. A64, 112--122.

Sheldrick, G. M. (2019). SHELXL2019. University of G\"ottingen, Germany.

Sheldrick, G. M. (2015a). Crystal structure refinement with SHELXL, Acta Cryst. 
C71, 3--8.

Sheldrick, G. M. (2015b). SHELXT--Integrated space-group and
crystal-structure determination, Acta Cryst. A71 3--8.
;

_publ_section_acknowledgements
;
This material is based upon work supported by the National Science Foundation 
through the Major Research Instrumentation Program under Grant No. CHE 1625543.
(Funding for the single crystal X-ray diffractometer).
; 
 
_audit_creation_method            'SHELXL-2019/3'
_shelx_SHELXL_version_number      '2019/3'
_chemical_name_systematic         ?
_chemical_name_common             ?
_chemical_melting_point           ?
_chemical_formula_moiety          
 'C30 H22 P S, C2 F6 N O4 S2'
_chemical_formula_sum
 'C32 H22 F6 N O4 P S3' 
_chemical_formula_weight          725.65

loop_
 _atom_type_symbol
 _atom_type_description
 _atom_type_scat_dispersion_real
 _atom_type_scat_dispersion_imag
 _atom_type_scat_source
 'C'  'C'   0.0033   0.0016
 'International Tables Vol C Tables 4.2.6.8 and 6.1.1.4'
 'H'  'H'   0.0000   0.0000
 'International Tables Vol C Tables 4.2.6.8 and 6.1.1.4'
 'N'  'N'   0.0061   0.0033
 'International Tables Vol C Tables 4.2.6.8 and 6.1.1.4'
 'O'  'O'   0.0106   0.0060
 'International Tables Vol C Tables 4.2.6.8 and 6.1.1.4'
 'F'  'F'   0.0171   0.0103
 'International Tables Vol C Tables 4.2.6.8 and 6.1.1.4'
 'P'  'P'   0.1023   0.0942
 'International Tables Vol C Tables 4.2.6.8 and 6.1.1.4'
 'S'  'S'   0.1246   0.1234
 'International Tables Vol C Tables 4.2.6.8 and 6.1.1.4'
 
_space_group_crystal_system       orthorhombic
_space_group_IT_number            61
_space_group_name_H-M_alt         'P b c a'
_space_group_name_Hall            '-P 2ac 2ab'
 
_shelx_space_group_comment
;
The symmetry employed for this shelxl refinement is uniquely defined
by the following loop, which should always be used as a source of
symmetry information in preference to the above space-group names.
They are only intended as comments.
;
 
loop_
 _space_group_symop_operation_xyz
 'x, y, z'
 '-x+1/2, -y, z+1/2'
 '-x, y+1/2, -z+1/2'
 'x+1/2, -y+1/2, -z'
 '-x, -y, -z'
 'x-1/2, y, -z-1/2'
 'x, -y-1/2, z-1/2'
 '-x-1/2, y-1/2, z'
 
_cell_length_a                    18.9755(9)
_cell_length_b                    17.3055(9)
_cell_length_c                    19.5136(10)
_cell_angle_alpha                 90
_cell_angle_beta                  90
_cell_angle_gamma                 90
_cell_volume                      6407.9(6)
_cell_formula_units_Z             8
_cell_measurement_temperature     150(2)
_cell_measurement_reflns_used     9754    
_cell_measurement_theta_min       2.3472   
_cell_measurement_theta_max       32.9195 
 
_exptl_crystal_description        fragment
_exptl_crystal_colour             colourless
_exptl_crystal_density_meas       ?
_exptl_crystal_density_method     ?
_exptl_crystal_density_diffrn     1.504          
_exptl_crystal_F_000              2960
_exptl_transmission_factor_min    ?
_exptl_transmission_factor_max    ?
_exptl_crystal_size_max           0.430
_exptl_crystal_size_mid           0.410
_exptl_crystal_size_min           0.290
_exptl_absorpt_coefficient_mu     0.355
_shelx_estimated_absorpt_T_min    0.862
_shelx_estimated_absorpt_T_max    0.904
_exptl_absorpt_correction_type    multi-scan
_exptl_absorpt_correction_T_min   0.6706
_exptl_absorpt_correction_T_max   0.7465
_exptl_absorpt_process_details
;
 SADABS 2016/2: Krause, L., Herbst-Irmer, R., Sheldrick G.M. & Stalke D.,
 J. Appl. Cryst. 48 (2015) 3-10
;
_exptl_absorpt_special_details    ?
_diffrn_ambient_temperature       150(2)
_diffrn_radiation_wavelength      0.71073
_diffrn_radiation_type            MoK\a
_diffrn_source                    'fine focus sealed tube X-ray source'
_diffrn_source_current            '30 mA'
_diffrn_source_voltage            '50 kV'
_diffrn_radiation_monochromator   'Triumph curved graphite crystal'
_diffrn_measurement_device        'three circle diffractometer'
_diffrn_measurement_device_type   'Bruker AXS D8 Quest'
_diffrn_detector_type             'PhotonII charge-integrating pixel array (CPAD)'
_diffrn_measurement_method        'omega and phi scans'
_diffrn_detector_area_resol_mean  7.4074
_diffrn_reflns_number             148513
_diffrn_reflns_av_unetI/netI      0.0332
_diffrn_reflns_av_R_equivalents   0.0818
_diffrn_reflns_limit_h_min        -29
_diffrn_reflns_limit_h_max        23
_diffrn_reflns_limit_k_min        -26
_diffrn_reflns_limit_k_max        26
_diffrn_reflns_limit_l_min        -30
_diffrn_reflns_limit_l_max        28
_diffrn_reflns_theta_min          2.347
_diffrn_reflns_theta_max          33.174
_diffrn_reflns_theta_full         25.242
_diffrn_measured_fraction_theta_max   0.999
_diffrn_measured_fraction_theta_full  0.999
_diffrn_reflns_Laue_measured_fraction_max    0.999
_diffrn_reflns_Laue_measured_fraction_full   0.999
_diffrn_reflns_point_group_measured_fraction_max   0.999
_diffrn_reflns_point_group_measured_fraction_full  0.999
_reflns_number_total              12233
_reflns_number_gt                 8691
_reflns_threshold_expression      'I > 2\s(I)'
_reflns_Friedel_coverage          0.000
_reflns_Friedel_fraction_max      .
_reflns_Friedel_fraction_full     .
 
_reflns_special_details
;
 Reflections were merged by SHELXL according to the crystal
 class for the calculation of statistics and refinement.
 
 _reflns_Friedel_fraction is defined as the number of unique
 Friedel pairs measured divided by the number that would be
 possible theoretically, ignoring centric projections and
 systematic absences.
;
 
_computing_data_collection        'Apex4 v2022.10-1 (Bruker, 2022)' 
_computing_cell_refinement        'SAINT V8.40B (Bruker, 2020)' 
_computing_data_reduction         'SAINT V8.40B (Bruker, 2020)'
_computing_structure_solution     'SHELXT (Sheldrick, 2015b)' 
_computing_structure_refinement   
;  
SHELXL-2019/2 (Sheldrick, 2015a, 2019), 
SHELXLE Rev1573 (H\"ubschle et al., 2011)
;  
_computing_molecular_graphics     ?
_computing_publication_material   ?
_refine_special_details           ?
_refine_ls_structure_factor_coef  Fsqd
_refine_ls_matrix_type            full
_refine_ls_weighting_scheme       calc
_refine_ls_weighting_details
'w=1/[\s^2^(Fo^2^)+(0.0458P)^2^+2.3203P] where P=(Fo^2^+2Fc^2^)/3'
_atom_sites_solution_primary      dual 
_atom_sites_solution_secondary    difmap
_atom_sites_solution_hydrogens    geom
_refine_ls_hydrogen_treatment     constr
_refine_ls_extinction_method      none
_refine_ls_extinction_coef        .
_refine_ls_number_reflns          12233
_refine_ls_number_parameters      424
_refine_ls_number_restraints      0
_refine_ls_R_factor_all           0.0644
_refine_ls_R_factor_gt            0.0367
_refine_ls_wR_factor_ref          0.1019
_refine_ls_wR_factor_gt           0.0897
_refine_ls_goodness_of_fit_ref    1.018
_refine_ls_restrained_S_all       1.018
_refine_ls_shift/su_max           0.001
_refine_ls_shift/su_mean          0.000
 
loop_
 _atom_site_label
 _atom_site_type_symbol
 _atom_site_fract_x
 _atom_site_fract_y
 _atom_site_fract_z
 _atom_site_U_iso_or_equiv
 _atom_site_adp_type
 _atom_site_occupancy
 _atom_site_site_symmetry_order  
 _atom_site_calc_flag
 _atom_site_refinement_flags_posn
 _atom_site_refinement_flags_adp
 _atom_site_refinement_flags_occupancy
 _atom_site_disorder_assembly
 _atom_site_disorder_group
S2 S 0.39331(2) 0.30557(2) 0.28914(2) 0.02569(7) Uani 1 1 d . . . . .
S3 S 0.45804(2) 0.31806(2) 0.41767(2) 0.02388(7) Uani 1 1 d . . . . .
S1 S 0.55533(2) 0.37705(2) 0.03860(2) 0.02501(7) Uani 1 1 d . . . . .
P1 P 0.32308(2) 0.57590(2) 0.18553(2) 0.01672(6) Uani 1 1 d . . . . .
F1 F 0.50520(6) 0.21849(7) 0.27125(6) 0.0574(3) Uani 1 1 d . . . . .
N1 N 0.43241(6) 0.35235(6) 0.34734(6) 0.0266(2) Uani 1 1 d . . . . .
C1 C 0.48550(6) 0.42875(7) 0.07345(6) 0.0193(2) Uani 1 1 d . . . . .
F2 F 0.43963(6) 0.23260(7) 0.18186(6) 0.0587(3) Uani 1 1 d . . . . .
F3 F 0.50700(6) 0.32434(7) 0.21444(6) 0.0539(3) Uani 1 1 d . . . . .
F4 F 0.40069(7) 0.30852(8) 0.53767(5) 0.0606(3) Uani 1 1 d . . . . .
F5 F 0.32708(6) 0.29120(9) 0.45512(7) 0.0688(4) Uani 1 1 d . . . . .
F6 F 0.36401(7) 0.40506(7) 0.47875(6) 0.0628(3) Uani 1 1 d . . . . .
O1 O 0.35530(6) 0.23845(6) 0.30999(6) 0.0370(2) Uani 1 1 d . . . . .
O2 O 0.35933(6) 0.35998(6) 0.24521(6) 0.0371(2) Uani 1 1 d . . . . .
O3 O 0.50952(6) 0.36969(7) 0.44520(5) 0.0347(2) Uani 1 1 d . . . . .
O4 O 0.47123(6) 0.23693(6) 0.41967(6) 0.0358(2) Uani 1 1 d . . . . .
C2 C 0.41495(7) 0.40668(7) 0.07227(7) 0.0221(2) Uani 1 1 d . . . . .
H2 H 0.400652 0.360890 0.049292 0.026 Uiso 1 1 calc R U . . .
C11 C 0.68737(7) 0.45030(9) 0.04711(8) 0.0303(3) Uani 1 1 d . . . . .
H11 H 0.709385 0.407536 0.025344 0.036 Uiso 1 1 calc R U . . .
C12 C 0.61496(6) 0.44961(7) 0.06138(7) 0.0231(2) Uani 1 1 d . . . . .
C13 C 0.35718(6) 0.59611(7) 0.26935(6) 0.0203(2) Uani 1 1 d . . . . .
C14 C 0.39787(7) 0.54023(8) 0.30265(7) 0.0275(3) Uani 1 1 d . . . . .
H14 H 0.406836 0.491900 0.281266 0.033 Uiso 1 1 calc R U . . .
C15 C 0.42511(8) 0.55588(10) 0.36727(8) 0.0350(3) Uani 1 1 d . . . . .
H15 H 0.452374 0.517982 0.390462 0.042 Uiso 1 1 calc R U . . .
C16 C 0.41250(8) 0.62673(10) 0.39781(8) 0.0373(3) Uani 1 1 d . . . . .
H16 H 0.431895 0.637602 0.441645 0.045 Uiso 1 1 calc R U . . .
C17 C 0.37190(9) 0.68178(10) 0.36503(8) 0.0367(3) Uani 1 1 d . . . . .
H17 H 0.363243 0.730034 0.386666 0.044 Uiso 1 1 calc R U . . .
C18 C 0.34367(7) 0.66705(8) 0.30069(7) 0.0279(3) Uani 1 1 d . . . . .
H18 H 0.315532 0.704783 0.278297 0.033 Uiso 1 1 calc R U . . .
C19 C 0.24186(6) 0.52297(7) 0.18938(6) 0.0207(2) Uani 1 1 d . . . . .
C20 C 0.22517(7) 0.47815(8) 0.24628(7) 0.0274(3) Uani 1 1 d . . . . .
H20 H 0.256174 0.476086 0.284456 0.033 Uiso 1 1 calc R U . . .
C21 C 0.16233(9) 0.43625(10) 0.24660(8) 0.0375(3) Uani 1 1 d . . . . .
H21 H 0.150193 0.405967 0.285454 0.045 Uiso 1 1 calc R U . . .
C22 C 0.11761(8) 0.43857(10) 0.19062(9) 0.0400(4) Uani 1 1 d . . . . .
H22 H 0.074850 0.410041 0.191425 0.048 Uiso 1 1 calc R U . . .
C23 C 0.13459(8) 0.48195(10) 0.13369(9) 0.0370(3) Uani 1 1 d . . . . .
H23 H 0.103960 0.482687 0.095178 0.044 Uiso 1 1 calc R U . . .
C24 C 0.19654(7) 0.52449(9) 0.13284(7) 0.0292(3) Uani 1 1 d . . . . .
H24 H 0.208209 0.554706 0.093806 0.035 Uiso 1 1 calc R U . . .
C25 C 0.30540(6) 0.66537(7) 0.14258(6) 0.0186(2) Uani 1 1 d . . . . .
C26 C 0.24209(7) 0.70412(8) 0.15524(7) 0.0269(3) Uani 1 1 d . . . . .
H26 H 0.208463 0.682902 0.186007 0.032 Uiso 1 1 calc R U . . .
C27 C 0.22873(7) 0.77378(8) 0.12255(8) 0.0303(3) Uani 1 1 d . . . . .
H27 H 0.186016 0.800653 0.131341 0.036 Uiso 1 1 calc R U . . .
C28 C 0.27743(8) 0.80430(8) 0.07713(7) 0.0288(3) Uani 1 1 d . . . . .
H28 H 0.267403 0.851223 0.053816 0.035 Uiso 1 1 calc R U . . .
C29 C 0.34062(7) 0.76667(8) 0.06562(8) 0.0286(3) Uani 1 1 d . . . . .
H29 H 0.374250 0.788402 0.035142 0.034 Uiso 1 1 calc R U . . .
C30 C 0.35513(6) 0.69728(7) 0.09840(7) 0.0226(2) Uani 1 1 d . . . . .
H30 H 0.398734 0.671721 0.090730 0.027 Uiso 1 1 calc R U . . .
C31 C 0.46577(8) 0.26814(9) 0.23644(8) 0.0352(3) Uani 1 1 d . . . . .
C32 C 0.38255(9) 0.33145(11) 0.47500(8) 0.0401(4) Uani 1 1 d . . . . .
C3 C 0.36619(6) 0.45283(7) 0.10527(6) 0.0201(2) Uani 1 1 d . . . . .
H3 H 0.317805 0.438763 0.104711 0.024 Uiso 1 1 calc R U . . .
C4 C 0.38726(6) 0.52025(7) 0.13961(6) 0.0179(2) Uani 1 1 d . . . . .
C5 C 0.45794(6) 0.54345(7) 0.13914(6) 0.0191(2) Uani 1 1 d . . . . .
H5 H 0.472045 0.589335 0.162082 0.023 Uiso 1 1 calc R U . . .
C6 C 0.50740(6) 0.49829(7) 0.10453(6) 0.0188(2) Uani 1 1 d . . . . .
C7 C 0.58247(6) 0.51148(7) 0.09546(6) 0.0214(2) Uani 1 1 d . . . . .
C8 C 0.62236(7) 0.57610(8) 0.11355(8) 0.0280(3) Uani 1 1 d . . . . .
H8 H 0.600953 0.618530 0.136372 0.034 Uiso 1 1 calc R U . . .
C9 C 0.69369(7) 0.57765(9) 0.09779(9) 0.0343(3) Uani 1 1 d . . . . .
H9 H 0.720890 0.621943 0.109083 0.041 Uiso 1 1 calc R U . . .
C10 C 0.72592(7) 0.51490(10) 0.06555(8) 0.0355(3) Uani 1 1 d . . . . .
H10 H 0.775016 0.516575 0.056141 0.043 Uiso 1 1 calc R U . . .
 
loop_
 _atom_site_aniso_label
 _atom_site_aniso_U_11
 _atom_site_aniso_U_22
 _atom_site_aniso_U_33
 _atom_site_aniso_U_23
 _atom_site_aniso_U_13
 _atom_site_aniso_U_12
S2 0.02876(15) 0.02372(15) 0.02459(15) 0.00235(12) -0.00719(12) 0.00268(12)
S3 0.02205(13) 0.02867(16) 0.02092(14) 0.00392(11) -0.00236(11) 0.00289(11)
S1 0.02760(14) 0.02150(14) 0.02594(15) -0.00381(11) 0.00509(12) 0.00497(12)
P1 0.01551(12) 0.01744(13) 0.01720(13) -0.00041(10) 0.00009(10) 0.00003(10)
F1 0.0564(6) 0.0693(7) 0.0465(6) 0.0052(5) 0.0032(5) 0.0360(6)
N1 0.0349(6) 0.0236(5) 0.0212(5) 0.0027(4) -0.0056(4) 0.0004(4)
C1 0.0232(5) 0.0167(5) 0.0179(5) 0.0005(4) 0.0018(4) 0.0025(4)
F2 0.0619(7) 0.0713(8) 0.0429(6) -0.0308(6) -0.0080(5) 0.0081(6)
F3 0.0530(6) 0.0700(7) 0.0388(6) 0.0009(5) 0.0105(5) -0.0113(5)
F4 0.0624(7) 0.0919(9) 0.0275(5) 0.0192(5) 0.0104(5) 0.0065(6)
F5 0.0341(5) 0.1131(11) 0.0591(7) 0.0006(7) 0.0126(5) -0.0177(6)
F6 0.0674(8) 0.0688(8) 0.0520(7) -0.0006(6) 0.0180(6) 0.0349(6)
O1 0.0355(5) 0.0326(5) 0.0430(6) 0.0065(5) -0.0103(5) -0.0070(4)
O2 0.0478(6) 0.0320(5) 0.0315(5) 0.0038(4) -0.0153(5) 0.0098(5)
O3 0.0332(5) 0.0438(6) 0.0272(5) -0.0013(4) -0.0063(4) -0.0055(5)
O4 0.0394(5) 0.0305(5) 0.0374(6) 0.0068(4) -0.0094(5) 0.0088(4)
C2 0.0257(5) 0.0177(5) 0.0228(6) -0.0031(4) 0.0022(5) -0.0022(4)
C11 0.0224(6) 0.0378(7) 0.0306(7) -0.0004(6) 0.0027(5) 0.0087(5)
C12 0.0223(5) 0.0254(6) 0.0215(6) 0.0010(5) 0.0005(4) 0.0055(5)
C13 0.0190(5) 0.0231(5) 0.0188(5) -0.0020(4) 0.0005(4) -0.0019(4)
C14 0.0306(6) 0.0281(6) 0.0237(6) 0.0000(5) -0.0043(5) 0.0029(5)
C15 0.0341(7) 0.0466(9) 0.0243(7) 0.0016(6) -0.0079(6) 0.0034(6)
C16 0.0349(7) 0.0542(10) 0.0228(7) -0.0093(6) -0.0057(6) -0.0039(7)
C17 0.0426(8) 0.0387(8) 0.0288(7) -0.0140(6) -0.0011(6) -0.0017(7)
C18 0.0304(6) 0.0268(6) 0.0263(7) -0.0066(5) 0.0002(5) 0.0011(5)
C19 0.0173(5) 0.0217(5) 0.0230(6) -0.0013(4) 0.0016(4) -0.0019(4)
C20 0.0291(6) 0.0290(6) 0.0239(6) 0.0003(5) 0.0027(5) -0.0052(5)
C21 0.0382(7) 0.0404(8) 0.0341(8) 0.0028(6) 0.0099(6) -0.0153(6)
C22 0.0270(6) 0.0459(9) 0.0472(9) -0.0076(7) 0.0067(6) -0.0160(6)
C23 0.0243(6) 0.0468(9) 0.0401(8) -0.0030(7) -0.0056(6) -0.0099(6)
C24 0.0224(5) 0.0355(7) 0.0298(7) 0.0036(6) -0.0041(5) -0.0064(5)
C25 0.0189(5) 0.0185(5) 0.0183(5) -0.0005(4) 0.0004(4) 0.0011(4)
C26 0.0219(5) 0.0274(6) 0.0313(7) 0.0056(5) 0.0071(5) 0.0056(5)
C27 0.0264(6) 0.0284(7) 0.0361(7) 0.0050(6) 0.0058(5) 0.0096(5)
C28 0.0336(7) 0.0211(6) 0.0319(7) 0.0044(5) 0.0016(5) 0.0046(5)
C29 0.0279(6) 0.0255(6) 0.0325(7) 0.0058(5) 0.0077(5) 0.0008(5)
C30 0.0206(5) 0.0223(6) 0.0250(6) 0.0012(4) 0.0048(4) 0.0022(4)
C31 0.0377(7) 0.0405(8) 0.0274(7) -0.0038(6) -0.0044(6) 0.0060(6)
C32 0.0341(7) 0.0575(10) 0.0288(7) 0.0081(7) 0.0060(6) 0.0057(7)
C3 0.0208(5) 0.0186(5) 0.0209(5) 0.0000(4) 0.0004(4) -0.0030(4)
C4 0.0177(4) 0.0172(5) 0.0187(5) -0.0002(4) -0.0001(4) 0.0011(4)
C5 0.0180(5) 0.0167(5) 0.0226(5) -0.0025(4) -0.0012(4) 0.0014(4)
C6 0.0188(5) 0.0189(5) 0.0187(5) 0.0007(4) -0.0011(4) 0.0019(4)
C7 0.0181(5) 0.0237(6) 0.0224(6) 0.0003(4) -0.0008(4) 0.0027(4)
C8 0.0200(5) 0.0287(6) 0.0353(7) -0.0038(5) -0.0025(5) 0.0008(5)
C9 0.0209(6) 0.0396(8) 0.0425(8) -0.0025(6) -0.0032(6) -0.0024(6)
C10 0.0186(5) 0.0494(9) 0.0383(8) 0.0012(7) 0.0009(5) 0.0033(6)
 
_geom_special_details
;
 All esds (except the esd in the dihedral angle between two l.s. planes)
 are estimated using the full covariance matrix.  The cell esds are taken
 into account individually in the estimation of esds in distances, angles
 and torsion angles; correlations between esds in cell parameters are only
 used when they are defined by crystal symmetry.  An approximate (isotropic)
 treatment of cell esds is used for estimating esds involving l.s. planes.
;
 
loop_
 _geom_bond_atom_site_label_1
 _geom_bond_atom_site_label_2
 _geom_bond_distance
 _geom_bond_site_symmetry_2
 _geom_bond_publ_flag
S2 O1 1.4265(11) . ?
S2 O2 1.4274(10) . ?
S2 N1 1.5798(12) . ?
S2 C31 1.8351(16) . ?
S3 O4 1.4268(11) . ?
S3 O3 1.4286(11) . ?
S3 N1 1.5723(11) . ?
S3 C32 1.8321(16) . ?
S1 C1 1.7373(12) . ?
S1 C12 1.7478(14) . ?
P1 C25 1.7923(12) . ?
P1 C4 1.7926(12) . ?
P1 C13 1.7934(12) . ?
P1 C19 1.7945(12) . ?
F1 C31 1.3265(18) . ?
C1 C2 1.3925(17) . ?
C1 C6 1.4102(16) . ?
F2 C31 1.3261(18) . ?
F3 C31 1.320(2) . ?
F4 C32 1.3310(19) . ?
F5 C32 1.320(2) . ?
F6 C32 1.324(2) . ?
C2 C3 1.3814(17) . ?
C2 H2 0.9500 . ?
C11 C10 1.384(2) . ?
C11 C12 1.4020(18) . ?
C11 H11 0.9500 . ?
C12 C7 1.4031(17) . ?
C13 C18 1.3953(18) . ?
C13 C14 1.3978(18) . ?
C14 C15 1.3893(19) . ?
C14 H14 0.9500 . ?
C15 C16 1.384(2) . ?
C15 H15 0.9500 . ?
C16 C17 1.382(2) . ?
C16 H16 0.9500 . ?
C17 C18 1.389(2) . ?
C17 H17 0.9500 . ?
C18 H18 0.9500 . ?
C19 C20 1.3909(18) . ?
C19 C24 1.3992(18) . ?
C20 C21 1.396(2) . ?
C20 H20 0.9500 . ?
C21 C22 1.384(2) . ?
C21 H21 0.9500 . ?
C22 C23 1.379(2) . ?
C22 H22 0.9500 . ?
C23 C24 1.3872(19) . ?
C23 H23 0.9500 . ?
C24 H24 0.9500 . ?
C25 C30 1.3925(17) . ?
C25 C26 1.3977(16) . ?
C26 C27 1.3874(19) . ?
C26 H26 0.9500 . ?
C27 C28 1.385(2) . ?
C27 H27 0.9500 . ?
C28 C29 1.3828(19) . ?
C28 H28 0.9500 . ?
C29 C30 1.3881(18) . ?
C29 H29 0.9500 . ?
C30 H30 0.9500 . ?
C3 C4 1.4036(16) . ?
C3 H3 0.9500 . ?
C4 C5 1.3999(16) . ?
C5 C6 1.3956(16) . ?
C5 H5 0.9500 . ?
C6 C7 1.4535(16) . ?
C7 C8 1.3958(18) . ?
C8 C9 1.3881(19) . ?
C8 H8 0.9500 . ?
C9 C10 1.396(2) . ?
C9 H9 0.9500 . ?
C10 H10 0.9500 . ?
 
loop_
 _geom_angle_atom_site_label_1
 _geom_angle_atom_site_label_2
 _geom_angle_atom_site_label_3
 _geom_angle
 _geom_angle_site_symmetry_1
 _geom_angle_site_symmetry_3
 _geom_angle_publ_flag
O1 S2 O2 118.68(7) . . ?
O1 S2 N1 116.73(7) . . ?
O2 S2 N1 107.81(6) . . ?
O1 S2 C31 104.55(7) . . ?
O2 S2 C31 103.57(7) . . ?
N1 S2 C31 103.41(7) . . ?
O4 S3 O3 119.02(7) . . ?
O4 S3 N1 116.71(6) . . ?
O3 S3 N1 107.67(6) . . ?
O4 S3 C32 104.18(8) . . ?
O3 S3 C32 103.06(8) . . ?
N1 S3 C32 104.09(7) . . ?
C1 S1 C12 91.39(6) . . ?
C25 P1 C4 110.95(5) . . ?
C25 P1 C13 109.00(6) . . ?
C4 P1 C13 108.40(6) . . ?
C25 P1 C19 107.44(6) . . ?
C4 P1 C19 109.28(6) . . ?
C13 P1 C19 111.79(6) . . ?
S3 N1 S2 125.40(7) . . ?
C2 C1 C6 121.63(11) . . ?
C2 C1 S1 125.84(9) . . ?
C6 C1 S1 112.53(9) . . ?
C3 C2 C1 118.53(11) . . ?
C3 C2 H2 120.7 . . ?
C1 C2 H2 120.7 . . ?
C10 C11 C12 118.25(13) . . ?
C10 C11 H11 120.9 . . ?
C12 C11 H11 120.9 . . ?
C11 C12 C7 121.22(12) . . ?
C11 C12 S1 126.16(11) . . ?
C7 C12 S1 112.60(9) . . ?
C18 C13 C14 120.43(12) . . ?
C18 C13 P1 120.33(10) . . ?
C14 C13 P1 119.24(10) . . ?
C15 C14 C13 119.51(13) . . ?
C15 C14 H14 120.2 . . ?
C13 C14 H14 120.2 . . ?
C16 C15 C14 119.94(14) . . ?
C16 C15 H15 120.0 . . ?
C14 C15 H15 120.0 . . ?
C17 C16 C15 120.51(14) . . ?
C17 C16 H16 119.7 . . ?
C15 C16 H16 119.7 . . ?
C16 C17 C18 120.46(14) . . ?
C16 C17 H17 119.8 . . ?
C18 C17 H17 119.8 . . ?
C17 C18 C13 119.14(13) . . ?
C17 C18 H18 120.4 . . ?
C13 C18 H18 120.4 . . ?
C20 C19 C24 120.00(12) . . ?
C20 C19 P1 120.90(10) . . ?
C24 C19 P1 119.03(10) . . ?
C19 C20 C21 119.20(13) . . ?
C19 C20 H20 120.4 . . ?
C21 C20 H20 120.4 . . ?
C22 C21 C20 120.35(14) . . ?
C22 C21 H21 119.8 . . ?
C20 C21 H21 119.8 . . ?
C23 C22 C21 120.57(13) . . ?
C23 C22 H22 119.7 . . ?
C21 C22 H22 119.7 . . ?
C22 C23 C24 119.76(14) . . ?
C22 C23 H23 120.1 . . ?
C24 C23 H23 120.1 . . ?
C23 C24 C19 120.10(13) . . ?
C23 C24 H24 120.0 . . ?
C19 C24 H24 120.0 . . ?
C30 C25 C26 120.11(11) . . ?
C30 C25 P1 120.35(9) . . ?
C26 C25 P1 119.52(9) . . ?
C27 C26 C25 119.52(12) . . ?
C27 C26 H26 120.2 . . ?
C25 C26 H26 120.2 . . ?
C28 C27 C26 120.23(12) . . ?
C28 C27 H27 119.9 . . ?
C26 C27 H27 119.9 . . ?
C29 C28 C27 120.19(12) . . ?
C29 C28 H28 119.9 . . ?
C27 C28 H28 119.9 . . ?
C28 C29 C30 120.31(12) . . ?
C28 C29 H29 119.8 . . ?
C30 C29 H29 119.8 . . ?
C29 C30 C25 119.60(11) . . ?
C29 C30 H30 120.2 . . ?
C25 C30 H30 120.2 . . ?
F3 C31 F2 107.60(14) . . ?
F3 C31 F1 108.02(14) . . ?
F2 C31 F1 108.78(14) . . ?
F3 C31 S2 111.48(11) . . ?
F2 C31 S2 109.49(11) . . ?
F1 C31 S2 111.36(11) . . ?
F5 C32 F6 108.18(15) . . ?
F5 C32 F4 108.59(15) . . ?
F6 C32 F4 107.75(15) . . ?
F5 C32 S3 112.16(13) . . ?
F6 C32 S3 111.30(12) . . ?
F4 C32 S3 108.73(11) . . ?
C2 C3 C4 120.82(11) . . ?
C2 C3 H3 119.6 . . ?
C4 C3 H3 119.6 . . ?
C5 C4 C3 120.54(11) . . ?
C5 C4 P1 120.00(9) . . ?
C3 C4 P1 119.45(9) . . ?
C6 C5 C4 119.12(11) . . ?
C6 C5 H5 120.4 . . ?
C4 C5 H5 120.4 . . ?
C5 C6 C1 119.21(11) . . ?
C5 C6 C7 129.05(11) . . ?
C1 C6 C7 111.74(10) . . ?
C8 C7 C12 119.53(11) . . ?
C8 C7 C6 128.80(12) . . ?
C12 C7 C6 111.63(11) . . ?
C9 C8 C7 119.23(13) . . ?
C9 C8 H8 120.4 . . ?
C7 C8 H8 120.4 . . ?
C8 C9 C10 120.79(14) . . ?
C8 C9 H9 119.6 . . ?
C10 C9 H9 119.6 . . ?
C11 C10 C9 120.94(13) . . ?
C11 C10 H10 119.5 . . ?
C9 C10 H10 119.5 . . ?
 
loop_
 _geom_torsion_atom_site_label_1
 _geom_torsion_atom_site_label_2
 _geom_torsion_atom_site_label_3
 _geom_torsion_atom_site_label_4
 _geom_torsion
 _geom_torsion_site_symmetry_1
 _geom_torsion_site_symmetry_2
 _geom_torsion_site_symmetry_3
 _geom_torsion_site_symmetry_4
 _geom_torsion_publ_flag
O4 S3 N1 S2 24.47(12) . . . . ?
O3 S3 N1 S2 161.39(9) . . . . ?
C32 S3 N1 S2 -89.67(11) . . . . ?
O1 S2 N1 S3 24.89(12) . . . . ?
O2 S2 N1 S3 161.46(9) . . . . ?
C31 S2 N1 S3 -89.27(10) . . . . ?
C12 S1 C1 C2 177.44(12) . . . . ?
C12 S1 C1 C6 -2.58(10) . . . . ?
C6 C1 C2 C3 -2.97(18) . . . . ?
S1 C1 C2 C3 177.01(10) . . . . ?
C10 C11 C12 C7 -2.0(2) . . . . ?
C10 C11 C12 S1 176.20(11) . . . . ?
C1 S1 C12 C11 -177.75(13) . . . . ?
C1 S1 C12 C7 0.63(10) . . . . ?
C25 P1 C13 C18 22.50(12) . . . . ?
C4 P1 C13 C18 143.36(10) . . . . ?
C19 P1 C13 C18 -96.12(11) . . . . ?
C25 P1 C13 C14 -157.01(10) . . . . ?
C4 P1 C13 C14 -36.14(12) . . . . ?
C19 P1 C13 C14 84.37(11) . . . . ?
C18 C13 C14 C15 -0.2(2) . . . . ?
P1 C13 C14 C15 179.26(11) . . . . ?
C13 C14 C15 C16 -0.7(2) . . . . ?
C14 C15 C16 C17 1.1(2) . . . . ?
C15 C16 C17 C18 -0.6(3) . . . . ?
C16 C17 C18 C13 -0.4(2) . . . . ?
C14 C13 C18 C17 0.8(2) . . . . ?
P1 C13 C18 C17 -178.71(11) . . . . ?
C25 P1 C19 C20 -143.55(11) . . . . ?
C4 P1 C19 C20 95.99(11) . . . . ?
C13 P1 C19 C20 -24.01(13) . . . . ?
C25 P1 C19 C24 39.30(12) . . . . ?
C4 P1 C19 C24 -81.16(12) . . . . ?
C13 P1 C19 C24 158.84(10) . . . . ?
C24 C19 C20 C21 -1.2(2) . . . . ?
P1 C19 C20 C21 -178.35(11) . . . . ?
C19 C20 C21 C22 0.8(2) . . . . ?
C20 C21 C22 C23 0.3(3) . . . . ?
C21 C22 C23 C24 -0.9(3) . . . . ?
C22 C23 C24 C19 0.4(2) . . . . ?
C20 C19 C24 C23 0.6(2) . . . . ?
P1 C19 C24 C23 177.82(12) . . . . ?
C4 P1 C25 C30 -23.78(12) . . . . ?
C13 P1 C25 C30 95.51(11) . . . . ?
C19 P1 C25 C30 -143.18(10) . . . . ?
C4 P1 C25 C26 158.05(10) . . . . ?
C13 P1 C25 C26 -82.66(11) . . . . ?
C19 P1 C25 C26 38.65(12) . . . . ?
C30 C25 C26 C27 1.1(2) . . . . ?
P1 C25 C26 C27 179.32(11) . . . . ?
C25 C26 C27 C28 0.7(2) . . . . ?
C26 C27 C28 C29 -1.9(2) . . . . ?
C27 C28 C29 C30 1.3(2) . . . . ?
C28 C29 C30 C25 0.5(2) . . . . ?
C26 C25 C30 C29 -1.7(2) . . . . ?
P1 C25 C30 C29 -179.92(10) . . . . ?
O1 S2 C31 F3 -178.58(11) . . . . ?
O2 S2 C31 F3 56.48(12) . . . . ?
N1 S2 C31 F3 -55.92(12) . . . . ?
O1 S2 C31 F2 62.48(13) . . . . ?
O2 S2 C31 F2 -62.46(13) . . . . ?
N1 S2 C31 F2 -174.86(11) . . . . ?
O1 S2 C31 F1 -57.85(13) . . . . ?
O2 S2 C31 F1 177.20(11) . . . . ?
N1 S2 C31 F1 64.80(13) . . . . ?
O4 S3 C32 F5 -58.91(14) . . . . ?
O3 S3 C32 F5 176.17(12) . . . . ?
N1 S3 C32 F5 63.87(14) . . . . ?
O4 S3 C32 F6 179.73(12) . . . . ?
O3 S3 C32 F6 54.81(13) . . . . ?
N1 S3 C32 F6 -57.49(14) . . . . ?
O4 S3 C32 F4 61.19(15) . . . . ?
O3 S3 C32 F4 -63.72(15) . . . . ?
N1 S3 C32 F4 -176.03(12) . . . . ?
C1 C2 C3 C4 -0.39(18) . . . . ?
C2 C3 C4 C5 2.14(18) . . . . ?
C2 C3 C4 P1 -176.79(10) . . . . ?
C25 P1 C4 C5 71.98(11) . . . . ?
C13 P1 C4 C5 -47.67(11) . . . . ?
C19 P1 C4 C5 -169.73(10) . . . . ?
C25 P1 C4 C3 -109.08(10) . . . . ?
C13 P1 C4 C3 131.27(10) . . . . ?
C19 P1 C4 C3 9.21(11) . . . . ?
C3 C4 C5 C6 -0.53(18) . . . . ?
P1 C4 C5 C6 178.39(9) . . . . ?
C4 C5 C6 C1 -2.72(17) . . . . ?
C4 C5 C6 C7 178.19(12) . . . . ?
C2 C1 C6 C5 4.56(18) . . . . ?
S1 C1 C6 C5 -175.42(9) . . . . ?
C2 C1 C6 C7 -176.20(11) . . . . ?
S1 C1 C6 C7 3.82(13) . . . . ?
C11 C12 C7 C8 2.1(2) . . . . ?
S1 C12 C7 C8 -176.34(10) . . . . ?
C11 C12 C7 C6 179.87(12) . . . . ?
S1 C12 C7 C6 1.41(14) . . . . ?
C5 C6 C7 C8 -6.7(2) . . . . ?
C1 C6 C7 C8 174.16(13) . . . . ?
C5 C6 C7 C12 175.82(12) . . . . ?
C1 C6 C7 C12 -3.33(15) . . . . ?
C12 C7 C8 C9 -0.4(2) . . . . ?
C6 C7 C8 C9 -177.71(14) . . . . ?
C7 C8 C9 C10 -1.4(2) . . . . ?
C12 C11 C10 C9 0.3(2) . . . . ?
C8 C9 C10 C11 1.4(2) . . . . ?
 
_refine_diff_density_max    0.429
_refine_diff_density_min   -0.432
_refine_diff_density_rms    0.061

_shelx_res_file
;
TITL IL4NTf2_0m_a.res in Pbca
    IL4NTf2_0m.res
    created by SHELXL-2019/3 at 12:55:16 on 24-Apr-2024
REM Old TITL IL4NTf2_0m in Pbca
REM SHELXT solution in Pbca: R1 0.117, Rweak 0.003, Alpha 0.019
REM <I/s>   0.684 for  652 systematic absences,  Orientation as input
REM Formula found by SHELXT:  C32 N O4 F6 P S3
CELL  0.71073  18.9755  17.3055  19.5136   90.000   90.000   90.000
ZERR    8.000   0.0009   0.0009   0.0010    0.000    0.000    0.000
LATT  1
SYMM 1/2-X, -Y, 1/2+Z
SYMM -X, 1/2+Y, 1/2-Z
SYMM 1/2+X, 1/2-Y, -Z
SFAC C H N O F P S
UNIT 256 176 8 32 48 8 24
SIZE 0.43 0.41 0.29
OMIT 0 0 2
OMIT 1 1 1
TEMP -123.150
L.S. 10
BOND $H
ACTA
CONF
HTAB
LIST 4
FMAP 2
PLAN 20
WGHT    0.045800    2.320300
FVAR       0.18649
S2    7    0.393313    0.305566    0.289144    11.00000    0.02876    0.02372 =
         0.02459    0.00235   -0.00719    0.00268
S3    7    0.458037    0.318063    0.417674    11.00000    0.02205    0.02867 =
         0.02092    0.00392   -0.00236    0.00289
S1    7    0.555328    0.377049    0.038599    11.00000    0.02760    0.02150 =
         0.02594   -0.00381    0.00509    0.00497
P1    6    0.323085    0.575900    0.185530    11.00000    0.01551    0.01744 =
         0.01720   -0.00041    0.00009    0.00003
F1    5    0.505204    0.218495    0.271250    11.00000    0.05639    0.06927 =
         0.04651    0.00522    0.00322    0.03604
N1    3    0.432413    0.352351    0.347342    11.00000    0.03488    0.02363 =
         0.02122    0.00273   -0.00557    0.00039
C1    1    0.485504    0.428747    0.073447    11.00000    0.02322    0.01671 =
         0.01792    0.00051    0.00185    0.00247
F2    5    0.439631    0.232596    0.181860    11.00000    0.06185    0.07130 =
         0.04295   -0.03084   -0.00804    0.00815
F3    5    0.507002    0.324341    0.214443    11.00000    0.05302    0.06999 =
         0.03875    0.00090    0.01052   -0.01129
F4    5    0.400694    0.308524    0.537668    11.00000    0.06242    0.09194 =
         0.02750    0.01917    0.01042    0.00649
F5    5    0.327083    0.291203    0.455120    11.00000    0.03407    0.11311 =
         0.05910    0.00057    0.01262   -0.01771
F6    5    0.364010    0.405059    0.478747    11.00000    0.06739    0.06882 =
         0.05205   -0.00056    0.01804    0.03492
O1    4    0.355297    0.238448    0.309990    11.00000    0.03554    0.03256 =
         0.04303    0.00648   -0.01033   -0.00703
O2    4    0.359329    0.359978    0.245209    11.00000    0.04779    0.03196 =
         0.03147    0.00379   -0.01528    0.00985
O3    4    0.509518    0.369687    0.445195    11.00000    0.03320    0.04378 =
         0.02718   -0.00125   -0.00628   -0.00555
O4    4    0.471229    0.236927    0.419673    11.00000    0.03942    0.03054 =
         0.03738    0.00682   -0.00938    0.00880
C2    1    0.414946    0.406676    0.072274    11.00000    0.02575    0.01766 =
         0.02280   -0.00309    0.00216   -0.00223
AFIX  43
H2    2    0.400652    0.360890    0.049292    11.00000   -1.20000
AFIX   0
C11   1    0.687369    0.450297    0.047108    11.00000    0.02240    0.03779 =
         0.03059   -0.00041    0.00271    0.00873
AFIX  43
H11   2    0.709385    0.407536    0.025344    11.00000   -1.20000
AFIX   0
C12   1    0.614961    0.449606    0.061384    11.00000    0.02233    0.02537 =
         0.02153    0.00097    0.00053    0.00546
C13   1    0.357181    0.596107    0.269350    11.00000    0.01896    0.02312 =
         0.01881   -0.00199    0.00055   -0.00186
C14   1    0.397873    0.540225    0.302654    11.00000    0.03063    0.02809 =
         0.02369    0.00002   -0.00428    0.00285
AFIX  43
H14   2    0.406836    0.491900    0.281266    11.00000   -1.20000
AFIX   0
C15   1    0.425113    0.555875    0.367265    11.00000    0.03407    0.04656 =
         0.02434    0.00159   -0.00785    0.00335
AFIX  43
H15   2    0.452374    0.517982    0.390462    11.00000   -1.20000
AFIX   0
C16   1    0.412498    0.626730    0.397812    11.00000    0.03486    0.05417 =
         0.02279   -0.00934   -0.00573   -0.00393
AFIX  43
H16   2    0.431895    0.637602    0.441645    11.00000   -1.20000
AFIX   0
C17   1    0.371899    0.681782    0.365030    11.00000    0.04258    0.03866 =
         0.02884   -0.01404   -0.00107   -0.00172
AFIX  43
H17   2    0.363243    0.730034    0.386666    11.00000   -1.20000
AFIX   0
C18   1    0.343674    0.667050    0.300689    11.00000    0.03045    0.02684 =
         0.02633   -0.00656    0.00022    0.00107
AFIX  43
H18   2    0.315532    0.704783    0.278297    11.00000   -1.20000
AFIX   0
C19   1    0.241857    0.522974    0.189380    11.00000    0.01730    0.02173 =
         0.02297   -0.00131    0.00162   -0.00187
C20   1    0.225170    0.478151    0.246275    11.00000    0.02913    0.02902 =
         0.02391    0.00032    0.00272   -0.00518
AFIX  43
H20   2    0.256174    0.476086    0.284456    11.00000   -1.20000
AFIX   0
C21   1    0.162331    0.436247    0.246599    11.00000    0.03822    0.04037 =
         0.03405    0.00279    0.00992   -0.01530
AFIX  43
H21   2    0.150193    0.405967    0.285454    11.00000   -1.20000
AFIX   0
C22   1    0.117614    0.438573    0.190623    11.00000    0.02699    0.04585 =
         0.04723   -0.00757    0.00670   -0.01605
AFIX  43
H22   2    0.074850    0.410041    0.191425    11.00000   -1.20000
AFIX   0
C23   1    0.134586    0.481946    0.133685    11.00000    0.02426    0.04676 =
         0.04012   -0.00304   -0.00563   -0.00993
AFIX  43
H23   2    0.103960    0.482687    0.095178    11.00000   -1.20000
AFIX   0
C24   1    0.196537    0.524493    0.132836    11.00000    0.02238    0.03546 =
         0.02980    0.00360   -0.00415   -0.00636
AFIX  43
H24   2    0.208209    0.554706    0.093806    11.00000   -1.20000
AFIX   0
C25   1    0.305400    0.665369    0.142583    11.00000    0.01891    0.01850 =
         0.01829   -0.00054    0.00042    0.00112
C26   1    0.242094    0.704117    0.155240    11.00000    0.02195    0.02740 =
         0.03134    0.00555    0.00711    0.00564
AFIX  43
H26   2    0.208463    0.682902    0.186007    11.00000   -1.20000
AFIX   0
C27   1    0.228727    0.773784    0.122546    11.00000    0.02643    0.02841 =
         0.03612    0.00503    0.00582    0.00958
AFIX  43
H27   2    0.186016    0.800653    0.131341    11.00000   -1.20000
AFIX   0
C28   1    0.277435    0.804302    0.077128    11.00000    0.03357    0.02107 =
         0.03188    0.00439    0.00163    0.00459
AFIX  43
H28   2    0.267403    0.851223    0.053816    11.00000   -1.20000
AFIX   0
C29   1    0.340618    0.766667    0.065622    11.00000    0.02794    0.02554 =
         0.03246    0.00582    0.00773    0.00081
AFIX  43
H29   2    0.374250    0.788402    0.035142    11.00000   -1.20000
AFIX   0
C30   1    0.355135    0.697282    0.098396    11.00000    0.02061    0.02227 =
         0.02501    0.00124    0.00477    0.00216
AFIX  43
H30   2    0.398734    0.671721    0.090730    11.00000   -1.20000
AFIX   0
C31   1    0.465766    0.268137    0.236439    11.00000    0.03769    0.04050 =
         0.02739   -0.00381   -0.00442    0.00604
C32   1    0.382551    0.331452    0.474998    11.00000    0.03405    0.05748 =
         0.02884    0.00807    0.00598    0.00567
C3    1    0.366195    0.452830    0.105268    11.00000    0.02079    0.01860 =
         0.02086    0.00002    0.00044   -0.00304
AFIX  43
H3    2    0.317805    0.438763    0.104711    11.00000   -1.20000
AFIX   0
C4    1    0.387262    0.520253    0.139605    11.00000    0.01768    0.01721 =
         0.01869   -0.00024   -0.00007    0.00105
C5    1    0.457937    0.543453    0.139142    11.00000    0.01803    0.01665 =
         0.02255   -0.00246   -0.00124    0.00141
AFIX  43
H5    2    0.472045    0.589335    0.162082    11.00000   -1.20000
AFIX   0
C6    1    0.507396    0.498287    0.104533    11.00000    0.01878    0.01890 =
         0.01870    0.00066   -0.00105    0.00195
C7    1    0.582466    0.511481    0.095456    11.00000    0.01806    0.02370 =
         0.02238    0.00030   -0.00077    0.00274
C8    1    0.622362    0.576104    0.113545    11.00000    0.02003    0.02870 =
         0.03535   -0.00378   -0.00247    0.00075
AFIX  43
H8    2    0.600953    0.618530    0.136372    11.00000   -1.20000
AFIX   0
C9    1    0.693685    0.577653    0.097792    11.00000    0.02088    0.03964 =
         0.04246   -0.00247   -0.00321   -0.00244
AFIX  43
H9    2    0.720890    0.621943    0.109083    11.00000   -1.20000
AFIX   0
C10   1    0.725919    0.514896    0.065550    11.00000    0.01865    0.04944 =
         0.03828    0.00123    0.00094    0.00332
AFIX  43
H10   2    0.775016    0.516575    0.056141    11.00000   -1.20000
AFIX   0
HKLF 4


REM  IL4NTf2_0m_a.res in Pbca
REM wR2 = 0.1019, GooF = S = 1.018, Restrained GooF = 1.018 for all data
REM R1 = 0.0367 for 8691 Fo > 4sig(Fo) and 0.0644 for all 12233 data
REM 424 parameters refined using 0 restraints

END

WGHT      0.0458      2.3203

REM Instructions for potential hydrogen bonds
HTAB C14 O2
EQIV $1 -x+1, -y+1, -z
HTAB C30 S1_$1
EQIV $2 -x+1, y+1/2, -z+1/2
HTAB C5 F1_$2

REM Highest difference peak  0.429,  deepest hole -0.432,  1-sigma level  0.061
Q1    1   0.4853  0.5189  0.1250  11.00000  0.05    0.43
Q2    1   0.5424  0.5062  0.0992  11.00000  0.05    0.42
Q3    1   0.4219  0.5276  0.1430  11.00000  0.05    0.40
Q4    1   0.3027  0.7809  0.0701  11.00000  0.05    0.39
Q5    1   0.6558  0.5793  0.1006  11.00000  0.05    0.38
Q6    1   0.3339  0.6814  0.1284  11.00000  0.05    0.36
Q7    1   0.3955  0.4361  0.0890  11.00000  0.05    0.36
Q8    1   0.2252  0.5229  0.1560  11.00000  0.05    0.35
Q9    1   0.3765  0.4790  0.1321  11.00000  0.05    0.35
Q10   1   0.3464  0.7379  0.0876  11.00000  0.05    0.34
Q11   1   0.2375  0.7416  0.1371  11.00000  0.05    0.34
Q12   1   0.4958  0.3633  0.2195  11.00000  0.05    0.34
Q13   1   0.4128  0.3250  0.4523  11.00000  0.05    0.33
Q14   1   0.2796  0.6906  0.1618  11.00000  0.05    0.33
Q15   1   0.6489  0.4452  0.0543  11.00000  0.05    0.33
Q16   1   0.4505  0.4180  0.0744  11.00000  0.05    0.33
Q17   1   0.4965  0.4628  0.0881  11.00000  0.05    0.33
Q18   1   0.3111  0.6328  0.1682  11.00000  0.05    0.32
Q19   1   0.3611  0.6732  0.3309  11.00000  0.05    0.31
Q20   1   0.1908  0.4664  0.2546  11.00000  0.05    0.31
;
_shelx_res_checksum   58028

_shelx_hkl_file
;
  -4   0   0 2786.42 64.3873   1
  -5   0   0 3.90533 2.78724   4
  -6   0   0 403.505 9.99396   1
  -7   0   0 -0.1013 0.51372   1
  -8   0   0 739.495 18.0361   1
  -9   0   0 2.94073 0.81839   1
 -10   0   0 10.5690 1.21716   1
 -11   0   0 0.65250 0.74147   2
 -12   0   0 27.4251 2.14273   1
 -12   0   0 25.6508 1.72875   2
 -12   0   0 28.0744 1.83658   2
 -13   0   0 -0.4800 1.01933   1
 -13   0   0 -0.4979 0.84446   2
 -13   0   0 0.32871 0.89148   2
 -14   0   0 125.901 4.42609   2
 -14   0   0 125.204 4.44915   2
 -14   0   0 129.339 4.71734   1
 -15   0   0 1.10506 1.20154   1
 -15   0   0 0.58255 1.09238   2
 -15   0   0 0.61299 0.97464   2
 -16   0   0 133.256 4.93712   1
 -16   0   0 134.487 4.88868   2
 -16   0   0 140.957 4.95069   2
 -17   0   0 -0.3190 1.16310   2
 -17   0   0 0.91761 1.25977   2
 -17   0   0 2.25378 1.22906   1
 -18   0   0 159.738 5.12482   1
 -18   0   0 150.168 5.61509   2
 -18   0   0 155.322 5.58285   2
 -18   0   0 165.184 5.18264   1
 -19   0   0 0.53406 1.13334   2
 -19   0   0 0.14908 1.24524   2
 -19   0   0 1.01127 1.16750   3
 -20   0   0 16.8597 2.05695   2
 -20   0   0 15.9388 2.04009   2
 -20   0   0 13.6433 1.77662   3
 -21   0   0 0.54178 1.31687   2
 -21   0   0 0.18352 1.45858   2
 -21   0   0 0.20239 1.25290   3
 -22   0   0 157.515 5.66804   3
 -22   0   0 145.338 5.84725   2
 -22   0   0 159.053 6.04045   2
 -23   0   0 1.04366 1.27537   3
 -23   0   0 0.61392 1.41069   2
 -23   0   0 -1.8196 1.28406   2
 -24   0   0 5.80847 1.66469   3
 -24   0   0 6.08529 1.90802   2
 -25   0   0 2.98059 1.56328   3
 -25   0   0 -0.7334 1.46951   2
 -26   0   0 37.8290 3.16266   3
 -26   0   0 38.2280 3.56490   2
 -27   0   0 1.10987 1.72338   2
 -27   0   0 -2.2872 1.34241   3
 -28   0   0 8.27116 2.27091   2
 -28   0   0 11.3457 1.92937   3
 -29   0   0 2.71135 1.50789   3
 -29   0   0 -0.9030 1.81949   2
  -2   1   0 1068.06 23.3527   1
  -2  -1   0 912.689 23.5585   1
  -3  -1   0 0.53248 0.51651   1
  -3   1   0 0.89504 0.37546   1
   3   1   0 1.58893 0.50189   1
  -3  -1   0 0.15920 0.23564   2
  -4   1   0 1991.04 45.5515   1
   4   1   0 1977.49 45.9021   1
  -4  -1   0 1914.62 46.0790   1
  -5  -1   0 1.09855 0.68381   1
   5   1   0 0.25971 0.47299   1
   6   1   0 0.12822 0.40144   1
  -6  -1   0 0.84842 0.67953   1
  -7  -1   0 1.24546 0.76643   1
  -7  -1   0 0.09330 0.40909   2
  -8  -1   0 69.8207 2.39562   2
  -8  -1   0 71.8276 3.15311   1
  -9  -1   0 0.51012 0.61526   2
  -9  -1   0 1.26003 0.92895   1
  -9   1   0 -0.3021 0.60155   1
 -10   1   0 381.934 9.89680   2
 -10   1   0 374.372 9.77719   1
 -10  -1   0 373.974 9.70534   2
 -10  -1   0 386.996 10.5924   1
 -11   1   0 2.37619 0.85744   2
 -11  -1   0 1.54027 0.75266   2
 -11  -1   0 -0.2500 0.97494   1
 -11   1   0 1.03461 0.76400   1
 -12  -1   0 54.1041 2.40879   2
 -12   1   0 53.3751 2.54677   2
 -12   1   0 58.5604 2.54228   1
 -12  -1   0 52.6640 2.40946   2
 -12  -1   0 52.2082 3.15433   1
 -13   1   0 -1.3788 0.83208   1
 -13  -1   0 -0.8052 0.73551   2
 -13   1   0 -0.0966 0.88592   2
 -13  -1   0 1.12900 1.28754   1
 -13  -1   0 0.69942 0.85424   2
 -14   1   0 8.20034 1.39301   2
 -14   1   0 7.52694 1.17228   1
 -14   1   0 6.77151 1.21139   1
 -14  -1   0 4.13017 1.52860   1
 -14   1   0 8.33587 1.33479   2
 -14  -1   0 7.19413 1.18352   2
 -14  -1   0 7.09366 1.26264   2
 -15  -1   0 0.15267 1.39587   1
 -15  -1   0 -0.8081 1.03819   2
 -15   1   0 -2.0030 0.94619   1
 -15  -1   0 -0.0907 1.01275   2
 -15   1   0 -1.0943 0.92114   1
 -15   1   0 -0.0119 1.13471   2
 -15   1   0 -0.2460 1.05526   2
 -16  -1   0 183.784 6.78467   1
 -16   1   0 195.980 6.34349   2
 -16   1   0 186.575 6.21597   2
 -16   1   0 189.070 5.67070   1
 -16  -1   0 191.867 6.07745   2
 -16  -1   0 187.175 5.99960   2
 -16   1   0 186.230 5.55140   1
 -17   1   0 1.20840 1.31437   2
 -17   1   0 1.30314 0.84492   1
 -17  -1   0 2.82168 1.51341   1
 -17  -1   0 -0.5450 1.12574   2
 -17   1   0 1.32674 0.83143   1
 -17  -1   0 1.37512 1.14065   2
 -17   1   0 2.70538 1.24733   3
 -17   1   0 1.74658 1.27774   2
 -18  -1   0 86.0269 4.23318   1
 -18  -1   0 80.5623 3.71501   2
 -18   1   0 76.3800 3.74978   2
 -18   1   0 80.4196 3.91118   2
 -18  -1   0 76.6294 3.64768   2
 -18   1   0 80.1811 3.61598   3
 -19  -1   0 2.42223 1.52106   1
 -19   1   0 -0.2157 1.14116   2
 -19   1   0 -2.2844 1.22111   2
 -19  -1   0 0.08150 1.21301   2
 -19  -1   0 1.13398 1.09713   2
 -19   1   0 1.55186 1.17414   3
 -20  -1   0 68.6048 3.51093   1
 -20   1   0 68.9168 3.78583   2
 -20  -1   0 66.3791 3.63640   2
 -20  -1   0 68.0808 3.55322   2
 -20   1   0 66.8513 3.75519   2
 -20   1   0 71.2213 3.58481   3
 -21   1   0 0.15357 1.31260   2
 -21  -1   0 1.05616 1.19128   2
 -21  -1   0 1.11672 1.33858   2
 -21  -1   0 0.11911 1.20876   3
 -21   1   0 1.44467 1.53510   2
 -21   1   0 -0.8355 1.11859   3
 -22  -1   0 10.5129 1.83629   2
 -22  -1   0 7.80210 1.57257   3
 -22  -1   0 8.60743 1.71618   2
 -22   1   0 10.0794 2.04432   2
 -22   1   0 9.42437 1.76154   2
 -22   1   0 6.52269 1.62031   3
 -23  -1   0 0.09676 1.26492   2
 -23  -1   0 -0.3884 1.15976   3
 -23   1   0 0.79136 1.52117   2
 -23   1   0 1.89924 1.37092   3
 -23  -1   0 -0.9948 1.39246   2
 -24  -1   0 56.4824 3.66305   2
 -24   1   0 54.7595 3.89317   2
 -24  -1   0 54.9843 4.37772   2
 -24   1   0 57.7877 3.43634   3
 -24  -1   0 49.2269 3.25863   3
 -25  -1   0 -2.0804 1.24326   3
 -25  -1   0 0.58990 1.62452   2
 -25   1   0 2.65169 1.73402   2
 -25   1   0 -0.6035 1.29119   3
 -26   1   0 5.75235 1.73992   3
 -26  -1   0 3.03039 1.58485   3
 -26  -1   0 4.79310 1.86630   2
 -26   1   0 1.61446 1.91983   2
 -27   1   0 -1.9018 1.67926   2
 -27  -1   0 -1.1834 1.69111   2
 -27  -1   0 -0.8535 1.41010   3
 -27   1   0 -1.1609 1.45744   3
 -28  -1   0 0.67144 1.50778   3
 -28   1   0 -1.0506 1.32854   3
 -28  -1   0 3.54208 1.78482   2
 -28   1   0 1.93190 2.03388   2
 -29   1   0 -0.4243 1.72217   2
 -29  -1   0 -1.6796 1.36430   3
 -29  -1   0 -1.7268 1.67906   2
 -29   1   0 -1.2741 1.41100   3
  -1  -2   0 0.66047 0.26068   3
   1   2   0 0.34212 0.13084   2
   1  -2   0 -0.1774 0.18311   2
  -1  -2   0 0.27793 0.54927   1
   1  -2   0 -0.6108 0.34898   1
   1   2   0 0.11794 0.48837   1
  -1   2   0 0.24629 0.48353   1
  -1   2   0 -0.1774 0.18696   3
   1  -2   0 0.87110 0.28757   3
  -1   2   0 0.45318 0.25878   2
  -2   2   0 1781.67 42.8109   1
  -2  -2   0 1838.85 43.1809   1
   3   2   0 0.51132 0.21193   2
  -3   2   0 0.96589 0.66014   1
  -3   2   0 -0.3577 0.43262   2
  -3   2   0 0.80638 0.43677   3
   3  -2   0 0.56069 0.55658   1
  -3  -2   0 0.97751 0.33931   3
   3   2   0 0.93588 0.61016   1
  -3  -2   0 0.65812 0.21305   2
  -3  -2   0 0.49399 0.78132   1
  -4  -2   0 320.688 9.00168   1
  -4  -2   0 308.731 7.54265   2
   4  -2   0 318.494 8.22072   1
  -4   2   0 315.234 8.43048   1
   4   2   0 317.959 8.86648   1
  -4   2   0 325.785 7.92301   2
  -4   2   0 312.723 7.83862   3
  -5   2   0 0.62090 0.59560   1
   5   2   0 -0.3290 0.67490   1
  -5   2   0 0.16155 0.43554   3
  -5  -2   0 0.19989 0.30446   2
  -5  -2   0 -0.9779 0.69834   1
  -6   2   0 321.406 8.71841   1
   6   2   0 340.337 9.22213   1
  -6  -2   0 336.900 9.56136   1
  -6  -2   0 327.516 8.07807   2
  -7  -2   0 -1.5033 0.77051   1
  -7   2   0 -0.0511 0.61842   1
   7   2   0 0.30054 0.78405   1
  -7   2   0 -0.5341 0.61037   2
  -7  -2   0 0.05712 0.42337   2
  -8   2   0 10.5722 1.14824   2
  -8  -2   0 7.88552 1.40473   1
  -8   2   0 7.75120 1.02945   1
  -8  -2   0 9.60354 0.98609   2
  -9   2   0 0.68427 0.80547   2
  -9  -2   0 -0.5489 0.99002   1
   9   2   0 -0.1348 0.57755   1
  -9  -2   0 0.42811 0.55024   2
  -9   2   0 1.54382 0.78231   1
 -10   2   0 433.673 11.3718   2
 -10  -2   0 445.930 12.6015   1
 -10  -2   0 439.147 11.0174   2
 -10   2   0 443.044 11.4094   1
 -11   2   0 -0.5915 0.73489   1
 -11  -2   0 -0.6161 1.17092   1
 -11   2   0 1.81905 0.89711   2
 -11  -2   0 1.27828 0.64156   2
 -12  -2   0 1.39696 0.78005   2
 -12  -2   0 1.13537 1.35076   1
 -12   2   0 0.67160 0.85986   1
 -12   2   0 0.02817 0.85197   2
 -12   2   0 1.31663 0.89369   1
 -13  -2   0 -0.9903 1.39225   1
 -13  -2   0 0.19329 0.76451   2
 -13  -2   0 -0.4961 0.79458   2
 -13   2   0 -0.6097 0.92403   2
 -13   2   0 -0.1111 0.90421   1
 -13   2   0 0.33579 0.88876   1
 -14  -2   0 11.0093 1.35540   2
 -14   2   0 14.9118 1.78363   1
 -14   2   0 16.8234 1.76846   2
 -14   2   0 12.7544 1.35840   1
 -14  -2   0 10.8945 2.10120   1
 -14   2   0 11.2580 1.45724   3
 -14  -2   0 15.2476 1.60877   2
 -15  -2   0 0.90801 1.06981   2
 -15  -2   0 1.07975 1.02322   2
 -15   2   0 -1.1833 0.96142   1
 -15   2   0 0.22408 1.12863   3
 -15   2   0 1.46702 1.26844   2
 -15  -2   0 -1.4301 1.61274   1
 -15   2   0 0.44893 1.28916   2
 -16   2   0 221.871 7.13984   2
 -16   2   0 215.114 7.07392   2
 -16   2   0 219.527 6.18824   1
 -16  -2   0 215.164 6.63331   2
 -16   2   0 221.578 6.82657   3
 -16   2   0 216.881 6.11729   1
 -16  -2   0 226.581 8.21832   1
 -17  -2   0 -0.2462 1.00118   2
 -17   2   0 0.06636 1.30161   2
 -17   2   0 0.15334 1.27821   2
 -17  -2   0 2.97923 1.87195   1
 -17  -2   0 1.16275 1.13987   2
 -17   2   0 1.14327 1.22315   3
 -18  -2   0 23.6817 2.82409   1
 -18   2   0 23.2568 2.55095   2
 -18   2   0 31.0198 2.83680   2
 -18  -2   0 29.2775 2.45014   2
 -18   2   0 27.5702 2.47796   3
 -18  -2   0 29.7082 2.35420   2
 -19   2   0 0.89766 1.29697   2
 -19  -2   0 -1.5947 1.12829   2
 -19   2   0 -1.0027 1.32652   2
 -19  -2   0 -1.1060 1.84485   1
 -19  -2   0 0.66794 1.06558   2
 -19   2   0 -2.0075 1.10682   3
 -20  -2   0 118.396 4.75954   2
 -20   2   0 124.604 5.27661   2
 -20  -2   0 131.904 4.98387   2
 -20   2   0 121.184 5.20747   2
 -20  -2   0 127.617 5.80841   1
 -20   2   0 128.278 4.96829   3
 -21  -2   0 1.22949 1.12707   2
 -21  -2   0 0.42341 1.88844   1
 -21  -2   0 1.77782 1.39846   2
 -21   2   0 -2.0779 1.08998   3
 -21   2   0 0.05967 1.29879   2
 -21   2   0 2.02000 1.57958   2
 -22  -2   0 14.3237 1.96175   2
 -22   2   0 15.4942 2.29649   2
 -22   2   0 17.9672 2.16109   3
 -22  -2   0 14.7823 2.03825   1
 -22  -2   0 11.3638 1.67228   3
 -22  -2   0 14.1156 1.96083   2
 -23   2   0 0.26638 1.58167   2
 -23  -2   0 1.22882 1.42859   2
 -23   2   0 2.51744 1.52503   3
 -23  -2   0 1.08305 1.22260   3
 -23  -2   0 -0.7175 1.18054   2
 -24  -2   0 3.27665 1.41248   3
 -24   2   0 4.61453 1.58301   3
 -24  -2   0 2.07289 1.54418   2
 -24   2   0 3.78194 1.91546   2
 -24  -2   0 3.75588 1.54915   2
 -25   2   0 -0.0404 1.61924   2
 -25  -2   0 0.92955 1.31184   3
 -25  -2   0 -0.7959 1.36182   2
 -25   2   0 1.26299 1.48138   3
 -26  -2   0 -0.5409 1.31541   3
 -26   2   0 -0.2619 1.52129   3
 -26   2   0 -0.1434 1.86116   2
 -26  -2   0 -0.5081 1.60418   2
 -27   2   0 0.79489 1.87413   2
 -27  -2   0 -1.2317 1.38470   3
 -27   2   0 -0.9228 1.53166   3
 -27  -2   0 0.20965 1.70431   2
 -28   2   0 3.71757 2.14712   2
 -28   2   0 3.66592 1.77189   3
 -28  -2   0 10.6977 2.09309   2
 -28  -2   0 6.60367 1.68593   3
 -29   2   0 2.59109 1.67948   3
 -29  -2   0 -0.7588 1.65750   2
 -29   2   0 -0.9430 1.89310   2
 -29  -2   0 2.28387 1.46703   3
   0  -3   0 0.25856 0.39821   3
   0   3   0 0.07609 0.40555   3
   0  -3   0 0.33967 0.30850   2
   0   3   0 0.46829 0.89186   1
   0  -3   0 1.29314 0.99574   1
  -1   3   0 0.00273 0.65160   1
  -1  -3   0 0.53360 0.24686   2
  -1   3   0 -0.0212 0.37804   2
  -1  -3   0 0.79626 0.92239   1
   1   3   0 0.10018 0.24651   2
   1  -3   0 0.83191 0.81064   1
  -1   3   0 1.37415 0.46204   3
   1  -3   0 0.71971 0.39925   2
   1   3   0 0.64311 0.46088   3
   1   3   0 1.30357 0.94531   1
   1  -3   0 1.16032 0.45284   3
  -1  -3   0 0.55549 0.45557   3
  -2   3   0 4219.74 99.0112   1
   2  -3   0 4230.99 98.9294   1
  -3  -3   0 1.08355 0.48283   3
  -3   3   0 -0.1775 0.83323   1
  -3   3   0 0.22294 0.52793   2
  -3  -3   0 0.59988 0.23312   2
   3  -3   0 1.29273 0.54146   3
   3   3   0 0.47985 0.43279   3
   3  -3   0 0.68603 0.80432   1
  -3  -3   0 0.11358 1.03346   1
   3   3   0 0.92782 0.23921   2
  -3   3   0 0.13602 0.50533   3
  -4   3   0 997.303 23.2322   2
  -4   3   0 985.422 24.3678   1
  -4  -3   0 962.768 24.9095   1
  -4  -3   0 954.214 22.9339   3
   4  -3   0 1006.71 24.2108   1
  -4   3   0 973.744 23.1706   3
   5   3   0 1.48046 0.96790   1
   5  -3   0 0.88715 0.72275   1
  -5   3   0 -0.1847 0.50227   3
  -5   3   0 -0.6528 0.74466   1
  -5  -3   0 -0.8812 0.84704   1
  -5  -3   0 0.35285 0.28594   2
  -5   3   0 -0.2585 0.53409   2
  -5  -3   0 0.37066 0.41683   3
  -6  -3   0 1103.00 27.5649   1
  -6   3   0 1037.25 25.6594   3
   6  -3   0 1116.59 26.1503   1
   6   3   0 1112.13 27.2946   1
  -6  -3   0 1075.07 25.4028   3
  -6  -3   0 1056.24 25.2284   2
  -6   3   0 1093.35 26.6780   1
  -6   3   0 1067.59 25.7631   2
  -7   3   0 0.64010 0.74159   2
  -7   3   0 0.23336 0.63958   3
  -7  -3   0 -0.2403 0.39964   2
   7   3   0 -0.6101 1.00507   1
  -7  -3   0 0.89933 1.16658   1
  -7   3   0 -0.5606 0.81323   1
  -8   3   0 244.219 6.73766   2
  -8   3   0 228.945 6.55607   3
  -8  -3   0 243.784 6.20223   2
  -8   3   0 243.062 7.33728   1
   8   3   0 251.128 7.78406   1
  -8  -3   0 249.402 8.33071   1
   9   3   0 1.48078 1.08214   1
  -9  -3   0 1.37384 1.34625   1
  -9   3   0 0.65909 0.74780   3
  -9   3   0 -0.0503 0.94368   1
  -9  -3   0 -0.3851 0.53387   2
  -9   3   0 0.30117 0.78654   2
  10   3   0 199.798 6.33458   1
 -10   3   0 196.947 6.29450   1
 -10  -3   0 195.641 7.39528   1
 -10   3   0 198.594 5.91986   2
 -10  -3   0 203.867 5.40145   2
 -10   3   0 195.568 5.76266   3
 -11   3   0 1.22680 0.82835   3
 -11   3   0 0.44463 0.95952   1
 -11  -3   0 0.79771 0.63781   2
  11   3   0 -0.1650 0.73755   1
 -11  -3   0 1.92837 1.48403   1
 -11   3   0 -0.0688 0.84232   2
 -12   3   0 58.0410 2.66685   3
 -12  -3   0 59.0158 2.38671   2
 -12   3   0 60.5746 2.88985   2
 -12  -3   0 53.9397 4.06353   1
 -12   3   0 59.5920 3.02224   1
 -13   3   0 1.23840 0.94338   3
 -13  -3   0 -0.1192 0.75040   2
 -13   3   0 -0.2890 1.00739   2
 -13  -3   0 -0.0593 0.70331   2
 -13  -3   0 1.18504 1.70092   1
 -13   3   0 -0.3307 1.02565   1
 -14  -3   0 2.46060 1.03575   2
 -14  -3   0 3.25446 0.98645   2
 -14  -3   0 4.25917 2.03639   1
 -14   3   0 1.45251 1.13096   1
 -14   3   0 2.89031 1.25250   2
 -15   3   0 0.68526 1.32150   2
 -15  -3   0 0.78260 1.95534   1
 -15  -3   0 0.40029 0.96124   2
 -15   3   0 -0.2849 1.12867   1
 -15   3   0 -1.6404 1.05070   1
 -15   3   0 0.50598 1.24043   3
 -15  -3   0 0.17470 1.03737   2
 -16   3   0 920.859 23.1843   2
 -16   3   0 935.089 22.5061   1
 -16  -3   0 927.098 22.5203   2
 -16  -3   0 937.023 25.0127   1
 -16   3   0 909.645 23.1791   2
 -16   3   0 905.271 22.4353   1
 -16  -3   0 871.193 22.4380   2
 -16   3   0 912.237 22.8528   3
 -17  -3   0 4.77673 2.20214   1
 -17   3   0 0.22778 0.93798   1
 -17   3   0 2.45901 1.30847   2
 -18  -3   0 -0.1520 1.11176   2
 -18   3   0 0.89855 1.30537   2
 -18   3   0 -0.3030 1.41154   2
 -18   3   0 1.03578 1.25635   3
 -18  -3   0 -0.0485 0.95792   2
 -18  -3   0 -0.7381 2.17637   1
 -19   3   0 -0.3779 1.21165   3
 -19   3   0 -0.3693 1.44404   2
 -19  -3   0 -0.6797 1.08364   2
 -19   3   0 -0.2997 1.29414   2
 -19  -3   0 -0.1549 2.14310   1
 -19  -3   0 0.96189 1.06233   2
 -20  -3   0 4.23731 1.24037   2
 -20   3   0 0.93946 1.66713   2
 -20  -3   0 4.10970 1.39159   2
 -20  -3   0 3.46361 2.52618   1
 -20   3   0 1.66438 1.38014   3
 -20   3   0 6.74104 1.65697   2
 -21  -3   0 0.45877 1.20193   2
 -21  -3   0 4.32319 2.38417   1
 -21   3   0 -2.1026 1.33942   2
 -21   3   0 -0.3258 1.22432   3
 -21  -3   0 0.41934 1.08640   2
 -21   3   0 3.94923 1.53388   2
 -22  -3   0 1.12937 1.27186   2
 -22   3   0 -0.6543 1.29853   3
 -22   3   0 -0.5138 1.53983   2
 -22  -3   0 -0.7579 1.05687   2
 -22  -3   0 1.48383 2.33791   1
 -23  -3   0 1.93721 1.28105   2
 -23  -3   0 -2.1013 1.02220   3
 -23  -3   0 -1.6690 1.27931   2
 -23  -3   0 1.48983 2.20578   1
 -23   3   0 -0.5403 1.34077   3
 -23   3   0 0.79887 1.69288   2
 -24  -3   0 19.7976 2.14641   2
 -24   3   0 18.0152 2.28429   3
 -24  -3   0 18.3771 2.25347   2
 -24  -3   0 22.6671 2.42530   3
 -24   3   0 17.1653 2.54240   2
 -25  -3   0 1.63936 1.29282   2
 -25  -3   0 1.50688 1.28335   3
 -25   3   0 -0.0392 1.81233   2
 -25  -3   0 -0.9157 1.20835   3
 -25  -3   0 -2.0799 1.26223   2
 -25   3   0 -0.7843 1.42109   3
 -26  -3   0 60.0109 3.49390   3
 -26  -3   0 55.9063 3.39132   3
 -26   3   0 58.2114 4.36502   2
 -26   3   0 63.4156 4.01401   3
 -26  -3   0 61.7800 3.75879   2
 -27   3   0 0.89749 1.59632   3
 -27   3   0 0.02901 1.88835   2
 -27  -3   0 0.61964 1.56644   2
 -27  -3   0 0.16730 1.38220   3
 -28  -3   0 -1.0367 1.30666   3
 -28   3   0 -2.3669 1.62791   3
 -28  -3   0 2.93776 1.73773   2
 -28   3   0 3.46023 2.04290   2
   0   4   0 1189.25 30.6271   1
   0  -4   0 1237.10 30.6916   1
   1   4   0 0.11155 1.09026   1
  -1  -4   0 0.09114 0.30416   2
   1  -4   0 1.48013 1.10494   1
   1   4   0 0.09231 0.32059   2
   1  -4   0 0.80949 0.44644   2
  -1  -4   0 -0.7276 1.01369   1
  -1   4   0 1.24593 0.48379   2
   1   4   0 -0.0559 0.55341   3
  -1   4   0 1.59105 0.61286   3
   1  -4   0 0.69717 0.54428   3
  -1  -4   0 -0.0302 0.52000   3
  -1   4   0 1.59271 1.10691   1
   2   4   0 633.280 14.6721   3
  -2  -4   0 619.387 16.9898   1
  -2   4   0 611.462 14.7822   3
   2   4   0 614.834 16.9345   1
  -2   4   0 618.564 16.7407   1
  -2  -4   0 608.818 14.3597   2
  -2   4   0 608.017 14.7142   2
   2  -4   0 604.341 16.5988   1
   2  -4   0 619.210 14.7767   3
  -2  -4   0 618.449 14.6520   3
   2   4   0 602.052 14.3581   2
  -3   4   0 0.80912 0.55580   2
  -3  -4   0 -0.4551 1.02244   1
  -3   4   0 0.16923 0.93118   1
  -3  -4   0 0.36708 0.24085   2
   3  -4   0 0.29128 0.96094   1
   3  -4   0 0.62636 0.56712   3
  -3  -4   0 1.82336 0.58214   3
   3   4   0 0.71197 0.29524   2
  -3   4   0 -0.0517 0.57901   3
   3   4   0 -0.4961 0.98867   1
   4  -4   0 601.360 15.8359   1
  -4  -4   0 570.017 14.0176   3
  -4  -4   0 573.630 13.6874   2
   4   4   0 573.788 13.6812   2
   4   4   0 565.844 14.0155   3
  -4   4   0 585.669 14.2970   3
  -4   4   0 592.530 14.3088   2
  -4  -4   0 607.119 16.6365   1
   4  -4   0 596.603 14.2902   3
  -4   4   0 610.597 16.0838   1
   5  -4   0 -0.1825 0.85075   1
  -5  -4   0 0.05431 0.45182   3
   5   4   0 0.05642 0.24483   2
  -5   4   0 -0.9625 0.55855   3
  -5  -4   0 -1.2172 0.93171   1
   5   4   0 1.25834 0.90738   1
  -5   4   0 1.96135 1.03888   1
  -5  -4   0 0.23418 0.27520   2
  -5   4   0 0.05353 0.57325   2
   6  -4   0 21.8224 2.11896   1
  -6   4   0 23.3710 1.56197   2
  -6  -4   0 25.3761 0.97939   2
  -6   4   0 25.3141 1.52510   3
  -6   4   0 24.6979 2.42227   1
  -6  -4   0 24.3878 1.25751   3
   6   4   0 26.0326 2.73897   1
  -6  -4   0 20.6854 2.49366   1
   7  -4   0 0.26836 0.90850   1
  -7  -4   0 0.60377 1.23118   1
  -7   4   0 3.22723 1.24527   1
   7   4   0 2.12888 1.38151   1
  -7   4   0 0.69224 0.83949   2
  -7  -4   0 0.74280 0.57952   3
  -7  -4   0 0.60687 0.43159   2
  -7   4   0 0.83809 0.76307   3
  -8  -4   0 585.708 14.2349   2
  -8   4   0 593.989 14.8588   3
   8   4   0 613.287 16.8262   1
  -8  -4   0 593.376 17.2358   1
  -8   4   0 595.518 14.9813   2
  -8   4   0 615.803 16.2046   1
  -8  -4   0 588.332 14.4724   3
  -9  -4   0 -0.0967 0.62198   3
  -9   4   0 -0.3379 0.86475   2
  -9  -4   0 -0.4565 0.51472   2
  -9   4   0 2.08328 1.22675   1
  -9   4   0 0.73649 0.83190   3
  -9  -4   0 0.45718 1.45131   1
   9   4   0 -0.5881 1.23524   1
 -10  -4   0 14.9461 2.38891   1
 -10  -4   0 18.0431 1.21948   2
 -10   4   0 15.1944 1.64678   3
 -10   4   0 21.9306 1.85411   2
 -10   4   0 20.2047 2.31635   1
  10   4   0 25.8927 2.71451   1
 -11  -4   0 -0.0193 1.54981   1
 -11   4   0 0.53822 0.87407   3
 -11   4   0 -0.4189 0.87677   2
  11   4   0 1.07431 1.26508   1
 -11  -4   0 -0.4030 0.56099   2
 -11   4   0 -0.3253 1.08624   1
 -12   4   0 0.07132 0.99632   2
  12   4   0 -1.7834 1.02125   1
 -12   4   0 -0.3691 1.20245   1
 -12   4   0 0.82018 0.97402   3
 -12  -4   0 0.90262 1.70359   1
 -12  -4   0 0.57322 0.67034   2
 -13  -4   0 0.78153 0.77475   2
 -13   4   0 0.02091 1.02872   3
 -13   4   0 0.45150 1.13142   2
 -13  -4   0 0.38431 0.72498   2
  13   4   0 1.02286 0.98789   1
 -13   4   0 1.30790 1.33106   1
 -13  -4   0 -0.0032 1.83254   1
 -14   4   0 53.0244 2.98568   3
 -14   4   0 56.3374 3.42753   1
 -14   4   0 54.0930 3.11982   2
 -14  -4   0 52.5424 2.49268   2
 -14  -4   0 49.9748 2.40364   2
 -14  -4   0 54.3861 4.71507   1
 -15  -4   0 -0.4123 0.90866   2
 -15   4   0 -1.5094 1.23195   3
 -15   4   0 -0.5799 1.30712   2
 -15  -4   0 -0.7893 0.91559   2
 -15  -4   0 -1.5485 2.01841   1
 -15   4   0 2.47094 1.45113   1
 -16  -4   0 120.003 4.26735   2
 -16   4   0 127.245 5.02341   1
 -16   4   0 126.925 4.98537   1
 -16  -4   0 131.086 7.09000   1
 -16   4   0 130.700 5.12329   2
 -16   4   0 124.168 4.83316   3
 -16  -4   0 118.856 4.25287   2
 -17   4   0 1.30905 1.37931   2
 -17   4   0 -1.8352 1.17203   1
 -17  -4   0 -0.4926 0.91956   2
 -17   4   0 -0.6889 1.22767   1
 -17  -4   0 1.04325 2.33937   1
 -17   4   0 -0.9629 1.36302   2
 -17  -4   0 0.32253 1.04233   2
 -17   4   0 0.84747 1.33072   3
 -18   4   0 3.41085 1.12933   1
 -18   4   0 -0.0982 1.49332   2
 -18   4   0 1.06335 1.42395   2
 -18   4   0 -0.7113 1.05353   1
 -18  -4   0 2.20723 1.14418   2
 -18  -4   0 1.01644 2.39723   1
 -18   4   0 1.33320 1.39684   3
 -18  -4   0 1.38554 1.10964   2
 -19   4   0 1.29630 1.59486   2
 -19  -4   0 -0.8486 1.06246   2
 -19   4   0 -0.0222 1.30152   3
 -19  -4   0 -1.9723 2.44840   1
 -19  -4   0 1.75374 1.02583   2
 -19   4   0 0.42722 1.39762   2
 -20   4   0 17.6166 2.17843   3
 -20   4   0 17.0514 2.34410   2
 -20  -4   0 19.1105 2.05485   2
 -20   4   0 20.1943 2.55568   2
 -20  -4   0 13.7733 3.33662   1
 -20  -4   0 20.1141 2.22640   2
 -21  -4   0 2.42386 2.76140   1
 -21   4   0 0.72140 1.69927   2
 -21   4   0 0.39586 1.34058   3
 -21  -4   0 0.38277 1.16948   2
 -21  -4   0 -0.5558 0.99597   2
 -22  -4   0 7.29429 1.55359   2
 -22  -4   0 1.97987 2.94681   1
 -22   4   0 5.25325 1.64704   3
 -22  -4   0 7.79276 1.42542   3
 -22   4   0 5.58210 1.91118   2
 -22  -4   0 3.81283 1.27109   2
 -23  -4   0 0.72132 1.03744   3
 -23   4   0 0.51068 1.77102   2
 -23   4   0 -0.5397 1.33395   3
 -23  -4   0 1.24528 1.14990   2
 -23  -4   0 -1.0086 1.24451   2
 -23  -4   0 -0.9860 2.94430   1
 -24   4   0 -0.1154 1.75357   2
 -24  -4   0 -0.2669 1.05008   3
 -24  -4   0 -1.0562 1.11473   3
 -24  -4   0 0.31137 1.35184   2
 -24  -4   0 4.02846 2.90179   1
 -24  -4   0 0.94232 1.18010   2
 -24   4   0 -0.1295 1.48949   3
 -25  -4   0 -2.5754 1.10587   3
 -25   4   0 -1.7483 1.79326   2
 -25  -4   0 -2.1373 1.06660   3
 -25  -4   0 0.98526 1.38858   2
 -25   4   0 -0.6229 1.55631   3
 -25  -4   0 -2.3142 2.29618   1
 -25  -4   0 0.57344 1.27506   2
 -26  -4   0 41.3461 3.05324   3
 -26  -4   0 38.9896 3.23936   2
 -26   4   0 45.1308 3.66298   3
 -26  -4   0 50.4217 3.24615   2
 -26   4   0 42.3924 4.16472   2
 -26  -4   0 46.5733 3.17006   3
 -27   4   0 2.06936 2.17316   2
 -27  -4   0 1.18779 1.36224   3
 -27   4   0 -1.7936 1.62931   3
 -27  -4   0 1.94895 1.60666   2
 -28   4   0 8.92168 2.50090   2
 -28  -4   0 -0.7222 1.56195   2
 -28   4   0 6.69102 2.01549   3
 -28  -4   0 3.98261 1.49285   3
   0  -5   0 0.86478 1.01295   1
   0  -5   0 0.28643 0.39122   2
   0   5   0 1.41923 0.65028   3
   0  -5   0 1.79145 0.58252   3
   0   5   0 -0.1180 0.38082   2
   0   5   0 0.64204 0.99702   1
   1  -5   0 2.34984 0.64016   3
  -1   5   0 0.70008 0.46354   2
  -1   5   0 0.16495 0.61648   3
   1   5   0 0.63579 1.27556   1
  -1  -5   0 -0.0780 0.33459   2
   1   5   0 0.22134 0.62332   3
  -1  -5   0 0.60348 0.56843   3
   1  -5   0 -1.3107 0.74273   1
  -1  -5   0 1.21558 1.26876   1
   1  -5   0 -0.5980 0.44182   2
   1   5   0 1.12022 0.39234   2
  -1   5   0 -0.3264 1.12982   1
   2   5   0 345.747 11.1840   1
   2   5   0 336.442 8.14920   2
  -2   5   0 350.743 10.9831   1
   2  -5   0 336.132 8.58629   3
  -2  -5   0 327.809 8.13705   2
  -2   5   0 343.546 8.62897   3
   2   5   0 328.321 8.46768   3
  -2  -5   0 335.001 8.46186   3
  -2   5   0 336.659 8.51583   2
   2  -5   0 368.134 10.9949   1
  -2  -5   0 334.463 11.0675   1
  -3  -5   0 0.36452 0.26502   2
   3   5   0 -0.2584 0.27416   2
  -3   5   0 0.22240 0.59222   3
   3   5   0 -2.6029 1.01480   1
  -3   5   0 1.08475 1.36683   1
  -3  -5   0 0.58071 1.30560   1
   3   5   0 0.01370 0.52725   3
   3  -5   0 -0.1150 0.55800   3
  -3   5   0 0.23043 0.55470   2
   3  -5   0 0.84902 1.10142   1
  -3  -5   0 -0.4794 0.50711   3
  -4  -5   0 7.56684 1.70764   1
   4  -5   0 5.73325 0.85679   3
  -4   5   0 4.95008 0.86693   3
   4  -5   0 3.87798 1.33152   1
  -4  -5   0 6.58807 0.49428   2
   4   5   0 6.78453 2.06780   1
  -4  -5   0 4.78798 0.73149   3
  -4   5   0 4.10627 1.44659   1
  -4   5   0 5.50517 0.85413   2
   4   5   0 5.47330 0.71517   3
   4   5   0 6.48047 0.51855   2
  -5  -5   0 -1.3377 1.37369   1
  -5  -5   0 -0.0541 0.57261   3
   5  -5   0 0.04599 0.66409   3
   5   5   0 0.16651 0.55583   3
  -5   5   0 -0.8115 0.64084   3
  -5   5   0 0.71452 0.72528   2
   5  -5   0 0.92623 1.09667   1
  -5   5   0 -0.3835 1.17464   1
  -5  -5   0 0.72054 0.29242   2
   5   5   0 0.29666 0.27741   2
  -6   5   0 789.927 21.2867   1
  -6  -5   0 777.071 18.8586   3
  -6   5   0 790.422 19.2803   2
  -6  -5   0 768.013 18.4301   2
  -6  -5   0 811.895 22.2369   1
   6   5   0 782.888 18.4334   2
  -6   5   0 811.993 19.2758   3
   6  -5   0 792.314 20.8735   1
  -7  -5   0 2.18994 1.62219   1
  -7   5   0 0.91761 0.89720   2
   7   5   0 1.31844 1.60461   1
  -7  -5   0 0.11957 0.44339   2
   7  -5   0 -1.4131 0.98357   1
  -7   5   0 0.53679 0.89239   3
  -7   5   0 0.35463 1.32662   1
  -7  -5   0 -0.1295 0.72132   3
  -8   5   0 35.8123 2.13781   2
   8  -5   0 33.1850 2.68165   1
  -8   5   0 33.7434 2.03489   3
   8   5   0 34.1715 3.49807   1
  -8  -5   0 30.8454 3.73071   1
  -8  -5   0 36.2321 1.75312   3
  -8   5   0 36.5351 3.08738   1
  -8  -5   0 34.1916 1.38391   2
  -9  -5   0 -0.3825 0.48348   2
  -9   5   0 0.29500 0.88768   3
  -9   5   0 -0.3544 0.92647   2
  -9   5   0 -0.9593 1.27713   1
  -9  -5   0 -0.2087 1.67508   1
   9   5   0 1.06899 1.61585   1
  -9  -5   0 0.27989 0.69783   3
 -10  -5   0 129.334 6.56963   1
 -10  -5   0 120.956 3.78426   3
 -10   5   0 125.096 4.27950   3
 -10   5   0 129.231 5.64222   1
 -10   5   0 117.941 4.33774   2
  10   5   0 124.932 5.96385   1
 -10  -5   0 127.095 3.52441   2
 -11   5   0 0.36737 0.98202   2
 -11   5   0 -0.1486 1.30900   1
  11   5   0 -2.8381 1.37919   1
 -11   5   0 -0.7213 0.91227   3
 -11  -5   0 -0.0741 0.62548   3
 -11  -5   0 -1.8518 1.66734   1
 -11  -5   0 -0.1915 0.54078   2
 -12   5   0 164.441 6.56673   1
 -12  -5   0 161.261 4.56634   2
 -12  -5   0 162.450 4.80226   3
  12   5   0 159.814 6.66273   1
 -12   5   0 156.012 5.44137   2
 -12  -5   0 162.572 7.78682   1
 -13   5   0 2.34291 1.36636   2
  13   5   0 -3.3822 1.47467   1
 -13  -5   0 0.10383 0.85843   3
 -13  -5   0 0.53143 2.14152   1
 -13   5   0 -2.9017 1.49052   1
 -13   5   0 0.32162 1.23242   3
 -13  -5   0 1.01868 0.81523   2
 -14  -5   0 1.19167 0.90186   2
  14   5   0 1.18093 1.35814   1
 -14   5   0 0.18380 1.34413   3
 -14  -5   0 2.31164 1.01249   3
 -14  -5   0 1.37652 0.83142   2
 -14   5   0 0.98343 1.38382   2
 -14   5   0 2.98113 1.79789   1
 -14  -5   0 0.39731 2.17802   1
 -15  -5   0 -1.6695 0.86523   3
 -15  -5   0 -0.9610 0.87330   2
 -15  -5   0 0.09256 0.84453   2
 -15   5   0 -1.1089 1.27767   2
 -15   5   0 -3.5148 1.50957   1
 -15   5   0 -0.6964 1.33549   3
 -15  -5   0 0.53360 2.46204   1
 -16   5   0 306.281 9.84746   1
 -16   5   0 311.351 9.47061   2
 -16  -5   0 306.630 12.0478   1
 -16  -5   0 303.889 8.50238   3
 -16  -5   0 306.408 8.35871   2
 -16   5   0 309.867 9.17213   3
 -16  -5   0 313.816 8.38786   2
 -17  -5   0 0.24421 0.88090   2
 -17  -5   0 1.25743 1.00699   3
 -17  -5   0 -1.3368 2.62799   1
 -17  -5   0 0.73755 1.01667   2
 -17   5   0 0.18924 1.35845   3
 -17   5   0 0.37553 1.39078   2
 -17   5   0 1.49672 1.63126   1
 -18  -5   0 8.46320 1.27893   2
 -18  -5   0 5.19927 2.98640   1
 -18  -5   0 7.57572 1.36002   3
 -18  -5   0 8.34848 1.35971   2
 -18   5   0 8.23685 1.83314   1
 -18   5   0 7.55255 1.78016   1
 -18   5   0 8.15528 1.89440   2
 -18   5   0 8.24502 1.87985   3
 -18   5   0 6.68770 1.93655   2
 -19  -5   0 -1.4758 0.78934   2
 -19   5   0 -0.8200 1.36232   2
 -19  -5   0 -0.3012 0.93995   3
 -19  -5   0 -1.2281 0.99375   2
 -19   5   0 0.42471 1.58551   2
 -19   5   0 1.78716 1.34802   1
 -19  -5   0 0.32668 2.76491   1
 -19   5   0 1.52006 1.38062   1
 -19   5   0 -1.4050 1.30603   3
 -20  -5   0 1.76737 1.09173   3
 -20   5   0 1.39405 1.51094   3
 -20   5   0 3.38932 1.81738   2
 -20  -5   0 1.01840 0.99546   2
 -20  -5   0 2.35748 1.22146   2
 -20  -5   0 1.13060 2.99009   1
 -21  -5   0 -0.2174 0.89726   2
 -21   5   0 0.00967 1.76003   2
 -21   5   0 -1.2085 1.32965   3
 -21  -5   0 -1.6920 1.02696   2
 -21  -5   0 0.10474 1.03732   3
 -21  -5   0 5.33545 3.32796   1
 -22  -5   0 73.7110 3.53207   3
 -22  -5   0 89.5312 7.17063   1
 -22   5   0 84.7769 4.36628   3
 -22  -5   0 84.9371 3.74550   2
 -22  -5   0 79.9182 3.59431   2
 -22   5   0 91.3205 4.94211   2
 -23  -5   0 -1.0321 0.94203   2
 -23   5   0 0.53317 1.84520   2
 -23  -5   0 -2.8104 3.53441   1
 -23   5   0 -2.3262 1.33667   3
 -23  -5   0 0.86124 1.09812   3
 -23  -5   0 1.39839 1.27296   2
 -24   5   0 1.50061 1.97429   2
 -24  -5   0 3.26175 1.21601   3
 -24   5   0 3.77478 1.69343   3
 -24  -5   0 1.62255 1.17784   2
 -24  -5   0 3.27291 1.37637   2
 -24  -5   0 -1.9991 3.58273   1
 -25  -5   0 -1.0645 1.14906   3
 -25  -5   0 -3.3112 3.57434   1
 -25   5   0 0.62165 1.59102   3
 -25  -5   0 -2.2479 1.16025   3
 -25  -5   0 -0.8792 1.18076   2
 -25  -5   0 -1.0870 1.30587   2
 -25   5   0 -1.9296 1.85344   2
 -26  -5   0 41.5587 3.06393   2
 -26  -5   0 34.0026 3.95276   1
 -26  -5   0 40.6977 2.84561   3
 -26   5   0 44.3986 3.73969   3
 -26   5   0 43.5387 4.34130   2
 -27  -5   0 -0.6102 1.33623   2
 -27   5   0 -0.6727 1.92739   2
 -27  -5   0 -0.7347 1.21363   3
 -27   5   0 2.23037 1.83686   3
 -28  -5   0 8.60699 1.62185   3
 -28   5   0 13.8851 2.96166   2
 -28   5   0 13.2558 2.33560   3
 -28  -5   0 13.5042 1.91619   2
   0   6   0 39.1296 1.55186   2
   0  -6   0 39.4777 1.54595   2
   0  -6   0 38.4632 1.74787   3
   0   6   0 35.6605 3.56003   1
   0  -6   0 38.1802 3.48480   1
   0   6   0 37.7617 1.78849   3
  -1   6   0 0.20711 0.48898   2
   1  -6   0 0.44998 1.38070   1
   1   6   0 1.43221 1.54003   1
   1   6   0 0.11993 0.66255   3
  -1  -6   0 2.35908 1.55936   1
  -1   6   0 0.19491 0.66557   3
  -1   6   0 0.09208 1.32484   1
  -1  -6   0 0.61817 0.62090   3
   1  -6   0 -0.0502 0.50130   2
  -1  -6   0 0.23070 0.40173   2
   1  -6   0 0.62581 0.62047   3
   2  -6   0 47.7505 2.02057   3
   2   6   0 48.8660 4.01620   1
   2  -6   0 43.4431 3.58831   1
  -2   6   0 48.0888 2.05245   3
  -2  -6   0 48.4924 1.58514   2
  -2  -6   0 48.3009 3.73160   1
  -2  -6   0 46.2666 1.91110   3
   2   6   0 50.8329 1.60728   2
  -2   6   0 46.8186 1.92590   2
   2   6   0 47.0398 2.00485   3
  -2   6   0 45.8195 3.72158   1
   3   6   0 0.97645 0.71707   3
  -3  -6   0 0.34106 1.41327   1
   3  -6   0 -0.4146 0.59870   3
  -3  -6   0 0.21182 0.32397   2
  -3   6   0 -0.9418 0.63266   3
   3  -6   0 -1.5272 1.13870   1
  -3   6   0 0.52473 0.62974   2
   3   6   0 -0.6750 1.37699   1
  -3   6   0 -1.6716 1.15484   1
  -3  -6   0 0.41134 0.65783   3
   3   6   0 0.71741 0.35582   2
   4  -6   0 311.980 10.3166   1
  -4  -6   0 293.682 7.66688   3
  -4   6   0 299.857 7.94653   3
  -4   6   0 294.558 10.4704   1
   4   6   0 295.091 7.16738   2
  -4  -6   0 295.059 7.16215   2
  -4   6   0 288.474 7.84770   2
  -4  -6   0 308.504 10.9160   1
   4   6   0 308.817 10.8960   1
   4   6   0 296.621 7.67098   3
   4  -6   0 295.333 7.90799   3
  -5  -6   0 0.05076 0.30152   2
   5   6   0 1.04063 0.34999   2
   5  -6   0 -0.1282 0.76497   3
  -5   6   0 -1.7660 1.19625   1
  -5   6   0 0.35517 0.80386   2
  -5  -6   0 0.31731 0.78409   3
   5   6   0 0.62719 0.70998   3
  -5   6   0 -0.6738 0.83095   3
  -5  -6   0 0.12496 1.41785   1
   5  -6   0 -1.0307 1.32746   1
   6  -6   0 1112.48 26.2572   3
   6   6   0 1065.55 25.8124   3
  -6  -6   0 1056.54 25.8028   3
  -6   6   0 1110.75 28.9783   1
  -6   6   0 1076.50 26.2203   2
  -6  -6   0 1106.36 29.7790   1
   6   6   0 1073.60 25.2604   2
   6  -6   0 1109.03 28.4943   1
  -6   6   0 1081.88 26.2088   3
  -6  -6   0 1094.32 25.2695   2
  -7   6   0 -1.6558 1.48291   1
  -7  -6   0 -0.8538 0.82351   3
  -7  -6   0 2.45490 1.75854   1
   7   6   0 0.94325 1.55441   1
  -7   6   0 0.38051 0.91444   2
   7  -6   0 0.57711 1.44372   1
   7   6   0 0.36492 0.34601   2
  -7   6   0 -0.9940 0.88388   3
   8  -6   0 327.103 10.1722   1
  -8   6   0 314.383 8.67542   2
  -8  -6   0 311.951 11.6542   1
   8   6   0 318.480 11.3839   1
  -8   6   0 296.036 10.6998   1
  -8  -6   0 308.919 8.12549   3
  -8   6   0 315.779 8.61599   3
  -8  -6   0 315.862 7.60774   2
  -9  -6   0 0.53181 0.46835   2
  -9   6   0 0.44252 1.58893   1
  -9  -6   0 0.67536 0.72884   3
  -9   6   0 -0.4014 0.93479   3
   9  -6   0 -1.0696 1.16206   1
  -9   6   0 -0.6847 0.89169   2
   9   6   0 -2.2807 1.56800   1
  -9  -6   0 -1.6804 1.69257   1
 -10  -6   0 203.945 5.31222   2
 -10  -6   0 205.196 5.76010   3
  10   6   0 208.583 8.60799   1
 -10   6   0 198.508 6.22885   3
 -10   6   0 207.663 6.44137   2
 -10   6   0 206.359 8.13662   1
 -10  -6   0 215.237 9.26095   1
  10  -6   0 215.501 6.94281   1
 -11  -6   0 -0.0769 1.95654   1
 -11   6   0 1.51509 1.72520   1
  11   6   0 0.66393 1.65656   1
 -11  -6   0 -0.6766 0.53456   2
 -11  -6   0 0.01005 0.73025   3
 -11   6   0 -0.0862 1.04078   2
 -11   6   0 -0.2561 0.99124   3
 -12  -6   0 78.7857 2.73167   2
 -12  -6   0 88.3233 6.08026   1
 -12  -6   0 82.9252 3.11284   3
  12   6   0 85.7810 5.54246   1
 -12   6   0 89.7222 3.88152   2
 -12   6   0 86.8307 3.66833   3
 -12   6   0 91.1623 5.25652   1
 -13  -6   0 0.23212 0.66768   2
 -13   6   0 0.16986 1.30777   2
  13   6   0 1.34040 1.90815   1
 -13   6   0 0.14206 1.32116   3
 -13  -6   0 -0.5628 0.89866   3
 -13  -6   0 -1.0859 0.71812   2
 -13  -6   0 2.48452 2.36747   1
 -13   6   0 0.20107 1.76351   1
 -14  -6   0 1.38085 0.77050   2
 -14   6   0 -0.6417 1.31468   3
 -14  -6   0 3.69828 1.08273   3
 -14   6   0 3.85078 2.11738   1
 -14  -6   0 6.35987 2.71306   1
  14   6   0 0.28649 1.92335   1
 -14   6   0 2.62125 1.47775   2
 -14  -6   0 1.98953 0.87080   2
 -15  -6   0 -0.2950 0.81728   2
 -15   6   0 1.56568 1.95776   1
 -15   6   0 0.52969 1.43028   2
 -15  -6   0 1.84642 2.76514   1
 -15  -6   0 0.07295 0.73859   2
 -15   6   0 -0.5757 1.35333   3
 -15  -6   0 0.46087 0.94919   3
  15   6   0 -1.5438 1.56144   1
 -16  -6   0 18.4377 3.77321   1
 -16   6   0 17.0418 2.29878   2
 -16  -6   0 21.4204 1.79000   2
 -16  -6   0 21.2883 1.89957   3
 -16   6   0 22.6463 2.36152   3
  16   6   0 20.6156 2.28823   1
 -16  -6   0 22.4346 1.71236   2
 -16   6   0 14.0474 2.55644   1
 -17   6   0 -2.4991 1.87223   1
 -17  -6   0 -1.0441 0.87916   2
 -17   6   0 0.16486 1.36890   3
 -17  -6   0 -0.0901 0.82395   2
 -17   6   0 0.30138 1.45166   2
 -17  -6   0 -1.5471 0.91960   3
 -17  -6   0 -1.8507 2.80076   1
 -18  -6   0 20.2648 1.92202   2
 -18  -6   0 22.0545 1.99589   3
 -18  -6   0 20.0727 1.78638   2
 -18  -6   0 29.1895 4.42541   1
 -18   6   0 19.7401 2.34800   3
 -18   6   0 27.3066 2.89211   2
 -18   6   0 20.3797 2.74773   1
 -19  -6   0 1.69325 1.03306   2
 -19   6   0 1.16860 1.58044   2
 -19  -6   0 2.09178 3.24655   1
 -19   6   0 -0.6339 1.65154   2
 -19  -6   0 0.19658 0.89742   2
 -19   6   0 1.19193 1.89567   1
 -19   6   0 1.06006 1.82211   1
 -19  -6   0 0.38640 1.03423   3
 -19   6   0 1.45874 1.60191   3
 -20   6   0 178.554 6.60291   3
 -20   6   0 175.899 6.14457   1
 -20   6   0 182.845 7.01468   2
 -20  -6   0 180.196 10.0847   1
 -20   6   0 186.235 6.19210   1
 -20  -6   0 171.874 5.52972   2
 -20  -6   0 168.051 5.71122   3
 -21  -6   0 1.08149 1.01905   3
 -21  -6   0 6.09723 3.69758   1
 -21   6   0 -0.5487 1.42652   3
 -21  -6   0 -0.6730 0.98143   2
 -21  -6   0 1.37503 0.94773   2
 -21   6   0 -0.6286 1.73103   2
 -22   6   0 0.59184 1.53021   3
 -22  -6   0 -0.6554 1.02441   2
 -22  -6   0 -0.4695 1.03817   3
 -22  -6   0 -2.9723 3.66852   1
 -22  -6   0 1.17954 0.97925   2
 -22   6   0 0.61575 1.75946   2
 -23  -6   0 -0.5821 0.95355   2
 -23  -6   0 -1.0852 4.01258   1
 -23  -6   0 -0.0884 1.14116   2
 -23  -6   0 -1.1320 0.94509   3
 -23   6   0 -0.0256 1.54874   3
 -23   6   0 2.16615 2.03373   2
 -24  -6   0 5.19947 1.27794   2
 -24  -6   0 6.35953 1.37585   3
 -24  -6   0 8.83861 1.53848   2
 -24  -6   0 -3.1243 4.33243   1
 -24   6   0 7.94627 2.08046   3
 -24   6   0 4.58214 2.30302   2
 -25  -6   0 2.56923 1.22743   3
 -25   6   0 0.05804 1.67719   3
 -25  -6   0 0.59492 1.27438   2
 -25  -6   0 1.11950 4.44690   1
 -25   6   0 1.78576 2.08513   2
 -25  -6   0 -1.1330 1.06617   2
 -26  -6   0 57.8417 3.31318   2
 -26  -6   0 45.9949 5.68049   1
 -26  -6   0 55.8075 3.15793   3
 -26   6   0 64.9637 4.27151   3
 -26   6   0 62.5060 4.75423   2
 -27  -6   0 0.50874 1.18872   3
 -27   6   0 1.03543 1.78018   3
 -27   6   0 -0.3971 1.91418   2
 -27  -6   0 -0.3383 1.21711   2
 -28  -6   0 -0.6333 1.29368   2
 -28   6   0 0.39444 1.79959   3
 -28  -6   0 2.25434 1.22491   3
 -28   6   0 0.58344 2.22122   2
   0  -7   0 2.83726 1.78516   1
   0   7   0 0.31400 0.53190   2
   0  -7   0 0.73755 0.69780   3
   0   7   0 -0.4624 0.82547   3
   0  -7   0 0.64726 0.55643   2
   0   7   0 -0.1700 1.71173   1
  -1   7   0 -1.5830 1.52378   1
  -1  -7   0 -0.3035 0.48513   2
  -1   7   0 0.16900 0.60061   2
  -1  -7   0 -0.0980 0.69356   3
   1   7   0 0.40765 1.39792   1
   1  -7   0 0.21518 0.70307   3
  -1  -7   0 0.75829 1.37212   1
   1   7   0 0.48804 0.85292   3
   1   7   0 0.21630 0.49938   2
  -1   7   0 -0.9231 0.79216   3
   1  -7   0 0.00224 0.59685   2
   1  -7   0 1.19748 1.68364   1
   2  -7   0 81.7626 2.90487   3
   2   7   0 77.4399 2.36471   2
  -2  -7   0 75.4882 2.34482   2
   2   7   0 69.1921 2.76764   3
   2  -7   0 78.1591 5.10212   1
  -2   7   0 78.2401 5.20927   1
  -2  -7   0 75.2852 2.76037   3
  -2  -7   0 84.0975 5.47606   1
  -2   7   0 78.5064 2.93201   3
  -2   7   0 75.5749 2.71521   2
   2   7   0 77.5436 5.35511   1
   3  -7   0 -0.5132 0.74449   3
  -3   7   0 0.78276 0.78201   2
  -3   7   0 1.04043 1.83546   1
   3   7   0 -0.2340 0.88395   3
   3  -7   0 -0.2199 1.52920   1
  -3  -7   0 -0.0269 1.34400   1
  -3  -7   0 -0.1595 0.40326   2
   3   7   0 -0.3359 0.42480   2
  -3   7   0 1.25771 0.97291   3
   3   7   0 -1.9250 1.66943   1
  -3  -7   0 0.53436 0.81195   3
   4  -7   0 401.478 13.0341   1
  -4  -7   0 377.613 13.4766   1
  -4  -7   0 382.053 9.26585   2
  -4   7   0 392.049 13.2053   1
   4   7   0 382.037 13.4977   1
  -4   7   0 379.848 10.0003   2
   4  -7   0 393.704 10.1197   3
  -4   7   0 376.581 10.0880   3
   4   7   0 386.050 9.86663   3
  -4  -7   0 388.472 9.84954   3
   4   7   0 389.768 9.28326   2
   5  -7   0 0.72176 0.87435   3
   5   7   0 -2.1282 1.67099   1
   5   7   0 1.25323 0.90332   3
   5  -7   0 0.26075 1.79012   1
   5   7   0 1.45477 0.45361   2
  -5  -7   0 0.16017 0.88134   3
  -5   7   0 -0.2008 1.00527   3
  -5   7   0 -0.2937 0.85746   2
  -5  -7   0 0.23684 0.35876   2
  -5  -7   0 -2.0425 1.60419   1
  -5   7   0 -2.5379 1.48192   1
  -6   7   0 192.269 5.85345   2
   6  -7   0 207.025 8.22862   1
   6  -7   0 193.532 5.86478   3
   6   7   0 193.524 5.51905   3
   6   7   0 197.496 4.84017   2
  -6   7   0 187.280 5.85823   3
  -6  -7   0 195.316 5.55871   3
  -6  -7   0 222.763 9.37294   1
  -6  -7   0 200.060 4.84121   2
  -6   7   0 188.569 8.28504   1
  -7   7   0 -1.5369 1.45882   1
   7   7   0 -1.3401 1.23021   1
  -7   7   0 -0.1672 0.91603   2
   7   7   0 0.34931 0.32993   2
  -7  -7   0 1.29851 0.90522   3
   7  -7   0 0.95661 1.59247   1
  -7   7   0 -1.0011 0.91795   3
  -7  -7   0 5.56465 2.43296   1
  -7  -7   0 0.95998 0.35401   2
  -8  -7   0 16.7009 0.82661   2
  -8   7   0 17.2216 2.80842   1
   8   7   0 16.1443 2.76821   1
  -8  -7   0 16.6374 1.51870   3
  -8   7   0 17.0345 1.73677   2
   8  -7   0 15.2339 2.27895   1
  -8   7   0 18.5587 1.82937   3
  -8  -7   0 12.7893 2.76428   1
   9  -7   0 -2.1868 1.34316   1
  -9  -7   0 0.53697 0.39807   2
  -9  -7   0 -0.3441 1.84534   1
   9   7   0 -0.6131 1.68581   1
  -9   7   0 -1.5776 1.64055   1
  -9   7   0 -1.4019 0.89614   2
  -9   7   0 0.00913 0.98381   3
  -9  -7   0 -0.1638 0.75097   3
 -10  -7   0 114.651 3.80264   3
 -10   7   0 118.405 4.37161   3
  10   7   0 124.580 6.88523   1
 -10  -7   0 120.645 7.32204   1
  10  -7   0 114.550 5.39408   1
 -10  -7   0 118.596 3.20503   2
 -10   7   0 116.437 6.23009   1
 -10   7   0 118.343 4.44599   2
  11  -7   0 -0.9185 1.14702   1
 -11  -7   0 0.16640 0.51476   2
  11   7   0 -3.5830 1.94729   1
 -11   7   0 3.61840 2.13671   1
 -11   7   0 -0.5762 1.08762   2
 -11  -7   0 -1.5085 2.24509   1
 -11   7   0 0.83314 1.15211   3
 -11  -7   0 -0.2539 0.81777   3
  12   7   0 20.6789 3.43289   1
 -12  -7   0 24.6101 1.83803   3
 -12   7   0 23.6790 2.40326   3
 -12   7   0 19.7460 3.05912   1
 -12  -7   0 22.6544 1.32180   2
 -12  -7   0 18.7689 3.67259   1
 -12   7   0 23.0845 2.43807   2
 -13  -7   0 0.11399 0.66810   2
 -13  -7   0 0.00705 0.59843   2
  13   7   0 0.06656 2.20792   1
 -13   7   0 -0.3083 1.33590   2
 -13  -7   0 5.42490 2.96927   1
 -13   7   0 -2.9549 1.24507   3
 -13  -7   0 0.96226 0.96958   3
 -13   7   0 1.28866 2.14496   1
 -14  -7   0 21.6102 1.44114   2
 -14  -7   0 13.6609 3.64281   1
  14   7   0 20.4682 3.35507   1
 -14   7   0 18.7492 2.27364   2
 -14  -7   0 15.6983 1.56605   3
 -14  -7   0 19.5499 1.48433   2
 -14   7   0 18.0754 3.12266   1
 -14   7   0 21.0545 2.26129   3
 -15  -7   0 0.44335 0.78910   2
 -15   7   0 0.88055 1.47600   3
 -15  -7   0 0.87722 0.73113   2
 -15   7   0 0.57282 1.43770   2
 -15  -7   0 -1.5925 0.91380   3
 -15   7   0 1.08775 2.26451   1
  15   7   0 1.45562 2.15934   1
 -15  -7   0 -0.3438 2.81765   1
 -16  -7   0 245.943 6.53611   2
 -16  -7   0 236.450 11.3869   1
 -16   7   0 241.762 7.76558   3
 -16  -7   0 241.326 6.54132   2
 -16   7   0 236.052 8.06680   2
 -16  -7   0 232.258 6.94478   3
 -16   7   0 248.516 9.69036   1
  16   7   0 239.892 8.87035   1
 -17   7   0 -2.1078 1.37385   2
 -17   7   0 3.00727 1.56857   3
  17   7   0 -1.6333 1.40965   1
 -17  -7   0 -2.4695 3.28617   1
 -17  -7   0 -1.4516 0.66524   2
 -17   7   0 -3.1130 2.12770   1
 -17  -7   0 -0.6283 0.80788   2
 -17  -7   0 -0.6074 0.95402   3
 -18  -7   0 13.9112 4.01929   1
 -18  -7   0 17.1180 1.72375   2
 -18   7   0 15.2614 2.23832   3
 -18   7   0 14.6706 2.95564   1
 -18  -7   0 18.3969 1.93581   3
 -18   7   0 16.5129 2.32794   2
 -18  -7   0 18.4181 1.58446   2
 -19  -7   0 -1.3176 0.76063   2
 -19   7   0 -0.7635 1.68972   2
 -19  -7   0 1.46020 1.07163   3
 -19   7   0 0.72317 2.23592   1
 -19  -7   0 0.07927 0.96606   2
 -19  -7   0 1.42219 3.64430   1
 -19   7   0 -0.0958 1.56853   3
 -20  -7   0 0.37908 0.84813   2
 -20   7   0 -0.6202 1.64429   2
 -20  -7   0 0.56994 1.01829   3
 -20   7   0 2.70454 2.21682   1
 -20   7   0 1.45748 2.12600   1
 -20   7   0 -1.8536 1.42284   3
 -20  -7   0 5.08638 3.89680   1
 -20  -7   0 -1.5841 0.88375   2
 -21  -7   0 2.01111 1.01504   2
 -21   7   0 1.02426 1.55230   3
 -21   7   0 -3.0643 1.76534   1
 -21  -7   0 1.72067 1.07178   3
 -21  -7   0 -8.0114 3.91112   1
 -21   7   0 -0.6683 1.87257   1
 -21   7   0 0.29688 1.74185   2
 -22  -7   0 12.7497 1.51391   2
 -22  -7   0 21.1397 2.08962   3
 -22   7   0 10.0532 2.39957   2
 -22  -7   0 11.8877 4.64925   1
 -22  -7   0 16.6766 1.74727   2
 -22   7   0 16.3175 2.36053   3
 -23  -7   0 3.84436 4.53159   1
 -23   7   0 -0.2780 1.98584   2
 -23  -7   0 2.06270 1.13529   2
 -23   7   0 2.67440 1.77576   3
 -23  -7   0 0.32471 0.89183   2
 -24  -7   0 15.7148 1.77510   2
 -24   7   0 18.1891 2.54550   3
 -24  -7   0 18.5459 2.01407   2
 -24  -7   0 19.7186 5.74673   1
 -24   7   0 18.9738 3.05130   2
 -24  -7   0 14.2698 1.77428   3
 -25   7   0 1.64360 2.20455   2
 -25  -7   0 1.82667 1.18203   3
 -25  -7   0 7.15065 5.40845   1
 -25  -7   0 0.30069 1.08547   2
 -25   7   0 -0.0104 1.71875   3
 -25  -7   0 -0.9014 1.13925   2
 -26  -7   0 20.4107 2.15631   2
 -26  -7   0 14.3499 1.73775   3
 -26   7   0 20.3289 3.13451   2
 -26   7   0 13.5321 2.46992   3
 -26  -7   0 6.43038 5.52900   1
 -27  -7   0 0.44141 1.11706   2
 -27   7   0 0.54330 1.86829   3
 -27  -7   0 -0.0776 1.06804   3
 -27   7   0 -1.7981 2.14608   2
 -27  -7   0 -2.4651 5.76574   1
 -28  -7   0 8.28757 1.68750   3
 -28   7   0 11.4113 2.51304   3
 -28   7   0 9.93444 2.83097   2
   0  -8   0 1093.16 26.1625   2
   0   8   0 1143.08 31.0767   1
   0  -8   0 1092.62 30.7411   1
   0   8   0 1070.93 26.4844   3
   0  -8   0 1119.44 26.5127   3
   0   8   0 1101.41 26.1625   2
   1   8   0 1.16374 2.11947   1
  -1   8   0 0.73239 1.10037   3
  -1   8   0 1.56947 2.21517   1
   1  -8   0 0.48690 0.88614   3
   1   8   0 0.31625 0.63252   2
  -1  -8   0 0.06173 0.63884   2
  -1  -8   0 0.92012 0.92001   3
   1   8   0 1.50368 1.11429   3
  -1   8   0 -0.3706 0.73622   2
  -1  -8   0 1.40739 2.04614   1
   1  -8   0 1.93118 2.05398   1
  -2   8   0 328.314 9.00747   3
  -2  -8   0 339.053 8.39550   2
  -2   8   0 338.255 8.79545   2
  -2   8   0 333.992 12.5985   1
  -2  -8   0 341.033 12.8142   1
   2   8   0 341.231 8.92006   3
   2   8   0 339.737 8.41306   2
   2  -8   0 342.487 9.00619   3
   2   8   0 329.859 12.7563   1
   2  -8   0 330.666 12.3885   1
  -2  -8   0 332.022 8.83539   3
   3   8   0 -0.4414 1.02600   3
   3  -8   0 -0.3396 0.90122   3
  -3   8   0 0.06103 0.81877   2
   3   8   0 -2.6733 1.86094   1
  -3  -8   0 -1.2839 1.45048   1
  -3  -8   0 -0.1118 0.49208   2
   3   8   0 0.51115 0.55733   2
  -3   8   0 -0.1977 1.97356   1
  -3   8   0 0.59565 1.15491   3
   3  -8   0 -0.9757 1.78314   1
   4   8   0 841.217 19.9501   2
   4   8   0 829.036 20.5474   3
  -4   8   0 826.661 20.8391   3
   4   8   0 859.926 25.2166   1
   4  -8   0 853.250 24.5034   1
  -4  -8   0 876.932 25.3807   1
  -4  -8   0 850.381 19.9441   2
   4  -8   0 838.886 20.8118   3
  -4   8   0 844.464 20.7037   2
  -4  -8   0 844.089 20.5348   3
  -4   8   0 868.282 24.9291   1
  -5  -8   0 0.19757 0.92337   3
   5   8   0 1.44881 0.98801   3
  -5   8   0 0.93752 0.96408   2
   5  -8   0 2.73623 2.05435   1
   5  -8   0 -0.9337 0.87003   3
  -5  -8   0 3.35005 2.36098   1
   5   8   0 1.01763 0.48042   2
  -5   8   0 1.22139 1.09719   3
   5   8   0 1.75187 2.29075   1
  -5   8   0 1.51792 2.01697   1
  -6   8   0 127.913 4.42309   2
  -6   8   0 130.252 4.54461   3
   6   8   0 131.421 3.37375   2
   6   8   0 129.828 4.12683   3
   6  -8   0 124.591 6.58636   1
  -6   8   0 133.984 7.35728   1
  -6  -8   0 130.939 4.15272   3
  -6  -8   0 126.188 7.51604   1
  -6  -8   0 128.039 3.34450   2
   6   8   0 132.558 7.53734   1
   6  -8   0 134.065 4.48509   3
   7   8   0 0.25983 0.84376   3
  -7   8   0 -0.2756 1.05883   3
  -7   8   0 0.30263 0.98687   2
  -7  -8   0 0.60152 0.87253   3
   7  -8   0 -0.3898 1.57764   1
  -7  -8   0 0.26794 0.31721   2
  -7   8   0 2.00407 1.88928   1
   7   8   0 0.01342 0.32233   2
  -7  -8   0 -0.6414 2.06419   1
   7  -8   0 0.52504 0.90586   3
  -8  -8   0 34.2935 1.95514   3
  -8   8   0 33.1367 2.26307   2
  -8   8   0 28.9642 2.22049   3
   8  -8   0 23.5070 3.10171   1
   8   8   0 32.1597 1.08965   2
  -8  -8   0 31.5610 4.29524   1
  -8   8   0 30.3358 3.89438   1
  -8  -8   0 32.7220 1.08612   2
   8   8   0 36.0016 4.21737   1
  -9  -8   0 -0.3759 0.30545   2
  -9  -8   0 1.35018 2.61359   1
  -9   8   0 0.72332 1.97820   1
  -9   8   0 1.39867 1.13253   3
  -9   8   0 0.45973 0.99812   2
   9  -8   0 4.12597 1.81468   1
   9   8   0 -2.5408 2.05537   1
  -9  -8   0 0.27859 0.83359   3
 -10  -8   0 487.100 17.2442   1
  10   8   0 509.372 16.8289   1
 -10  -8   0 477.383 12.2018   3
 -10   8   0 474.361 12.9138   2
 -10  -8   0 482.529 11.3666   2
 -10   8   0 476.520 15.8903   1
 -10   8   0 455.766 12.7587   3
  10  -8   0 479.137 14.6934   1
  11  -8   0 0.26991 1.60354   1
 -11   8   0 -1.6579 1.15531   2
  11   8   0 0.66291 2.27247   1
 -11  -8   0 1.48377 0.98576   3
 -11  -8   0 0.48569 0.45489   2
 -11  -8   0 0.72097 2.28861   1
 -11   8   0 0.17900 1.29087   3
 -11   8   0 -2.6613 2.01152   1
 -12   8   0 34.5191 2.73925   3
 -12  -8   0 36.6849 2.21927   3
 -12  -8   0 36.9796 1.45906   2
 -12   8   0 31.0765 3.93598   1
 -12  -8   0 30.9362 4.67560   1
  12   8   0 31.4463 4.14454   1
 -12   8   0 34.5479 2.79169   2
 -13   8   0 -1.1122 1.38795   2
  13   8   0 1.03459 2.57504   1
 -13   8   0 -0.2211 2.27933   1
 -13  -8   0 0.22446 1.06969   3
 -13  -8   0 -5.2638 2.67198   1
 -13  -8   0 -0.2657 0.52105   2
 -13   8   0 -0.6302 1.42394   3
 -13  -8   0 -0.2547 0.60545   2
 -14   8   0 1042.56 26.4745   2
 -14  -8   0 1072.48 31.3973   1
 -14  -8   0 1023.25 24.5549   2
  14   8   0 1059.75 29.4621   1
 -14   8   0 1032.85 26.1539   3
 -14  -8   0 1044.46 24.5693   2
 -14   8   0 1055.53 29.2132   1
 -14  -8   0 1014.53 25.2878   3
 -15   8   0 -1.2617 1.44035   2
 -15  -8   0 0.42822 0.63052   2
 -15   8   0 -4.5723 2.33191   1
 -15   8   0 4.32072 1.68176   3
 -15  -8   0 0.54654 3.21255   1
 -15  -8   0 -0.3722 0.69093   2
 -15  -8   0 -0.4196 1.03392   3
  15   8   0 0.06430 2.41776   1
 -16  -8   0 1.58049 0.80458   2
 -16   8   0 0.56842 1.57534   3
 -16  -8   0 2.01697 3.46565   1
  16   8   0 0.51468 2.42692   1
 -16   8   0 7.21652 2.78895   1
 -16   8   0 2.80621 1.62645   2
 -16  -8   0 1.42473 0.68910   2
 -16  -8   0 0.80244 1.07888   3
 -17  -8   0 -2.6788 3.35395   1
 -17   8   0 -0.2040 1.45890   2
 -17   8   0 -2.1855 1.44911   3
 -17   8   0 -3.2833 2.54539   1
 -17  -8   0 -0.2101 0.74984   2
 -17  -8   0 0.04513 1.00626   3
 -17  -8   0 -0.1520 0.66472   2
  17   8   0 -0.1444 2.32252   1
 -18  -8   0 12.4232 1.14643   2
 -18   8   0 13.9024 3.10329   1
 -18  -8   0 13.0422 1.22044   2
 -18  -8   0 12.5146 1.54860   3
 -18   8   0 10.8258 2.09801   3
  18   8   0 11.2268 2.22925   1
 -18  -8   0 18.4580 4.32006   1
 -19   8   0 -0.1568 1.63296   3
 -19  -8   0 -0.3172 0.68837   2
 -19  -8   0 -2.8097 3.61165   1
 -19  -8   0 -1.2722 0.92452   3
 -19  -8   0 -0.7069 0.80084   2
 -19   8   0 -0.3172 2.73432   1
 -20   8   0 8.34130 2.27472   2
 -20  -8   0 13.0217 1.29909   2
 -20  -8   0 11.5849 4.64013   1
 -20  -8   0 8.30783 1.37721   3
 -20  -8   0 12.9474 1.41292   2
 -20   8   0 10.8850 2.13739   3
 -20   8   0 16.0533 3.28765   1
 -21   8   0 -3.2577 2.40526   1
 -21   8   0 -2.4189 1.51287   3
 -21  -8   0 -0.9228 0.69729   2
 -21  -8   0 0.26674 1.04012   3
 -21   8   0 -3.0316 2.48545   1
 -21  -8   0 -1.3953 4.42086   1
 -21  -8   0 0.49775 0.86664   2
 -21   8   0 3.35161 1.93918   2
 -22  -8   0 5.12644 4.65472   1
 -22   8   0 5.59654 2.20461   2
 -22  -8   0 3.05366 1.23985   3
 -22  -8   0 4.73412 1.09026   2
 -22   8   0 3.18856 2.21833   1
 -22   8   0 7.78551 2.02054   3
 -22  -8   0 5.14455 0.98971   2
 -22   8   0 5.73718 2.35583   1
 -23   8   0 1.04404 1.90766   3
 -23  -8   0 -0.0091 0.94525   2
 -23  -8   0 3.13351 5.09720   1
 -23   8   0 -1.6234 1.92288   2
 -23  -8   0 -0.6071 1.05228   3
 -23  -8   0 -0.5336 0.80152   2
 -24  -8   0 9.53728 5.95194   1
 -24   8   0 10.8016 2.76392   2
 -24  -8   0 4.95766 1.35285   3
 -24  -8   0 8.65578 1.27910   2
 -24   8   0 9.35594 2.29229   3
 -24  -8   0 8.00242 1.16389   2
 -25   8   0 0.25837 1.90661   3
 -25   8   0 -1.1045 2.11232   2
 -25  -8   0 -1.1713 0.87038   2
 -25  -8   0 2.59632 6.26646   1
 -25  -8   0 -0.4387 1.00674   2
 -26   8   0 15.2393 2.67641   3
 -26  -8   0 17.7399 6.82686   1
 -26   8   0 11.6963 2.80404   2
 -26  -8   0 14.2924 1.39382   2
 -27   8   0 1.41451 2.38808   2
 -27   8   0 0.36360 1.94407   3
 -27  -8   0 -8.4063 6.91202   1
 -27  -8   0 1.62449 1.17623   3
   0   9   0 2.29247 1.96177   1
   0   9   0 3.84456 1.33395   3
   0  -9   0 0.90562 1.76257   1
   0   9   0 3.18212 0.82599   2
   1   9   0 0.68539 0.73330   2
   1   9   0 -1.1444 2.28375   1
   1  -9   0 -0.2766 2.10113   1
  -1   9   0 1.22869 0.84945   2
   1   9   0 -0.9210 1.16710   3
   1  -9   0 1.01717 1.03046   3
  -1   9   0 -1.8185 2.15731   1
  -1  -9   0 0.35432 1.62539   1
  -1  -9   0 3.58104 1.08584   3
  -1   9   0 0.28677 1.22924   3
  -1  -9   0 1.15066 0.71398   2
  -2  -9   0 239.115 10.4453   1
   2  -9   0 195.661 9.49682   1
   2   9   0 210.400 5.51800   2
   2   9   0 201.082 6.04884   3
  -2   9   0 211.828 6.24204   3
  -2  -9   0 207.511 5.98061   3
   2   9   0 199.428 9.64282   1
  -2  -9   0 198.299 5.46514   2
  -2   9   0 201.213 5.87526   2
  -2   9   0 185.394 9.57043   1
   2  -9   0 203.643 6.11745   3
  -3   9   0 0.73631 0.92539   2
  -3  -9   0 -0.9075 0.93481   3
   3   9   0 0.63770 2.47496   1
  -3   9   0 0.52794 2.28782   1
   3   9   0 0.95826 1.17750   3
  -3  -9   0 0.00718 0.56871   2
   3   9   0 0.30130 0.60056   2
   3  -9   0 -0.8048 0.90425   3
   3  -9   0 -1.5556 1.82752   1
  -3   9   0 1.37467 1.25388   3
  -3  -9   0 -2.7148 2.10798   1
  -4   9   0 1346.20 32.0186   3
   4  -9   0 1326.27 31.9345   3
   4   9   0 1310.10 31.6605   3
   4  -9   0 1308.19 36.1188   1
  -4  -9   0 1295.96 31.6029   3
   4   9   0 1300.22 30.9826   2
  -4  -9   0 1373.56 37.1944   1
   4   9   0 1310.58 36.8946   1
  -4   9   0 1344.26 31.8014   2
  -4   9   0 1333.33 36.6410   1
  -4  -9   0 1327.88 30.9882   2
  -5   9   0 1.22568 2.19714   1
   5   9   0 0.78268 0.95204   3
  -5  -9   0 -0.0885 0.41822   2
   5  -9   0 0.54085 1.87914   1
  -5  -9   0 0.48602 2.46315   1
  -5  -9   0 0.57908 0.92990   3
   5   9   0 2.23927 2.44126   1
   5   9   0 0.26091 0.48188   2
   5  -9   0 -0.2118 0.92966   3
  -5   9   0 -0.9725 1.02612   3
  -5   9   0 -0.1593 0.92422   2
  -6  -9   0 14.5932 0.85217   2
   6   9   0 12.3034 3.19407   1
  -6   9   0 15.5029 1.62231   2
   6   9   0 14.3277 0.89573   2
  -6  -9   0 16.3502 1.70880   3
   6  -9   0 18.1283 1.81461   3
  -6   9   0 12.9628 1.63927   3
   6   9   0 16.1287 1.64620   3
   6  -9   0 13.4740 2.80640   1
  -6   9   0 9.72181 2.78134   1
  -6  -9   0 14.3792 3.32464   1
  -7  -9   0 0.40613 0.33788   2
   7  -9   0 0.54562 0.92735   3
   7   9   0 0.41854 0.36298   2
   7   9   0 0.05435 0.80986   3
  -7   9   0 -0.2866 0.93434   2
   7   9   0 -1.0731 2.10575   1
  -7   9   0 0.36958 1.11590   3
   7  -9   0 -0.2509 1.85024   1
  -7  -9   0 -0.8251 2.07705   1
  -7  -9   0 -1.5137 0.80188   3
  -7   9   0 -1.7864 2.08571   1
  -8  -9   0 247.902 6.09226   2
  -8   9   0 245.485 7.57921   3
  -8  -9   0 246.876 7.07520   3
  -8  -9   0 277.804 11.9683   1
   8  -9   0 252.758 10.2608   1
  -8   9   0 256.999 7.62054   2
  -8   9   0 261.775 10.8925   1
   8   9   0 254.464 7.08957   3
   8   9   0 252.961 6.11845   2
  -9  -9   0 0.07619 0.27133   2
  -9   9   0 0.63080 1.18056   2
  -9   9   0 -0.0847 1.90156   1
   9  -9   0 2.08978 1.92240   1
  -9   9   0 0.35114 1.22843   3
  -9  -9   0 0.52898 0.97865   3
  -9  -9   0 3.82201 2.95184   1
   9   9   0 1.63400 2.26312   1
  10  -9   0 154.809 7.45186   1
 -10  -9   0 156.817 3.80333   2
 -10   9   0 156.268 5.55183   2
  10   9   0 151.734 8.90041   1
 -10   9   0 152.010 5.55501   3
 -10  -9   0 153.675 9.33726   1
 -10   9   0 155.073 8.35909   1
 -10  -9   0 155.586 4.91148   3
 -11   9   0 -0.8948 1.36966   3
 -11   9   0 0.25016 2.37515   1
 -11  -9   0 3.57893 1.14162   3
  11   9   0 1.25788 2.86904   1
 -11  -9   0 0.53701 0.34878   2
 -11   9   0 -0.5671 1.28226   2
  11  -9   0 -0.6079 1.91524   1
 -11  -9   0 2.33459 2.81722   1
 -12   9   0 354.913 10.2384   3
 -12   9   0 357.056 13.4953   1
  12   9   0 364.023 14.1035   1
 -12  -9   0 336.180 8.27906   2
  12  -9   0 346.901 11.5937   1
 -12  -9   0 348.415 9.38171   3
 -12  -9   0 359.910 15.0276   1
 -12   9   0 336.498 10.2139   2
 -12  -9   0 337.425 8.27458   2
 -13  -9   0 -1.1942 1.02374   3
 -13  -9   0 0.47940 0.43472   2
 -13   9   0 -0.7462 1.51457   3
 -13  -9   0 0.05882 0.44235   2
  13   9   0 -2.5017 2.55135   1
 -13   9   0 -2.1095 2.59083   1
 -13   9   0 -1.9284 1.33581   2
 -13  -9   0 2.05410 3.16386   1
 -14  -9   0 71.7431 7.07889   1
 -14  -9   0 71.9447 2.14519   2
 -14  -9   0 71.2373 2.13315   2
  14   9   0 72.3874 6.54918   1
 -14   9   0 65.1605 3.85073   3
 -14   9   0 78.4118 6.58007   1
 -14  -9   0 67.6702 3.15722   3
 -14   9   0 68.3609 3.98151   2
 -15  -9   0 -0.3961 3.29033   1
 -15  -9   0 -0.2322 1.06922   3
 -15   9   0 -0.9564 1.48815   2
  15   9   0 0.73811 2.96317   1
 -15  -9   0 -0.5852 0.51185   2
 -15   9   0 0.18816 1.59169   3
 -15   9   0 0.73929 2.88849   1
 -15  -9   0 -0.1938 0.49629   2
 -16  -9   0 239.348 12.4506   1
 -16  -9   0 214.317 5.52559   2
  16   9   0 216.265 9.96273   1
 -16  -9   0 208.989 5.49785   2
 -16   9   0 210.981 7.65193   2
 -16   9   0 217.425 7.44926   3
 -16  -9   0 204.311 6.45912   3
 -16   9   0 217.470 10.3922   1
 -17  -9   0 1.06681 1.14656   3
 -17  -9   0 0.55996 0.63225   2
 -17   9   0 3.30804 3.13323   1
 -17   9   0 -0.0023 1.75785   3
  17   9   0 1.01123 2.70652   1
 -17  -9   0 -0.7206 0.53705   2
 -17  -9   0 0.48031 3.54493   1
  18   9   0 107.899 6.58908   1
 -18  -9   0 110.269 3.32535   2
 -18  -9   0 109.991 4.20686   3
 -18  -9   0 113.495 3.30443   2
 -18  -9   0 120.109 9.62533   1
 -18   9   0 106.729 7.63464   1
 -18   9   0 112.803 5.33422   3
 -19   9   0 0.20152 3.11929   1
 -19  -9   0 1.80199 1.17149   3
 -19  -9   0 5.46005 4.40599   1
 -19   9   0 -0.2368 1.71602   3
 -19  -9   0 1.06973 0.71102   2
 -19  -9   0 0.28720 0.60983   2
  19   9   0 -3.9814 1.89558   1
 -20   9   0 42.5796 3.77873   3
 -20  -9   0 42.5554 1.93327   2
 -20  -9   0 28.9613 6.01188   1
 -20   9   0 53.3906 6.28360   1
 -20  -9   0 42.3468 1.83309   2
 -20   9   0 51.7123 4.13932   2
 -20  -9   0 41.2858 2.67043   3
 -21   9   0 -4.3535 1.65000   2
 -21  -9   0 -0.4219 0.72700   2
 -21   9   0 0.25553 3.20251   1
 -21  -9   0 -0.0549 1.06503   3
 -21  -9   0 -3.9258 4.82209   1
 -21   9   0 -0.3261 1.75620   3
 -21  -9   0 0.48140 0.64983   2
 -22   9   0 53.7572 5.53895   1
 -22   9   0 46.5781 4.00577   3
 -22  -9   0 52.3393 2.04848   2
 -22   9   0 57.5191 4.44547   2
 -22  -9   0 46.6097 2.81422   3
 -22  -9   0 44.1105 7.25004   1
 -22   9   0 43.2177 4.49798   1
 -22  -9   0 51.7463 2.12608   2
 -23   9   0 1.08237 2.16781   2
 -23  -9   0 -4.7781 5.66777   1
 -23  -9   0 0.40979 0.72502   2
 -23   9   0 -1.1729 2.33721   1
 -23  -9   0 1.75784 1.15290   3
 -23   9   0 2.17139 1.89706   3
 -23  -9   0 -1.1578 0.65064   2
 -23   9   0 -2.0494 2.49405   1
 -24  -9   0 5.80518 1.34920   3
 -24  -9   0 4.34785 0.83711   2
 -24  -9   0 5.53739 0.86839   2
 -24   9   0 2.63703 2.00655   3
 -24  -9   0 -2.6986 6.14311   1
 -24   9   0 4.21411 2.38559   2
 -25  -9   0 -0.6892 0.99961   2
 -25  -9   0 3.20340 6.93983   1
 -25   9   0 -4.0478 2.00446   2
 -25   9   0 0.21725 1.82561   3
 -25  -9   0 -0.0126 0.60815   2
 -26  -9   0 33.2195 8.43328   1
 -26   9   0 45.1823 4.08694   3
 -26   9   0 45.2471 4.77102   2
 -27  -9   0 0.55487 1.08708   3
 -27   9   0 -1.6038 2.19345   2
 -27   9   0 -2.5327 1.95635   3
 -27  -9   0 -10.150 8.00652   1
   0  10   0 137.701 8.49222   1
   0  10   0 135.658 4.74685   3
   0 -10   0 141.059 4.66182   3
   0  10   0 140.388 4.29750   2
   0 -10   0 147.748 8.54864   1
  -1 -10   0 1.33304 1.01409   3
   1  10   0 -3.4839 2.29945   1
  -1  10   0 1.84309 2.59362   1
   1  10   0 0.84873 0.73637   2
  -1 -10   0 3.75338 2.67033   1
   1 -10   0 -0.1946 0.92371   3
  -1  10   0 -0.5428 1.22411   3
   1  10   0 0.77294 1.19403   3
  -1  10   0 -0.2668 0.78909   2
   1 -10   0 -1.7186 1.92159   1
  -2  10   0 30.1797 2.32165   3
   2  10   0 28.0637 2.19853   3
  -2 -10   0 27.5692 2.09864   3
   2  10   0 27.0582 1.58070   2
  -2 -10   0 24.1559 4.08106   1
  -2  10   0 33.8070 2.00889   2
  -2  10   0 28.3841 4.26662   1
   2  10   0 27.3484 4.41084   1
  -2 -10   0 26.7743 1.58420   2
   2 -10   0 29.9694 2.14605   3
   2 -10   0 20.0454 3.69709   1
   3  10   0 -0.5253 0.55675   2
  -3  10   0 -1.8790 1.09690   3
  -3  10   0 -0.8510 2.56487   1
  -3 -10   0 -1.5207 2.34214   1
   3  10   0 -3.4347 2.24458   1
  -3 -10   0 -0.1802 0.94737   3
   3 -10   0 -0.1708 0.99913   3
  -3 -10   0 0.23096 0.58579   2
  -3  10   0 1.00383 0.93892   2
   3 -10   0 -0.0459 2.21568   1
   3  10   0 1.02397 1.13185   3
  -4 -10   0 2.96457 2.82578   1
   4  10   0 3.32968 2.68575   1
  -4  10   0 0.65236 1.18191   3
  -4  10   0 1.77785 1.01636   2
   4 -10   0 1.04595 1.03295   3
   4 -10   0 1.09475 2.61712   1
   4  10   0 0.99190 0.61167   2
  -4 -10   0 0.62306 0.95585   3
   4  10   0 0.46696 1.07127   3
  -4 -10   0 0.13316 0.54861   2
  -4  10   0 0.83313 2.56388   1
   5 -10   0 -0.2696 0.96921   3
   5  10   0 -0.0395 0.97972   3
  -5 -10   0 2.33371 2.61428   1
  -5 -10   0 0.08389 0.91374   3
   5 -10   0 1.63250 2.10440   1
   5  10   0 -0.5382 0.49561   2
   5  10   0 -4.1300 2.15044   1
  -5  10   0 -0.0895 2.20660   1
  -5  10   0 -1.7751 1.07912   3
  -5  10   0 0.93808 0.99488   2
  -5 -10   0 -0.3341 0.45170   2
   6 -10   0 140.733 7.88232   1
  -6 -10   0 143.753 4.70164   3
  -6 -10   0 145.165 3.81418   2
  -6  10   0 138.293 4.88527   2
  -6  10   0 141.809 5.08164   3
  -6 -10   0 153.293 9.06095   1
   6  10   0 144.705 4.72503   3
   6  10   0 148.531 3.84797   2
  -6  10   0 146.355 8.43089   1
   6  10   0 147.006 8.84416   1
   6 -10   0 143.505 5.02600   3
  -7 -10   0 0.79003 2.50774   1
   7 -10   0 0.63048 1.97796   1
   7  10   0 0.38553 0.90635   3
   7  10   0 1.35749 2.61517   1
  -7  10   0 -0.0359 2.49407   1
   7  10   0 0.54354 0.39945   2
   7 -10   0 0.43879 1.04145   3
  -7 -10   0 -1.3196 0.86586   3
  -7 -10   0 -0.0519 0.33897   2
  -7  10   0 -0.6689 0.95690   2
  -7  10   0 -1.1444 1.09310   3
  -8  10   0 132.504 8.32876   1
   8  10   0 109.781 10.0827   1
   8 -10   0 127.504 7.53745   1
  -8  10   0 131.159 4.95906   3
  -8 -10   0 132.696 3.27790   2
   8  10   0 133.523 4.41355   3
   8  10   0 127.362 3.29477   2
   8 -10   0 136.994 4.90779   3
  -8  10   0 126.603 4.75603   2
  -8 -10   0 125.916 8.94386   1
  -8 -10   0 130.259 4.38262   3
  -9  10   0 1.74966 2.82045   1
   9 -10   0 0.77519 2.11500   1
  -9  10   0 0.24609 1.32229   3
  -9  10   0 2.35793 1.25927   2
  -9 -10   0 0.15915 1.04412   3
  -9 -10   0 -0.0721 3.10391   1
   9  10   0 -2.2379 2.54063   1
  10 -10   0 64.0350 5.39087   1
 -10  10   0 53.1639 6.34542   1
 -10 -10   0 62.1038 2.94166   3
  10  10   0 62.1792 6.77097   1
 -10 -10   0 55.6004 6.43003   1
 -10  10   0 72.0037 3.70003   3
 -10  10   0 66.4464 3.58443   2
 -11 -10   0 0.82427 1.11221   3
 -11 -10   0 6.67855 3.31993   1
 -11  10   0 -0.4133 1.57124   3
  11  10   0 -2.1993 2.49355   1
 -11  10   0 2.34866 2.89169   1
  11 -10   0 0.17931 2.05705   1
 -11  10   0 -1.7952 1.24985   2
 -12 -10   0 21.8565 2.09639   3
  12  10   0 11.6477 3.93463   1
 -12  10   0 18.0442 2.20662   2
 -12 -10   0 17.4813 4.30611   1
 -12  10   0 16.9973 4.01179   1
 -12  10   0 18.4059 2.30923   3
  12 -10   0 17.6656 3.12329   1
 -13  10   0 2.29216 1.69274   3
 -13  10   0 -2.5296 1.29659   2
 -13  10   0 2.37108 2.85123   1
  13 -10   0 1.28230 2.11539   1
 -13 -10   0 -5.0770 2.98846   1
  13  10   0 -2.7200 2.82668   1
 -13 -10   0 0.73333 1.16293   3
 -14  10   0 6.73943 1.92575   3
 -14  10   0 7.27601 3.24363   1
 -14 -10   0 -0.9905 3.65080   1
 -14 -10   0 5.58300 1.32994   3
  14  10   0 -2.6443 2.88683   1
 -14  10   0 4.11620 1.74462   2
  15  10   0 2.59471 3.47335   1
 -15  10   0 -0.8454 2.89296   1
 -15  10   0 0.22474 1.44874   2
 -15 -10   0 0.11821 1.06502   3
 -15  10   0 2.86776 1.77217   3
 -15 -10   0 0.72787 3.74198   1
  16  10   0 4.94154 3.61071   1
 -16  10   0 6.04727 2.00388   3
 -16 -10   0 9.78960 4.35348   1
 -16 -10   0 3.34964 1.27577   3
 -16  10   0 5.66739 3.60179   1
 -17  10   0 4.32805 3.61174   1
  17  10   0 3.00950 3.43546   1
 -17 -10   0 -0.6578 3.79981   1
 -17 -10   0 -0.4252 1.09501   3
 -17  10   0 -0.2047 1.67211   3
 -18  10   0 22.7266 2.88179   3
  18  10   0 20.3770 4.03405   1
 -18  10   0 22.0931 4.47335   1
 -18 -10   0 20.9530 5.76799   1
 -18 -10   0 18.2156 1.85295   3
 -19 -10   0 -0.4243 1.07996   3
 -19  10   0 -0.0189 1.77268   3
  19  10   0 -1.4255 2.80306   1
 -19 -10   0 0.20759 4.72840   1
 -19  10   0 -2.5348 3.51573   1
  20  10   0 10.0976 2.22634   1
 -20  10   0 9.65344 2.45061   2
 -20  10   0 9.29529 2.36443   3
 -20 -10   0 3.22915 4.96255   1
 -20 -10   0 10.5408 1.54355   3
 -21  10   0 2.12214 3.89376   1
 -21  10   0 5.68645 2.48501   2
 -21 -10   0 12.1885 5.97864   1
 -21  10   0 0.78387 2.02417   3
 -22  10   0 37.1189 4.72560   1
 -22 -10   0 41.6391 7.46830   1
 -22  10   0 29.1462 3.62973   2
 -22 -10   0 34.7154 2.50188   3
 -22  10   0 26.4153 3.21942   3
 -23 -10   0 5.72627 6.58496   1
 -23  10   0 2.93248 1.99656   3
 -23  10   0 2.43083 3.67085   1
 -23  10   0 1.02909 2.11265   2
 -23 -10   0 0.96480 1.15375   3
 -23  10   0 -3.6221 3.31834   1
 -24  10   0 -3.0746 2.32393   1
 -24 -10   0 0.00332 1.27545   3
 -24  10   0 1.48038 2.14961   2
 -24 -10   0 14.6826 7.26120   1
 -24  10   0 -0.5564 1.89913   3
 -25  10   0 -1.9654 1.87268   3
 -25 -10   0 -2.2961 7.83449   1
 -25  10   0 -3.2074 1.93805   2
 -26  10   0 4.42026 2.31364   3
 -26  10   0 -0.6144 2.39575   2
 -26 -10   0 1.18606 8.81131   1
 -27  10   0 0.16942 2.33569   2
 -27  10   0 0.13072 2.09129   3
   0  11   0 0.35533 0.77852   2
   0  11   0 -0.7827 1.14713   3
   0 -11   0 0.52151 1.05520   3
   0  11   0 0.63873 2.86130   1
   0 -11   0 -0.0080 2.60573   1
  -1  11   0 -2.9751 1.83744   1
  -1 -11   0 1.30595 1.03746   3
  -1  11   0 1.35919 0.92377   2
  -1  11   0 -0.5554 1.22373   3
   1 -11   0 0.05678 2.41265   1
  -1 -11   0 2.52584 2.74277   1
   1  11   0 0.28564 1.23195   3
   1 -11   0 0.45534 0.96656   3
   1  11   0 1.27978 0.74740   2
   1  11   0 1.54305 2.29812   1
   2  11   0 24.6181 2.29499   3
   2  11   0 23.7422 1.57369   2
   2  11   0 19.1681 4.31020   1
  -2  11   0 17.6276 3.99066   1
  -2  11   0 23.8809 1.81110   2
  -2 -11   0 22.9157 1.94628   3
   2 -11   0 22.1877 2.04261   3
  -2  11   0 21.1015 2.24436   3
  -2 -11   0 19.8819 4.04854   1
   3 -11   0 0.28393 2.40984   1
   3  11   0 0.53131 0.66352   2
  -3  11   0 -0.5069 0.89402   2
  -3 -11   0 3.11076 2.82216   1
  -3  11   0 0.20815 1.21117   3
  -3 -11   0 -0.0656 0.97325   3
   3 -11   0 0.78710 1.07641   3
   3  11   0 2.20332 2.85155   1
   3  11   0 -1.0677 1.14883   3
  -3  11   0 -1.7348 2.52466   1
  -4 -11   0 623.835 21.4061   1
   4 -11   0 621.733 20.6302   1
  -4  11   0 604.687 15.4897   2
  -4 -11   0 578.247 15.3761   3
  -4  11   0 641.346 21.2798   1
   4 -11   0 617.559 15.7593   3
   4  11   0 601.203 14.6777   2
   4  11   0 606.374 15.4764   3
   4  11   0 619.267 21.3736   1
  -4  11   0 564.023 15.6563   3
  -5  11   0 -0.4220 0.98804   2
   5 -11   0 0.93853 1.07563   3
  -5  11   0 3.06434 2.75989   1
  -5  11   0 -0.0342 1.21614   3
   5  11   0 -0.7804 0.53136   2
  -5 -11   0 1.87627 2.72683   1
   5  11   0 -0.6166 2.62112   1
  -5 -11   0 -0.1529 0.93991   3
   5  11   0 -0.0732 1.05412   3
   5 -11   0 2.89635 2.36379   1
  -6  11   0 23.4047 2.36749   3
  -6 -11   0 24.8383 2.01217   3
   6  11   0 26.2955 4.54439   1
   6  11   0 24.8060 2.11315   3
   6 -11   0 22.4392 2.13752   3
  -6  11   0 23.0785 2.08763   2
   6  11   0 22.3572 1.22094   2
   6 -11   0 21.2734 3.81177   1
  -6  11   0 16.3186 3.71491   1
  -6 -11   0 24.2129 4.48519   1
  -7  11   0 -1.9418 1.20836   3
   7 -11   0 -0.8319 0.99788   3
   7  11   0 0.68798 1.06161   3
  -7 -11   0 -0.3879 0.99715   3
  -7  11   0 0.53065 1.11867   2
  -7  11   0 3.06283 3.07101   1
   7  11   0 -1.8000 2.63013   1
  -7 -11   0 -1.7100 2.48960   1
   7 -11   0 -3.6085 2.20657   1
   7  11   0 0.40631 0.44293   2
  -8  11   0 73.3571 3.69371   2
  -8  11   0 67.1514 6.95227   1
   8  11   0 76.1150 2.10654   2
   8  11   0 74.7046 3.27454   3
   8 -11   0 73.1008 6.41646   1
  -8  11   0 86.0009 4.00238   3
   8 -11   0 81.0664 3.72847   3
   8  11   0 69.4441 6.96886   1
  -8 -11   0 74.0129 3.27488   3
  -8 -11   0 69.8120 7.05358   1
   9  11   0 0.33608 1.17058   3
  -9  11   0 1.14013 1.40965   2
  -9 -11   0 0.28586 1.12184   3
   9 -11   0 2.47580 2.48499   1
  -9  11   0 -0.6293 1.45117   3
  -9  11   0 0.67933 3.21540   1
  -9 -11   0 -1.7010 2.89769   1
 -10  11   0 301.482 9.07467   3
 -10 -11   0 302.141 14.1930   1
 -10  11   0 291.751 8.97681   2
  10 -11   0 285.609 11.9458   1
 -10 -11   0 284.531 8.23733   3
  10  11   0 278.575 13.4287   1
 -10  11   0 300.369 13.5779   1
 -11  11   0 3.91602 1.65505   2
 -11 -11   0 -4.2608 3.29807   1
 -11  11   0 0.95909 2.81368   1
  11  11   0 -4.2240 3.11585   1
  11 -11   0 0.19647 2.62303   1
 -11 -11   0 -0.3573 1.14303   3
 -11  11   0 -0.7135 1.71026   3
 -12 -11   0 289.969 8.32441   3
 -12 -11   0 270.590 13.9806   1
 -12  11   0 297.972 9.29826   3
  12 -11   0 280.536 11.5300   1
  12  11   0 291.879 13.4594   1
 -12  11   0 289.065 9.18603   2
 -12  11   0 318.202 13.6887   1
 -13  11   0 -1.8891 1.55407   3
  13 -11   0 -0.2412 2.41185   1
 -13 -11   0 3.73992 4.14155   1
  13  11   0 1.67672 3.59515   1
 -13  11   0 0.81338 1.61398   2
 -13  11   0 -1.6769 3.17628   1
 -13 -11   0 -0.8096 1.19917   3
 -14  11   0 136.801 8.87273   1
 -14 -11   0 116.950 4.36167   3
 -14 -11   0 117.392 9.92111   1
 -14  11   0 108.327 5.15302   2
  14 -11   0 114.720 6.43014   1
 -14  11   0 122.128 5.32070   3
  14  11   0 107.065 8.77507   1
 -15 -11   0 1.43607 1.15963   3
 -15  11   0 -2.1922 3.44927   1
 -15  11   0 0.95145 1.72363   3
  15  11   0 1.23097 3.42037   1
 -15 -11   0 -1.9695 3.77656   1
  16  11   0 149.047 9.87087   1
 -16  11   0 154.004 9.93067   1
 -16 -11   0 140.887 5.10472   3
 -16  11   0 152.149 6.24176   3
 -16 -11   0 162.785 11.6076   1
 -17 -11   0 -2.3047 4.49668   1
 -17 -11   0 -0.1880 1.08417   3
 -17  11   0 -3.4665 1.57311   3
 -17  11   0 2.49568 3.83889   1
  17  11   0 2.40364 3.79847   1
 -18 -11   0 10.6147 1.51372   3
  18  11   0 9.22296 4.17215   1
 -18 -11   0 6.28231 5.09629   1
 -18  11   0 5.56715 4.23914   1
 -18  11   0 7.26549 2.26438   3
 -19  11   0 -3.9660 1.77098   3
 -19 -11   0 0.94162 1.14186   3
 -19 -11   0 0.48751 5.12970   1
 -19  11   0 -6.0175 3.84087   1
  19  11   0 -1.8570 3.55380   1
 -20  11   0 6.43846 4.47891   1
 -20 -11   0 15.0394 1.75529   3
 -20  11   0 17.7774 2.88450   2
  20  11   0 14.8477 3.66699   1
 -20 -11   0 18.5894 6.20349   1
 -20  11   0 20.9425 2.87513   3
 -21 -11   0 2.98568 6.38894   1
 -21  11   0 -0.3272 2.01555   3
 -21  11   0 2.37561 4.40653   1
 -21  11   0 -1.4408 2.08484   2
 -21 -11   0 -1.6043 1.09746   3
 -22 -11   0 8.10877 1.47937   3
 -22  11   0 9.22432 2.40623   3
 -22  11   0 4.89698 4.59855   1
 -22  11   0 7.40621 2.55123   2
 -22 -11   0 6.76996 6.91614   1
 -23 -11   0 0.55770 1.15560   3
 -23  11   0 -0.4235 2.04089   2
 -23 -11   0 -13.874 6.70823   1
 -23  11   0 -0.4501 2.00673   3
 -24 -11   0 15.0225 8.48258   1
 -24  11   0 13.9200 4.31599   1
 -24  11   0 16.4416 3.05287   2
 -24  11   0 15.6385 2.67828   3
 -25  11   0 -2.7455 1.82241   3
 -25  11   0 0.09481 2.13904   2
 -25 -11   0 -8.8894 8.93046   1
 -26  11   0 0.59744 2.18522   3
 -26  11   0 3.51702 2.52067   2
   0 -12   0 -1.0302 2.53750   1
   0  12   0 -1.7939 3.07358   1
   0 -12   0 -0.4854 0.99383   3
   0  12   0 0.45064 0.83672   2
   0  12   0 -1.2176 1.25879   3
  -1  12   0 -0.1304 1.29524   3
  -1  12   0 1.09806 0.93771   2
   1  12   0 -0.7296 2.16873   1
  -1  12   0 -2.0669 2.96310   1
   1 -12   0 -0.2020 1.03085   3
   1 -12   0 0.30323 2.86991   1
  -1 -12   0 1.77060 2.99904   1
   1  12   0 0.37447 0.77078   2
  -1 -12   0 -0.2564 1.04304   3
   1  12   0 0.10136 1.29091   3
  -2 -12   0 33.4366 2.33638   3
  -2  12   0 31.1383 2.65280   3
   2  12   0 31.1504 1.84647   2
   2  12   0 31.7680 5.16184   1
  -2 -12   0 30.3682 4.84379   1
  -2  12   0 32.8531 5.18917   1
   2  12   0 34.0217 2.66214   3
   2 -12   0 22.0448 4.19511   1
   2 -12   0 33.8744 2.48873   3
  -2  12   0 33.0303 2.17879   2
   3  12   0 -0.1826 0.68163   2
  -3 -12   0 0.92858 2.81162   1
   3  12   0 -5.1194 2.65514   1
  -3 -12   0 -0.5244 0.99808   3
  -3  12   0 -0.1915 2.85798   1
   3  12   0 0.10753 1.26025   3
   3 -12   0 -0.5762 1.04458   3
  -3  12   0 1.67365 1.03161   2
  -3  12   0 -0.1575 1.32865   3
   3 -12   0 1.61246 2.77547   1
  -4 -12   0 1.50998 3.17320   1
  -4  12   0 1.23803 1.13858   2
  -4 -12   0 1.56035 1.09938   3
  -4  12   0 -0.0353 1.38747   3
  -4  12   0 1.10373 2.91850   1
   4  12   0 2.98402 0.77932   2
   4 -12   0 1.96409 1.19586   3
   4  12   0 4.07518 3.32570   1
   4 -12   0 -0.9016 2.80809   1
   4  12   0 1.33794 1.26894   3
  -5 -12   0 -1.2708 0.95454   3
  -5  12   0 -2.6709 2.75240   1
   5  12   0 -0.3534 0.60232   2
  -5  12   0 1.28286 1.39587   3
   5  12   0 -0.2312 1.21962   3
   5  12   0 -0.7575 2.94104   1
  -5 -12   0 1.36137 2.91274   1
  -5  12   0 -1.6566 1.01701   2
   5 -12   0 -1.2289 2.50392   1
   5 -12   0 0.74917 1.15485   3
  -6 -12   0 479.808 19.4209   1
   6  12   0 510.711 12.5860   2
  -6  12   0 510.875 14.0781   3
   6  12   0 553.801 13.7687   3
  -6 -12   0 526.693 13.6147   3
   6 -12   0 516.725 14.0395   3
  -6  12   0 524.127 13.8854   2
   6 -12   0 517.214 18.8187   1
   6  12   0 510.745 19.8342   1
  -6  12   0 544.147 19.7504   1
   7 -12   0 -3.5097 2.72491   1
   7  12   0 0.13443 0.49531   2
   7  12   0 -1.7938 1.09820   3
  -7 -12   0 -0.0879 3.18610   1
   7  12   0 -1.1523 3.16013   1
  -7  12   0 -0.5156 1.19205   2
  -7  12   0 -0.1571 1.46555   3
  -7  12   0 -2.0720 3.16055   1
   7 -12   0 1.37625 1.23194   3
  -7 -12   0 0.01972 1.06399   3
   8  12   0 14.8708 0.86920   2
   8  12   0 15.9600 1.77125   3
   8 -12   0 13.1098 3.48745   1
  -8 -12   0 15.5835 4.47152   1
  -8  12   0 21.7596 4.27827   1
  -8  12   0 15.8176 2.05341   2
   8  12   0 11.1049 3.95540   1
   8 -12   0 16.0072 2.00430   3
  -8  12   0 13.7325 2.07109   3
  -8 -12   0 16.6872 1.78283   3
   9 -12   0 4.05259 3.01099   1
  -9  12   0 0.97538 3.17602   1
  -9 -12   0 2.08093 1.21510   3
  -9  12   0 1.57531 1.46699   2
  -9  12   0 1.59939 1.66170   3
   9  12   0 -0.9569 1.10939   3
  -9 -12   0 0.38593 3.47661   1
   9  12   0 -0.1511 3.31470   1
 -10 -12   0 10.0097 4.22725   1
 -10  12   0 6.75530 4.15435   1
 -10  12   0 10.1213 1.95833   2
  10 -12   0 6.80785 3.41691   1
 -10  12   0 8.19481 2.07922   3
 -10 -12   0 10.3767 1.66200   3
 -11  12   0 0.23404 1.50346   2
  11 -12   0 -0.6596 2.72044   1
 -11 -12   0 0.76275 1.20383   3
 -11  12   0 2.81936 3.30104   1
 -11 -12   0 2.60659 3.69002   1
  11  12   0 -1.3644 3.23317   1
 -11  12   0 4.95248 2.09733   3
 -12  12   0 14.4087 2.41492   3
 -12 -12   0 21.3634 2.26753   3
  12 -12   0 10.0419 3.38852   1
 -12  12   0 16.9565 4.51332   1
 -12 -12   0 22.8160 5.06975   1
 -12  12   0 15.1543 2.22590   2
  12  12   0 11.9026 4.13540   1
 -13 -12   0 0.96422 1.20137   3
 -13  12   0 -0.9778 1.38744   2
 -13 -12   0 6.70918 3.87218   1
 -13  12   0 -4.6985 3.36009   1
  13 -12   0 -2.9203 2.45771   1
  13  12   0 0.06962 3.70835   1
 -13  12   0 -1.5335 1.66765   3
 -14 -12   0 0.38535 1.17214   3
 -14  12   0 -1.0639 3.65570   1
 -14  12   0 0.68255 1.75421   3
 -14  12   0 0.01869 2.08712   2
  14  12   0 -0.5299 3.55922   1
 -14 -12   0 3.97755 3.98200   1
  14 -12   0 0.11923 2.57430   1
 -15 -12   0 0.91183 1.19309   3
  15  12   0 0.21384 3.81794   1
 -15  12   0 0.22017 3.73509   1
 -15 -12   0 -4.1720 4.22020   1
 -15  12   0 -1.6430 1.67718   3
  16  12   0 4.04527 4.36534   1
 -16 -12   0 4.29057 5.14060   1
 -16 -12   0 6.58711 1.41407   3
 -16  12   0 9.77225 4.18424   1
 -16  12   0 6.02905 2.20124   3
 -17 -12   0 1.91451 1.21911   3
 -17  12   0 -0.0525 1.90902   3
 -17 -12   0 -4.2525 5.01887   1
  17  12   0 -5.9038 4.06232   1
 -17  12   0 -8.9036 3.94023   1
 -18 -12   0 51.8798 7.78038   1
  18  12   0 55.7777 6.53242   1
 -18  12   0 49.3253 4.05718   3
 -18  12   0 38.8051 6.46983   1
 -18 -12   0 54.4510 3.00048   3
 -19  12   0 -0.5233 4.45088   1
 -19  12   0 -1.3868 1.97792   3
 -19 -12   0 -1.5590 1.07987   3
 -19 -12   0 0.65427 5.63317   1
  19  12   0 0.84026 4.44338   1
 -20  12   0 107.396 5.68780   3
 -20 -12   0 95.0448 10.3594   1
 -20 -12   0 88.7071 3.91020   3
  20  12   0 87.3913 8.15664   1
 -20  12   0 89.7327 9.27182   1
 -21  12   0 -2.4248 4.96105   1
 -21 -12   0 -5.9609 6.92939   1
 -21  12   0 0.80759 2.22639   2
 -21 -12   0 -0.3169 1.11846   3
  21  12   0 -1.6491 3.49391   1
 -21  12   0 -0.8716 1.98344   3
 -22 -12   0 7.39437 7.70725   1
 -22  12   0 0.81225 2.01123   3
 -22 -12   0 1.69242 1.19011   3
 -22  12   0 1.30092 2.24545   2
 -23  12   0 2.41192 2.05558   3
 -23  12   0 1.43688 2.35722   2
 -23 -12   0 6.23943 8.57604   1
 -24 -12   0 33.1307 9.91092   1
 -24  12   0 26.7675 3.65121   2
 -24  12   0 32.5192 3.66843   3
 -25 -12   0 -1.0599 12.6425   1
 -25  12   0 0.91899 2.05854   3
 -25  12   0 3.81227 2.41842   2
 -26  12   0 -1.4956 2.33915   2
 -26  12   0 2.07363 2.33209   3
   0 -13   0 -2.6651 2.77641   1
   0  13   0 1.26235 0.94571   2
   0  13   0 -2.7728 2.92894   1
   0  13   0 0.15589 1.46572   3
   0 -13   0 0.57838 1.10896   3
  -1  13   0 -0.0819 3.31788   1
   1  13   0 1.29375 1.51486   3
   1  13   0 -3.1439 3.23910   1
  -1  13   0 1.22640 1.56319   3
   1  13   0 -0.0216 0.88880   2
  -1 -13   0 1.27816 1.15314   3
   1 -13   0 -0.9715 1.11155   3
  -1 -13   0 0.27836 3.01977   1
   1 -13   0 -1.7158 2.93789   1
  -1  13   0 1.37106 1.02056   2
  -2  13   0 85.8769 4.01443   3
  -2  13   0 83.6931 8.19175   1
   2 -13   0 72.0302 3.58052   3
   2 -13   0 88.4728 7.84594   1
   2  13   0 78.8424 3.78447   3
  -2 -13   0 76.0085 3.51244   3
  -2 -13   0 88.7861 8.10675   1
  -2  13   0 78.2539 3.40891   2
   2  13   0 77.1527 3.02380   2
   2  13   0 81.9047 8.09032   1
   3  13   0 0.34277 3.37973   1
  -3 -13   0 -1.3071 1.01788   3
  -3 -13   0 1.99932 3.33803   1
   3 -13   0 -0.5742 1.11597   3
  -3  13   0 2.65240 3.55066   1
  -3  13   0 -1.0247 1.43735   3
   3  13   0 2.13957 1.45518   3
   3 -13   0 -0.4755 2.83853   1
  -3  13   0 -0.3620 1.04284   2
   3  13   0 -0.4957 0.72092   2
   4 -13   0 324.624 14.6592   1
   4  13   0 331.693 15.1255   1
  -4  13   0 328.035 9.73429   3
  -4 -13   0 328.985 9.37608   3
  -4  13   0 337.000 15.4636   1
   4 -13   0 335.832 9.67714   3
   4  13   0 332.433 9.49115   3
   4  13   0 326.822 8.51946   2
  -4 -13   0 310.323 15.2206   1
  -4  13   0 323.117 9.35469   2
   5  13   0 -0.2497 0.71586   2
  -5  13   0 0.10526 1.60431   3
  -5  13   0 3.29526 1.38014   2
   5  13   0 1.70075 3.33180   1
   5  13   0 0.37919 1.41422   3
  -5  13   0 4.64252 3.59940   1
  -5 -13   0 -4.6538 3.27716   1
   5 -13   0 -0.6667 1.20194   3
  -5 -13   0 -0.6141 1.14923   3
   5 -13   0 1.21966 2.98527   1
  -6  13   0 265.862 14.0498   1
   6  13   0 252.617 8.09340   3
   6  13   0 273.324 7.03187   2
   6 -13   0 279.460 8.58398   3
  -6  13   0 283.595 8.71805   3
   6  13   0 273.850 14.1485   1
  -6  13   0 273.454 8.35193   2
   6 -13   0 283.523 13.3663   1
  -6 -13   0 276.495 14.1698   1
  -6 -13   0 272.753 8.06222   3
  -7  13   0 -2.9998 3.15462   1
  -7  13   0 2.13126 1.55836   3
  -7 -13   0 -0.6477 3.48734   1
   7  13   0 0.08953 1.24535   3
  -7  13   0 1.23268 1.22520   2
   7  13   0 -0.3433 0.55203   2
   7 -13   0 2.20052 3.31589   1
  -7 -13   0 -1.2688 1.17048   3
   7 -13   0 -1.2149 1.17194   3
   7  13   0 2.51923 4.25836   1
   8  13   0 5.50849 3.85013   1
   8  13   0 4.75267 1.45328   3
  -8 -13   0 7.02092 3.93573   1
  -8 -13   0 5.13330 1.38117   3
   8  13   0 5.47354 0.57856   2
  -8  13   0 6.51565 3.70093   1
   8 -13   0 2.46012 1.38383   3
   8 -13   0 3.61976 3.30995   1
  -8  13   0 2.40061 1.48215   2
  -8  13   0 0.94435 1.70469   3
  -9 -13   0 1.89015 3.77243   1
  -9  13   0 -1.2642 3.21114   1
  -9  13   0 -0.0817 1.66391   3
   9  13   0 0.20723 1.23890   3
  -9 -13   0 -0.4801 1.15277   3
  -9  13   0 -1.8049 1.25821   2
   9 -13   0 2.48884 2.98187   1
   9  13   0 -0.3771 3.52539   1
 -10 -13   0 13.5270 4.91803   1
 -10  13   0 15.1619 4.61059   1
 -10  13   0 13.2173 2.32639   3
 -10  13   0 10.6093 2.03585   2
  10 -13   0 5.72141 3.66696   1
 -10 -13   0 11.8431 1.73223   3
 -11  13   0 -0.9551 1.73255   3
  11  13   0 -0.0557 3.93043   1
  11 -13   0 -1.8139 2.83152   1
 -11 -13   0 4.50830 3.90089   1
 -11  13   0 1.04057 3.93056   1
 -11 -13   0 -0.0194 1.19528   3
 -11  13   0 2.13007 1.61415   2
 -12 -13   0 -0.3676 4.06447   1
 -12  13   0 -0.0591 4.08182   1
  12  13   0 -1.4234 4.14792   1
  12 -13   0 -2.6746 3.08773   1
 -12  13   0 -1.6807 1.38480   2
 -12 -13   0 2.53233 1.30420   3
 -12  13   0 -0.0122 1.80455   3
 -13  13   0 -0.1973 1.81237   3
  13  13   0 -5.0464 3.92156   1
 -13 -13   0 2.58601 1.29223   3
 -13 -13   0 0.42257 3.99486   1
 -13  13   0 1.42502 1.98449   2
  13 -13   0 -0.9332 2.87895   1
 -13  13   0 -1.5352 3.96023   1
  14 -13   0 3.29715 3.10889   1
 -14  13   0 6.01598 2.15070   3
  14  13   0 9.30875 4.65706   1
 -14 -13   0 4.67343 5.14005   1
 -14  13   0 2.20835 3.95947   1
 -14 -13   0 4.65674 1.35635   3
  15 -13   0 -0.2106 2.83740   1
 -15  13   0 0.64967 4.20267   1
 -15  13   0 0.35688 1.91164   3
 -15 -13   0 -2.1619 4.59681   1
  15  13   0 9.57819 4.58278   1
 -15 -13   0 -1.7677 1.03940   3
 -16  13   0 22.8376 5.69944   1
 -16  13   0 29.6149 3.29961   3
  16  13   0 33.9726 6.41269   1
 -16 -13   0 27.0172 6.61901   1
 -16 -13   0 28.6577 2.46252   3
  17  13   0 1.47266 4.84358   1
 -17  13   0 -1.6015 1.94426   3
 -17  13   0 -3.0060 4.38680   1
 -17 -13   0 2.41475 5.11479   1
 -17 -13   0 -0.8516 1.10924   3
  18  13   0 27.0852 6.01166   1
 -18  13   0 26.8710 5.85979   1
 -18 -13   0 20.7129 2.31725   3
 -18 -13   0 28.1212 7.15832   1
 -18  13   0 23.1192 3.18006   3
  19  13   0 -0.3946 5.23589   1
 -19 -13   0 -1.5274 1.11737   3
 -19  13   0 1.50833 5.09741   1
 -19  13   0 -0.2988 2.07685   3
 -19 -13   0 -3.1251 6.34022   1
  20  13   0 8.50397 5.22598   1
 -20  13   0 6.40414 5.95140   1
 -20  13   0 14.6754 2.99293   2
 -20 -13   0 16.2006 7.40790   1
 -20  13   0 19.7389 3.08996   3
 -20 -13   0 13.9770 1.74405   3
 -21  13   0 -0.1989 2.17742   3
 -21 -13   0 9.91751 7.33531   1
 -21  13   0 2.39219 2.34260   2
  21  13   0 -4.4915 4.59534   1
 -21 -13   0 0.55706 1.14848   3
 -22 -13   0 3.76348 1.30370   3
  22  13   0 2.89261 3.42122   1
 -22  13   0 4.29499 2.56504   2
 -22 -13   0 13.9495 8.64377   1
 -22  13   0 4.66597 2.37503   3
 -23  13   0 1.03367 2.17890   3
 -23 -13   0 0.17840 9.22574   1
 -23  13   0 -1.0102 2.21604   2
 -24  13   0 -1.3510 2.16029   3
 -24 -13   0 -2.5348 11.2310   1
 -24  13   0 2.93777 2.35096   2
 -25  13   0 1.10780 2.36461   2
 -25  13   0 -1.3281 2.09228   3
   0 -14   0 -1.2472 1.18987   3
   0 -14   0 -3.7585 3.37144   1
   0  14   0 0.10744 1.05762   2
   0  14   0 1.21991 1.66862   3
   0  14   0 5.89572 4.27109   1
  -1 -14   0 -0.2355 1.17172   3
  -1  14   0 1.65407 1.72522   3
   1  14   0 -4.3547 3.60269   1
   1 -14   0 -1.4557 1.14888   3
  -1  14   0 -1.9752 0.98175   2
   1  14   0 0.58603 0.97529   2
  -1 -14   0 1.04515 3.41553   1
   1 -14   0 0.30449 3.39652   1
   1  14   0 1.83246 1.69597   3
  -1  14   0 2.18456 3.14223   1
   2 -14   0 87.4387 4.05103   3
  -2  14   0 88.8996 4.36878   3
  -2  14   0 93.7036 8.80819   1
  -2  14   0 90.9467 3.75368   2
  -2 -14   0 83.2508 8.42686   1
   2  14   0 93.7832 4.32759   3
   2 -14   0 91.9278 8.56678   1
   2  14   0 104.757 9.44012   1
   2  14   0 87.1289 3.36316   2
  -2 -14   0 86.0073 3.99092   3
   3  14   0 -0.3912 1.52127   3
   3 -14   0 -0.5551 1.18934   3
   3  14   0 -0.4113 0.82282   2
  -3  14   0 0.49085 3.72966   1
  -3 -14   0 0.15689 1.17268   3
   3 -14   0 2.07708 3.39016   1
  -3  14   0 -0.0079 1.68612   3
   3  14   0 0.94268 3.84611   1
  -3  14   0 0.21314 1.12471   2
  -3 -14   0 -3.6142 3.50130   1
  -4 -14   0 4.51386 1.43287   3
   4  14   0 6.77320 1.77882   3
  -4  14   0 10.6393 2.11704   3
   4 -14   0 8.02894 1.69051   3
  -4  14   0 6.67605 1.53072   2
  -4  14   0 7.13049 4.26076   1
   4  14   0 4.26806 4.22188   1
  -4 -14   0 8.73129 4.48295   1
   4 -14   0 4.19897 3.53792   1
   4  14   0 6.68150 1.04010   2
   5  14   0 0.09387 1.43985   3
   5 -14   0 3.85785 3.43963   1
  -5  14   0 -1.1555 1.64353   3
  -5 -14   0 -0.0854 1.20992   3
   5  14   0 -3.3479 3.63108   1
   5  14   0 0.21439 0.74525   2
  -5  14   0 5.89993 4.47328   1
   5 -14   0 -1.6744 1.26514   3
  -5 -14   0 -1.8863 3.58184   1
  -5  14   0 -0.5002 1.19676   2
  -6  14   0 135.018 5.60724   3
   6  14   0 134.299 10.6738   1
   6 -14   0 128.981 5.29490   3
  -6 -14   0 128.790 4.87063   3
  -6  14   0 140.640 10.4823   1
   6  14   0 126.782 3.84025   2
   6 -14   0 118.562 9.42822   1
   6  14   0 141.380 5.11669   3
  -6  14   0 123.221 4.96618   2
  -6 -14   0 125.658 10.2960   1
   7 -14   0 -0.5621 1.16489   3
  -7 -14   0 1.56317 1.19831   3
   7  14   0 -4.9539 3.65962   1
  -7  14   0 0.73123 1.32063   2
  -7  14   0 -1.0007 1.68641   3
  -7  14   0 -2.2446 3.68775   1
  -7 -14   0 3.41559 4.00126   1
   7  14   0 0.20728 0.59985   2
   7  14   0 1.03855 1.44114   3
   7 -14   0 6.12789 3.74759   1
  -8 -14   0 1.88835 1.29247   3
   8  14   0 1.21616 0.49248   2
   8  14   0 3.47975 1.49413   3
  -8 -14   0 -0.8232 3.67668   1
   8 -14   0 -2.3077 3.22282   1
  -8  14   0 0.74228 1.73072   3
  -8  14   0 3.34623 4.09756   1
  -8  14   0 -0.1749 1.34702   2
   8 -14   0 2.09810 1.38966   3
   8  14   0 -1.4559 3.64258   1
  -9  14   0 -2.1113 1.25287   2
  -9 -14   0 1.25480 1.23422   3
  -9  14   0 3.10210 3.97904   1
   9  14   0 4.53646 4.09109   1
   9  14   0 -0.4674 1.27690   3
   9 -14   0 3.98638 3.16809   1
  -9  14   0 0.31179 1.71672   3
  -9 -14   0 -2.7967 3.65591   1
  10  14   0 85.7679 4.00455   3
 -10 -14   0 81.9956 9.40116   1
 -10 -14   0 91.5584 3.93391   3
 -10  14   0 82.3451 4.37878   2
  10  14   0 94.8837 9.42839   1
 -10  14   0 85.5164 9.12305   1
  10 -14   0 76.0469 8.01461   1
 -10  14   0 85.6732 4.74953   3
 -11 -14   0 2.29508 1.26600   3
  11 -14   0 -1.5070 3.29659   1
 -11 -14   0 0.14092 4.82726   1
 -11  14   0 -0.6229 1.39660   2
 -11  14   0 0.24715 4.53897   1
 -11  14   0 0.49675 1.87093   3
 -12  14   0 322.680 13.5410   2
 -12  14   0 327.160 10.3708   3
 -12 -14   0 306.176 16.5868   1
  12  14   0 339.644 16.1181   1
 -12  14   0 305.045 15.4647   1
 -12 -14   0 308.026 9.20614   3
  12 -14   0 329.694 14.5108   1
  13  14   0 -1.5880 3.86594   1
 -13 -14   0 -2.3850 1.11460   3
  13 -14   0 0.09518 3.46694   1
 -13  14   0 0.66162 1.91865   3
 -13 -14   0 1.31239 4.74339   1
 -13  14   0 -0.0692 4.40244   1
  14  14   0 8.78184 4.68913   1
 -14  14   0 6.74557 2.21794   3
 -14 -14   0 4.43854 1.39619   3
 -14 -14   0 1.82344 4.82116   1
  14 -14   0 7.16006 3.77562   1
 -14  14   0 8.19644 4.78855   1
 -15  14   0 -1.4776 4.81601   1
  15 -14   0 -1.3938 3.32572   1
 -15  14   0 1.37379 2.07531   3
 -15 -14   0 2.73075 5.59801   1
  15  14   0 -5.4186 4.65553   1
 -15 -14   0 -2.1130 1.10860   3
  16  14   0 103.606 10.8186   1
 -16 -14   0 98.3743 4.23970   3
 -16  14   0 97.9524 10.3761   1
 -16 -14   0 108.170 12.3167   1
 -16  14   0 110.221 5.64158   3
  17  14   0 -4.5408 5.19927   1
 -17 -14   0 0.03492 1.17104   3
 -17  14   0 -4.7458 5.08047   1
 -17 -14   0 -5.7409 5.94994   1
 -17  14   0 -0.0122 2.15845   3
 -18 -14   0 16.0531 1.82711   3
 -18  14   0 14.2169 6.34836   1
 -18 -14   0 4.74084 7.08696   1
 -18  14   0 14.2980 2.96296   3
  18  14   0 22.1654 6.36112   1
 -19  14   0 -0.9531 2.18747   3
 -19 -14   0 -0.9635 1.10724   3
 -19 -14   0 3.39708 7.19986   1
  19  14   0 7.04805 6.13140   1
 -19  14   0 -3.4264 5.78543   1
 -20  14   0 113.370 6.29727   2
 -20 -14   0 89.7497 11.5818   1
  20  14   0 113.228 11.4438   1
 -20  14   0 106.115 6.09037   3
 -20 -14   0 109.252 4.37326   3
 -21  14   0 -1.4936 2.05461   2
  21  14   0 -2.8565 5.71301   1
 -21  14   0 -1.4584 1.99629   3
 -21 -14   0 2.41199 1.22035   3
 -21 -14   0 0.76796 8.50293   1
 -22  14   0 1.49151 2.34976   2
 -22 -14   0 7.04766 9.73359   1
 -22  14   0 2.56402 2.24306   3
  22  14   0 -0.5937 5.11696   1
 -23 -14   0 1.16427 10.6066   1
 -23  14   0 -2.3116 2.28610   2
 -23  14   0 -0.6494 2.16580   3
 -24  14   0 0.70601 2.26729   2
 -24  14   0 1.37819 2.34157   3
   0  15   0 -2.6353 4.06564   1
   0  15   0 0.62204 1.69442   3
   0 -15   0 0.51555 1.27465   3
   0 -15   0 2.61468 4.05227   1
   0  15   0 -0.6029 0.98066   2
  -1  15   0 -1.5791 1.64081   3
  -1  15   0 0.01222 3.94189   1
  -1 -15   0 -1.2421 3.82946   1
   1  15   0 3.79685 4.29324   1
   1 -15   0 -1.1243 1.17950   3
   1 -15   0 -2.1452 3.54628   1
  -1 -15   0 -1.6112 1.19720   3
   1  15   0 1.81576 1.10558   2
  -1  15   0 -0.6144 1.01770   2
   1  15   0 -1.0979 1.65506   3
   2  15   0 10.3347 1.40242   2
   2  15   0 12.4416 2.20712   3
   2  15   0 3.30713 4.25224   1
  -2  15   0 4.96255 4.18793   1
  -2 -15   0 12.6191 1.86145   3
   2 -15   0 9.56995 4.21041   1
  -2  15   0 12.1896 1.65402   2
   2 -15   0 8.58102 1.78313   3
  -2  15   0 10.6011 2.17980   3
  -2 -15   0 10.7983 4.70731   1
   3  15   0 0.72990 0.88898   2
   3 -15   0 0.70339 1.32538   3
  -3  15   0 0.45046 1.77581   3
  -3  15   0 -2.3002 3.61300   1
   3  15   0 -0.6294 3.89681   1
   3 -15   0 -6.4869 3.34410   1
   3  15   0 -1.6313 1.49565   3
  -3  15   0 -0.4531 1.11909   2
  -3 -15   0 0.17288 3.84294   1
  -3 -15   0 -1.7066 1.15377   3
  -4  15   0 65.3118 3.44094   2
   4  15   0 63.0725 7.96776   1
   4  15   0 57.9026 3.60944   3
  -4  15   0 66.3946 4.02445   3
  -4 -15   0 67.5912 3.42391   3
  -4 -15   0 59.4792 7.50362   1
   4 -15   0 84.7287 8.53028   1
   4  15   0 58.7139 2.64659   2
  -4  15   0 72.9545 8.53876   1
   4 -15   0 61.6027 3.62069   3
  -5 -15   0 0.61095 4.06549   1
  -5  15   0 2.35754 4.10690   1
   5  15   0 0.22780 0.77416   2
   5  15   0 -1.4413 1.43040   3
   5 -15   0 0.90256 3.58926   1
  -5  15   0 -3.1268 1.59855   3
  -5  15   0 -1.0072 1.19639   2
   5  15   0 -3.6183 3.96368   1
   5 -15   0 0.30175 1.37603   3
  -5 -15   0 1.68391 1.26546   3
   6 -15   0 24.6085 2.60827   3
  -6  15   0 21.7997 2.74755   3
  -6  15   0 25.9385 2.61946   2
  -6 -15   0 34.0427 6.29617   1
   6  15   0 22.5576 1.56795   2
  -6 -15   0 26.0899 2.45076   3
  -6  15   0 22.8533 5.39075   1
   6  15   0 22.5610 2.43061   3
   6  15   0 16.2799 5.39076   1
   6 -15   0 22.5815 5.13227   1
  -7  15   0 7.56711 4.76839   1
   7  15   0 -0.7849 4.05987   1
  -7  15   0 0.27399 1.82017   3
  -7 -15   0 1.39710 4.20055   1
   7 -15   0 -0.8943 1.25988   3
   7 -15   0 3.45088 3.76552   1
  -7 -15   0 0.27446 1.17440   3
   7  15   0 -0.8913 1.41922   3
   7  15   0 -0.3364 0.61384   2
  -7  15   0 -0.6608 1.23365   2
   8 -15   0 82.0628 8.71660   1
  -8  15   0 79.8036 4.12734   2
   8 -15   0 80.2603 4.30208   3
  -8  15   0 88.0189 4.67309   3
   8  15   0 101.173 9.80055   1
   8  15   0 81.4011 2.44798   2
   8  15   0 87.0736 4.08537   3
  -8  15   0 91.2760 10.1999   1
  -8 -15   0 87.6286 9.88010   1
  -8 -15   0 82.1097 3.90920   3
  -9 -15   0 -7.3815 4.21392   1
   9  15   0 -0.7136 4.66557   1
  -9  15   0 -0.6414 1.34892   2
   9  15   0 0.44093 1.40273   3
  -9 -15   0 0.92326 1.26603   3
  -9  15   0 3.89835 1.91588   3
   9 -15   0 0.63738 3.25689   1
  -9  15   0 -1.9127 4.78621   1
 -10  15   0 6.44195 4.59699   1
 -10  15   0 10.3328 2.28407   3
  10 -15   0 8.55152 4.23711   1
  10  15   0 8.69801 4.97151   1
 -10 -15   0 5.77422 5.10428   1
 -10  15   0 9.36255 1.95601   2
  10  15   0 8.98356 1.68566   3
 -11  15   0 4.48129 4.47502   1
  11  15   0 -2.0278 4.45655   1
  11 -15   0 -2.5044 3.35825   1
 -11 -15   0 1.37098 4.65100   1
 -11 -15   0 -0.2965 1.14266   3
 -11  15   0 0.42525 1.92677   3
 -12 -15   0 89.4215 10.2750   1
 -12  15   0 97.8065 5.21214   3
 -12 -15   0 94.4215 4.18335   3
  12 -15   0 96.7359 9.03888   1
 -13  15   0 -1.9843 5.10857   1
 -13  15   0 0.88605 1.99712   3
  13 -15   0 -1.4039 3.72230   1
  13  15   0 5.14430 5.43052   1
 -13 -15   0 3.24605 5.46136   1
 -13 -15   0 1.76769 1.25731   3
 -14 -15   0 3.66180 1.35904   3
  14 -15   0 7.37864 3.93117   1
 -14 -15   0 -3.9514 5.30292   1
  14  15   0 8.88156 5.81350   1
 -14  15   0 1.62807 5.37851   1
 -14  15   0 -0.1668 2.05811   3
 -15  15   0 7.38191 5.64048   1
  15  15   0 -1.6464 5.63874   1
 -15  15   0 0.29560 2.18401   3
  15 -15   0 -6.2862 3.76956   1
 -15 -15   0 -3.2066 5.74586   1
 -15 -15   0 -0.3178 1.19194   3
 -16 -15   0 44.2024 8.13878   1
 -16 -15   0 46.9779 2.98529   3
 -16  15   0 53.9209 7.95452   1
 -16  15   0 46.4660 4.26989   3
  16  15   0 41.0302 7.44483   1
 -17  15   0 3.50156 5.87713   1
  17  15   0 12.6521 6.21176   1
 -17 -15   0 0.00963 1.16959   3
 -17 -15   0 -11.712 6.89214   1
 -17  15   0 1.18336 2.25284   3
 -18 -15   0 14.6084 8.19025   1
  18  15   0 20.8606 7.01607   1
 -18 -15   0 21.6909 2.31795   3
 -18  15   0 24.4908 3.35612   3
 -18  15   0 16.8296 6.96405   1
  19  15   0 -2.2708 6.42716   1
 -19 -15   0 -3.2707 7.10034   1
 -19  15   0 0.04409 2.16067   3
 -20 -15   0 3.74579 8.87875   1
 -20  15   0 3.00218 2.49704   3
  20  15   0 7.91029 7.34133   1
 -20  15   0 6.26755 2.59654   2
 -21  15   0 3.21095 2.36331   3
 -21 -15   0 -7.2783 9.52358   1
  21  15   0 5.15057 7.23662   1
 -22  15   0 15.4049 3.17229   3
 -22  15   0 16.9489 3.33575   2
 -22 -15   0 23.4203 11.6031   1
  22  15   0 11.1706 7.06694   1
 -23  15   0 0.17892 2.47277   2
 -23  15   0 -1.6727 2.23851   3
 -24  15   0 26.0060 3.88231   2
 -24  15   0 18.8121 3.29491   3
   0 -16   0 418.762 18.9961   1
   0  16   0 396.491 19.0570   1
   0  16   0 409.491 11.9164   3
   0 -16   0 398.468 11.7035   3
   0  16   0 397.837 11.0225   2
  -1 -16   0 -1.7337 4.32111   1
   1  16   0 -1.4591 0.97969   2
  -1  16   0 -0.6708 1.12751   2
   1 -16   0 -0.2286 1.36651   3
  -1 -16   0 -0.3287 1.33852   3
  -1  16   0 -6.1434 4.13743   1
   1 -16   0 -0.6542 4.13701   1
   1  16   0 -4.8127 4.24724   1
  -1  16   0 -0.2313 1.85304   3
   1  16   0 0.84430 1.91884   3
   2  16   0 310.874 16.7637   1
  -2 -16   0 309.183 9.49877   3
  -2 -16   0 319.585 16.6770   1
   2 -16   0 310.196 9.67047   3
  -2  16   0 310.498 9.80733   3
   2 -16   0 271.710 15.4657   1
  -2  16   0 301.567 9.06626   2
   2  16   0 307.364 9.64994   3
   2  16   0 323.314 8.69001   2
  -2  16   0 327.760 16.9912   1
  -3  16   0 3.62467 4.39914   1
   3 -16   0 -3.5770 3.93103   1
  -3  16   0 1.72084 2.00433   3
   3  16   0 1.41747 0.99904   2
  -3 -16   0 0.67717 1.36203   3
   3  16   0 -0.4235 1.67733   3
   3  16   0 -7.3323 4.17862   1
   3 -16   0 0.54361 1.42422   3
  -3 -16   0 -1.6130 4.46084   1
  -3  16   0 -1.0254 1.25550   2
   4  16   0 1.92564 0.99665   2
   4 -16   0 -3.4661 3.81227   1
  -4  16   0 1.69926 1.36348   2
   4  16   0 1.88733 4.54975   1
  -4  16   0 2.31522 2.03791   3
   4  16   0 0.00943 1.70200   3
  -4 -16   0 0.52534 1.31967   3
  -4  16   0 0.67774 4.25629   1
   4 -16   0 1.79207 1.50796   3
  -4 -16   0 -1.6756 4.10633   1
   5  16   0 -1.0709 0.79251   2
  -5  16   0 2.21201 2.05558   3
   5 -16   0 0.13807 1.36814   3
   5  16   0 1.01626 1.72389   3
  -5  16   0 -5.2577 3.98585   1
  -5  16   0 0.59037 1.39872   2
   5 -16   0 -5.7354 3.51794   1
  -5 -16   0 -4.7912 4.09040   1
   5  16   0 0.21564 4.70154   1
  -5 -16   0 -0.2476 1.23822   3
   6 -16   0 1.29817 1.35914   3
  -6  16   0 0.33027 4.17920   1
   6 -16   0 -4.0445 3.95089   1
   6  16   0 1.85518 1.63893   3
   6  16   0 1.34590 0.78842   2
  -6  16   0 0.11146 1.87754   3
  -6  16   0 -0.8954 1.25738   2
  -6 -16   0 2.24478 1.37581   3
  -6 -16   0 -5.7318 4.12988   1
   6  16   0 6.32522 5.00092   1
  -7 -16   0 -6.2437 4.36587   1
   7  16   0 -0.4090 0.61189   2
  -7  16   0 -1.2366 1.21529   2
  -7  16   0 -2.0273 4.10991   1
   7  16   0 7.47994 5.22898   1
  -7 -16   0 -0.9723 1.16353   3
   7 -16   0 -2.4086 4.19529   1
   7  16   0 -0.5436 1.49578   3
  -7  16   0 -0.2198 1.78831   3
   7 -16   0 0.04061 1.31893   3
  -8  16   0 14.8741 2.60246   3
  -8 -16   0 15.5233 2.01054   3
  -8  16   0 15.8852 2.19504   2
   8  16   0 10.0721 5.47889   1
  -8 -16   0 16.4085 5.75239   1
   8 -16   0 12.7240 4.61457   1
   8  16   0 16.6673 1.03966   2
  -8  16   0 16.3780 5.43200   1
   8  16   0 16.3332 2.18743   3
  -9 -16   0 0.31292 4.87953   1
  -9  16   0 -0.7053 1.28529   2
   9  16   0 -1.5438 1.26988   3
   9  16   0 -2.2156 4.60131   1
  -9 -16   0 -0.6200 1.11668   3
   9 -16   0 -4.2499 3.51396   1
  -9  16   0 -7.6137 4.00640   1
  -9  16   0 -0.0024 1.94089   3
  10  16   0 -4.7929 4.56053   1
 -10  16   0 -0.1052 1.92020   3
 -10  16   0 2.46998 5.14571   1
 -10 -16   0 6.32034 5.95385   1
 -10 -16   0 1.72575 1.22609   3
  10  16   0 3.18104 1.52687   3
  10 -16   0 -5.1678 3.83194   1
 -11  16   0 -2.8619 4.61219   1
  11  16   0 2.19601 5.63672   1
 -11 -16   0 7.28580 5.47430   1
  11 -16   0 6.49125 4.34911   1
 -11  16   0 -0.6373 2.01770   3
 -11 -16   0 1.04811 1.21618   3
 -12  16   0 36.1124 3.63388   3
 -12  16   0 39.3208 7.57200   1
 -12 -16   0 39.0567 7.52676   1
 -12 -16   0 27.7662 2.61012   3
  12 -16   0 25.2003 5.67392   1
 -13  16   0 0.52294 5.23586   1
 -13  16   0 4.10780 2.26395   3
 -13 -16   0 -0.0407 1.18669   3
  13  16   0 1.43561 5.69371   1
 -13 -16   0 0.30983 5.70733   1
  13 -16   0 0.84308 4.45149   1
 -14  16   0 41.6849 4.04286   3
  14 -16   0 24.8832 5.60333   1
 -14 -16   0 35.5398 2.73588   3
 -14 -16   0 34.0122 7.84629   1
 -14  16   0 31.6434 6.86718   1
  14  16   0 25.9255 6.77132   1
 -15  16   0 3.57381 2.33960   3
  15  16   0 6.49820 5.73069   1
  15 -16   0 3.48091 4.36574   1
 -15 -16   0 1.72684 7.11127   1
 -15  16   0 7.62047 5.68219   1
 -15 -16   0 1.03372 1.22938   3
 -16  16   0 2.75196 2.32251   3
 -16 -16   0 -1.0890 6.48458   1
  16  16   0 1.80319 6.32220   1
 -16  16   0 1.38360 6.10373   1
  16 -16   0 -2.7522 4.37610   1
 -16 -16   0 1.60597 1.25569   3
 -17  16   0 -0.5869 2.26562   3
 -17 -16   0 2.42580 1.29580   3
 -17  16   0 6.62918 6.61575   1
 -17 -16   0 13.2143 7.66929   1
  17  16   0 -1.4354 6.80228   1
 -18 -16   0 97.6384 11.7288   1
 -18 -16   0 98.1976 4.29887   3
 -18  16   0 104.322 6.20366   3
  18  16   0 82.6820 10.3949   1
 -19 -16   0 -2.6768 1.21853   3
 -19 -16   0 1.06229 9.03617   1
 -19  16   0 -1.0028 2.33133   3
  19  16   0 -5.3133 7.77028   1
 -20  16   0 5.82175 2.71022   3
 -20  16   0 4.78612 2.52283   2
 -20 -16   0 -2.4894 10.3051   1
  20  16   0 -1.1052 8.48096   1
 -21  16   0 2.67649 2.59468   2
 -21 -16   0 -3.9307 11.0350   1
  21  16   0 6.93769 8.61161   1
 -21  16   0 2.55176 2.43964   3
  22  16   0 -4.0787 8.55821   1
 -22  16   0 3.68174 2.61594   3
 -22  16   0 5.43936 2.72989   2
 -23  16   0 3.61758 2.81000   2
 -23  16   0 1.08591 2.44626   3
   0  17   0 4.52429 1.38127   2
   0  17   0 6.79532 2.16946   3
   0 -17   0 0.16508 4.34291   1
   0 -17   0 0.65791 1.45436   3
   0  17   0 3.98049 5.20600   1
  -1  17   0 0.68968 2.01488   3
   1  17   0 0.88227 4.94932   1
  -1 -17   0 -0.6262 1.35441   3
  -1  17   0 -0.4483 3.64162   1
  -1  17   0 0.76882 1.28381   2
  -1 -17   0 5.61785 4.80398   1
   1 -17   0 -6.6307 4.45515   1
   1  17   0 0.31583 1.86838   3
   1  17   0 -1.4465 1.03651   2
   1 -17   0 -2.9955 1.29082   3
  -2  17   0 17.0952 2.05333   2
   2 -17   0 19.4086 5.75846   1
  -2  17   0 11.0000 5.53888   1
   2  17   0 19.2699 2.10904   2
   2  17   0 12.5569 4.87195   1
  -2 -17   0 10.0365 5.68996   1
   2 -17   0 15.9713 2.25228   3
   2  17   0 21.3868 2.69071   3
  -2  17   0 14.3609 2.65592   3
  -2 -17   0 17.7011 2.24205   3
   3  17   0 -0.1731 4.89293   1
   3  17   0 -0.1295 1.78872   3
  -3  17   0 1.44014 2.10651   3
   3 -17   0 -0.2571 4.63505   1
  -3  17   0 -2.5950 4.71886   1
   3 -17   0 -2.0504 1.34464   3
   3  17   0 -0.8784 0.98612   2
  -3  17   0 -0.2965 1.33588   2
  -3 -17   0 -0.2982 1.41174   3
  -3 -17   0 2.25522 3.81359   1
  -4 -17   0 75.0034 3.99409   3
  -4 -17   0 63.9271 8.84194   1
  -4  17   0 69.3907 3.83007   2
  -4  17   0 70.3197 9.03758   1
   4 -17   0 63.0873 4.08974   3
  -4  17   0 72.8022 4.59348   3
   4 -17   0 82.4992 9.58474   1
   4  17   0 93.2380 10.9957   1
   4  17   0 73.2180 4.20163   3
   4  17   0 73.2573 3.06940   2
  -5 -17   0 -6.5932 4.83968   1
   5  17   0 -3.7451 4.63277   1
  -5  17   0 0.18246 1.97511   3
  -5  17   0 1.21221 1.36350   2
  -5  17   0 3.42192 5.09783   1
   5 -17   0 -6.1421 4.04608   1
   5 -17   0 -1.8255 1.47167   3
   5  17   0 -0.9243 0.79272   2
  -5 -17   0 0.87778 1.34633   3
   5  17   0 -0.5292 1.70306   3
   6  17   0 7.29376 1.06454   2
   6  17   0 -1.5812 5.28381   1
  -6  17   0 9.25763 2.33521   3
  -6 -17   0 9.27022 5.50590   1
  -6  17   0 11.8500 1.94634   2
   6  17   0 10.8740 2.13119   3
   6 -17   0 8.60962 4.88430   1
  -6  17   0 0.97142 5.09272   1
  -6 -17   0 9.90886 1.78779   3
  -7  17   0 -7.9853 4.69802   1
   7 -17   0 2.27849 4.56471   1
   7  17   0 -0.1592 1.58462   3
  -7 -17   0 -0.0644 4.83904   1
  -7  17   0 3.07537 2.20086   3
  -7 -17   0 -1.3367 1.19154   3
   7  17   0 0.19099 0.63649   2
   7  17   0 3.87326 5.34721   1
  -7  17   0 0.00437 1.30694   2
   8 -17   0 29.8489 6.52654   1
  -8  17   0 29.5047 6.66529   1
   8  17   0 23.8214 6.65971   1
   8  17   0 33.3847 1.37958   2
  -8 -17   0 27.9604 2.67723   3
  -8  17   0 40.7008 3.86862   3
  -8 -17   0 41.8848 7.74471   1
   8  17   0 36.8682 3.13276   3
  -8  17   0 28.3008 2.98355   2
  -9  17   0 -8.7556 4.81157   1
  -9 -17   0 0.15151 1.19278   3
   9 -17   0 -8.2842 4.47805   1
   9  17   0 -0.2327 1.40344   3
  -9 -17   0 1.13741 5.58416   1
  -9  17   0 -0.0949 2.01265   3
   9  17   0 9.87704 6.21649   1
 -10 -17   0 53.4413 3.27361   3
 -10  17   0 39.9972 7.62155   1
 -10 -17   0 31.4668 7.73561   1
  10  17   0 37.8708 8.29851   1
  10  17   0 50.5939 3.46043   3
  10 -17   0 40.2559 6.98959   1
 -10  17   0 57.3755 4.38730   3
  11 -17   0 -3.0727 4.65932   1
 -11  17   0 -2.0932 6.18914   1
  11  17   0 3.97409 6.25535   1
 -11  17   0 1.48390 2.18141   3
 -11 -17   0 1.85561 5.98287   1
 -12 -17   0 60.6064 9.67265   1
 -12  17   0 62.4065 8.92768   1
 -12  17   0 69.6294 4.90156   3
 -12 -17   0 65.8186 3.60228   3
  12  17   0 67.6618 9.80341   1
  12 -17   0 61.3433 7.85043   1
 -13 -17   0 1.65258 1.26821   3
  13  17   0 4.78651 6.53022   1
 -13 -17   0 -14.258 5.84764   1
 -13  17   0 -2.5797 6.40589   1
  13 -17   0 -2.4565 4.78519   1
 -13  17   0 -1.2829 2.03567   3
 -14 -17   0 1.43706 1.25263   3
  14  17   0 -1.7947 5.80892   1
  14 -17   0 -0.1311 4.86360   1
 -14  17   0 10.8891 7.00582   1
 -14 -17   0 -7.0586 6.34303   1
 -14  17   0 0.74447 2.20360   3
  15 -17   0 -0.2476 5.10824   1
 -15  17   0 5.90642 7.05160   1
 -15  17   0 0.68429 2.27135   3
 -15 -17   0 -0.3716 1.24059   3
  15  17   0 -0.4768 7.15870   1
 -15 -17   0 5.53630 7.45298   1
 -16 -17   0 5.67445 8.51049   1
 -16  17   0 -4.3525 7.12604   1
  16  17   0 9.01662 7.22834   1
 -16 -17   0 -0.5026 1.31525   3
  16 -17   0 -3.1412 5.14418   1
 -16  17   0 2.92285 2.48612   3
 -17 -17   0 -4.1826 1.23558   3
 -17  17   0 -1.6453 2.25879   3
  17  17   0 2.60293 7.78319   1
 -17 -17   0 -0.8971 9.16799   1
 -18 -17   0 61.4915 3.51343   3
 -18  17   0 60.3431 5.05759   3
 -18 -17   0 75.1872 12.4409   1
  18  17   0 51.2648 9.92350   1
 -19 -17   0 -0.8258 10.8750   1
  19  17   0 4.05653 9.40907   1
 -19  17   0 1.87925 2.55004   3
 -20  17   0 2.96510 2.59736   3
 -20 -17   0 -6.6980 11.4406   1
 -20  17   0 0.97049 2.29225   2
  20  17   0 -2.8606 9.58902   1
 -21  17   0 -2.8305 2.26589   2
  21  17   0 1.61942 10.1612   1
 -21  17   0 2.17409 2.59182   3
  22  17   0 14.3491 11.1627   1
 -22  17   0 48.2938 4.87591   3
 -22  17   0 37.7421 4.58591   2
   0  18   0 142.281 5.23433   2
   0  18   0 154.069 6.32754   3
   0 -18   0 148.800 12.7068   1
   0  18   0 139.364 13.1812   1
   0 -18   0 142.533 5.90087   3
   1  18   0 -0.4911 1.04639   2
   1 -18   0 3.52133 5.33175   1
  -1  18   0 -0.5089 1.19201   2
   1  18   0 -1.7831 1.80483   3
   1  18   0 1.64043 5.78972   1
  -1 -18   0 0.95617 4.90007   1
  -1 -18   0 -0.7834 1.30896   3
   1 -18   0 1.08491 1.50614   3
  -1  18   0 1.04518 2.08832   3
  -1  18   0 -2.8199 5.22872   1
  -2  18   0 37.6892 7.93671   1
   2 -18   0 41.1588 8.25077   1
  -2 -18   0 39.2061 7.80530   1
   2  18   0 34.5110 7.85135   1
  -2  18   0 45.0531 4.09662   3
   2  18   0 45.9194 3.83323   3
  -2  18   0 46.0045 3.13048   2
  -2 -18   0 43.9312 3.25578   3
   2  18   0 42.9097 2.72345   2
  -3 -18   0 -0.6987 1.35598   3
   3 -18   0 -3.1598 5.09280   1
   3  18   0 -1.9515 0.93443   2
   3  18   0 -1.2615 5.55824   1
   3  18   0 -2.0199 1.84367   3
  -3 -18   0 -2.1934 5.28255   1
  -3  18   0 -1.5604 1.27379   2
  -3  18   0 0.39265 5.50706   1
  -3  18   0 -2.7738 1.91281   3
  -4  18   0 46.9943 4.04195   3
  -4  18   0 41.8266 3.27362   2
   4 -18   0 44.1544 7.68467   1
  -4 -18   0 46.9602 3.43568   3
  -4  18   0 46.3751 8.07193   1
   4  18   0 46.6902 8.46607   1
   4  18   0 45.9688 2.46797   2
   4  18   0 42.8249 3.73168   3
  -4 -18   0 39.2325 7.82593   1
   5  18   0 -0.4222 5.36911   1
  -5 -18   0 -0.5782 1.26074   3
  -5 -18   0 -3.1940 5.21628   1
   5  18   0 1.28479 0.91534   2
   5  18   0 2.78592 1.92145   3
  -5  18   0 -0.1402 1.31900   2
  -5  18   0 0.99796 2.15575   3
  -5  18   0 6.67906 5.60691   1
   5 -18   0 2.07707 5.69158   1
   6  18   0 20.1453 1.58454   2
  -6 -18   0 13.3387 2.08189   3
  -6  18   0 14.2805 2.18534   2
  -6  18   0 14.8487 2.73319   3
   6 -18   0 8.19482 6.08472   1
  -6  18   0 9.03547 5.90220   1
   6  18   0 15.7257 2.35207   3
  -6 -18   0 7.34358 5.92342   1
   6  18   0 10.8981 6.21094   1
  -7  18   0 -0.7415 2.02426   3
  -7 -18   0 3.32304 1.41721   3
  -7  18   0 -1.9785 1.29225   2
   7  18   0 -0.7570 1.58039   3
   7  18   0 0.42068 5.71323   1
  -7 -18   0 3.06235 6.00335   1
  -7  18   0 0.18289 5.54571   1
   7  18   0 0.03785 0.64502   2
   7 -18   0 6.56098 4.85945   1
  -8 -18   0 12.0448 1.93596   3
   8 -18   0 6.28786 5.25408   1
  -8 -18   0 10.3041 6.77352   1
   8  18   0 11.2066 2.10127   3
   8  18   0 3.64787 6.07164   1
  -8  18   0 8.92008 6.18891   1
  -8  18   0 10.2604 2.60617   3
   8  18   0 11.4694 0.94552   2
   9 -18   0 3.37141 4.87201   1
  -9 -18   0 -2.9434 6.13727   1
   9  18   0 -0.4118 5.79505   1
  -9  18   0 0.06584 5.93690   1
  -9 -18   0 -0.0763 1.21322   3
   9  18   0 -0.7201 1.50030   3
  -9  18   0 1.48941 2.23172   3
  10  18   0 12.0937 6.67843   1
  10 -18   0 9.18625 5.74134   1
  10  18   0 10.4216 2.03933   3
 -10 -18   0 1.61513 7.54604   1
 -10 -18   0 7.91210 1.65071   3
 -10  18   0 4.96734 2.42260   3
 -10  18   0 3.63495 6.82170   1
 -11  18   0 5.68085 6.31032   1
 -11 -18   0 0.12572 1.31661   3
  11  18   0 10.9236 6.82935   1
 -11 -18   0 -3.2577 6.62244   1
  11 -18   0 0.72073 5.38165   1
 -11  18   0 -0.9290 2.08700   3
 -12 -18   0 2.58799 7.35461   1
  12  18   0 12.0389 6.78582   1
 -12 -18   0 4.02980 1.44633   3
 -12  18   0 5.09872 7.40078   1
  12 -18   0 3.63173 5.50375   1
 -12  18   0 -1.5480 2.16204   3
 -13 -18   0 -1.8008 7.42965   1
 -13  18   0 1.64858 6.57561   1
 -13 -18   0 -1.3440 1.28019   3
  13 -18   0 -0.8962 5.69696   1
 -13  18   0 -3.0638 2.09667   3
 -14  18   0 80.1791 10.3474   1
 -14  18   0 64.5902 4.93057   3
 -14 -18   0 46.0842 9.78827   1
  14  18   0 54.3106 9.52291   1
  14 -18   0 50.8722 7.94330   1
 -14 -18   0 51.5594 3.40044   3
  15 -18   0 0.28709 6.02288   1
 -15 -18   0 0.51471 1.37679   3
  15  18   0 -7.3670 8.29346   1
 -15 -18   0 0.74087 7.82754   1
 -15  18   0 -5.7479 7.37470   1
 -15  18   0 3.75080 2.63070   3
 -16 -18   0 8.43917 8.92534   1
  16  18   0 8.27604 8.74081   1
 -17 -18   0 -0.7045 1.35796   3
  17  18   0 -8.6741 9.05360   1
 -17  18   0 2.96342 2.58372   3
 -17 -18   0 14.3671 9.92009   1
 -18 -18   0 -10.252 11.0274   1
 -18  18   0 1.90575 2.48218   3
  18  18   0 7.62618 10.1171   1
  19  18   0 9.41941 10.6407   1
 -19 -18   0 7.98983 12.5116   1
 -20  18   0 -2.0270 2.49474   3
 -20  18   0 3.06548 2.64544   2
  20  18   0 2.58421 11.8255   1
 -21  18   0 2.49863 2.76551   2
 -21  18   0 0.19173 2.54612   3
   0  19   0 -0.3982 6.31445   1
   0 -19   0 1.51792 5.64869   1
   0  19   0 1.28427 2.10676   3
   0  19   0 0.17845 1.24805   2
  -1  19   0 4.40504 6.35175   1
   1  19   0 -2.8703 5.99855   1
  -1  19   0 -1.1657 1.97227   3
   1  19   0 0.59423 1.14721   2
  -1 -19   0 2.72567 5.87144   1
   1  19   0 -2.7354 1.86201   3
  -1  19   0 0.43674 1.22176   2
   1 -19   0 -9.0666 5.18370   1
   2  19   0 175.922 7.04997   3
   2  19   0 175.375 15.4139   1
   2  19   0 175.496 5.84255   2
  -2  19   0 173.077 14.7515   1
  -2 -19   0 158.858 14.2633   1
  -2  19   0 175.471 6.31490   2
  -2  19   0 184.730 7.36118   3
   2 -19   0 186.744 14.5184   1
  -3  19   0 2.27960 2.25693   3
   3  19   0 -6.8039 5.99551   1
   3 -19   0 3.26237 5.75536   1
  -3  19   0 6.94588 6.67823   1
  -3  19   0 -3.0830 1.16843   2
   3  19   0 -0.2842 0.99423   2
   3  19   0 0.36902 1.95745   3
  -3 -19   0 -1.4391 5.85823   1
   4  19   0 0.24363 6.27053   1
   4 -19   0 7.62055 6.07811   1
  -4  19   0 15.0287 7.31979   1
   4  19   0 5.84847 2.18762   3
  -4  19   0 6.20607 2.46163   3
  -4  19   0 6.24917 1.68702   2
  -4 -19   0 4.42533 6.10433   1
   4  19   0 7.52561 1.24953   2
  -5  19   0 -1.1600 1.36133   2
   5 -19   0 6.64325 6.40229   1
   5  19   0 -0.9962 6.12291   1
  -5 -19   0 -0.1485 1.77945   3
   5  19   0 0.57429 0.83774   2
   5  19   0 -1.4952 1.63153   3
  -5  19   0 -5.5737 6.09226   1
  -5  19   0 5.07918 2.35190   3
  -5 -19   0 5.07101 6.03645   1
  -6  19   0 29.4693 3.39032   3
   6 -19   0 25.5565 7.53653   1
   6  19   0 23.1946 7.52221   1
  -6 -19   0 23.2516 2.86316   3
  -6  19   0 23.3787 7.64920   1
   6  19   0 24.3148 1.69724   2
   6  19   0 25.1220 2.81401   3
  -6 -19   0 13.8727 7.22078   1
   7  19   0 0.29799 1.65240   3
  -7 -19   0 1.80163 1.45429   3
   7  19   0 -0.5935 6.23390   1
  -7  19   0 -5.0390 6.08175   1
   7  19   0 0.31448 0.63338   2
  -7  19   0 -1.6205 2.14564   3
  -7 -19   0 9.63107 6.60200   1
   7 -19   0 2.07207 6.18280   1
  -8  19   0 0.89657 2.19247   3
   8  19   0 0.43435 0.46875   2
  -8 -19   0 -12.995 6.38563   1
   8  19   0 -0.2604 1.58622   3
  -8  19   0 10.8918 6.87647   1
  -8 -19   0 1.30789 1.38184   3
   8 -19   0 3.64074 5.76364   1
   8  19   0 0.17080 0.42469   2
   8  19   0 1.89502 6.49467   1
  -9  19   0 2.25206 6.84168   1
  -9 -19   0 -1.5940 6.94578   1
  -9  19   0 -0.0067 2.22783   3
   9  19   0 -0.9360 1.48786   3
   9  19   0 -1.4736 6.59359   1
  -9 -19   0 1.77471 1.43658   3
   9 -19   0 8.83438 6.44451   1
 -10 -19   0 51.1995 10.2531   1
 -10 -19   0 50.6185 3.88320   3
  10  19   0 38.8535 9.81422   1
  10  19   0 51.0060 3.69281   3
 -10  19   0 37.1041 8.89185   1
  10 -19   0 36.4177 7.90575   1
 -10  19   0 55.7767 4.64135   3
  11 -19   0 -5.3474 5.94146   1
 -11  19   0 2.80620 7.94445   1
  11  19   0 -15.486 7.43216   1
 -11  19   0 3.14855 2.47941   3
 -11 -19   0 2.56866 7.88693   1
 -12  19   0 0.03899 7.53772   1
 -12  19   0 3.79584 2.54761   3
 -12 -19   0 8.27652 8.41197   1
  12 -19   0 5.75101 6.45419   1
  12  19   0 -10.414 8.01111   1
 -13 -19   0 4.79656 8.91645   1
  13 -19   0 3.26291 6.87487   1
 -13  19   0 -0.4022 2.45709   3
 -13  19   0 0.23777 8.47263   1
 -14  19   0 11.8702 3.09521   3
 -14 -19   0 18.8299 9.85473   1
  14  19   0 20.8619 9.75200   1
 -15 -19   0 -8.1852 9.41703   1
 -15  19   0 2.64349 2.63363   3
  15  19   0 3.68415 9.53071   1
 -16  19   0 6.62769 2.99780   3
  16  19   0 11.2312 10.1590   1
 -16 -19   0 20.0839 11.7375   1
 -17 -19   0 0.73448 10.7206   1
 -17  19   0 -0.9797 2.45594   3
  17  19   0 -4.9768 10.9089   1
 -18  19   0 10.0169 3.07785   3
  18  19   0 9.29789 11.6368   1
 -18 -19   0 5.06968 12.9930   1
 -19  19   0 3.68957 2.65846   2
  19  19   0 5.74934 20.1943   1
 -19  19   0 -2.2116 2.46423   3
 -20  19   0 27.5781 4.01889   2
 -20  19   0 31.8471 4.31142   3
   0  20   0 137.622 14.7053   1
   0 -20   0 113.987 13.6202   1
   0  20   0 114.173 5.92399   3
   0  20   0 115.640 4.74209   2
  -1  20   0 1.64171 2.15987   3
   1  20   0 -4.4856 6.80190   1
   1  20   0 1.70819 1.29445   2
  -1  20   0 8.19405 6.77957   1
   1  20   0 1.34324 2.10730   3
  -1  20   0 -0.0835 1.21045   2
  -1 -20   0 -1.7842 6.37279   1
  -2  20   0 -3.6925 6.85459   1
  -2 -20   0 -2.6218 6.28160   1
  -2  20   0 -2.2646 2.04498   3
   2  20   0 1.31338 1.11856   2
   2 -20   0 1.89344 6.28478   1
   2  20   0 3.17398 7.09049   1
   2  20   0 1.64459 2.03058   3
  -2  20   0 3.69100 1.47005   2
   3 -20   0 -13.305 5.72727   1
  -3 -20   0 -11.655 6.27612   1
   3  20   0 -5.1817 6.63155   1
  -3  20   0 -3.3648 2.02755   3
   3  20   0 1.96327 2.06177   3
  -3  20   0 5.75815 6.94716   1
   4  20   0 87.7386 5.07624   3
   4  20   0 78.7168 11.2145   1
  -4  20   0 89.3786 11.6889   1
  -4  20   0 99.8986 5.49524   3
   4  20   0 83.6018 3.50454   2
   4 -20   0 81.7700 10.9127   1
  -4  20   0 80.0119 4.26619   2
  -4 -20   0 67.9123 10.9400   1
  -5  20   0 1.44696 7.35349   1
   5  20   0 -9.2399 7.63694   1
  -5  20   0 1.16141 2.28802   3
   5  20   0 -1.5325 0.81591   2
   5 -20   0 -1.4538 5.96745   1
   5  20   0 -0.3787 1.89793   3
  -5 -20   0 -0.9747 6.96821   1
   6  20   0 42.3485 9.29627   1
  -6 -20   0 35.4467 9.47536   1
   6  20   0 44.6228 2.18456   2
  -6  20   0 33.2480 8.59451   1
  -6  20   0 52.8647 4.56211   3
   6  20   0 41.1622 3.66186   3
   6 -20   0 25.0606 8.44958   1
  -7 -20   0 -5.7412 7.36543   1
   7  20   0 0.64225 0.64400   2
  -7  20   0 -2.9137 7.12171   1
  -7  20   0 -1.5369 2.09015   3
   7  20   0 -0.3789 0.61305   2
   7 -20   0 7.15229 7.23411   1
   7  20   0 2.49568 7.44590   1
   7  20   0 1.85971 1.83194   3
  -8 -20   0 130.647 15.0845   1
   8 -20   0 105.234 11.7264   1
   8  20   0 88.1923 12.5109   1
  -8  20   0 107.406 6.04392   3
   8  20   0 121.213 5.46727   3
   8  20   0 103.631 2.81901   2
  -8  20   0 99.4385 12.3120   1
   8  20   0 103.723 2.83038   2
   9  20   0 -3.8350 8.66708   1
  -9  20   0 0.04636 2.29546   3
  -9 -20   0 -6.3314 7.70072   1
   9 -20   0 -1.1582 6.14471   1
  -9  20   0 4.22396 8.78049   1
   9  20   0 -0.7071 1.65369   3
 -10  20   0 21.7150 3.43858   3
 -10 -20   0 29.4997 10.4993   1
 -10  20   0 26.0684 8.72731   1
  10  20   0 25.0963 8.89679   1
  10  20   0 21.6263 2.72518   3
  10 -20   0 16.9644 7.95718   1
  11 -20   0 2.85479 7.48007   1
 -11  20   0 -5.7317 7.77592   1
  11  20   0 -0.9084 7.96005   1
 -11  20   0 -2.4690 2.15290   3
 -11 -20   0 -14.182 8.49803   1
 -12  20   0 -1.3186 2.50431   3
 -12  20   0 -4.1351 9.32856   1
  12  20   0 9.79189 8.64902   1
 -12 -20   0 -3.1808 9.66637   1
 -13 -20   0 -2.3415 9.69800   1
  13  20   0 0.77071 9.56493   1
 -13  20   0 3.89014 2.66094   3
  14  20   0 32.8076 12.9980   1
 -14  20   0 45.3440 4.90161   3
 -14 -20   0 43.1185 13.3509   1
  15  20   0 -2.2337 10.2177   1
 -15  20   0 -0.3458 2.65774   3
 -15 -20   0 -13.256 10.8383   1
  16  20   0 13.6718 11.9296   1
 -16  20   0 13.3393 3.36882   3
 -16 -20   0 6.25453 11.3222   1
  17  20   0 13.7607 13.7019   1
 -18  20   0 23.5465 3.85373   3
 -18  20   0 16.3096 3.27081   2
 -19  20   0 -0.2278 2.74159   3
 -19  20   0 -1.6040 2.37904   2
   0 -21   0 -2.0584 7.48913   1
   0  21   0 3.95691 2.34799   3
   0  21   0 -0.0924 1.21597   2
   1  21   0 -1.2669 7.33639   1
   1 -21   0 -0.2532 7.39464   1
  -1  21   0 0.65139 1.43299   2
  -1 -21   0 12.2224 8.23448   1
  -1  21   0 1.29699 2.32489   3
   1  21   0 -1.2415 1.22059   2
   1  21   0 -0.8667 2.12043   3
  -1  21   0 0.06648 7.81104   1
  -2  21   0 7.08074 2.60402   3
   2  21   0 6.29558 2.42108   3
   2 -21   0 4.95327 7.34646   1
   2  21   0 0.79603 7.73872   1
   2  21   0 3.95725 1.34208   2
  -2 -21   0 -1.4362 7.97912   1
  -2  21   0 6.21698 7.79272   1
  -2  21   0 7.26085 1.77899   2
  -3 -21   0 4.59354 7.70811   1
  -3  21   0 -0.9674 1.41990   2
   3  21   0 -1.4774 0.99309   2
   3  21   0  0.0000 7.61100   1
   3  21   0 2.26102 2.15910   3
   3 -21   0 -0.2848 6.97934   1
  -3  21   0 -2.2447 2.20759   3
  -3  21   0 -6.9885 7.50002   1
   4  21   0 4.39699 2.22872   3
  -4 -21   0 -16.238 7.19009   1
   4 -21   0 7.82349 7.31070   1
  -4  21   0 3.50535 7.62900   1
   4  21   0 -6.4416 7.39929   1
  -4  21   0 0.96062 2.32865   3
   4  21   0 0.09685 1.01026   2
   5  21   0 -0.3632 1.95017   3
   5  21   0 2.75604 7.89339   1
  -5  21   0 0.60175 2.34581   3
   5  21   0 1.05682 0.88806   2
   5 -21   0 7.58112 7.25054   1
  -5 -21   0 4.93389 7.85190   1
  -5  21   0 -4.4067 8.19432   1
   6 -21   0 -14.077 7.71617   1
   6  21   0 -9.6648 7.72774   1
  -6  21   0 9.44508 8.85857   1
   6  21   0 -0.7108 1.75722   3
  -6  21   0 -0.7480 2.34389   3
  -6 -21   0 -2.5966 8.27878   1
   7  21   0 -0.3505 0.55962   2
   7  21   0 0.45547 1.83961   3
  -7 -21   0 0.88241 8.36279   1
   7  21   0 -0.9801 0.60820   2
   7  21   0 1.17642 8.14233   1
  -7  21   0 1.52375 2.49717   3
  -7  21   0 4.31743 8.54795   1
   7 -21   0 -4.3811 8.03945   1
  -8  21   0 3.32355 8.65878   1
   8 -21   0 15.5784 8.36600   1
  -8  21   0 -2.4136 2.23354   3
   8  21   0 0.21449 8.65687   1
  -8 -21   0 -3.3843 9.18044   1
   8  21   0 3.77121 2.04621   3
   9 -21   0 4.60044 7.31277   1
   9  21   0 0.73417 1.85555   3
  -9  21   0 2.69651 2.54157   3
  -9  21   0 -13.282 8.35300   1
  -9 -21   0 -9.9714 9.20073   1
   9  21   0 -10.271 8.44842   1
 -10  21   0 41.2297 4.66393   3
  10  21   0 45.6074 11.1819   1
  10  21   0 49.0634 4.01812   3
 -10  21   0 42.9822 10.7540   1
 -10 -21   0 54.7464 12.1755   1
 -11  21   0 -18.081 11.1070   1
  11  21   0 0.67514 9.47899   1
 -11 -21   0 -5.1296 10.2703   1
 -11  21   0 5.63415 2.88268   3
 -12 -21   0 0.98792 10.7909   1
  12  21   0 10.0982 10.1196   1
 -12  21   0 5.93612 2.92124   3
 -13 -21   0 -15.901 10.7550   1
  13  21   0 7.68908 10.4216   1
 -14  21   0 6.55274 2.99133   3
 -14 -21   0 11.2944 12.2294   1
 -15  21   0 1.68763 2.68300   3
 -15 -21   0 -0.2816 14.4207   1
  15  21   0 9.06609 13.5609   1
 -16  21   0 3.27784 2.79830   3
 -17  21   0 0.56237 2.37255   2
 -17  21   0 2.36038 2.83686   3
   0  22   0 2.10546 1.54246   2
   0  22   0 5.96793 2.59375   3
   0 -22   0 14.1258 9.00809   1
   0  22   0 2.94871 9.09238   1
   1  22   0 0.24926 2.24475   3
  -1  22   0 -0.4964 1.51869   2
  -1  22   0 2.09074 2.35477   3
   1  22   0 1.56824 1.38010   2
  -1 -22   0 0.06096 8.36629   1
   1  22   0 -4.9966 8.85893   1
  -1  22   0 -12.445 8.49245   1
   1 -22   0 14.0574 8.70756   1
   2  22   0 104.352 13.6328   1
  -2  22   0 107.526 7.27129   2
   2  22   0 105.803 4.59227   2
  -2  22   0 121.622 6.49977   3
  -2 -22   0 124.272 14.5843   1
  -2  22   0 108.135 14.0373   1
   2  22   0 118.108 6.08923   3
   2 -22   0 105.228 13.8370   1
  -3  22   0 4.22139 2.59061   3
  -3  22   0 -10.222 8.74277   1
   3 -22   0 -8.8168 8.00436   1
   3  22   0 2.33264 1.14591   2
  -3 -22   0 2.41847 9.16258   1
   3  22   0 -1.4023 8.52471   1
   3  22   0 -1.7544 2.05031   3
   4  22   0 -0.7257 1.94991   3
   4  22   0 4.44653 8.27425   1
   4 -22   0 -1.4035 8.23197   1
   4  22   0 0.04454 0.96943   2
  -4  22   0 -5.0188 2.14350   3
  -4  22   0 2.89026 8.94650   1
  -4 -22   0 3.18792 9.09080   1
   5 -22   0 -0.3696 7.92612   1
  -5  22   0 -3.4424 8.81717   1
   5  22   0 2.74722 2.08354   3
  -5  22   0 2.85115 2.47445   3
  -5 -22   0 -9.0772 8.85983   1
   5  22   0 -6.0847 8.99652   1
   5  22   0 0.12519 0.89519   2
  -6  22   0 -1.4889 2.26697   3
  -6 -22   0 19.6699 9.93353   1
   6 -22   0 -13.842 8.94434   1
   6  22   0 0.58822 9.61533   1
  -6  22   0 3.67512 9.21433   1
   6  22   0 1.22477 2.14206   3
   6  22   0 -0.2146 0.78523   2
   6  22   0 1.07923 0.80523   2
  -7  22   0 2.42814 2.62566   3
   7  22   0 -10.942 9.36505   1
  -7 -22   0 -9.1226 9.91217   1
  -7  22   0 -11.038 9.11101   1
   7 -22   0 -11.348 9.26979   1
   7  22   0 -1.0793 0.55653   2
   7  22   0 1.97413 1.96103   3
   7  22   0 -0.2212 0.56304   2
   8  22   0 0.36372 1.83978   3
  -8 -22   0 -5.3348 10.2014   1
   8  22   0 1.31654 9.41623   1
  -8  22   0 12.0004 9.98670   1
  -8  22   0 1.78286 2.47797   3
  -9  22   0 2.73602 11.3334   1
  -9  22   0 3.68460 2.59961   3
  -9 -22   0 -2.2319 10.4741   1
   9  22   0 -0.5587 1.73603   3
   9  22   0 14.9596 10.2463   1
 -10 -22   0 1.29729 12.7165   1
 -10  22   0 20.5159 3.67782   3
  10  22   0 8.83095 2.42735   3
  10  22   0 -3.0420 10.7800   1
 -11  22   0 -1.0361 2.67798   3
 -11 -22   0 -2.1033 11.6828   1
  11  22   0 13.6055 12.5729   1
  12  22   0 58.1153 14.6521   1
 -12 -22   0 24.5738 13.6189   1
 -12  22   0 32.4924 4.32362   3
  13  22   0 11.8492 13.8364   1
 -13 -22   0 6.79768 13.8729   1
 -14  22   0 2.39216 2.90323   3
 -15  22   0 -0.1708 2.79737   3
 -16  22   0 14.5086 3.30983   2
 -16  22   0 25.3663 4.12234   3
   0  23   0 12.0295 10.2974   1
   0 -23   0 4.10767 9.46631   1
   1  23   0 -2.4773 2.23136   3
   1  23   0 -4.1742 10.0067   1
  -1  23   0 -3.6794 9.89133   1
  -1 -23   0 4.02385 9.38304   1
   1  23   0 1.05782 1.37056   2
  -1  23   0 1.35648 2.38751   3
   1 -23   0 -9.8319 9.31346   1
  -2  23   0 94.4847 5.74114   3
   2  23   0 80.7923 5.49564   3
   2 -23   0 58.0017 12.1172   1
   2  23   0 65.5237 12.7287   1
  -2  23   0 77.8239 13.7968   1
   2  23   0 79.5688 3.94035   2
  -2 -23   0 63.6879 12.8956   1
   3  23   0 -1.5221 1.21390   2
  -3  23   0 -1.9253 2.29633   3
   3  23   0 -14.344 9.98838   1
  -3  23   0 -0.3555 10.3542   1
   3 -23   0 -8.3701 9.11775   1
  -3 -23   0 20.3081 11.1722   1
   3  23   0 -2.9884 2.05278   3
  -4  23   0 15.9531 3.30623   3
   4  23   0 15.1568 1.63355   2
   4  23   0 10.8901 2.76137   3
   4  23   0 11.5594 1.61315   2
  -4  23   0 -1.6317 10.3778   1
   4 -23   0 10.8657 11.1963   1
  -4 -23   0 39.2218 11.4834   1
   4  23   0 27.0533 10.8743   1
  -5  23   0 -12.633 10.5431   1
   5  23   0 1.65578 10.8039   1
   5  23   0 -0.8573 0.87386   2
   5  23   0 -0.8200 0.92841   2
   5 -23   0 -3.0282 9.85691   1
  -5 -23   0 -8.3119 10.9550   1
  -5  23   0 0.75433 2.56838   3
   5  23   0 -1.5527 1.96989   3
   6  23   0 92.9263 5.42215   3
   6  23   0 84.9345 3.04077   2
  -6 -23   0 61.6654 13.6405   1
   6  23   0 80.7183 3.08008   2
   6  23   0 94.6831 14.9706   1
  -6  23   0 91.0307 5.95559   3
  -6  23   0 78.5291 14.3776   1
  -7  23   0 -0.0773 2.44360   3
   7  23   0 0.54287 0.57532   2
  -7 -23   0 -8.8058 11.6051   1
  -7  23   0 22.9155 11.5637   1
   7  23   0 0.04318 0.52642   2
   7  23   0 -4.1005 10.8388   1
   7  23   0 1.50095 2.08810   3
   8  23   0 8.77205 2.29634   3
  -8 -23   0 7.20116 12.4989   1
  -8  23   0 3.86078 2.72535   3
   8  23   0 5.35804 11.9701   1
   9  23   0 17.3258 12.5995   1
  -9 -23   0 9.12502 13.1983   1
 -10 -23   0 44.9584 15.5177   1
 -10  23   0 41.1570 4.71665   3
  10  23   0 37.1137 14.0776   1
  10  23   0 38.4138 3.99064   3
 -11  23   0 1.12088 2.93467   3
 -11 -23   0 -20.215 14.5734   1
  11  23   0 -8.9313 15.1435   1
 -12  23   0 9.63883 3.37521   3
 -12 -23   0 5.23924 15.0600   1
 -13  23   0 -1.9933 2.68086   3
 -14  23   0 3.08708 3.05280   3
   0  24   0 3.23076 11.7299   1
   0  24   0 0.26760 2.35050   3
   0 -24   0 -5.2354 11.5027   1
  -1  24   0 -11.635 11.7696   1
   1  24   0 16.5856 11.9140   1
  -1 -24   0 9.32481 11.7559   1
   1 -24   0 3.39518 11.2204   1
   2 -24   0 16.3245 11.5617   1
   2  24   0 4.88981 2.57231   3
   2  24   0 4.33197 1.62542   2
   2  24   0 1.21594 12.1548   1
  -2  24   0 1.01660 2.50608   3
  -2  24   0 -14.833 11.2706   1
  -2 -24   0 10.6293 11.5772   1
   3 -24   0 3.70533 22.3917   1
   3  24   0 -0.7763 1.39869   2
   3  24   0 -3.0355 2.05191   3
  -3  24   0 -2.8940 2.36311   3
   3  24   0 -0.6438 1.07076   2
  -3  24   0 -7.3087 11.6126   1
  -3 -24   0 -3.8580 11.8460   1
   3  24   0 -12.116 11.8251   1
  -4  24   0 4.91495 2.80440   3
   4  24   0 5.41952 2.47094   3
   4  24   0 -5.0363 12.8803   1
   4  24   0 3.37481 1.51802   2
  -4  24   0 11.6249 12.3096   1
   4  24   0 1.19794 1.09489   2
  -4 -24   0 -21.900 12.4341   1
   5  24   0 17.8953 12.9079   1
  -5  24   0 -4.8547 13.7078   1
   5  24   0 1.60490 2.11482   3
  -5  24   0 -1.3091 2.53805   3
   5  24   0 1.41370 1.58337   2
  -5 -24   0 12.8994 12.7692   1
   5  24   0 1.48216 0.96064   2
   6  24   0 19.0275 2.98562   3
   6  24   0 13.2657 1.47062   2
  -6  24   0 20.3376 3.61147   3
   6  24   0 31.8464 13.3856   1
  -6  24   0 13.3697 16.7107   1
  -6 -24   0 -4.1652 13.7645   1
   7  24   0 -1.5916 2.00110   3
  -7 -24   0 25.0208 14.2726   1
   7  24   0 -18.353 14.7807   1
  -7  24   0 3.27845 2.91246   3
  -8  24   0 17.3848 3.54636   3
  -8 -24   0 25.6878 15.1738   1
   8  24   0 23.6315 3.24582   3
   8  24   0 41.2183 15.4155   1
   9  24   0 -43.112 14.2386   1
  -9  24   0 1.17396 2.70002   3
  -9 -24   0 20.1906 15.4928   1
   9  24   0 0.02982 1.99665   3
 -10 -24   0 10.5812 18.2792   1
 -10  24   0 1.81879 2.88163   3
  10  24   0 0.34278 1.94297   3
 -11  24   0 2.56498 2.82749   3
 -12  24   0 -0.7567 2.75862   3
   0  25   0 -22.026 14.1980   1
   0  25   0 -1.7911 1.36260   2
   0  25   0 -2.3356 2.22163   3
   1  25   0 0.81707 1.40821   2
   1  25   0 6.66959 14.3652   1
  -1  25   0 2.21408 2.51693   3
  -1  25   0 -6.2878 16.2982   1
   1  25   0 -1.0627 2.23069   3
  -1 -25   0 12.1963 13.3946   1
   2  25   0 10.9083 2.92724   3
  -2  25   0 12.1323 3.09148   3
   2  25   0 13.8122 1.83322   2
  -2 -25   0 -2.5131 13.7219   1
   2  25   0 23.2578 16.8440   1
  -2  25   0 2.81994 14.7157   1
   3  25   0 -9.6425 14.7505   1
  -3  25   0 17.8007 14.6789   1
   3  25   0 0.13892 2.30506   3
  -3  25   0 -3.1757 2.52183   3
   3  25   0 -0.8608 1.15068   2
  -3 -25   0 -1.1775 14.6027   1
  -4 -25   0 18.4435 14.5045   1
   4  25   0 34.4545 2.47493   2
  -4  25   0 33.2983 4.20827   3
  -4  25   0 2.43096 14.4643   1
   4  25   0 40.6389 4.35765   3
   4  25   0 28.2803 15.7076   1
   5  25   0 0.86648 2.19149   3
   5  25   0 11.3888 15.4268   1
  -5  25   0 2.37070 2.83071   3
  -5 -25   0 -30.597 15.1659   1
   5  25   0 -0.2515 0.95033   2
   6  25   0 -14.295 15.6023   1
   6  25   0 3.78800 2.29599   3
  -6 -25   0 45.0101 16.3501   1
   6  25   0 9.36036 1.53850   2
  -6  25   0 8.46801 3.17290   3
  -7  25   0 4.20394 2.96370   3
  -7 -25   0 -18.617 16.2963   1
   7  25   0 1.19496 2.15893   3
   7  25   0 18.1037 23.3033   1
  -8 -25   0 31.8112 17.6659   1
   9  25   0 -0.0684 1.98320   3
  -9  25   0 4.33475 3.13413   3
 -10  25   0 16.2796 3.74407   3
   0  26   0 40.0950 4.39597   3
   0  26   0 42.5645 20.8830   1
   0  26   0 44.4515 3.35978   2
  -1  26   0 -1.5078 2.38371   3
   1  26   0 -3.4989 17.9600   1
   1  26   0 -0.1154 1.42624   2
  -1  26   0 -0.6967 1.47845   2
  -1  26   0 26.2476 18.4743   1
   1  26   0 2.90778 2.57416   3
   2  26   0 -5.0070 18.6003   1
   2  26   0 5.36790 2.60475   3
  -2  26   0 0.49225 2.59255   3
  -2  26   0 -4.5466 30.4127   1
  -2  26   0 0.65074 1.59466   2
   2  26   0 0.95649 1.36887   2
   3  26   0 1.84621 1.26220   2
  -3  26   0 2.15502 2.62407   3
   3  26   0 6.37481 18.2572   1
  -3  26   0 -1.8305 1.48990   2
   3  26   0 -1.9044 2.09370   3
  -4  26   0 4.38377 2.93732   3
  -4 -26   0 -6.0725 20.6007   1
   4  26   0 -2.9497 2.10187   3
   4  26   0 -21.868 25.2667   1
   4  26   0 0.79952 1.16780   2
  -4  26   0 3.01427 1.81946   2
  -5  26   0 0.30689 2.73221   3
  -5 -26   0 -8.1055 17.6475   1
   5  26   0 -1.6883 2.10688   3
  -5  26   0 -0.0895 1.83379   2
  -6  26   0 16.0864 3.48009   3
  -6  26   0 9.85436 2.49620   2
  -6 -26   0 18.1260 18.9687   1
   6  26   0 6.56940 2.49397   3
  -2   0  -1 -0.6228 0.28557   1
  -2   0  -1 -0.0258 0.14681   2
  -2   0   1 0.15450 0.16773   2
  -2   0  -1 0.13114 0.10885   3
   2   0   1 -0.0727 0.21943   1
   2   0  -1 -0.0730 0.12285   2
  -2   0   1 0.31952 0.23984   1
   2   0   1 0.58864 0.21380   2
  -2   0   1 -0.0539 0.20447   1
  -3   0   1 0.90923 0.31288   2
   3   0  -1 0.39327 0.26622   2
   3   0   1 0.62375 0.34441   2
  -3   0  -1 0.89530 0.50794   1
  -3   0  -1 0.43785 0.30441   2
  -4   0  -1 1.10465 0.63296   1
  -4   0   1 0.27204 0.36637   2
  -4   0  -1 0.35853 0.40937   2
  -5   0   1 -0.3222 0.36363   2
  -5   0  -1 0.31176 0.41641   2
  -5   0  -1 0.12593 0.58270   1
  -6   0  -1 0.15476 0.46819   2
  -6   0   1 0.58795 0.45580   2
  -6   0  -1 -0.6973 0.56277   1
  -6   0   1 0.38952 0.30525   1
  -7   0  -1 -0.9395 0.65037   1
  -7   0   1 0.14608 0.47482   2
  -7   0   1 -0.0447 0.36486   1
  -7   0  -1 0.07612 0.52163   2
  -8   0   1 0.57962 0.49505   1
  -8   0   1 0.78089 0.61323   2
  -8   0  -1 -0.3688 0.61392   2
  -8   0  -1 0.35308 0.85751   1
  -9   0  -1 0.47479 0.92265   1
  -9   0  -1 0.04394 0.66825   2
  -9   0   1 0.36832 0.55364   1
  -9   0   1 -0.2053 0.65799   2
 -10   0   1 -0.4607 0.59009   1
 -10   0   1 0.66820 0.62926   2
 -10   0  -1 0.18676 0.70120   2
 -10   0  -1 2.01616 1.02956   1
 -11   0  -1 1.16388 1.06329   1
 -11   0   1 -0.2027 0.64551   1
 -11   0  -1 -0.1932 0.72836   2
 -11   0   1 0.68343 0.68478   2
 -12   0  -1 1.14313 0.84737   2
 -12   0   1 0.27749 0.75113   1
 -12   0  -1 1.42898 1.19503   1
 -12   0   1 0.20952 0.76659   2
 -13   0   1 0.42390 0.84926   2
 -13   0  -1 1.52480 1.23043   1
 -13   0  -1 -0.3807 0.86358   2
 -13   0   1 0.67759 0.80787   1
 -14   0   1 -0.0837 0.84122   1
 -14   0  -1 -0.0808 0.96112   2
 -14   0   1 1.11973 1.01094   2
 -14   0  -1 -3.0620 1.16826   1
 -15   0   1 -0.0446 0.86179   1
 -15   0  -1 1.77819 1.48451   1
 -15   0  -1 1.35303 1.02329   2
 -15   0   1 -0.0493 0.97894   2
 -15   0  -1 -0.3542 1.07647   2
 -15   0   1 0.35958 1.07510   2
 -16   0  -1 0.77360 1.11145   2
 -16   0   1 -0.5117 1.01528   2
 -16   0  -1 -0.3192 1.17548   2
 -16   0  -1 0.99341 1.52498   1
 -16   0   1 -0.6254 0.76691   1
 -16   0   1 -0.3821 1.10423   2
 -17   0  -1 2.24991 1.14034   2
 -17   0  -1 0.37971 1.22100   2
 -17   0  -1 0.89218 1.01527   3
 -17   0   1 -0.4246 1.10444   2
 -17   0   1 -1.1997 1.12226   2
 -17   0  -1 0.13766 1.58008   1
 -18   0  -1 -0.5764 1.51790   1
 -18   0  -1 0.80712 1.18066   2
 -18   0   1 1.71936 1.30128   2
 -18   0  -1 2.02988 1.33538   2
 -18   0  -1 -0.2815 0.99916   3
 -18   0   1 -1.5750 1.03206   2
 -19   0  -1 -0.1055 1.00007   3
 -19   0  -1 3.69650 1.52259   1
 -19   0  -1 0.22408 1.09185   2
 -19   0   1 -1.6531 1.06250   2
 -19   0  -1 -0.3082 1.20136   2
 -19   0   1 0.45486 1.21482   2
 -19   0  -1 2.77959 1.56341   1
 -20   0  -1 0.68056 1.39676   2
 -20   0  -1 -1.1972 1.37352   1
 -20   0   1 -1.8699 1.07686   2
 -20   0  -1 -0.2332 1.10698   3
 -20   0  -1 0.59535 1.43761   1
 -20   0   1 -0.2130 1.30825   2
 -20   0  -1 0.55916 1.12865   2
 -21   0  -1 -0.9129 1.06835   3
 -21   0  -1 -1.0188 1.04671   2
 -21   0   1 1.57501 1.23283   2
 -21   0   1 -0.7394 1.29792   2
 -21   0   1 1.42869 1.30890   3
 -21   0  -1 1.67104 1.51385   2
 -22   0  -1 -0.8405 1.46276   2
 -22   0   1 -0.0842 1.48504   2
 -22   0  -1 0.73839 1.24275   3
 -22   0   1 0.12594 1.35991   3
 -22   0   1 2.39566 1.41758   2
 -22   0  -1 1.60285 1.35073   2
 -23   0   1 0.32947 1.46866   2
 -23   0  -1 1.86468 1.26566   3
 -23   0   1 2.67852 1.43217   2
 -23   0  -1 3.32383 1.63230   2
 -23   0  -1 2.18430 1.61556   2
 -23   0   1 -0.5098 1.22827   3
 -24   0  -1 0.76356 1.32147   3
 -24   0   1 1.81147 1.39231   3
 -24   0  -1 -1.3993 1.54573   2
 -24   0   1 2.90510 1.69470   2
 -25   0   1 -1.4443 1.36666   3
 -25   0  -1 -0.1787 1.30234   3
 -25   0   1 -0.7248 1.48773   2
 -25   0  -1 0.97172 1.63302   2
 -26   0  -1 0.40034 1.37499   3
 -26   0  -1 1.06372 1.72225   2
 -26   0   1 -0.6874 1.48448   3
 -26   0   1 1.95109 1.71893   2
 -27   0   1 -2.7415 1.47068   3
 -27   0   1 0.01860 1.69617   2
 -27   0  -1 1.38651 1.42050   3
 -27   0  -1 -1.7135 1.75042   2
 -28   0  -1 2.72976 1.46233   3
 -28   0   1 -0.3164 1.77920   2
 -28   0  -1 0.06792 1.71490   2
 -28   0   1 -1.3270 1.48120   3
 -29   0   1 -0.9227 1.81777   2
 -29   0  -1 0.82860 1.48625   3
 -29   0  -1 0.28763 1.97240   2
 -29   0   1 -1.6406 1.52962   3
   1  -1   1 -0.2496 0.33581   1
   1   1  -1 0.02015 0.13000   3
   1  -1  -1 -0.1668 0.12730   2
  -1   1  -1 -0.1838 0.10280   2
  -2  -1  -1 903.308 23.5434   1
  -2   1   1 1018.26 23.1571   1
  -2  -1   1 948.867 23.3770   1
  -2   1  -1 1040.82 23.5168   1
   3   1  -1 3.36672 0.59766   1
  -3   1   1 3.32807 0.46962   1
  -3   1   1 4.20671 0.50551   2
  -3  -1  -1 3.10124 0.36854   2
  -3  -1  -1 1.98987 0.71233   1
   3  -1   1 3.63169 0.40336   3
  -3  -1   1 3.13943 0.65641   1
   3  -1  -1 2.12365 0.43892   2
   3   1   1 4.74145 0.52596   2
  -3  -1   1 3.73598 0.38889   2
  -3   1  -1 4.74345 0.50831   3
  -3   1  -1 3.88859 0.71221   1
   3   1   1 2.59130 0.68869   1
  -4   1   1 307.399 7.69272   2
   4   1  -1 326.797 8.00138   1
  -4   1   1 305.621 7.54084   1
  -4  -1  -1 306.392 7.57955   2
  -4  -1  -1 307.516 8.57512   1
   4   1   1 310.887 8.42035   1
  -4  -1   1 320.725 7.49765   2
   4   1   1 311.912 7.58950   2
  -4  -1   1 314.428 8.19568   1
   4  -1  -1 305.964 7.68705   2
  -4   1  -1 317.657 7.58914   3
  -5   1   1 331.696 8.12997   2
  -5  -1  -1 323.775 8.00176   2
  -5  -1  -1 332.378 9.05352   1
   5   1  -1 334.878 8.12894   1
  -5  -1   1 322.418 7.90890   2
   5   1   1 320.930 8.74921   1
  -5  -1   1 327.913 8.58564   1
  -5   1  -1 316.590 7.97439   3
  -6  -1  -1 210.638 5.55083   2
  -6   1   1 217.060 5.67667   2
  -6  -1  -1 214.007 6.58638   1
  -6  -1   1 214.307 5.47293   2
  -6  -1   1 215.282 6.10116   1
   6   1   1 221.614 6.20078   1
  -7  -1  -1 93.2853 3.78968   1
  -7   1   1 95.4779 2.99525   2
  -7  -1  -1 90.9305 2.86358   2
  -7  -1   1 94.7314 2.79671   2
  -7  -1   1 94.0041 3.36815   1
  -8   1   1 258.671 6.86284   2
  -8  -1  -1 250.614 6.73654   2
  -8  -1  -1 257.950 7.82467   1
  -8  -1   1 262.798 7.31124   1
  -8  -1   1 257.752 6.66537   2
  -9  -1  -1 14.6351 1.76539   1
  -9  -1  -1 16.1015 1.35999   2
  -9   1   1 14.4176 1.43654   2
  -9  -1   1 18.2698 1.28998   2
  -9  -1   1 17.0728 1.77024   1
  -9   1  -1 17.8724 1.83036   1
 -10  -1  -1 213.438 6.06773   2
 -10  -1  -1 238.763 7.38221   1
 -10   1   1 218.545 6.18591   2
 -10  -1   1 217.950 6.62465   1
 -10   1  -1 217.643 6.26922   2
 -10   1  -1 216.554 6.70880   1
 -10  -1   1 218.008 6.01134   2
 -11  -1  -1 48.9242 2.19721   2
 -11   1   1 52.9403 2.36303   2
 -11  -1  -1 51.8360 3.17499   1
 -11   1  -1 43.8522 2.68224   1
 -11  -1   1 42.8111 2.05114   2
 -11   1  -1 46.5605 2.32446   2
 -11  -1   1 41.1710 2.53465   1
 -12   1   1 71.8912 3.01859   2
 -12  -1  -1 72.2443 4.02794   1
 -12  -1  -1 74.7933 2.97484   2
 -12   1  -1 79.9201 3.59792   1
 -12   1  -1 77.3882 3.18801   2
 -12  -1   1 75.7835 2.88510   2
 -12  -1   1 77.9362 3.46257   1
 -13  -1  -1 23.5413 1.90247   2
 -13  -1  -1 25.9838 2.83859   1
 -13   1   1 19.4361 1.81944   2
 -13  -1   1 24.2088 1.78834   2
 -13  -1   1 21.6194 1.71515   2
 -13   1  -1 26.8127 2.09160   2
 -13  -1   1 25.9444 2.29196   1
 -13   1  -1 22.1082 2.33305   1
 -14   1   1 -0.5226 0.96157   2
 -14  -1  -1 2.16123 1.60520   1
 -14  -1  -1 0.64221 1.01338   2
 -14   1  -1 -0.1995 1.23819   1
 -14   1  -1 0.18846 0.83259   3
 -14   1  -1 0.70326 1.05046   2
 -14  -1   1 0.02889 0.89154   2
 -14  -1   1 0.51426 1.17624   1
 -14   1  -1 0.48479 1.11348   2
 -14  -1   1 -0.5384 0.89465   2
 -15  -1  -1 10.3123 1.45840   2
 -15  -1  -1 9.24514 2.01059   1
 -15  -1  -1 9.60066 1.46018   2
 -15   1   1 8.94372 1.50245   2
 -15  -1   1 9.13697 1.39614   2
 -15  -1   1 8.22464 1.59016   1
 -15   1  -1 7.61328 1.57582   2
 -15  -1   1 7.53133 1.30383   2
 -15   1  -1 8.24553 1.62372   1
 -15   1  -1 8.04160 1.63464   1
 -15   1  -1 7.40560 1.26449   3
 -15   1  -1 7.84820 1.44532   2
 -16   1   1 30.8453 2.60684   2
 -16   1   1 28.0158 2.47365   2
 -16  -1  -1 36.3760 3.57862   1
 -16  -1  -1 29.5513 2.41879   2
 -16  -1  -1 30.1916 2.31922   2
 -16  -1   1 27.2824 2.34230   2
 -16  -1   1 28.7637 2.21014   2
 -16   1  -1 28.1923 2.61573   2
 -16   1  -1 29.5249 2.20805   3
 -16   1  -1 23.9464 2.74676   1
 -16   1  -1 27.2411 2.71716   1
 -16   1  -1 26.9699 2.40713   2
 -16  -1   1 26.5376 2.60519   1
 -17   1   1 82.9543 3.88747   2
 -17   1   1 84.0631 3.87817   2
 -17  -1  -1 83.4710 3.72372   2
 -17  -1  -1 81.5955 4.79784   1
 -17  -1  -1 84.6645 3.78771   2
 -17  -1   1 79.8062 3.63097   2
 -17   1  -1 86.0552 3.92384   2
 -17  -1   1 88.8652 3.87189   1
 -17   1  -1 79.2451 3.95457   1
 -17   1  -1 85.5846 3.57515   3
 -17  -1   1 86.0237 3.73752   2
 -17   1  -1 83.6298 3.98324   2
 -17   1  -1 91.7523 4.15572   1
 -18  -1  -1 19.9013 2.54353   1
 -18   1   1 14.2797 1.96561   2
 -18   1   1 19.0085 2.05780   2
 -18  -1  -1 16.1238 1.91245   2
 -18  -1  -1 14.9201 1.79150   2
 -18   1  -1 13.6106 1.85700   2
 -18  -1   1 13.8765 1.68041   1
 -18   1  -1 9.42138 1.49775   3
 -18   1  -1 12.1905 1.89690   2
 -18  -1   1 14.3959 1.75747   2
 -18   1  -1 13.7862 1.74000   1
 -18   1  -1 11.9034 1.83270   1
 -18  -1   1 15.1404 1.83583   2
 -19  -1  -1 -1.5255 1.81972   1
 -19   1   1 0.78840 1.19292   3
 -19  -1  -1 0.49517 1.25318   2
 -19   1   1 -0.3062 1.19802   2
 -19   1   1 -1.1639 1.22728   2
 -19  -1  -1 0.64902 1.19540   2
 -19  -1  -1 -0.8040 0.95636   3
 -19   1  -1 -0.5839 1.35761   2
 -19  -1   1 0.25555 1.09163   2
 -19  -1   1 -0.5602 1.03613   1
 -19   1  -1 -0.9373 1.09889   2
 -19   1  -1 -0.3873 1.19468   1
 -19  -1   1 -0.8314 1.16292   2
 -19   1  -1 0.01003 1.29618   1
 -19   1  -1 -0.5355 1.10300   3
 -20  -1  -1 12.0453 1.71619   2
 -20  -1  -1 13.1674 1.92988   2
 -20  -1  -1 12.3717 1.58646   3
 -20   1   1 11.1694 1.86227   2
 -20  -1  -1 14.3573 2.24581   1
 -20   1   1 14.4482 2.09277   2
 -20   1   1 12.4837 1.88727   3
 -20   1  -1 14.8814 2.00572   2
 -20   1  -1 14.5961 2.11159   2
 -20   1  -1 13.6378 1.80608   3
 -20  -1   1 15.7994 1.82274   2
 -20  -1   1 10.6962 1.68109   2
 -21   1   1 1.75758 1.52452   2
 -21   1   1 1.44280 1.32890   2
 -21  -1  -1 0.40304 1.30963   2
 -21   1   1 1.71757 1.32505   3
 -21  -1  -1 -0.8390 1.66327   1
 -21  -1  -1 1.67786 1.17824   3
 -21  -1  -1 0.82999 1.79014   1
 -21  -1  -1 -0.2481 1.13946   2
 -21  -1   1 -1.8605 1.26705   2
 -21   1  -1 -0.0266 1.24516   2
 -21   1  -1 0.67046 1.16935   3
 -21   1  -1 0.53239 1.58717   2
 -21  -1   1 0.34909 1.17857   2
 -22   1   1 9.98316 2.01376   2
 -22  -1  -1 8.03750 1.65929   1
 -22  -1  -1 9.00621 1.66052   1
 -22  -1  -1 9.96294 1.69794   3
 -22  -1  -1 11.6713 1.78148   2
 -22   1   1 8.86880 1.83602   2
 -22   1   1 10.2010 1.90614   3
 -22  -1  -1 8.88116 1.89665   2
 -22   1  -1 9.88703 1.74161   3
 -22   1  -1 9.14785 1.83523   2
 -22   1  -1 11.3661 2.11500   2
 -22  -1   1 8.58636 1.78405   2
 -22  -1   1 8.66456 1.74138   2
 -22  -1   1 9.30325 1.74660   3
 -23   1   1 3.08377 1.51872   3
 -23  -1  -1 1.78753 1.60878   2
 -23  -1  -1 0.73530 1.21384   3
 -23  -1  -1 2.47097 1.43496   2
 -23   1   1 1.18201 1.56082   2
 -23   1  -1 3.43013 1.68234   2
 -23  -1   1 3.02541 1.40098   3
 -23  -1   1 3.81217 1.60691   2
 -23  -1   1 -0.7653 1.15141   2
 -23   1  -1 2.30389 1.36438   3
 -24   1   1 26.9395 2.86613   2
 -24   1   1 30.4698 2.90607   3
 -24  -1  -1 35.1317 3.09172   2
 -24  -1  -1 24.8031 2.54351   3
 -24   1  -1 26.1839 2.65222   3
 -24   1  -1 22.5417 2.77715   2
 -24  -1   1 24.3626 2.66840   2
 -24  -1   1 24.1077 2.65888   3
 -24  -1   1 26.7453 2.90424   2
 -25  -1  -1 8.97899 1.95893   2
 -25   1   1 8.86801 1.95592   3
 -25   1   1 11.9843 2.15142   2
 -25  -1  -1 7.24253 1.63001   3
 -25  -1   1 7.34617 1.94430   2
 -25  -1   1 7.60859 1.76294   3
 -25   1  -1 9.00255 1.78642   3
 -25   1  -1 7.25461 2.20283   2
 -26  -1  -1 51.5075 3.29627   3
 -26  -1  -1 48.8840 3.88772   2
 -26   1   1 53.9247 3.78928   3
 -26   1   1 58.1009 4.09713   2
 -26  -1   1 47.0333 3.71609   2
 -26  -1   1 54.8481 3.59439   3
 -26   1  -1 49.6960 3.93950   2
 -26   1  -1 48.2958 3.34698   3
 -27   1   1 0.21782 1.65688   3
 -27  -1  -1 4.37854 1.94866   2
 -27   1   1 4.03096 2.00074   2
 -27  -1  -1 1.95850 1.40658   3
 -27  -1   1 0.13999 1.70167   2
 -27   1  -1 -2.0278 1.41822   3
 -27  -1   1 0.57274 1.56430   3
 -27   1  -1 1.96225 2.02671   2
 -28  -1  -1 1.71844 1.82989   2
 -28   1   1 1.35478 1.71176   3
 -28   1   1 2.01752 1.90284   2
 -28  -1  -1 2.68604 1.43218   3
 -28  -1   1 1.84945 1.59424   3
 -28  -1   1 1.69244 1.77082   2
 -28   1  -1 -1.1357 1.77375   2
 -28   1  -1 -0.7807 1.35786   3
 -29   1   1 29.2518 3.30603   2
 -29   1   1 23.0278 2.71669   3
 -29  -1  -1 35.7894 3.54387   2
 -29  -1  -1 22.5513 2.38677   3
 -29   1  -1 28.1775 2.91514   3
 -29  -1   1 29.0585 3.09889   3
 -29   1  -1 31.7153 3.42970   2
   0  -2   1 45.6277 2.27984   1
   0   2   1 51.0748 1.44651   2
   0   2   1 45.9682 2.31664   1
   0  -2   1 54.2136 1.53228   3
   0  -2  -1 50.0941 1.43283   3
  -1  -2  -1 521.552 13.5657   1
  -1   2   1 520.094 12.2984   2
  -1   2   1 519.357 13.3572   1
  -1   2  -1 525.215 13.4626   1
  -1  -2   1 524.966 13.5033   1
  -1  -2   1 520.937 12.2928   3
   1  -2  -1 512.450 12.2958   3
  -2  -2  -1 1357.14 33.0288   1
   2  -2   1 1289.04 32.6427   1
  -2   2   1 1386.40 32.6222   1
  -2  -2   1 1373.90 32.9159   1
  -2   2  -1 1402.61 32.8248   1
   3  -2   1 667.570 16.8820   1
  -3  -2  -1 675.215 17.3071   1
   3  -2   1 677.154 15.9073   3
  -3   2   1 701.277 16.0084   2
  -3   2   1 674.733 16.6761   1
  -3  -2   1 652.611 15.8591   3
  -3   2  -1 658.208 16.9373   1
   3   2   1 662.215 15.7294   2
  -3   2  -1 682.557 15.9155   3
  -3  -2   1 674.270 17.1288   1
   3  -2  -1 670.793 16.5326   1
   3  -2  -1 678.679 15.9954   2
  -4  -2  -1 27.7125 2.17460   1
  -4   2   1 32.0029 1.70701   1
   4  -2   1 28.1323 1.21676   3
  -4  -2  -1 28.3050 0.99338   3
   4  -2   1 31.9029 1.86273   1
   4   2  -1 30.7106 2.03663   1
  -4  -2  -1 29.0864 1.10385   2
  -4   2   1 29.5634 1.35306   2
   4  -2  -1 29.0773 1.44617   1
  -4   2  -1 31.5888 1.94278   1
   4   2   1 30.7552 1.11268   2
  -4  -2   1 29.7907 0.93736   2
   4  -2  -1 32.9796 1.38218   2
  -4   2  -1 27.2654 1.22330   3
  -4  -2   1 34.8699 2.14469   1
   4   2   1 31.2136 2.10485   1
  -5  -2  -1 82.3419 2.41194   2
  -5   2   1 87.8383 2.94638   1
  -5   2   1 86.5937 2.68606   2
  -5  -2  -1 81.8786 3.68620   1
   5   2  -1 83.9376 3.31918   1
  -5   2  -1 85.0613 3.30604   1
   5   2   1 90.2054 3.69431   1
  -5   2  -1 82.5338 2.54667   3
   5   2   1 84.2889 2.41579   2
  -5  -2   1 83.7008 2.27927   2
  -5  -2   1 86.5172 3.54544   1
  -6  -2  -1 72.4564 3.50594   1
   6   2  -1 69.3718 2.94319   1
  -6  -2  -1 69.7432 2.15725   2
  -6   2   1 68.2088 2.39904   2
  -6   2   1 67.0959 2.48178   1
   6   2   1 70.0555 3.24422   1
  -6  -2   1 71.5556 3.23625   1
  -6   2  -1 67.7283 2.27129   3
  -6  -2   1 69.0799 2.03986   2
  -6   2  -1 72.7714 3.05595   1
   7   2  -1 637.926 15.6254   1
  -7  -2  -1 609.157 14.9022   2
  -7  -2  -1 627.563 16.6535   1
  -7   2   1 612.773 15.1530   1
  -7   2   1 628.786 15.2164   2
  -7   2  -1 626.238 15.9282   1
  -7  -2   1 624.942 16.2698   1
  -7   2  -1 610.818 15.0322   3
  -7  -2   1 629.531 14.8101   2
   7   2   1 606.654 16.1050   1
  -8   2   1 282.865 7.44519   2
   8   2  -1 296.692 7.45709   1
  -8  -2  -1 282.762 8.82609   1
  -8  -2  -1 271.241 7.11154   2
  -8   2   1 264.478 7.18978   1
  -8   2  -1 280.940 8.08197   1
  -8  -2   1 280.046 8.42355   1
  -8  -2   1 276.432 7.01606   2
   8   2   1 269.899 8.07841   1
  -8   2  -1 268.343 7.21235   3
  -9   2   1 2.81483 0.67875   1
  -9  -2  -1 7.14492 1.58584   1
  -9   2   1 4.67086 0.97495   2
  -9  -2  -1 4.41809 0.76753   2
  -9  -2   1 3.23753 1.22438   1
  -9  -2   1 4.39517 0.73295   2
  -9  -2   1 4.35546 0.71619   2
  -9   2  -1 3.31443 1.11975   1
  -9   2  -1 3.85614 0.80863   3
   9   2   1 4.32372 1.05567   1
 -10   2   1 1.98342 0.61767   1
 -10  -2  -1 2.18791 0.72876   2
 -10  -2  -1 0.41300 1.21559   1
 -10   2   1 2.47006 0.89360   2
 -10  -2   1 0.91058 0.61860   2
 -10   2  -1 1.98626 1.04127   1
 -10  -2   1 2.33956 0.68136   2
 -10   2  -1 1.43628 0.71921   3
 -10  -2   1 1.09692 1.12062   1
 -11   2   1 49.4871 1.92797   1
 -11  -2  -1 50.3661 3.53612   1
 -11   2   1 52.1126 2.48671   2
 -11  -2  -1 52.4272 2.22432   2
 -11  -2   1 47.9875 2.08684   2
 -11   2  -1 48.4854 2.20897   3
 -11  -2   1 52.8517 3.26773   1
 -11  -2   1 49.6756 2.10709   2
 -11   2  -1 49.4186 2.85738   1
 -12  -2  -1 82.5994 4.52054   1
 -12   2   1 77.5496 2.55574   1
 -12   2   1 78.9001 3.22340   2
 -12  -2  -1 79.2678 3.00045   2
 -12   2  -1 82.7130 3.05797   3
 -12  -2   1 79.6605 2.89829   2
 -12  -2   1 78.2444 2.89477   2
 -12   2  -1 89.0537 3.78945   1
 -12   2  -1 77.4588 3.25284   2
 -12   2  -1 79.5953 3.72147   1
 -12  -2   1 82.0138 4.07572   1
 -13  -2  -1 94.5987 3.46751   2
 -13   2   1 98.8632 3.79774   2
 -13  -2  -1 95.7027 5.05980   1
 -13   2  -1 93.1637 3.46329   3
 -13  -2   1 93.5977 3.35872   2
 -13   2  -1 95.2454 4.16456   1
 -13   2  -1 102.577 3.85346   2
 -13   2  -1 95.6247 3.79537   2
 -13   2  -1 90.4590 4.11685   1
 -13  -2   1 93.8752 3.37498   2
 -13  -2   1 94.2138 4.54765   1
 -14  -2  -1 16.2932 1.77657   2
 -14  -2  -1 15.3808 2.49526   1
 -14   2   1 18.3669 2.01367   2
 -14  -2   1 15.8096 2.20761   1
 -14   2  -1 15.1511 1.79809   2
 -14  -2   1 12.7951 1.36123   2
 -14   2  -1 17.0169 1.81445   3
 -14   2  -1 13.5693 1.70555   2
 -14  -2   1 19.8575 1.73139   2
 -14   2  -1 13.7929 1.81423   1
 -15  -2  -1 730.240 19.9483   1
 -15   2   1 703.802 18.1821   2
 -15  -2  -1 696.516 17.8408   2
 -15   2  -1 703.007 18.2688   2
 -15   2  -1 721.458 17.8955   3
 -15  -2   1 710.086 19.1289   1
 -15  -2   1 703.293 17.7480   2
 -15   2  -1 720.504 18.4917   1
 -15  -2   1 715.107 17.7758   2
 -15   2  -1 698.348 18.2265   2
 -15   2  -1 713.875 18.4829   1
 -16   2   1 9.90327 1.66142   2
 -16  -2  -1 14.9184 2.56334   1
 -16  -2  -1 14.4533 1.68550   2
 -16  -2  -1 11.1631 1.57757   2
 -16   2  -1 10.0367 1.69663   2
 -16  -2   1 10.8897 1.46644   2
 -16   2  -1 11.5700 1.79184   1
 -16  -2   1 16.8566 2.23606   1
 -16   2  -1 14.2281 1.93003   2
 -16  -2   1 11.5939 1.52227   2
 -17  -2  -1 126.800 6.36889   1
 -17  -2  -1 128.400 4.68203   2
 -17   2   1 128.185 4.89463   3
 -17   2   1 129.405 5.06662   2
 -17   2   1 135.072 5.06506   2
 -17  -2  -1 121.563 4.69883   2
 -17  -2   1 132.745 5.76247   1
 -17   2  -1 135.065 5.19632   2
 -17   2  -1 128.300 4.89563   1
 -17   2  -1 124.678 5.02304   2
 -17   2  -1 131.631 4.73234   3
 -17   2  -1 139.100 5.06064   1
 -17  -2   1 127.832 4.62553   2
 -17  -2   1 119.964 4.56962   2
 -18   2   1 77.9397 3.98226   2
 -18  -2  -1 80.7317 3.70904   2
 -18  -2  -1 72.4263 5.15387   1
 -18   2   1 76.9412 3.86022   2
 -18   2   1 76.8663 3.78219   3
 -18  -2  -1 82.5915 3.62401   2
 -18   2  -1 78.1751 3.60823   3
 -18  -2   1 80.2776 3.52550   2
 -18  -2   1 82.0805 3.61551   2
 -18   2  -1 80.4277 3.65892   1
 -18   2  -1 74.5933 3.91430   2
 -18   2  -1 81.6991 3.64474   1
 -18   2  -1 79.5914 3.94780   2
 -18  -2   1 89.7156 4.51355   1
 -19   2   1 5.18973 1.62015   2
 -19  -2  -1 9.11841 1.57483   2
 -19  -2  -1 7.79605 2.34734   1
 -19  -2  -1 8.08516 1.55430   2
 -19   2   1 7.49074 1.65362   2
 -19   2   1 6.78943 1.60842   3
 -19  -2   1 7.44058 1.49226   2
 -19  -2   1 8.79788 1.43180   2
 -19  -2   1 8.57729 1.98062   1
 -19   2  -1 5.63529 1.26429   1
 -19   2  -1 4.08530 1.48352   2
 -19   2  -1 7.68540 1.26370   1
 -19   2  -1 5.43834 1.72817   2
 -19   2  -1 8.44718 1.59085   3
 -20  -2  -1 14.1197 1.92194   2
 -20   2   1 14.9423 2.16509   2
 -20  -2  -1 15.0896 1.76315   2
 -20  -2  -1 19.7246 2.89937   1
 -20   2   1 13.2981 1.89537   3
 -20   2   1 16.0003 2.13775   2
 -20  -2  -1 18.9021 1.99760   3
 -20   2  -1 13.3017 2.18814   2
 -20   2  -1 17.1083 2.13664   2
 -20  -2   1 15.9541 1.86288   2
 -20  -2   1 16.8367 2.17028   1
 -20  -2   1 11.9240 1.73945   2
 -20   2  -1 13.3974 1.83666   3
 -21   2   1 7.08829 1.66667   3
 -21  -2  -1 6.55614 1.58321   2
 -21   2   1 9.71159 1.91685   2
 -21   2   1 8.90372 1.70904   2
 -21  -2  -1 5.86332 2.43893   1
 -21  -2  -1 7.76506 1.52631   2
 -21  -2  -1 8.44763 1.44232   3
 -21  -2   1 6.81574 1.61339   2
 -21   2  -1 9.14005 2.04990   2
 -21   2  -1 9.26064 1.69029   3
 -21   2  -1 5.04047 1.61255   2
 -21  -2   1 6.93028 1.58526   2
 -21  -2   1 6.42763 1.60476   1
 -22  -2  -1 9.26810 2.47591   1
 -22   2   1 9.06231 2.13185   2
 -22   2   1 7.45874 1.96971   2
 -22   2   1 6.73988 1.79009   3
 -22  -2  -1 7.69154 1.47896   3
 -22  -2  -1 7.43711 1.60059   2
 -22  -2  -1 4.61082 1.57684   2
 -22  -2   1 7.82001 1.54818   2
 -22   2  -1 7.91852 2.03565   2
 -22  -2   1 6.74587 1.66232   2
 -22   2  -1 6.87233 1.62149   3
 -23  -2  -1 9.93366 1.75926   2
 -23   2   1 10.0273 1.87682   3
 -23  -2  -1 7.89654 2.16871   1
 -23  -2  -1 12.6478 1.76172   3
 -23  -2  -1 9.79366 2.19386   1
 -23  -2  -1 10.7793 1.94299   2
 -23   2   1 9.02675 2.05992   2
 -23   2  -1 11.8678 1.90927   3
 -23   2  -1 10.3973 2.21446   2
 -23  -2   1 12.0884 1.87978   2
 -23  -2   1 9.99169 1.72432   2
 -24   2   1 -0.2467 1.54034   3
 -24   2   1 1.63959 1.72914   2
 -24  -2  -1 0.42437 1.21519   3
 -24  -2  -1 -0.6560 1.40768   2
 -24  -2  -1 2.42190 1.46974   2
 -24   2  -1 -1.7737 1.64249   2
 -24   2  -1 -0.3448 1.21931   3
 -24  -2   1 0.34076 1.31016   3
 -24  -2   1 0.31952 1.39478   2
 -24  -2   1 1.44310 1.29734   2
 -25  -2  -1 -1.0960 1.41907   2
 -25  -2  -1 0.73911 1.28038   3
 -25   2   1 0.36773 1.48130   3
 -25   2   1 -1.5918 1.60928   2
 -25   2  -1 -0.8149 1.57322   2
 -25  -2   1 -0.5064 1.29540   3
 -25  -2   1 0.37464 1.53026   2
 -25   2  -1 -1.0055 1.34126   3
 -25  -2   1 0.23839 1.45965   2
 -26  -2  -1 5.28956 1.87901   2
 -26   2   1 2.06084 1.71617   3
 -26  -2  -1 2.05084 1.39428   3
 -26   2   1 -0.9580 1.68282   2
 -26   2  -1 2.43137 1.50691   3
 -26   2  -1 2.49260 1.96449   2
 -26  -2   1 2.12944 1.72800   2
 -26  -2   1 1.33107 1.46972   3
 -27  -2  -1 4.20779 1.90547   2
 -27   2   1 8.74375 1.99421   3
 -27   2   1 8.87404 2.30683   2
 -27  -2   1 8.30727 1.88831   3
 -27   2  -1 9.55680 1.94837   3
 -27  -2   1 3.94817 1.82519   2
 -27   2  -1 7.30979 2.37259   2
 -28   2   1 -0.6069 1.61001   3
 -28   2   1 -2.3613 1.75945   2
 -28  -2  -1 0.91413 1.31061   3
 -28  -2  -1 2.25634 1.81693   2
 -28   2  -1 -0.3313 1.50279   3
 -28  -2   1 -1.4744 1.55148   2
 -28   2  -1 -1.8127 1.91099   2
 -28  -2   1 -0.5759 1.44794   3
 -29  -2  -1 10.6680 1.71925   3
 -29   2   1 6.11349 2.31120   2
 -29   2   1 7.76069 2.07178   3
 -29  -2  -1 4.87110 2.03744   2
 -29  -2   1 5.47391 1.71949   3
 -29  -2   1 6.09116 1.93212   2
 -29   2  -1 7.99076 2.51998   2
 -29   2  -1 4.61167 1.74206   3
   0  -3  -1 -0.3623 0.81989   1
   0  -3   1 0.53373 0.50307   3
   0   3   1 0.01690 0.35681   2
   0  -3  -1 -0.3116 0.34925   3
   0   3  -1 0.91723 0.77753   1
   0  -3  -1 0.44314 0.34295   2
   0   3  -1 0.31908 0.47911   3
   0   3   1 0.91699 0.77242   1
   0   3   1 0.64802 0.39109   3
   0  -3   1 0.42547 0.92067   1
  -1  -3  -1 3013.15 71.4221   1
   1  -3   1 3068.21 71.3009   1
   1   3  -1 3043.56 71.4051   1
  -1   3   1 2972.65 71.1971   1
  -1  -3   1 2974.86 71.3341   1
   1  -3  -1 2960.00 71.1559   1
   1   3   1 3073.48 71.5392   1
  -1   3  -1 2970.51 71.2389   1
  -2   3   1 3103.35 72.1058   1
   2  -3   1 2974.11 72.0815   1
  -2  -3  -1 3028.30 72.4408   1
   2   3   1 3107.34 72.4888   1
  -2   3  -1 2997.29 72.1515   1
   2  -3  -1 3090.64 72.0163   1
   3  -3   1 52.7498 1.81167   3
  -3  -3  -1 50.4023 1.58681   3
  -3  -3  -1 52.2466 3.12323   1
   3   3  -1 50.0613 1.75398   3
   3  -3   1 52.1048 2.83927   1
  -3   3   1 52.9314 1.86382   2
  -3   3   1 53.5820 2.79916   1
  -3  -3  -1 49.7487 1.54316   2
   3   3   1 51.5213 1.53669   2
  -3   3  -1 56.3030 2.99637   1
   3   3   1 51.3650 1.57622   3
   3  -3  -1 51.8460 2.65347   1
  -3   3  -1 50.7966 1.81823   3
  -3  -3   1 50.2003 3.10898   1
  -3  -3   1 51.6644 1.78020   3
   3  -3  -1 52.7955 1.87577   2
  -4   3   1 267.355 7.96399   1
  -4  -3  -1 267.822 6.58853   2
   4  -3   1 279.501 6.90607   3
  -4  -3  -1 264.145 8.58772   1
  -4  -3  -1 264.497 6.59161   3
  -4   3   1 270.146 6.96299   3
  -4   3   1 274.365 6.99156   2
  -4  -3   1 267.031 6.34906   2
  -4   3  -1 286.698 8.29315   1
   4  -3  -1 263.992 6.95376   2
   4  -3  -1 290.112 7.86830   1
  -4  -3   1 267.206 8.47921   1
  -4   3  -1 278.569 6.91611   3
  -4  -3   1 268.306 6.79031   3
   4   3   1 266.394 6.57468   2
  -5   3   1 45.1141 1.89113   2
  -5   3   1 50.7541 2.60312   1
  -5  -3  -1 47.0597 1.53992   2
  -5  -3  -1 47.8972 1.51751   3
  -5   3   1 48.7428 1.90703   3
   5  -3   1 46.5839 1.81561   3
   5  -3   1 52.2285 2.66510   1
  -5  -3  -1 48.2150 3.19973   1
   5   3  -1 51.4233 2.92240   1
  -5   3  -1 48.7229 2.82351   1
  -5  -3   1 46.4854 1.33940   2
  -5  -3   1 43.7652 1.68393   3
   5   3   1 47.8465 1.53161   2
  -5   3  -1 47.6704 1.82224   3
   5   3   1 44.1692 2.92294   1
   5  -3  -1 52.3550 2.34246   1
  -5  -3   1 47.9132 3.00552   1
  -6   3   1 91.6238 2.99630   2
  -6  -3  -1 85.7334 2.51393   3
  -6  -3  -1 89.1530 2.56801   2
  -6  -3  -1 90.5474 4.43315   1
   6   3  -1 92.1277 4.00189   1
  -6   3   1 86.4180 3.55578   1
  -6   3  -1 93.3984 3.94302   1
   6   3   1 88.2122 2.55889   2
  -6  -3   1 91.8688 4.28230   1
   6   3   1 93.3609 4.26859   1
  -6   3  -1 90.2715 2.87775   3
  -6  -3   1 88.8751 2.40706   2
   6  -3  -1 89.2370 3.01545   1
  -7   3   1 32.1093 1.80501   2
  -7  -3  -1 33.6026 1.41825   2
  -7  -3  -1 35.3537 3.03935   1
   7   3  -1 38.2518 2.66943   1
  -7   3   1 38.0689 2.26438   1
  -7  -3   1 34.6489 1.28382   2
  -7  -3   1 30.8264 2.76985   1
   7   3   1 37.5377 2.76284   1
  -7   3  -1 35.1962 1.73098   3
  -7   3  -1 34.5116 2.48619   1
   8   3  -1 3.00721 1.21935   1
  -8  -3  -1 7.79117 1.73895   1
  -8   3   1 4.81771 1.01064   2
  -8   3   1 4.31670 1.03526   1
  -8  -3  -1 7.16565 0.80519   2
  -8  -3   1 6.50059 0.68152   2
  -8  -3   1 7.81999 0.85124   2
  -8   3  -1 4.60424 0.88819   3
  -8  -3   1 4.68136 1.41776   1
  -8   3  -1 5.02319 1.31226   1
   8   3   1 5.24909 1.46195   1
  -9   3   1 216.914 6.30009   2
  -9   3   1 211.527 6.53195   1
   9   3  -1 228.924 6.96400   1
  -9  -3  -1 217.334 7.99886   1
  -9  -3  -1 213.702 5.84230   2
  -9   3  -1 219.077 6.12901   3
  -9  -3   1 223.299 5.73701   2
   9   3   1 227.272 7.39904   1
  -9  -3   1 232.176 7.84751   1
  -9  -3   1 215.353 5.71436   2
  -9   3  -1 221.170 7.19946   1
  10   3  -1 58.6521 2.78949   1
 -10   3   1 57.5511 2.60983   2
 -10   3   1 55.3479 2.69698   1
 -10  -3  -1 58.3418 3.92864   1
 -10  -3  -1 55.1654 2.19941   2
 -10   3  -1 53.8593 2.35764   3
 -10  -3   1 50.7887 3.56332   1
 -10  -3   1 58.6014 2.09256   2
  10   3   1 57.2993 3.29511   1
 -10  -3   1 57.8391 2.09583   2
 -10   3  -1 53.5677 3.21954   1
 -11  -3  -1 15.0024 1.33893   2
 -11  -3  -1 16.7554 2.38414   1
 -11   3   1 15.2361 1.64441   2
  11   3  -1 15.8182 1.19729   1
 -11   3   1 14.3146 1.68046   1
 -11   3  -1 10.9954 1.69473   1
  11   3   1 12.1254 1.56169   1
 -11  -3   1 16.3153 1.23759   2
 -11   3  -1 16.8448 1.51203   3
 -11  -3   1 11.3400 1.94684   1
 -11  -3   1 15.4677 1.23569   2
 -12   3   1 6.05917 1.19527   2
 -12  -3  -1 3.07928 1.69657   1
 -12  -3  -1 4.06526 0.90531   2
 -12   3   1 2.36594 0.94696   1
 -12  -3   1 3.79046 1.68836   1
 -12  -3   1 2.74207 0.76595   2
 -12  -3   1 4.69331 0.82679   2
 -12   3  -1 1.89144 1.19614   1
 -12   3  -1 1.86674 1.07009   2
 -12   3  -1 3.15524 0.96001   3
 -13   3   1 17.0707 1.72342   1
 -13  -3  -1 18.0459 2.68130   1
 -13   3   1 22.0681 2.05968   2
 -13  -3  -1 16.2167 1.62240   2
 -13   3  -1 20.3115 2.07812   2
 -13   3  -1 14.6811 1.85143   1
 -13   3  -1 17.4052 1.75570   3
 -13  -3   1 18.5806 2.53029   1
 -13  -3   1 16.5701 1.53028   2
 -13  -3   1 18.5257 1.51709   2
 -14   3   1 -0.2523 1.10997   3
 -14  -3  -1 4.97462 2.15033   1
 -14  -3  -1 2.39802 1.02579   2
 -14   3   1 0.67271 1.16497   2
 -14   3   1 3.47366 0.92579   1
 -14   3  -1 0.74527 1.10259   3
 -14  -3   1 1.05760 0.91383   2
 -14   3  -1 2.13151 1.41761   1
 -14   3  -1 0.35586 1.27433   2
 -14  -3   1 2.98742 0.93522   2
 -14   3  -1 2.02482 1.44043   1
 -14   3  -1 2.88602 1.29617   2
 -14  -3   1 0.97096 1.82461   1
 -15   3   1 180.197 5.02639   1
 -15   3   1 171.024 5.94818   3
 -15  -3  -1 182.885 8.01632   1
 -15  -3  -1 184.864 5.67108   2
 -15   3   1 181.159 6.16612   2
 -15  -3   1 189.340 7.60682   1
 -15   3  -1 180.698 6.47869   1
 -15   3  -1 187.185 6.55433   1
 -15   3  -1 171.752 6.20161   2
 -15  -3   1 176.828 5.50622   2
 -15   3  -1 189.638 5.88711   3
 -15  -3   1 182.121 5.51840   2
 -15   3  -1 181.081 6.14704   2
 -16  -3  -1 3.35155 1.17089   2
 -16   3   1 5.98497 1.62669   2
 -16  -3  -1 4.37406 1.29184   2
 -16   3   1 3.81513 1.45500   3
 -16  -3  -1 5.76248 2.44515   1
 -16  -3   1 4.83770 1.23889   2
 -16   3  -1 3.85988 1.56631   2
 -16   3  -1 2.89151 1.57302   1
 -16   3  -1 5.68008 1.48817   3
 -16  -3   1 6.32942 2.14477   1
 -16  -3   1 6.04122 1.25131   2
 -16   3  -1 4.16891 1.66135   2
 -16   3  -1 3.04920 1.61959   1
 -17   3   1 11.9704 1.76983   3
 -17  -3  -1 12.2689 1.53442   2
 -17  -3  -1 11.3734 1.67495   2
 -17  -3  -1 8.61248 2.70278   1
 -17   3   1 12.0464 1.89665   2
 -17   3  -1 12.8759 1.89892   1
 -17  -3   1 12.8469 1.53906   2
 -17   3  -1 14.3914 1.76473   3
 -17   3  -1 10.7651 1.93125   2
 -17   3  -1 12.5748 1.88758   1
 -17  -3   1 6.19321 2.35076   1
 -17   3  -1 15.9548 2.00211   2
 -17  -3   1 10.9530 1.45805   2
 -18  -3  -1 18.5643 3.20649   1
 -18   3   1 19.8631 2.23036   2
 -18   3   1 19.8719 2.23959   2
 -18   3   1 23.5837 2.43627   3
 -18  -3  -1 22.0327 2.12682   2
 -18  -3  -1 21.4272 2.20109   2
 -18   3  -1 19.0639 2.04220   1
 -18   3  -1 17.9287 2.26692   2
 -18  -3   1 23.6175 2.17632   2
 -18   3  -1 20.2262 2.27736   3
 -18   3  -1 21.0263 2.40315   1
 -18  -3   1 22.8608 2.07701   2
 -18   3  -1 19.4351 2.19015   2
 -19  -3  -1 0.01033 1.02275   2
 -19  -3  -1 -1.0210 2.33187   1
 -19   3   1 1.07817 1.33284   3
 -19  -3  -1 -0.6395 1.14072   2
 -19   3   1 -1.5016 1.14804   2
 -19   3   1 0.31792 1.47034   2
 -19   3  -1 -0.8462 1.16189   1
 -19   3  -1 0.35473 1.27696   2
 -19   3  -1 0.48874 1.22482   1
 -19   3  -1 -0.1324 1.21596   3
 -19  -3   1 -1.9579 2.03122   1
 -19   3  -1 2.36319 1.61578   2
 -19  -3   1 -0.4205 0.95596   2
 -19  -3   1 -0.0735 1.10682   2
 -20   3   1 16.9119 2.14628   3
 -20  -3  -1 15.2347 1.86220   2
 -20  -3  -1 15.7098 1.79058   2
 -20  -3  -1 19.1068 3.31150   1
 -20   3   1 13.7531 2.01503   2
 -20   3   1 13.4367 2.15692   2
 -20   3  -1 15.0675 1.93163   3
 -20  -3   1 13.8166 1.67514   2
 -20   3  -1 16.1956 2.16940   2
 -20  -3   1 16.1043 1.88031   2
 -20  -3   1 14.8287 2.74111   1
 -20   3  -1 18.5844 2.39323   2
 -21  -3  -1 1.70731 1.31483   2
 -21  -3  -1 4.19189 1.30198   2
 -21  -3  -1 0.95808 2.70772   1
 -21   3   1 2.35239 1.46662   2
 -21   3   1 4.55733 1.67846   3
 -21   3   1 2.87729 1.70765   2
 -21  -3   1 3.78745 1.40926   2
 -21   3  -1 3.16631 1.74009   2
 -21   3  -1 1.21657 1.57535   2
 -21  -3   1 3.30988 2.20588   1
 -21  -3   1 4.82750 1.38595   2
 -21   3  -1 3.28571 1.40436   3
 -22  -3  -1 9.22968 1.49866   3
 -22  -3  -1 -0.6326 2.78397   1
 -22   3   1 10.0592 2.08878   2
 -22  -3  -1 6.61834 1.61877   2
 -22  -3  -1 7.49116 1.57997   2
 -22   3   1 5.52478 1.73086   3
 -22  -3   1 7.88937 1.56827   2
 -22  -3   1 5.99417 1.34879   2
 -22  -3   1 5.56207 2.20066   1
 -22   3  -1 5.59458 1.60612   3
 -22   3  -1 10.3325 2.14531   2
 -23  -3  -1 53.0673 3.39689   2
 -23  -3  -1 52.5227 3.27018   2
 -23   3   1 55.6923 3.66069   3
 -23  -3  -1 57.1711 5.26089   1
 -23   3   1 56.3275 3.97211   2
 -23  -3  -1 53.6777 3.04955   3
 -23   3  -1 54.7172 4.10516   2
 -23   3  -1 64.5005 3.59116   3
 -23  -3   1 51.1894 3.15603   2
 -23  -3   1 58.5353 3.36812   2
 -24  -3  -1 16.0495 2.90949   1
 -24  -3  -1 15.4005 1.84964   3
 -24   3   1 14.8482 2.53805   2
 -24   3   1 15.3993 2.23286   3
 -24  -3  -1 17.2635 2.22830   2
 -24  -3  -1 15.3375 2.01314   2
 -24  -3   1 12.8024 1.82537   2
 -24   3  -1 11.7627 2.03248   3
 -24   3  -1 20.2163 2.74352   2
 -24  -3   1 17.4130 2.09295   2
 -25  -3  -1 23.9754 2.30733   3
 -25   3   1 28.7983 3.15723   2
 -25  -3  -1 27.1322 2.97484   2
 -25   3   1 23.0706 2.68623   3
 -25  -3  -1 30.6644 2.56648   3
 -25  -3  -1 19.9552 2.37530   2
 -25   3  -1 29.9785 2.91563   3
 -25  -3   1 27.1544 2.67623   3
 -25  -3   1 22.1341 2.26234   2
 -25  -3   1 31.6034 2.88015   2
 -25   3  -1 29.2087 3.21874   2
 -26  -3  -1 0.24736 1.17423   3
 -26  -3  -1 -1.6810 1.47766   2
 -26   3   1 -1.7173 1.57852   3
 -26   3   1 -1.3893 1.76405   2
 -26  -3  -1 0.25107 1.30623   3
 -26  -3   1 1.66769 1.49276   3
 -26  -3   1 -1.5736 1.35398   2
 -26   3  -1 1.45893 1.64770   3
 -26  -3   1 -0.6213 1.32764   3
 -26   3  -1 -0.4141 1.87011   2
 -27   3   1 39.4831 3.91028   2
 -27  -3  -1 39.2604 3.45972   2
 -27  -3  -1 37.0688 2.80559   3
 -27   3   1 33.3523 3.53728   3
 -27   3  -1 37.7209 3.41540   3
 -27  -3   1 45.1716 3.28557   3
 -27  -3   1 35.4565 3.22258   2
 -27   3  -1 45.3766 4.12429   2
 -28  -3  -1 4.89896 1.86670   2
 -28   3   1 8.88413 2.00209   3
 -28  -3  -1 5.47396 1.43658   3
 -28   3   1 5.26367 2.26232   2
 -28   3  -1 6.24564 1.92627   3
 -28  -3   1 4.93873 1.81180   2
 -28  -3   1 6.07112 1.75108   3
 -28   3  -1 8.38515 2.52891   2
   0   4   1 1143.79 29.1023   1
   0  -4  -1 1156.19 29.0872   1
   0  -4   1 1123.91 28.9923   1
   0   4  -1 1142.39 29.0984   1
  -1   4   1 245.044 8.19459   1
   1   4  -1 247.553 5.94097   2
  -1  -4  -1 246.988 8.26306   1
  -1   4   1 250.920 6.22424   2
   1  -4   1 249.439 8.12407   1
  -1   4   1 249.581 6.27301   3
  -1  -4  -1 248.416 6.15556   3
  -1  -4  -1 235.123 6.04509   2
   1   4  -1 241.029 6.26532   3
   1   4  -1 249.781 8.32535   1
   1  -4   1 252.654 6.31693   3
   1   4   1 241.586 6.16480   3
  -1  -4   1 243.636 8.27848   1
   1  -4  -1 242.868 6.19806   2
  -1   4  -1 240.376 6.15139   2
   1  -4  -1 254.147 8.17713   1
   1   4   1 242.169 6.05386   2
   1  -4  -1 240.332 6.24519   3
  -1   4  -1 243.921 6.30992   3
   1   4   1 249.107 8.36957   1
  -1  -4   1 243.029 6.26489   3
  -1   4  -1 251.155 8.28158   1
   2  -4   1 200.525 6.83513   1
  -2  -4  -1 184.415 4.68945   2
   2   4  -1 189.734 6.91936   1
  -2  -4  -1 184.182 4.80085   3
   2  -4   1 182.264 4.99352   3
   2   4  -1 185.133 4.94532   3
   2   4  -1 183.030 4.50496   2
  -2   4   1 188.291 5.01309   3
  -2   4   1 186.883 6.77852   1
  -2  -4  -1 198.765 7.07711   1
  -2   4   1 184.988 4.96595   2
   2  -4  -1 191.305 5.01963   3
   2  -4  -1 189.750 4.98664   2
   2  -4  -1 184.510 6.60796   1
   2   4   1 189.854 4.83857   3
  -2   4  -1 189.619 6.79359   1
   2   4   1 189.222 7.01970   1
  -2  -4   1 195.457 6.98272   1
   2   4   1 188.060 4.69492   2
  -2  -4   1 184.679 4.95084   3
  -2   4  -1 184.574 5.01936   3
  -3   4   1 1657.75 41.1919   1
   3  -4   1 1805.65 41.4425   1
  -3  -4  -1 1623.95 41.6614   1
  -3  -4   1 1653.29 41.6205   1
  -3   4  -1 1656.31 41.3107   1
   3   4   1 1681.53 41.7226   1
  -4  -4  -1 8.24027 0.80451   3
  -4   4   1 5.99492 0.83956   2
  -4   4   1 6.42180 0.82554   3
  -4  -4  -1 6.80569 1.59735   1
   4  -4   1 6.06222 1.35157   1
   4  -4   1 7.91164 0.84035   3
  -4  -4  -1 9.63807 0.67872   2
   4   4  -1 7.85187 0.78173   3
  -4   4   1 6.97388 1.40982   1
  -4   4  -1 6.16516 0.81455   3
  -4   4  -1 5.11552 1.39277   1
   4   4   1 8.70654 0.76566   3
   4   4   1 8.98756 0.64327   2
  -4  -4   1 5.11691 1.47522   1
  -4  -4   1 8.83932 0.93142   3
   4  -4  -1 6.94804 0.84633   2
   4  -4  -1 6.75916 1.30054   1
  -5   4   1 187.712 5.27946   2
   5  -4   1 204.987 5.27563   3
  -5   4   1 203.999 6.70232   1
  -5  -4  -1 184.927 4.84912   3
  -5  -4  -1 190.131 7.23004   1
  -5   4   1 189.357 5.26514   3
   5  -4   1 171.453 6.39738   1
  -5  -4  -1 187.545 4.75842   2
   5   4  -1 174.614 6.84809   1
  -5  -4   1 195.800 4.49336   2
   5   4   1 188.066 4.74843   2
  -5   4  -1 188.249 6.77413   1
  -5  -4   1 189.929 7.11734   1
   5  -4  -1 186.435 6.28305   1
  -5  -4   1 192.237 5.06172   3
  -5   4  -1 195.390 5.23852   3
  -6   4   1 79.2537 3.84174   1
  -6   4   1 79.5144 2.88316   2
  -6  -4  -1 81.8764 2.36462   2
   6  -4   1 83.0701 2.81758   3
  -6  -4  -1 81.8755 2.43112   3
   6  -4   1 72.2583 3.73049   1
   6   4  -1 81.9600 4.32866   1
  -6  -4  -1 85.3703 4.57034   1
  -6   4   1 80.3627 2.87120   3
   6  -4  -1 83.4883 3.57025   1
  -6   4  -1 78.2051 2.80010   3
   6   4   1 85.8588 4.54222   1
  -6  -4   1 77.1752 4.45365   1
   6   4   1 86.6735 2.36929   2
  -6  -4   1 79.6316 2.62921   3
  -6  -4   1 79.7602 2.11431   2
  -6   4  -1 82.3218 4.07003   1
   7   4  -1 11.6892 1.98944   1
  -7   4   1 10.8333 1.65577   1
  -7  -4  -1 18.1544 2.51094   1
  -7  -4  -1 15.4387 1.06999   2
  -7   4   1 11.9583 1.23624   3
  -7   4   1 15.1371 1.55921   2
  -7  -4  -1 15.1481 1.06743   3
  -7  -4   1 15.9123 1.25989   3
   7  -4  -1 15.6051 1.68102   1
   7   4   1 15.4619 2.18917   1
  -7   4  -1 13.2734 1.95191   1
   7   4   1 14.6992 0.97725   2
  -7   4  -1 17.3854 1.47130   3
  -7  -4   1 12.3191 2.16297   1
  -7  -4   1 17.3869 0.83069   2
  -8   4   1 211.456 6.13988   3
  -8   4   1 214.759 7.16567   1
  -8  -4  -1 222.616 8.42445   1
   8   4  -1 224.291 7.77747   1
  -8  -4  -1 210.024 5.61305   3
  -8  -4  -1 214.661 5.61125   2
  -8   4   1 219.483 6.24865   2
  -8   4  -1 211.930 6.04462   3
  -8   4  -1 220.245 7.55655   1
   8  -4  -1 221.757 5.93980   1
   8   4   1 226.304 8.03833   1
  -8  -4   1 209.188 5.41805   2
  -8  -4   1 212.806 8.06412   1
  -8  -4   1 213.090 5.84899   3
  -9   4   1 6.31560 1.07616   3
  -9  -4  -1 4.65610 0.76467   2
  -9  -4  -1 0.81535 1.52442   1
  -9  -4  -1 3.75097 0.71504   3
  -9   4   1 4.32864 1.07187   2
   9   4  -1 4.40461 1.51994   1
  -9   4   1 3.48162 1.31194   1
   9   4   1 4.78738 1.66636   1
  -9   4  -1 4.50918 0.97285   3
  -9  -4   1 3.90389 0.60079   2
  -9  -4   1 5.06747 0.63118   2
  -9   4  -1 6.76545 1.16683   2
  -9  -4   1 3.73112 1.75929   1
  -9   4  -1 4.63205 1.52596   1
 -10  -4  -1 128.262 6.24322   1
 -10   4   1 129.394 4.98221   1
  10   4  -1 126.168 5.23557   1
 -10   4   1 126.829 4.32172   2
 -10  -4  -1 122.440 3.68613   2
 -10   4   1 123.503 4.22882   3
 -10  -4  -1 119.728 3.64089   3
 -10   4  -1 122.738 5.26860   1
 -10  -4   1 126.268 6.02008   1
 -10   4  -1 130.117 4.38280   2
 -10  -4   1 126.353 3.55292   2
 -10  -4   1 122.204 3.54040   2
 -10   4  -1 125.605 4.14699   3
 -11  -4  -1 11.9296 2.38857   1
 -11   4   1 10.2827 1.40815   2
 -11  -4  -1 11.4920 1.20916   2
 -11   4   1 7.99316 1.26277   3
 -11   4   1 8.28988 1.55303   1
  11   4  -1 10.6132 1.66825   1
 -11   4  -1 9.31206 1.42500   2
 -11  -4   1 11.2608 2.20874   1
  11   4   1 6.49789 1.69539   1
 -11   4  -1 12.7418 1.90679   1
 -11  -4   1 10.6714 1.02629   2
 -11   4  -1 10.8542 1.28462   3
 -11  -4   1 10.3200 1.06274   2
  12   4  -1 1.11843 1.07835   1
 -12  -4  -1 0.16220 1.87429   1
 -12   4   1 1.39031 1.07745   2
 -12   4   1 1.90680 1.20678   1
 -12  -4  -1 2.40847 0.79492   2
 -12   4   1 0.33805 0.98141   3
  12   4   1 -0.1241 1.36605   1
 -12   4  -1 2.91247 1.47353   1
 -12   4  -1 2.26339 0.98284   3
 -12  -4   1 1.52328 1.74588   1
 -12  -4   1 1.99841 0.68229   2
 -12  -4   1 4.14418 0.79730   2
 -12   4  -1 1.66701 1.10287   2
 -13   4   1 6.96345 1.41237   3
 -13  -4  -1 6.26954 2.29732   1
 -13   4   1 6.39178 1.44618   1
 -13   4   1 7.18043 1.46701   2
 -13  -4  -1 8.98617 1.18775   2
 -13   4  -1 8.96254 1.37642   3
 -13  -4   1 8.32009 1.03499   2
 -13   4  -1 9.58097 1.55601   2
 -13   4  -1 12.4240 2.00369   1
  13   4   1 7.57660 1.68162   1
 -13  -4   1 5.78770 2.19016   1
 -13  -4   1 7.17670 1.01496   2
 -14  -4  -1 537.519 16.6075   1
 -14   4   1 478.410 13.6991   3
 -14  -4  -1 514.024 13.2410   2
 -14   4   1 532.628 13.9942   1
 -14   4   1 516.472 13.9885   2
 -14   4  -1 546.844 14.9488   1
 -14   4  -1 523.130 14.0391   2
 -14  -4   1 515.805 13.1073   2
 -14  -4   1 515.864 13.1049   2
 -14   4  -1 551.793 13.7650   3
 -14  -4   1 527.896 16.1818   1
 -15   4   1 3.07786 1.24275   1
 -15   4   1 3.00923 1.42727   3
 -15  -4  -1 3.52141 2.46718   1
 -15  -4  -1 4.46922 1.19289   2
 -15   4   1 4.08706 1.50396   2
 -15   4  -1 4.47074 1.45498   3
 -15  -4   1 4.68796 2.29373   1
 -15   4  -1 4.78040 1.80537   1
 -15  -4   1 1.87008 0.98463   2
 -15   4  -1 3.56209 1.49955   2
 -15   4  -1 1.57745 1.56260   2
 -15  -4   1 2.94800 0.97172   2
 -16   4   1 3.93469 1.61046   2
 -16  -4  -1 2.58087 1.06445   2
 -16   4   1 2.91286 1.19179   1
 -16  -4  -1 0.78758 2.47416   1
 -16   4   1 1.66360 1.43944   3
 -16  -4  -1 5.99876 1.31712   2
 -16   4  -1 2.78159 1.52034   2
 -16   4  -1 2.28172 1.72046   1
 -16   4  -1 2.55809 1.38753   3
 -16   4  -1 4.41616 1.79044   1
 -16  -4   1 3.82713 1.13293   2
 -16  -4   1 5.37201 2.42617   1
 -16   4  -1 2.82550 1.61923   2
 -16  -4   1 4.64543 1.08809   2
 -17  -4  -1 4.07855 2.57001   1
 -17   4   1 4.32382 1.57720   2
 -17   4   1 4.61146 1.55477   3
 -17  -4  -1 2.66321 1.07767   2
 -17  -4  -1 3.65155 1.19440   2
 -17  -4   1 2.75544 1.02728   2
 -17   4  -1 -0.6171 1.64692   1
 -17   4  -1 3.84691 1.48982   3
 -17  -4   1 4.34542 1.12329   2
 -17   4  -1 5.62504 1.75640   1
 -17   4  -1 3.68068 1.51347   2
 -17  -4   1 5.28324 2.47440   1
 -17   4  -1 3.73540 1.66665   2
 -18   4   1 71.0613 3.91740   2
 -18  -4  -1 66.6436 3.23419   2
 -18  -4  -1 72.0097 5.97114   1
 -18  -4  -1 62.6067 3.13347   2
 -18   4   1 69.1080 3.75974   3
 -18   4  -1 69.4124 3.55152   3
 -18  -4   1 71.6003 3.10662   2
 -18   4  -1 73.5636 3.99489   2
 -18  -4   1 75.5248 3.22180   2
 -18   4  -1 62.8318 3.85346   1
 -18  -4   1 71.9882 5.64540   1
 -18   4  -1 66.9285 3.75855   2
 -18   4  -1 67.2981 3.97995   1
 -19  -4  -1 51.3095 2.92123   2
 -19  -4  -1 46.1185 2.74435   2
 -19  -4  -1 50.1017 5.51322   1
 -19   4   1 53.6222 3.37541   3
 -19   4   1 50.9437 3.60147   2
 -19   4   1 44.5056 3.38700   2
 -19   4  -1 42.2670 3.19439   2
 -19   4  -1 47.2387 3.14322   1
 -19   4  -1 45.2831 3.16416   1
 -19  -4   1 52.5075 2.78911   2
 -19  -4   1 47.9011 2.61211   2
 -19   4  -1 49.8575 3.14191   3
 -19  -4   1 38.5900 4.11917   1
 -19   4  -1 47.5099 3.48165   2
 -20  -4  -1 6.74591 2.97241   1
 -20  -4  -1 0.28005 1.05433   2
 -20  -4  -1 1.41788 1.23717   2
 -20  -4  -1 1.74838 1.01403   3
 -20   4   1 2.71061 1.65517   2
 -20   4   1 1.66173 1.57424   3
 -20   4   1 1.60800 1.50160   2
 -20  -4   1 0.18778 2.56170   1
 -20  -4   1 1.97962 1.21995   2
 -20   4  -1 2.15895 1.70865   2
 -20  -4   1 -0.6059 0.90076   2
 -20   4  -1 1.91005 1.43148   2
 -20   4  -1 2.91615 1.46362   3
 -21  -4  -1 -4.4594 2.79177   1
 -21  -4  -1 -1.2475 1.14765   2
 -21   4   1 0.34972 1.61339   2
 -21   4   1 -1.1037 1.41835   3
 -21  -4  -1 0.08840 1.07641   2
 -21  -4  -1 -0.3283 0.92537   3
 -21  -4   1 -0.1731 0.99832   2
 -21   4  -1 0.28232 1.33520   3
 -21  -4   1 0.36688 1.16750   2
 -21   4  -1 -0.6177 1.66442   2
 -21  -4   1 3.37677 2.71799   1
 -22   4   1 19.6411 2.63227   2
 -22   4   1 25.6445 2.71120   3
 -22  -4  -1 19.3223 2.14155   2
 -22  -4  -1 21.2878 2.28622   2
 -22  -4  -1 19.9640 2.03609   3
 -22  -4  -1 20.9097 3.98369   1
 -22  -4   1 25.4551 2.44444   2
 -22  -4   1 18.6000 2.04272   3
 -22   4  -1 28.9058 3.18177   2
 -22  -4   1 29.2544 3.65584   1
 -22   4  -1 22.2234 2.37803   3
 -22  -4   1 22.9933 2.17975   2
 -23   4   1 -0.2299 1.71446   2
 -23  -4  -1 0.30772 1.13139   2
 -23  -4  -1 3.01108 1.45122   2
 -23  -4  -1 1.28771 0.99585   3
 -23  -4  -1 0.87317 1.09482   3
 -23  -4  -1 1.99324 3.20137   1
 -23   4   1 3.14312 1.71406   3
 -23  -4   1 -0.7725 1.17738   2
 -23  -4   1 2.59658 2.66515   1
 -23  -4   1 -0.2372 1.19651   3
 -23   4  -1 0.72433 1.41385   3
 -23   4  -1 -1.0221 1.75287   2
 -23  -4   1 1.27780 1.11359   2
 -24  -4  -1 2.58636 1.44670   2
 -24   4   1 -0.9157 1.43132   3
 -24  -4  -1 0.28335 1.07219   3
 -24  -4  -1 -0.8069 3.29467   1
 -24  -4  -1 1.68133 1.22341   2
 -24  -4  -1 0.05303 1.01145   3
 -24   4   1 1.33477 1.83090   2
 -24  -4   1 3.37594 1.49826   2
 -24  -4   1 0.43545 2.42860   1
 -24   4  -1 -0.2649 1.71707   2
 -24   4  -1 1.57643 1.42691   3
 -24  -4   1 0.99062 1.15563   2
 -24  -4   1 -0.1934 1.15697   3
 -25  -4  -1 2.05309 1.43240   2
 -25   4   1 6.35762 2.23989   2
 -25  -4  -1 5.13678 3.15436   1
 -25  -4  -1 0.57583 1.41567   2
 -25  -4  -1 3.49862 1.22818   3
 -25  -4  -1 4.54857 1.39369   3
 -25   4   1 1.44923 1.74079   3
 -25  -4   1 2.11051 1.47524   2
 -25  -4   1 4.22085 1.32206   2
 -25  -4   1 5.42479 1.56328   3
 -25   4  -1 3.02438 1.57781   3
 -25   4  -1 5.12444 2.14281   2
 -25  -4   1 2.70152 1.36948   3
 -26  -4  -1 -0.5100 1.23615   3
 -26  -4  -1 0.41571 1.13112   3
 -26  -4  -1 0.45551 1.49304   2
 -26   4   1 0.19932 1.88399   2
 -26  -4  -1 2.15657 2.09900   2
 -26   4   1 0.98195 1.74451   3
 -26  -4   1 -1.1591 1.23869   3
 -26  -4   1 -1.5095 1.36918   2
 -26   4  -1 1.16711 2.10901   2
 -26   4  -1 -2.1962 1.54390   3
 -26  -4   1 1.14774 1.48393   2
 -26  -4   1 4.79237 1.54521   3
 -27  -4  -1 9.28957 1.63924   3
 -27  -4  -1 8.07994 1.96114   2
 -27   4   1 10.5533 2.65422   2
 -27   4   1 7.07877 2.08866   3
 -27  -4   1 8.29596 1.83660   2
 -27   4  -1 6.57248 1.91846   3
 -27   4  -1 7.00797 2.40036   2
 -27  -4   1 9.57700 1.85552   3
 -28   4   1 57.5518 4.50545   2
 -28  -4  -1 60.3796 3.13511   3
 -28   4   1 54.9575 4.10247   3
 -28  -4  -1 55.4991 3.80622   2
 -28  -4   1 57.2782 3.52496   3
 -28   4  -1 58.9886 4.72998   2
 -28  -4   1 58.7502 3.67321   2
 -28   4  -1 60.2000 3.94767   3
   0  -5   1 0.40942 0.62112   3
   0  -5  -1 -0.1577 1.16759   1
   0   5  -1 0.33787 0.39693   2
   0  -5  -1 0.80165 0.53426   3
   0   5   1 0.39351 0.44740   2
   0   5  -1 0.25786 0.68703   3
   0  -5   1 0.05232 1.10417   1
   0   5  -1 -0.5312 1.15930   1
   0   5   1 0.72178 0.57609   3
   0  -5  -1 -0.0300 0.44841   2
   0   5   1 0.66968 0.97931   1
   1   5  -1 861.704 20.2278   2
   1   5  -1 865.020 23.3756   1
   1  -5   1 839.860 23.1420   1
  -1   5   1 857.540 20.4937   2
  -1   5   1 891.117 23.3362   1
   1  -5   1 877.895 20.6318   3
  -1   5   1 864.473 20.5866   3
  -1  -5  -1 856.995 23.3634   1
  -1  -5  -1 859.435 20.3422   2
  -1  -5  -1 859.052 20.4769   3
   1   5  -1 849.404 20.5841   3
  -1   5  -1 875.789 20.6613   3
   1  -5  -1 865.321 20.5051   2
  -1  -5   1 840.625 20.5557   3
   1   5   1 857.615 20.4847   3
   1  -5  -1 863.833 20.5763   3
   1   5   1 854.617 20.3396   2
  -1   5  -1 853.742 20.4282   2
   1  -5  -1 897.978 23.3052   1
  -1  -5   1 868.083 23.3903   1
   1   5   1 874.214 23.4623   1
  -1   5  -1 880.449 23.3283   1
  -2   5   1 84.1653 4.48605   1
   2   5  -1 81.5269 2.64807   3
   2   5  -1 77.3610 4.48748   1
   2  -5   1 79.3845 2.64845   3
  -2  -5  -1 81.7992 4.60986   1
  -2  -5  -1 80.3127 2.47632   3
  -2  -5  -1 81.3744 2.30677   2
   2   5  -1 78.2689 2.14446   2
  -2   5   1 77.6828 2.63772   3
   2  -5   1 87.2102 4.47904   1
  -2   5   1 77.7820 2.59249   2
   2   5   1 82.8554 2.52550   3
  -2   5  -1 75.2659 4.32965   1
  -2   5  -1 77.8709 2.68082   3
   2  -5  -1 84.5506 2.67098   3
   2  -5  -1 83.5155 2.62268   2
   2   5   1 81.5224 2.31971   2
  -2   5  -1 75.2425 2.51463   2
  -2  -5   1 76.2085 2.60830   3
   2  -5  -1 79.0638 4.28965   1
   2   5   1 80.2483 4.65380   1
  -2  -5   1 81.7719 4.55085   1
   3   5  -1 270.902 9.41248   1
   3   5  -1 265.603 6.27073   2
  -3  -5  -1 261.569 6.67265   3
  -3   5   1 266.997 6.92819   2
   3  -5   1 257.764 6.91870   3
  -3  -5  -1 258.060 9.38147   1
  -3   5   1 265.876 6.95948   3
  -3   5   1 255.368 8.98513   1
  -3  -5  -1 261.905 6.48781   2
   3   5  -1 271.646 6.85557   3
   3  -5   1 267.771 9.04949   1
   3   5   1 260.438 6.47970   2
  -3  -5   1 264.528 9.39475   1
  -3  -5   1 266.629 6.83063   3
   3  -5  -1 270.535 6.95503   2
   3   5   1 253.623 6.67227   3
  -3   5  -1 267.708 6.90651   2
   3   5   1 277.060 9.55475   1
   3  -5  -1 264.363 6.94846   3
   3  -5  -1 260.965 8.86514   1
  -3   5  -1 260.748 6.95491   3
  -3   5  -1 274.527 9.22497   1
   4  -5   1 294.517 7.53000   3
   4   5  -1 280.307 7.33308   3
  -4   5   1 275.578 9.42969   1
  -4   5   1 295.812 7.55004   2
  -4  -5  -1 291.376 7.19270   3
  -4   5   1 285.421 7.52568   3
  -4  -5  -1 299.945 10.2111   1
  -4  -5  -1 293.157 6.98489   2
   4  -5   1 250.621 9.16577   1
   4  -5  -1 268.090 9.15727   1
  -4  -5   1 291.366 10.0188   1
  -4   5  -1 283.728 7.48691   2
   4   5   1 279.177 9.96418   1
  -4   5  -1 300.021 9.75602   1
   4  -5  -1 298.322 7.57459   2
  -4   5  -1 279.987 7.49856   3
  -4  -5   1 280.580 7.33582   3
   4  -5  -1 298.026 7.56639   3
   4   5   1 285.480 6.96466   2
   4   5   1 290.271 7.19256   3
  -5  -5  -1 17.3775 2.47836   1
   5  -5   1 25.9338 2.69989   1
  -5   5   1 25.9582 1.59729   2
  -5  -5  -1 23.0601 1.03065   2
  -5   5   1 25.6562 2.76481   1
   5   5  -1 23.6699 1.41786   3
  -5   5   1 21.4907 1.55083   3
  -5  -5  -1 23.7016 1.26186   3
   5  -5   1 21.8281 1.46972   3
  -5  -5   1 25.1397 1.44900   3
   5  -5  -1 23.0487 2.46212   1
  -5  -5   1 20.2570 2.68627   1
  -5   5  -1 21.9693 1.50084   3
   5   5   1 22.4767 1.21048   3
  -5   5  -1 24.6232 1.55337   2
   5   5   1 23.6196 1.01755   2
  -6  -5  -1 232.513 6.28403   3
  -6   5   1 244.223 6.82030   2
  -6  -5  -1 238.356 6.10247   2
   6  -5   1 249.322 6.73011   3
  -6   5   1 249.831 8.54326   1
   6  -5   1 255.069 8.45744   1
  -6   5   1 234.051 6.73971   3
   6   5  -1 239.235 8.86452   1
  -6  -5  -1 240.949 9.22377   1
   6  -5  -1 253.034 8.12814   1
  -6  -5   1 247.286 5.79702   2
   6   5   1 245.287 6.09899   2
  -6   5  -1 255.802 6.84940   2
  -6  -5   1 264.205 9.42022   1
  -6   5  -1 244.394 8.70504   1
  -6  -5   1 244.608 6.51461   3
  -6   5  -1 253.904 6.77867   3
  -7  -5  -1 565.961 13.7573   2
  -7   5   1 563.997 14.4513   3
  -7   5   1 570.840 14.5102   2
   7  -5   1 588.346 16.0935   1
  -7  -5  -1 582.914 17.4626   1
  -7   5   1 589.531 16.3653   1
  -7  -5  -1 562.825 13.9204   3
   7   5  -1 613.098 17.1135   1
  -7   5  -1 558.224 14.3809   3
   7   5   1 575.028 13.7560   2
  -7  -5   1 566.050 14.1269   3
  -7  -5   1 572.177 13.4980   2
  -7   5  -1 586.218 16.5854   1
   7  -5  -1 563.348 15.5550   1
  -7  -5   1 613.044 17.4618   1
   7   5   1 584.129 17.1474   1
  -7   5  -1 577.428 14.5207   2
  -8   5   1 4.50049 1.11044   3
  -8  -5  -1 3.81360 2.01752   1
  -8   5   1 5.00569 1.08606   2
   8   5  -1 5.51272 1.80415   1
   8  -5   1 2.48395 1.37800   1
  -8  -5  -1 3.47684 0.68915   2
  -8  -5  -1 1.68374 0.73577   3
  -8   5   1 2.23232 1.43925   1
   8   5   1 3.91904 1.84357   1
   8  -5  -1 4.57820 1.19868   1
  -8  -5   1 2.74095 1.65226   1
  -8   5  -1 4.21336 1.10985   2
  -8  -5   1 3.62440 0.91398   3
  -8   5  -1 5.97164 1.77193   1
  -8   5  -1 4.58201 1.10247   3
  -8  -5   1 3.52931 0.49953   2
   8   5   1 4.71642 0.62815   2
  -9  -5  -1 355.122 12.2888   1
  -9  -5  -1 340.258 8.71893   2
  -9   5   1 354.894 9.49504   3
  -9  -5  -1 344.958 8.83778   3
  -9   5   1 346.157 10.9088   1
  -9   5   1 358.288 9.57102   2
   9   5  -1 364.881 11.6437   1
  -9   5  -1 367.739 9.63272   2
  -9  -5   1 348.508 8.52249   2
  -9  -5   1 345.926 12.0200   1
  -9   5  -1 356.782 9.41845   3
   9   5   1 351.722 11.7412   1
  -9  -5   1 347.654 8.52263   2
   9  -5  -1 360.331 9.59126   1
  -9  -5   1 341.251 9.05507   3
  -9   5  -1 348.293 11.2495   1
 -10   5   1 92.0777 4.63073   1
 -10   5   1 89.1418 3.51148   2
 -10  -5  -1 86.0958 2.75603   2
 -10   5   1 92.2044 3.44872   3
  10   5  -1 80.3476 4.73028   1
 -10  -5  -1 86.8742 5.58240   1
 -10  -5  -1 86.8987 2.81572   3
 -10  -5   1 87.4236 5.36749   1
 -10  -5   1 86.1986 2.54802   2
 -10   5  -1 83.2656 3.31608   3
 -10   5  -1 85.3244 3.49080   2
 -10  -5   1 84.4249 2.54946   2
  10   5   1 88.2672 5.10497   1
 -10  -5   1 82.2020 3.00666   3
 -10   5  -1 82.2414 4.66498   1
 -11  -5  -1 12.9736 1.20721   3
 -11   5   1 10.1606 1.41402   3
 -11  -5  -1 13.6679 1.21105   2
 -11   5   1 11.1907 1.97771   1
 -11  -5  -1 10.1252 2.43951   1
 -11   5   1 12.3369 1.56380   2
  11   5  -1 9.66000 1.94457   1
 -11   5  -1 7.25629 1.87803   1
 -11  -5   1 12.7241 1.01169   2
 -11  -5   1 10.4382 1.13963   3
  11   5   1 11.6082 2.28090   1
 -11  -5   1 11.1604 1.02400   2
 -11   5  -1 13.8833 1.62404   2
 -11  -5   1 7.05863 2.25514   1
 -12  -5  -1 206.633 8.93404   1
  12   5  -1 197.739 7.40937   1
 -12   5   1 187.062 6.11529   3
 -12  -5  -1 190.561 5.45244   2
 -12  -5  -1 192.707 5.47161   3
 -12   5   1 196.278 6.32760   2
 -12   5   1 190.846 7.17435   1
 -12   5  -1 192.481 6.32437   2
 -12  -5   1 197.363 5.73696   3
 -12  -5   1 202.993 8.64624   1
 -12  -5   1 197.426 5.29957   2
  12   5   1 197.383 7.74815   1
 -12  -5   1 197.469 5.29661   2
 -12   5  -1 209.552 7.75239   1
 -12   5  -1 203.364 6.13019   3
  13   5  -1 364.121 10.7019   1
 -13  -5  -1 351.824 9.12451   2
 -13  -5  -1 354.826 12.8607   1
 -13   5   1 358.872 10.0870   2
 -13   5   1 357.873 10.8875   1
 -13   5   1 341.324 9.84370   3
 -13  -5  -1 339.019 9.08152   3
 -13   5  -1 348.996 9.75941   3
  13   5   1 352.550 11.2426   1
 -13  -5   1 356.076 12.6688   1
 -13   5  -1 344.753 11.2884   1
 -13  -5   1 351.514 8.94996   2
 -13  -5   1 347.197 8.94431   2
 -13   5  -1 358.128 10.1249   2
 -13  -5   1 349.050 9.37424   3
 -14  -5  -1 161.427 4.81078   2
 -14  -5  -1 154.177 4.71816   3
 -14  -5  -1 164.574 8.36985   1
 -14   5   1 162.781 6.28606   1
 -14   5   1 158.560 5.73833   2
  14   5  -1 149.382 5.33131   1
 -14   5   1 156.644 5.58306   3
 -14   5  -1 143.591 5.30040   3
 -14  -5   1 154.580 4.60260   2
 -14   5  -1 159.893 6.80824   1
 -14  -5   1 160.303 4.64067   2
 -14   5  -1 152.690 5.65721   2
 -14  -5   1 153.151 7.87986   1
  14   5   1 160.796 6.35475   1
 -14  -5   1 153.316 4.98187   3
 -15   5   1 103.748 4.51790   2
 -15  -5  -1 108.059 3.65682   3
 -15  -5  -1 102.391 3.71379   2
 -15  -5  -1 115.140 7.15459   1
 -15   5   1 99.3361 4.32079   3
 -15   5   1 107.886 4.94375   1
 -15  -5   1 100.230 3.84920   3
 -15   5  -1 97.9613 5.41210   1
 -15  -5   1 102.076 3.50069   2
  15   5   1 106.482 4.32056   1
 -15   5  -1 99.1150 4.48547   2
 -15  -5   1 93.4658 6.49925   1
 -15  -5   1 109.692 3.58510   2
 -15   5  -1 110.397 4.28579   3
 -16  -5  -1 157.932 4.89963   3
 -16  -5  -1 165.478 8.63679   1
 -16  -5  -1 155.124 4.95168   2
 -16   5   1 160.170 5.94529   2
 -16   5   1 158.559 5.76221   3
 -16   5   1 154.506 5.99007   1
 -16  -5  -1 157.045 4.99912   2
 -16  -5   1 153.111 5.13721   3
 -16   5  -1 164.485 5.64406   3
 -16  -5   1 148.988 7.96239   1
 -16   5  -1 150.632 5.91214   2
 -16  -5   1 157.987 4.81636   2
 -16  -5   1 154.338 4.82166   2
 -16   5  -1 155.090 5.88090   2
 -16   5  -1 155.883 6.68769   1
 -17   5   1 102.007 4.52094   3
 -17  -5  -1 97.5837 3.66590   3
 -17  -5  -1 102.371 3.86854   2
 -17   5   1 112.631 4.56531   1
 -17   5   1 91.0677 4.61007   2
 -17  -5  -1 103.076 3.78614   2
 -17  -5  -1 108.589 7.40685   1
 -17   5  -1 102.236 4.40804   3
 -17  -5   1 96.8193 3.91748   3
 -17   5  -1 107.435 4.94583   2
 -17   5  -1 106.575 5.47308   1
 -17   5  -1 92.4639 5.20799   1
 -17  -5   1 102.490 3.69842   2
 -17  -5   1 108.822 7.00858   1
 -17   5  -1 109.598 4.70805   2
 -17  -5   1 103.310 3.65355   2
 -18  -5  -1 135.106 4.97424   2
 -18  -5  -1 158.809 4.95358   3
 -18  -5  -1 158.814 5.06456   2
 -18   5   1 156.637 5.07047   1
 -18   5   1 156.051 5.10951   1
 -18  -5  -1 161.777 8.75788   1
 -18   5   1 153.036 5.78593   3
 -18   5   1 152.435 5.96131   2
 -18  -5   1 143.549 8.18249   1
 -18  -5   1 161.611 4.98889   2
 -18   5  -1 149.715 6.11452   2
 -18  -5   1 145.506 5.15825   3
 -18   5  -1 147.329 6.42696   1
 -18   5  -1 155.217 5.67917   3
 -18  -5   1 150.981 4.88345   2
 -18   5  -1 153.871 6.44223   1
 -18   5  -1 138.524 5.84626   2
 -19  -5  -1 21.1505 2.03722   2
 -19   5   1 19.3800 2.38046   2
 -19   5   1 21.7994 2.49342   3
 -19  -5  -1 22.0101 1.93479   3
 -19  -5  -1 23.7849 4.10206   1
 -19  -5  -1 23.1551 2.19423   2
 -19  -5   1 23.1632 2.04079   2
 -19  -5   1 20.0775 2.07743   3
 -19   5  -1 23.7661 2.58149   1
 -19   5  -1 20.7968 2.48347   1
 -19   5  -1 20.4796 2.46305   2
 -19  -5   1 15.3304 3.51136   1
 -19  -5   1 24.1457 1.92207   2
 -19   5  -1 16.2884 2.09321   3
 -19   5  -1 20.7838 2.55211   2
 -20  -5  -1 51.3535 5.52336   1
 -20  -5  -1 66.5032 3.11947   2
 -20   5   1 69.2783 4.11646   2
 -20  -5  -1 59.3033 2.86557   3
 -20  -5  -1 65.5025 3.21533   2
 -20   5   1 57.4917 3.78459   3
 -20  -5   1 62.0486 2.93733   2
 -20   5  -1 64.5773 3.77323   1
 -20   5  -1 60.7729 4.10644   2
 -20  -5   1 62.2067 3.17406   3
 -20   5  -1 61.1088 3.67140   1
 -20  -5   1 61.2200 3.04171   2
 -20  -5   1 71.7945 6.32432   1
 -20   5  -1 60.2843 3.63737   3
 -21  -5  -1 3.18007 3.36382   1
 -21  -5  -1 1.56627 1.03057   3
 -21   5   1 2.13847 1.79230   2
 -21  -5  -1 2.40662 1.18532   2
 -21  -5  -1 1.96336 1.21888   2
 -21   5   1 1.69312 1.67861   3
 -21   5  -1 2.38378 1.64335   3
 -21  -5   1 3.65993 1.22046   3
 -21   5  -1 1.04915 1.81592   2
 -21  -5   1 -0.4425 3.06314   1
 -21  -5   1 3.60664 1.26176   2
 -21  -5   1 2.84555 1.10800   2
 -22   5   1 8.58678 2.18432   2
 -22  -5  -1 4.51570 3.75271   1
 -22  -5  -1 5.98514 1.31144   3
 -22   5   1 8.43792 1.97310   3
 -22  -5  -1 9.51915 1.48778   2
 -22  -5  -1 9.20477 1.63812   2
 -22  -5   1 8.80259 1.47621   3
 -22  -5   1 9.07426 1.39863   2
 -22   5  -1 7.84758 2.19794   2
 -22  -5   1 7.32613 1.48116   2
 -22   5  -1 7.62873 1.90080   3
 -22  -5   1 7.61243 3.31618   1
 -23  -5  -1 8.44845 1.44496   2
 -23  -5  -1 6.58680 1.60606   2
 -23   5   1 11.9765 2.44572   2
 -23  -5  -1 2.69223 3.74283   1
 -23  -5  -1 4.81176 1.29014   3
 -23   5   1 6.94709 1.99164   3
 -23  -5   1 8.10485 3.58167   1
 -23   5  -1 6.78363 1.80577   3
 -23  -5   1 6.41257 1.41916   3
 -23   5  -1 10.3666 2.42402   2
 -23  -5   1 6.59539 1.28480   2
 -23  -5   1 9.49787 1.63037   2
 -24   5   1 51.2557 3.83777   3
 -24   5   1 40.2034 3.96413   2
 -24  -5  -1 42.7791 2.65677   3
 -24  -5  -1 44.5031 2.94145   2
 -24  -5  -1 44.2890 3.13248   2
 -24  -5  -1 47.1476 2.76215   3
 -24  -5  -1 38.2897 5.05180   1
 -24  -5   1 43.5047 2.87289   2
 -24   5  -1 45.9527 4.24913   2
 -24   5  -1 41.9243 3.41074   3
 -24  -5   1 41.1158 4.60692   1
 -24  -5   1 46.9092 2.75654   2
 -24  -5   1 41.5708 2.93641   3
 -25  -5  -1 -0.5828 1.08511   3
 -25  -5  -1 2.91749 1.24402   2
 -25   5   1 -1.9559 1.86310   2
 -25  -5  -1 -1.5872 4.01837   1
 -25   5   1 0.30461 1.69154   3
 -25  -5  -1 -1.6287 1.28433   2
 -25  -5  -1 0.66512 1.07917   3
 -25  -5   1 0.75579 1.31309   2
 -25   5  -1 1.04350 2.03610   2
 -25  -5   1 1.17200 3.15229   1
 -25   5  -1 0.29306 1.58575   3
 -25  -5   1 -0.0810 1.12635   2
 -25  -5   1 1.10836 1.29124   3
 -26  -5  -1 0.00490 1.16117   3
 -26   5   1 1.20279 1.97868   2
 -26   5   1 2.09246 1.67000   3
 -26  -5  -1 0.97236 1.43806   2
 -26  -5  -1 -5.4055 3.87951   1
 -26   5  -1 3.93682 2.29740   2
 -26   5  -1 1.82815 1.69068   3
 -26  -5   1 2.67270 1.36485   2
 -26  -5   1 2.32644 1.40090   3
 -27   5   1 14.4918 2.51750   3
 -27   5   1 13.1064 2.77889   2
 -27  -5  -1 15.2751 1.77709   3
 -27  -5  -1 12.4407 2.03384   2
 -27   5  -1 12.9034 2.28902   3
 -27  -5   1 13.4037 1.92457   3
 -27   5  -1 15.1698 2.91167   2
 -27  -5   1 13.7657 1.92565   2
 -28  -5  -1 5.04463 1.70345   2
 -28   5   1 4.61214 2.20024   2
 -28   5   1 6.49132 2.14183   3
 -28  -5  -1 5.59388 1.32215   3
 -28  -5   1 5.77390 1.57778   2
 -28   5  -1 7.36913 2.06800   3
 -28   5  -1 7.65691 2.47693   2
 -28  -5   1 3.93141 1.51874   3
   0   6  -1 376.659 9.58168   3
   0   6   1 382.351 9.51010   3
   0   6   1 378.545 12.5194   1
   0   6  -1 379.621 12.5219   1
   0  -6  -1 375.515 9.46968   3
   0  -6   1 368.520 9.52728   3
   0  -6  -1 381.387 9.34079   2
   0  -6   1 380.877 12.4661   1
   0   6   1 375.723 9.32663   2
   0  -6  -1 366.700 12.3781   1
   0   6  -1 374.634 9.24296   2
  -1  -6  -1 39.8172 1.51399   2
   1   6  -1 38.0194 1.80538   3
   1  -6   1 40.3797 3.46760   1
   1   6  -1 36.7591 1.39367   2
  -1   6   1 39.5885 1.80575   3
  -1  -6  -1 36.7997 1.67080   3
  -1   6   1 38.1065 3.25567   1
  -1  -6  -1 37.2965 3.54493   1
   1   6  -1 37.4361 3.56270   1
   1  -6   1 37.6308 1.75610   3
  -1   6   1 37.9878 1.66259   2
  -1   6  -1 36.6648 1.85845   3
   1   6   1 39.7228 1.73721   3
   1   6   1 38.6767 1.52394   2
   1  -6  -1 36.8810 1.70196   3
   1   6   1 39.6553 3.71867   1
  -1   6  -1 42.7366 3.67846   1
  -1  -6   1 36.2412 1.75592   3
  -1  -6   1 40.3698 3.59534   1
  -1   6  -1 38.3581 1.59471   2
   1  -6  -1 37.5644 1.63975   2
  -2  -6  -1 131.122 3.74758   3
  -2   6   1 121.952 6.09101   1
  -2  -6  -1 127.544 3.52093   2
  -2   6   1 126.311 3.91939   3
  -2  -6  -1 132.801 6.42180   1
   2   6  -1 131.383 3.39337   2
   2   6  -1 129.485 6.38105   1
   2  -6   1 135.805 6.24658   1
   2  -6   1 125.371 3.90700   3
  -2   6   1 126.002 3.82121   2
   2   6  -1 134.610 3.93089   3
   2   6   1 130.801 3.53354   2
  -2  -6   1 130.346 3.89344   3
   2  -6  -1 129.883 3.90122   3
   2  -6  -1 137.005 6.19753   1
  -2   6  -1 124.560 3.95104   3
   2   6   1 130.978 6.45094   1
  -2   6  -1 131.548 6.25791   1
  -2   6  -1 126.091 3.77130   2
   2   6   1 126.814 3.77197   3
  -2  -6   1 134.530 6.28826   1
   2  -6  -1 131.053 3.85473   2
  -3  -6  -1 -0.1137 0.39101   2
  -3   6   1 -0.8297 0.60439   2
  -3   6   1 1.01852 0.72302   3
   3   6  -1 0.62076 0.31109   2
   3  -6   1 -0.9283 0.56870   3
   3   6  -1 0.20289 0.71222   3
   3   6  -1 1.04949 1.56664   1
  -3   6   1 -1.8511 1.20809   1
   3  -6   1 -2.4963 1.08294   1
  -3  -6  -1 1.86410 0.61184   3
  -3  -6  -1 1.26590 1.58965   1
   3  -6  -1 0.50423 0.68818   3
   3   6   1 0.45673 0.68210   3
  -3  -6   1 1.77865 1.65817   1
   3  -6  -1 0.90945 0.73230   2
  -3   6  -1 -0.1142 1.32793   1
   3   6   1 -0.1551 1.56507   1
   3  -6  -1 -0.1738 1.19709   1
  -3   6  -1 -0.5713 0.59302   2
  -3   6  -1 1.18643 0.75479   3
  -3  -6   1 1.06303 0.74858   3
   4   6  -1 134.005 4.01255   3
  -4  -6  -1 131.356 6.62636   1
   4   6  -1 132.872 3.30030   2
   4  -6   1 133.414 6.14640   1
  -4  -6  -1 135.259 3.56501   2
  -4   6   1 146.913 4.20943   2
   4  -6   1 137.133 4.17475   3
  -4   6   1 138.225 4.21590   3
  -4   6   1 133.111 6.39899   1
  -4  -6  -1 134.238 3.86221   3
   4   6  -1 119.095 6.52793   1
   4   6   1 133.503 6.67255   1
  -4   6  -1 126.989 4.07220   2
  -4  -6   1 133.832 6.64271   1
   4   6   1 132.622 3.86562   3
   4  -6  -1 145.081 4.23391   3
  -4   6  -1 134.071 4.20597   3
   4   6   1 134.434 3.56790   2
  -4  -6   1 131.913 4.04075   3
  -4   6  -1 132.127 6.34617   1
   4  -6  -1 136.744 4.18262   2
   4  -6  -1 132.870 6.15709   1
  -5  -6  -1 64.9124 2.31563   3
   5  -6   1 64.4035 2.61792   3
   5   6  -1 63.6377 2.39513   3
   5  -6   1 63.9944 4.33998   1
  -5   6   1 62.0065 2.59266   2
   5   6  -1 55.2930 1.61097   2
  -5   6   1 59.1902 4.18512   1
  -5  -6  -1 64.6237 4.76379   1
  -5   6   1 62.9950 2.65332   3
  -5  -6  -1 63.6021 1.95109   2
   5   6   1 65.3038 1.95828   2
  -5  -6   1 62.5230 4.65345   1
  -5   6  -1 63.6574 2.65180   3
  -5   6  -1 66.0111 4.66174   1
   5  -6  -1 65.0522 4.04748   1
  -5  -6   1 65.5856 2.54348   3
   5   6   1 64.0310 2.28424   3
  -5   6  -1 60.1408 2.57319   2
   5   6   1 65.6222 5.00430   1
  -6  -6  -1 -2.4817 1.41501   1
  -6  -6  -1 -0.3408 0.75319   3
  -6   6   1 -2.3148 1.19195   1
   6  -6   1 0.61163 0.84256   3
  -6   6   1 0.26129 0.94171   2
   6   6  -1 -1.5650 1.13525   1
  -6   6   1 0.47211 0.98010   3
   6   6  -1 -0.1951 0.75869   3
  -6  -6  -1 0.40378 0.49155   2
   6  -6   1 -0.7802 1.40447   1
  -6   6  -1 0.56288 0.90812   3
  -6   6  -1 0.65331 0.92894   2
  -6  -6   1 1.39283 1.73686   1
   6   6   1 0.30487 0.46845   2
   6  -6  -1 1.77112 1.46359   1
  -6  -6   1 -0.1968 0.84927   3
  -6   6  -1 2.55890 1.61282   1
   6   6   1 1.53212 0.75282   3
  -7   6   1 -0.4942 0.89700   2
  -7  -6  -1 -0.2246 0.53292   2
   7  -6   1 -0.5045 0.82738   3
   7  -6   1 0.86177 1.46457   1
  -7   6   1 -0.2944 0.91175   3
  -7   6   1 -1.1084 1.48097   1
   7   6  -1 3.03099 1.72612   1
  -7  -6  -1 -0.1385 0.77291   3
  -7  -6  -1 0.95210 1.75639   1
   7   6   1 0.99280 1.75087   1
  -7   6  -1 -0.4664 0.94433   2
   7   6   1 0.55966 0.46222   2
  -7  -6   1 -1.2737 0.82819   3
  -7   6  -1 -0.1182 0.95271   3
  -7  -6   1 -0.2977 0.20426   2
  -7   6  -1 -0.3357 1.36801   1
  -7  -6   1 0.19963 1.84754   1
   7  -6  -1 0.80026 1.35162   1
   8   6  -1 52.8226 4.39909   1
  -8  -6  -1 49.8703 1.80998   2
   8  -6   1 54.5453 3.77550   1
  -8  -6  -1 56.9969 4.98221   1
  -8   6   1 50.4823 3.89715   1
  -8   6   1 51.6281 2.59867   2
  -8   6   1 50.9362 2.61897   3
  -8  -6  -1 49.1479 2.07998   3
   8   6   1 48.0116 4.40574   1
  -8  -6   1 59.2743 4.53293   1
   8   6   1 48.2935 1.72843   2
  -8  -6   1 49.5728 1.41099   2
  -8  -6   1 50.0363 1.43898   2
  -8   6  -1 47.1404 2.52291   3
  -8   6  -1 51.7561 2.59190   2
  -8   6  -1 50.6119 4.11434   1
  -8  -6   1 48.5990 2.25956   3
   8  -6  -1 52.6108 3.47453   1
   9  -6   1 73.1753 4.15837   1
  -9   6   1 76.1092 3.18555   2
  -9  -6  -1 63.0809 5.06009   1
  -9  -6  -1 67.4888 2.24319   2
  -9   6   1 70.5447 4.56451   1
  -9   6   1 65.1029 2.99474   3
   9   6  -1 71.1381 4.83594   1
  -9  -6  -1 68.0389 2.48718   3
   9  -6  -1 70.5655 3.76279   1
  -9  -6   1 68.9302 1.94299   2
  -9   6  -1 70.4552 4.76259   1
  -9  -6   1 68.3927 1.95708   2
  -9  -6   1 69.5070 2.68101   3
  -9   6  -1 71.7342 3.16703   2
   9   6   1 61.8432 4.86163   1
  -9   6  -1 66.6333 2.96494   3
  -9  -6   1 75.8019 5.41728   1
 -10  -6  -1 88.0847 6.12296   1
 -10   6   1 88.4279 3.63300   3
  10   6  -1 85.4724 5.46107   1
 -10   6   1 91.7895 3.71891   2
 -10   6   1 98.0133 5.18182   1
 -10  -6  -1 86.0805 2.76921   2
 -10  -6  -1 89.3111 2.98076   3
 -10   6  -1 95.1890 3.62322   3
 -10   6  -1 88.9110 3.65799   2
 -10  -6   1 90.2295 2.52887   2
  10   6   1 98.0759 5.74849   1
 -10  -6   1 89.1580 2.50641   2
 -10   6  -1 83.5365 5.20880   1
 -10  -6   1 90.7500 3.19481   3
 -10  -6   1 96.4969 5.92415   1
  10  -6  -1 82.8456 3.79340   1
 -11  -6  -1 116.274 7.06158   1
 -11   6   1 116.201 4.45902   3
 -11  -6  -1 127.200 3.86875   3
 -11   6   1 123.289 5.94017   1
 -11   6   1 122.892 4.65106   2
  11   6  -1 130.084 6.49027   1
 -11  -6  -1 127.183 3.69235   2
 -11   6  -1 127.002 6.26933   1
 -11  -6   1 123.826 3.43048   2
 -11  -6   1 126.154 4.08135   3
 -11  -6   1 123.087 3.43888   2
 -11  -6   1 132.367 7.26717   1
  11   6   1 144.240 7.03682   1
 -11   6  -1 128.099 4.67150   2
 -12  -6  -1 74.4159 2.66389   2
 -12  -6  -1 75.0552 2.78910   3
 -12  -6  -1 86.8122 6.17148   1
 -12   6   1 76.9738 4.88786   1
 -12   6   1 67.5007 3.35965   3
  12   6  -1 72.7397 4.99997   1
 -12   6   1 74.2902 3.59265   2
 -12   6  -1 80.8619 3.51079   3
 -12   6  -1 76.3263 3.63066   2
 -12  -6   1 69.1355 2.96182   3
  12   6   1 76.4413 5.34974   1
 -12  -6   1 81.3692 5.84275   1
 -12  -6   1 73.9498 2.43475   2
 -12  -6   1 77.9030 2.43331   2
 -12   6  -1 76.5735 5.00079   1
 -13  -6  -1 487.709 12.1530   2
 -13  -6  -1 472.340 12.2508   3
 -13  -6  -1 487.003 16.7620   1
 -13   6   1 478.480 13.1020   3
 -13   6   1 500.927 14.8116   1
  13   6  -1 495.419 14.8721   1
 -13   6   1 489.888 13.3117   2
  13   6   1 489.723 15.2741   1
 -13   6  -1 507.240 15.3222   1
 -13  -6   1 485.299 12.5394   3
 -13  -6   1 490.232 11.9419   2
 -13  -6   1 492.465 11.9547   2
 -13  -6   1 502.114 16.6803   1
 -13   6  -1 490.632 13.3478   2
 -13   6  -1 457.481 12.9316   3
 -14  -6  -1 93.0485 3.24539   2
 -14   6   1 88.5116 4.27570   2
 -14  -6  -1 87.1719 3.24882   3
 -14   6   1 95.6878 5.38886   1
 -14   6   1 96.4270 4.20160   3
  14   6  -1 81.4843 5.02299   1
 -14  -6  -1 99.9482 7.01638   1
  14   6   1 88.7855 5.47465   1
 -14  -6   1 90.6676 3.00075   2
 -14  -6   1 86.3256 2.95066   2
 -14   6  -1 99.5848 5.69498   1
 -14   6  -1 81.6607 4.18462   2
 -14   6  -1 91.0540 4.00950   3
 -14  -6   1 97.9081 6.70819   1
 -14  -6   1 86.0075 3.50212   3
 -15   6   1 28.4824 2.88509   3
 -15  -6  -1 31.3730 2.04838   2
 -15  -6  -1 28.3229 4.29956   1
  15   6  -1 37.8237 3.11639   1
 -15  -6  -1 31.7703 2.00930   3
 -15   6   1 30.3225 2.80466   2
 -15   6   1 25.9237 3.06165   1
 -15   6  -1 32.1702 2.84132   2
  15   6   1 35.8477 3.82177   1
 -15  -6   1 33.5427 1.84087   2
 -15   6  -1 38.8946 4.11726   1
 -15  -6   1 30.4860 1.76859   2
 -15  -6   1 33.2474 4.37595   1
 -15  -6   1 31.8628 2.25356   3
 -15   6  -1 31.1803 2.73748   3
 -16  -6  -1 102.048 3.69061   3
 -16  -6  -1 108.864 3.76043   2
 -16  -6  -1 106.287 3.69356   2
 -16   6   1 100.917 4.53472   3
 -16   6   1 107.237 4.81997   2
 -16  -6  -1 103.449 7.35980   1
 -16   6   1 101.443 5.44557   1
 -16  -6   1 110.052 3.52310   2
 -16  -6   1 107.566 4.01499   3
 -16  -6   1 97.4815 7.18154   1
  16   6   1 106.461 4.82416   1
 -16   6  -1 103.515 4.69966   2
 -16   6  -1 108.900 4.56735   3
 -16  -6   1 106.124 3.52975   2
 -16   6  -1 105.908 6.06741   1
 -17  -6  -1 2.54762 3.06356   1
 -17  -6  -1 4.88877 1.11602   3
 -17   6   1 6.37331 1.78457   3
 -17   6   1 5.66728 1.98456   1
 -17  -6  -1 3.12998 0.99311   2
 -17   6   1 5.68235 1.71497   2
 -17  -6  -1 3.03701 1.11481   2
 -17   6  -1 2.64935 1.51629   3
 -17  -6   1 2.82523 1.16117   3
 -17  -6   1 4.16344 0.99847   2
 -17   6  -1 2.75145 1.60949   2
 -17  -6   1 4.78840 0.98686   2
 -17   6  -1 7.31630 2.36174   1
 -17   6  -1 4.89984 1.85058   2
 -17  -6   1 4.84124 3.02630   1
 -18  -6  -1 33.9690 4.92618   1
 -18   6   1 37.7384 3.47211   1
 -18   6   1 35.2895 3.08367   2
 -18  -6  -1 29.8722 2.12272   2
 -18  -6  -1 33.8741 2.28525   2
 -18  -6  -1 35.5890 2.16967   3
 -18   6   1 35.9374 3.02548   3
 -18   6  -1 36.7419 4.15687   1
 -18  -6   1 26.2439 2.30170   3
 -18  -6   1 34.3824 2.02012   2
 -18  -6   1 38.0777 4.82260   1
 -18   6  -1 31.7709 3.11788   2
 -18   6  -1 38.6893 3.41058   2
 -18   6  -1 33.7474 2.91608   3
 -18  -6   1 34.3648 2.11197   2
 -19   6   1 32.6559 3.35269   2
 -19  -6  -1 34.9512 2.28600   2
 -19  -6  -1 40.7072 2.51272   2
 -19   6   1 42.9035 3.38757   3
 -19  -6  -1 39.1170 2.34387   3
 -19   6   1 36.4360 3.09190   1
 -19   6   1 41.9596 3.18907   1
 -19  -6  -1 37.5227 5.30111   1
 -19   6  -1 39.8007 3.12194   3
 -19  -6   1 38.0095 2.19855   2
 -19   6  -1 35.0767 4.38152   2
 -19   6  -1 45.6625 4.35854   1
 -19  -6   1 37.2620 2.57589   3
 -19  -6   1 37.4043 2.25609   2
 -19  -6   1 40.6029 5.07398   1
 -19   6  -1 35.2312 3.39787   2
 -19   6  -1 42.1338 4.21072   1
 -20  -6  -1 6.49804 1.23566   2
 -20   6   1 5.40598 1.87007   3
 -20  -6  -1 7.04848 1.43311   2
 -20  -6  -1 6.95246 3.72903   1
 -20   6   1 5.13528 1.97395   2
 -20  -6  -1 3.29009 1.13958   3
 -20  -6   1 2.54797 1.29826   3
 -20   6  -1 4.02634 1.76132   3
 -20  -6   1 4.44629 1.17296   2
 -20  -6   1 3.70499 1.03744   2
 -20   6  -1 3.63831 2.04352   2
 -20   6  -1 5.03451 2.17131   1
 -20  -6   1 -0.6655 3.23043   1
 -20   6  -1 4.83245 2.15739   1
 -21  -6  -1 1.01300 3.58436   1
 -21   6   1 3.20371 1.91598   2
 -21  -6  -1 1.61049 1.03387   3
 -21  -6  -1 2.32541 1.18306   2
 -21   6   1 1.55492 1.66908   3
 -21  -6  -1 0.30571 1.04457   2
 -21  -6   1 0.31150 0.90484   2
 -21  -6   1 1.28680 1.08580   2
 -21   6  -1 4.27530 2.06148   2
 -21   6  -1 0.56110 1.78697   1
 -21   6  -1 2.53949 1.80890   1
 -21  -6   1 6.19577 3.59630   1
 -21   6  -1 1.86215 1.56007   3
 -21  -6   1 0.14617 1.10086   3
 -22  -6  -1 0.54152 4.02671   1
 -22  -6  -1 0.87388 0.95909   2
 -22   6   1 -1.8893 1.47099   3
 -22  -6  -1 1.51341 1.22359   2
 -22   6   1 -2.3105 1.55978   2
 -22  -6  -1 -1.3364 0.86346   3
 -22  -6   1 1.44391 1.12453   2
 -22  -6   1 6.15171 3.85180   1
 -22   6  -1 -0.0776 1.82055   2
 -22  -6   1 -0.4882 1.09349   3
 -22   6  -1 -0.5262 1.42352   3
 -22  -6   1 -1.0537 0.83882   2
 -23  -6  -1 11.9508 1.75081   2
 -23  -6  -1 9.44719 4.49921   1
 -23   6   1 16.9050 2.46897   3
 -23  -6  -1 12.5359 1.51722   3
 -23   6   1 13.4783 2.66111   2
 -23  -6  -1 17.7448 1.81375   2
 -23  -6   1 17.5117 1.82418   2
 -23  -6   1 16.0003 1.84542   3
 -23  -6   1 9.67637 4.21955   1
 -23   6  -1 18.1822 2.79867   2
 -23   6  -1 16.8287 2.29601   3
 -23  -6   1 15.3583 1.58397   2
 -24  -6  -1 3.04836 1.23289   2
 -24   6   1 5.99205 2.06603   3
 -24  -6  -1 2.94652 1.43267   2
 -24   6   1 5.20629 2.18347   2
 -24  -6  -1 2.42575 1.13924   3
 -24  -6  -1 3.34314 1.21796   3
 -24  -6  -1 0.32091 4.61814   1
 -24  -6   1 5.27799 4.14896   1
 -24  -6   1 2.84067 1.39300   3
 -24  -6   1 2.75145 1.26814   2
 -24   6  -1 -1.3679 2.00035   2
 -24   6  -1 1.21755 1.73143   3
 -24  -6   1 1.81442 1.13289   2
 -25  -6  -1 -5.3536 4.81345   1
 -25  -6  -1 -0.2188 1.10688   3
 -25   6   1 5.08534 2.29336   2
 -25  -6  -1 0.46466 1.06650   3
 -25  -6  -1 1.25293 1.36577   2
 -25  -6  -1 0.06385 1.21430   2
 -25   6   1 2.72331 1.85715   3
 -25  -6   1 -0.3409 1.27222   3
 -25  -6   1 1.70506 1.16347   2
 -25  -6   1 1.28094 1.22942   2
 -25   6  -1 2.57100 2.24602   2
 -25  -6   1 -2.5467 4.15795   1
 -25   6  -1 -1.2380 1.58016   3
 -26  -6  -1 5.12073 1.52077   2
 -26  -6  -1 4.98196 1.30342   3
 -26   6   1 2.84005 2.09540   2
 -26   6   1 6.79724 2.01575   3
 -26  -6  -1 6.58515 5.06284   1
 -26  -6   1 7.01680 4.21023   1
 -26  -6   1 3.48171 1.38959   2
 -26   6  -1 2.73378 2.15617   2
 -26   6  -1 4.23496 1.89163   3
 -27  -6  -1 0.87724 1.36195   2
 -27   6   1 2.64661 1.96448   3
 -27  -6  -1 2.61245 1.12771   3
 -27  -6  -1 -4.6212 5.35095   1
 -27   6   1 2.64977 2.24595   2
 -27  -6   1 0.77267 1.29687   3
 -27  -6   1 1.58030 1.32266   2
 -27   6  -1 2.69293 2.23469   2
 -27   6  -1 1.59428 1.80530   3
 -28   6   1 1.09591 2.04521   2
 -28  -6  -1 0.20109 1.25335   3
 -28   6   1 1.72956 1.83501   3
 -28  -6  -1 -1.4751 1.37165   2
 -28  -6   1 2.32996 1.36225   2
 -28   6  -1 0.04987 2.13420   2
 -28   6  -1 2.34580 1.85127   3
 -28  -6   1 0.46758 1.24836   3
   0  -7  -1 1.14324 1.73730   1
   0   7   1 0.75650 1.76490   1
   0   7  -1 1.89149 1.81963   1
   0  -7   1 1.36064 1.59854   1
   0  -7   1 0.23412 0.77361   3
   0   7  -1 0.52137 0.88983   3
   0   7   1 0.31646 0.80250   3
   0   7  -1 0.59589 0.53665   2
   0  -7  -1 1.31800 0.73787   3
   0   7   1 0.25800 0.57258   2
   0  -7  -1 0.17669 0.57448   2
   1  -7   1 6.17885 1.01801   3
   1   7  -1 4.39447 1.02385   3
  -1  -7  -1 5.97314 2.10106   1
  -1   7   1 3.91155 0.96012   3
   1  -7   1 3.88532 1.93730   1
   1   7  -1 4.89513 0.62517   2
  -1  -7  -1 5.65756 0.75613   2
  -1   7   1 4.20236 0.81155   2
   1   7  -1 5.17367 2.09758   1
  -1  -7  -1 3.91451 0.81524   3
  -1   7   1 0.72770 1.80002   1
   1   7   1 4.58099 0.69535   2
   1   7   1 3.41997 0.94637   3
   1   7   1 2.25896 1.63160   1
  -1  -7   1 3.91544 1.66731   1
  -1   7  -1 6.69074 0.84848   2
   1  -7  -1 5.25318 2.05083   1
  -1   7  -1 5.05074 1.02031   3
  -1  -7   1 3.91953 0.93358   3
   1  -7  -1 6.06626 0.94362   3
   1  -7  -1 3.27025 0.73516   2
  -1   7  -1 6.30453 2.17856   1
   2  -7   1 0.19423 1.63639   1
   2   7  -1 2.79028 0.99358   3
  -2   7   1 1.53496 0.73928   2
  -2  -7  -1 2.85136 0.80860   3
   2  -7   1 1.95228 0.87804   3
  -2   7   1 0.98828 1.77636   1
  -2   7   1 1.60752 0.87123   3
   2   7  -1 1.40250 1.50420   1
  -2  -7  -1 1.41514 0.56035   2
  -2  -7  -1 1.02345 1.79676   1
  -2   7  -1 1.01609 0.92270   3
   2   7   1 1.51757 0.87076   3
   2  -7  -1 1.41792 0.81526   3
  -2   7  -1 2.37643 1.50396   1
   2  -7  -1 1.61773 0.79792   2
   2  -7  -1 2.71614 1.83179   1
  -2  -7   1 1.52976 1.81787   1
  -2  -7   1 2.05777 0.93504   3
  -2   7  -1 1.96963 0.71264   2
   2   7   1 2.31451 0.61111   2
   2   7   1 0.24856 1.79985   1
   3   7  -1 0.11153 0.37833   2
   3  -7   1 0.54178 0.77665   3
  -3   7   1 0.02787 1.69084   1
  -3   7   1 -1.2087 0.70260   2
   3   7  -1 1.32321 0.92614   3
  -3  -7  -1 -0.1430 1.73272   1
   3  -7   1 -0.9799 1.42617   1
  -3  -7  -1 1.24568 0.76036   3
  -3  -7  -1 -0.0657 0.45510   2
  -3   7   1 -0.1560 0.83671   3
   3   7  -1 0.05583 1.78744   1
   3  -7  -1 0.97908 0.82510   2
  -3  -7   1 -0.1107 1.74461   1
   3   7   1 -0.4734 0.51073   2
  -3   7  -1 -0.1732 0.73857   2
   3  -7  -1 1.73815 1.62854   1
  -3   7  -1 -0.8135 1.60558   1
  -3  -7   1 1.39160 0.89828   3
   3   7   1 0.73748 0.90464   3
   3   7   1 0.55479 1.85039   1
  -3   7  -1 0.72265 0.93386   3
   4  -7   1 9.89506 1.21963   3
  -4  -7  -1 10.4355 1.10047   3
   4   7  -1 4.11937 2.15855   1
   4  -7   1 8.37825 2.15211   1
  -4  -7  -1 9.51957 0.88316   2
   4   7  -1 8.01028 1.13760   3
  -4   7   1 5.66588 2.13823   1
  -4   7   1 5.93165 1.07632   2
  -4   7   1 8.06056 1.21714   3
  -4  -7  -1 6.78805 2.42786   1
   4   7   1 9.05384 0.98888   2
  -4  -7   1 10.9975 1.26213   3
  -4   7  -1 8.89473 1.16350   2
  -4   7  -1 9.75282 1.26522   3
  -4   7  -1 9.35719 2.40938   1
   4  -7  -1 10.5541 1.24195   2
   4  -7  -1 10.0575 1.22266   3
   4   7   1 6.21435 1.07243   3
  -4  -7   1 7.54613 2.37951   1
   4  -7  -1 7.42662 2.06290   1
   5   7  -1 187.054 5.46840   3
  -5  -7  -1 191.276 5.31335   3
  -5   7   1 192.409 5.67085   2
  -5   7   1 185.357 5.67325   3
  -5  -7  -1 192.481 4.88676   2
   5   7  -1 190.693 4.57221   2
  -5   7   1 188.624 8.41578   1
   5  -7   1 193.679 5.68103   3
  -5  -7  -1 184.908 8.71358   1
   5  -7   1 190.522 8.22668   1
   5   7  -1 176.285 8.46936   1
  -5   7  -1 194.973 5.65544   2
  -5  -7   1 189.533 8.69102   1
   5   7   1 194.766 5.33733   3
  -5   7  -1 183.770 8.37926   1
   5   7   1 192.333 4.89634   2
  -5   7  -1 189.607 5.70618   3
  -5  -7   1 194.411 5.53209   3
   5   7   1 195.228 8.77876   1
   5  -7  -1 192.461 5.70238   3
   5  -7  -1 185.471 7.99999   1
  -6  -7  -1 191.771 8.72761   1
   6  -7   1 175.522 5.35697   3
   6   7  -1 176.408 5.10918   3
   6  -7   1 186.141 7.77929   1
  -6  -7  -1 173.077 4.94393   3
  -6   7   1 173.160 5.38479   3
  -6  -7  -1 168.645 4.48696   2
  -6   7   1 164.439 7.84038   1
  -6   7   1 171.775 5.37473   2
   6  -7  -1 174.122 7.53570   1
  -6  -7   1 171.754 5.13883   3
  -6  -7   1 177.450 8.38776   1
  -6   7  -1 180.311 5.41153   2
  -6   7  -1 169.152 5.37157   3
   6   7   1 172.337 4.49316   2
  -6   7  -1 175.329 8.04835   1
   6   7   1 173.559 4.93698   3
  -7  -7  -1 185.432 5.39184   3
  -7  -7  -1 189.041 4.97334   2
   7  -7   1 194.117 5.89099   3
  -7   7   1 193.382 8.27929   1
  -7  -7  -1 187.580 8.97232   1
   7  -7   1 201.069 8.05444   1
  -7   7   1 193.641 5.94641   2
  -7   7   1 194.401 5.92931   3
   7   7   1 192.339 4.95992   2
  -7   7  -1 191.886 5.91954   2
  -7   7  -1 203.367 8.65765   1
  -7  -7   1 196.185 5.61710   3
  -7   7  -1 202.797 5.98636   3
   7  -7  -1 200.322 7.87971   1
   7   7   1 196.153 5.40547   3
  -7  -7   1 205.697 9.11037   1
  -8  -7  -1 0.57191 0.75388   3
   8  -7   1 -0.0701 1.43581   1
  -8   7   1 1.17391 1.77140   1
  -8  -7  -1 -1.3935 1.77391   1
  -8  -7  -1 0.27751 0.47860   2
  -8   7   1 -0.5086 0.99586   3
   8   7  -1 0.68662 1.71421   1
  -8   7   1 -0.5022 0.97473   2
  -8   7  -1 0.48780 1.00752   3
  -8  -7   1 -0.2832 2.01836   1
  -8   7  -1 0.54662 1.69881   1
   8  -7  -1 -0.1156 1.38867   1
  -8   7  -1 0.05665 0.99281   2
   8   7   1 -0.1052 1.95339   1
   8   7   1 -0.0371 0.41838   2
  -8  -7   1 -0.5030 0.82619   3
  -9  -7  -1 25.0211 3.62044   1
  -9  -7  -1 34.8319 1.45086   2
   9  -7   1 31.1315 3.43390   1
   9   7  -1 28.3474 3.59351   1
  -9  -7  -1 33.9004 1.82744   3
  -9   7   1 32.5704 3.74971   1
  -9   7   1 39.9378 2.38992   2
  -9   7  -1 38.1161 2.40370   2
   9   7   1 31.2388 3.88613   1
   9   7   1 35.8410 1.40582   2
  -9  -7   1 25.9291 3.87255   1
  -9  -7   1 36.1455 1.00864   2
  -9  -7   1 35.7521 0.99438   2
  -9   7  -1 25.9217 3.30670   1
   9  -7  -1 37.0718 3.20092   1
  -9   7  -1 37.8962 2.30295   3
  -9  -7   1 33.2815 1.99234   3
 -10  -7  -1 -0.8188 0.71281   3
  10  -7   1 3.70029 1.64484   1
 -10  -7  -1 -0.4166 2.25126   1
 -10   7   1 0.45144 1.06006   2
 -10  -7  -1 0.12087 0.56634   2
 -10   7   1 -0.2071 1.76779   1
 -10   7   1 -0.5299 1.06012   3
  10   7  -1 -2.3216 1.77725   1
 -10  -7   1 0.45840 0.33053   2
  10   7   1 -0.2467 2.02932   1
 -10  -7   1 1.02000 2.26276   1
 -10   7  -1 0.11650 1.90194   1
 -10   7  -1 -0.4150 0.96711   2
  10  -7  -1 -1.0345 1.14015   1
 -10   7  -1 0.58861 1.09453   3
 -10  -7   1 0.43035 0.87745   3
 -10  -7   1 0.51181 0.30563   2
 -11  -7  -1 62.7734 2.22357   2
  11   7  -1 65.4499 5.19019   1
 -11   7   1 67.3219 3.34793   2
 -11   7   1 58.3375 3.14668   3
 -11   7   1 67.6659 4.94034   1
 -11  -7  -1 65.2569 2.57136   3
 -11  -7  -1 69.6865 5.81211   1
  11   7   1 68.0528 5.72383   1
 -11  -7   1 62.6732 1.88837   2
 -11  -7   1 70.3086 5.62727   1
 -11   7  -1 62.7422 3.25384   2
 -11  -7   1 67.3037 2.80513   3
 -11  -7   1 62.0949 1.90722   2
 -11   7  -1 67.5383 5.01854   1
  11  -7  -1 59.5125 3.48905   1
 -11   7  -1 60.3571 3.16698   3
 -12  -7  -1 170.862 4.72375   2
 -12  -7  -1 171.287 5.02866   3
 -12   7   1 160.848 5.75200   3
 -12  -7  -1 169.559 9.20910   1
  12   7  -1 163.713 8.10197   1
 -12   7   1 182.411 7.94523   1
 -12   7   1 164.803 5.87628   2
 -12   7  -1 175.278 6.01460   2
 -12  -7   1 163.458 8.89196   1
  12   7   1 188.976 8.58380   1
 -12  -7   1 170.750 4.42647   2
 -12  -7   1 167.616 5.24983   3
 -12  -7   1 168.462 4.41619   2
 -12   7  -1 167.010 5.72099   3
 -12   7  -1 179.834 8.16731   1
 -13   7   1 3.12971 2.30124   1
 -13  -7  -1 4.14221 1.04350   3
 -13   7   1 2.50865 1.57702   2
  13   7  -1 4.59608 2.47869   1
 -13   7   1 5.85280 1.64626   3
 -13  -7  -1 4.55223 0.93066   2
 -13  -7  -1 1.10485 2.86316   1
 -13  -7   1 9.57300 3.14295   1
 -13   7  -1 3.09263 1.54052   2
 -13  -7   1 6.65866 0.75619   2
  13   7   1 2.69264 2.45402   1
 -13  -7   1 4.50797 1.21524   3
 -13   7  -1 3.80712 1.54930   3
 -13  -7   1 5.72678 0.76428   2
 -13   7  -1 2.53619 2.21790   1
 -14   7   1 61.3504 5.13367   1
 -14   7   1 63.1592 3.54195   3
 -14   7   1 59.2723 3.63336   2
  14   7  -1 64.9342 5.17824   1
 -14  -7  -1 59.7604 2.67690   3
 -14  -7  -1 64.4291 2.53104   2
 -14  -7  -1 71.8938 6.54231   1
  14   7   1 62.3728 5.44943   1
 -14  -7   1 61.0959 2.19317   2
 -14   7  -1 62.1447 3.68790   2
 -14  -7   1 63.7862 2.96259   3
 -14   7  -1 52.3543 5.15027   1
 -14  -7   1 66.0074 2.25085   2
 -14  -7   1 55.0235 5.97600   1
 -14   7  -1 58.2401 3.53952   3
 -15   7   1 6.19539 2.58029   1
  15   7  -1 3.20063 2.21253   1
 -15  -7  -1 7.13585 1.19936   3
 -15   7   1 7.84751 1.80014   3
 -15   7   1 6.68863 1.77998   2
 -15  -7  -1 5.91258 3.14955   1
 -15  -7  -1 6.89126 1.07144   2
  15   7   1 6.27099 2.55906   1
 -15   7  -1 2.87880 2.58013   1
 -15  -7   1 7.95718 0.88965   2
 -15   7  -1 10.5253 1.89223   3
 -15  -7   1 7.57887 0.92399   2
 -15  -7   1 6.63630 3.12658   1
 -15  -7   1 6.81116 1.30581   3
 -15   7  -1 8.09857 1.85355   2
 -16   7   1 72.9793 3.95520   2
 -16  -7  -1 65.2215 2.72885   2
 -16  -7  -1 64.0714 2.83137   3
 -16   7   1 58.6412 3.69178   3
 -16  -7  -1 64.1323 2.62379   2
  16   7  -1 69.6808 4.47379   1
 -16   7   1 70.3595 5.28257   1
 -16  -7  -1 62.2611 6.58669   1
 -16   7  -1 59.0659 3.72709   2
 -16  -7   1 61.9928 2.39179   2
 -16  -7   1 68.3874 3.13531   3
 -16   7  -1 71.9828 5.68407   1
  16   7   1 59.1644 4.89361   1
 -16   7  -1 67.6630 3.75362   3
 -16  -7   1 65.8124 6.52257   1
 -16  -7   1 64.7848 2.47678   2
  17   7  -1 18.1429 2.05386   1
 -17   7   1 18.2684 2.37074   2
 -17  -7  -1 18.9106 1.65872   2
 -17  -7  -1 20.3794 1.84271   2
 -17   7   1 18.3249 2.97099   1
 -17  -7  -1 13.9583 3.97861   1
 -17  -7  -1 19.3277 1.83429   3
 -17   7   1 15.3728 2.23323   3
 -17  -7   1 19.8808 1.40953   2
 -17   7  -1 17.7091 2.23219   3
 -17   7  -1 17.1763 2.36029   2
 -17   7  -1 16.0438 3.19515   1
 -17  -7   1 17.2383 4.16224   1
  17   7   1 17.3969 2.45605   1
 -17  -7   1 16.9095 1.76924   3
 -17  -7   1 20.3660 1.55808   2
 -18  -7  -1 29.5029 2.08409   2
 -18  -7  -1 27.0246 1.92489   2
 -18   7   1 28.7287 3.31885   1
 -18  -7  -1 22.7126 4.48731   1
 -18   7   1 28.1693 2.88249   2
 -18   7   1 28.8011 3.06267   3
 -18  -7  -1 27.0904 2.03720   3
 -18  -7   1 22.4211 2.20928   3
 -18   7  -1 23.1623 2.51359   3
 -18   7  -1 27.0621 3.00970   2
 -18  -7   1 27.7003 1.71071   2
 -18  -7   1 28.6086 1.83818   2
 -18  -7   1 27.5308 4.83258   1
 -18   7  -1 33.4467 3.74418   1
 -18   7  -1 33.2984 3.29621   2
 -19  -7  -1 72.5951 8.02439   1
 -19  -7  -1 86.2725 3.36248   2
 -19  -7  -1 92.5318 3.51281   2
 -19   7   1 100.701 5.38355   1
 -19  -7  -1 83.8073 3.45580   3
 -19   7   1 90.3662 4.57417   3
 -19  -7   1 87.2468 3.21670   2
 -19   7  -1 94.9015 4.57013   3
 -19  -7   1 94.8755 8.39523   1
 -19   7  -1 91.3842 4.89069   2
 -19  -7   1 85.2671 3.15688   2
 -19   7  -1 77.6584 5.85607   1
 -19  -7   1 86.4161 3.76125   3
 -20   7   1 7.12962 2.04887   3
 -20  -7  -1 9.83888 4.34085   1
 -20  -7  -1 7.47755 1.30930   2
 -20  -7  -1 5.16587 1.16680   3
 -20  -7  -1 6.75948 1.19509   2
 -20   7   1 4.04612 2.00409   1
 -20   7  -1 10.6275 2.28999   2
 -20  -7   1 2.70677 3.68130   1
 -20  -7   1 5.80075 1.03325   2
 -20   7  -1 1.57564 2.49966   1
 -20  -7   1 8.55193 1.49972   3
 -20   7  -1 1.70808 2.64437   1
 -20   7  -1 6.56332 1.93136   3
 -20  -7   1 3.97003 1.06224   2
 -21   7   1 -0.9911 1.72942   2
 -21  -7  -1 -5.4453 3.82309   1
 -21  -7  -1 -0.6881 0.98274   2
 -21  -7  -1 1.16252 0.89884   2
 -21   7   1 2.19314 1.74449   3
 -21  -7  -1 0.69776 0.94917   3
 -21  -7   1 1.26532 1.08565   3
 -21  -7   1 -5.5986 3.90767   1
 -21   7  -1 0.71081 2.40902   1
 -21  -7   1 0.09889 0.79413   2
 -21   7  -1 2.14186 1.58022   3
 -21  -7   1 0.46005 0.90889   2
 -21   7  -1 1.24738 1.88296   2
 -21   7  -1 -1.2495 2.29664   1
 -22  -7  -1 0.58642 0.94651   3
 -22  -7  -1 0.61884 1.08138   2
 -22   7   1 1.03866 1.94487   2
 -22   7   1 0.81704 1.66336   3
 -22  -7  -1 -0.0040 0.85836   2
 -22  -7  -1 -5.2057 4.14764   1
 -22  -7   1 -0.3135 1.03915   3
 -22  -7   1 1.52580 1.01268   2
 -22  -7   1 -1.0010 0.78059   2
 -22  -7   1 2.62091 4.28908   1
 -22   7  -1 -3.2268 2.00389   1
 -22   7  -1 -3.0869 1.93200   1
 -22   7  -1 -0.9079 1.80419   2
 -22   7  -1 0.35411 1.57378   3
 -23  -7  -1 -0.0662 1.14607   2
 -23  -7  -1 -5.6551 4.72034   1
 -23  -7  -1 2.18218 1.03398   2
 -23   7   1 -0.2775 1.93525   2
 -23  -7  -1 1.38872 0.99533   3
 -23   7   1 0.35175 1.73554   3
 -23  -7   1 -1.4830 0.95688   2
 -23  -7   1 2.52209 4.52670   1
 -23  -7   1 -0.3369 0.85508   2
 -23  -7   1 -0.1921 1.15082   3
 -23   7  -1 -0.6050 1.65407   3
 -23   7  -1 -1.7148 1.94049   2
 -24  -7  -1 95.4603 4.07866   2
 -24   7   1 102.859 5.76230   2
 -24  -7  -1 93.3020 3.84398   3
 -24  -7  -1 97.4578 3.91123   2
 -24   7   1 100.412 5.18522   3
 -24  -7  -1 92.8207 10.1822   1
 -24   7  -1 103.369 5.91474   2
 -24  -7   1 93.0034 3.64433   2
 -24  -7   1 98.1155 3.80901   2
 -24  -7   1 87.9840 4.14991   3
 -24   7  -1 104.981 5.24986   3
 -24  -7   1 99.0658 9.60463   1
 -25  -7  -1 1.78463 5.56924   1
 -25  -7  -1 1.69583 1.20850   3
 -25  -7  -1 -0.2834 1.03148   3
 -25  -7  -1 3.00057 1.16852   2
 -25   7   1 -2.6694 1.64900   3
 -25  -7  -1 -0.2840 1.20908   2
 -25   7   1 -0.1780 2.16752   2
 -25  -7   1 0.44299 1.07230   2
 -25  -7   1 1.23906 1.03444   2
 -25  -7   1 -2.0558 4.86869   1
 -25  -7   1 3.74112 1.31149   3
 -25   7  -1 1.63988 2.23713   2
 -25   7  -1 1.70970 1.87175   3
 -26  -7  -1 9.40334 1.59089   2
 -26   7   1 8.37798 2.53477   2
 -26  -7  -1 1.53490 5.83738   1
 -26  -7  -1 7.37006 1.35200   3
 -26   7   1 3.60283 2.04046   3
 -26  -7   1 9.57059 1.41884   2
 -26   7  -1 13.4675 2.85471   2
 -26   7  -1 12.5877 2.36696   3
 -26  -7   1 5.67081 5.39846   1
 -27  -7  -1 1.24478 6.09836   1
 -27   7   1 0.97451 2.26176   2
 -27  -7  -1 1.04007 1.03067   3
 -27  -7  -1 0.79900 1.19704   2
 -27   7   1 -4.2052 1.71240   3
 -27   7  -1 -3.6600 1.67099   3
 -27   7  -1 -1.1349 2.07499   2
 -27  -7   1 -0.7315 1.20243   3
 -27  -7   1 0.31117 1.03899   2
 -28  -7  -1 0.64202 1.45366   2
 -28   7   1 -2.9659 1.91857   3
 -28   7   1 -0.7202 2.15152   2
 -28   7  -1 -2.1706 1.76366   3
 -28  -7   1 1.58485 1.31886   3
 -28   7  -1 0.58844 2.22988   2
   0  -8   1 260.673 10.8856   1
   0  -8  -1 273.368 7.42686   3
   0  -8  -1 275.471 7.20530   2
   0   8  -1 272.969 7.57495   3
   0   8  -1 266.036 11.0067   1
   0  -8   1 275.216 7.51413   3
   0   8   1 292.979 11.2758   1
   0  -8  -1 269.646 10.9787   1
   0   8  -1 276.480 7.11622   2
   0   8   1 269.392 7.45394   3
   0   8   1 272.570 7.19462   2
  -1   8   1 6.28384 1.22299   3
  -1  -8  -1 6.77078 1.07442   3
   1  -8   1 8.97824 1.25093   3
  -1   8   1 2.46306 1.92905   1
  -1   8   1 7.41492 1.04687   2
   1  -8   1 5.52289 2.36589   1
   1   8  -1 5.73724 2.46293   1
  -1  -8  -1 6.89845 2.56145   1
  -1  -8  -1 5.97647 0.87124   2
   1   8  -1 7.01223 1.34924   3
   1   8  -1 7.58343 0.82916   2
   1   8   1 5.24094 1.19714   3
   1  -8  -1 5.84138 0.96871   2
   1  -8  -1 6.59297 2.39608   1
   1  -8  -1 7.97176 1.15355   3
   1   8   1 5.98243 2.17837   1
  -1   8  -1 5.29046 0.90963   2
   1   8   1 4.59974 0.80925   2
  -1   8  -1 6.90719 1.33606   3
  -1   8  -1 5.55998 2.39980   1
  -1  -8   1 6.91125 1.19935   3
  -1  -8   1 3.62399 2.27103   1
  -2   8   1 87.8285 3.35584   3
  -2   8   1 87.4046 3.11795   2
  -2  -8  -1 87.9720 2.79828   2
   2   8  -1 85.5140 3.37891   3
   2  -8   1 87.0049 3.30838   3
   2   8  -1 87.5325 2.68390   2
   2   8  -1 83.3450 6.08519   1
  -2  -8  -1 98.5846 6.42655   1
  -2  -8  -1 93.5257 3.14146   3
   2  -8   1 79.8697 5.75074   1
  -2   8   1 87.2443 6.14608   1
  -2  -8   1 83.4883 6.06885   1
  -2   8  -1 85.4302 3.43649   3
   2  -8  -1 94.6132 3.31611   3
   2  -8  -1 84.6143 3.09705   2
  -2   8  -1 85.7435 3.05966   2
   2   8   1 90.3374 3.30665   3
  -2   8  -1 87.1598 6.03347   1
  -2  -8   1 87.5404 3.30645   3
   2   8   1 91.8432 2.84442   2
   2  -8  -1 86.4532 5.80561   1
   2   8   1 94.1051 6.36406   1
  -3   8   1 0.44283 2.01107   1
  -3   8   1 -0.0200 1.02330   3
  -3  -8  -1 -0.8598 1.91443   1
  -3   8   1 -0.4633 0.81725   2
   3   8  -1 1.40820 1.15422   3
   3   8  -1 -0.1239 0.46587   2
   3  -8   1 0.56168 2.00416   1
   3  -8   1 0.27688 0.88944   3
  -3  -8  -1 1.50879 0.89308   3
  -3  -8  -1 0.12434 0.56492   2
   3   8  -1 -1.4830 1.37996   1
   3   8   1 1.77722 1.06204   3
  -3  -8   1 3.70847 1.12596   3
   3   8   1 0.23173 0.60815   2
   3  -8  -1 -0.6057 0.86086   2
   3  -8  -1 0.86515 1.94085   1
  -3   8  -1 -0.4507 1.13046   3
   3  -8  -1 -0.8532 0.82220   3
   3   8   1 0.68227 2.23065   1
  -3   8  -1 -0.2696 0.82029   2
  -3   8  -1 -1.6999 1.85670   1
  -3  -8   1 -0.6246 1.49904   1
  -4   8   1 3.59461 2.22950   1
   4  -8   1 8.36602 2.59298   1
  -4  -8  -1 3.55689 0.63866   2
   4  -8   1 3.58034 1.11753   3
  -4  -8  -1 3.55849 0.96632   3
   4   8  -1 4.95057 0.58486   2
  -4   8   1 5.00170 1.11392   2
  -4   8   1 6.27519 1.24136   3
   4   8  -1 3.30869 1.14293   3
   4   8  -1 3.59714 2.41347   1
  -4  -8  -1 5.41667 2.51031   1
  -4   8  -1 4.33665 1.24910   3
   4  -8  -1 6.80671 1.18089   3
   4  -8  -1 3.83747 1.05435   2
  -4   8  -1 6.26850 1.12735   2
  -4  -8   1 7.76478 2.67372   1
   4   8   1 4.98368 1.20439   3
   4  -8  -1 5.54298 2.14070   1
  -4  -8   1 7.34087 1.27104   3
  -4   8  -1 5.19706 2.37486   1
   4   8   1 1.56140 2.38419   1
   4   8   1 4.28234 0.73078   2
   5  -8   1 209.013 9.01179   1
  -5   8   1 194.494 9.00791   1
  -5  -8  -1 202.739 9.55235   1
   5   8  -1 194.501 4.87732   2
  -5   8   1 199.219 6.07462   3
  -5  -8  -1 199.501 5.15290   2
   5  -8   1 194.614 5.97102   3
  -5  -8  -1 199.925 5.63277   3
   5   8  -1 201.909 5.80447   3
  -5   8   1 202.998 5.97875   2
   5   8  -1 204.738 9.43925   1
   5   8   1 194.002 9.40246   1
   5   8   1 200.931 5.67426   3
  -5   8  -1 193.290 5.90115   2
   5   8   1 202.558 5.17161   2
  -5  -8   1 200.466 5.83193   3
  -5   8  -1 191.614 6.02304   3
   5  -8  -1 201.430 6.02763   3
  -5  -8   1 210.077 9.65953   1
  -5   8  -1 195.278 9.02180   1
   5  -8  -1 209.272 8.78344   1
  -6  -8  -1 448.043 11.2326   3
   6  -8   1 440.392 14.6811   1
   6  -8   1 453.676 11.7441   3
  -6   8   1 467.345 15.4235   1
   6   8  -1 438.758 10.3563   2
  -6  -8  -1 438.232 15.7666   1
  -6   8   1 436.087 11.6631   2
  -6  -8  -1 441.301 10.7186   2
   6   8  -1 442.343 11.4074   3
  -6   8   1 418.134 11.6596   3
   6   8  -1 461.846 15.7201   1
  -6   8  -1 440.215 11.7423   3
   6   8   1 444.126 10.7185   2
  -6   8  -1 435.933 15.1369   1
   6  -8  -1 435.419 11.6984   3
  -6  -8   1 445.634 15.7728   1
   6   8   1 448.648 15.7433   1
   6  -8  -1 445.325 14.6590   1
  -6  -8   1 456.539 11.4363   3
  -6   8  -1 452.661 11.7027   2
   6   8   1 451.852 11.2546   3
   7   8  -1 21.4136 1.73296   3
   7  -8   1 17.6427 1.84816   3
  -7   8   1 25.6622 2.08536   3
  -7   8   1 18.6893 1.92102   2
  -7   8   1 16.8815 3.03281   1
  -7  -8  -1 24.4568 1.66945   3
  -7  -8  -1 22.9002 1.10663   2
  -7  -8  -1 22.4537 3.61108   1
   7  -8   1 16.8760 2.83624   1
   7  -8  -1 20.8157 3.03316   1
  -7   8  -1 20.3322 2.08082   3
   7   8   1 22.9466 1.60912   3
  -7   8  -1 17.2430 3.23588   1
   7   8   1 23.4228 1.10568   2
  -7  -8   1 16.5711 3.44356   1
  -7   8  -1 16.9572 1.90541   2
  -7  -8   1 24.7319 1.80937   3
  -8   8   1 37.2393 2.44174   2
  -8   8   1 37.3898 4.44715   1
   8  -8   1 38.4425 2.32553   3
   8   8  -1 40.9169 4.34420   1
  -8  -8  -1 31.4100 4.16394   1
  -8   8   1 43.7960 2.52668   3
  -8  -8  -1 37.2171 1.96205   3
   8  -8   1 37.2673 3.87153   1
  -8  -8  -1 35.4937 1.38872   2
  -8  -8   1 34.8151 2.09058   3
  -8  -8   1 30.0119 4.09666   1
  -8   8  -1 36.2631 2.35750   2
   8  -8  -1 34.7960 3.69507   1
   8   8   1 24.2742 3.71242   1
  -8   8  -1 41.6584 4.33355   1
   8   8   1 36.0816 1.38697   2
  -9   8   1 9.73164 1.50316   2
  -9  -8  -1 13.9905 0.96041   2
  -9   8   1 11.8532 1.59736   3
  -9   8   1 14.7416 2.93622   1
  -9  -8  -1 14.3628 1.51352   3
   9   8  -1 12.7255 3.09317   1
   9  -8   1 13.4159 2.45779   1
  -9  -8  -1 9.59054 2.87936   1
   9  -8  -1 12.9735 2.39018   1
  -9   8  -1 13.4741 1.62297   2
  -9   8  -1 11.2487 1.57056   3
  -9  -8   1 11.9439 3.02591   1
   9   8   1 15.9551 3.36841   1
  -9   8  -1 9.38447 2.63862   1
   9   8   1 12.4626 0.89459   2
  -9  -8   1 15.7662 1.70965   3
 -10  -8  -1 83.3061 6.42255   1
 -10   8   1 77.0073 3.53290   2
 -10   8   1 73.5624 3.49079   3
 -10   8   1 76.5415 5.72842   1
 -10  -8  -1 70.3808 2.84207   3
  10  -8   1 76.8137 5.02790   1
 -10  -8  -1 71.4053 2.32436   2
  10   8  -1 74.7143 6.02124   1
 -10   8  -1 78.2931 3.56050   2
 -10   8  -1 72.0996 3.45579   3
 -10  -8   1 75.9189 6.16683   1
 -10  -8   1 75.6247 3.07914   3
 -10   8  -1 78.2753 5.72725   1
  10   8   1 78.6605 6.22253   1
  10  -8  -1 77.0215 4.84027   1
  11  -8   1 123.018 6.27702   1
 -11  -8  -1 124.434 8.21510   1
 -11   8   1 128.868 4.89843   3
 -11   8   1 136.891 7.20677   1
  11   8  -1 125.344 7.49033   1
 -11   8   1 130.306 4.89860   2
 -11  -8  -1 126.891 3.57663   2
 -11  -8  -1 123.415 4.07881   3
 -11   8  -1 128.074 4.95847   2
 -11   8  -1 124.464 4.84703   3
  11  -8  -1 129.030 5.87628   1
 -11  -8   1 122.417 4.27688   3
 -11   8  -1 123.150 7.24947   1
 -11  -8   1 132.894 8.34414   1
  11   8   1 130.069 7.79018   1
 -12  -8  -1 12.5367 3.50735   1
 -12   8   1 9.59309 1.76549   3
 -12   8   1 15.8054 3.05474   1
  12   8  -1 13.3211 3.24462   1
 -12  -8  -1 9.62831 0.94015   2
 -12  -8  -1 10.1376 1.28458   3
 -12   8   1 9.57896 1.78306   2
 -12  -8   1 10.1746 1.43680   3
 -12  -8   1 11.8390 0.65973   2
 -12  -8   1 8.31969 3.06217   1
 -12  -8   1 11.3888 0.67370   2
  12   8   1 10.7674 3.18944   1
 -12   8  -1 6.84396 1.67665   3
 -12   8  -1 9.33904 1.82527   2
 -12   8  -1 8.75542 2.87350   1
  12  -8  -1 11.5397 1.91785   1
 -13  -8  -1 0.18096 0.94646   3
 -13   8   1 0.81740 1.50138   3
 -13   8   1 3.18459 1.58003   2
  13   8  -1 -1.3176 2.34436   1
 -13  -8  -1 3.51543 3.06508   1
 -13  -8  -1 -0.3774 0.71404   2
 -13   8   1 2.77087 2.46438   1
  13   8   1 -2.9543 2.68466   1
 -13  -8   1 1.63521 2.92811   1
 -13   8  -1 -0.8623 1.41687   3
 -13   8  -1 -0.1587 2.41996   1
 -13  -8   1 2.55384 1.16451   3
 -13   8  -1 -0.4713 1.35503   2
 -13  -8   1 0.45723 0.46066   2
 -13  -8   1 -0.4610 0.40805   2
 -14   8   1 114.572 5.08409   2
 -14   8   1 134.952 7.42244   1
 -14  -8  -1 112.863 4.01847   3
 -14  -8  -1 108.601 8.34731   1
 -14   8   1 113.570 4.88410   3
  14   8  -1 119.749 7.24386   1
 -14  -8  -1 113.493 3.59690   2
 -14  -8   1 126.156 8.43698   1
 -14  -8   1 113.699 3.19469   2
 -14   8  -1 111.080 4.97323   2
 -14  -8   1 115.691 3.22312   2
 -14   8  -1 126.467 5.05982   3
  14   8   1 119.811 7.65249   1
 -14  -8   1 116.954 4.28574   3
 -14   8  -1 136.192 7.55378   1
 -15   8   1 12.0556 3.07648   1
 -15   8   1 11.5740 2.04584   3
 -15   8   1 14.7052 2.18986   2
 -15  -8  -1 11.5957 1.42200   3
  15   8  -1 14.1382 3.22131   1
 -15  -8  -1 10.4288 1.13241   2
 -15  -8  -1 5.88231 3.76905   1
 -15   8  -1 14.0996 2.12929   3
 -15  -8   1 11.0602 1.53639   3
 -15   8  -1 4.84815 2.87659   1
  15   8   1 9.69304 3.25721   1
 -15  -8   1 13.4838 1.03716   2
 -15  -8   1 10.1931 3.54553   1
 -15   8  -1 15.0201 2.25473   2
 -15  -8   1 12.9939 1.11447   2
 -16  -8  -1 89.5684 3.45932   3
 -16   8   1 90.1944 4.51582   3
  16   8  -1 90.7039 6.04311   1
 -16   8   1 91.6218 6.31748   1
 -16  -8  -1 75.2306 7.63088   1
 -16   8   1 86.7145 4.49534   2
 -16  -8  -1 93.8736 3.15814   2
 -16  -8  -1 90.1548 3.06086   2
 -16  -8   1 89.9486 7.66070   1
 -16   8  -1 86.3455 4.38323   3
 -16  -8   1 92.2622 2.82212   2
 -16  -8   1 88.0550 2.75043   2
 -16   8  -1 89.5724 6.49044   1
 -16  -8   1 92.9523 3.74289   3
  16   8   1 96.3885 6.45022   1
 -16   8  -1 85.8189 4.46467   2
 -17  -8  -1 1.58181 1.01879   3
  17   8  -1 1.20324 2.05367   1
 -17   8   1 1.33124 1.53070   2
 -17   8   1 -0.7519 2.48935   1
 -17  -8  -1 0.54955 0.85000   2
 -17  -8  -1 -1.5061 3.53316   1
 -17  -8  -1 0.45772 0.73605   2
 -17   8   1 0.61146 1.59974   3
 -17  -8   1 3.75009 3.60485   1
  17   8   1 0.16949 2.42965   1
 -17   8  -1 1.90609 2.80307   1
 -17  -8   1 1.06181 1.11951   3
 -17   8  -1 -0.4613 1.55297   3
 -17  -8   1 1.86134 0.67113   2
 -17   8  -1 1.56746 1.55950   2
 -17  -8   1 1.89569 0.71741   2
 -18  -8  -1 -3.1256 3.42171   1
 -18   8   1 4.58199 2.78634   1
 -18  -8  -1 0.18236 0.97415   3
 -18  -8  -1 2.11781 0.98646   2
 -18  -8  -1 1.28425 0.80790   2
  18   8  -1 1.13474 1.36475   1
 -18   8   1 -0.2604 1.63756   3
 -18  -8   1 0.41777 0.71401   2
 -18   8  -1 -1.2440 1.54496   3
 -18   8  -1 -7.2084 2.55964   1
 -18  -8   1 0.84379 1.12324   3
 -18  -8   1 1.07231 0.66316   2
 -18   8  -1 2.55623 1.90611   2
  18   8   1 0.82529 2.19934   1
 -18  -8   1 0.35006 3.41709   1
 -19  -8  -1 13.7840 1.52789   2
 -19  -8  -1 16.0129 1.73257   2
 -19  -8  -1 13.7954 1.55043   3
 -19  -8  -1 17.7271 5.03035   1
 -19   8   1 12.9355 3.10332   1
 -19   8   1 10.4636 2.23184   3
 -19  -8   1 4.17549 4.25331   1
 -19  -8   1 16.1192 1.83214   3
 -19   8  -1 13.7219 2.34102   3
 -19   8  -1 8.89501 2.32699   2
 -19   8  -1 14.8673 3.35457   1
 -19  -8   1 13.3536 1.29291   2
 -19  -8   1 16.2718 1.43709   2
 -20  -8  -1 14.2430 4.64086   1
 -20  -8  -1 16.6994 1.83851   3
 -20  -8  -1 15.1637 1.49268   2
 -20  -8  -1 14.4074 1.57039   2
 -20   8   1 13.2600 2.90644   1
 -20   8   1 15.1808 2.51087   3
 -20  -8   1 13.9993 1.30322   2
 -20   8  -1 15.1763 2.56828   2
 -20  -8   1 15.8910 1.52546   2
 -20  -8   1 17.6073 4.85176   1
 -20   8  -1 18.4924 3.52571   1
 -20  -8   1 15.0611 1.73962   3
 -20   8  -1 14.9646 2.30053   3
 -21  -8  -1 4.26231 4.67325   1
 -21   8   1 5.02708 2.31962   1
 -21  -8  -1 2.96767 1.07245   2
 -21   8   1 6.20560 1.94552   3
 -21  -8  -1 3.68982 0.98792   2
 -21   8   1 3.49559 2.01708   2
 -21  -8  -1 3.96641 1.17563   3
 -21  -8   1 2.64564 0.81671   2
 -21  -8   1 4.43545 1.31516   3
 -21   8  -1 2.22158 2.05624   2
 -21   8  -1 3.89460 1.88497   3
 -21  -8   1 3.39251 0.92561   2
 -21  -8   1 2.46194 4.49458   1
 -21   8  -1 5.41705 2.92941   1
 -21   8  -1 3.28257 2.95773   1
 -22  -8  -1 37.3444 2.44031   3
 -22  -8  -1 39.6027 2.21261   2
 -22   8   1 38.7942 3.53792   3
 -22   8   1 37.8103 4.04904   2
 -22  -8  -1 41.8177 2.43507   2
 -22  -8  -1 36.7424 6.37213   1
 -22   8  -1 32.5926 3.78225   1
 -22  -8   1 43.4896 6.46973   1
 -22   8  -1 48.0484 3.63101   3
 -22  -8   1 41.1332 1.99485   2
 -22   8  -1 44.7974 4.19820   2
 -22  -8   1 41.2282 2.73132   3
 -22   8  -1 42.0056 4.01726   1
 -22  -8   1 43.9377 2.14997   2
 -23   8   1 15.3818 2.67523   3
 -23  -8  -1 14.9549 1.49223   2
 -23  -8  -1 20.0879 1.99456   2
 -23  -8  -1 14.8311 1.60601   3
 -23  -8  -1 9.92422 5.72358   1
 -23   8   1 15.6897 2.83184   2
 -23   8  -1 18.9064 3.05485   2
 -23  -8   1 15.5017 1.65721   2
 -23  -8   1 18.7317 1.97207   3
 -23  -8   1 21.5632 5.87423   1
 -23   8  -1 19.9724 2.56812   3
 -23   8  -1 16.5479 2.42493   1
 -23  -8   1 17.6215 1.54618   2
 -23   8  -1 19.0575 2.54575   1
 -24  -8  -1 4.42433 1.18901   3
 -24   8   1 2.76993 2.15662   3
 -24  -8  -1 6.51949 5.95027   1
 -24  -8  -1 1.64643 1.13928   2
 -24   8   1 0.70705 2.25275   2
 -24  -8  -1 1.05839 0.99865   2
 -24   8  -1 0.74038 1.79247   3
 -24   8  -1 1.43455 2.23474   2
 -24  -8   1 0.25714 5.50895   1
 -24  -8   1 0.26803 0.82474   2
 -24  -8   1 0.93580 1.31473   3
 -24  -8   1 2.37059 0.93994   2
 -25  -8  -1 15.6252 2.17881   2
 -25  -8  -1 14.4593 1.62496   3
 -25   8   1 13.4037 2.91443   2
 -25   8   1 16.7304 2.86404   3
 -25  -8  -1 14.8446 1.61602   2
 -25  -8  -1 16.7871 6.74054   1
 -25  -8   1 14.9416 1.55909   2
 -25   8  -1 15.1032 2.52512   3
 -25  -8   1 13.4619 6.05680   1
 -25   8  -1 15.5547 2.93133   2
 -25  -8   1 12.1554 1.30665   2
 -26  -8  -1 19.2294 1.99528   2
 -26  -8  -1 22.6785 7.05809   1
 -26   8   1 19.8076 2.95489   3
 -26  -8  -1 19.5179 1.91280   3
 -26   8   1 27.3537 3.53520   2
 -26  -8   1 16.9980 1.55898   2
 -26   8  -1 19.3039 2.83916   3
 -26   8  -1 18.8218 3.21693   2
 -26  -8   1 26.5248 6.87034   1
 -27   8   1 40.5792 4.50888   2
 -27  -8  -1 48.6068 8.39832   1
 -27  -8  -1 46.7884 2.56572   3
 -27   8   1 53.8861 4.43075   3
 -27  -8  -1 43.5661 2.63318   2
 -27   8  -1 60.5828 4.88639   2
 -27  -8   1 24.1872 7.36771   1
 -27   8  -1 38.7916 3.99251   3
   0  -9  -1 0.90805 0.95157   3
   0   9  -1 -0.3490 1.18852   3
   0  -9  -1 -0.9882 2.10377   1
   0   9   1 0.39672 1.12319   3
   0  -9  -1 0.47460 0.81316   2
   0   9   1 -0.1315 2.37240   1
   0   9  -1 3.89037 2.56530   1
   0  -9   1 1.12506 2.29434   1
   0  -9   1 -0.2482 0.98164   3
   0   9  -1 0.39533 0.69940   2
   0   9   1 -0.8053 0.72956   2
   1  -9   1 170.738 5.31763   3
  -1  -9  -1 172.825 5.18395   3
   1   9  -1 167.812 9.01215   1
   1   9  -1 168.063 4.75940   2
   1  -9   1 172.014 8.77708   1
  -1  -9  -1 170.731 8.91562   1
  -1  -9  -1 164.996 4.85882   2
   1   9  -1 168.072 5.41484   3
  -1   9   1 171.720 5.35018   3
  -1   9   1 176.659 5.09520   2
  -1   9   1 178.243 9.08715   1
   1   9   1 169.197 4.87414   2
  -1  -9   1 175.883 5.29722   3
   1  -9  -1 171.694 8.75533   1
  -1   9  -1 188.548 9.20479   1
   1   9   1 165.985 9.03375   1
   1  -9  -1 170.971 5.08401   2
  -1   9  -1 170.761 4.97216   2
   1  -9  -1 169.357 5.23595   3
  -1   9  -1 167.877 5.46547   3
   1   9   1 170.080 5.26945   3
  -1  -9   1 166.880 8.81969   1
   2  -9   1 306.324 8.45763   3
  -2  -9  -1 312.634 8.28683   3
  -2   9   1 296.045 8.44181   3
  -2   9   1 301.793 8.23668   2
  -2   9   1 312.384 12.5701   1
  -2  -9  -1 324.488 12.6447   1
   2   9  -1 300.081 8.43949   3
   2   9  -1 303.443 7.76383   2
   2   9  -1 308.532 12.6477   1
   2  -9   1 315.765 12.4160   1
  -2  -9  -1 300.930 7.88483   2
   2   9   1 312.287 12.7340   1
  -2   9  -1 322.312 12.6674   1
   2  -9  -1 306.179 12.2655   1
  -2   9  -1 318.436 8.60958   3
   2  -9  -1 316.807 8.48976   3
   2   9   1 310.382 8.38054   3
  -2   9  -1 301.553 8.17173   2
   2  -9  -1 304.689 8.26502   2
  -2  -9   1 262.671 12.0254   1
   2   9   1 301.628 7.88818   2
  -2  -9   1 310.511 8.37961   3
   3  -9   1 572.297 14.8228   3
  -3   9   1 586.238 19.2520   1
   3  -9   1 582.927 18.9880   1
  -3   9   1 575.798 14.6559   2
  -3  -9  -1 581.222 19.4989   1
  -3  -9  -1 580.193 14.1343   2
  -3   9   1 575.115 14.8547   3
   3   9  -1 583.978 13.9919   2
  -3  -9  -1 586.027 14.5709   3
   3   9  -1 606.939 19.6879   1
   3   9  -1 574.844 14.7300   3
   3   9   1 578.598 14.6053   3
  -3   9  -1 565.175 19.0720   1
   3   9   1 594.440 19.6256   1
  -3  -9   1 579.325 14.6790   3
   3  -9  -1 591.213 18.9422   1
   3  -9  -1 583.925 14.8354   3
   3   9   1 588.084 14.1576   2
   3  -9  -1 564.307 14.6545   2
  -3   9  -1 590.160 14.6513   2
  -3  -9   1 602.607 19.6163   1
  -3   9  -1 584.600 14.9432   3
  -4  -9  -1 41.2699 1.69277   2
  -4   9   1 32.2150 4.29728   1
   4   9  -1 33.7189 4.55690   1
   4   9  -1 38.0535 1.51889   2
   4   9  -1 41.9880 2.33638   3
   4  -9   1 36.7823 2.35672   3
  -4   9   1 39.5399 2.28956   2
  -4  -9  -1 43.0732 2.21390   3
  -4  -9  -1 46.6110 5.35478   1
   4  -9   1 43.7561 4.79973   1
  -4   9   1 40.0417 2.49535   3
  -4  -9   1 42.5761 2.33698   3
   4   9   1 42.0034 1.73672   2
  -4   9  -1 39.0399 2.49148   3
  -4   9  -1 32.2697 2.13310   2
   4   9   1 37.3477 4.72905   1
   4  -9  -1 37.3979 2.33394   3
  -4  -9   1 36.3377 4.57299   1
   4   9   1 41.0996 2.28070   3
   4  -9  -1 43.4973 4.69816   1
  -4   9  -1 48.8050 5.15452   1
  -5  -9  -1 102.399 3.11612   2
  -5  -9  -1 108.986 3.68554   3
  -5  -9  -1 114.044 7.47298   1
  -5   9   1 105.804 3.96537   2
   5   9  -1 113.044 7.42313   1
   5   9  -1 113.886 2.91763   2
  -5   9   1 106.477 7.24902   1
  -5   9   1 112.935 4.11345   3
   5  -9   1 106.900 4.00781   3
   5  -9   1 111.236 6.72618   1
   5   9  -1 106.757 3.85072   3
   5   9   1 105.900 3.68040   3
  -5   9  -1 109.417 3.90963   2
  -5   9  -1 110.364 4.14369   3
   5   9   1 107.695 3.15596   2
  -5  -9   1 110.901 7.31340   1
  -5   9  -1 102.767 6.85239   1
   5  -9  -1 104.744 6.55103   1
   5  -9  -1 110.214 4.03018   3
   5   9   1 105.207 7.30959   1
  -5  -9   1 110.236 3.86366   3
   6   9  -1 131.708 3.38808   2
  -6   9   1 146.382 7.99149   1
  -6  -9  -1 139.116 8.24856   1
   6  -9   1 138.056 4.71237   3
  -6   9   1 133.007 4.76278   3
   6   9  -1 137.118 4.46312   3
   6   9  -1 138.915 8.13704   1
  -6  -9  -1 137.764 3.73044   2
  -6  -9  -1 138.226 4.30978   3
   6  -9   1 141.333 7.46630   1
  -6   9   1 139.330 4.76084   2
  -6  -9   1 134.352 4.48387   3
  -6   9  -1 133.069 4.66841   2
   6  -9  -1 142.826 7.58055   1
   6  -9  -1 142.390 4.76919   3
  -6  -9   1 129.598 8.03257   1
   6   9   1 134.605 3.73712   2
   6   9   1 138.512 4.33948   3
  -6   9  -1 123.092 7.50800   1
   6   9   1 140.969 8.18600   1
   7  -9   1 304.405 11.8959   1
  -7   9   1 322.579 12.6254   1
  -7   9   1 313.739 8.90884   3
  -7  -9  -1 311.019 7.65137   2
   7   9  -1 275.183 13.1600   1
  -7  -9  -1 308.408 8.26991   3
   7  -9   1 309.647 8.82138   3
   7   9  -1 306.944 8.44682   3
  -7  -9  -1 309.958 13.0287   1
  -7   9   1 312.155 8.81874   2
  -7  -9   1 313.747 13.0478   1
   7   9   1 313.859 13.1633   1
   7   9   1 306.211 7.63816   2
  -7   9  -1 320.025 8.93323   3
  -7   9  -1 307.282 8.76561   2
   7   9   1 306.963 8.27588   3
   7  -9  -1 300.106 11.7121   1
  -7   9  -1 322.056 12.7383   1
  -7  -9   1 319.472 8.48823   3
   8  -9   1 26.9407 2.15630   3
  -8  -9  -1 25.3714 1.17519   2
  -8   9   1 22.7628 3.64667   1
  -8  -9  -1 28.9322 1.88159   3
  -8  -9  -1 21.7098 3.70938   1
  -8   9   1 21.2522 2.22258   3
  -8   9   1 28.7265 2.24084   2
   8  -9   1 20.7107 3.22583   1
  -8   9  -1 24.0757 2.35658   3
   8  -9  -1 23.2050 3.38777   1
  -8  -9   1 26.0014 2.01413   3
   8   9   1 27.3594 1.19954   2
   8   9   1 26.5079 1.82240   3
  -8  -9   1 20.0941 3.79048   1
  -8   9  -1 22.6783 2.16705   2
  -8   9  -1 26.5044 3.82479   1
   9   9  -1 8.31777 3.04920   1
  -9   9   1 8.70952 1.51177   2
  -9  -9  -1 7.85030 2.97518   1
   9  -9   1 4.06828 2.33508   1
  -9   9   1 5.43845 2.57238   1
  -9  -9  -1 8.77681 1.21390   3
  -9  -9  -1 8.83242 0.83800   2
  -9   9   1 7.83279 1.61213   3
  -9  -9   1 8.06028 3.23912   1
  -9   9  -1 7.20721 2.47674   1
  -9   9  -1 7.12178 1.48116   2
   9   9   1 6.56445 2.77033   1
  -9  -9   1 7.17797 1.24563   3
  -9   9  -1 9.33184 1.63175   3
   9  -9  -1 9.01422 2.40640   1
   9   9   1 7.99020 0.80803   2
 -10  -9  -1 44.9287 1.62386   2
  10   9  -1 53.1322 5.88755   1
  10  -9   1 45.6410 4.65847   1
 -10  -9  -1 43.2825 2.29136   3
 -10   9   1 47.0087 5.08247   1
 -10   9   1 47.6684 2.90392   2
 -10   9   1 44.6199 2.98083   3
 -10  -9  -1 36.1352 4.90502   1
 -10   9  -1 45.7101 3.03518   3
  10  -9  -1 43.5968 4.28726   1
 -10  -9   1 45.4766 2.53311   3
  10   9   1 39.7004 4.87732   1
 -10   9  -1 46.3132 5.20256   1
 -10   9  -1 48.6718 2.98770   2
 -10  -9   1 33.5061 4.88930   1
 -11   9   1 150.974 5.58274   3
  11  -9   1 142.076 7.33056   1
 -11  -9  -1 166.454 9.41199   1
 -11   9   1 154.506 5.60965   2
 -11  -9  -1 152.615 4.07607   2
  11   9  -1 153.270 8.89287   1
 -11  -9  -1 147.398 4.77245   3
 -11   9   1 147.894 8.14492   1
 -11   9  -1 160.161 5.62877   3
  11   9   1 141.127 8.78120   1
 -11  -9   1 157.907 5.04058   3
 -11  -9   1 150.600 9.09667   1
 -11   9  -1 149.578 8.42876   1
 -11   9  -1 157.096 5.67139   2
  11  -9  -1 159.523 7.23501   1
 -12   9   1 47.2153 3.15096   3
 -12   9   1 33.7224 4.35777   1
 -12  -9  -1 34.6667 5.11848   1
 -12   9   1 41.5444 3.00934   2
 -12  -9  -1 40.5633 1.64053   2
  12   9  -1 49.0984 5.79022   1
  12  -9   1 35.4350 4.17178   1
 -12  -9  -1 44.7193 2.38405   3
  12  -9  -1 38.6269 3.77491   1
 -12   9  -1 42.7634 3.06190   3
 -12   9  -1 37.9915 4.67535   1
 -12  -9   1 39.5358 5.42601   1
 -12   9  -1 42.6736 3.02722   2
 -12  -9   1 35.1808 2.49901   3
  12   9   1 50.5267 5.89973   1
 -13   9   1 0.80058 2.66196   1
 -13  -9  -1 1.25707 1.05449   3
 -13   9   1 1.22615 1.57065   3
  13   9  -1 1.83656 2.71964   1
 -13  -9  -1 1.43957 0.65443   2
 -13  -9  -1 3.54094 3.34263   1
 -13   9   1 1.50245 1.53796   2
 -13   9  -1 0.16037 2.82837   1
  13   9   1 1.36855 2.89567   1
 -13  -9   1 0.53618 2.61585   1
 -13   9  -1 -0.5314 1.39429   2
 -13  -9   1 1.69634 1.27138   3
 -13   9  -1 0.62319 1.51019   3
 -14   9   1 9.22979 2.02661   3
 -14  -9  -1 6.81245 3.99621   1
 -14  -9  -1 8.09945 0.90216   2
  14   9  -1 8.04064 3.15365   1
 -14   9   1 11.8730 3.42878   1
 -14  -9  -1 10.4503 1.40494   3
 -14   9   1 7.92359 1.84598   2
 -14   9  -1 9.21855 1.98385   3
 -14   9  -1 4.15992 2.86826   1
  14   9   1 6.65446 3.43155   1
 -14   9  -1 10.5450 2.04582   2
 -14  -9   1 9.84582 1.59512   3
 -14  -9   1 0.84724 2.98631   1
 -15  -9  -1 9.45166 0.92424   2
 -15   9   1 9.58250 1.99519   2
 -15  -9  -1 7.68770 1.31286   3
 -15  -9  -1 1.54307 3.86614   1
 -15   9   1 8.35671 1.96654   3
  15   9  -1 9.22960 3.23827   1
 -15  -9  -1 9.48415 0.95823   2
 -15   9   1 13.8795 3.29985   1
 -15   9  -1 4.81380 3.21029   1
  15   9   1 6.69640 3.32995   1
 -15   9  -1 9.04259 1.98618   2
 -15   9  -1 6.60581 1.87608   3
 -15  -9   1 7.96526 3.48890   1
 -15  -9   1 9.62820 1.51085   3
 -16   9   1 -1.9798 2.63869   1
 -16  -9  -1 3.12383 1.11158   3
  16   9  -1 3.74836 3.00186   1
 -16  -9  -1 2.18559 0.71212   2
 -16  -9  -1 1.84865 0.77726   2
 -16  -9  -1 -4.5096 3.31987   1
 -16   9   1 0.57709 1.58119   2
 -16   9   1 4.42049 1.84738   3
 -16  -9   1 2.18698 1.29956   3
 -16  -9   1 1.81361 0.40917   2
 -16  -9   1 1.44132 3.41274   1
 -16  -9   1 2.16581 0.39836   2
  16   9   1 1.20350 2.97885   1
 -16   9  -1 1.16921 2.87279   1
 -16   9  -1 2.82929 1.65969   2
 -16   9  -1 1.04390 1.70026   3
 -17  -9  -1 -5.8574 3.66534   1
 -17  -9  -1 -0.2556 0.96143   3
 -17   9   1 3.69184 3.02547   1
 -17  -9  -1 1.47390 0.78780   2
  17   9  -1 -1.4078 2.60906   1
 -17   9   1 1.22968 1.75113   3
 -17  -9  -1 1.42608 0.70799   2
 -17   9  -1 1.82133 2.94973   1
  17   9   1 6.19879 2.96480   1
 -17   9  -1 1.04637 1.66263   3
 -17  -9   1 0.73975 0.43843   2
 -17  -9   1 1.09637 0.46542   2
 -17  -9   1 8.22161 3.84540   1
 -17  -9   1 1.53278 1.20528   3
 -18   9   1 1.57984 3.02943   1
 -18  -9  -1 -0.4465 0.64918   2
  18   9  -1 -3.5202 2.25643   1
 -18   9   1 2.82234 1.80500   3
 -18  -9  -1 0.47696 0.79152   2
 -18  -9  -1 5.21925 4.52225   1
 -18  -9  -1 -2.0600 0.89178   3
  18   9   1 -0.4659 2.74232   1
 -18   9  -1 1.87965 3.10847   1
 -18  -9   1 -0.2139 0.46710   2
 -18   9  -1 -1.0008 1.70367   2
 -18  -9   1 1.69814 3.92675   1
 -18   9  -1 1.70759 1.68664   3
 -18  -9   1 0.04045 0.48541   2
 -18  -9   1 -0.8353 1.06593   3
  19   9  -1 25.5720 2.59492   1
 -19  -9  -1 24.8292 2.08746   3
 -19  -9  -1 22.9559 1.56075   2
 -19   9   1 24.6597 4.07532   1
 -19   9   1 31.3104 3.30396   3
 -19  -9  -1 31.8154 5.87712   1
 -19  -9  -1 30.1943 1.77863   2
 -19  -9   1 25.0914 1.20736   2
 -19   9  -1 21.9685 2.72901   3
 -19  -9   1 23.5851 1.14766   2
 -19   9  -1 20.8474 2.85171   2
  19   9   1 19.9846 2.98519   1
 -19   9  -1 14.1776 3.90775   1
 -19  -9   1 25.6426 5.78068   1
 -19  -9   1 23.8346 2.34115   3
 -20   9   1 10.2434 3.39555   1
 -20  -9  -1 3.05946 4.68736   1
 -20   9   1 13.4603 2.44093   3
 -20  -9  -1 10.9815 1.21749   2
 -20  -9  -1 12.0613 1.32546   2
 -20  -9  -1 11.0591 1.46425   3
 -20   9  -1 11.8109 2.25508   3
 -20  -9   1 12.6148 1.02400   2
 -20  -9   1 12.3389 5.14722   1
 -20  -9   1 14.8365 1.76066   3
 -20   9  -1 8.67499 3.59449   1
 -20   9  -1 13.4850 2.66797   2
 -20  -9   1 12.9722 0.98986   2
 -21  -9  -1 -0.3091 0.83022   2
 -21   9   1 -3.4501 2.86146   1
 -21  -9  -1 0.90197 1.03604   3
 -21  -9  -1 0.13264 0.73081   2
 -21   9   1 0.91986 1.95371   3
 -21  -9  -1 2.15077 5.31782   1
 -21  -9   1 0.44022 0.53750   2
 -21  -9   1 -0.4059 4.54395   1
 -21   9  -1 -4.6898 3.37319   1
 -21  -9   1 -0.2155 1.17553   3
 -21  -9   1 0.28124 0.54222   2
 -21   9  -1 1.87221 2.05834   2
 -21   9  -1 1.10079 1.83170   3
 -22  -9  -1 0.12520 0.75335   2
 -22   9   1 0.26606 2.63332   1
 -22  -9  -1 -0.4161 0.98580   3
 -22  -9  -1 -1.5127 5.48983   1
 -22  -9  -1 -0.1393 0.82516   2
 -22   9   1 -0.8814 1.91402   2
 -22   9   1 -1.0971 1.74631   3
 -22  -9   1 1.98183 5.44533   1
 -22   9  -1 -2.3554 3.26673   1
 -22   9  -1 -1.9874 1.70913   3
 -22  -9   1 0.45243 0.51842   2
 -22  -9   1 -1.1755 0.51086   2
 -22  -9   1 -0.2118 1.12430   3
 -22   9  -1 -0.2454 2.04962   2
 -22   9  -1 3.51062 3.35097   1
 -23  -9  -1 3.20740 0.98298   2
 -23   9   1 4.62240 2.16532   3
 -23   9   1 8.73253 2.40669   2
 -23  -9  -1 -5.9118 5.81102   1
 -23  -9  -1 2.01488 1.11355   3
 -23  -9  -1 4.02898 0.92813   2
 -23  -9   1 8.76986 5.71274   1
 -23  -9   1 4.30774 0.61144   2
 -23   9  -1 -0.7626 3.19004   1
 -23  -9   1 3.65188 1.32932   3
 -23  -9   1 2.62709 0.60220   2
 -23   9  -1 6.18041 3.11031   1
 -23   9  -1 2.53296 1.98430   3
 -23   9  -1 3.80069 2.33028   2
 -24  -9  -1 5.25165 1.23535   3
 -24   9   1 2.82935 2.35477   2
 -24   9   1 6.54877 2.20972   3
 -24  -9  -1 3.98309 0.95688   2
 -24  -9  -1 6.17204 1.06430   2
 -24  -9  -1 2.66957 6.42706   1
 -24  -9   1 7.74524 1.60507   3
 -24  -9   1 -1.1046 6.24993   1
 -24  -9   1 6.46338 0.71758   2
 -24   9  -1 5.45772 2.11922   3
 -24   9  -1 4.45685 2.45331   2
 -24  -9   1 5.80391 0.58929   2
 -25   9   1 0.28651 1.94370   3
 -25  -9  -1 0.50209 0.81206   2
 -25   9   1 -1.4412 2.12451   2
 -25  -9  -1 -0.0519 7.19336   1
 -25   9  -1 -1.3063 1.79168   3
 -25   9  -1 -1.4065 2.07694   2
 -25  -9   1 3.34343 6.59405   1
 -26   9   1 0.35277 2.13755   2
 -26  -9  -1 -3.2975 8.02189   1
 -26   9   1 -2.0848 1.74455   3
 -26  -9  -1 -1.2991 0.88943   3
 -26  -9  -1 2.21224 0.87278   2
 -26  -9   1 -1.9663 7.19523   1
 -26   9  -1 5.02213 2.54121   2
 -26   9  -1 0.45669 1.93322   3
 -27  -9  -1 20.0641 8.97651   1
 -27   9   1 -1.0236 2.33137   2
 -27   9   1 5.67982 2.34983   3
 -27  -9   1 -7.9988 8.20070   1
 -27   9  -1 0.11857 2.36274   2
 -27   9  -1 2.77675 2.06915   3
   0 -10  -1 32.9556 2.10453   3
   0 -10  -1 30.9956 1.89846   2
   0 -10  -1 24.8873 4.00931   1
   0  10   1 33.9020 1.89718   2
   0 -10   1 28.0462 4.24341   1
   0  10  -1 24.3884 4.26974   1
   0  10   1 27.3041 4.28223   1
   0  10   1 32.6943 2.28116   3
   0  10  -1 33.5789 2.52469   3
   0  10  -1 32.1672 1.79485   2
   0 -10   1 36.2570 2.19937   3
   1  10  -1 52.1201 2.84864   3
  -1  10   1 57.7249 5.99757   1
  -1  10   1 57.3852 2.50471   2
   1 -10   1 57.3827 5.73481   1
   1  10  -1 52.5705 2.19331   2
  -1  10   1 60.7528 2.86448   3
  -1 -10  -1 53.3944 2.57885   3
  -1 -10  -1 52.5862 5.71488   1
  -1 -10  -1 53.6888 2.31413   2
   1 -10   1 48.1598 2.64917   3
   1  10  -1 57.8634 5.48153   1
  -1  10  -1 54.4550 5.77967   1
   1 -10  -1 58.2336 5.71742   1
   1 -10  -1 55.9016 2.50575   2
   1  10   1 53.2964 2.79710   3
   1 -10  -1 57.4785 2.70984   3
   1  10   1 53.5910 2.30617   2
  -1  10  -1 51.9432 2.37406   2
   1  10   1 59.6740 6.03823   1
  -1  10  -1 55.8430 2.98920   3
  -1 -10   1 38.9301 4.95791   1
  -1 -10   1 56.0221 2.76148   3
  -2  10   1 658.639 16.4960   2
  -2 -10  -1 677.815 16.5870   3
   2  10  -1 651.929 15.9946   2
  -2 -10  -1 650.943 16.1188   2
   2 -10   1 678.634 21.6580   1
   2  10  -1 661.067 21.7613   1
  -2  10   1 655.507 16.7514   3
   2  10  -1 662.837 16.7155   3
  -2  10   1 687.429 21.9608   1
  -2 -10  -1 632.898 21.5014   1
   2 -10   1 671.954 16.7824   3
   2 -10  -1 645.610 16.4697   2
  -2  10  -1 690.037 21.9758   1
   2  10   1 649.544 16.1163   2
  -2  10  -1 654.352 16.8210   3
   2 -10  -1 684.832 21.6876   1
  -2 -10   1 648.663 21.6939   1
  -2  10  -1 654.357 16.4226   2
   2  10   1 673.726 16.6294   3
   2  10   1 657.627 21.9119   1
  -2 -10   1 653.880 16.6337   3
   2 -10  -1 663.269 16.7303   3
  -3  10   1 -0.8796 1.07734   3
  -3 -10  -1 1.11815 0.68446   2
  -3  10   1 -1.9170 2.38274   1
   3 -10   1 0.78753 1.02002   3
   3  10  -1 0.82631 1.11727   3
   3  10  -1 -1.0467 2.37900   1
  -3  10   1 0.06551 0.95045   2
  -3 -10  -1 -0.9900 0.85782   3
   3 -10   1 1.44641 2.29283   1
  -3 -10  -1 -2.9174 2.47034   1
   3  10  -1 0.58218 0.56710   2
   3 -10  -1 2.01002 1.09594   3
   3 -10  -1 3.19570 2.44611   1
  -3  10  -1 0.02047 1.25971   3
  -3 -10   1 -1.2141 2.42166   1
  -3  10  -1 -3.1570 2.16833   1
  -3  10  -1 1.12529 0.94014   2
   3  10   1 0.25073 0.65524   2
   3  10   1 -0.3929 1.05884   3
  -3 -10   1 0.55634 1.00722   3
   3  10   1 1.41284 2.72209   1
  -4  10   1 122.132 4.29961   2
  -4 -10  -1 117.659 3.57652   2
   4  10  -1 123.309 4.27763   3
  -4  10   1 122.506 4.50990   3
   4  10  -1 122.140 3.41844   2
   4  10  -1 124.338 8.18356   1
   4 -10   1 116.532 4.37172   3
  -4  10   1 117.753 7.79047   1
   4 -10   1 123.099 7.79993   1
  -4 -10  -1 131.295 8.33329   1
  -4 -10  -1 118.567 4.10058   3
   4  10   1 121.381 4.20098   3
  -4 -10   1 127.848 8.19851   1
   4  10   1 121.605 8.10093   1
   4 -10  -1 115.813 7.65788   1
   4  10   1 122.895 3.62016   2
  -4  10  -1 131.495 8.00993   1
  -4  10  -1 116.905 4.20939   2
  -4 -10   1 123.518 4.26077   3
   4 -10  -1 123.048 4.42006   3
   5 -10   1 17.8779 3.31971   1
   5  10  -1 17.7486 1.89214   3
  -5  10   1 16.7998 1.84642   3
  -5 -10  -1 19.8274 1.65750   3
   5 -10   1 12.2115 1.63185   3
   5  10  -1 14.7584 3.54125   1
   5  10  -1 16.5140 0.96924   2
  -5  10   1 12.1006 3.28979   1
  -5 -10  -1 18.6488 3.92915   1
  -5 -10  -1 16.5163 1.16412   2
  -5  10   1 19.5076 1.88170   2
   5 -10  -1 12.7519 3.12096   1
   5  10   1 12.9706 1.47671   3
  -5  10  -1 12.0246 1.67137   3
   5  10   1 18.4189 1.24230   2
  -5  10  -1 11.0089 3.44843   1
  -5 -10   1 15.6981 1.62385   3
   5  10   1 13.3913 3.49212   1
  -5 -10   1 17.1382 3.81173   1
  -5  10  -1 20.0606 1.87612   2
   5 -10  -1 17.1809 1.85096   3
  -6  10   1 167.161 5.80800   3
  -6 -10  -1 191.777 10.1510   1
  -6  10   1 200.726 9.72640   1
  -6 -10  -1 176.634 4.72012   2
   6  10  -1 183.830 5.61565   3
  -6 -10  -1 174.514 5.35733   3
  -6  10   1 172.528 5.69297   2
   6 -10   1 179.748 5.84828   3
   6  10  -1 171.059 9.57167   1
   6 -10   1 182.947 9.04974   1
   6  10  -1 177.329 4.43420   2
   6  10   1 170.838 5.37257   3
  -6 -10   1 177.150 5.50231   3
   6  10   1 186.906 9.94775   1
  -6  10  -1 174.718 5.87318   3
  -6  10  -1 184.001 5.80048   2
  -6 -10   1 175.796 9.77453   1
   6 -10  -1 181.625 5.85478   3
   6 -10  -1 177.675 8.91652   1
  -6  10  -1 166.253 9.24104   1
   6  10   1 179.509 4.75035   2
   7 -10   1 2.47843 2.32139   1
  -7 -10  -1 -0.8787 0.83880   3
  -7  10   1 -0.1984 1.17827   3
  -7 -10  -1 0.38944 0.48197   2
   7  10  -1 2.27962 2.70670   1
  -7  10   1 -0.9547 1.04909   2
   7  10  -1 0.21050 0.98704   3
   7 -10   1 -0.7329 1.00627   3
  -7  10   1 1.32875 2.20263   1
  -7 -10  -1 0.26768 2.51663   1
  -7  10  -1 4.52278 2.48967   1
   7  10   1 0.94071 0.53309   2
  -7 -10   1 3.41461 2.98289   1
   7  10   1 -0.2904 2.37575   1
  -7 -10   1 -0.5585 1.00176   3
   7  10   1 0.57759 0.94321   3
  -7  10  -1 -0.6967 1.18468   3
  -7  10  -1 0.77156 1.04005   2
   7 -10  -1 -0.7697 1.86978   1
  -8 -10  -1 158.630 5.03417   3
  -8 -10  -1 163.748 4.30600   2
  -8  10   1 162.122 8.94253   1
   8  10  -1 172.037 5.32780   3
   8 -10   1 163.421 8.62122   1
   8 -10   1 163.263 5.63602   3
  -8 -10  -1 166.606 9.78104   1
  -8  10   1 164.774 5.66925   2
  -8  10   1 162.755 5.73277   3
   8  10   1 182.148 10.1451   1
  -8 -10   1 154.259 9.42832   1
  -8  10  -1 168.721 5.67959   2
   8  10   1 164.210 4.31193   2
  -8  10  -1 159.673 5.73057   3
  -8  10  -1 171.311 9.12497   1
   8  10   1 161.810 5.08570   3
   8 -10  -1 164.109 8.48805   1
  -8 -10   1 160.807 5.25467   3
  -9  10   1 31.2572 2.55949   2
  -9  10   1 18.6275 3.75849   1
   9 -10   1 29.0199 3.97054   1
  -9 -10  -1 29.3247 2.04205   3
  -9 -10  -1 31.6549 1.28922   2
  -9  10   1 28.8447 2.62443   3
  -9 -10  -1 22.9164 4.30964   1
   9 -10   1 30.0422 2.48597   3
  -9 -10   1 26.9540 4.51118   1
  -9  10  -1 23.5096 3.93237   1
  -9  10  -1 28.9495 2.59759   2
   9  10   1 30.9054 1.26776   2
  -9 -10   1 34.3498 2.33808   3
  -9  10  -1 33.0397 2.71137   3
   9 -10  -1 28.7127 3.78931   1
 -10 -10  -1 47.6401 1.59170   2
 -10 -10  -1 53.2201 6.28220   1
  10 -10   1 44.2861 5.16701   1
 -10  10   1 44.3110 3.11037   2
  10  10  -1 34.0956 4.99816   1
 -10 -10  -1 46.6546 2.44941   3
 -10  10   1 42.2519 3.09056   3
 -10  10   1 42.2602 5.07631   1
 -10 -10   1 35.9792 5.13519   1
 -10  10  -1 43.5512 5.27277   1
  10 -10  -1 40.3118 4.85795   1
  10  10   1 47.0867 1.58279   2
 -10  10  -1 42.7026 3.10020   2
 -10  10  -1 46.6667 3.25969   3
  10  10   1 41.5429 5.38869   1
 -10 -10   1 43.2637 2.66941   3
 -11  10   1 42.6059 3.09512   2
 -11  10   1 44.4712 3.32719   3
 -11 -10  -1 46.5783 1.57817   2
 -11 -10  -1 41.0679 5.73492   1
  11 -10   1 49.9393 4.89959   1
 -11 -10  -1 43.9197 2.45750   3
  11  10  -1 44.0576 5.49418   1
 -11  10   1 42.6936 5.10374   1
 -11  10  -1 38.6448 5.07693   1
 -11 -10   1 44.6876 2.71629   3
  11 -10  -1 44.9600 4.77814   1
 -11 -10   1 41.1258 5.51553   1
 -11  10  -1 43.3625 3.22802   3
  11  10   1 40.8944 5.35172   1
 -11  10  -1 45.1232 3.21196   2
  12  10  -1 1.39371 3.15121   1
 -12 -10  -1 0.19214 1.07500   3
 -12 -10  -1 0.16682 0.48182   2
  12 -10   1 -0.4408 2.18294   1
 -12  10   1 1.27658 1.45784   2
 -12  10   1 -0.1215 2.86841   1
 -12 -10  -1 0.31422 2.98883   1
 -12  10   1 0.88987 1.65513   3
  12  10   1 -3.1307 3.03836   1
 -12  10  -1 0.12051 2.70152   1
  12 -10  -1 0.98695 2.14058   1
 -12  10  -1 -2.1335 1.22983   2
 -12  10  -1 -1.1930 1.56395   3
 -12 -10   1 2.72446 1.31206   3
 -12 -10   1 -1.8980 2.79152   1
 -13 -10  -1 126.062 9.52525   1
 -13  10   1 124.512 7.99724   1
 -13 -10  -1 114.996 4.06433   3
  13 -10   1 105.908 6.33578   1
  13  10  -1 117.883 8.24544   1
 -13  10   1 105.533 4.91377   3
 -13  10   1 103.895 4.90272   2
 -13 -10  -1 114.636 3.08040   2
 -13  10  -1 109.088 4.86702   3
 -13  10  -1 104.882 4.90008   2
  13 -10  -1 114.485 5.96705   1
 -13 -10   1 110.312 9.19671   1
  13  10   1 110.940 8.10346   1
 -13 -10   1 111.995 4.25832   3
 -13  10  -1 101.291 7.96163   1
 -14 -10  -1 2.30649 1.12382   3
 -14  10   1 -1.4190 1.41144   2
 -14 -10  -1 1.95671 0.55528   2
  14  10  -1 -0.4650 3.30995   1
 -14  10   1 -0.0578 2.95469   1
 -14  10   1 -0.7509 1.54145   3
 -14 -10  -1 2.32681 3.81981   1
 -14 -10   1 2.23207 3.66020   1
 -14 -10   1 0.57400 1.18103   3
 -14  10  -1 -1.1186 3.00914   1
 -14  10  -1 1.27138 1.64616   3
  14  10   1 5.62778 3.62339   1
 -14  10  -1 2.56859 1.59539   2
 -15 -10  -1 31.2647 2.21811   3
 -15 -10  -1 26.7949 1.25756   2
 -15  10   1 26.3834 2.90058   2
 -15 -10  -1 29.1466 5.67520   1
 -15  10   1 27.6537 2.80499   3
 -15  10   1 30.1560 4.47385   1
 -15 -10  -1 28.0414 1.31185   2
  15  10  -1 20.8920 4.34695   1
  15  10   1 29.5127 4.73287   1
 -15  10  -1 23.6230 4.36383   1
 -15 -10   1 29.1487 5.35709   1
 -15  10  -1 29.6015 2.99791   2
 -15 -10   1 28.1600 2.41053   3
 -15  10  -1 28.7997 3.13105   3
 -16 -10  -1 16.6530 1.08711   2
 -16  10   1 24.2323 4.24773   1
 -16 -10  -1 16.2564 1.12763   2
 -16 -10  -1 15.0745 1.62323   3
  16  10  -1 5.41885 3.62723   1
 -16  10   1 16.3992 2.43974   3
 -16 -10  -1 11.8373 4.81881   1
 -16  10  -1 12.5757 4.07219   1
 -16 -10   1 20.0694 1.98175   3
 -16  10  -1 13.6972 2.38808   3
  16  10   1 15.6526 4.10362   1
 -16 -10   1 12.5176 4.66961   1
 -17 -10  -1 32.6033 1.47852   2
 -17 -10  -1 32.0437 5.98000   1
 -17 -10  -1 32.6395 1.51509   2
  17  10  -1 40.1937 4.95195   1
 -17 -10  -1 34.5682 2.32447   3
 -17  10   1 29.3879 4.67356   1
 -17  10   1 31.3629 3.26806   3
 -17 -10   1 34.1429 2.56315   3
 -17  10  -1 31.3751 4.88706   1
  17  10   1 25.3917 4.72620   1
 -17  10  -1 39.3960 3.52196   3
 -17 -10   1 35.7026 6.12386   1
 -18 -10  -1 -1.6165 0.94092   3
 -18  10   1 1.30998 1.83506   3
 -18 -10  -1 -0.5016 0.53415   2
 -18 -10  -1 0.08874 0.58581   2
 -18  10   1 0.24128 3.42737   1
 -18 -10  -1 -2.1954 4.63949   1
  18  10  -1 4.09033 3.16792   1
 -18  10  -1 -4.2749 3.54333   1
  18  10   1 -4.4854 3.12552   1
 -18 -10   1 -0.4660 4.59312   1
 -18 -10   1 -0.4327 1.13073   3
 -18  10  -1 -0.1208 1.77110   3
 -19 -10  -1 17.1995 1.17887   2
  19  10  -1 15.5081 3.16278   1
 -19 -10  -1 18.5441 1.97064   3
 -19  10   1 16.8240 4.12713   1
 -19 -10  -1 17.5827 1.25491   2
 -19  10   1 21.2401 2.80606   3
 -19 -10  -1 15.3509 5.59621   1
 -19 -10   1 14.0270 5.50089   1
 -19 -10   1 21.5545 2.29005   3
 -19  10  -1 21.9112 2.74998   3
 -19  10  -1 21.1222 2.89157   2
 -19  10  -1 21.3041 4.60079   1
  19  10   1 24.3221 4.09380   1
 -20  10   1 92.6220 7.57012   1
 -20 -10  -1 85.6632 3.52531   3
 -20 -10  -1 84.7458 2.69711   2
 -20 -10  -1 75.9773 8.81006   1
 -20 -10  -1 83.6822 2.65418   2
 -20  10   1 81.0946 4.80727   3
 -20  10  -1 81.7353 8.04688   1
 -20 -10   1 74.5002 8.32585   1
 -20 -10   1 83.0446 3.81638   3
 -20  10  -1 78.4577 5.13725   2
  20  10   1 82.1018 5.68820   1
 -20  10  -1 96.3619 5.08820   3
 -21 -10  -1 126.826 4.56002   3
 -21 -10  -1 131.516 12.2380   1
 -21  10   1 135.529 6.38599   3
 -21  10   1 127.366 8.37942   1
 -21 -10  -1 125.779 3.69588   2
 -21 -10  -1 129.461 3.68704   2
 -21  10  -1 143.557 9.33555   1
 -21  10  -1 139.967 6.60709   2
 -21 -10   1 127.029 4.91968   3
 -21  10  -1 132.037 6.09716   3
 -21 -10   1 119.682 11.9718   1
 -22  10   1 25.3742 4.22641   1
 -22 -10  -1 23.2087 1.35252   2
 -22  10   1 26.1923 3.22604   3
 -22 -10  -1 25.4978 2.17310   3
 -22 -10  -1 32.0391 7.11783   1
 -22  10   1 26.9884 3.40943   2
 -22 -10  -1 25.4645 1.30970   2
 -22  10  -1 25.1279 3.12441   3
 -22 -10   1 23.9721 2.41027   3
 -22  10  -1 30.5708 3.62072   2
 -22 -10   1 25.4939 7.05892   1
 -22  10  -1 26.3025 4.88402   1
 -23  10   1 0.65706 2.99094   1
 -23 -10  -1 -0.4805 0.51376   2
 -23 -10  -1 8.50635 6.56230   1
 -23  10   1 0.76752 1.87818   3
 -23  10   1 1.37074 3.20113   1
 -23 -10  -1 -0.1970 0.52548   2
 -23 -10  -1 0.50588 1.02960   3
 -23  10   1 -0.0505 2.08664   2
 -23 -10   1 -9.3720 6.51223   1
 -23  10  -1 -5.4381 3.96771   1
 -23  10  -1 2.71196 2.00987   3
 -23  10  -1 -4.9829 3.89387   1
 -23  10  -1 1.87370 2.26893   2
 -23 -10   1 -2.4913 1.14264   3
 -24 -10  -1 7.24800 1.53696   3
 -24 -10  -1 7.87635 0.73587   2
 -24 -10  -1 16.2224 7.63632   1
 -24 -10  -1 7.99688 0.78293   2
 -24  10   1 11.1851 2.81522   2
 -24  10   1 6.79675 2.36257   3
 -24  10  -1 6.57657 2.30530   3
 -24 -10   1 7.96223 7.25778   1
 -24 -10   1 7.66258 1.88760   3
 -24  10  -1 8.89853 2.70108   2
 -24  10  -1 1.30034 3.61008   1
 -25  10   1 1.96530 2.24297   2
 -25 -10  -1 -20.372 8.16759   1
 -25  10   1 2.04494 2.09181   3
 -25  10  -1 0.28692 2.27355   2
 -25  10  -1 1.73949 2.01025   3
 -25 -10   1 -2.7631 7.59916   1
 -26  10   1 13.6049 2.92852   2
 -26  10   1 11.7462 2.77486   3
 -26 -10  -1 -2.2930 9.22361   1
 -26 -10  -1 7.29207 1.16717   3
 -26 -10   1 7.42298 8.80774   1
 -26  10  -1 10.1162 2.54955   3
 -26  10  -1 12.6714 3.02312   2
 -27  10   1 -0.5755 2.17486   3
 -27  10   1 0.56524 2.34121   2
 -27  10  -1 -2.9554 1.93590   3
 -27  10  -1 -2.4282 2.20253   2
   0  11   1 -0.7810 0.76548   2
   0  11   1 -0.1659 1.16225   3
   0 -11   1 2.25248 1.06763   3
   0 -11  -1 1.44416 1.03956   3
   0  11   1 0.77718 2.73721   1
   0 -11  -1 -0.5131 1.96388   1
   0 -11  -1 -1.1948 0.80102   2
   0  11  -1 0.88438 1.26163   3
   0  11  -1 -1.2495 1.94178   1
   0 -11   1 0.41603 2.55164   1
   0  11  -1 0.76595 0.76423   2
   1  11  -1 143.987 4.32556   2
   1 -11   1 144.483 4.92389   3
   1  11  -1 157.615 9.34145   1
  -1  11   1 136.514 4.53255   2
  -1  11   1 142.474 9.09854   1
  -1 -11  -1 138.069 8.83637   1
  -1 -11  -1 136.947 4.39180   2
   1 -11   1 158.979 9.20423   1
  -1 -11  -1 149.518 4.81753   3
   1 -11  -1 142.132 4.85160   3
  -1  11  -1 140.069 5.07550   3
  -1  11  -1 138.656 9.10958   1
  -1 -11   1 150.294 9.15496   1
   1 -11  -1 139.428 8.57679   1
   1  11   1 141.127 4.41406   2
   1 -11  -1 139.066 4.55735   2
   1  11   1 132.990 4.87812   3
  -1 -11   1 142.368 4.84297   3
  -1  11  -1 143.255 4.50304   2
   1  11   1 160.149 9.51855   1
  -2  11   1 186.012 6.13932   3
   2  11  -1 192.791 10.6048   1
   2 -11   1 198.637 6.17276   3
  -2 -11  -1 189.073 10.1270   1
   2  11  -1 214.806 6.30388   3
  -2 -11  -1 194.478 5.50315   2
   2 -11   1 208.699 10.5867   1
  -2  11   1 191.759 5.84058   2
  -2 -11  -1 193.919 5.92630   3
   2  11  -1 197.459 5.39971   2
  -2  11   1 185.895 10.3517   1
  -2  11  -1 195.726 6.27676   3
   2 -11  -1 185.042 10.0946   1
  -2  11  -1 187.425 10.4232   1
  -2 -11   1 203.514 10.6459   1
   2  11   1 194.316 10.6671   1
   2 -11  -1 187.047 6.05379   3
  -2  11  -1 189.183 5.76100   2
   2  11   1 194.296 6.02568   3
   2  11   1 190.612 5.48362   2
  -2 -11   1 187.968 5.98123   3
   3 -11   1 0.35938 2.39183   1
   3  11  -1 1.91239 1.23688   3
   3  11  -1 -0.3105 0.60541   2
  -3  11   1 0.59509 2.89750   1
  -3 -11  -1 0.81662 0.94673   3
  -3  11   1 0.67531 0.96873   2
  -3 -11  -1 1.96184 2.80204   1
   3  11  -1 4.36389 3.04042   1
   3 -11   1 -0.0917 1.05775   3
  -3  11   1 -1.4009 1.10321   3
  -3 -11  -1 -0.4274 0.64007   2
  -3 -11   1 0.50863 1.04138   3
  -3  11  -1 -0.9838 2.58077   1
   3  11   1 -2.8260 2.47325   1
   3 -11  -1 0.00655 0.98689   3
   3  11   1 0.46249 1.12825   3
  -3  11  -1 1.30543 0.98334   2
  -3 -11   1 2.33875 2.68708   1
   3  11   1 0.16789 0.68432   2
   3 -11  -1 -3.6613 2.15069   1
  -3  11  -1 -1.7359 1.13334   3
   4  11  -1 11.0333 3.59316   1
  -4  11   1 12.5119 1.51496   2
  -4 -11  -1 11.9028 3.76125   1
   4  11  -1 12.2962 1.59460   3
  -4 -11  -1 11.5835 1.43722   3
   4 -11   1 10.0344 1.54123   3
  -4  11   1 13.4149 3.69033   1
  -4 -11  -1 12.0507 1.21021   2
   4  11  -1 11.2363 1.08672   2
  -4  11   1 10.0154 1.62767   3
   4 -11   1 11.5724 3.11696   1
  -4  11  -1 10.4546 1.67902   3
  -4  11  -1 8.07699 3.11754   1
   4 -11  -1 12.2556 1.61320   3
  -4 -11   1 12.0219 1.49934   3
  -4  11  -1 12.3130 1.48371   2
   4  11   1 9.67903 1.02795   2
   4 -11  -1 14.5586 3.30877   1
  -4 -11   1 10.8070 3.59431   1
   4  11   1 11.1429 1.58461   3
   4  11   1 11.0400 3.47961   1
   5  11  -1 39.2515 1.51614   2
  -5 -11  -1 38.8646 1.68891   2
  -5 -11  -1 30.6208 4.55675   1
  -5  11   1 36.2432 2.46127   2
  -5  11   1 28.2625 4.68415   1
   5 -11   1 37.5371 2.47626   3
   5  11  -1 36.6786 2.52788   3
  -5 -11  -1 37.2546 2.19905   3
   5 -11   1 31.2090 4.45752   1
   5  11  -1 23.4308 4.43045   1
  -5  11   1 37.5300 2.62768   3
   5 -11  -1 31.0706 4.40030   1
   5  11   1 39.1988 5.01783   1
  -5  11  -1 38.5271 2.39958   2
  -5 -11   1 26.9252 4.59037   1
  -5  11  -1 40.2067 2.80291   3
  -5 -11   1 34.9721 2.30555   3
   5 -11  -1 38.1484 2.49321   3
   5  11   1 36.5822 2.37716   3
   5  11   1 36.7891 1.71421   2
  -5  11  -1 35.8054 4.87553   1
   6  11  -1 18.1144 0.97337   2
  -6 -11  -1 19.8368 1.22851   2
  -6  11   1 15.4674 1.78844   2
  -6  11   1 16.3998 3.79235   1
  -6 -11  -1 18.9730 1.78438   3
   6  11  -1 18.3816 4.08939   1
  -6 -11  -1 19.7951 4.22900   1
   6  11  -1 19.1690 2.08864   3
   6 -11   1 18.6765 1.94035   3
  -6  11   1 14.6651 1.89145   3
   6  11   1 14.8533 3.86644   1
   6 -11  -1 22.0874 2.08212   3
   6 -11  -1 13.1684 3.61907   1
  -6  11  -1 9.53859 3.24210   1
   6  11   1 17.1667 1.25041   2
  -6  11  -1 13.3821 1.91201   3
  -6 -11   1 16.0941 4.06096   1
   6  11   1 17.1989 1.91175   3
  -6  11  -1 17.8950 1.81005   2
  -6 -11   1 18.8447 1.90701   3
  -7  11   1 0.61906 1.13239   2
  -7 -11  -1 -1.9716 2.69257   1
   7 -11   1 0.97165 1.17257   3
   7  11  -1 2.21801 2.90379   1
  -7  11   1 -0.9041 1.26977   3
   7  11  -1 1.34688 1.19183   3
   7 -11   1 -1.4297 2.15338   1
   7  11  -1 1.70862 0.31621   2
  -7 -11  -1 1.04294 0.55145   2
  -7 -11  -1 1.00528 0.97426   3
  -7  11   1 -0.6612 3.01349   1
  -7  11  -1 1.45637 1.14353   2
  -7 -11   1 1.57055 1.13499   3
   7 -11  -1 1.68286 2.31898   1
  -7 -11   1 0.40194 2.84180   1
  -7  11  -1 7.56335 2.93529   1
   7 -11  -1 1.14019 1.15376   3
  -7  11  -1 0.31997 1.28283   3
   7  11   1 1.24607 1.05211   3
   7  11   1 4.30515 3.02562   1
   7  11   1 0.97971 0.57977   2
   8  11  -1 47.3115 2.74708   3
  -8  11   1 42.1807 5.55348   1
  -8 -11  -1 42.2645 5.71483   1
  -8  11   1 47.6478 2.91895   2
  -8 -11  -1 45.3663 1.66681   2
  -8  11   1 42.2085 3.05269   3
   8 -11   1 51.0172 5.64200   1
   8  11  -1 45.9540 5.75588   1
  -8 -11  -1 47.6883 2.49145   3
   8 -11   1 45.5178 2.91070   3
   8  11   1 43.1677 2.54290   3
  -8  11  -1 48.7402 5.78051   1
  -8  11  -1 46.9045 3.16066   3
  -8 -11   1 46.1695 2.69240   3
  -8 -11   1 39.8398 5.66771   1
   8  11   1 42.7112 1.66962   2
  -8  11  -1 50.3672 3.05345   2
   8  11   1 55.4739 6.49018   1
   8 -11  -1 50.1869 5.22894   1
  -9 -11  -1 10.2093 3.96428   1
  -9 -11  -1 16.3097 1.00850   2
   9 -11   1 16.5020 2.00082   3
   9 -11   1 10.4126 3.20880   1
  -9  11   1 9.62404 3.98980   1
  -9 -11  -1 17.9236 1.94795   3
  -9  11   1 11.8454 2.00409   3
  -9  11   1 14.2601 2.00914   2
  -9  11  -1 17.3354 2.11358   2
  -9  11  -1 15.3895 2.18793   3
  -9 -11   1 20.7393 4.73174   1
   9 -11  -1 10.3098 3.06663   1
   9  11   1 17.7289 1.02838   2
   9  11   1 15.1826 1.66381   3
  -9 -11   1 20.7605 2.23531   3
  -9  11  -1 20.9519 4.34252   1
 -10 -11  -1 25.5276 1.11032   2
 -10 -11  -1 26.9131 2.18495   3
  10  11  -1 21.5315 4.39356   1
 -10 -11  -1 13.8372 4.54398   1
 -10  11   1 16.1559 4.29300   1
 -10  11   1 27.3293 2.88434   3
  10 -11   1 30.2963 4.46924   1
 -10  11   1 27.8226 2.73385   2
 -10 -11   1 26.6012 5.13880   1
 -10  11  -1 26.7228 2.99538   3
 -10 -11   1 27.1642 2.39601   3
  10  11   1 25.9183 1.13817   2
 -10  11  -1 19.8950 4.46234   1
 -10  11  -1 19.1346 2.31790   2
  10 -11  -1 25.5190 4.01524   1
  11  11  -1 715.000 23.6952   1
  11 -11   1 715.832 21.7663   1
 -11  11   1 686.452 18.3784   2
 -11 -11  -1 686.149 17.3390   3
 -11  11   1 714.711 23.4005   1
 -11 -11  -1 670.343 16.2138   2
 -11 -11  -1 707.000 24.8363   1
 -11  11   1 694.185 18.4015   3
  11 -11  -1 695.711 21.2806   1
  11  11   1 673.056 23.6259   1
 -11  11  -1 697.665 18.3463   3
 -11 -11   1 684.595 17.5964   3
 -11 -11   1 689.750 24.2802   1
 -11  11  -1 691.071 18.3568   2
 -11  11  -1 675.963 22.9649   1
  12  11  -1 10.5174 4.28647   1
 -12  11   1 9.75364 2.17669   3
 -12 -11  -1 17.0827 4.58447   1
 -12 -11  -1 15.8741 1.69301   3
 -12 -11  -1 15.0533 0.75340   2
 -12  11   1 12.4543 3.86285   1
  12 -11   1 14.4411 3.24387   1
 -12  11   1 12.2875 2.15406   2
 -12 -11   1 16.4559 4.49522   1
 -12  11  -1 17.0477 2.29671   2
  12  11   1 9.92452 4.13580   1
  12 -11  -1 16.3688 3.35227   1
 -12  11  -1 15.3581 2.37672   3
 -12 -11   1 14.9171 1.87938   3
 -12  11  -1 15.2256 4.21704   1
 -13  11   1 338.767 10.3743   3
  13  11  -1 347.409 14.9174   1
 -13 -11  -1 331.333 9.22930   3
 -13 -11  -1 348.935 16.3557   1
 -13 -11  -1 330.815 7.93962   2
 -13  11   1 341.267 14.6261   1
  13 -11   1 325.838 12.5133   1
 -13  11   1 332.979 10.4206   2
 -13  11  -1 331.873 14.5542   1
 -13  11  -1 337.636 10.4544   2
 -13 -11   1 333.567 9.49870   3
  13 -11  -1 356.224 12.3040   1
  13  11   1 325.437 14.7298   1
 -13 -11   1 333.580 15.9271   1
 -13  11  -1 345.772 10.3979   3
 -14 -11  -1 32.3152 5.97069   1
  14  11  -1 23.1011 4.84411   1
 -14  11   1 25.2935 2.73402   2
 -14  11   1 26.3347 2.87865   3
 -14 -11  -1 26.1485 2.18644   3
 -14 -11   1 26.4538 2.41128   3
 -14  11  -1 27.2396 2.97944   2
 -14  11  -1 27.8424 2.87331   3
  14  11   1 29.2729 5.32414   1
 -14  11  -1 30.8430 5.15471   1
  14 -11  -1 28.9883 3.31032   1
 -14 -11   1 27.6177 5.53980   1
  15  11  -1 12.2220 4.05003   1
 -15 -11  -1 19.8253 5.34216   1
 -15 -11  -1 18.0510 1.98411   3
 -15  11   1 20.9244 2.60301   3
 -15  11   1 10.0971 4.13351   1
 -15 -11   1 19.0062 1.91771   3
 -15 -11   1 13.3496 4.89646   1
  15  11   1 19.3398 4.59805   1
 -15  11  -1 17.9899 4.44775   1
 -15  11  -1 13.9368 2.36442   3
 -16  11   1 100.130 8.18255   1
 -16  11   1 103.642 4.95742   3
  16  11  -1 94.2479 8.42372   1
 -16 -11  -1 87.1112 9.91975   1
 -16 -11  -1 84.8185 3.63275   3
 -16 -11   1 90.7249 3.94824   3
 -16 -11   1 76.0393 8.53091   1
  16  11   1 104.893 8.83965   1
 -16  11  -1 94.7269 4.83607   3
 -16  11  -1 93.0478 8.05744   1
 -17 -11  -1 3.01324 5.12474   1
 -17  11   1 0.23141 3.83240   1
  17  11  -1 0.10698 3.72433   1
 -17  11   1 1.88801 1.97387   3
  17  11   1 -0.0283 3.73184   1
 -17  11  -1 -0.9614 3.74452   1
 -17 -11   1 -0.7312 4.77443   1
 -17  11  -1 4.99823 2.03429   3
  18  11  -1 23.1370 4.70280   1
 -18 -11  -1 12.9557 5.10717   1
 -18  11   1 28.7451 5.22797   1
 -18 -11  -1 18.9189 2.03892   3
 -18  11   1 21.5385 2.79389   3
 -18 -11   1 15.1673 5.73431   1
 -18 -11   1 24.8115 2.38434   3
  18  11   1 14.9238 4.30270   1
 -18  11  -1 26.1703 2.95793   3
 -18  11  -1 19.3419 4.90450   1
 -19  11   1 2.88103 2.12423   3
 -19  11   1 2.62493 4.04421   1
  19  11  -1 -3.9470 3.41465   1
 -19 -11  -1 2.65251 5.25526   1
 -19 -11  -1 6.67619 1.34609   3
 -19 -11   1 6.64466 5.43478   1
 -19 -11   1 6.61487 1.46228   3
 -19  11  -1 2.70194 4.34081   1
 -19  11  -1 3.04249 2.22032   2
  19  11   1 3.89899 3.98167   1
 -19  11  -1 7.42135 2.23517   3
 -20 -11  -1 0.41225 5.73602   1
 -20  11   1 0.16785 4.04749   1
 -20  11   1 2.35772 2.04148   3
  20  11  -1 -1.9227 3.07322   1
 -20 -11  -1 -0.9434 1.02273   3
 -20  11  -1 2.95576 2.28725   2
 -20 -11   1 3.41965 5.63264   1
  20  11   1 -3.5138 3.56607   1
 -20  11  -1 1.59129 2.02946   3
 -20 -11   1 2.55672 1.35076   3
 -20  11  -1 1.91043 4.24806   1
 -21  11   1 25.5665 3.23085   3
 -21  11   1 26.0946 5.15550   1
 -21 -11  -1 25.3908 2.13093   3
 -21 -11  -1 14.9415 6.98132   1
  21  11   1 20.0776 3.05544   1
 -21  11  -1 30.9721 3.34690   3
 -21  11  -1 31.0933 5.54063   1
 -21  11  -1 26.2781 3.45518   2
 -21 -11   1 36.3912 7.48154   1
 -21 -11   1 22.7276 2.41238   3
 -22 -11  -1 -1.4566 7.04041   1
 -22  11   1 8.90376 2.37887   3
 -22  11   1 7.75132 2.60404   2
 -22  11   1 5.01550 4.34079   1
 -22 -11  -1 1.05760 1.09147   3
 -22 -11   1 4.17232 1.37771   3
 -22  11  -1 6.76348 2.57547   2
 -22  11  -1 8.60951 5.45727   1
 -22  11  -1 3.37252 2.23056   3
 -22 -11   1 -0.6303 6.74828   1
 -23  11   1 11.1355 2.63077   3
 -23 -11  -1 16.4443 7.19886   1
 -23 -11  -1 7.39205 1.29284   3
 -23  11   1 9.04902 2.66709   2
 -23 -11   1 1.54587 7.23824   1
 -23  11  -1 13.5236 2.97540   2
 -23  11  -1 15.5601 2.84328   3
 -23 -11   1 10.0535 1.61452   3
 -24  11   1 1.77424 2.07598   3
 -24  11   1 0.31992 2.27588   2
 -24 -11  -1 3.16403 8.21249   1
 -24  11   1 2.60613 3.44623   1
 -24 -11   1 -8.9513 7.79371   1
 -24  11  -1 1.62982 4.66266   1
 -24  11  -1 0.56469 2.10826   2
 -24  11  -1 1.68184 2.01811   3
 -25  11   1 0.55739 2.05890   2
 -25 -11  -1 2.89302 9.31779   1
 -25  11   1 -0.8882 1.95111   3
 -25  11  -1 -2.5432 2.09569   2
 -25  11  -1 -0.4425 1.79610   3
 -25 -11   1 -4.3722 8.61320   1
 -26  11   1 10.7816 2.67601   3
 -26  11   1 12.4351 2.90624   2
 -26  11  -1 9.21387 2.91442   2
 -26  11  -1 6.89618 2.51212   3
 -26 -11   1 -6.4774 14.6111   1
   0  12  -1 45.8018 2.29371   2
   0 -12   1 47.9093 2.71408   3
   0  12   1 41.2525 5.67535   1
   0 -12  -1 47.6026 2.41173   2
   0 -12  -1 50.1190 2.70700   3
   0 -12  -1 41.9561 5.51876   1
   0  12  -1 34.2691 5.27542   1
   0  12  -1 40.4312 2.85332   3
   0  12   1 45.6462 2.39113   2
   0  12   1 48.2656 2.95920   3
   0 -12   1 51.7751 6.23718   1
   1  12  -1 88.9796 3.89315   3
   1  12  -1 96.2094 7.41577   1
  -1 -12  -1 95.8668 7.83157   1
  -1 -12  -1 89.7672 3.27809   2
  -1  12   1 88.4939 3.42127   2
  -1 -12  -1 85.7762 3.58783   3
   1 -12   1 91.1676 7.72215   1
  -1  12   1 86.3366 3.82526   3
  -1  12   1 87.0014 7.89046   1
   1  12  -1 89.4773 3.17396   2
   1 -12   1 80.8475 3.66852   3
   1 -12  -1 91.1037 7.71089   1
   1  12   1 89.1936 3.86881   3
   1  12   1 88.2772 3.26190   2
  -1  12  -1 92.5389 7.91324   1
   1 -12  -1 86.5020 3.70525   3
  -1 -12   1 87.1497 3.66415   3
   1  12   1 82.7798 7.66703   1
  -1  12  -1 87.1832 4.00069   3
  -1  12  -1 84.0698 3.31453   2
  -1 -12   1 86.6478 7.55749   1
  -2 -12  -1 125.740 4.52719   3
  -2 -12  -1 128.449 4.11033   2
  -2  12   1 132.324 4.51430   2
   2 -12   1 134.312 8.90079   1
   2 -12   1 126.288 4.73739   3
  -2  12   1 137.705 4.95114   3
   2  12  -1 131.010 3.99808   2
  -2  12   1 122.372 9.07760   1
   2  12  -1 128.908 4.78609   3
   2  12  -1 128.906 9.20037   1
  -2 -12  -1 119.388 8.80049   1
  -2 -12   1 120.177 8.81909   1
  -2  12  -1 127.110 8.56627   1
  -2 -12   1 133.551 4.72768   3
   2 -12  -1 131.690 4.77622   3
   2  12   1 121.473 4.06393   2
   2  12   1 124.239 9.08989   1
  -2  12  -1 127.445 4.37758   2
  -2  12  -1 121.308 4.86912   3
   2 -12  -1 122.442 8.55731   1
   2  12   1 138.742 4.83287   3
   3 -12   1 128.232 8.75466   1
  -3  12   1 128.344 5.00895   3
  -3 -12  -1 138.319 4.65325   3
   3  12  -1 115.176 8.86967   1
  -3  12   1 137.776 4.72485   2
  -3 -12  -1 131.698 4.13012   2
   3  12  -1 134.462 4.01135   2
  -3  12   1 129.776 9.12765   1
   3 -12   1 137.438 4.94870   3
   3  12  -1 127.906 4.81120   3
  -3 -12  -1 140.177 9.50286   1
   3 -12  -1 139.445 4.94875   3
  -3 -12   1 135.115 9.23567   1
   3  12   1 133.395 4.16290   2
  -3  12  -1 134.565 5.06571   3
   3  12   1 146.050 9.59921   1
  -3  12  -1 131.530 8.78112   1
  -3 -12   1 131.775 4.76805   3
   3 -12  -1 149.204 9.16071   1
  -3  12  -1 132.822 4.57127   2
  -4 -12  -1 8.44476 1.36883   3
  -4  12   1 12.7085 1.82537   3
   4  12  -1 13.2587 1.76040   3
  -4  12   1 9.24122 3.56490   1
   4  12  -1 12.0520 1.16674   2
   4  12  -1 15.0567 4.03442   1
  -4 -12  -1 9.43972 3.58505   1
   4 -12   1 7.79687 1.55591   3
   4 -12   1 9.75011 3.37544   1
  -4  12   1 10.7587 1.51308   2
  -4 -12  -1 8.66826 1.00506   2
   4 -12  -1 11.0241 3.44222   1
  -4  12  -1 12.7870 3.81390   1
  -4 -12   1 11.3863 3.96337   1
  -4 -12   1 9.29272 1.53468   3
  -4  12  -1 8.32082 1.79486   3
   4  12   1 9.60673 1.58166   3
   4  12   1 8.89806 3.59672   1
   4 -12  -1 11.8108 1.66622   3
  -4  12  -1 8.16504 1.38967   2
   4  12   1 10.9692 1.11273   2
   5  12  -1 13.0377 4.02638   1
   5  12  -1 15.3909 1.16324   2
   5 -12   1 17.6536 1.93054   3
  -5  12   1 8.90978 1.81902   3
  -5 -12  -1 10.8019 3.43945   1
  -5 -12  -1 15.1713 1.61919   3
  -5 -12  -1 14.6563 1.26299   2
  -5  12   1 7.17422 3.43648   1
  -5  12   1 12.8387 1.66265   2
   5  12  -1 12.6490 1.74867   3
   5 -12   1 10.3639 3.49680   1
   5  12   1 14.5235 1.76010   3
   5  12   1 14.6567 1.35184   2
  -5  12  -1 12.0931 1.97947   3
  -5  12  -1 12.6696 1.63118   2
  -5 -12   1 16.6819 1.79417   3
  -5 -12   1 12.6457 3.84050   1
   5  12   1 9.89912 3.74933   1
   5 -12  -1 10.7594 1.69509   3
  -5  12  -1 10.6340 3.66695   1
   5 -12  -1 12.1899 3.60074   1
  -6  12   1 0.14661 1.40901   3
   6  12  -1 -0.9179 0.48471   2
   6  12  -1 -2.3348 1.16231   3
   6 -12   1 0.14708 2.79147   1
  -6 -12  -1 -6.2274 2.79176   1
   6  12  -1 -0.2986 3.09013   1
  -6 -12  -1 0.30240 1.01056   3
  -6  12   1 0.15239 3.05477   1
   6 -12   1 -0.0262 1.12676   3
  -6 -12  -1 -0.3186 0.58527   2
  -6  12   1 -0.5257 1.12461   2
  -6  12  -1 -2.8547 2.51376   1
   6  12   1 -0.0740 1.16774   3
  -6  12  -1 0.27008 1.15329   2
   6 -12  -1 0.87602 1.22915   3
  -6  12  -1 -2.0224 1.35204   3
  -6 -12   1 0.81062 1.14961   3
   6  12   1 1.20198 3.17381   1
  -6 -12   1 -0.7027 2.99979   1
   6 -12  -1 -1.2233 2.51142   1
   6  12   1 -0.7383 0.65815   2
   7  12  -1 26.8843 2.44804   3
   7 -12   1 21.4207 4.27074   1
  -7 -12  -1 28.3117 5.12768   1
   7  12  -1 31.1612 1.08499   2
   7  12  -1 29.8342 5.28997   1
  -7  12   1 19.7264 4.35674   1
  -7  12   1 31.2643 2.54186   2
  -7 -12  -1 30.2676 2.24376   3
   7 -12   1 30.1323 2.55643   3
  -7  12   1 26.5301 2.74236   3
  -7 -12  -1 30.5148 1.45787   2
  -7  12  -1 27.8344 4.86202   1
  -7  12  -1 25.9805 2.49014   2
  -7  12  -1 28.3105 2.80748   3
  -7 -12   1 32.1809 5.35796   1
  -7 -12   1 26.7442 2.34683   3
   7  12   1 21.5836 4.65370   1
   7  12   1 29.9405 2.30532   3
   7  12   1 29.3219 1.50338   2
   7 -12  -1 27.4567 2.49601   3
   7 -12  -1 32.3179 4.63531   1
  -8 -12  -1 39.6868 2.46518   3
  -8 -12  -1 37.1870 1.53359   2
  -8  12   1 35.9649 2.80504   2
  -8  12   1 32.1406 5.24888   1
   8 -12   1 33.6078 4.63376   1
   8  12  -1 35.5679 5.53962   1
  -8  12   1 37.2763 3.10264   3
   8  12  -1 37.0488 2.70267   3
   8 -12   1 37.6285 2.81394   3
  -8 -12  -1 35.8642 5.73151   1
   8 -12  -1 29.2106 4.77437   1
  -8 -12   1 29.1988 5.34076   1
  -8 -12   1 35.8254 2.66450   3
  -8  12  -1 36.6638 2.80180   2
  -8  12  -1 32.1215 3.02344   3
   8  12   1 32.6511 5.42898   1
   8  12   1 38.1905 1.57181   2
  -8  12  -1 42.3856 5.64866   1
   8  12   1 39.6909 2.56532   3
  -9 -12  -1 176.803 5.79805   3
  -9  12   1 186.922 6.67088   3
  -9  12   1 204.285 11.1262   1
   9 -12   1 181.953 6.51142   3
   9  12  -1 191.288 11.5533   1
   9  12  -1 188.022 6.10310   3
  -9  12   1 188.925 6.57499   2
   9 -12   1 176.547 10.1767   1
  -9 -12  -1 178.290 11.6773   1
  -9 -12  -1 180.298 4.72736   2
   9 -12  -1 187.554 9.97364   1
  -9  12  -1 186.592 6.69521   3
   9  12   1 194.434 5.95096   3
  -9  12  -1 182.821 10.8251   1
  -9 -12   1 212.408 12.1628   1
   9  12   1 171.354 11.0275   1
  -9 -12   1 181.997 6.04485   3
   9  12   1 175.622 4.73629   2
  -9  12  -1 182.290 6.46209   2
 -10  12   1 61.6009 3.98080   3
 -10 -12  -1 59.7541 2.99667   3
 -10 -12  -1 48.2126 6.72345   1
 -10  12   1 59.3648 3.56988   2
  10 -12   1 71.0242 6.58119   1
 -10 -12  -1 58.9283 1.77029   2
 -10  12   1 57.2754 6.58475   1
 -10 -12   1 62.9499 3.28199   3
 -10 -12   1 56.0842 6.97916   1
  10 -12  -1 61.1429 6.47400   1
 -10  12  -1 48.7166 6.14764   1
 -10  12  -1 57.0243 3.83454   3
  10  12   1 58.2000 1.79597   2
 -10  12  -1 57.8266 3.57293   2
 -11  12   1 36.3015 3.09891   2
 -11  12   1 39.4407 3.45935   3
  11  12  -1 45.9417 6.26448   1
  11 -12   1 40.6869 5.05208   1
 -11 -12  -1 34.2857 6.46981   1
 -11  12   1 33.3889 5.63825   1
 -11 -12  -1 42.1536 2.58231   3
  11 -12  -1 30.1212 4.50023   1
  11  12   1 40.4255 5.99771   1
 -11  12  -1 39.6116 3.63006   3
 -11  12  -1 43.8048 3.28961   2
 -11 -12   1 36.8989 2.76761   3
 -11 -12   1 50.5956 6.84893   1
 -11  12  -1 42.3269 6.04918   1
 -12 -12  -1 7.10783 4.14853   1
 -12  12   1 6.86240 3.91803   1
  12  12  -1 4.66888 4.01966   1
  12 -12   1 -0.8697 2.65088   1
 -12  12   1 0.99668 1.86436   3
 -12  12   1 1.61977 1.55323   2
 -12 -12  -1 3.36894 1.24400   3
 -12  12  -1 0.83383 1.55033   2
 -12  12  -1 2.44332 1.93913   3
 -12  12  -1 8.55473 3.89876   1
 -12 -12   1 4.92370 4.40145   1
  12 -12  -1 6.17187 3.00836   1
  12  12   1 6.57040 4.20633   1
 -12 -12   1 3.29341 1.34703   3
 -13  12   1 -1.3281 3.39748   1
  13 -12   1 0.50228 2.97410   1
  13  12  -1 7.85609 3.77520   1
 -13  12   1 2.10936 1.85529   3
 -13  12   1 0.76816 1.50825   2
 -13 -12  -1 -4.0377 4.13171   1
 -13 -12  -1 -1.0013 1.02161   3
  13 -12  -1 -0.4320 2.60057   1
  13  12   1 0.13052 4.04612   1
 -13 -12   1 0.59383 3.65040   1
 -13 -12   1 1.60526 1.28342   3
 -13  12  -1 -3.5334 3.50814   1
 -13  12  -1 -0.4175 1.53265   2
 -13  12  -1 -1.1257 1.62671   3
 -14  12   1 46.0694 5.12308   2
 -14 -12  -1 50.0878 2.74921   3
  14  12  -1 46.7409 6.38100   1
 -14  12   1 51.8105 3.76691   3
 -14  12   1 43.5685 6.04267   1
  14 -12   1 55.1771 5.74173   1
 -14 -12  -1 45.6293 6.88107   1
 -14  12  -1 51.2938 4.08146   2
 -14 -12   1 34.4127 6.39539   1
 -14  12  -1 50.0776 3.72436   3
 -14 -12   1 51.1390 3.03907   3
 -14  12  -1 45.4415 6.09084   1
  14 -12  -1 55.7776 5.23536   1
  14  12   1 37.8140 5.79160   1
 -15  12   1 7.05150 2.13600   3
 -15  12   1 9.50788 4.37472   1
  15  12  -1 7.08463 4.28492   1
 -15 -12  -1 6.43563 4.46723   1
 -15 -12  -1 6.94334 1.32735   3
 -15 -12   1 13.8337 5.16558   1
 -15 -12   1 6.48267 1.48042   3
  15  12   1 8.33002 4.33717   1
 -15  12  -1 4.57629 4.20609   1
 -15  12  -1 7.52849 2.15273   3
 -16 -12  -1 0.84218 1.09150   3
  16  12  -1 -4.1109 3.95275   1
 -16  12   1 -2.6008 3.52201   1
 -16 -12  -1 0.34186 4.16263   1
 -16  12   1 4.00074 2.05744   3
 -16  12  -1 -0.8990 3.81584   1
  16  12   1 0.48000 3.93222   1
 -16 -12   1 -2.7771 4.86819   1
 -16 -12   1 0.25657 1.28882   3
 -16  12  -1 -1.2641 1.78603   3
 -17 -12  -1 12.4578 1.56646   3
 -17  12   1 17.3065 4.67487   1
 -17  12   1 13.3522 2.58113   3
  17  12  -1 4.06971 4.38280   1
 -17 -12  -1 4.22839 5.31397   1
 -17  12  -1 13.0420 2.51178   3
 -17  12  -1 12.2381 4.92019   1
 -17 -12   1 10.7816 1.70732   3
 -17 -12   1 9.91162 5.63137   1
  17  12   1 9.00965 4.63501   1
 -18  12   1 25.5081 3.14057   3
 -18  12   1 25.8762 5.47429   1
 -18 -12  -1 24.5684 6.80432   1
  18  12  -1 27.2835 5.41489   1
 -18 -12  -1 25.5929 2.20744   3
 -18  12  -1 26.7750 3.08434   3
  18  12   1 28.1375 5.47853   1
 -18  12  -1 25.6634 5.69514   1
 -18 -12   1 22.9329 2.49510   3
 -18 -12   1 28.6413 6.75775   1
 -19 -12  -1 12.9809 6.34521   1
 -19  12   1 24.1588 5.57283   1
  19  12  -1 19.4058 5.05758   1
 -19  12   1 27.9690 3.26430   3
 -19 -12  -1 20.7495 1.91865   3
 -19  12  -1 21.7292 3.22230   2
 -19  12  -1 23.8137 5.62302   1
 -19 -12   1 26.1170 6.89948   1
 -19  12  -1 27.7614 3.19586   3
  19  12   1 19.4930 5.21817   1
 -19 -12   1 23.2786 2.50281   3
  20  12  -1 0.55594 3.83084   1
 -20 -12  -1 0.79760 1.04157   3
 -20 -12  -1 -5.7142 6.11374   1
 -20  12   1 0.56468 2.07720   3
 -20  12   1 5.51850 4.76852   1
 -20 -12   1 1.37268 5.94596   1
 -20  12  -1 1.38395 2.20411   2
 -20  12  -1 -4.0174 4.86841   1
  20  12   1 -1.5776 4.23731   1
 -20  12  -1 0.83178 2.17338   3
 -20 -12   1 1.24207 1.28369   3
  21  12  -1 22.8626 3.62959   1
 -21 -12  -1 29.2290 2.14444   3
 -21  12   1 9.48050 5.16507   1
 -21  12   1 26.0979 3.23571   3
 -21 -12  -1 21.1504 7.29680   1
 -21 -12   1 22.1710 2.49784   3
 -21  12  -1 24.4592 3.45513   2
 -21  12  -1 34.9413 6.92083   1
 -21 -12   1 19.5732 7.34963   1
 -21  12  -1 25.3326 3.16079   3
  21  12   1 12.2121 4.32234   1
 -22  12   1 21.5855 3.08902   3
 -22 -12  -1 34.7649 8.70621   1
 -22  12   1 22.1820 3.31291   2
 -22 -12  -1 24.4915 2.09215   3
 -22 -12   1 17.0372 1.96886   3
 -22  12  -1 23.5932 3.18794   3
 -22 -12   1 20.1555 7.94447   1
 -22  12  -1 21.7532 3.35761   2
 -23 -12  -1 -1.8573 1.64437   3
 -23 -12  -1 0.17577 7.92587   1
 -23  12   1 -0.5738 1.94421   3
 -23  12   1 -0.5363 2.16121   2
 -23  12  -1 4.53634 2.42682   2
 -23 -12   1 3.70979 8.25798   1
 -23  12  -1 0.48148 2.00920   3
 -24 -12  -1 -8.8677 9.18061   1
 -24  12   1 -2.5152 2.00020   3
 -24  12   1 -2.3828 2.04702   2
 -24 -12   1 6.72044 9.33812   1
 -24  12  -1 1.82342 5.67110   1
 -24  12  -1 3.72964 2.42657   2
 -25  12   1 -0.0697 2.24719   2
 -25  12   1 -2.3886 2.17408   3
 -25 -12  -1 -9.3340 16.2834   1
 -25  12  -1 -0.2370 2.35246   2
 -25  12  -1 0.07440 1.99009   3
 -25 -12   1 -5.4576 11.2097   1
 -26  12   1 4.97980 2.61523   2
 -26  12   1 -1.9766 2.27182   3
 -26  12  -1 2.23903 2.54796   2
 -26  12  -1 5.20141 2.38590   3
   0 -13   1 0.23786 1.16758   3
   0 -13   1 6.22952 3.59295   1
   0  13  -1 0.69624 0.89442   2
   0  13  -1 -0.3283 3.24330   1
   0  13   1 1.75747 1.47967   3
   0  13   1 -0.6316 0.97529   2
   0  13  -1 1.13418 1.56970   3
   0 -13  -1 -1.1612 1.03673   3
   0 -13  -1 3.11660 3.45371   1
   0  13   1 -3.2104 3.09866   1
   1  13  -1 70.7493 2.80908   2
  -1 -13  -1 74.3567 7.57998   1
  -1  13   1 66.2220 3.06505   2
   1  13  -1 61.7245 3.66195   3
   1  13  -1 69.5391 7.75807   1
  -1  13   1 65.0863 3.62726   3
   1 -13   1 45.3877 6.22612   1
  -1 -13  -1 62.0867 3.19215   3
  -1  13   1 52.8072 6.73822   1
   1 -13   1 66.1298 3.39551   3
   1  13   1 66.5411 2.86324   2
  -1 -13   1 67.6984 3.33851   3
   1  13   1 62.4065 3.55153   3
  -1  13  -1 71.7452 7.64262   1
  -1  13  -1 64.1886 3.69760   3
  -1  13  -1 70.8574 2.99262   2
   1  13   1 61.9703 6.60477   1
  -1 -13   1 61.7642 7.30564   1
   1 -13  -1 62.3047 3.28959   3
   2 -13   1 85.7464 4.01689   3
  -2  13   1 90.9761 3.70629   2
  -2  13   1 92.8303 8.62418   1
  -2 -13  -1 84.7612 8.04883   1
  -2 -13  -1 91.8848 3.38545   2
  -2  13   1 95.8395 4.25365   3
   2  13  -1 96.7707 3.33054   2
   2 -13   1 98.5611 8.21512   1
  -2 -13  -1 96.7514 3.91871   3
   2  13  -1 92.3087 4.19726   3
   2  13  -1 88.4365 7.79811   1
  -2  13  -1 105.773 8.78699   1
   2 -13  -1 96.9984 4.07418   3
  -2 -13   1 93.5327 3.99208   3
  -2  13  -1 88.3465 3.63793   2
   2 -13  -1 81.8444 7.80345   1
   2  13   1 100.286 4.22383   3
  -2 -13   1 94.9303 7.76487   1
   2  13   1 93.4770 8.50894   1
  -2  13  -1 88.6460 4.22877   3
   2  13   1 93.5660 3.41426   2
  -3  13   1 2.38965 3.52364   1
  -3  13   1 0.34540 1.50434   3
   3  13  -1 -0.0971 0.72738   2
   3  13  -1 0.09413 1.45518   3
  -3 -13  -1 0.83635 1.14710   3
   3 -13   1 0.57874 1.17010   3
   3  13  -1 0.33517 3.53696   1
  -3  13   1 -0.9526 1.03490   2
   3 -13   1 0.44154 2.89303   1
  -3 -13  -1 -0.2650 0.78083   2
  -3 -13  -1 -1.5862 2.94932   1
  -3  13  -1 -1.2355 1.54479   3
  -3  13  -1 -2.5011 2.99644   1
  -3 -13   1 7.98264 3.69529   1
   3  13   1 0.66423 1.42257   3
  -3 -13   1 -0.2781 1.13129   3
   3 -13  -1 1.00842 3.03724   1
   3  13   1 -1.5554 2.37206   1
   3  13   1 -1.5616 0.78058   2
  -3  13  -1 0.94383 1.09119   2
   3 -13  -1 0.45382 1.18069   3
   4  13  -1 229.522 6.33508   2
  -4  13   1 241.438 7.70806   3
  -4 -13  -1 245.224 7.22985   3
  -4 -13  -1 234.553 6.49046   2
  -4  13   1 236.670 12.6083   1
  -4  13   1 230.539 7.22918   2
   4 -13   1 252.795 12.5432   1
   4 -13   1 229.829 7.51740   3
  -4 -13  -1 250.754 13.2306   1
   4  13  -1 255.080 13.3045   1
   4  13  -1 232.904 7.43486   3
   4  13   1 254.745 13.3470   1
   4 -13  -1 218.576 11.8725   1
  -4 -13   1 256.816 12.7974   1
  -4 -13   1 238.855 7.34400   3
  -4  13  -1 226.675 12.5134   1
   4  13   1 231.842 6.50418   2
  -4  13  -1 224.748 7.15845   2
   4 -13  -1 234.782 7.50074   3
   4  13   1 248.430 7.36447   3
  -4  13  -1 229.212 7.62337   3
   5 -13   1 122.386 8.84030   1
  -5 -13  -1 121.561 4.41877   3
   5  13  -1 123.983 3.57688   2
  -5  13   1 119.027 4.96240   3
  -5  13   1 117.335 4.66061   2
   5 -13   1 118.129 4.79146   3
   5  13  -1 119.348 4.77349   3
  -5  13   1 121.477 9.19757   1
   5  13  -1 135.635 9.73898   1
  -5 -13  -1 118.401 9.52065   1
  -5 -13  -1 113.291 3.69043   2
  -5  13  -1 112.927 5.00858   3
  -5  13  -1 122.304 9.29783   1
  -5 -13   1 122.419 9.41070   1
   5  13   1 138.328 9.99600   1
   5 -13  -1 125.852 8.93833   1
  -5  13  -1 120.207 4.62404   2
   5  13   1 117.196 4.64700   3
   5  13   1 116.297 3.75878   2
  -5 -13   1 114.615 4.57205   3
   5 -13  -1 113.807 4.76017   3
  -6  13   1 287.932 14.2413   1
  -6 -13  -1 255.218 13.7144   1
   6 -13   1 263.052 8.32202   3
   6 -13   1 288.720 13.3982   1
  -6 -13  -1 259.409 6.95483   2
   6  13  -1 262.044 8.04873   3
  -6  13   1 259.614 8.43524   3
  -6  13   1 268.578 8.21181   2
   6  13  -1 258.542 13.6565   1
   6  13  -1 263.138 6.73207   2
  -6 -13  -1 264.291 7.85459   3
  -6  13  -1 267.325 8.15108   2
   6 -13  -1 266.090 8.34694   3
   6  13   1 258.897 6.98926   2
  -6  13  -1 259.863 8.43664   3
  -6  13  -1 271.829 14.1013   1
   6 -13  -1 269.305 13.2994   1
   6  13   1 283.551 14.2355   1
  -6 -13   1 263.676 7.94752   3
  -6 -13   1 298.801 14.4434   1
   6  13   1 265.493 7.96170   3
   7 -13   1 0.72334 2.94140   1
   7  13  -1 0.05279 1.31492   3
  -7 -13  -1 -1.5900 3.28972   1
   7  13  -1 0.03268 0.43765   2
  -7  13   1 -2.9242 1.50667   3
   7  13  -1 -2.6595 3.45861   1
  -7 -13  -1 0.42699 0.61185   2
  -7  13   1 -1.7271 1.19146   2
  -7  13   1 -4.0052 2.91815   1
   7 -13   1 0.63072 1.35910   3
  -7 -13  -1 -0.9683 1.05016   3
   7  13   1 -0.6406 3.46133   1
   7 -13  -1 -1.9998 3.18938   1
  -7 -13   1 0.99704 1.26502   3
  -7  13  -1 1.63026 1.78324   3
  -7 -13   1 3.64052 3.68962   1
   7  13   1 0.12929 0.65873   2
  -7  13  -1 1.41851 1.34234   2
   7 -13  -1 1.37166 1.32536   3
   7  13   1 -2.2815 1.17413   3
  -7  13  -1 -0.2378 3.47557   1
  -8 -13  -1 20.4305 2.15057   3
   8  13  -1 19.3624 4.91281   1
  -8  13   1 28.6901 5.03103   1
  -8  13   1 24.6230 2.70508   2
  -8  13   1 19.0513 2.41964   3
   8  13  -1 23.6865 2.51420   3
   8 -13   1 18.6745 4.38956   1
   8 -13   1 21.8704 2.38588   3
  -8 -13  -1 18.0636 4.87378   1
   8 -13  -1 23.8270 4.40773   1
  -8 -13   1 24.5796 2.34806   3
  -8  13  -1 18.8521 2.22287   2
  -8 -13   1 16.9157 4.85875   1
  -8  13  -1 20.2511 2.43064   3
   8  13   1 22.0283 1.28104   2
   8  13   1 18.4944 4.84569   1
   8  13   1 20.7811 2.08757   3
  -8  13  -1 23.0655 5.10241   1
   9  13  -1 185.290 11.5080   1
   9 -13   1 174.793 6.34260   3
  -9  13   1 166.592 11.2885   1
   9  13  -1 178.849 5.92916   3
  -9  13   1 174.191 6.47639   3
  -9  13   1 159.929 6.17219   2
   9 -13   1 187.022 10.6081   1
  -9 -13  -1 155.580 11.2074   1
  -9 -13  -1 169.336 5.60539   3
  -9 -13   1 168.306 5.80551   3
   9  13   1 162.156 5.64836   3
   9  13   1 152.392 11.4825   1
  -9  13  -1 165.651 6.27219   2
  -9  13  -1 175.345 6.53964   3
   9 -13  -1 185.602 10.3556   1
  -9 -13   1 141.927 10.9119   1
  -9  13  -1 164.355 10.9077   1
   9  13   1 166.275 4.40133   2
  10 -13   1 97.6750 7.92469   1
 -10  13   1 100.558 9.29188   1
 -10 -13  -1 100.735 4.03503   3
 -10  13   1 86.0824 4.64553   2
 -10 -13  -1 101.971 9.53742   1
 -10  13   1 110.612 5.13810   3
  10  13   1 98.0791 2.66580   2
 -10  13  -1 97.7727 4.77796   2
 -10 -13   1 101.025 4.28880   3
 -10  13  -1 104.382 4.98263   3
 -10  13  -1 108.933 9.06538   1
  10 -13  -1 98.9042 7.82325   1
  10  13   1 111.468 9.43857   1
 -10 -13   1 88.4572 9.12710   1
 -11 -13  -1 89.5210 9.92207   1
  11 -13   1 91.2632 7.62622   1
 -11  13   1 75.6897 4.45421   3
 -11  13   1 75.3974 4.22709   2
  11  13  -1 69.6276 7.91632   1
 -11 -13  -1 73.1210 3.47344   3
 -11  13   1 83.9165 8.11778   1
 -11  13  -1 69.0215 7.87987   1
  11 -13  -1 80.2473 7.37395   1
 -11 -13   1 79.1478 3.74800   3
 -11 -13   1 95.9253 9.91879   1
 -11  13  -1 80.2310 4.35410   2
 -11  13  -1 81.3406 4.55573   3
 -12  13   1 1.99060 1.83947   3
  12 -13   1 0.48039 3.12557   1
 -12 -13  -1 3.64179 4.25044   1
 -12  13   1 3.31522 4.21415   1
 -12  13   1 -0.2131 1.50259   2
  12  13  -1 3.56828 3.78272   1
 -12 -13  -1 1.90694 1.19905   3
 -12 -13   1 3.68229 4.20739   1
  12 -13  -1 -0.6375 2.99803   1
 -12  13  -1 3.39269 3.60998   1
 -12  13  -1 4.65177 1.68555   2
 -12 -13   1 5.87284 1.52093   3
  12  13   1 4.08247 4.22897   1
 -12  13  -1 4.23088 2.00517   3
 -13  13   1 5.49565 2.08300   3
  13 -13   1 7.35534 3.51022   1
 -13 -13  -1 4.65742 4.47658   1
  13  13  -1 4.34970 4.19068   1
 -13  13   1 8.64743 3.12137   2
 -13 -13  -1 4.24618 1.23742   3
 -13  13   1 11.5508 4.65240   1
  13 -13  -1 6.94271 3.50353   1
 -13  13  -1 10.6502 4.46249   1
 -13 -13   1 5.30933 1.50329   3
 -13 -13   1 5.19377 4.17658   1
  13  13   1 1.09134 4.57685   1
 -13  13  -1 7.69849 2.33459   2
 -13  13  -1 7.44578 2.15300   3
  14 -13   1 21.3449 4.20144   1
 -14  13   1 25.0160 5.39149   1
 -14  13   1 27.2501 3.12298   3
 -14 -13  -1 13.8192 5.45884   1
 -14 -13  -1 29.6712 2.26953   3
  14  13  -1 24.7908 5.52938   1
  14 -13  -1 20.7149 3.90864   1
  14  13   1 26.3519 5.60513   1
 -14  13  -1 29.1312 5.35131   1
 -14 -13   1 21.6528 2.35900   3
 -14 -13   1 31.9026 6.12829   1
 -14  13  -1 21.1527 2.81417   3
 -15 -13  -1 74.5637 3.37246   3
 -15  13   1 76.8820 4.75452   3
 -15  13   1 90.5262 9.29393   1
  15  13  -1 61.8854 7.64107   1
 -15 -13  -1 65.9691 8.60508   1
  15  13   1 73.8367 8.78054   1
 -15  13  -1 67.3938 7.80339   1
  15 -13  -1 81.4835 6.27311   1
 -15 -13   1 71.6651 3.63534   3
 -15 -13   1 72.8547 8.99856   1
 -15  13  -1 79.2058 4.78621   3
 -16  13   1 0.94069 4.22837   1
  16  13  -1 3.07560 4.69720   1
 -16 -13  -1 -4.5228 5.17308   1
 -16 -13  -1 0.40226 1.07169   3
 -16  13   1 -1.1589 1.81736   3
 -16  13  -1 -5.5816 4.07808   1
  16  13   1 3.88568 4.68106   1
 -16 -13   1 1.41238 1.26503   3
 -16  13  -1 0.74673 1.94233   3
 -16 -13   1 -1.9290 5.47522   1
 -17  13   1 11.7664 4.91146   1
  17  13  -1 3.37411 4.80871   1
 -17  13   1 1.70505 2.10590   3
 -17 -13  -1 1.24849 1.14008   3
 -17 -13  -1 -6.2806 5.44059   1
 -17 -13   1 11.2614 6.19450   1
 -17  13  -1 0.17777 4.80023   1
  17  13   1 4.43700 5.11467   1
 -17  13  -1 2.07736 2.14868   3
 -17 -13   1 2.47115 1.39984   3
 -18  13   1 114.759 5.97883   3
  18  13  -1 125.492 10.5011   1
 -18  13   1 123.452 10.6668   1
 -18 -13  -1 119.518 11.9109   1
 -18 -13  -1 117.972 4.42206   3
 -18  13  -1 122.703 11.0821   1
 -18  13  -1 116.911 6.09709   3
 -18 -13   1 137.477 13.0851   1
 -18 -13   1 118.816 4.78683   3
  18  13   1 125.446 10.8961   1
 -19 -13  -1 16.4047 7.20437   1
 -19 -13  -1 22.8002 2.14083   3
 -19  13   1 21.8943 5.98015   1
  19  13  -1 16.5400 5.50813   1
 -19  13   1 28.7352 3.39168   3
  19  13   1 15.5532 5.64474   1
 -19  13  -1 23.4264 3.11783   3
 -19 -13   1 20.0941 7.25183   1
 -19  13  -1 27.6217 3.46450   2
 -19  13  -1 18.0891 6.26773   1
 -19 -13   1 22.0950 2.26372   3
 -20 -13  -1 0.79057 1.05030   3
 -20 -13  -1 23.0784 7.37169   1
  20  13  -1 -3.4984 4.83025   1
 -20  13   1 8.78936 5.11899   1
 -20  13   1 0.45436 2.20294   3
 -20  13  -1 2.05217 2.18308   2
  20  13   1 8.85579 5.22915   1
 -20 -13   1 1.98129 1.30521   3
 -20  13  -1 1.12336 2.13623   3
 -20  13  -1 3.72025 5.66636   1
 -20 -13   1 -1.4010 6.77249   1
 -21 -13  -1 10.6074 8.03190   1
  21  13  -1 2.56943 4.54631   1
 -21  13   1 1.33697 2.20248   3
 -21 -13  -1 2.32206 1.07447   3
 -21  13  -1 2.98965 2.23706   3
 -21 -13   1 -0.0741 1.25438   3
 -21  13  -1 2.22091 2.29717   2
  21  13   1 1.68658 5.17960   1
 -21 -13   1 4.63538 7.44879   1
 -22  13   1 -1.2344 2.05032   3
 -22 -13  -1 -0.3460 1.02185   3
 -22 -13  -1 10.3179 8.50993   1
 -22  13   1 0.77999 2.20478   2
  22  13   1 -1.1998 4.05645   1
 -22 -13   1 -4.7905 8.47608   1
 -22  13  -1 -2.1417 2.11546   2
 -22  13  -1 3.60487 2.25873   3
 -22 -13   1 1.59285 1.32225   3
 -23  13   1 11.8555 2.95227   2
 -23 -13  -1 -2.1696 9.02971   1
 -23  13   1 10.3008 2.80044   3
 -23 -13   1 3.00870 9.88092   1
 -23  13  -1 10.7529 2.96046   2
 -23  13  -1 8.02596 2.54531   3
 -24 -13  -1 15.6676 11.2993   1
 -24  13   1 9.14625 2.82282   2
 -24  13   1 12.9212 2.85452   3
 -24  13  -1 10.8000 2.73991   3
 -24 -13   1 -3.0526 10.2761   1
 -24  13  -1 7.12488 2.78795   2
 -25  13   1 -0.2018 2.27421   3
 -25  13   1 2.29860 2.51687   2
 -25  13  -1 4.32481 2.38102   3
 -25  13  -1 1.44592 2.56332   2
   0  14   1 604.334 22.6094   1
   0 -14  -1 589.374 22.0619   1
   0  14   1 579.165 15.2779   3
   0  14   1 573.250 14.6307   2
   0  14  -1 556.654 15.2531   3
   0 -14  -1 554.033 15.0609   3
   0 -14   1 569.818 22.0214   1
   0 -14   1 555.942 15.1615   3
   0  14  -1 559.217 22.1417   1
   0  14  -1 548.812 14.4699   2
   1  14  -1 71.5163 3.82115   3
  -1  14   1 67.8466 3.80183   3
  -1 -14  -1 64.2102 3.43975   3
   1  14  -1 68.7390 2.91253   2
  -1  14   1 73.2905 8.36860   1
   1 -14   1 67.2187 3.61436   3
   1 -14   1 67.8324 7.80883   1
  -1  14   1 68.7240 3.20490   2
   1  14  -1 64.9859 7.81549   1
  -1 -14  -1 66.5913 7.95731   1
   1  14   1 66.2055 3.02061   2
  -1  14  -1 65.8926 3.94716   3
  -1 -14   1 66.4835 7.97641   1
  -1  14  -1 62.0095 7.58150   1
   1  14   1 68.1681 7.88046   1
  -1  14  -1 68.8337 3.12151   2
   1 -14  -1 63.2302 3.45015   3
   1 -14  -1 76.6971 8.25145   1
   1  14   1 68.9075 3.76678   3
  -1 -14   1 67.0424 3.53784   3
   2  14  -1 -0.1544 1.53906   3
   2 -14   1 0.86693 1.27227   3
   2 -14   1 -1.3081 3.23847   1
  -2 -14  -1 -0.7073 3.48412   1
  -2 -14  -1 0.77476 1.17844   3
  -2  14   1 0.27939 1.09638   2
  -2  14   1 2.22657 1.69903   3
   2  14  -1 0.31555 3.78365   1
   2  14  -1 0.63211 0.86876   2
  -2  14   1 -4.0715 3.35350   1
  -2  14  -1 0.81385 1.04407   2
   2 -14  -1 2.07595 1.35086   3
   2 -14  -1 0.04853 3.29183   1
  -2  14  -1 -1.0351 1.58761   3
  -2 -14   1 1.04963 1.25926   3
   2  14   1 5.57048 4.29091   1
  -2 -14   1 -3.3817 3.24477   1
  -2  14  -1 -1.0114 3.56193   1
   2  14   1 -0.0861 1.57267   3
   2  14   1 0.44832 0.93263   2
  -3  14   1 133.574 4.99855   2
   3 -14   1 143.420 5.39123   3
  -3 -14  -1 138.236 5.04234   3
  -3  14   1 147.205 10.5183   1
  -3  14   1 129.082 5.40523   3
  -3 -14  -1 137.744 10.3847   1
   3  14  -1 149.931 10.8537   1
   3 -14   1 148.619 10.2256   1
   3  14  -1 142.948 4.35945   2
   3  14  -1 136.806 5.38489   3
  -3 -14   1 133.990 10.2148   1
   3  14   1 133.768 5.30210   3
   3 -14  -1 154.677 10.2473   1
   3 -14  -1 139.551 5.34899   3
  -3  14  -1 142.473 10.2970   1
   3  14   1 136.084 4.47395   2
  -3  14  -1 137.314 4.93919   2
  -3 -14   1 142.749 5.18340   3
   3  14   1 126.487 10.2851   1
  -3  14  -1 141.174 5.65330   3
  -4  14   1 160.961 5.99648   3
   4  14  -1 157.396 4.66026   2
   4 -14   1 164.072 10.6237   1
  -4 -14  -1 165.624 11.3011   1
  -4 -14  -1 166.433 5.59631   3
   4  14  -1 159.044 5.85371   3
  -4  14   1 166.864 11.1421   1
   4 -14   1 165.496 5.92911   3
  -4  14   1 148.829 5.55526   2
   4  14  -1 168.960 11.4228   1
  -4  14  -1 145.480 5.45569   2
   4  14   1 158.599 11.4417   1
   4 -14  -1 150.406 5.75297   3
  -4 -14   1 156.893 5.65686   3
  -4 -14   1 156.882 11.0892   1
  -4  14  -1 158.701 11.0490   1
  -4  14  -1 158.817 6.10981   3
   4 -14  -1 164.942 10.5338   1
   4  14   1 151.781 4.79271   2
   4  14   1 156.068 5.74563   3
   5  14  -1 77.1515 2.69977   2
   5  14  -1 77.6117 4.01829   3
  -5  14   1 75.7632 3.69990   2
  -5  14   1 78.3461 4.24773   3
   5 -14   1 79.0988 3.96378   3
   5 -14   1 77.1188 7.95907   1
   5  14  -1 57.9184 7.44230   1
  -5  14   1 80.9082 8.30869   1
  -5 -14  -1 84.7962 8.70216   1
  -5 -14  -1 79.9786 3.63749   3
   5  14   1 68.4717 3.70190   3
   5  14   1 75.8074 2.88890   2
  -5 -14   1 77.0831 3.68086   3
   5  14   1 73.1052 8.53809   1
   5 -14  -1 79.8771 3.95067   3
   5 -14  -1 74.8478 7.71984   1
  -5  14  -1 80.9596 4.25051   3
  -5  14  -1 85.2238 8.64093   1
  -5 -14   1 75.7733 8.48856   1
  -5  14  -1 73.5472 3.65077   2
  -6  14   1 11.6709 4.48248   1
  -6 -14  -1 14.8802 1.79494   3
   6  14  -1 9.82235 4.58707   1
   6 -14   1 9.53123 4.02551   1
   6 -14   1 11.0747 1.96392   3
  -6  14   1 13.8297 2.34118   3
  -6 -14  -1 12.7611 4.73698   1
   6  14  -1 14.1430 2.01859   3
  -6  14   1 12.8877 1.88192   2
   6  14  -1 12.6186 1.19422   2
  -6 -14   1 25.5229 4.82251   1
  -6  14  -1 13.3102 1.89022   2
   6 -14  -1 12.4414 2.00934   3
   6  14   1 13.4663 1.43688   2
  -6  14  -1 11.3288 2.19894   3
  -6  14  -1 13.1278 4.71827   1
  -6 -14   1 15.4391 1.91846   3
   6 -14  -1 8.23069 3.89844   1
   6  14   1 10.6153 4.58750   1
   6  14   1 14.3469 1.98953   3
   7 -14   1 44.0511 3.15511   3
   7  14  -1 47.3974 3.14211   3
  -7  14   1 42.7625 3.05335   2
  -7 -14  -1 45.9139 6.90071   1
  -7  14   1 41.5771 3.44618   3
   7  14  -1 50.9889 6.98335   1
  -7  14   1 35.6863 5.97377   1
   7 -14   1 58.3910 6.86904   1
  -7 -14  -1 47.1134 2.80250   3
   7  14  -1 44.8490 1.58998   2
  -7  14  -1 44.8830 3.14845   2
   7 -14  -1 38.9755 5.59139   1
  -7  14  -1 42.2085 6.47059   1
   7 -14  -1 42.5378 3.13546   3
   7  14   1 44.3553 2.96764   3
  -7 -14   1 33.6831 5.89875   1
   7  14   1 28.2312 5.71041   1
  -7  14  -1 43.7627 3.64298   3
  -7 -14   1 43.2786 2.90170   3
   7  14   1 46.7563 1.98181   2
   8 -14   1 2.83163 1.45134   3
   8  14  -1 4.68930 1.58985   3
  -8 -14  -1 7.01182 4.49755   1
  -8  14   1 -3.3464 3.46938   1
   8  14  -1 -1.7005 3.85304   1
  -8  14   1 0.98446 1.78258   3
   8 -14   1 3.37262 3.29200   1
  -8  14   1 3.06639 1.53781   2
  -8 -14  -1 2.90670 1.33680   3
  -8 -14   1 5.00143 4.35017   1
  -8 -14   1 1.11368 1.36880   3
   8 -14  -1 5.47892 3.54180   1
  -8  14  -1 7.55420 4.00326   1
   8  14   1 0.19702 1.28218   3
  -8  14  -1 5.35485 1.61839   2
   8  14   1 2.43143 4.22429   1
   8  14   1 3.03316 0.70088   2
  -8  14  -1 3.72595 1.95167   3
   9 -14   1 12.3211 2.04351   3
   9 -14   1 12.7732 4.20778   1
  -9  14   1 15.6701 2.15257   2
  -9 -14  -1 7.95623 4.67886   1
   9  14  -1 12.0638 4.65561   1
  -9 -14  -1 13.4983 1.76893   3
  -9  14   1 12.1718 4.62306   1
  -9  14   1 14.5976 2.46628   3
   9  14  -1 10.8339 1.85143   3
  -9 -14   1 7.09168 4.36416   1
   9 -14  -1 11.0794 4.10433   1
  -9  14  -1 10.2305 4.56787   1
   9  14   1 15.6944 1.91896   3
  -9 -14   1 13.2107 1.86961   3
   9  14   1 13.6097 0.99631   2
   9  14   1 15.7052 5.35415   1
  -9  14  -1 12.5975 2.35734   3
  -9  14  -1 9.99959 2.06067   2
  10 -14   1 15.5387 4.26278   1
 -10  14   1 21.0214 2.74663   3
 -10 -14  -1 19.6167 1.98969   3
 -10  14   1 14.6010 4.89674   1
 -10  14   1 16.6383 2.29909   2
  10  14  -1 15.5099 5.41361   1
 -10 -14  -1 15.6142 5.17261   1
 -10 -14   1 12.2702 4.82108   1
 -10  14  -1 18.5598 2.69799   3
 -10 -14   1 19.3717 2.11393   3
 -10  14  -1 24.3883 5.38977   1
  10 -14  -1 13.5631 4.18399   1
  10  14   1 21.4911 0.85615   2
  10  14   1 23.3347 2.41195   3
 -10  14  -1 12.5668 2.18936   2
  10  14   1 14.9399 5.28842   1
 -11  14   1 42.4401 6.85308   1
 -11  14   1 39.8683 3.35152   2
  11 -14   1 37.3098 5.58199   1
 -11 -14  -1 38.1109 6.78677   1
 -11 -14  -1 30.5368 2.47687   3
 -11  14   1 35.4171 3.46830   3
 -11  14  -1 33.8091 3.50125   3
 -11  14  -1 34.6886 3.21250   2
 -11 -14   1 29.0627 6.17862   1
  11 -14  -1 28.8211 4.99889   1
 -11  14  -1 27.5903 6.05569   1
 -11 -14   1 33.8748 2.72408   3
 -12  14   1 14.7768 2.56965   3
 -12 -14  -1 14.4908 1.75250   3
  12  14  -1 11.9478 4.77999   1
  12 -14   1 11.6564 4.16856   1
 -12 -14  -1 22.8907 6.18175   1
 -12  14   1 1.10359 4.00376   1
 -12  14  -1 6.19484 4.39290   1
 -12 -14   1 11.9052 1.81296   3
 -12 -14   1 5.77281 4.69877   1
  12  14   1 15.3876 4.97452   1
 -12  14  -1 16.6565 2.62536   3
 -12  14  -1 8.61044 3.31583   2
  12 -14  -1 16.1761 4.05442   1
 -13  14   1 16.7970 4.98769   1
  13 -14   1 12.9557 4.11905   1
  13  14  -1 9.36150 4.64352   1
 -13 -14  -1 11.3662 5.22304   1
 -13  14   1 7.56986 2.26024   3
 -13 -14  -1 12.0208 1.64532   3
 -13  14  -1 11.1265 2.42664   3
 -13  14  -1 7.81644 4.70893   1
  13 -14  -1 10.0995 3.98963   1
 -13 -14   1 0.30249 5.24001   1
 -13 -14   1 12.4657 1.85716   3
  13  14   1 5.93924 4.89764   1
 -14  14   1 63.7884 7.64207   1
 -14  14   1 71.9285 4.70319   3
 -14 -14  -1 70.8558 9.02175   1
  14  14  -1 75.2574 8.56493   1
 -14 -14  -1 68.9956 3.31241   3
  14 -14   1 63.1327 7.50604   1
 -14 -14   1 60.4100 8.40581   1
  14 -14  -1 87.6767 7.45118   1
 -14 -14   1 71.8041 3.66683   3
  14  14   1 83.2225 9.82501   1
 -14  14  -1 67.3809 4.62202   3
 -14  14  -1 59.7406 7.55046   1
  15 -14   1 13.0522 4.16522   1
  15  14  -1 12.7620 5.58415   1
 -15  14   1 25.4354 5.77539   1
 -15 -14  -1 0.56215 6.04920   1
 -15  14   1 14.0908 2.70240   3
 -15 -14  -1 12.2981 1.68429   3
 -15 -14   1 14.4385 1.96720   3
 -15  14  -1 14.0165 2.67907   3
  15  14   1 14.2610 5.65965   1
  15 -14  -1 6.70394 3.61615   1
 -15 -14   1 13.4201 5.86060   1
 -15  14  -1 14.1126 5.49915   1
 -16  14   1 22.8869 6.08247   1
 -16 -14  -1 12.1294 5.91658   1
 -16 -14  -1 20.7341 2.20406   3
  16  14  -1 14.4302 6.10295   1
 -16  14   1 22.1083 3.09425   3
 -16 -14   1 24.4631 7.11492   1
 -16 -14   1 18.1647 2.09003   3
  16  14   1 22.0420 6.32019   1
 -16  14  -1 16.0492 5.84845   1
 -16  14  -1 20.9911 3.08554   3
  17  14  -1 45.5087 7.44469   1
 -17 -14  -1 51.5951 2.90724   3
 -17 -14  -1 41.1436 8.32701   1
 -17  14   1 48.6788 7.30727   1
 -17  14   1 54.4048 4.46710   3
 -17 -14   1 55.4832 8.93678   1
 -17 -14   1 50.6366 3.21623   3
 -17  14  -1 52.3992 7.69313   1
  17  14   1 42.0281 7.33343   1
 -17  14  -1 58.3382 4.43177   3
 -18 -14  -1 16.8183 1.76297   3
 -18  14   1 21.0117 3.11467   3
 -18 -14  -1 15.0569 7.22697   1
  18  14  -1 12.9441 6.02793   1
 -18  14   1 24.7645 6.42946   1
 -18 -14   1 18.1668 2.04474   3
  18  14   1 22.4405 6.44894   1
 -18 -14   1 16.5582 7.27648   1
 -18  14  -1 10.4676 5.78202   1
 -18  14  -1 21.3346 3.10172   3
  19  14  -1 16.1694 6.12949   1
 -19  14   1 6.31275 6.00357   1
 -19  14   1 6.65637 2.51775   3
 -19 -14  -1 9.30926 1.41368   3
 -19 -14  -1 8.31774 7.42245   1
 -19 -14   1 6.20365 7.13337   1
  19  14   1 4.09927 5.94635   1
 -19  14  -1 3.53087 2.34229   2
 -19 -14   1 6.34969 1.61027   3
 -19  14  -1 4.42134 2.45510   3
 -19  14  -1 3.45728 6.06072   1
 -20 -14  -1 13.6137 1.59278   3
  20  14  -1 19.1493 6.38401   1
 -20  14   1 13.1847 2.94318   3
 -20 -14  -1 8.07460 7.21510   1
 -20  14  -1 14.2556 3.05536   2
 -20  14  -1 15.2049 3.02137   3
  20  14   1 16.6449 6.66382   1
 -20 -14   1 13.9559 1.83169   3
 -20 -14   1 10.3084 8.50626   1
 -21 -14  -1 -0.6092 1.05994   3
  21  14  -1 -6.0099 5.45572   1
 -21  14   1 1.16043 2.30894   3
 -21 -14  -1 -5.7543 8.85043   1
 -21  14  -1 4.82285 2.29727   3
 -21 -14   1 3.38039 1.42936   3
 -21  14  -1 -0.5161 2.14352   2
 -21 -14   1 2.58768 8.23403   1
  21  14   1 -2.2351 6.04246   1
 -22  14   1 15.9005 2.98069   3
  22  14  -1 3.43748 4.93987   1
 -22  14   1 15.6623 3.21229   2
 -22 -14  -1 14.8676 9.75242   1
 -22  14  -1 9.56005 2.87574   2
 -22 -14   1 6.52946 9.10894   1
 -22  14  -1 14.3105 2.87087   3
  22  14   1 16.2679 5.83996   1
 -23 -14  -1 4.14106 11.1435   1
 -23  14   1 8.84444 2.82907   2
 -23  14   1 8.41579 2.70702   3
 -23 -14   1 15.1996 10.7578   1
 -23  14  -1 5.18383 2.47654   3
 -23  14  -1 4.95869 2.71605   2
 -24  14   1 12.3445 3.09415   2
 -24  14   1 15.8067 3.13778   3
 -24  14  -1 16.5175 3.09725   3
 -24  14  -1 13.7805 3.25958   2
   0  15  -1 2.97961 1.87158   3
   0 -15  -1 5.13714 4.19755   1
   0  15   1 9.96950 4.58866   1
   0 -15   1 2.21293 1.40837   3
   0  15  -1 4.59465 1.17404   2
   0 -15   1 1.27598 4.05926   1
   0 -15  -1 2.82859 1.42385   3
   0  15   1 2.88040 1.83006   3
   0  15   1 2.81687 1.20520   2
   0  15  -1 0.99581 4.16948   1
  -1 -15  -1 19.8384 2.18210   3
   1  15  -1 20.4682 1.94937   2
  -1  15   1 18.9186 5.45354   1
  -1 -15  -1 15.0809 4.18551   1
   1 -15   1 17.4675 2.16684   3
   1  15  -1 22.1809 5.57619   1
  -1  15   1 18.3915 2.44997   3
  -1  15   1 15.1421 1.80121   2
   1  15  -1 15.5027 2.29901   3
  -1  15  -1 19.4975 2.04258   2
   1 -15  -1 16.2063 2.05943   3
   1  15   1 15.8278 2.27990   3
  -1 -15   1 18.1414 5.20455   1
   1 -15  -1 17.6255 5.13130   1
   1  15   1 18.5502 1.98505   2
  -1  15  -1 16.3909 2.38510   3
  -1 -15   1 16.6055 2.08496   3
   1  15   1 15.3790 5.23961   1
  -1  15  -1 16.8551 5.26461   1
   2  15  -1 26.5607 2.72164   3
   2  15  -1 24.9783 5.70148   1
  -2  15   1 30.0478 2.43824   2
  -2  15   1 24.4691 5.63124   1
   2 -15   1 22.8190 5.34916   1
   2 -15   1 32.8150 2.83093   3
  -2 -15  -1 25.0136 2.55020   3
   2  15  -1 29.5996 2.05657   2
  -2  15   1 23.9296 2.77561   3
  -2 -15  -1 31.0895 5.92838   1
   2  15   1 27.2288 2.69629   3
   2 -15  -1 15.5934 4.85383   1
  -2 -15   1 33.7349 6.18943   1
   2 -15  -1 28.2929 2.65381   3
  -2  15  -1 18.3191 5.26298   1
  -2  15  -1 30.3292 3.31556   3
  -2 -15   1 30.8438 2.77781   3
   2  15   1 30.2418 2.15919   2
  -2  15  -1 31.7424 2.41672   2
   2  15   1 25.3016 5.43254   1
   3 -15   1 6.07968 1.67923   3
  -3  15   1 8.24788 2.05852   3
   3  15  -1 6.09360 1.05731   2
   3 -15   1 -2.9752 3.72064   1
  -3  15   1 3.44200 4.14911   1
   3  15  -1 8.30844 2.01209   3
  -3 -15  -1 7.54637 4.59174   1
   3  15  -1 10.7600 4.27036   1
  -3 -15  -1 6.26199 1.55567   3
  -3  15   1 5.88865 1.47108   2
  -3 -15   1 3.28167 4.22798   1
   3  15   1 7.83039 1.93404   3
   3 -15  -1 8.91919 1.82692   3
   3 -15  -1 4.24536 3.90302   1
   3  15   1 9.75118 5.03071   1
  -3  15  -1 9.75233 4.87572   1
   3  15   1 6.56956 1.20590   2
  -3  15  -1 7.87344 1.50693   2
  -3 -15   1 8.54356 1.74069   3
  -3  15  -1 6.45496 2.08954   3
   4  15  -1 5.48500 1.84830   3
   4  15  -1 6.43493 1.05279   2
  -4 -15  -1 5.73339 1.48791   3
  -4  15   1 0.77546 3.98366   1
   4 -15   1 4.12369 1.67033   3
   4 -15   1 7.51029 4.32050   1
  -4  15   1 3.86813 1.48741   2
  -4 -15  -1 4.27410 4.38534   1
   4  15  -1 2.82836 4.46506   1
  -4  15   1 1.76566 1.88060   3
  -4  15  -1 5.27601 2.10597   3
  -4 -15   1 7.24488 1.64287   3
   4  15   1 4.20108 4.53995   1
  -4 -15   1 3.60169 4.40092   1
   4 -15  -1 3.10869 1.59066   3
   4  15   1 2.91018 1.72554   3
   4 -15  -1 8.26785 4.61945   1
   4  15   1 6.60284 1.15821   2
  -4  15  -1 10.6932 4.95227   1
  -4  15  -1 7.60167 1.58911   2
  -5 -15  -1 -0.3906 4.12956   1
   5  15  -1 4.07748 4.25938   1
   5  15  -1 2.61037 1.69006   3
  -5 -15  -1 2.02470 1.34045   3
   5  15  -1 1.85261 0.83520   2
   5 -15   1 1.00375 1.50053   3
   5 -15   1 0.81310 3.57964   1
  -5  15   1 -1.0511 1.80273   3
  -5  15   1 9.66193 4.40458   1
  -5  15   1 1.89826 1.37406   2
  -5 -15   1 0.67874 4.10195   1
   5  15   1 4.18785 1.72229   3
  -5  15  -1 0.81775 1.77844   3
   5  15   1 -3.2008 4.28827   1
   5 -15  -1 3.47025 1.54828   3
  -5 -15   1 1.66181 1.36758   3
   5  15   1 2.09138 0.95308   2
   5 -15  -1 2.24249 3.59350   1
  -5  15  -1 0.49429 3.98856   1
  -5  15  -1 0.93806 1.29056   2
   6  15  -1 25.2266 1.50948   2
  -6  15   1 21.6565 2.68309   3
  -6 -15  -1 25.3359 2.31206   3
  -6 -15  -1 24.1891 5.06973   1
   6 -15   1 30.5350 5.96606   1
  -6  15   1 21.4256 2.30946   2
   6 -15   1 25.2379 2.75378   3
   6  15  -1 17.7857 2.26175   3
   6  15  -1 19.8490 5.46021   1
   6  15   1 25.4463 2.85077   3
  -6 -15   1 26.0907 5.70982   1
   6 -15  -1 19.1164 2.34029   3
   6  15   1 26.5209 5.95261   1
  -6  15  -1 19.9183 2.23248   2
  -6 -15   1 24.8279 2.63617   3
   6 -15  -1 27.9344 5.38857   1
  -6  15  -1 17.6486 5.33462   1
  -6  15  -1 21.5894 2.73977   3
   6  15   1 25.5247 1.74008   2
   7 -15   1 32.8967 3.03821   3
   7  15  -1 25.4779 6.02388   1
  -7 -15  -1 35.0956 2.63725   3
  -7  15   1 33.3112 2.95510   2
   7  15  -1 32.2126 2.95039   3
  -7  15   1 35.8405 3.35579   3
  -7 -15  -1 38.9138 6.78292   1
   7  15  -1 35.1011 1.44479   2
  -7  15   1 26.1263 5.69739   1
   7 -15   1 20.7979 5.13145   1
   7 -15  -1 33.0857 2.93642   3
  -7 -15   1 31.8317 6.47661   1
  -7  15  -1 38.9930 3.54066   3
  -7 -15   1 36.7664 2.80613   3
   7 -15  -1 36.8544 6.24073   1
  -7  15  -1 29.7012 5.88796   1
   7  15   1 43.2393 7.66098   1
  -7  15  -1 35.1584 2.81893   2
   7  15   1 33.9031 2.82583   3
   7  15   1 32.8324 1.78654   2
   8  15  -1 1.03979 1.45710   3
  -8  15   1 3.21113 2.02926   3
   8  15  -1 5.38672 4.42723   1
  -8 -15  -1 -0.3097 1.18878   3
   8 -15   1 8.42373 3.93527   1
  -8  15   1 6.05210 4.57222   1
   8 -15   1 3.58165 1.47181   3
  -8 -15  -1 -0.8895 4.24618   1
   8  15   1 3.40732 0.72506   2
   8  15   1 3.20071 1.52911   3
   8 -15  -1 8.73218 4.19427   1
  -8  15  -1 1.71329 1.43555   2
  -8 -15   1 1.18979 1.36134   3
   8  15   1 5.78730 4.60721   1
  -8  15  -1 1.29838 4.26028   1
  -8 -15   1 5.32900 4.77155   1
  -8  15  -1 2.29428 2.01621   3
   9  15  -1 113.428 10.1874   1
  -9 -15  -1 90.6406 10.1109   1
  -9  15   1 86.2945 4.38716   2
  -9  15   1 90.4825 4.86446   3
   9  15  -1 94.2131 4.35803   3
   9 -15   1 85.0268 4.52391   3
  -9 -15  -1 84.3990 3.90798   3
   9 -15   1 80.5203 8.35738   1
  -9  15   1 100.748 9.80737   1
   9 -15  -1 106.026 9.10264   1
  -9 -15   1 105.446 10.4155   1
  -9 -15   1 90.6903 4.15359   3
  -9  15  -1 79.2669 9.17191   1
   9  15   1 92.7485 4.14780   3
   9  15   1 92.0542 10.8732   1
  -9  15  -1 82.8409 4.33330   2
   9  15   1 87.8505 2.61132   2
  -9  15  -1 87.8629 4.88665   3
 -10  15   1 27.9142 2.96374   2
  10  15  -1 29.5723 2.69091   3
  10  15  -1 20.3862 5.86062   1
 -10  15   1 21.6054 6.14428   1
  10 -15   1 19.2482 4.92327   1
 -10 -15  -1 22.5205 6.27151   1
 -10  15   1 27.1851 3.07931   3
 -10 -15  -1 23.2233 2.30054   3
  10  15   1 22.0924 6.01068   1
 -10 -15   1 8.82714 5.29710   1
  10 -15  -1 29.8102 5.37361   1
 -10  15  -1 26.7330 5.87098   1
 -10  15  -1 26.3972 2.92951   2
  10  15   1 25.6665 2.59083   3
 -10 -15   1 25.9242 2.54323   3
 -10  15  -1 24.1995 2.95177   3
 -11 -15  -1 4.29610 4.84974   1
 -11 -15  -1 7.28157 1.45282   3
 -11  15   1 6.78474 2.22557   3
  11 -15   1 4.84980 4.00233   1
 -11  15   1 9.72043 4.73275   1
 -11 -15   1 14.7917 5.51417   1
 -11  15  -1 3.82068 5.13717   1
  11  15   1 12.2032 5.23674   1
 -11  15  -1 3.58820 2.13399   3
 -11 -15   1 5.95956 1.51060   3
  11 -15  -1 5.14351 3.81603   1
 -12 -15  -1 -1.5147 4.96379   1
  12  15  -1 17.3345 5.25116   1
 -12  15   1 10.7858 2.61126   3
  12 -15   1 20.8438 4.93858   1
 -12  15   1 14.1489 5.99681   1
 -12 -15  -1 12.0774 1.63518   3
 -12  15  -1 14.5416 2.64751   3
  12 -15  -1 13.0974 4.45891   1
 -12 -15   1 2.04967 6.00019   1
 -12  15  -1 13.1352 5.21259   1
 -12 -15   1 11.4359 1.77590   3
 -13 -15  -1 2.66707 5.30548   1
  13 -15   1 0.39757 3.91717   1
 -13  15   1 2.70254 5.17164   1
  13  15  -1 4.12292 5.27910   1
 -13 -15  -1 0.84737 1.12761   3
 -13  15   1 0.25662 1.94770   3
 -13 -15   1 -3.0583 5.04040   1
 -13  15  -1 -11.151 4.57189   1
  13  15   1 12.2192 5.60128   1
 -13  15  -1 0.36124 1.94038   3
 -13 -15   1 -0.5812 1.20830   3
  13 -15  -1 -5.9858 3.65293   1
  14 -15   1 -3.3506 3.99189   1
  14  15  -1 6.08702 5.30772   1
 -14 -15  -1 -4.3213 5.26741   1
 -14  15   1 0.23580 2.10005   3
 -14 -15  -1 0.54216 1.07637   3
 -14  15   1 5.62585 5.25861   1
  14 -15  -1 0.27038 3.68184   1
 -14  15  -1 0.56545 2.10561   3
 -14  15  -1 -0.5626 5.14468   1
  14  15   1 -1.6717 4.77657   1
 -14 -15   1 -5.9296 5.83275   1
 -14 -15   1 0.27830 1.22270   3
  15 -15   1 6.73084 4.58437   1
 -15  15   1 14.5455 2.79027   3
  15  15  -1 8.38574 6.14930   1
 -15 -15  -1 7.95302 6.26658   1
 -15  15   1 6.84499 5.69424   1
 -15 -15  -1 15.1942 1.82060   3
 -15  15  -1 16.4084 6.03309   1
 -15  15  -1 17.0655 2.91734   3
 -15 -15   1 12.1382 6.35645   1
  15  15   1 19.6542 6.18436   1
 -15 -15   1 10.9069 1.81407   3
  15 -15  -1 6.98658 4.10781   1
 -16  15   1 -1.2312 5.55235   1
 -16  15   1 10.3846 2.72562   3
 -16 -15  -1 8.91434 1.55307   3
  16  15  -1 6.09146 5.84688   1
 -16 -15  -1 12.5524 6.45449   1
  16 -15  -1 8.55100 3.91658   1
 -16  15  -1 7.53448 2.58197   3
 -16 -15   1 0.59081 5.78939   1
  16  15   1 15.7794 6.35060   1
 -16 -15   1 7.22622 1.55896   3
 -16  15  -1 19.7072 6.14172   1
 -17  15   1 4.98394 2.49932   3
 -17 -15  -1 7.37968 1.50547   3
 -17 -15  -1 0.72825 6.81652   1
  17  15  -1 5.51911 6.39207   1
 -17  15   1 6.46726 5.80566   1
  17  15   1 4.44968 6.21262   1
 -17  15  -1 7.24193 2.56384   3
 -17  15  -1 3.17420 6.12409   1
 -17 -15   1 -2.7639 6.05054   1
 -17 -15   1 8.81966 1.62492   3
 -18  15   1 3.90541 6.15536   1
  18  15  -1 2.35169 6.38668   1
 -18 -15  -1 -0.8902 7.45260   1
 -18  15   1 4.16445 2.45512   3
 -18 -15  -1 3.83639 1.26559   3
  18  15   1 13.1660 6.73760   1
 -18  15  -1 8.67827 2.63714   3
 -18 -15   1 3.71617 6.75084   1
 -18 -15   1 6.83153 1.52762   3
 -18  15  -1 7.08970 6.72699   1
 -19  15   1 10.3740 2.80363   3
 -19 -15  -1 7.25783 7.57692   1
 -19 -15  -1 9.16260 1.51070   3
  19  15  -1 -1.4197 6.70525   1
 -19  15  -1 12.1952 2.81396   3
 -19  15  -1 13.3939 2.87049   2
  19  15   1 20.8421 7.40248   1
 -19 -15   1 -3.1464 7.11602   1
 -19 -15   1 7.69484 1.59909   3
 -20  15   1 -2.0798 2.04739   3
 -20 -15  -1 18.0184 9.54589   1
  20  15  -1 7.83943 7.05230   1
 -20 -15  -1 0.64840 1.10931   3
  20  15   1 0.99635 7.18293   1
 -20 -15   1 -3.1411 1.18379   3
 -20 -15   1 -5.9753 8.63108   1
 -20  15  -1 0.63296 2.25446   2
 -20  15  -1 -0.8523 2.17296   3
  21  15  -1 4.72799 7.07547   1
 -21  15   1 -0.8769 2.25184   3
 -21 -15  -1 8.43331 9.87104   1
  21  15   1 -1.0113 7.35665   1
 -21  15  -1 4.05802 2.50034   2
 -21  15  -1 4.09980 2.43489   3
 -21 -15   1 7.28846 9.64120   1
 -22 -15  -1 -19.950 10.6145   1
 -22  15   1 3.26603 2.50558   2
 -22  15   1 4.90681 2.64822   3
  22  15  -1 -2.1915 6.64258   1
 -22  15  -1 2.96056 2.42138   3
 -22 -15   1 8.77698 10.7330   1
  22  15   1 3.72365 7.39432   1
 -22  15  -1 -0.9983 2.34127   2
 -23  15   1 4.73375 2.79606   2
 -23  15   1 -0.4110 2.21722   3
 -23  15  -1 -0.8329 2.24020   3
 -23  15  -1 0.34761 2.38035   2
 -24  15   1 0.29738 2.68619   2
 -24  15   1 11.9212 2.81623   3
 -24  15  -1 2.98923 2.60610   2
 -24  15  -1 3.17418 2.60158   3
   0  16  -1 -0.3567 1.11265   2
   0 -16   1 3.11487 1.58669   3
   0 -16  -1 3.96417 1.58321   3
   0 -16   1 1.84291 4.21273   1
   0 -16  -1 4.54975 4.59627   1
   0  16   1 -1.3308 4.38524   1
   0  16   1 0.93766 1.27079   2
   0  16  -1 -0.4552 1.82231   3
   0  16   1 0.91571 1.88869   3
   0  16  -1 0.44456 4.54466   1
  -1  16   1 3.38595 2.05882   3
  -1  16   1 -4.4555 4.23149   1
  -1 -16  -1 4.39096 4.67927   1
   1  16  -1 4.72240 4.81642   1
   1  16  -1 0.00830 1.85200   3
   1  16  -1 3.34093 1.17590   2
  -1  16   1 3.48306 1.38414   2
   1 -16   1 4.17578 1.57790   3
  -1 -16  -1 2.21510 1.48768   3
   1 -16   1 5.92119 4.67049   1
  -1  16  -1 2.65038 1.22881   2
   1  16   1 1.33060 1.91056   3
  -1 -16   1 -3.8377 3.89869   1
  -1  16  -1 3.15555 2.00228   3
   1 -16  -1 -0.8754 4.10973   1
  -1 -16   1 2.72760 1.57283   3
   1  16   1 0.08555 1.12928   2
   1 -16  -1 4.85758 1.57146   3
   1  16   1 -3.6942 4.51772   1
  -1  16  -1 1.90619 4.71542   1
   2 -16   1 48.5863 3.39214   3
  -2  16   1 46.3562 3.08467   2
   2  16  -1 35.6139 6.84321   1
  -2  16   1 46.7303 7.49246   1
  -2  16   1 50.9313 3.78520   3
   2  16  -1 48.7372 3.65803   3
  -2 -16  -1 48.8855 7.39702   1
   2  16  -1 43.9473 2.58563   2
  -2 -16  -1 48.3426 3.17264   3
   2 -16   1 45.5335 7.40305   1
  -2  16  -1 55.0109 7.85054   1
  -2 -16   1 45.2972 3.23545   3
   2 -16  -1 46.7882 3.27589   3
   2  16   1 44.6667 2.68847   2
   2 -16  -1 32.1955 6.51163   1
  -2  16  -1 47.6948 3.01181   2
   2  16   1 42.2431 7.35320   1
  -2 -16   1 44.3855 7.31671   1
  -2  16  -1 48.7193 3.81503   3
   2  16   1 48.2906 3.77182   3
  -3 -16  -1 2.03003 4.92084   1
  -3  16   1 6.33837 1.60872   2
   3  16  -1 2.08372 4.81738   1
   3 -16   1 6.48442 4.74017   1
  -3  16   1 1.74096 4.59348   1
   3  16  -1 7.00593 2.09898   3
   3 -16   1 10.5061 1.97516   3
  -3  16   1 4.03512 2.11306   3
  -3 -16  -1 6.89378 1.66512   3
   3  16  -1 7.45617 1.26550   2
  -3 -16   1 8.66335 1.86068   3
  -3  16  -1 7.35752 1.56560   2
   3  16   1 3.05397 1.87957   3
  -3  16  -1 7.17582 2.27777   3
  -3  16  -1 3.95856 4.92682   1
   3 -16  -1 2.25267 4.28452   1
   3  16   1 7.72264 1.34017   2
   3  16   1 5.69847 5.21088   1
  -3 -16   1 3.85407 4.73618   1
   3 -16  -1 6.91316 1.79240   3
   4 -16   1 35.0175 6.57299   1
   4  16  -1 42.1351 3.50966   3
  -4  16   1 41.7713 3.84294   3
   4 -16   1 40.3358 3.19251   3
  -4  16   1 30.8116 6.68970   1
  -4  16   1 38.3818 3.03358   2
  -4 -16  -1 40.3478 3.03626   3
   4  16  -1 37.7579 7.23924   1
   4  16  -1 43.1779 2.24205   2
  -4 -16  -1 30.9563 6.72628   1
   4  16   1 40.7064 2.38151   2
   4  16   1 46.4070 3.48911   3
  -4  16  -1 40.5771 2.94778   2
   4 -16  -1 28.3651 6.02799   1
  -4  16  -1 40.0779 7.01281   1
   4 -16  -1 41.3424 3.21311   3
  -4 -16   1 41.1770 3.05298   3
  -4  16  -1 36.7090 3.80752   3
   4  16   1 33.5108 6.76689   1
  -4 -16   1 34.5282 6.53574   1
  -5 -16  -1 95.9711 10.2790   1
   5  16  -1 104.640 10.5005   1
   5 -16   1 72.8490 8.84770   1
  -5 -16  -1 91.4049 4.13541   3
   5  16  -1 87.4645 3.10850   2
   5  16  -1 92.5935 4.48163   3
   5 -16   1 81.6701 4.42752   3
  -5  16   1 88.8680 4.81603   3
  -5  16   1 86.5922 9.77494   1
  -5  16   1 91.5913 4.23795   2
  -5  16  -1 72.8055 8.91319   1
   5  16   1 66.5493 8.74745   1
   5 -16  -1 76.2759 8.85779   1
  -5  16  -1 90.6269 4.90133   3
  -5 -16   1 81.4706 4.18889   3
   5 -16  -1 84.9100 4.36687   3
  -5  16  -1 86.6355 4.15307   2
   5  16   1 86.9616 3.33656   2
   5  16   1 100.040 4.57934   3
  -5 -16   1 73.7369 8.95048   1
   6 -16   1 25.2090 5.80877   1
  -6  16   1 32.9240 6.56968   1
   6 -16   1 31.2810 3.02558   3
   6  16  -1 30.2646 3.01095   3
  -6  16   1 27.5010 3.10464   3
  -6 -16  -1 23.9848 6.50892   1
  -6 -16  -1 26.6765 2.60150   3
  -6  16   1 28.3046 2.74288   2
   6  16  -1 40.0350 7.22857   1
   6  16  -1 30.4238 1.69205   2
   6 -16  -1 40.0140 6.34259   1
   6 -16  -1 32.6062 3.06699   3
  -6  16  -1 28.1123 6.56466   1
   6  16   1 34.4370 3.09435   3
   6  16   1 33.1680 1.94297   2
  -6 -16   1 27.0995 6.49310   1
  -6 -16   1 29.1288 2.85577   3
  -6  16  -1 32.6733 3.47377   3
  -6  16  -1 30.0172 2.84656   2
   6  16   1 28.3057 6.46288   1
  -7  16   1 10.2868 1.88607   2
   7  16  -1 6.68425 0.76725   2
   7  16  -1 9.95638 5.39121   1
  -7  16   1 8.12560 2.25618   3
   7 -16   1 3.39786 1.59399   3
   7 -16   1 -0.7099 4.62142   1
  -7 -16  -1 8.12335 1.59966   3
  -7  16   1 2.70363 5.12657   1
  -7 -16  -1 7.98463 5.60420   1
   7  16  -1 5.54131 1.81450   3
   7 -16  -1 5.98146 1.67195   3
  -7  16  -1 8.87762 2.29609   3
   7 -16  -1 13.8456 5.14245   1
   7  16   1 6.04321 0.95690   2
   7  16   1 8.44249 1.81048   3
  -7  16  -1 8.44170 5.44488   1
  -7 -16   1 6.65452 4.83610   1
  -7  16  -1 7.54370 1.75134   2
   7  16   1 5.93932 5.41746   1
  -7 -16   1 7.68180 1.69117   3
  -8 -16  -1 18.5655 2.08505   3
   8  16  -1 19.2468 2.34391   3
   8 -16   1 15.9566 5.02695   1
  -8  16   1 18.4994 2.26587   2
   8  16  -1 17.5013 5.59588   1
  -8  16   1 24.6333 6.47792   1
  -8  16   1 21.1579 2.83225   3
  -8 -16  -1 9.98034 5.57907   1
  -8  16  -1 18.5424 5.96182   1
   8  16   1 21.0414 2.31585   3
  -8 -16   1 14.6571 5.72304   1
  -8 -16   1 18.1153 2.16748   3
   8  16   1 10.6814 5.76348   1
  -8  16  -1 17.6354 2.65688   3
  -8  16  -1 14.1282 2.15996   2
   8  16   1 19.1660 1.33335   2
   8 -16  -1 19.7949 5.17847   1
   9 -16   1 -2.5857 3.74421   1
   9  16  -1 2.65447 1.56037   3
  -9  16   1 -0.6805 1.31064   2
  -9  16   1 -1.7847 5.07978   1
   9  16  -1 -3.0700 4.61897   1
  -9 -16  -1 0.97638 1.20461   3
  -9  16   1 2.78619 1.93738   3
  -9 -16  -1 -1.1799 4.98669   1
   9  16   1 5.47944 4.86409   1
  -9  16  -1 1.56488 1.97464   3
  -9 -16   1 -4.2518 4.94916   1
  -9  16  -1 0.52088 1.38561   2
  -9  16  -1 1.79741 4.99107   1
   9  16   1 1.33463 0.53468   2
  -9 -16   1 1.50120 1.29462   3
   9  16   1 2.63197 1.46891   3
   9 -16  -1 -3.4884 3.55177   1
 -10 -16  -1 -1.2405 1.06480   3
  10  16  -1 -0.1269 1.38715   3
 -10  16   1 0.05574 1.93945   3
  10  16  -1 1.52379 4.98497   1
 -10  16   1 -1.2958 4.39907   1
  10 -16   1 -7.9698 3.72076   1
 -10 -16  -1 -5.9748 4.91982   1
  10  16   1 -2.1668 1.28907   3
 -10 -16   1 3.71092 5.03624   1
  10  16   1 7.85246 5.19544   1
 -10 -16   1 1.70645 1.30719   3
 -10  16  -1 -1.2448 4.94955   1
 -10  16  -1 -1.1076 1.87806   3
  10 -16  -1 0.73602 4.19430   1
 -11  16   1 17.4364 6.19295   1
 -11  16   1 29.6937 3.22962   3
 -11 -16  -1 26.0785 2.45778   3
  11 -16   1 18.7780 5.41743   1
  11  16  -1 24.6580 6.30171   1
 -11 -16  -1 33.9219 7.45869   1
  11  16   1 11.5878 5.92163   1
 -11 -16   1 30.8349 2.76946   3
 -11 -16   1 35.0647 7.22691   1
 -11  16  -1 24.9892 7.02379   1
 -11  16  -1 34.0856 3.63370   3
  11 -16  -1 27.6678 5.63931   1
  12 -16   1 15.8158 5.35276   1
 -12 -16  -1 22.4261 2.31899   3
 -12 -16  -1 15.2066 6.13425   1
 -12  16   1 27.6826 3.17974   3
 -12  16   1 24.8840 6.31257   1
  12 -16  -1 19.7918 5.26825   1
 -12  16  -1 19.2818 6.15322   1
 -12  16  -1 24.3219 3.18255   3
 -12 -16   1 23.6601 2.56911   3
 -12 -16   1 23.6928 7.02777   1
 -13  16   1 21.5242 3.01964   3
  13 -16   1 18.6844 5.45431   1
 -13 -16  -1 17.3185 1.89112   3
 -13 -16  -1 30.2480 7.90783   1
  13  16  -1 17.7605 6.67899   1
 -13  16   1 19.7490 6.47810   1
 -13  16  -1 25.3299 6.78502   1
 -13 -16   1 26.9690 7.45404   1
  13  16   1 12.2808 5.70744   1
 -13 -16   1 18.1344 2.10078   3
  13 -16  -1 14.2772 5.15011   1
 -13  16  -1 19.7186 3.09368   3
  14 -16   1 31.1482 6.02503   1
 -14 -16  -1 37.9250 8.62231   1
  14  16  -1 62.6756 9.37291   1
 -14  16   1 54.6330 4.41193   3
 -14 -16  -1 48.3715 2.92638   3
 -14  16   1 39.1925 8.04080   1
  14 -16  -1 51.2322 6.41086   1
 -14 -16   1 46.7002 3.18885   3
 -14  16  -1 50.3727 8.26608   1
 -14  16  -1 54.0837 4.52796   3
  14  16   1 56.2086 8.86569   1
 -14 -16   1 50.1963 8.88973   1
 -15  16   1 0.40832 2.15334   3
 -15 -16  -1 2.63711 1.25798   3
 -15 -16  -1 -5.2340 7.25352   1
 -15  16   1 -5.8478 6.15316   1
  15  16  -1 -4.1256 6.00556   1
  15 -16   1 -6.1377 4.60310   1
 -15 -16   1 8.89808 7.38659   1
  15  16   1 10.3953 6.86562   1
  15 -16  -1 3.23563 4.44486   1
 -15  16  -1 -0.5115 6.18399   1
 -15 -16   1 -0.3060 1.27284   3
 -15  16  -1 0.50866 2.25780   3
 -16 -16  -1 28.4631 2.44267   3
 -16 -16  -1 26.4013 8.73423   1
 -16  16   1 27.6339 7.51862   1
 -16  16   1 26.2713 3.56598   3
  16  16  -1 27.5541 7.71494   1
  16 -16  -1 27.6418 5.17887   1
 -16  16  -1 21.8681 7.16794   1
 -16 -16   1 26.7919 2.67985   3
 -16 -16   1 22.1857 8.20995   1
 -16  16  -1 30.8454 3.62816   3
  16  16   1 26.8128 7.89946   1
 -17  16   1 2.13792 2.52418   3
 -17 -16  -1 -1.1240 1.05786   3
 -17  16   1 -5.5176 6.57563   1
  17  16  -1 -5.1982 6.55294   1
 -17 -16  -1 -2.7066 6.78568   1
 -17  16  -1 -1.3996 6.98929   1
  17  16   1 -1.2760 6.83419   1
 -17 -16   1 -2.5232 1.21136   3
 -17 -16   1 8.43016 7.32446   1
 -17  16  -1 0.89694 2.28853   3
  18  16  -1 0.52542 7.45781   1
 -18 -16  -1 -0.4816 1.08723   3
 -18 -16  -1 -3.3050 8.32938   1
 -18  16   1 1.28906 2.31644   3
 -18 -16   1 -0.3820 1.24458   3
 -18  16  -1 -1.7999 2.10923   2
 -18 -16   1 4.52139 7.43930   1
 -18  16  -1 -1.2678 2.26246   3
  18  16   1 -2.1213 7.49062   1
 -19 -16  -1 1.09849 1.14186   3
 -19 -16  -1 10.3721 9.56596   1
 -19  16   1 -2.0942 2.19789   3
  19  16  -1 -9.9727 7.57390   1
 -19  16  -1 -2.0672 2.07343   2
  19  16   1 7.21077 8.12730   1
 -19 -16   1 1.46679 8.12849   1
 -19  16  -1 0.58837 2.38704   3
 -19 -16   1 -1.3195 1.25371   3
 -20 -16  -1 18.1150 11.1480   1
  20  16  -1 6.03970 8.61350   1
 -20 -16   1 16.8325 10.6487   1
 -20  16  -1 18.4727 3.32162   2
  20  16   1 9.35935 8.41990   1
 -20  16  -1 21.8421 3.47701   3
 -21  16   1 -1.3797 2.24054   3
  21  16  -1 16.1228 8.71533   1
 -21  16   1 -2.4880 2.15390   2
 -21 -16  -1 -0.1032 9.78435   1
  21  16   1 0.81584 8.78614   1
 -21  16  -1 2.24076 2.52547   2
 -21  16  -1 0.29515 2.39807   3
 -21 -16   1 17.0523 11.1981   1
 -22  16   1 4.30995 2.71443   3
 -22  16   1 7.09271 2.86351   2
  22  16  -1 -4.2818 8.47888   1
 -22  16  -1 7.42781 2.87128   2
 -22  16  -1 6.57399 2.76547   3
  22  16   1 0.23876 8.85104   1
 -23  16   1 -3.8251 2.29933   3
 -23  16   1 4.24952 2.72420   2
 -23  16  -1 -0.9360 2.42236   2
 -23  16  -1 -2.9226 2.32939   3
   0 -17   1 1.09709 4.53782   1
   0  17  -1 -0.3677 1.14091   2
   0 -17  -1 -0.4504 1.37058   3
   0  17   1 -1.2102 1.07110   2
   0 -17  -1 -4.2716 4.20960   1
   0  17  -1 3.74855 4.32362   1
   0  17  -1 1.97925 1.99903   3
   0 -17   1 -0.8256 1.38304   3
   0  17   1 2.41585 4.95664   1
   0  17   1 -1.9940 1.83540   3
   1 -17   1 4.00751 5.25933   1
  -1  17   1 10.7576 2.48379   3
   1  17  -1 7.59924 5.14574   1
  -1  17   1 1.10552 4.05386   1
  -1  17   1 10.0106 1.66293   2
  -1 -17  -1 12.2543 2.04187   3
   1 -17   1 11.5865 2.02295   3
   1  17  -1 11.4865 1.61483   2
   1  17  -1 9.65497 2.37386   3
  -1 -17  -1 10.7215 5.46293   1
  -1 -17   1 8.86964 2.00308   3
  -1  17  -1 14.1465 2.51759   3
  -1  17  -1 11.2736 1.66939   2
  -1 -17   1 17.4165 5.85101   1
   1  17   1 13.7991 5.84867   1
   1  17   1 11.5887 1.62307   2
   1 -17  -1 12.4405 5.47099   1
   1  17   1 11.5248 2.36709   3
  -1  17  -1 7.50834 5.44652   1
   1 -17  -1 8.87925 1.92051   3
   2 -17   1 89.0257 4.61553   3
   2 -17   1 70.6581 8.91890   1
  -2 -17  -1 95.1611 10.6714   1
  -2 -17  -1 91.4571 4.41325   3
  -2  17   1 82.0638 4.06941   2
   2  17  -1 91.0684 3.67844   2
  -2  17   1 122.051 11.4162   1
  -2  17   1 92.2451 4.94621   3
   2  17  -1 89.3094 10.3738   1
   2  17  -1 96.1855 4.88823   3
   2  17   1 88.8636 3.81104   2
   2  17   1 93.5004 10.5645   1
  -2  17  -1 87.3140 10.4473   1
   2 -17  -1 113.036 10.6661   1
  -2 -17   1 108.925 11.0172   1
   2  17   1 97.6347 4.93996   3
  -2 -17   1 88.6875 4.55042   3
  -2  17  -1 92.8156 4.14172   2
  -2  17  -1 83.0958 4.89149   3
   2 -17  -1 90.9627 4.54595   3
  -3  17   1 4.90202 1.59515   2
  -3  17   1 4.10377 2.19085   3
   3  17  -1 2.55624 1.96975   3
  -3 -17  -1 4.32305 1.56428   3
  -3  17   1 8.57373 5.39611   1
  -3 -17  -1 9.12805 5.69874   1
   3  17  -1 4.90380 1.19167   2
   3 -17   1 5.01631 4.97480   1
   3  17  -1 -2.3416 5.01977   1
   3 -17   1 4.60874 1.75060   3
  -3  17  -1 4.29845 5.24788   1
  -3 -17   1 -0.8947 4.78968   1
   3  17   1 1.12414 5.30192   1
   3 -17  -1 3.68694 1.64366   3
  -3  17  -1 2.76428 2.16157   3
   3 -17  -1 3.26102 4.77407   1
  -3  17  -1 4.20352 1.51852   2
   3  17   1 0.46761 1.11001   2
  -3 -17   1 4.38484 1.70782   3
   3  17   1 2.44036 1.91540   3
  -4 -17  -1 5.34270 1.63851   3
  -4 -17  -1 0.36763 4.96463   1
   4 -17   1 5.80317 4.60996   1
   4 -17   1 1.79397 1.54958   3
   4  17  -1 5.17175 1.09774   2
   4  17  -1 2.99437 5.00111   1
  -4  17   1 4.22999 2.24934   3
   4  17  -1 4.32686 2.00095   3
  -4  17   1 4.01338 1.58652   2
  -4  17   1 -1.0805 5.08274   1
   4 -17  -1 4.43513 4.93466   1
  -4  17  -1 -3.3506 4.63391   1
   4 -17  -1 0.53668 1.45940   3
   4  17   1 2.25892 1.95227   3
  -4  17  -1 2.28666 1.46000   2
  -4  17  -1 1.26634 2.16383   3
  -4 -17   1 3.49555 1.63363   3
   4  17   1 -3.1087 5.10714   1
  -4 -17   1 4.84036 5.19868   1
   4  17   1 4.07849 1.15266   2
  -5 -17  -1 1.62298 4.96243   1
   5  17  -1 9.41717 1.13210   2
   5 -17   1 9.86911 2.30161   3
   5  17  -1 9.19288 2.13367   3
  -5  17   1 7.87781 1.85561   2
  -5  17   1 9.53403 2.43175   3
  -5  17   1 0.36938 5.04396   1
   5  17  -1 0.72623 5.40181   1
  -5 -17  -1 8.80425 1.80799   3
   5 -17   1 6.20823 5.62918   1
  -5  17  -1 7.96291 2.43813   3
  -5 -17   1 0.90811 5.16226   1
   5 -17  -1 -0.5662 4.49536   1
  -5  17  -1 8.36315 5.44598   1
  -5  17  -1 11.7600 1.90112   2
   5  17   1 10.7418 1.35909   2
   5  17   1 3.49221 5.31523   1
  -5 -17   1 10.8819 1.98596   3
   5 -17  -1 8.74291 1.89033   3
   5  17   1 7.02881 2.04653   3
   6  17  -1 66.5207 3.95551   3
  -6  17   1 66.6801 3.96251   2
  -6 -17  -1 68.2191 3.74272   3
  -6 -17  -1 63.5376 8.75877   1
  -6  17   1 75.3211 4.75957   3
   6  17  -1 61.6121 8.95426   1
   6  17  -1 69.4735 2.54621   2
   6 -17   1 54.8427 8.13472   1
  -6  17   1 96.4714 10.5519   1
   6  17   1 69.9508 9.39544   1
  -6 -17   1 64.1816 3.79161   3
  -6  17  -1 85.7741 10.2873   1
  -6 -17   1 59.7184 8.69180   1
  -6  17  -1 62.9568 3.78704   2
   6  17   1 72.4720 4.04498   3
   6 -17  -1 53.8817 7.65728   1
   6  17   1 65.7547 2.75166   2
  -6  17  -1 72.9401 4.58557   3
  -7 -17  -1 11.3607 1.81242   3
   7 -17   1 14.0957 5.32012   1
   7  17  -1 12.9810 5.91256   1
  -7  17   1 12.5562 5.73471   1
   7  17  -1 10.5492 0.98853   2
  -7 -17  -1 2.23640 5.38342   1
   7  17  -1 11.4111 2.12801   3
   7  17  -1 12.2035 1.07181   2
  -7  17   1 11.2505 2.02321   2
  -7  17   1 10.0792 2.43705   3
  -7  17  -1 5.48753 5.30985   1
  -7  17  -1 14.2195 2.05432   2
   7  17   1 12.0720 2.07777   3
   7  17   1 11.2973 6.29118   1
   7  17   1 12.5940 1.37536   2
  -7 -17   1 16.1676 6.24461   1
  -7  17  -1 10.5518 2.48661   3
   7 -17  -1 10.6815 4.85661   1
  -7 -17   1 14.0752 1.99397   3
   8  17  -1 7.20011 5.63936   1
  -8 -17  -1 8.40539 1.63586   3
  -8  17   1 3.31379 5.27209   1
   8 -17   1 10.7293 5.42440   1
  -8 -17  -1 10.4569 5.81221   1
  -8  17   1 5.90383 1.84217   2
   8  17  -1 7.53109 1.87912   3
  -8  17   1 9.84878 2.38863   3
   8  17   1 7.13858 0.85455   2
  -8 -17   1 7.45107 1.65106   3
   8  17   1 10.3031 5.90164   1
  -8 -17   1 10.6075 6.08431   1
  -8  17  -1 5.36319 1.68470   2
  -8  17  -1 5.71882 2.35546   3
  -8  17  -1 16.0423 5.71875   1
   8 -17  -1 11.3180 4.86426   1
   8  17   1 9.39843 1.88638   3
  -9 -17  -1 -1.7358 5.57737   1
   9  17  -1 10.9481 5.86888   1
  -9 -17  -1 2.24896 1.32216   3
  -9  17   1 4.29755 2.10067   3
   9 -17   1 1.49447 4.34929   1
   9  17  -1 5.52043 1.74308   3
  -9  17   1 6.99857 5.62616   1
   9 -17  -1 1.56580 4.88958   1
  -9  17  -1 1.46916 2.18896   3
  -9 -17   1 3.04429 1.42590   3
  -9  17  -1 -1.8849 4.98537   1
   9  17   1 1.63555 1.57599   3
   9  17   1 1.79344 0.52635   2
   9  17   1 9.67627 5.63076   1
  -9 -17   1 -0.6288 5.45911   1
 -10  17   1 14.9474 2.76757   3
 -10 -17  -1 14.6722 1.86840   3
  10 -17   1 18.1307 5.29098   1
 -10  17   1 4.54284 5.83539   1
 -10 -17  -1 1.51111 6.27985   1
  10  17  -1 16.3118 2.19931   3
  10  17  -1 16.2760 6.33877   1
  10 -17  -1 8.05200 5.27846   1
 -10  17  -1 24.8860 6.67893   1
 -10  17  -1 17.1554 2.77733   3
  10  17   1 14.7774 6.35815   1
  10  17   1 19.4332 2.23682   3
 -10 -17   1 13.5537 2.00281   3
 -10 -17   1 10.8427 6.72831   1
  11 -17   1 0.32861 4.81947   1
  11  17  -1 4.22249 5.78548   1
 -11 -17  -1 1.44572 1.23281   3
 -11  17   1 1.97761 2.21916   3
 -11  17   1 -2.7297 5.98218   1
 -11 -17  -1 8.11402 6.67997   1
  11  17   1 5.07843 5.72909   1
 -11  17  -1 1.54693 2.10480   3
 -11 -17   1 -3.2840 5.88148   1
 -11  17  -1 2.17564 5.38892   1
  11 -17  -1 -2.5667 4.58284   1
 -12  17   1 -0.9199 2.04100   3
 -12 -17  -1 9.39284 6.53340   1
 -12 -17  -1 0.59221 1.20556   3
  12 -17   1 -5.5332 4.66961   1
 -12  17   1 -3.1309 5.47731   1
 -12  17  -1 -0.0928 2.14977   3
  12  17   1 -5.2409 6.23009   1
 -12 -17   1 0.90583 1.26717   3
 -12 -17   1 -6.6390 6.09642   1
  12 -17  -1 4.33599 4.99331   1
 -12  17  -1 3.48630 6.24277   1
  13  17  -1 -1.7273 5.42431   1
 -13  17   1 10.4415 6.07217   1
 -13 -17  -1 1.34392 1.27285   3
 -13 -17  -1 4.47797 6.75612   1
  13 -17   1 -0.9318 5.20690   1
 -13  17   1 1.56893 2.21573   3
  13  17   1 -0.5457 6.36026   1
 -13  17  -1 -4.5184 6.54756   1
 -13 -17   1 -8.6168 7.24613   1
 -13 -17   1 2.87697 1.50892   3
  13 -17  -1 8.02941 5.04611   1
 -13  17  -1 1.10743 2.23798   3
 -14  17   1 -0.5836 6.55590   1
  14 -17   1 2.86460 5.14754   1
  14  17  -1 -3.3065 6.84883   1
 -14  17   1 2.11543 2.33626   3
 -14 -17  -1 2.75085 7.84842   1
 -14 -17   1 1.45369 1.31131   3
  14  17   1 5.56430 7.25579   1
 -14  17  -1 4.58640 6.69346   1
  14 -17  -1 -0.9812 4.75108   1
 -14 -17   1 6.54107 7.39187   1
 -14  17  -1 -1.1817 2.15030   3
 -15  17   1 23.7348 3.41044   3
  15  17  -1 10.7522 7.82748   1
 -15 -17  -1 22.8648 8.39896   1
  15 -17   1 17.3475 5.78963   1
 -15  17   1 25.0203 7.62877   1
 -15 -17  -1 21.8570 2.38687   3
  15 -17  -1 12.8708 5.64338   1
  15  17   1 12.1222 7.47216   1
 -15 -17   1 18.2401 2.13654   3
 -15 -17   1 17.7284 9.24417   1
 -15  17  -1 17.0940 3.10255   3
 -15  17  -1 31.6042 8.30169   1
 -16  17   1 1.82461 7.44482   1
 -16  17   1 -0.9650 2.26943   3
  16 -17   1 5.62701 5.57968   1
  16  17  -1 8.56989 7.60829   1
 -16 -17  -1 1.24288 1.28379   3
 -16 -17  -1 7.32111 7.97595   1
  16 -17  -1 0.32082 5.07054   1
 -16  17  -1 -10.210 6.81603   1
 -16 -17   1 7.50729 8.67876   1
 -16  17  -1 -0.7283 2.25507   3
  16  17   1 10.5709 7.65143   1
 -16 -17   1 0.57803 1.40933   3
 -17 -17  -1 25.1373 2.42154   3
  17  17  -1 27.8580 8.80120   1
 -17  17   1 23.1839 3.49437   3
 -17 -17  -1 25.3518 9.92496   1
 -17 -17   1 30.0625 2.81815   3
 -17  17  -1 22.0782 3.40051   3
 -17 -17   1 18.9574 8.78895   1
  17  17   1 11.4035 8.13927   1
 -18  17   1 1.24720 2.45155   3
  18  17  -1 -0.7131 8.69448   1
 -18 -17  -1 -0.6672 9.97834   1
 -18 -17  -1 -0.9176 1.15670   3
 -18 -17   1 -1.3978 8.51239   1
 -18 -17   1 -0.5040 1.37572   3
  18  17   1 8.74226 8.69761   1
 -18  17  -1 0.84443 2.47945   3
 -18  17  -1 -3.0821 2.05673   2
 -19 -17  -1 3.23981 10.7664   1
  19  17  -1 -2.5826 8.94910   1
 -19 -17   1 11.9501 10.6412   1
  19  17   1 8.38073 9.53991   1
 -20  17   1 33.6592 4.07316   3
  20  17  -1 10.1707 10.1925   1
 -20 -17  -1 27.3688 11.5839   1
  20  17   1 26.5025 10.6637   1
 -20  17  -1 36.7623 4.35618   2
 -20  17  -1 28.8103 3.84949   3
 -20 -17   1 37.9293 12.7427   1
 -21  17   1 1.70013 2.53045   3
 -21  17   1 3.32186 2.55313   2
  21  17  -1 9.05454 10.2964   1
 -21  17  -1 -1.7934 2.52012   2
  21  17   1 -1.5693 10.1253   1
 -21  17  -1 0.07626 2.54452   3
 -22  17   1 0.88210 2.54850   3
 -22  17   1 6.22979 2.97745   2
  22  17  -1 -10.916 10.4966   1
 -22  17  -1 2.59755 2.77530   2
 -22  17  -1 -2.7998 2.45380   3
  22  17   1 -7.2819 10.8712   1
   0  18  -1 1.27680 2.00979   3
   0  18  -1 0.54833 1.20525   2
   0  18   1 2.33615 4.53300   1
   0  18   1 2.75075 2.07867   3
   0 -18  -1 9.94777 5.42264   1
   0 -18   1 0.25808 1.32030   3
   0 -18  -1 -0.9939 1.30062   3
   0  18   1 -0.5133 1.13723   2
   0  18  -1 -5.6528 5.04920   1
   0 -18   1 -3.7695 5.08640   1
   1 -18   1 0.78927 1.67788   3
   1 -18   1 3.01754 5.18484   1
   1  18  -1 0.15808 1.97116   3
  -1  18   1 2.75237 2.09764   3
   1  18  -1 -0.8135 5.48806   1
  -1  18   1 -0.4866 5.30808   1
  -1  18   1 -1.3000 1.12064   2
   1  18  -1 1.53310 1.16541   2
  -1 -18  -1 3.71517 5.32379   1
  -1 -18  -1 3.02737 1.47847   3
  -1 -18   1 1.72395 1.40972   3
   1  18   1 6.61292 5.48033   1
   1 -18  -1 -4.1542 4.73009   1
  -1 -18   1 2.79101 4.04206   1
  -1  18  -1 -0.7336 5.18512   1
   1  18   1 -0.1826 1.18019   2
  -1  18  -1 1.34413 2.09168   3
   1  18   1 2.57098 2.01107   3
   1 -18  -1 0.84355 1.41664   3
  -1  18  -1 -1.0984 1.15208   2
   2  18  -1 59.7358 4.27195   3
  -2 -18  -1 45.6339 8.36895   1
   2 -18   1 48.4115 8.06252   1
  -2  18   1 54.8166 4.41535   3
  -2 -18  -1 57.7323 3.65556   3
  -2  18   1 53.3197 3.43699   2
   2  18  -1 53.3902 2.90956   2
  -2  18   1 51.8956 8.61253   1
   2  18  -1 71.4513 9.80140   1
  -2  18  -1 61.2519 4.37913   3
  -2 -18   1 48.3602 7.44494   1
   2  18   1 47.2186 8.54999   1
  -2  18  -1 53.4677 3.33801   2
   2  18   1 52.2360 3.04015   2
   2 -18  -1 55.5372 4.38066   3
   2  18   1 59.6192 4.25764   3
  -2  18  -1 59.2423 8.57131   1
  -2 -18   1 53.6963 3.61215   3
   2 -18  -1 44.2764 7.68674   1
  -3 -18  -1 42.1227 8.03516   1
   3  18  -1 33.2902 7.62566   1
  -3  18   1 34.5821 3.79022   3
   3 -18   1 42.1996 7.70429   1
  -3 -18  -1 41.4805 3.18397   3
   3  18  -1 35.6431 2.35950   2
  -3  18   1 20.3870 6.65079   1
   3  18  -1 38.6044 3.62176   3
  -3  18   1 39.9067 3.17408   2
  -3  18  -1 35.4210 7.76474   1
  -3 -18   1 36.0074 7.53463   1
  -3  18  -1 36.4047 3.60434   3
  -3  18  -1 37.0179 2.97669   2
  -3 -18   1 31.4861 3.18678   3
   3  18   1 31.3301 3.51408   3
   3 -18  -1 21.8296 6.54065   1
   3  18   1 32.6282 7.73869   1
   3  18   1 38.6187 2.55488   2
   4 -18   1 75.2591 9.50192   1
  -4  18   1 66.0846 3.79032   2
   4  18  -1 65.5911 4.28952   3
  -4  18   1 70.5816 9.60309   1
  -4 -18  -1 59.3192 3.64882   3
   4  18  -1 68.9389 9.92773   1
  -4 -18  -1 78.8500 9.92721   1
  -4  18   1 69.3445 4.74407   3
   4  18  -1 64.3340 2.85692   2
  -4  18  -1 65.4087 9.37605   1
  -4  18  -1 58.6493 3.57800   2
   4  18   1 69.9844 4.28524   3
  -4  18  -1 61.8654 4.56015   3
   4  18   1 47.0358 8.49365   1
  -4 -18   1 65.4316 3.97816   3
   4 -18  -1 69.6308 8.89148   1
  -4 -18   1 72.3468 9.45471   1
   4  18   1 64.9263 3.02580   2
   5  18  -1 67.0340 4.23636   3
   5  18  -1 63.6518 9.24378   1
  -5  18   1 61.3967 3.85897   2
  -5 -18  -1 56.0988 8.95342   1
   5 -18   1 70.7446 8.92638   1
  -5 -18  -1 68.4276 3.74109   3
  -5  18   1 62.3974 9.20827   1
   5  18  -1 70.9107 2.79392   2
  -5  18   1 80.9412 4.82376   3
   5  18   1 52.7884 8.69324   1
  -5 -18   1 70.7290 9.52590   1
  -5  18  -1 63.1359 3.82353   2
   5  18   1 70.0946 4.19391   3
   5 -18  -1 66.0402 8.53474   1
   5  18   1 68.1793 2.99020   2
  -5  18  -1 70.6709 4.79789   3
  -5 -18   1 68.5275 3.95277   3
  -5  18  -1 56.8611 9.00897   1
   6  18  -1 -0.7848 1.56171   3
  -6 -18  -1 -5.2613 5.23309   1
  -6  18   1 -0.2809 2.13090   3
   6  18  -1 -0.1362 0.67552   2
   6 -18   1 -7.2067 4.67278   1
  -6  18   1 -4.5403 5.45700   1
  -6 -18  -1 0.77809 1.24994   3
  -6  18   1 -1.2889 1.30496   2
   6  18  -1 -1.0195 5.50877   1
   6  18   1 3.28106 5.67388   1
   6 -18  -1 4.54000 5.28782   1
  -6  18  -1 -3.2587 1.27550   2
  -6  18  -1 3.62059 5.46119   1
  -6 -18   1 -2.1253 5.46118   1
   6  18   1 0.06304 0.79418   2
  -6  18  -1 -1.0640 1.91861   3
  -6 -18   1 0.08943 1.27295   3
   6  18   1 0.04053 1.66855   3
   7  18  -1 35.2559 1.50611   2
  -7  18   1 33.6790 7.65256   1
  -7 -18  -1 30.3979 2.78326   3
  -7  18   1 35.8338 3.81155   3
   7  18  -1 30.2103 3.15660   3
  -7  18   1 30.8592 3.44088   2
  -7 -18  -1 26.2479 7.34563   1
   7  18  -1 35.9712 1.55486   2
   7  18  -1 36.8548 8.07680   1
   7 -18   1 32.8425 7.30510   1
  -7 -18   1 28.7414 7.42639   1
   7  18   1 36.6452 3.31497   3
   7 -18  -1 31.6562 6.53354   1
   7  18   1 34.2724 1.85237   2
  -7 -18   1 32.8179 2.94906   3
  -7  18  -1 32.8390 3.07983   2
   7  18   1 34.2146 7.81923   1
  -7  18  -1 19.3589 6.48168   1
  -7  18  -1 36.0455 4.03558   3
  -8 -18  -1 14.7696 1.95646   3
  -8  18   1 17.5770 6.61103   1
   8 -18   1 12.5347 5.68159   1
  -8  18   1 13.3552 2.72196   3
   8  18  -1 6.14508 6.10503   1
   8  18  -1 16.8336 2.40393   3
  -8 -18  -1 8.81779 6.69628   1
   8  18   1 16.4153 2.37081   3
  -8 -18   1 12.4578 6.76349   1
   8  18   1 13.0920 1.19580   2
  -8 -18   1 13.9943 2.07409   3
  -8  18  -1 13.0046 6.37505   1
   8  18   1 3.30183 6.26848   1
  -8  18  -1 10.5511 2.65734   3
   8 -18  -1 10.7114 6.10596   1
   9  18  -1 8.01917 1.96419   3
  -9  18   1 -11.149 6.33707   1
  -9  18   1 6.42300 2.41749   3
   9  18  -1 3.02151 6.65383   1
  -9 -18  -1 3.77676 1.53920   3
  -9 -18  -1 -4.7106 5.93391   1
   9 -18   1 -2.4103 5.40379   1
  -9  18  -1 6.29324 2.41071   3
  -9 -18   1 -2.6111 6.14381   1
  -9 -18   1 1.30533 1.45733   3
   9  18   1 5.49848 1.77701   3
   9  18   1 7.83848 5.94668   1
   9 -18  -1 10.9770 5.24658   1
   9  18   1 4.29437 0.55605   2
  -9  18  -1 7.75699 6.87880   1
 -10  18   1 5.91087 6.89208   1
 -10  18   1 15.7631 2.75083   3
  10  18  -1 15.1244 7.50718   1
 -10 -18  -1 2.14151 6.65828   1
 -10 -18  -1 12.7761 1.89331   3
  10 -18   1 12.2614 5.94971   1
  10  18  -1 14.6332 2.31570   3
  10 -18  -1 13.8552 5.34086   1
  10  18   1 14.7966 2.15586   3
 -10 -18   1 12.2868 1.94737   3
 -10  18  -1 9.20314 2.71934   3
 -10 -18   1 3.23607 6.84496   1
 -10  18  -1 8.59377 7.40179   1
  10  18   1 13.4978 7.39926   1
  11 -18   1 19.6293 6.29187   1
 -11 -18  -1 25.6951 8.46448   1
 -11  18   1 1.28833 6.29312   1
  11  18  -1 2.81615 7.19995   1
 -11 -18  -1 14.5990 1.96575   3
 -11  18   1 20.3706 3.10611   3
  11  18   1 24.0226 8.46462   1
 -11 -18   1 3.71048 7.20433   1
 -11 -18   1 12.3616 1.98279   3
 -11  18  -1 14.4958 2.99026   3
  11 -18  -1 8.07978 5.65506   1
 -11  18  -1 25.4318 7.43175   1
 -12  18   1 17.8406 3.14162   3
 -12  18   1 19.0591 8.17921   1
 -12 -18  -1 18.7801 2.06695   3
  12 -18   1 14.0964 6.13561   1
  12  18  -1 17.8856 7.24883   1
 -12 -18  -1 2.44423 7.42874   1
 -12  18  -1 16.1535 8.18587   1
 -12  18  -1 17.9375 3.11121   3
 -12 -18   1 20.4416 2.30486   3
  12  18   1 18.0542 8.00483   1
 -12 -18   1 18.5974 9.06132   1
  12 -18  -1 31.5848 6.72273   1
 -13 -18  -1 14.9547 2.04862   3
 -13  18   1 7.47327 2.72701   3
 -13 -18  -1 17.0129 8.09235   1
 -13  18   1 -1.6557 7.69129   1
  13 -18   1 8.64225 6.12073   1
 -13 -18   1 22.3988 8.18901   1
 -13  18  -1 25.9784 7.76159   1
 -13 -18   1 13.6678 1.96247   3
  13 -18  -1 5.43822 6.06238   1
 -13  18  -1 12.2970 2.93834   3
 -14  18   1 1.57105 2.28514   3
  14 -18   1 -5.3442 5.60257   1
 -14 -18  -1 0.47110 1.27005   3
 -14  18   1 -1.2966 6.81570   1
  14  18  -1 3.74613 7.66582   1
 -14 -18  -1 -2.4910 8.02644   1
 -14  18  -1 -2.7554 6.64207   1
 -14 -18   1 0.91547 1.39397   3
  14  18   1 9.90825 8.20975   1
 -14 -18   1 -12.583 7.48848   1
  14 -18  -1 2.41593 5.66134   1
 -14  18  -1 4.99409 2.59076   3
  15  18  -1 63.9985 10.9182   1
  15 -18   1 70.2596 8.79798   1
 -15  18   1 62.6757 5.23211   3
 -15 -18  -1 77.4451 12.1105   1
 -15  18   1 80.8669 15.3549   1
 -15 -18  -1 64.1838 3.51656   3
 -15 -18   1 59.9919 10.9582   1
  15 -18  -1 56.2915 8.14529   1
 -15  18  -1 74.9051 12.7033   1
  15  18   1 53.2810 9.76045   1
 -16  18   1 12.0582 3.09877   3
  16  18  -1 14.5258 9.10395   1
 -16 -18  -1 13.0549 1.82992   3
 -16 -18  -1 27.5262 10.5385   1
  16  18   1 19.6872 9.04103   1
 -16 -18   1 13.0066 10.2866   1
 -16  18  -1 16.9157 3.24629   3
 -17 -18  -1 32.0687 2.76450   3
 -17  18   1 40.4849 4.47690   3
  17  18  -1 24.6068 9.75550   1
 -17 -18  -1 39.3453 10.4334   1
 -17  18  -1 42.0888 4.40625   2
 -17 -18   1 25.3243 11.2557   1
 -17  18  -1 29.5935 3.89260   3
  17  18   1 9.68776 9.82283   1
  18  18  -1 22.0126 9.94919   1
 -18 -18  -1 6.50040 10.3310   1
 -18  18   1 4.60830 2.79744   3
 -18  18  -1 3.97658 2.61133   2
 -18 -18   1 -4.4349 10.6682   1
  18  18   1 6.15066 10.4642   1
 -18  18  -1 3.08196 2.66672   3
  19  18  -1 8.70396 10.2308   1
 -19 -18  -1 15.9887 11.1779   1
 -19  18   1 3.26361 2.81470   3
  19  18   1 -0.6072 10.6972   1
 -19  18  -1 1.85903 2.74098   3
 -19 -18   1 20.3260 12.4179   1
 -19  18  -1 4.24610 2.63336   2
 -20  18   1 33.4561 4.18888   3
  20  18  -1 50.7983 13.0804   1
  20  18   1 15.1367 12.4621   1
 -20  18  -1 32.4533 4.15107   3
 -20  18  -1 35.3367 4.29322   2
 -21  18   1 2.46888 2.66211   3
  21  18  -1 -2.2287 19.7384   1
 -21  18   1 -0.8231 2.43011   2
 -21  18  -1 -0.4028 2.52950   3
 -21  18  -1 0.17947 2.54791   2
   0 -19   1 -0.3163 5.39881   1
   0 -19  -1 4.10954 5.66036   1
   0  19   1 0.75509 2.01095   3
   0  19   1 -0.9991 1.10393   2
   0  19   1 4.32604 6.17178   1
   0  19  -1 1.05782 2.02306   3
   0  19  -1 -0.5033 1.02947   2
   0  19  -1 3.27571 5.88381   1
   1  19  -1 6.63591 2.35304   3
   1 -19   1 9.94662 6.14190   1
  -1  19   1 -4.7415 5.95463   1
   1  19  -1 11.8853 6.85241   1
  -1 -19  -1 11.0573 6.14532   1
  -1  19   1 2.26358 2.11739   3
   1  19  -1 7.71038 1.43582   2
  -1  19   1 4.78597 1.54939   2
   1 -19  -1 12.9011 6.25792   1
  -1  19  -1 5.01782 1.44583   2
  -1  19  -1 7.82266 2.40463   3
  -1 -19   1 3.35146 6.30698   1
   1  19   1 4.56251 4.98910   1
   1  19   1 5.17939 1.37325   2
   1  19   1 3.98096 2.19119   3
  -1  19  -1 5.04596 5.85645   1
   2 -19   1 5.08377 5.89634   1
  -2  19   1 6.92980 1.66768   2
   2  19  -1 8.72038 1.48601   2
  -2 -19  -1 6.32886 6.29404   1
   2  19  -1 1.53790 6.56439   1
   2  19  -1 12.0597 2.57517   3
  -2  19   1 6.87555 2.48265   3
  -2  19   1 0.92208 6.34101   1
   2 -19  -1 1.74335 5.92557   1
   2  19   1 8.68991 2.39581   3
  -2  19  -1 10.4453 1.82270   2
  -2  19  -1 1.59874 6.13373   1
  -2 -19   1 4.38560 6.38568   1
   2  19   1 10.1787 1.69052   2
   2  19   1 14.0986 6.86446   1
  -2  19  -1 10.4972 2.60945   3
   3  19  -1 1.14690 2.03022   3
   3  19  -1 1.51187 6.07048   1
  -3 -19  -1 -0.4183 1.53735   3
   3  19  -1 3.55108 1.13371   2
  -3 -19  -1 6.74416 6.11662   1
  -3  19   1 3.63878 2.33230   3
  -3  19   1 3.01041 6.24125   1
   3 -19   1 1.17363 5.80666   1
  -3  19   1 4.69136 1.62579   2
  -3  19  -1 5.22115 6.24801   1
  -3  19  -1 3.06497 1.49117   2
  -3 -19   1 10.6896 6.56712   1
   3 -19  -1 7.97298 5.87559   1
   3  19   1 5.12300 1.27904   2
   3  19   1 -2.0595 5.96773   1
   3  19   1 0.27529 1.90517   3
  -3  19  -1 2.86095 2.30443   3
   4 -19   1 -7.7977 5.25670   1
   4  19  -1 -0.6489 6.29607   1
  -4  19   1 -1.6936 1.26066   2
   4  19  -1 -2.3126 1.73505   3
   4  19  -1 -0.9869 0.80938   2
  -4 -19  -1 13.4751 6.74440   1
  -4  19   1 -4.0087 5.98309   1
  -4 -19  -1 -0.7397 1.25382   3
  -4  19   1 -1.4190 2.11832   3
  -4 -19   1 0.30866 5.83650   1
   4  19   1 2.34748 1.92467   3
   4  19   1 1.00442 1.03419   2
   4 -19  -1 -3.9610 5.32232   1
  -4  19  -1 -0.9419 1.21560   2
  -4  19  -1 0.12237 2.17787   3
  -4  19  -1 5.75226 6.34049   1
   4  19   1 1.37605 6.18317   1
  -5  19   1 1.89249 2.24601   3
  -5  19   1 -0.4004 1.34441   2
  -5  19   1 6.23959 6.42983   1
   5  19  -1 0.04538 0.79070   2
   5  19  -1 -0.9148 1.77232   3
  -5 -19  -1 2.69694 1.37122   3
  -5 -19  -1 4.33232 6.05578   1
   5 -19   1 13.6301 6.28898   1
   5  19  -1 -0.8843 6.41913   1
  -5  19  -1 -0.3602 1.39348   2
   5  19   1 -1.5025 1.72662   3
   5 -19  -1 1.79286 5.57987   1
  -5  19  -1 -4.3148 6.81981   1
  -5 -19   1 13.8328 6.49093   1
   5  19   1 -1.3345 6.40211   1
   5  19   1 -0.5181 0.88266   2
   6  19  -1 0.85704 1.70193   3
  -6  19   1 1.26316 6.26325   1
   6  19  -1 0.23932 0.70104   2
   6 -19   1 -0.9643 5.42762   1
  -6 -19  -1 0.20466 1.21070   3
  -6  19   1 -2.1103 1.99562   3
  -6 -19  -1 7.73563 6.61970   1
   6  19  -1 5.17137 6.39884   1
   6  19  -1 0.45845 0.69816   2
  -6  19  -1 3.89197 6.14353   1
   6  19   1 -0.7582 0.75263   2
  -6 -19   1 4.72877 6.57472   1
  -6  19  -1 0.94893 1.62201   2
  -6  19  -1 1.33283 2.31470   3
   6  19   1 -2.1941 6.18891   1
   6  19   1 0.22614 1.69246   3
   6 -19  -1 2.09709 5.62895   1
  -7  19   1 3.77513 2.31875   3
   7  19  -1 1.11868 0.54115   2
  -7 -19  -1 1.99902 1.36067   3
   7  19  -1 1.92261 1.78730   3
   7  19  -1 2.89542 0.67445   2
   7  19  -1 -2.8118 6.23008   1
   7 -19   1 4.63690 5.87123   1
  -7 -19  -1 0.57235 6.63287   1
  -7  19   1 1.78534 6.15953   1
  -7  19  -1 1.79278 2.28857   3
  -7 -19   1 5.91527 6.83316   1
   7  19   1 0.41725 6.52982   1
  -7  19  -1 0.03486 6.34602   1
   7 -19  -1 -1.6188 5.07865   1
   7  19   1 -2.0458 1.44866   3
   7  19   1 0.72842 0.71329   2
   8  19  -1 -0.9009 1.52805   3
  -8  19   1 -1.4696 2.11515   3
   8 -19   1 -4.8072 6.00784   1
  -8 -19  -1 -9.9800 6.24531   1
  -8 -19  -1 0.84421 1.29905   3
   8  19  -1 8.02636 6.87848   1
  -8  19   1 9.69501 6.59975   1
   8  19   1 1.90433 0.65459   2
  -8 -19   1 -7.3073 6.65708   1
  -8  19  -1 -1.0710 2.11637   3
   8 -19  -1 -3.9950 6.05789   1
   8  19   1 8.77404 6.94369   1
  -8  19  -1 2.77224 6.81222   1
   8  19   1 2.74356 1.66279   3
   9 -19   1 16.4560 6.14925   1
   9  19  -1 6.62101 1.99306   3
   9  19  -1 -0.3655 6.62905   1
  -9  19   1 8.94233 2.60011   3
  -9 -19  -1 5.92145 7.64653   1
  -9  19   1 8.71687 6.70983   1
  -9 -19  -1 4.88419 1.56784   3
  -9  19  -1 10.1283 7.25770   1
   9  19   1 9.08494 7.00827   1
   9  19   1 11.7970 2.08464   3
  -9  19  -1 8.10920 2.68648   3
  -9 -19   1 4.31157 6.96442   1
   9  19   1 7.54244 0.67386   2
   9 -19  -1 7.31879 5.54594   1
  10  19  -1 3.16677 1.81998   3
  10  19  -1 3.60769 6.87717   1
 -10 -19  -1 6.77809 7.45280   1
 -10  19   1 -1.7684 6.82923   1
 -10 -19  -1 5.36393 1.55027   3
 -10  19   1 5.72129 2.60280   3
  10 -19   1 3.16603 6.53856   1
 -10 -19   1 3.59378 7.23596   1
  10  19   1 4.40367 1.75547   3
  10 -19  -1 0.93904 6.35602   1
 -10  19  -1 6.62141 7.92405   1
  10  19   1 4.09705 7.43732   1
 -10  19  -1 3.83945 2.48013   3
  11 -19   1 13.5789 6.54509   1
  11  19  -1 4.15176 7.15786   1
 -11  19   1 0.83580 7.75491   1
 -11  19   1 3.78139 2.40360   3
 -11 -19  -1 -0.4507 1.31406   3
 -11 -19  -1 7.51569 8.15528   1
 -11 -19   1 0.63575 7.49560   1
  11  19   1 4.76801 7.55611   1
  11 -19  -1 -5.3171 6.09584   1
 -11  19  -1 -2.3920 6.85105   1
 -11  19  -1 4.34476 2.51945   3
 -12 -19  -1 80.8790 12.3888   1
  12 -19   1 81.4202 9.72556   1
 -12 -19  -1 70.0628 3.88211   3
 -12  19   1 75.0438 5.38499   3
 -12  19   1 76.9006 10.9506   1
  12  19  -1 55.9499 10.5631   1
  12 -19  -1 76.4544 9.51277   1
 -12  19  -1 83.2430 5.52079   3
  12  19   1 69.4668 10.9820   1
 -12  19  -1 60.8381 10.1716   1
 -12 -19   1 63.1185 10.8847   1
 -13  19   1 -0.6476 8.43254   1
  13 -19   1 4.01694 6.53308   1
 -13 -19  -1 0.97481 1.39259   3
 -13 -19  -1 7.33252 9.09731   1
 -13  19   1 -0.6897 2.38598   3
 -13  19  -1 0.53577 2.48667   3
 -13  19  -1 5.28052 7.72727   1
 -13 -19   1 -2.2340 8.52785   1
  13 -19  -1 3.07452 6.65550   1
  13  19   1 -7.8966 7.62028   1
 -14  19   1 0.24101 2.41215   3
 -14 -19  -1 11.3361 9.20273   1
 -14 -19  -1 -0.5823 1.33640   3
  14  19  -1 1.97670 7.91576   1
  14  19   1 -3.7547 8.94603   1
 -14 -19   1 3.03714 8.71390   1
 -14  19  -1 -0.9112 2.45734   3
 -15 -19  -1 0.59818 1.39552   3
  15  19  -1 7.83045 9.71663   1
 -15  19   1 -2.7044 2.30854   3
 -15 -19  -1 4.58350 9.45252   1
  15  19   1 4.23669 8.61439   1
 -15  19  -1 -1.0425 2.47654   3
 -15 -19   1 2.47455 9.64837   1
  16  19  -1 45.3285 11.4669   1
 -16 -19  -1 52.2828 3.29190   3
 -16 -19  -1 24.5183 10.6367   1
 -16  19   1 50.2697 4.91372   3
 -16 -19   1 34.2394 11.1096   1
 -16  19  -1 52.9934 4.96997   3
  16  19   1 33.6460 11.0725   1
 -17 -19  -1 -7.0249 12.0684   1
  17  19  -1 14.5241 10.7301   1
 -17  19   1 9.10035 3.02457   3
 -17  19  -1 5.05483 2.79367   3
  17  19   1 8.76444 11.0574   1
 -17  19  -1 3.53103 2.59763   2
 -17 -19   1 30.5860 12.6141   1
 -18 -19  -1 10.2281 16.7691   1
  18  19  -1 9.85374 11.9429   1
 -18  19   1 -0.8682 2.37195   3
 -18 -19   1 -2.6746 22.2780   1
 -18  19  -1 4.01185 2.65284   2
 -18  19  -1 5.56709 2.78521   3
  18  19   1 11.8398 12.1752   1
  19  19  -1 4.53602 18.5403   1
 -19  19   1 1.55147 2.64053   3
 -19  19  -1 -0.9186 2.65363   3
 -19  19  -1 3.50333 2.62196   2
 -20  19   1 2.33962 2.91232   3
 -20  19   1 1.14052 2.41568   2
 -20  19  -1 2.68747 2.77657   2
 -20  19  -1 3.34382 2.92176   3
   0 -20  -1 27.7720 7.67351   1
   0  20  -1 22.6259 3.16033   3
   0  20  -1 23.5761 8.06895   1
   0  20   1 23.2687 2.35015   2
   0  20  -1 26.3454 2.54812   2
   0 -20   1 18.7818 7.50823   1
   0  20   1 23.3402 3.09818   3
   0  20   1 7.28355 7.35946   1
  -1  20   1 3.87947 2.33587   3
  -1  20   1 2.02708 1.39281   2
  -1 -20  -1 2.20783 6.63570   1
   1 -20   1 -5.4355 6.27255   1
   1  20  -1 0.41678 2.14793   3
   1  20  -1 1.11138 1.18947   2
  -1  20   1 8.77782 7.40177   1
   1  20  -1 -8.3456 6.66081   1
  -1  20  -1 -0.1237 2.13820   3
  -1 -20   1 11.9593 7.22508   1
   1  20   1 4.68943 6.62399   1
   1  20   1 0.80941 1.36769   2
   1 -20  -1 -15.078 6.04378   1
  -1  20  -1 -0.3306 7.09896   1
  -1  20  -1 4.06006 1.47830   2
   1  20   1 1.72091 2.12483   3
  -2  20   1 2.14590 1.50692   2
   2  20  -1 0.68315 1.08059   2
   2  20  -1 -1.5555 6.46258   1
   2  20  -1 -2.3196 1.88981   3
   2 -20   1 0.36263 6.50550   1
  -2  20   1 -0.0198 2.15731   3
  -2 -20  -1 0.72001 6.62922   1
  -2  20   1 7.50278 6.85366   1
   2 -20  -1 -8.2952 7.15310   1
   2  20   1 0.48839 1.12948   2
  -2  20  -1 0.02601 2.15532   3
  -2  20  -1 3.15372 6.73214   1
  -2  20  -1 0.04023 1.32361   2
  -2 -20   1 -12.563 6.41022   1
   2  20   1 -1.9854 1.89468   3
   2  20   1 0.12307 6.59986   1
   3  20  -1 2.82920 2.21664   3
   3 -20   1 5.38622 6.65675   1
   3  20  -1 2.47730 6.87337   1
  -3 -20  -1 -0.6824 6.30799   1
   3  20  -1 5.46359 1.21155   2
  -3  20   1 1.64307 2.32355   3
  -3  20   1 9.86885 7.53901   1
  -3  20   1 4.36701 1.63915   2
   3  20   1 4.11967 1.24306   2
  -3  20  -1 5.65876 2.49263   3
   3  20   1 -1.7626 6.52200   1
  -3  20  -1 3.69414 1.60266   2
   3  20   1 7.08780 2.27524   3
  -3  20  -1 5.41573 7.18063   1
   3 -20  -1 -3.0436 6.02935   1
  -3 -20   1 5.22518 7.20582   1
  -4  20   1 -7.8077 6.61086   1
   4  20  -1 -7.0992 6.89257   1
  -4  20   1 0.94302 2.24917   3
   4  20  -1 0.02639 0.92085   2
   4  20  -1 0.14135 1.95699   3
   4 -20   1 -9.0286 5.92886   1
  -4 -20  -1 1.43648 6.97290   1
  -4  20   1 -1.4363 1.35079   2
  -4 -20   1 -11.263 6.55712   1
   4  20   1 -0.2450 1.84797   3
  -4  20  -1 0.27642 1.36060   2
   4  20   1 0.83719 1.03988   2
  -4  20  -1 1.13069 6.82242   1
   4 -20  -1 -17.863 6.69391   1
  -4  20  -1 1.53308 2.31807   3
   4  20   1 -2.7723 6.21993   1
   5 -20   1 15.4275 6.96801   1
   5  20  -1 -2.1143 7.06800   1
   5  20  -1 6.60437 1.09261   2
   5  20  -1 8.76666 2.29137   3
  -5  20   1 9.35284 7.70574   1
  -5  20   1 7.95456 2.62568   3
   5  20  -1 8.11356 1.16917   2
  -5 -20  -1 8.58881 7.26662   1
   5  20   1 2.97842 7.45700   1
  -5  20  -1 0.61891 7.09071   1
   5 -20  -1 4.04077 6.28379   1
   5  20   1 8.18345 2.29681   3
   5  20   1 8.81169 1.31313   2
  -5 -20   1 0.07412 7.32788   1
  -5  20  -1 11.5712 2.79081   3
  -6 -20  -1 -6.6682 6.92460   1
   6 -20   1 17.0273 7.14757   1
  -6  20   1 11.4283 2.81158   3
   6  20  -1 11.4251 2.40178   3
   6  20  -1 13.9581 8.68275   1
  -6  20   1 15.0428 7.83663   1
   6  20  -1 15.7967 1.40251   2
   6  20  -1 12.2451 1.34943   2
  -6  20  -1 12.6915 7.91997   1
   6  20   1 12.5267 1.37257   2
   6  20   1 11.5828 2.27670   3
  -6  20  -1 10.5914 2.79467   3
  -6 -20   1 13.0221 7.60557   1
   6  20   1 11.5452 7.84210   1
   6 -20  -1 8.71474 6.33253   1
   7 -20   1 3.81329 6.63674   1
  -7  20   1 -1.8122 7.72041   1
   7  20  -1 0.23515 0.49261   2
   7  20  -1 2.26031 1.87283   3
   7  20  -1 -3.3394 7.00428   1
   7  20  -1 2.12433 0.63479   2
  -7 -20  -1 0.36982 8.28849   1
  -7  20   1 2.28331 2.41083   3
  -7  20  -1 3.47484 7.40461   1
   7  20   1 -1.2387 1.68553   3
  -7  20  -1 2.22175 2.38245   3
   7 -20  -1 8.73693 6.56538   1
  -7 -20   1 -2.0232 7.05218   1
   7  20   1 0.87270 0.73935   2
   7  20   1 0.72058 7.21263   1
   8  20  -1 -1.5288 1.66470   3
  -8  20   1 -1.8658 2.22651   3
   8  20  -1 -0.7684 7.23132   1
   8 -20   1 0.54643 6.20039   1
  -8  20   1 9.00878 8.01148   1
  -8 -20  -1 5.05600 7.67142   1
   8 -20  -1 -2.7864 6.88583   1
  -8  20  -1 2.07969 7.73124   1
   8  20   1 -0.2511 0.56708   2
   8  20   1 -14.987 6.93917   1
   8  20   1 0.62578 1.77197   3
  -8 -20   1 -4.9766 7.70942   1
  -8  20  -1 1.84755 2.44020   3
  -9 -20  -1 -5.8389 7.83155   1
   9 -20   1 -4.2537 7.07825   1
   9  20  -1 2.57060 1.88336   3
   9  20  -1 -3.3988 7.28356   1
  -9  20   1 4.85297 2.51597   3
  -9  20   1 2.74916 7.75497   1
  -9 -20   1 -1.9132 8.22705   1
  -9  20  -1 2.58891 2.40027   3
   9 -20  -1 7.31729 7.26223   1
   9  20   1 0.78871 1.68944   3
   9  20   1 1.59729 7.58996   1
  -9  20  -1 -5.9201 7.82569   1
 -10  20   1 16.0008 9.39687   1
  10 -20   1 -2.8981 6.26086   1
 -10 -20  -1 23.4171 9.09130   1
  10  20  -1 -1.3766 7.77868   1
 -10  20   1 2.54893 2.56957   3
  10  20  -1 6.40960 2.01404   3
  10  20   1 3.30087 1.77748   3
 -10 -20   1 7.73985 8.89497   1
 -10  20  -1 4.42014 2.55850   3
  10  20   1 7.63742 9.14297   1
 -10  20  -1 14.2344 8.50656   1
  10 -20  -1 3.31427 7.27313   1
 -11  20   1 0.07706 2.45877   3
 -11 -20  -1 -10.155 8.56527   1
  11 -20   1 -7.0135 6.99169   1
 -11  20   1 -7.6839 7.85294   1
  11  20  -1 9.98384 8.32901   1
 -11  20  -1 -2.8321 2.27860   3
 -11  20  -1 2.43624 9.44071   1
  11 -20  -1 -3.0702 7.00681   1
 -11 -20   1 2.14172 8.83813   1
  11  20   1 -3.6921 8.84078   1
 -12  20   1 -1.4519 9.60801   1
 -12  20   1 -3.0736 2.34724   3
  12  20  -1 8.96104 8.62906   1
 -12 -20  -1 -16.302 10.0920   1
 -12 -20   1 -0.2465 9.06331   1
 -12  20  -1 1.56269 2.60539   3
 -12  20  -1 1.47530 8.80686   1
  12  20   1 3.81126 9.54597   1
  13  20  -1 14.4791 8.89767   1
 -13  20   1 2.21174 2.66339   3
 -13 -20  -1 -6.5213 9.45261   1
 -13  20  -1 0.78924 2.63370   3
 -13 -20   1 -4.0568 10.7756   1
  13  20   1 9.00176 10.3836   1
  14  20  -1 14.7503 10.7714   1
 -14  20   1 0.45098 2.65773   3
 -14 -20  -1 9.57933 10.3730   1
 -14  20  -1 1.90583 2.65605   3
 -14 -20   1 -7.0687 10.1671   1
  15  20  -1 6.42134 9.94162   1
 -15 -20  -1 -4.4180 11.0230   1
 -15  20   1 3.60931 2.57041   3
 -15  20  -1 5.35004 2.80833   3
  15  20   1 -10.683 9.64720   1
 -15 -20   1 -2.8940 12.1705   1
 -16 -20  -1 5.12180 13.4810   1
 -16  20   1 1.15031 2.66217   3
  16  20  -1 -16.449 11.7575   1
  16  20   1 -5.0773 11.9877   1
 -16  20  -1 1.36513 2.43824   2
 -16 -20   1 -16.999 11.2036   1
 -16  20  -1 -0.0333 2.53034   3
 -17  20   1 6.57846 2.89330   3
  17  20  -1 7.80688 13.3945   1
 -17  20  -1 2.72218 2.74154   3
 -17  20  -1 5.96961 2.70844   2
  17  20   1 11.8001 13.6585   1
 -18  20   1 -1.4838 2.54851   3
 -18  20  -1 -5.5610 2.27184   3
 -18  20  -1 1.12198 2.53327   2
 -19  20   1 1.22482 2.89758   3
 -19  20  -1 3.80888 2.77440   2
 -19  20  -1 1.11949 2.73603   3
   0  21   1 1.48226 2.23415   3
   0  21  -1 -1.3196 2.19047   3
   0  21   1 -18.352 7.52667   1
   0  21  -1 -12.286 7.47457   1
   0 -21  -1 -1.0704 7.31325   1
   0 -21   1 -1.6683 7.42374   1
   0  21  -1 -1.5981 1.18855   2
   0  21   1 -0.0326 1.34076   2
  -1  21   1 24.0615 9.11432   1
  -1  21   1 22.4046 2.43151   2
   1 -21   1 27.2164 8.30054   1
  -1 -21  -1 22.4062 8.44551   1
  -1  21   1 23.7060 3.28097   3
   1  21  -1 24.2543 3.29059   3
   1  21  -1 21.7663 2.39255   2
   1  21  -1 17.8314 8.60988   1
  -1  21  -1 13.5384 8.42448   1
[truncated: 4,750,653 more chars]
