# Supplementary material for: Property-Driven Design of Thermally Robust Organophosphorus Ionic Liquids for High-Temperature Applications
Source: ACS Appl Eng Mater. 2025 May 5;3(5):1468–82. doi: 10.1021/acsaenm.5c00221 (PMC12117501; doi:10.1021/acsaenm.5c00221)
Supplement: Supplementary file 2 [file em5c00221_si_002.zip › IL6_NTf2.cif]

 
data_IL10_NTf2_0m

_publ_section_references
;
Bruker (2023). Apex5 v2023.9-2, SAINT V8.40B, Bruker AXS 
Inc.: Madison (WI), USA, 2023.

H\"ubschle, C. B., Sheldrick, G. M. and Dittrich, B. (2011). J. Appl. Cryst. 
44, 1281--1284.

Krause, L., Herbst-Irmer, R., Sheldrick G.M. & Stalke D. (2015). J. Appl. 
Cryst. 48, 3--10.

Sheldrick, G.M. (2008). Acta Cryst. A64, 112--122.

Sheldrick, G. M. (2019). SHELXL2019. University of G\"ottingen, Germany.

Sheldrick, G. M. (2015a). Crystal structure refinement with SHELXL, Acta Cryst. 
C71, 3--8.

Sheldrick, G. M. (2015b). SHELXT--Integrated space-group and
crystal-structure determination, Acta Cryst. A71 3--8.
;

_publ_section_acknowledgements
;
This material is based upon work supported by the National Science Foundation 
through the Major Research Instrumentation Program under Grant No. CHE 1625543.
(Funding for the single crystal X-ray diffractometer).

We thank the College of Science, Purdue University, for support for X-ray 
detector upgrades through the 2020 Laboratory and University Core Facility 
Research Equipment Program.
;
 
_audit_creation_method            'SHELXL-2019/3'
_shelx_SHELXL_version_number      '2019/3'
_chemical_name_systematic         ?
_chemical_name_common             ?
_chemical_melting_point           ?
_chemical_formula_moiety          
 'C31 H22 O2 P, C2 F6 N O4 S2'
_chemical_formula_sum
 'C33 H22 F6 N O6 P S2' 
_chemical_formula_weight          737.60

loop_
 _atom_type_symbol
 _atom_type_description
 _atom_type_scat_dispersion_real
 _atom_type_scat_dispersion_imag
 _atom_type_scat_source
 'C'  'C'   0.0033   0.0016
 'International Tables Vol C Tables 4.2.6.8 and 6.1.1.4'
 'H'  'H'   0.0000   0.0000
 'International Tables Vol C Tables 4.2.6.8 and 6.1.1.4'
 'N'  'N'   0.0061   0.0033
 'International Tables Vol C Tables 4.2.6.8 and 6.1.1.4'
 'O'  'O'   0.0106   0.0060
 'International Tables Vol C Tables 4.2.6.8 and 6.1.1.4'
 'F'  'F'   0.0171   0.0103
 'International Tables Vol C Tables 4.2.6.8 and 6.1.1.4'
 'P'  'P'   0.1023   0.0942
 'International Tables Vol C Tables 4.2.6.8 and 6.1.1.4'
 'S'  'S'   0.1246   0.1234
 'International Tables Vol C Tables 4.2.6.8 and 6.1.1.4'
 
_space_group_crystal_system       triclinic
_space_group_IT_number            2
_space_group_name_H-M_alt         'P -1'
_space_group_name_Hall            '-P 1'
 
_shelx_space_group_comment
;
The symmetry employed for this shelxl refinement is uniquely defined
by the following loop, which should always be used as a source of
symmetry information in preference to the above space-group names.
They are only intended as comments.
;
 
loop_
 _space_group_symop_operation_xyz
 'x, y, z'
 '-x, -y, -z'
 
_cell_length_a                    12.2156(9)
_cell_length_b                    15.5662(13)
_cell_length_c                    26.979(2)
_cell_angle_alpha                 79.356(3)
_cell_angle_beta                  81.001(2)
_cell_angle_gamma                 76.006(2)
_cell_volume                      4858.4(7)
_cell_formula_units_Z             6
_cell_measurement_temperature     150(2)
_cell_measurement_reflns_used     9614    
_cell_measurement_theta_min       2.4522   
_cell_measurement_theta_max       28.3581
 
_exptl_crystal_description        rod
_exptl_crystal_colour             colourless
_exptl_crystal_density_meas       ?
_exptl_crystal_density_method     ?
_exptl_crystal_density_diffrn     1.513          
_exptl_crystal_F_000              2256
_exptl_transmission_factor_min    ?
_exptl_transmission_factor_max    ?
_exptl_crystal_size_max           0.320
_exptl_crystal_size_mid           0.190
_exptl_crystal_size_min           0.160
_exptl_absorpt_coefficient_mu     0.295
_shelx_estimated_absorpt_T_min    0.911
_shelx_estimated_absorpt_T_max    0.954
_exptl_absorpt_correction_type    multi-scan
_exptl_absorpt_correction_T_min   0.6567
_exptl_absorpt_correction_T_max   0.7457
_exptl_absorpt_process_details
;
 SADABS 2016/2: Krause, L., Herbst-Irmer, R., Sheldrick G.M. & Stalke D.,
 J. Appl. Cryst. 48 (2015) 3-10
;
_exptl_absorpt_special_details    ?
_diffrn_ambient_temperature       150(2)
_diffrn_radiation_wavelength      0.71073
_diffrn_radiation_type            MoK\a
_diffrn_source                    'fine focus sealed tube X-ray source'
_diffrn_source_current            '30 mA'
_diffrn_source_voltage            '50 kV'
_diffrn_radiation_monochromator   'Triumph curved graphite crystal'
_diffrn_measurement_device        'three circle diffractometer'
_diffrn_measurement_device_type   'Bruker AXS D8 Quest'
_diffrn_detector_type             'PhotonII charge-integrating pixel array (CPAD)'
_diffrn_measurement_method        'omega and phi scans'
_diffrn_detector_area_resol_mean  7.4074
_diffrn_reflns_number             113710
_diffrn_reflns_av_unetI/netI      0.0354
_diffrn_reflns_av_R_equivalents   0.0358
_diffrn_reflns_limit_h_min        -16
_diffrn_reflns_limit_h_max        16
_diffrn_reflns_limit_k_min        -20
_diffrn_reflns_limit_k_max        20
_diffrn_reflns_limit_l_min        -35
_diffrn_reflns_limit_l_max        35
_diffrn_reflns_theta_min          1.944
_diffrn_reflns_theta_max          28.400
_diffrn_reflns_theta_full         25.242
_diffrn_measured_fraction_theta_max   0.988
_diffrn_measured_fraction_theta_full  0.999
_diffrn_reflns_Laue_measured_fraction_max    0.988
_diffrn_reflns_Laue_measured_fraction_full   0.999
_diffrn_reflns_point_group_measured_fraction_max   0.988
_diffrn_reflns_point_group_measured_fraction_full  0.999
_reflns_number_total              24102
_reflns_number_gt                 19043
_reflns_threshold_expression      'I > 2\s(I)'
_reflns_Friedel_coverage          0.000
_reflns_Friedel_fraction_max      .
_reflns_Friedel_fraction_full     .
 
_reflns_special_details
;
 Reflections were merged by SHELXL according to the crystal
 class for the calculation of statistics and refinement.
 
 _reflns_Friedel_fraction is defined as the number of unique
 Friedel pairs measured divided by the number that would be
 possible theoretically, ignoring centric projections and
 systematic absences.
;
 
_computing_data_collection        'Apex5 v2023.9-2 (Bruker, 2023)' 
_computing_cell_refinement        'SAINT V8.40B (Bruker, 2020)' 
_computing_data_reduction         'SAINT V8.40B (Bruker, 2020)'
_computing_structure_solution     'SHELXT (Sheldrick, 2015b)' 
_computing_structure_refinement   
;  
SHELXL-2019/2 (Sheldrick, 2015a, 2019), 
SHELXLE Rev1613 (H\"ubschle et al., 2011)
;  
_computing_molecular_graphics     ?
_computing_publication_material   ?
_refine_special_details           
;
Major disorder is observed for one of the three triflimide anions. 
Five-fold whole anion disorder was refined. Two-fold disorder was 
refuined for a second triflimide (apparent very minor additional 
disorder that would have required to refine unresolved disorder for 
atoms of the neighboring cations was ignored). 
All disordered moieties were restrained to have similar geometries 
as the one not disordered triflimide. Uij components of ADPs for 
disordered atoms closer to each other than 2.0 Angstrom were 
restrained to be similar. Subject to these conditions the occupancy 
ratio refined to 0.9535(18) to 0.0465(18) for the two-fold disorder, 
and 0.297(2) to 0.312(2) to 0.215(2) to 0.133(2) to 0.0430(14).
;
_refine_ls_structure_factor_coef  Fsqd
_refine_ls_matrix_type            full
_refine_ls_weighting_scheme       calc
_refine_ls_weighting_details
'w=1/[\s^2^(Fo^2^)+(0.0753P)^2^+7.8397P] where P=(Fo^2^+2Fc^2^)/3'
_atom_sites_solution_primary      dual 
_atom_sites_solution_secondary    difmap
_atom_sites_solution_hydrogens    geom
_refine_ls_hydrogen_treatment     constr
_refine_ls_extinction_method      none
_refine_ls_extinction_coef        .
_refine_ls_number_reflns          24102
_refine_ls_number_parameters      2005
_refine_ls_number_restraints      4915
_refine_ls_R_factor_all           0.0826
_refine_ls_R_factor_gt            0.0649
_refine_ls_wR_factor_ref          0.1833
_refine_ls_wR_factor_gt           0.1695
_refine_ls_goodness_of_fit_ref    1.061
_refine_ls_restrained_S_all       1.065
_refine_ls_shift/su_max           0.002
_refine_ls_shift/su_mean          0.000
 
loop_
 _atom_site_label
 _atom_site_type_symbol
 _atom_site_fract_x
 _atom_site_fract_y
 _atom_site_fract_z
 _atom_site_U_iso_or_equiv
 _atom_site_adp_type
 _atom_site_occupancy
 _atom_site_site_symmetry_order  
 _atom_site_calc_flag
 _atom_site_refinement_flags_posn
 _atom_site_refinement_flags_adp
 _atom_site_refinement_flags_occupancy
 _atom_site_disorder_assembly
 _atom_site_disorder_group
P1_1 P 0.70772(5) 0.21123(5) 0.49534(2) 0.02635(14) Uani 1 1 d . . . . .
O1_1 O 0.30831(17) 0.43769(13) 0.59884(7) 0.0349(4) Uani 1 1 d . . . . .
O2_1 O 0.30821(17) 0.17236(14) 0.60278(8) 0.0353(4) Uani 1 1 d . . . . .
C1_1 C 0.5898(2) 0.27771(17) 0.52967(9) 0.0269(5) Uani 1 1 d . . . . .
C2_1 C 0.5831(2) 0.36984(18) 0.52940(10) 0.0310(5) Uani 1 1 d . . . . .
H2_1 H 0.643622 0.396463 0.512260 0.037 Uiso 1 1 calc R U . . .
C3_1 C 0.4902(2) 0.42076(18) 0.55366(10) 0.0328(6) Uani 1 1 d . . . . .
H3_1 H 0.487219 0.482032 0.554496 0.039 Uiso 1 1 calc R U . . .
C4_1 C 0.3994(2) 0.38202(17) 0.57726(10) 0.0287(5) Uani 1 1 d . . . . .
C5_1 C 0.4038(2) 0.29162(17) 0.57768(9) 0.0269(5) Uani 1 1 d . . . . .
C6_1 C 0.5003(2) 0.23971(17) 0.55378(9) 0.0268(5) Uani 1 1 d . . . . .
H6_1 H 0.504564 0.177861 0.554096 0.032 Uiso 1 1 calc R U . . .
C7_1 C 0.3077(2) 0.25145(18) 0.60253(9) 0.0279(5) Uani 1 1 d . . . . .
C8_1 C 0.2121(2) 0.31350(19) 0.62588(10) 0.0315(5) Uani 1 1 d . . . . .
C9_1 C 0.2152(2) 0.4034(2) 0.62226(10) 0.0343(6) Uani 1 1 d . . . . .
C10_1 C 0.1233(3) 0.4651(2) 0.64143(12) 0.0437(7) Uani 1 1 d . . . . .
H10_1 H 0.126395 0.526320 0.638310 0.052 Uiso 1 1 calc R U . . .
C11_1 C 0.0276(3) 0.4357(3) 0.66510(12) 0.0480(8) Uani 1 1 d . . . . .
H11_1 H -0.036149 0.477266 0.678097 0.058 Uiso 1 1 calc R U . . .
C12_1 C 0.0228(3) 0.3455(3) 0.67024(12) 0.0460(8) Uani 1 1 d . . . . .
H12_1 H -0.043359 0.325984 0.686914 0.055 Uiso 1 1 calc R U . . .
C13_1 C 0.1146(2) 0.2850(2) 0.65105(10) 0.0380(6) Uani 1 1 d . . . . .
H13_1 H 0.111757 0.223645 0.654864 0.046 Uiso 1 1 calc R U . . .
C14_1 C 0.6888(2) 0.09839(17) 0.50619(10) 0.0265(5) Uani 1 1 d . . . . .
C15_1 C 0.6996(3) 0.0499(2) 0.55486(11) 0.0363(6) Uani 1 1 d . . . . .
H15_1 H 0.718767 0.076144 0.580522 0.044 Uiso 1 1 calc R U . . .
C16_1 C 0.6823(3) -0.0365(2) 0.56548(12) 0.0415(7) Uani 1 1 d . . . . .
H16_1 H 0.687393 -0.069105 0.598790 0.050 Uiso 1 1 calc R U . . .
C17_1 C 0.6578(3) -0.0754(2) 0.52793(14) 0.0448(7) Uani 1 1 d . . . . .
H17_1 H 0.646387 -0.134878 0.535376 0.054 Uiso 1 1 calc R U . . .
C18_1 C 0.6496(3) -0.0286(2) 0.47968(14) 0.0473(8) Uani 1 1 d . . . . .
H18_1 H 0.633824 -0.056388 0.453876 0.057 Uiso 1 1 calc R U . . .
C19_1 C 0.6642(3) 0.0595(2) 0.46826(11) 0.0365(6) Uani 1 1 d . . . . .
H19_1 H 0.657430 0.092108 0.435047 0.044 Uiso 1 1 calc R U . . .
C20_1 C 0.8410(2) 0.20734(19) 0.51561(11) 0.0314(5) Uani 1 1 d . . . . .
C21_1 C 0.8571(3) 0.2696(2) 0.54306(13) 0.0426(7) Uani 1 1 d . . . . .
H21_1 H 0.794949 0.315327 0.553135 0.051 Uiso 1 1 calc R U . . .
C22_1 C 0.9645(3) 0.2646(3) 0.55566(16) 0.0537(9) Uani 1 1 d . . . . .
H22_1 H 0.976175 0.307665 0.573919 0.064 Uiso 1 1 calc R U . . .
C23_1 C 1.0543(3) 0.1974(2) 0.54179(14) 0.0484(8) Uani 1 1 d . . . . .
H23_1 H 1.127655 0.194548 0.550530 0.058 Uiso 1 1 calc R U . . .
C24_1 C 1.0388(3) 0.1344(2) 0.51539(13) 0.0443(7) Uani 1 1 d . . . . .
H24_1 H 1.100978 0.088071 0.506130 0.053 Uiso 1 1 calc R U . . .
C25_1 C 0.9321(2) 0.1389(2) 0.50242(12) 0.0385(6) Uani 1 1 d . . . . .
H25_1 H 0.920971 0.095248 0.484460 0.046 Uiso 1 1 calc R U . . .
C26_1 C 0.7062(2) 0.25832(18) 0.42933(10) 0.0293(5) Uani 1 1 d . . . . .
C27_1 C 0.6031(3) 0.2880(2) 0.40926(12) 0.0415(7) Uani 1 1 d . . . . .
H27_1 H 0.534072 0.284440 0.430530 0.050 Uiso 1 1 calc R U . . .
C28_1 C 0.6011(3) 0.3229(2) 0.35807(13) 0.0478(8) Uani 1 1 d . . . . .
H28_1 H 0.530721 0.342925 0.344254 0.057 Uiso 1 1 calc R U . . .
C29_1 C 0.7010(3) 0.3285(2) 0.32743(12) 0.0427(7) Uani 1 1 d . . . . .
H29_1 H 0.699603 0.351669 0.292339 0.051 Uiso 1 1 calc R U . . .
C30_1 C 0.8030(3) 0.3008(3) 0.34730(13) 0.0485(8) Uani 1 1 d . . . . .
H30_1 H 0.871432 0.305874 0.325930 0.058 Uiso 1 1 calc R U . . .
C31_1 C 0.8069(3) 0.2654(2) 0.39820(12) 0.0407(7) Uani 1 1 d . . . . .
H31_1 H 0.877654 0.246170 0.411725 0.049 Uiso 1 1 calc R U . . .
P1_2 P 1.07909(6) 0.53219(4) 0.16397(2) 0.02699(14) Uani 1 1 d . . . . .
O1_2 O 0.68969(16) 0.78613(13) 0.25359(8) 0.0345(4) Uani 1 1 d . . . . .
O2_2 O 0.66306(18) 0.52394(14) 0.26958(9) 0.0405(5) Uani 1 1 d . . . . .
C1_2 C 0.9590(2) 0.60597(17) 0.19173(10) 0.0266(5) Uani 1 1 d . . . . .
C2_2 C 0.9603(2) 0.69792(18) 0.18693(10) 0.0302(5) Uani 1 1 d . . . . .
H2_2 H 1.023248 0.719599 0.168180 0.036 Uiso 1 1 calc R U . . .
C3_2 C 0.8713(2) 0.75564(18) 0.20918(11) 0.0310(5) Uani 1 1 d . . . . .
H3_2 H 0.873621 0.816723 0.207315 0.037 Uiso 1 1 calc R U . . .
C4_2 C 0.7767(2) 0.72360(18) 0.23472(10) 0.0287(5) Uani 1 1 d . . . . .
C5_2 C 0.7724(2) 0.63370(18) 0.23944(10) 0.0273(5) Uani 1 1 d . . . . .
C6_2 C 0.8652(2) 0.57498(17) 0.21806(9) 0.0264(5) Uani 1 1 d . . . . .
H6_2 H 0.864474 0.513267 0.221500 0.032 Uiso 1 1 calc R U . . .
C7_2 C 0.6718(2) 0.60162(19) 0.26635(10) 0.0302(5) Uani 1 1 d . . . . .
C8_2 C 0.5828(2) 0.6712(2) 0.28752(10) 0.0321(5) Uani 1 1 d . . . . .
C9_2 C 0.5938(2) 0.7600(2) 0.27935(11) 0.0334(6) Uani 1 1 d . . . . .
C10_2 C 0.5073(3) 0.8284(2) 0.29629(12) 0.0428(7) Uani 1 1 d . . . . .
H10_2 H 0.516341 0.888580 0.290089 0.051 Uiso 1 1 calc R U . . .
C11_2 C 0.4085(3) 0.8071(3) 0.32222(13) 0.0481(8) Uani 1 1 d . . . . .
H11_2 H 0.348519 0.853231 0.333569 0.058 Uiso 1 1 calc R U . . .
C12_2 C 0.3956(3) 0.7188(3) 0.33199(12) 0.0457(8) Uani 1 1 d . . . . .
H12_2 H 0.327491 0.704912 0.350372 0.055 Uiso 1 1 calc R U . . .
C13_2 C 0.4808(2) 0.6519(2) 0.31518(11) 0.0393(7) Uani 1 1 d . . . . .
H13_2 H 0.471341 0.591853 0.322144 0.047 Uiso 1 1 calc R U . . .
C14_2 C 1.0480(2) 0.42415(18) 0.16735(10) 0.0305(5) Uani 1 1 d . . . . .
C15_2 C 1.0566(3) 0.3646(2) 0.21280(12) 0.0453(7) Uani 1 1 d . . . . .
H15_2 H 1.078394 0.380948 0.241437 0.054 Uiso 1 1 calc R U . . .
C16_2 C 1.0327(3) 0.2806(2) 0.21539(15) 0.0528(9) Uani 1 1 d . . . . .
H16_2 H 1.037241 0.239401 0.246128 0.063 Uiso 1 1 calc R U . . .
C17_2 C 1.0025(3) 0.2572(2) 0.17343(15) 0.0488(8) Uani 1 1 d . . . . .
H17_2 H 0.987726 0.199465 0.175314 0.059 Uiso 1 1 calc R U . . .
C18_2 C 0.9933(3) 0.3164(2) 0.12891(14) 0.0451(7) Uani 1 1 d . . . . .
H18_2 H 0.971678 0.299491 0.100400 0.054 Uiso 1 1 calc R U . . .
C19_2 C 1.0155(2) 0.4003(2) 0.12543(12) 0.0368(6) Uani 1 1 d . . . . .
H19_2 H 1.008690 0.441470 0.094735 0.044 Uiso 1 1 calc R U . . .
C20_2 C 1.2009(2) 0.51745(19) 0.19707(10) 0.0306(5) Uani 1 1 d . . . . .
C21_2 C 1.2083(2) 0.5809(2) 0.22563(12) 0.0375(6) Uani 1 1 d . . . . .
H21_2 H 1.145608 0.629461 0.230703 0.045 Uiso 1 1 calc R U . . .
C22_2 C 1.3072(3) 0.5733(2) 0.24679(14) 0.0454(7) Uani 1 1 d . . . . .
H22_2 H 1.312577 0.617272 0.265925 0.054 Uiso 1 1 calc R U . . .
C23_2 C 1.3981(3) 0.5019(2) 0.24014(13) 0.0432(7) Uani 1 1 d . . . . .
H23_2 H 1.465911 0.497175 0.254511 0.052 Uiso 1 1 calc R U . . .
C24_2 C 1.3903(3) 0.4379(2) 0.21278(12) 0.0403(7) Uani 1 1 d . . . . .
H24_2 H 1.452627 0.388702 0.208487 0.048 Uiso 1 1 calc R U . . .
C25_2 C 1.2917(3) 0.4448(2) 0.19138(11) 0.0374(6) Uani 1 1 d . . . . .
H25_2 H 1.286218 0.399950 0.172871 0.045 Uiso 1 1 calc R U . . .
C26_2 C 1.1127(2) 0.58155(18) 0.09943(10) 0.0309(5) Uani 1 1 d . . . . .
C27_2 C 1.0238(3) 0.6245(2) 0.07068(11) 0.0384(6) Uani 1 1 d . . . . .
H27_2 H 0.947119 0.629523 0.085581 0.046 Uiso 1 1 calc R U . . .
C28_2 C 1.0484(3) 0.6598(2) 0.02001(12) 0.0444(7) Uani 1 1 d . . . . .
H28_2 H 0.988468 0.688315 0.000006 0.053 Uiso 1 1 calc R U . . .
C29_2 C 1.1608(3) 0.6534(2) -0.00138(12) 0.0435(7) Uani 1 1 d . . . . .
H29_2 H 1.177182 0.677868 -0.035960 0.052 Uiso 1 1 calc R U . . .
C30_2 C 1.2489(3) 0.6117(2) 0.02724(12) 0.0385(6) Uani 1 1 d . . . . .
H30_2 H 1.325427 0.607591 0.012314 0.046 Uiso 1 1 calc R U . . .
C31_2 C 1.2254(2) 0.57576(19) 0.07791(11) 0.0332(6) Uani 1 1 d . . . . .
H31_2 H 1.285749 0.547456 0.097747 0.040 Uiso 1 1 calc R U . . .
P1_3 P 0.60693(5) 0.14008(4) 0.17243(2) 0.02414(13) Uani 1 1 d . . . . .
O1_3 O 0.99297(16) -0.10153(12) 0.07254(7) 0.0311(4) Uani 1 1 d . . . . .
O2_3 O 1.01144(16) 0.16189(12) 0.06120(8) 0.0320(4) Uani 1 1 d . . . . .
C1_3 C 0.7208(2) 0.07162(17) 0.13771(9) 0.0248(5) Uani 1 1 d . . . . .
C2_3 C 0.7165(2) -0.01784(18) 0.13633(10) 0.0298(5) Uani 1 1 d . . . . .
H2_3 H 0.650500 -0.039303 0.151242 0.036 Uiso 1 1 calc R U . . .
C3_3 C 0.8070(2) -0.07370(18) 0.11358(10) 0.0297(5) Uani 1 1 d . . . . .
H3_3 H 0.804329 -0.133862 0.112654 0.036 Uiso 1 1 calc R U . . .
C4_3 C 0.9039(2) -0.04096(16) 0.09163(9) 0.0254(5) Uani 1 1 d . . . . .
C5_3 C 0.9074(2) 0.04826(16) 0.08997(9) 0.0227(4) Uani 1 1 d . . . . .
C6_3 C 0.8149(2) 0.10415(16) 0.11367(9) 0.0238(4) Uani 1 1 d . . . . .
H6_3 H 0.816335 0.165000 0.113343 0.029 Uiso 1 1 calc R U . . .
C7_3 C 1.0073(2) 0.08290(17) 0.06420(9) 0.0245(5) Uani 1 1 d . . . . .
C8_3 C 1.0998(2) 0.01544(17) 0.04375(9) 0.0267(5) Uani 1 1 d . . . . .
C9_3 C 1.0906(2) -0.07359(18) 0.05031(10) 0.0307(5) Uani 1 1 d . . . . .
C10_3 C 1.1807(3) -0.1405(2) 0.03489(11) 0.0396(7) Uani 1 1 d . . . . .
H10_3 H 1.173615 -0.201049 0.040082 0.047 Uiso 1 1 calc R U . . .
C11_3 C 1.2808(3) -0.1170(2) 0.01184(12) 0.0457(8) Uani 1 1 d . . . . .
H11_3 H 1.343362 -0.162225 0.001562 0.055 Uiso 1 1 calc R U . . .
C12_3 C 1.2915(2) -0.0283(2) 0.00339(12) 0.0417(7) Uani 1 1 d . . . . .
H12_3 H 1.360641 -0.013208 -0.012911 0.050 Uiso 1 1 calc R U . . .
C13_3 C 1.2015(2) 0.0378(2) 0.01876(10) 0.0339(6) Uani 1 1 d . . . . .
H13_3 H 1.208315 0.098459 0.012440 0.041 Uiso 1 1 calc R U . . .
C14_3 C 0.4772(2) 0.12449(18) 0.15640(10) 0.0289(5) Uani 1 1 d . . . . .
C15_3 C 0.4708(2) 0.12007(19) 0.10569(10) 0.0329(6) Uani 1 1 d . . . . .
H15_3 H 0.535211 0.123389 0.081204 0.040 Uiso 1 1 calc R U . . .
C16_3 C 0.3714(3) 0.1109(2) 0.09093(12) 0.0409(7) Uani 1 1 d . . . . .
H16_3 H 0.366771 0.108616 0.056394 0.049 Uiso 1 1 calc R U . . .
C17_3 C 0.2784(3) 0.1051(2) 0.12733(13) 0.0468(8) Uani 1 1 d . . . . .
H17_3 H 0.209488 0.099440 0.117373 0.056 Uiso 1 1 calc R U . . .
C18_3 C 0.2844(3) 0.1073(3) 0.17746(13) 0.0476(8) Uani 1 1 d . . . . .
H18_3 H 0.220620 0.101418 0.201914 0.057 Uiso 1 1 calc R U . . .
C19_3 C 0.3832(2) 0.1181(2) 0.19269(12) 0.0397(6) Uani 1 1 d . . . . .
H19_3 H 0.386842 0.121039 0.227240 0.048 Uiso 1 1 calc R U . . .
C20_3 C 0.6143(2) 0.10545(18) 0.23921(10) 0.0290(5) Uani 1 1 d . . . . .
C21_3 C 0.5401(3) 0.1549(2) 0.27378(11) 0.0368(6) Uani 1 1 d . . . . .
H21_3 H 0.493341 0.211073 0.262092 0.044 Uiso 1 1 calc R U . . .
C22_3 C 0.5350(3) 0.1220(2) 0.32505(12) 0.0460(7) Uani 1 1 d . . . . .
H22_3 H 0.484354 0.154897 0.348867 0.055 Uiso 1 1 calc R U . . .
C23_3 C 0.6049(4) 0.0401(2) 0.34140(12) 0.0514(9) Uani 1 1 d . . . . .
H23_3 H 0.599550 0.016314 0.376532 0.062 Uiso 1 1 calc R U . . .
C24_3 C 0.6814(3) -0.0069(2) 0.30789(12) 0.0485(8) Uani 1 1 d . . . . .
H24_3 H 0.730840 -0.061412 0.319986 0.058 Uiso 1 1 calc R U . . .
C25_3 C 0.6867(3) 0.02513(19) 0.25628(11) 0.0357(6) Uani 1 1 d . . . . .
H25_3 H 0.739103 -0.007410 0.232810 0.043 Uiso 1 1 calc R U . . .
C26_3 C 0.6184(2) 0.25483(17) 0.15604(10) 0.0276(5) Uani 1 1 d . . . . .
C27_3 C 0.6825(2) 0.28975(19) 0.18237(12) 0.0348(6) Uani 1 1 d . . . . .
H27_3 H 0.717962 0.253641 0.210381 0.042 Uiso 1 1 calc R U . . .
C28_3 C 0.6944(3) 0.3776(2) 0.16753(13) 0.0421(7) Uani 1 1 d . . . . .
H28_3 H 0.737786 0.401712 0.185570 0.051 Uiso 1 1 calc R U . . .
C29_3 C 0.6433(3) 0.4304(2) 0.12659(13) 0.0417(7) Uani 1 1 d . . . . .
H29_3 H 0.652337 0.490278 0.116583 0.050 Uiso 1 1 calc R U . . .
C30_3 C 0.5789(3) 0.3964(2) 0.10000(12) 0.0393(6) Uani 1 1 d . . . . .
H30_3 H 0.543724 0.432936 0.072038 0.047 Uiso 1 1 calc R U . . .
C31_3 C 0.5663(2) 0.30895(19) 0.11449(10) 0.0337(6) Uani 1 1 d . . . . .
H31_3 H 0.522453 0.285370 0.096406 0.040 Uiso 1 1 calc R U . . .
S1_4 S 0.35546(7) 0.25394(5) -0.08765(3) 0.03790(16) Uani 1 1 d D . . . .
S2_4 S 0.40139(6) 0.34279(5) -0.01493(3) 0.03169(14) Uani 1 1 d D . . . .
F1_4 F 0.4852(3) 0.1693(2) -0.15620(12) 0.1016(11) Uani 1 1 d D . . . .
F2_4 F 0.4804(3) 0.3105(2) -0.16904(9) 0.0930(10) Uani 1 1 d D . . . .
F3_4 F 0.5754(2) 0.2242(2) -0.11193(10) 0.0814(8) Uani 1 1 d D . . . .
F4_4 F 0.19138(17) 0.42488(14) 0.01259(9) 0.0573(5) Uani 1 1 d D . . . .
F5_4 F 0.22135(16) 0.28184(13) 0.03025(8) 0.0477(4) Uani 1 1 d D . . . .
F6_4 F 0.28680(18) 0.35584(16) 0.07444(8) 0.0554(5) Uani 1 1 d D . . . .
O1_4 O 0.3686(2) 0.17238(16) -0.05204(9) 0.0536(6) Uani 1 1 d D . . . .
O2_4 O 0.2643(2) 0.27392(19) -0.11802(10) 0.0558(6) Uani 1 1 d D . . . .
O3_4 O 0.47240(17) 0.26251(14) 0.00710(8) 0.0378(4) Uani 1 1 d D . . . .
O4_4 O 0.4323(2) 0.42599(15) -0.01651(9) 0.0481(6) Uani 1 1 d D . . . .
N1_4 N 0.3614(2) 0.34073(17) -0.06708(9) 0.0388(6) Uani 1 1 d D . . . .
C1_4 C 0.4823(3) 0.2381(3) -0.13356(14) 0.0605(10) Uani 1 1 d D . . . .
C2_4 C 0.2681(3) 0.3517(2) 0.02766(12) 0.0396(6) Uani 1 1 d D . . . .
S1_5 S 0.27222(9) 0.32203(6) 0.36232(4) 0.0389(2) Uani 0.9535(18) 1 d D U P A 1
S2_5 S 0.26747(7) 0.47281(6) 0.40585(4) 0.0417(2) Uani 0.9535(18) 1 d D U P A 1
F1_5 F 0.0684(2) 0.33682(18) 0.33770(10) 0.0642(7) Uani 0.9535(18) 1 d D U P A 1
F2_5 F 0.1487(3) 0.20481(18) 0.36929(17) 0.0980(12) Uani 0.9535(18) 1 d D U P A 1
F3_5 F 0.0786(3) 0.3033(3) 0.41783(12) 0.0870(13) Uani 0.9535(18) 1 d D U P A 1
F4_5 F 0.1879(3) 0.3724(2) 0.48596(10) 0.0821(9) Uani 0.9535(18) 1 d D U P A 1
F5_5 F 0.0648(2) 0.4835(3) 0.45390(11) 0.0855(10) Uani 0.9535(18) 1 d D U P A 1
F6_5 F 0.1867(3) 0.5056(2) 0.49683(9) 0.0721(7) Uani 0.9535(18) 1 d D U P A 1
O1_5 O 0.3135(3) 0.31039(19) 0.31108(11) 0.0634(8) Uani 0.9535(18) 1 d D U P A 1
O2_5 O 0.3336(2) 0.26607(16) 0.40169(11) 0.0507(6) Uani 0.9535(18) 1 d D U P A 1
O3_5 O 0.3768(2) 0.4354(2) 0.42149(15) 0.0660(9) Uani 0.9535(18) 1 d D U P A 1
O4_5 O 0.2378(3) 0.56741(17) 0.38909(11) 0.0634(8) Uani 0.9535(18) 1 d D U P A 1
N1_5 N 0.2310(2) 0.42435(17) 0.36717(10) 0.0389(6) Uani 0.9535(18) 1 d D U P A 1
C1_5 C 0.1352(4) 0.2903(3) 0.37266(17) 0.0545(9) Uani 0.9535(18) 1 d D U P A 1
C2_5 C 0.1714(4) 0.4558(3) 0.46413(15) 0.0582(9) Uani 0.9535(18) 1 d D U P A 1
S1B_5 S 0.257(2) 0.3345(16) 0.3533(9) 0.050(3) Uani 0.0465(18) 1 d D U P A 2
S2B_5 S 0.3119(14) 0.4219(12) 0.4249(6) 0.042(2) Uani 0.0465(18) 1 d D U P A 2
F1B_5 F 0.070(4) 0.297(3) 0.3352(17) 0.077(7) Uani 0.0465(18) 1 d D U P A 2
F2B_5 F 0.151(4) 0.207(2) 0.396(2) 0.068(6) Uani 0.0465(18) 1 d D U P A 2
F3B_5 F 0.059(3) 0.336(3) 0.4088(17) 0.047(5) Uani 0.0465(18) 1 d D U P A 2
F4B_5 F 0.177(4) 0.448(4) 0.5122(10) 0.070(6) Uani 0.0465(18) 1 d D U P A 2
F5B_5 F 0.093(3) 0.422(4) 0.4547(17) 0.068(6) Uani 0.0465(18) 1 d D U P A 2
F6B_5 F 0.135(3) 0.545(2) 0.4451(17) 0.080(6) Uani 0.0465(18) 1 d D U P A 2
O1B_5 O 0.216(3) 0.4200(19) 0.3253(14) 0.048(6) Uani 0.0465(18) 1 d D U P A 2
O2B_5 O 0.331(3) 0.269(3) 0.3260(16) 0.061(7) Uani 0.0465(18) 1 d D U P A 2
O3B_5 O 0.399(3) 0.403(3) 0.4574(14) 0.053(7) Uani 0.0465(18) 1 d D U P A 2
O4B_5 O 0.313(4) 0.502(2) 0.3867(13) 0.061(6) Uani 0.0465(18) 1 d D U P A 2
N1B_5 N 0.301(3) 0.3403(17) 0.4035(11) 0.044(3) Uani 0.0465(18) 1 d D U P A 2
C1B_5 C 0.128(3) 0.292(2) 0.3744(13) 0.056(3) Uani 0.0465(18) 1 d D U P A 2
C2B_5 C 0.177(2) 0.458(2) 0.4631(11) 0.057(3) Uani 0.0465(18) 1 d D U P A 2
S1_6 S 0.0513(7) -0.0400(6) 0.2216(3) 0.0318(10) Uani 0.297(2) 1 d D U P B 1
S2_6 S 0.0573(4) -0.0451(4) 0.3236(2) 0.0411(9) Uani 0.297(2) 1 d D U P B 1
F1_6 F 0.1617(8) -0.2060(6) 0.2444(4) 0.0490(19) Uani 0.297(2) 1 d D U P B 1
F2_6 F 0.1481(12) -0.1564(10) 0.1637(4) 0.055(3) Uani 0.297(2) 1 d D U P B 1
F3_6 F 0.2651(8) -0.1181(8) 0.2013(5) 0.046(2) Uani 0.297(2) 1 d D U P B 1
F4_6 F -0.0150(13) 0.1252(7) 0.3289(4) 0.067(3) Uani 0.297(2) 1 d D U P B 1
F5_6 F 0.0190(10) 0.0400(8) 0.3998(4) 0.069(2) Uani 0.297(2) 1 d D U P B 1
F6_6 F -0.1096(10) 0.0199(10) 0.3775(5) 0.082(3) Uani 0.297(2) 1 d D U P B 1
O1_6 O -0.0493(9) -0.0733(9) 0.2308(4) 0.038(2) Uani 0.297(2) 1 d D U P B 1
O2_6 O 0.0665(7) 0.0267(6) 0.1772(3) 0.0400(18) Uani 0.297(2) 1 d D U P B 1
O3_6 O -0.0088(8) -0.1104(5) 0.3349(3) 0.0554(19) Uani 0.297(2) 1 d D U P B 1
O4_6 O 0.1538(9) -0.0539(8) 0.3527(4) 0.054(2) Uani 0.297(2) 1 d D U P B 1
N1_6 N 0.0937(14) -0.0114(10) 0.2673(3) 0.0413(15) Uani 0.297(2) 1 d D U P B 1
C1_6 C 0.1639(10) -0.1367(8) 0.2074(5) 0.0418(16) Uani 0.297(2) 1 d D U P B 1
C2_6 C -0.0202(11) 0.0494(8) 0.3539(5) 0.0570(19) Uani 0.297(2) 1 d D U P B 1
S1B_6 S 0.0393(8) -0.0455(6) 0.2302(3) 0.0364(13) Uani 0.312(2) 1 d D U P C 2
S2B_6 S 0.0944(6) -0.0396(5) 0.3251(3) 0.0442(13) Uani 0.312(2) 1 d D U P C 2
F1B_6 F 0.1699(8) -0.2005(5) 0.2140(4) 0.0624(18) Uani 0.312(2) 1 d D U P C 2
F2B_6 F 0.1813(8) -0.0923(7) 0.1524(3) 0.0615(19) Uani 0.312(2) 1 d D U P C 2
F3B_6 F 0.2614(7) -0.1000(6) 0.2188(3) 0.0495(19) Uani 0.312(2) 1 d D U P C 2
F4B_6 F -0.0803(9) 0.1032(5) 0.3205(4) 0.0629(19) Uani 0.312(2) 1 d D U P C 2
F5B_6 F -0.0074(10) 0.0759(7) 0.3874(4) 0.072(2) Uani 0.312(2) 1 d D U P C 2
F6B_6 F -0.1025(9) -0.0163(7) 0.3712(4) 0.069(2) Uani 0.312(2) 1 d D U P C 2
O1B_6 O -0.0493(11) -0.0744(9) 0.2131(5) 0.044(2) Uani 0.312(2) 1 d D U P C 2
O2B_6 O 0.0501(6) 0.0446(4) 0.2115(3) 0.0391(15) Uani 0.312(2) 1 d D U P C 2
O3B_6 O 0.1643(8) 0.0229(7) 0.3011(3) 0.0579(18) Uani 0.312(2) 1 d D U P C 2
O4B_6 O 0.1323(9) -0.1068(8) 0.3663(4) 0.061(2) Uani 0.312(2) 1 d D U P C 2
N1B_6 N 0.0413(7) -0.0781(5) 0.2883(3) 0.0397(13) Uani 0.312(2) 1 d D U P C 2
C1B_6 C 0.1706(9) -0.1131(7) 0.2025(4) 0.0434(17) Uani 0.312(2) 1 d D U P C 2
C2B_6 C -0.0307(10) 0.0348(8) 0.3517(5) 0.0544(18) Uani 0.312(2) 1 d D U P C 2
S1C_6 S 0.0456(12) -0.0460(9) 0.2291(5) 0.0381(16) Uani 0.215(2) 1 d D U P D 3
S2C_6 S 0.1104(8) -0.0225(6) 0.3201(4) 0.0470(14) Uani 0.215(2) 1 d D U P D 3
F1C_6 F 0.1337(16) -0.1727(11) 0.1720(6) 0.043(3) Uani 0.215(2) 1 d D U P D 3
F2C_6 F 0.2521(12) -0.0953(10) 0.1829(6) 0.049(2) Uani 0.215(2) 1 d D U P D 3
F3C_6 F 0.2033(12) -0.1939(9) 0.2410(6) 0.059(3) Uani 0.215(2) 1 d D U P D 3
F4C_6 F -0.1193(12) 0.0779(12) 0.3185(6) 0.057(3) Uani 0.215(2) 1 d D U P D 3
F5C_6 F 0.0135(11) 0.1254(9) 0.3384(6) 0.049(2) Uani 0.215(2) 1 d D U P D 3
F6C_6 F -0.0588(15) 0.0378(10) 0.3941(5) 0.068(3) Uani 0.215(2) 1 d D U P D 3
O1C_6 O -0.0337(11) -0.0975(9) 0.2545(6) 0.051(3) Uani 0.215(2) 1 d D U P D 3
O2C_6 O 0.0165(14) 0.0191(10) 0.1862(5) 0.060(3) Uani 0.215(2) 1 d D U P D 3
O3C_6 O 0.2069(11) 0.0081(10) 0.3303(6) 0.070(3) Uani 0.215(2) 1 d D U P D 3
O4C_6 O 0.1185(14) -0.1163(8) 0.3416(6) 0.065(3) Uani 0.215(2) 1 d D U P D 3
N1C_6 N 0.1010(18) -0.0022(13) 0.2633(5) 0.0413(16) Uani 0.215(2) 1 d D U P D 3
C1C_6 C 0.1640(13) -0.1298(10) 0.2044(6) 0.0426(18) Uani 0.215(2) 1 d D U P D 3
C2C_6 C -0.0266(11) 0.0496(10) 0.3424(6) 0.0524(19) Uani 0.215(2) 1 d D U P D 3
S1D_6 S 0.0482(7) -0.0835(6) 0.2393(3) 0.0413(12) Uani 0.133(2) 1 d D U P E 4
S2D_6 S 0.0918(8) 0.0082(7) 0.3117(4) 0.0521(14) Uani 0.133(2) 1 d D U P E 4
F1D_6 F 0.1730(17) -0.1968(11) 0.1812(8) 0.050(3) Uani 0.133(2) 1 d D U P E 4
F2D_6 F 0.2124(17) -0.0672(11) 0.1623(7) 0.048(3) Uani 0.133(2) 1 d D U P E 4
F3D_6 F 0.2679(14) -0.1534(14) 0.2271(7) 0.056(3) Uani 0.133(2) 1 d D U P E 4
F4D_6 F -0.1223(17) 0.0916(14) 0.3049(7) 0.043(3) Uani 0.133(2) 1 d D U P E 4
F5D_6 F -0.0945(19) 0.0634(14) 0.3855(7) 0.061(3) Uani 0.133(2) 1 d D U P E 4
F6D_6 F -0.0896(18) -0.0349(13) 0.3529(8) 0.069(3) Uani 0.133(2) 1 d D U P E 4
O1D_6 O -0.0328(16) -0.0524(15) 0.2039(8) 0.046(4) Uani 0.133(2) 1 d D U P E 4
O2D_6 O 0.0320(17) -0.1575(10) 0.2778(6) 0.051(3) Uani 0.133(2) 1 d D U P E 4
O3D_6 O 0.1490(19) 0.0805(13) 0.3050(8) 0.071(4) Uani 0.133(2) 1 d D U P E 4
O4D_6 O 0.143(2) -0.0726(13) 0.3439(9) 0.051(3) Uani 0.133(2) 1 d D U P E 4
N1D_6 N 0.081(2) -0.0058(13) 0.2584(6) 0.0424(18) Uani 0.133(2) 1 d D U P E 4
C1D_6 C 0.1804(12) -0.1262(12) 0.2006(6) 0.044(2) Uani 0.133(2) 1 d D U P E 4
C2D_6 C -0.0552(13) 0.0454(14) 0.3385(7) 0.055(2) Uani 0.133(2) 1 d D U P E 4
S1E_6 S 0.0949(15) -0.1465(11) 0.2648(6) 0.0398(17) Uani 0.0430(14) 1 d D U P F 5
S2E_6 S 0.137(2) -0.0170(17) 0.3202(10) 0.046(2) Uani 0.0430(14) 1 d D U P F 5
F1E_6 F 0.099(4) -0.149(3) 0.1666(13) 0.046(4) Uani 0.0430(14) 1 d D U P F 5
F2E_6 F 0.123(4) -0.026(2) 0.1834(13) 0.048(3) Uani 0.0430(14) 1 d D U P F 5
F3E_6 F 0.257(3) -0.139(3) 0.1899(16) 0.050(3) Uani 0.0430(14) 1 d D U P F 5
F4E_6 F -0.018(3) 0.085(3) 0.2663(13) 0.056(4) Uani 0.0430(14) 1 d D U P F 5
F5E_6 F -0.017(5) 0.125(3) 0.338(2) 0.060(4) Uani 0.0430(14) 1 d D U P F 5
F6E_6 F -0.089(3) 0.019(3) 0.3410(17) 0.052(4) Uani 0.0430(14) 1 d D U P F 5
O1E_6 O -0.0249(17) -0.123(3) 0.2700(16) 0.039(4) Uani 0.0430(14) 1 d D U P F 5
O2E_6 O 0.145(4) -0.2400(14) 0.2763(16) 0.052(6) Uani 0.0430(14) 1 d D U P F 5
O3E_6 O 0.212(3) 0.044(3) 0.307(2) 0.052(5) Uani 0.0430(14) 1 d D U P F 5
O4E_6 O 0.129(4) -0.057(3) 0.3735(11) 0.056(4) Uani 0.0430(14) 1 d D U P F 5
N1E_6 N 0.155(3) -0.089(2) 0.2874(13) 0.045(2) Uani 0.0430(14) 1 d D U P F 5
C1E_6 C 0.144(3) -0.114(2) 0.1977(8) 0.043(2) Uani 0.0430(14) 1 d D U P F 5
C2E_6 C -0.004(2) 0.054(2) 0.3138(13) 0.0504(19) Uani 0.0430(14) 1 d D U P F 5
 
loop_
 _atom_site_aniso_label
 _atom_site_aniso_U_11
 _atom_site_aniso_U_22
 _atom_site_aniso_U_33
 _atom_site_aniso_U_23
 _atom_site_aniso_U_13
 _atom_site_aniso_U_12
P1_1 0.0237(3) 0.0303(3) 0.0257(3) -0.0066(2) -0.0014(2) -0.0064(2)
O1_1 0.0361(10) 0.0309(10) 0.0330(10) -0.0099(8) -0.0028(8) 0.0046(8)
O2_1 0.0295(10) 0.0359(10) 0.0401(11) -0.0090(8) 0.0007(8) -0.0068(8)
C1_1 0.0258(12) 0.0296(12) 0.0256(11) -0.0063(9) -0.0025(9) -0.0052(10)
C2_1 0.0337(13) 0.0296(13) 0.0299(13) -0.0044(10) -0.0034(10) -0.0078(10)
C3_1 0.0407(15) 0.0262(12) 0.0311(13) -0.0039(10) -0.0062(11) -0.0055(11)
C4_1 0.0301(12) 0.0278(12) 0.0256(12) -0.0077(9) -0.0054(10) 0.0031(10)
C5_1 0.0273(12) 0.0283(12) 0.0242(11) -0.0050(9) -0.0032(9) -0.0035(10)
C6_1 0.0244(11) 0.0285(12) 0.0273(12) -0.0072(9) -0.0030(9) -0.0030(9)
C7_1 0.0241(11) 0.0346(13) 0.0232(11) -0.0047(10) -0.0048(9) -0.0014(10)
C8_1 0.0278(12) 0.0388(14) 0.0239(12) -0.0058(10) -0.0056(10) 0.0025(11)
C9_1 0.0327(14) 0.0387(15) 0.0253(12) -0.0057(11) -0.0039(10) 0.0049(11)
C10_1 0.0407(16) 0.0435(17) 0.0381(15) -0.0102(13) -0.0065(13) 0.0118(13)
C11_1 0.0364(16) 0.061(2) 0.0343(15) -0.0114(14) -0.0007(12) 0.0139(15)
C12_1 0.0293(14) 0.069(2) 0.0325(15) -0.0083(14) 0.0001(11) 0.0023(14)
C13_1 0.0308(14) 0.0514(17) 0.0268(13) -0.0055(12) -0.0033(11) 0.0003(12)
C14_1 0.0231(11) 0.0285(12) 0.0277(12) -0.0062(10) -0.0015(9) -0.0050(9)
C15_1 0.0375(15) 0.0390(15) 0.0304(13) -0.0043(11) -0.0025(11) -0.0060(12)
C16_1 0.0396(16) 0.0358(15) 0.0397(16) 0.0057(12) 0.0001(12) -0.0017(12)
C17_1 0.0434(17) 0.0324(15) 0.0567(19) 0.0011(13) -0.0064(14) -0.0102(13)
C18_1 0.055(2) 0.0393(16) 0.0550(19) -0.0082(14) -0.0221(16) -0.0145(14)
C19_1 0.0418(15) 0.0345(14) 0.0363(14) -0.0030(11) -0.0143(12) -0.0094(12)
C20_1 0.0241(12) 0.0379(14) 0.0340(13) -0.0103(11) -0.0044(10) -0.0060(10)
C21_1 0.0321(14) 0.0480(17) 0.0530(18) -0.0227(15) -0.0110(13) -0.0035(13)
C22_1 0.0428(18) 0.057(2) 0.072(2) -0.0260(18) -0.0223(17) -0.0095(15)
C23_1 0.0295(15) 0.059(2) 0.062(2) -0.0120(17) -0.0154(14) -0.0109(14)
C24_1 0.0264(14) 0.0508(18) 0.0550(19) -0.0116(15) -0.0058(13) -0.0040(12)
C25_1 0.0278(13) 0.0423(16) 0.0479(17) -0.0169(13) -0.0045(12) -0.0050(12)
C26_1 0.0283(12) 0.0301(12) 0.0300(12) -0.0065(10) -0.0003(10) -0.0079(10)
C27_1 0.0322(14) 0.0520(18) 0.0341(15) 0.0023(13) -0.0030(11) -0.0046(13)
C28_1 0.0418(17) 0.056(2) 0.0392(16) 0.0029(14) -0.0096(13) -0.0036(15)
C29_1 0.0554(19) 0.0410(16) 0.0299(14) 0.0007(12) -0.0042(13) -0.0122(14)
C30_1 0.0430(17) 0.061(2) 0.0373(16) -0.0055(15) 0.0087(13) -0.0129(15)
C31_1 0.0303(14) 0.0526(18) 0.0374(15) -0.0058(13) 0.0003(12) -0.0091(13)
P1_2 0.0297(3) 0.0269(3) 0.0254(3) -0.0067(2) -0.0012(2) -0.0076(3)
O1_2 0.0296(9) 0.0312(10) 0.0417(11) -0.0109(8) -0.0038(8) -0.0010(8)
O2_2 0.0340(10) 0.0388(11) 0.0484(12) -0.0027(9) -0.0003(9) -0.0132(9)
C1_2 0.0269(12) 0.0271(12) 0.0271(12) -0.0058(9) -0.0048(9) -0.0064(9)
C2_2 0.0296(13) 0.0285(12) 0.0355(13) -0.0060(10) -0.0053(10) -0.0100(10)
C3_2 0.0316(13) 0.0263(12) 0.0375(14) -0.0064(10) -0.0074(11) -0.0077(10)
C4_2 0.0277(12) 0.0298(12) 0.0295(12) -0.0086(10) -0.0088(10) -0.0016(10)
C5_2 0.0261(12) 0.0311(12) 0.0257(11) -0.0051(10) -0.0066(9) -0.0056(10)
C6_2 0.0277(12) 0.0264(12) 0.0266(11) -0.0049(9) -0.0060(9) -0.0062(9)
C7_2 0.0269(12) 0.0369(14) 0.0276(12) -0.0039(10) -0.0064(10) -0.0073(10)
C8_2 0.0263(12) 0.0438(15) 0.0276(12) -0.0084(11) -0.0067(10) -0.0057(11)
C9_2 0.0255(12) 0.0428(15) 0.0328(13) -0.0120(11) -0.0084(10) -0.0014(11)
C10_2 0.0375(16) 0.0477(17) 0.0425(16) -0.0182(14) -0.0075(13) 0.0026(13)
C11_2 0.0315(15) 0.070(2) 0.0412(17) -0.0238(16) -0.0037(13) 0.0033(15)
C12_2 0.0291(14) 0.076(2) 0.0343(15) -0.0189(15) -0.0035(11) -0.0086(15)
C13_2 0.0278(13) 0.0601(19) 0.0308(13) -0.0093(13) -0.0042(11) -0.0091(13)
C14_2 0.0302(13) 0.0286(12) 0.0335(13) -0.0099(10) 0.0024(10) -0.0082(10)
C15_2 0.063(2) 0.0368(16) 0.0372(16) -0.0050(12) -0.0016(14) -0.0154(15)
C16_2 0.061(2) 0.0376(17) 0.056(2) 0.0014(15) 0.0004(17) -0.0135(15)
C17_2 0.0419(17) 0.0347(16) 0.072(2) -0.0161(15) 0.0043(16) -0.0130(13)
C18_2 0.0394(16) 0.0443(17) 0.059(2) -0.0240(15) -0.0029(14) -0.0120(13)
C19_2 0.0339(14) 0.0391(15) 0.0399(15) -0.0131(12) -0.0046(12) -0.0074(12)
C20_2 0.0269(12) 0.0341(13) 0.0308(13) -0.0093(10) -0.0012(10) -0.0048(10)
C21_2 0.0293(13) 0.0418(15) 0.0429(16) -0.0168(13) -0.0066(12) -0.0010(11)
C22_2 0.0365(16) 0.0507(18) 0.0557(19) -0.0207(15) -0.0144(14) -0.0073(13)
C23_2 0.0295(14) 0.0521(18) 0.0485(17) -0.0086(14) -0.0094(12) -0.0062(13)
C24_2 0.0326(14) 0.0431(16) 0.0406(16) -0.0067(13) -0.0050(12) 0.0012(12)
C25_2 0.0384(15) 0.0346(14) 0.0380(15) -0.0107(12) -0.0050(12) -0.0015(12)
C26_2 0.0312(13) 0.0320(13) 0.0302(13) -0.0074(10) -0.0027(10) -0.0070(10)
C27_2 0.0336(14) 0.0480(17) 0.0352(14) -0.0010(12) -0.0079(11) -0.0134(12)
C28_2 0.0471(18) 0.0495(18) 0.0368(15) 0.0048(13) -0.0106(13) -0.0158(15)
C29_2 0.0520(18) 0.0437(17) 0.0334(15) 0.0005(12) -0.0017(13) -0.0147(14)
C30_2 0.0370(15) 0.0386(15) 0.0387(15) -0.0059(12) 0.0026(12) -0.0108(12)
C31_2 0.0327(13) 0.0341(14) 0.0324(13) -0.0069(11) -0.0021(11) -0.0066(11)
P1_3 0.0214(3) 0.0283(3) 0.0228(3) -0.0031(2) -0.0021(2) -0.0064(2)
O1_3 0.0342(10) 0.0248(9) 0.0336(10) -0.0097(7) -0.0009(8) -0.0028(7)
O2_3 0.0287(9) 0.0280(9) 0.0410(10) -0.0094(8) 0.0015(8) -0.0099(7)
C1_3 0.0239(11) 0.0281(12) 0.0233(11) -0.0057(9) -0.0021(9) -0.0066(9)
C2_3 0.0332(13) 0.0297(13) 0.0294(12) -0.0046(10) -0.0027(10) -0.0128(10)
C3_3 0.0368(14) 0.0270(12) 0.0287(12) -0.0048(10) -0.0048(10) -0.0122(10)
C4_3 0.0297(12) 0.0222(11) 0.0243(11) -0.0058(9) -0.0044(9) -0.0034(9)
C5_3 0.0229(11) 0.0246(11) 0.0221(10) -0.0056(9) -0.0036(9) -0.0057(9)
C6_3 0.0238(11) 0.0230(11) 0.0256(11) -0.0042(9) -0.0046(9) -0.0059(9)
C7_3 0.0231(11) 0.0281(12) 0.0230(11) -0.0069(9) -0.0035(9) -0.0044(9)
C8_3 0.0238(11) 0.0324(13) 0.0235(11) -0.0078(9) -0.0048(9) -0.0011(10)
C9_3 0.0323(13) 0.0325(13) 0.0252(12) -0.0091(10) -0.0049(10) 0.0014(10)
C10_3 0.0410(16) 0.0359(15) 0.0356(14) -0.0111(12) -0.0024(12) 0.0066(12)
C11_3 0.0372(16) 0.0523(19) 0.0390(16) -0.0156(14) -0.0019(13) 0.0118(14)
C12_3 0.0261(13) 0.062(2) 0.0350(15) -0.0161(14) 0.0005(11) -0.0019(13)
C13_3 0.0259(12) 0.0476(16) 0.0282(13) -0.0109(11) -0.0019(10) -0.0051(11)
C14_3 0.0256(12) 0.0341(13) 0.0277(12) -0.0019(10) -0.0050(10) -0.0087(10)
C15_3 0.0303(13) 0.0401(15) 0.0302(13) -0.0038(11) -0.0053(10) -0.0115(11)
C16_3 0.0412(16) 0.0495(17) 0.0380(15) -0.0030(13) -0.0134(13) -0.0186(14)
C17_3 0.0372(16) 0.059(2) 0.0516(19) -0.0010(15) -0.0131(14) -0.0249(15)
C18_3 0.0336(15) 0.064(2) 0.0487(18) -0.0047(16) -0.0005(13) -0.0221(15)
C19_3 0.0315(14) 0.0537(18) 0.0347(14) -0.0045(13) 0.0005(11) -0.0152(13)
C20_3 0.0292(12) 0.0342(13) 0.0241(11) -0.0029(10) -0.0048(10) -0.0083(10)
C21_3 0.0415(15) 0.0374(15) 0.0307(13) -0.0083(11) -0.0014(12) -0.0066(12)
C22_3 0.061(2) 0.0472(18) 0.0310(14) -0.0120(13) -0.0003(14) -0.0126(15)
C23_3 0.080(3) 0.0501(19) 0.0274(14) -0.0005(13) -0.0127(15) -0.0210(18)
C24_3 0.071(2) 0.0367(16) 0.0369(16) 0.0007(13) -0.0218(16) -0.0052(15)
C25_3 0.0409(15) 0.0327(14) 0.0330(14) -0.0045(11) -0.0122(12) -0.0025(12)
C26_3 0.0226(11) 0.0299(12) 0.0291(12) -0.0066(10) 0.0036(9) -0.0062(9)
C27_3 0.0284(13) 0.0346(14) 0.0428(15) -0.0082(12) -0.0079(11) -0.0053(11)
C28_3 0.0361(15) 0.0419(16) 0.0531(18) -0.0099(14) -0.0049(13) -0.0160(13)
C29_3 0.0411(16) 0.0341(15) 0.0479(17) -0.0043(13) 0.0044(13) -0.0123(12)
C30_3 0.0440(16) 0.0320(14) 0.0359(15) 0.0000(11) 0.0006(12) -0.0041(12)
C31_3 0.0365(14) 0.0328(13) 0.0296(13) -0.0041(10) -0.0018(11) -0.0052(11)
S1_4 0.0402(4) 0.0414(4) 0.0366(4) -0.0086(3) -0.0073(3) -0.0138(3)
S2_4 0.0315(3) 0.0312(3) 0.0340(3) -0.0033(3) -0.0084(3) -0.0085(3)
F1_4 0.094(2) 0.136(3) 0.090(2) -0.079(2) 0.0177(17) -0.025(2)
F2_4 0.100(2) 0.145(3) 0.0414(13) 0.0045(15) 0.0062(13) -0.064(2)
F3_4 0.0408(12) 0.135(3) 0.0706(16) -0.0335(16) -0.0018(11) -0.0120(14)
F4_4 0.0422(11) 0.0464(11) 0.0794(15) -0.0183(10) -0.0149(10) 0.0092(9)
F5_4 0.0368(9) 0.0487(11) 0.0583(12) -0.0093(9) 0.0024(8) -0.0152(8)
F6_4 0.0529(12) 0.0713(14) 0.0431(11) -0.0234(10) -0.0032(9) -0.0060(10)
O1_4 0.0813(18) 0.0358(12) 0.0462(13) -0.0046(10) -0.0049(12) -0.0207(12)
O2_4 0.0511(14) 0.0711(17) 0.0550(15) -0.0098(13) -0.0217(12) -0.0223(13)
O3_4 0.0342(10) 0.0384(11) 0.0359(10) -0.0027(8) -0.0033(8) -0.0011(8)
O4_4 0.0573(14) 0.0411(12) 0.0542(14) -0.0057(10) -0.0136(11) -0.0234(11)
N1_4 0.0504(15) 0.0338(12) 0.0339(12) 0.0009(10) -0.0135(11) -0.0115(11)
C1_4 0.050(2) 0.098(3) 0.0398(18) -0.019(2) 0.0035(15) -0.026(2)
C2_4 0.0342(14) 0.0384(15) 0.0459(17) -0.0116(13) -0.0063(12) -0.0024(12)
S1_5 0.0388(5) 0.0280(4) 0.0484(5) -0.0032(4) -0.0038(4) -0.0075(4)
S2_5 0.0365(4) 0.0368(4) 0.0513(5) -0.0128(4) 0.0049(4) -0.0088(3)
F1_5 0.0625(15) 0.0636(16) 0.0695(15) -0.0003(13) -0.0320(12) -0.0112(13)
F2_5 0.095(2) 0.0459(14) 0.169(3) 0.0066(18) -0.066(2) -0.0313(14)
F3_5 0.0699(19) 0.139(3) 0.0612(17) 0.0141(18) -0.0035(14) -0.065(2)
F4_5 0.118(2) 0.096(2) 0.0474(13) 0.0013(13) -0.0087(14) -0.0621(19)
F5_5 0.0427(13) 0.159(3) 0.0609(16) -0.0441(19) 0.0132(11) -0.0264(16)
F6_5 0.0865(19) 0.095(2) 0.0452(13) -0.0273(13) -0.0039(12) -0.0305(16)
O1_5 0.085(2) 0.0427(15) 0.0546(16) -0.0151(12) 0.0130(15) -0.0062(14)
O2_5 0.0455(13) 0.0343(12) 0.0719(17) 0.0028(11) -0.0215(12) -0.0068(10)
O3_5 0.0372(14) 0.0555(17) 0.114(3) -0.0339(17) -0.0123(16) -0.0095(12)
O4_5 0.086(2) 0.0356(13) 0.0648(18) -0.0164(12) 0.0074(15) -0.0102(13)
N1_5 0.0432(14) 0.0303(12) 0.0395(13) -0.0037(10) -0.0007(11) -0.0045(10)
C1_5 0.056(2) 0.0487(19) 0.064(2) 0.0034(16) -0.0256(17) -0.0189(16)
C2_5 0.059(2) 0.083(3) 0.0404(17) -0.0162(18) -0.0020(16) -0.028(2)
S1B_5 0.050(4) 0.044(4) 0.053(4) -0.006(4) -0.009(4) -0.004(4)
S2B_5 0.040(4) 0.052(4) 0.041(4) -0.015(4) -0.013(4) -0.011(4)
F1B_5 0.073(10) 0.058(10) 0.097(10) 0.009(10) -0.032(10) -0.011(10)
F2B_5 0.059(10) 0.068(10) 0.085(10) 0.015(10) -0.018(10) -0.045(9)
F3B_5 0.058(10) 0.053(10) 0.048(10) -0.031(9) -0.012(9) -0.026(9)
F4B_5 0.082(10) 0.089(10) 0.047(10) -0.019(10) -0.003(10) -0.029(10)
F5B_5 0.063(10) 0.098(10) 0.055(10) -0.019(10) -0.004(9) -0.036(10)
F6B_5 0.075(9) 0.097(9) 0.066(9) -0.018(9) 0.003(9) -0.020(9)
O1B_5 0.049(10) 0.043(10) 0.052(10) -0.018(9) 0.005(9) -0.008(9)
O2B_5 0.063(11) 0.049(12) 0.059(12) -0.004(11) 0.009(11) -0.004(11)
O3B_5 0.036(13) 0.050(13) 0.078(14) -0.022(13) -0.006(13) -0.009(12)
O4B_5 0.058(9) 0.056(9) 0.068(9) -0.013(9) 0.002(9) -0.011(9)
N1B_5 0.044(5) 0.040(5) 0.047(5) -0.006(5) -0.009(5) -0.006(5)
C1B_5 0.055(5) 0.050(5) 0.066(5) -0.001(5) -0.018(5) -0.018(5)
C2B_5 0.056(5) 0.074(5) 0.047(5) -0.017(5) -0.003(5) -0.023(5)
S1_6 0.0310(16) 0.0310(16) 0.039(2) -0.0044(15) -0.0103(15) -0.0146(13)
S2_6 0.056(2) 0.0391(14) 0.0299(13) -0.0072(10) -0.0041(16) -0.0129(16)
F1_6 0.049(4) 0.031(3) 0.058(4) 0.000(3) 0.003(4) -0.002(3)
F2_6 0.061(5) 0.061(5) 0.046(4) -0.020(4) 0.000(4) -0.015(4)
F3_6 0.040(3) 0.051(4) 0.051(5) -0.015(4) -0.009(4) -0.013(3)
F4_6 0.087(5) 0.049(4) 0.060(5) -0.018(4) -0.004(4) 0.000(4)
F5_6 0.079(5) 0.077(5) 0.048(4) -0.025(4) -0.005(4) 0.001(4)
F6_6 0.065(4) 0.085(5) 0.087(5) -0.018(5) 0.005(4) -0.006(5)
O1_6 0.039(4) 0.043(4) 0.036(5) -0.004(4) -0.008(4) -0.018(3)
O2_6 0.036(4) 0.037(4) 0.049(4) 0.005(3) -0.012(3) -0.014(3)
O3_6 0.082(5) 0.042(4) 0.042(4) -0.003(3) 0.009(4) -0.025(4)
O4_6 0.061(4) 0.066(5) 0.035(4) -0.012(4) -0.026(3) 0.005(4)
N1_6 0.046(3) 0.045(3) 0.038(2) -0.009(2) -0.006(2) -0.016(2)
C1_6 0.045(3) 0.040(3) 0.045(3) -0.012(3) -0.006(3) -0.014(3)
C2_6 0.068(3) 0.057(3) 0.048(3) -0.025(3) 0.004(3) -0.012(3)
S1B_6 0.036(2) 0.031(2) 0.045(2) -0.0103(18) -0.0111(17) -0.0053(17)
S2B_6 0.058(2) 0.045(2) 0.0316(16) -0.0106(16) -0.009(2) -0.010(2)
F1B_6 0.074(4) 0.040(3) 0.067(4) -0.011(4) -0.002(4) -0.004(3)
F2B_6 0.069(4) 0.071(4) 0.039(3) -0.014(3) -0.003(3) -0.003(3)
F3B_6 0.040(3) 0.060(4) 0.049(4) -0.020(3) -0.009(3) -0.002(3)
F4B_6 0.070(4) 0.055(4) 0.068(4) -0.027(3) -0.001(4) -0.012(3)
F5B_6 0.073(5) 0.083(5) 0.064(4) -0.038(4) -0.011(4) -0.001(4)
F6B_6 0.064(4) 0.066(4) 0.078(5) -0.046(4) -0.010(4) 0.010(4)
O1B_6 0.051(4) 0.042(4) 0.048(5) 0.000(4) -0.019(4) -0.026(3)
O2B_6 0.037(3) 0.029(3) 0.048(4) 0.003(3) -0.005(3) -0.008(2)
O3B_6 0.067(4) 0.070(4) 0.043(4) -0.020(3) -0.007(3) -0.016(4)
O4B_6 0.059(4) 0.073(5) 0.042(4) 0.001(4) -0.022(4) 0.005(4)
N1B_6 0.045(2) 0.039(2) 0.038(2) -0.006(2) -0.007(2) -0.012(2)
C1B_6 0.046(3) 0.043(3) 0.044(3) -0.011(3) -0.007(3) -0.012(3)
C2B_6 0.066(3) 0.057(3) 0.046(3) -0.029(3) 0.000(3) -0.013(3)
S1C_6 0.039(2) 0.035(2) 0.045(3) -0.008(2) -0.011(2) -0.011(2)
S2C_6 0.058(3) 0.045(3) 0.044(2) -0.020(2) -0.014(2) -0.007(2)
F1C_6 0.051(5) 0.038(5) 0.052(5) -0.016(4) -0.001(4) -0.026(4)
F2C_6 0.047(4) 0.049(5) 0.054(5) -0.012(4) -0.002(4) -0.014(4)
F3C_6 0.061(5) 0.048(5) 0.063(5) -0.008(4) -0.008(5) -0.003(4)
F4C_6 0.050(4) 0.058(5) 0.066(5) -0.021(4) -0.013(4) -0.004(4)
F5C_6 0.059(5) 0.046(4) 0.059(5) -0.025(4) -0.023(4) -0.020(4)
F6C_6 0.079(6) 0.060(5) 0.060(5) -0.021(4) 0.010(5) -0.008(5)
O1C_6 0.045(5) 0.053(5) 0.061(6) -0.011(5) -0.001(5) -0.027(4)
O2C_6 0.066(6) 0.057(5) 0.052(5) -0.004(5) -0.022(5) 0.006(5)
O3C_6 0.070(5) 0.074(6) 0.066(5) -0.025(5) -0.013(5) -0.002(5)
O4C_6 0.084(5) 0.053(5) 0.050(5) -0.007(5) -0.013(5) 0.005(5)
N1C_6 0.047(3) 0.043(3) 0.038(3) -0.009(2) -0.008(3) -0.015(3)
C1C_6 0.045(3) 0.041(3) 0.045(3) -0.011(3) -0.007(3) -0.013(3)
C2C_6 0.064(3) 0.055(3) 0.046(3) -0.026(3) -0.002(3) -0.017(3)
S1D_6 0.044(2) 0.042(2) 0.042(2) -0.005(2) -0.0119(19) -0.016(2)
S2D_6 0.062(3) 0.050(3) 0.048(2) -0.011(2) -0.012(2) -0.013(2)
F1D_6 0.059(5) 0.043(5) 0.051(5) -0.015(5) -0.006(5) -0.010(5)
F2D_6 0.052(5) 0.047(5) 0.050(5) -0.008(5) 0.000(5) -0.022(5)
F3D_6 0.051(5) 0.059(5) 0.056(5) -0.007(5) -0.012(5) -0.006(5)
F4D_6 0.049(5) 0.041(5) 0.043(6) -0.015(5) -0.016(5) -0.005(5)
F5D_6 0.066(5) 0.060(5) 0.060(5) -0.031(5) 0.005(5) -0.009(5)
F6D_6 0.074(5) 0.073(6) 0.060(5) -0.029(5) 0.003(5) -0.006(5)
O1D_6 0.044(6) 0.049(6) 0.047(6) -0.001(6) -0.019(5) -0.011(5)
O2D_6 0.059(6) 0.048(5) 0.050(5) -0.005(5) 0.003(5) -0.025(5)
O3D_6 0.079(7) 0.066(6) 0.064(6) -0.006(6) -0.007(6) -0.012(6)
O4D_6 0.057(6) 0.060(6) 0.043(6) -0.004(6) -0.026(5) -0.018(5)
N1D_6 0.049(3) 0.043(3) 0.039(3) -0.010(3) -0.008(3) -0.013(3)
C1D_6 0.046(3) 0.043(3) 0.046(3) -0.011(3) -0.007(3) -0.012(3)
C2D_6 0.063(4) 0.058(4) 0.047(4) -0.024(3) -0.006(3) -0.010(3)
S1E_6 0.039(3) 0.040(3) 0.045(3) -0.010(3) -0.009(3) -0.013(3)
S2E_6 0.056(3) 0.046(3) 0.041(3) -0.014(3) -0.012(3) -0.011(3)
F1E_6 0.053(7) 0.044(7) 0.046(7) -0.016(6) -0.006(7) -0.013(7)
F2E_6 0.048(5) 0.047(5) 0.049(5) -0.008(5) -0.005(5) -0.011(5)
F3E_6 0.052(5) 0.049(5) 0.051(5) -0.013(5) -0.005(5) -0.013(5)
F4E_6 0.064(6) 0.053(6) 0.054(6) -0.012(6) -0.008(6) -0.011(6)
F5E_6 0.069(6) 0.056(6) 0.055(6) -0.024(6) -0.004(6) -0.007(6)
F6E_6 0.061(6) 0.051(6) 0.051(6) -0.028(6) 0.001(6) -0.016(6)
O1E_6 0.043(6) 0.038(6) 0.041(6) -0.002(6) -0.009(6) -0.017(6)
O2E_6 0.054(9) 0.042(9) 0.060(9) -0.007(9) -0.003(9) -0.013(9)
O3E_6 0.059(8) 0.056(8) 0.045(8) -0.016(8) -0.014(8) -0.011(8)
O4E_6 0.063(6) 0.058(6) 0.045(6) -0.012(6) -0.014(6) -0.004(6)
N1E_6 0.053(3) 0.045(3) 0.040(3) -0.011(3) -0.010(3) -0.012(3)
C1E_6 0.045(3) 0.042(3) 0.046(3) -0.010(3) -0.008(3) -0.012(3)
C2E_6 0.060(3) 0.051(3) 0.044(3) -0.017(3) -0.007(3) -0.012(3)
 
_geom_special_details
;
 All esds (except the esd in the dihedral angle between two l.s. planes)
 are estimated using the full covariance matrix.  The cell esds are taken
 into account individually in the estimation of esds in distances, angles
 and torsion angles; correlations between esds in cell parameters are only
 used when they are defined by crystal symmetry.  An approximate (isotropic)
 treatment of cell esds is used for estimating esds involving l.s. planes.
;
 
loop_
 _geom_bond_atom_site_label_1
 _geom_bond_atom_site_label_2
 _geom_bond_distance
 _geom_bond_site_symmetry_2
 _geom_bond_publ_flag
P1_1 C20_1 1.781(3) . ?
P1_1 C14_1 1.791(3) . ?
P1_1 C1_1 1.795(3) . ?
P1_1 C26_1 1.797(3) . ?
O1_1 C4_1 1.358(3) . ?
O1_1 C9_1 1.387(4) . ?
O2_1 C7_1 1.229(3) . ?
C1_1 C6_1 1.384(4) . ?
C1_1 C2_1 1.415(4) . ?
C2_1 C3_1 1.367(4) . ?
C2_1 H2_1 0.9500 . ?
C3_1 C4_1 1.400(4) . ?
C3_1 H3_1 0.9500 . ?
C4_1 C5_1 1.393(4) . ?
C5_1 C6_1 1.397(3) . ?
C5_1 C7_1 1.474(4) . ?
C6_1 H6_1 0.9500 . ?
C7_1 C8_1 1.464(4) . ?
C8_1 C9_1 1.394(4) . ?
C8_1 C13_1 1.403(4) . ?
C9_1 C10_1 1.389(4) . ?
C10_1 C11_1 1.380(5) . ?
C10_1 H10_1 0.9500 . ?
C11_1 C12_1 1.400(5) . ?
C11_1 H11_1 0.9500 . ?
C12_1 C13_1 1.378(4) . ?
C12_1 H12_1 0.9500 . ?
C13_1 H13_1 0.9500 . ?
C14_1 C19_1 1.385(4) . ?
C14_1 C15_1 1.397(4) . ?
C15_1 C16_1 1.383(4) . ?
C15_1 H15_1 0.9500 . ?
C16_1 C17_1 1.375(5) . ?
C16_1 H16_1 0.9500 . ?
C17_1 C18_1 1.375(5) . ?
C17_1 H17_1 0.9500 . ?
C18_1 C19_1 1.397(4) . ?
C18_1 H18_1 0.9500 . ?
C19_1 H19_1 0.9500 . ?
C20_1 C21_1 1.389(4) . ?
C20_1 C25_1 1.394(4) . ?
C21_1 C22_1 1.387(4) . ?
C21_1 H21_1 0.9500 . ?
C22_1 C23_1 1.378(5) . ?
C22_1 H22_1 0.9500 . ?
C23_1 C24_1 1.377(5) . ?
C23_1 H23_1 0.9500 . ?
C24_1 C25_1 1.383(4) . ?
C24_1 H24_1 0.9500 . ?
C25_1 H25_1 0.9500 . ?
C26_1 C27_1 1.391(4) . ?
C26_1 C31_1 1.392(4) . ?
C27_1 C28_1 1.389(4) . ?
C27_1 H27_1 0.9500 . ?
C28_1 C29_1 1.375(5) . ?
C28_1 H28_1 0.9500 . ?
C29_1 C30_1 1.374(5) . ?
C29_1 H29_1 0.9500 . ?
C30_1 C31_1 1.385(4) . ?
C30_1 H30_1 0.9500 . ?
C31_1 H31_1 0.9500 . ?
P1_2 C1_2 1.786(3) . ?
P1_2 C14_2 1.795(3) . ?
P1_2 C26_2 1.796(3) . ?
P1_2 C20_2 1.800(3) . ?
O1_2 C4_2 1.360(3) . ?
O1_2 C9_2 1.375(3) . ?
O2_2 C7_2 1.225(3) . ?
C1_2 C6_2 1.391(4) . ?
C1_2 C2_2 1.417(3) . ?
C2_2 C3_2 1.368(4) . ?
C2_2 H2_2 0.9500 . ?
C3_2 C4_2 1.400(4) . ?
C3_2 H3_2 0.9500 . ?
C4_2 C5_2 1.395(4) . ?
C5_2 C6_2 1.394(4) . ?
C5_2 C7_2 1.473(4) . ?
C6_2 H6_2 0.9500 . ?
C7_2 C8_2 1.465(4) . ?
C8_2 C9_2 1.395(4) . ?
C8_2 C13_2 1.417(4) . ?
C9_2 C10_2 1.395(4) . ?
C10_2 C11_2 1.378(5) . ?
C10_2 H10_2 0.9500 . ?
C11_2 C12_2 1.395(5) . ?
C11_2 H11_2 0.9500 . ?
C12_2 C13_2 1.369(5) . ?
C12_2 H12_2 0.9500 . ?
C13_2 H13_2 0.9500 . ?
C14_2 C19_2 1.393(4) . ?
C14_2 C15_2 1.396(4) . ?
C15_2 C16_2 1.395(5) . ?
C15_2 H15_2 0.9500 . ?
C16_2 C17_2 1.377(5) . ?
C16_2 H16_2 0.9500 . ?
C17_2 C18_2 1.374(5) . ?
C17_2 H17_2 0.9500 . ?
C18_2 C19_2 1.382(4) . ?
C18_2 H18_2 0.9500 . ?
C19_2 H19_2 0.9500 . ?
C20_2 C21_2 1.386(4) . ?
C20_2 C25_2 1.392(4) . ?
C21_2 C22_2 1.386(4) . ?
C21_2 H21_2 0.9500 . ?
C22_2 C23_2 1.384(5) . ?
C22_2 H22_2 0.9500 . ?
C23_2 C24_2 1.374(5) . ?
C23_2 H23_2 0.9500 . ?
C24_2 C25_2 1.388(4) . ?
C24_2 H24_2 0.9500 . ?
C25_2 H25_2 0.9500 . ?
C26_2 C31_2 1.396(4) . ?
C26_2 C27_2 1.397(4) . ?
C27_2 C28_2 1.391(4) . ?
C27_2 H27_2 0.9500 . ?
C28_2 C29_2 1.391(5) . ?
C28_2 H28_2 0.9500 . ?
C29_2 C30_2 1.383(5) . ?
C29_2 H29_2 0.9500 . ?
C30_2 C31_2 1.391(4) . ?
C30_2 H30_2 0.9500 . ?
C31_2 H31_2 0.9500 . ?
P1_3 C1_3 1.786(3) . ?
P1_3 C14_3 1.787(3) . ?
P1_3 C20_3 1.792(3) . ?
P1_3 C26_3 1.793(3) . ?
O1_3 C4_3 1.358(3) . ?
O1_3 C9_3 1.379(3) . ?
O2_3 C7_3 1.230(3) . ?
C1_3 C6_3 1.388(3) . ?
C1_3 C2_3 1.414(3) . ?
C2_3 C3_3 1.370(4) . ?
C2_3 H2_3 0.9500 . ?
C3_3 C4_3 1.404(4) . ?
C3_3 H3_3 0.9500 . ?
C4_3 C5_3 1.392(3) . ?
C5_3 C6_3 1.395(3) . ?
C5_3 C7_3 1.475(3) . ?
C6_3 H6_3 0.9500 . ?
C7_3 C8_3 1.459(3) . ?
C8_3 C9_3 1.394(4) . ?
C8_3 C13_3 1.407(4) . ?
C9_3 C10_3 1.390(4) . ?
C10_3 C11_3 1.382(5) . ?
C10_3 H10_3 0.9500 . ?
C11_3 C12_3 1.393(5) . ?
C11_3 H11_3 0.9500 . ?
C12_3 C13_3 1.380(4) . ?
C12_3 H12_3 0.9500 . ?
C13_3 H13_3 0.9500 . ?
C14_3 C15_3 1.398(4) . ?
C14_3 C19_3 1.398(4) . ?
C15_3 C16_3 1.381(4) . ?
C15_3 H15_3 0.9500 . ?
C16_3 C17_3 1.391(5) . ?
C16_3 H16_3 0.9500 . ?
C17_3 C18_3 1.373(5) . ?
C17_3 H17_3 0.9500 . ?
C18_3 C19_3 1.390(4) . ?
C18_3 H18_3 0.9500 . ?
C19_3 H19_3 0.9500 . ?
C20_3 C25_3 1.392(4) . ?
C20_3 C21_3 1.396(4) . ?
C21_3 C22_3 1.381(4) . ?
C21_3 H21_3 0.9500 . ?
C22_3 C23_3 1.390(5) . ?
C22_3 H22_3 0.9500 . ?
C23_3 C24_3 1.370(5) . ?
C23_3 H23_3 0.9500 . ?
C24_3 C25_3 1.387(4) . ?
C24_3 H24_3 0.9500 . ?
C25_3 H25_3 0.9500 . ?
C26_3 C27_3 1.391(4) . ?
C26_3 C31_3 1.410(4) . ?
C27_3 C28_3 1.389(4) . ?
C27_3 H27_3 0.9500 . ?
C28_3 C29_3 1.384(5) . ?
C28_3 H28_3 0.9500 . ?
C29_3 C30_3 1.390(5) . ?
C29_3 H29_3 0.9500 . ?
C30_3 C31_3 1.383(4) . ?
C30_3 H30_3 0.9500 . ?
C31_3 H31_3 0.9500 . ?
S1_4 O2_4 1.425(2) . ?
S1_4 O1_4 1.435(2) . ?
S1_4 N1_4 1.573(3) . ?
S1_4 C1_4 1.823(4) . ?
S2_4 O3_4 1.425(2) . ?
S2_4 O4_4 1.425(2) . ?
S2_4 N1_4 1.568(2) . ?
S2_4 C2_4 1.832(3) . ?
F1_4 C1_4 1.318(5) . ?
F2_4 C1_4 1.336(5) . ?
F3_4 C1_4 1.312(4) . ?
F4_4 C2_4 1.331(3) . ?
F5_4 C2_4 1.332(4) . ?
F6_4 C2_4 1.333(4) . ?
S1_5 O1_5 1.424(3) . ?
S1_5 O2_5 1.428(3) . ?
S1_5 N1_5 1.574(3) . ?
S1_5 C1_5 1.824(4) . ?
S2_5 O3_5 1.418(3) . ?
S2_5 O4_5 1.432(3) . ?
S2_5 N1_5 1.567(3) . ?
S2_5 C2_5 1.827(4) . ?
F1_5 C1_5 1.335(4) . ?
F2_5 C1_5 1.318(5) . ?
F3_5 C1_5 1.328(5) . ?
F4_5 C2_5 1.304(5) . ?
F5_5 C2_5 1.325(5) . ?
F6_5 C2_5 1.337(5) . ?
S1B_5 O1B_5 1.421(15) . ?
S1B_5 O2B_5 1.425(15) . ?
S1B_5 N1B_5 1.561(14) . ?
S1B_5 C1B_5 1.825(14) . ?
S2B_5 O3B_5 1.427(15) . ?
S2B_5 O4B_5 1.461(15) . ?
S2B_5 N1B_5 1.528(14) . ?
S2B_5 C2B_5 1.825(14) . ?
F1B_5 C1B_5 1.341(15) . ?
F2B_5 C1B_5 1.324(15) . ?
F3B_5 C1B_5 1.323(15) . ?
F4B_5 C2B_5 1.305(15) . ?
F5B_5 C2B_5 1.343(16) . ?
F6B_5 C2B_5 1.351(16) . ?
S1_6 O1_6 1.416(10) . ?
S1_6 O2_6 1.454(9) . ?
S1_6 N1_6 1.582(10) . ?
S1_6 C1_6 1.831(11) . ?
S2_6 O3_6 1.408(8) . ?
S2_6 O4_6 1.482(9) . ?
S2_6 N1_6 1.545(10) . ?
S2_6 C2_6 1.805(10) . ?
F1_6 C1_6 1.331(12) . ?
F2_6 C1_6 1.325(12) . ?
F3_6 C1_6 1.316(12) . ?
F4_6 C2_6 1.257(12) . ?
F5_6 C2_6 1.369(12) . ?
F6_6 C2_6 1.315(12) . ?
S1B_6 O2B_6 1.430(10) . ?
S1B_6 O1B_6 1.433(10) . ?
S1B_6 N1B_6 1.559(10) . ?
S1B_6 C1B_6 1.828(10) . ?
S2B_6 O4B_6 1.431(9) . ?
S2B_6 O3B_6 1.446(10) . ?
S2B_6 N1B_6 1.540(9) . ?
S2B_6 C2B_6 1.817(10) . ?
F1B_6 C1B_6 1.341(11) . ?
F2B_6 C1B_6 1.324(11) . ?
F3B_6 C1B_6 1.326(11) . ?
F4B_6 C2B_6 1.313(12) . ?
F5B_6 C2B_6 1.348(12) . ?
F6B_6 C2B_6 1.310(12) . ?
S1C_6 O2C_6 1.418(12) . ?
S1C_6 O1C_6 1.421(12) . ?
S1C_6 N1C_6 1.558(12) . ?
S1C_6 C1C_6 1.829(12) . ?
S2C_6 O3C_6 1.454(12) . ?
S2C_6 O4C_6 1.455(12) . ?
S2C_6 N1C_6 1.522(11) . ?
S2C_6 C2C_6 1.857(11) . ?
F1C_6 C1C_6 1.335(14) . ?
F2C_6 C1C_6 1.324(13) . ?
F3C_6 C1C_6 1.325(14) . ?
F4C_6 C2C_6 1.333(13) . ?
F5C_6 C2C_6 1.363(14) . ?
F6C_6 C2C_6 1.380(13) . ?
S1D_6 O1D_6 1.422(12) . ?
S1D_6 O2D_6 1.432(12) . ?
S1D_6 N1D_6 1.552(12) . ?
S1D_6 C1D_6 1.830(12) . ?
S2D_6 O3D_6 1.432(13) . ?
S2D_6 O4D_6 1.454(13) . ?
S2D_6 N1D_6 1.525(12) . ?
S2D_6 C2D_6 1.825(12) . ?
F1D_6 C1D_6 1.329(14) . ?
F2D_6 C1D_6 1.328(14) . ?
F3D_6 C1D_6 1.319(14) . ?
F4D_6 C2D_6 1.311(14) . ?
F5D_6 C2D_6 1.339(14) . ?
F6D_6 C2D_6 1.383(15) . ?
S1E_6 O1E_6 1.411(14) . ?
S1E_6 O2E_6 1.433(14) . ?
S1E_6 N1E_6 1.546(14) . ?
S1E_6 C1E_6 1.832(14) . ?
S2E_6 O3E_6 1.438(15) . ?
S2E_6 O4E_6 1.457(15) . ?
S2E_6 N1E_6 1.502(14) . ?
S2E_6 C2E_6 1.821(14) . ?
F1E_6 C1E_6 1.325(15) . ?
F2E_6 C1E_6 1.333(15) . ?
F3E_6 C1E_6 1.331(15) . ?
F4E_6 C2E_6 1.307(15) . ?
F5E_6 C2E_6 1.352(16) . ?
F6E_6 C2E_6 1.343(15) . ?
 
loop_
 _geom_angle_atom_site_label_1
 _geom_angle_atom_site_label_2
 _geom_angle_atom_site_label_3
 _geom_angle
 _geom_angle_site_symmetry_1
 _geom_angle_site_symmetry_3
 _geom_angle_publ_flag
C20_1 P1_1 C14_1 106.83(13) . . ?
C20_1 P1_1 C1_1 113.35(12) . . ?
C14_1 P1_1 C1_1 108.18(12) . . ?
C20_1 P1_1 C26_1 110.48(13) . . ?
C14_1 P1_1 C26_1 111.06(12) . . ?
C1_1 P1_1 C26_1 106.96(12) . . ?
C4_1 O1_1 C9_1 118.8(2) . . ?
C6_1 C1_1 C2_1 119.5(2) . . ?
C6_1 C1_1 P1_1 119.3(2) . . ?
C2_1 C1_1 P1_1 121.0(2) . . ?
C3_1 C2_1 C1_1 120.4(3) . . ?
C3_1 C2_1 H2_1 119.8 . . ?
C1_1 C2_1 H2_1 119.8 . . ?
C2_1 C3_1 C4_1 119.6(3) . . ?
C2_1 C3_1 H3_1 120.2 . . ?
C4_1 C3_1 H3_1 120.2 . . ?
O1_1 C4_1 C5_1 123.0(2) . . ?
O1_1 C4_1 C3_1 116.1(2) . . ?
C5_1 C4_1 C3_1 120.9(2) . . ?
C4_1 C5_1 C6_1 119.0(2) . . ?
C4_1 C5_1 C7_1 120.5(2) . . ?
C6_1 C5_1 C7_1 120.4(2) . . ?
C1_1 C6_1 C5_1 120.5(2) . . ?
C1_1 C6_1 H6_1 119.8 . . ?
C5_1 C6_1 H6_1 119.8 . . ?
O2_1 C7_1 C8_1 123.2(2) . . ?
O2_1 C7_1 C5_1 122.1(2) . . ?
C8_1 C7_1 C5_1 114.7(2) . . ?
C9_1 C8_1 C13_1 118.5(3) . . ?
C9_1 C8_1 C7_1 120.2(3) . . ?
C13_1 C8_1 C7_1 121.3(3) . . ?
O1_1 C9_1 C10_1 115.5(3) . . ?
O1_1 C9_1 C8_1 122.8(2) . . ?
C10_1 C9_1 C8_1 121.7(3) . . ?
C11_1 C10_1 C9_1 118.6(3) . . ?
C11_1 C10_1 H10_1 120.7 . . ?
C9_1 C10_1 H10_1 120.7 . . ?
C10_1 C11_1 C12_1 121.0(3) . . ?
C10_1 C11_1 H11_1 119.5 . . ?
C12_1 C11_1 H11_1 119.5 . . ?
C13_1 C12_1 C11_1 119.7(3) . . ?
C13_1 C12_1 H12_1 120.1 . . ?
C11_1 C12_1 H12_1 120.1 . . ?
C12_1 C13_1 C8_1 120.4(3) . . ?
C12_1 C13_1 H13_1 119.8 . . ?
C8_1 C13_1 H13_1 119.8 . . ?
C19_1 C14_1 C15_1 120.4(3) . . ?
C19_1 C14_1 P1_1 122.1(2) . . ?
C15_1 C14_1 P1_1 117.6(2) . . ?
C16_1 C15_1 C14_1 119.7(3) . . ?
C16_1 C15_1 H15_1 120.2 . . ?
C14_1 C15_1 H15_1 120.2 . . ?
C17_1 C16_1 C15_1 120.1(3) . . ?
C17_1 C16_1 H16_1 119.9 . . ?
C15_1 C16_1 H16_1 119.9 . . ?
C18_1 C17_1 C16_1 120.4(3) . . ?
C18_1 C17_1 H17_1 119.8 . . ?
C16_1 C17_1 H17_1 119.8 . . ?
C17_1 C18_1 C19_1 120.6(3) . . ?
C17_1 C18_1 H18_1 119.7 . . ?
C19_1 C18_1 H18_1 119.7 . . ?
C14_1 C19_1 C18_1 118.8(3) . . ?
C14_1 C19_1 H19_1 120.6 . . ?
C18_1 C19_1 H19_1 120.6 . . ?
C21_1 C20_1 C25_1 119.7(3) . . ?
C21_1 C20_1 P1_1 122.8(2) . . ?
C25_1 C20_1 P1_1 117.5(2) . . ?
C22_1 C21_1 C20_1 119.6(3) . . ?
C22_1 C21_1 H21_1 120.2 . . ?
C20_1 C21_1 H21_1 120.2 . . ?
C23_1 C22_1 C21_1 120.3(3) . . ?
C23_1 C22_1 H22_1 119.9 . . ?
C21_1 C22_1 H22_1 119.9 . . ?
C24_1 C23_1 C22_1 120.6(3) . . ?
C24_1 C23_1 H23_1 119.7 . . ?
C22_1 C23_1 H23_1 119.7 . . ?
C23_1 C24_1 C25_1 119.7(3) . . ?
C23_1 C24_1 H24_1 120.1 . . ?
C25_1 C24_1 H24_1 120.1 . . ?
C24_1 C25_1 C20_1 120.2(3) . . ?
C24_1 C25_1 H25_1 119.9 . . ?
C20_1 C25_1 H25_1 119.9 . . ?
C27_1 C26_1 C31_1 119.8(3) . . ?
C27_1 C26_1 P1_1 119.4(2) . . ?
C31_1 C26_1 P1_1 120.8(2) . . ?
C28_1 C27_1 C26_1 119.9(3) . . ?
C28_1 C27_1 H27_1 120.0 . . ?
C26_1 C27_1 H27_1 120.0 . . ?
C29_1 C28_1 C27_1 119.9(3) . . ?
C29_1 C28_1 H28_1 120.0 . . ?
C27_1 C28_1 H28_1 120.0 . . ?
C30_1 C29_1 C28_1 120.3(3) . . ?
C30_1 C29_1 H29_1 119.8 . . ?
C28_1 C29_1 H29_1 119.8 . . ?
C29_1 C30_1 C31_1 120.7(3) . . ?
C29_1 C30_1 H30_1 119.7 . . ?
C31_1 C30_1 H30_1 119.7 . . ?
C30_1 C31_1 C26_1 119.4(3) . . ?
C30_1 C31_1 H31_1 120.3 . . ?
C26_1 C31_1 H31_1 120.3 . . ?
C1_2 P1_2 C14_2 109.93(12) . . ?
C1_2 P1_2 C26_2 108.13(12) . . ?
C14_2 P1_2 C26_2 111.50(13) . . ?
C1_2 P1_2 C20_2 111.08(12) . . ?
C14_2 P1_2 C20_2 107.94(13) . . ?
C26_2 P1_2 C20_2 108.26(13) . . ?
C4_2 O1_2 C9_2 119.1(2) . . ?
C6_2 C1_2 C2_2 119.6(2) . . ?
C6_2 C1_2 P1_2 121.49(19) . . ?
C2_2 C1_2 P1_2 118.9(2) . . ?
C3_2 C2_2 C1_2 120.3(2) . . ?
C3_2 C2_2 H2_2 119.8 . . ?
C1_2 C2_2 H2_2 119.8 . . ?
C2_2 C3_2 C4_2 119.2(2) . . ?
C2_2 C3_2 H3_2 120.4 . . ?
C4_2 C3_2 H3_2 120.4 . . ?
O1_2 C4_2 C5_2 122.8(2) . . ?
O1_2 C4_2 C3_2 115.5(2) . . ?
C5_2 C4_2 C3_2 121.7(2) . . ?
C6_2 C5_2 C4_2 118.5(2) . . ?
C6_2 C5_2 C7_2 120.8(2) . . ?
C4_2 C5_2 C7_2 120.7(2) . . ?
C1_2 C6_2 C5_2 120.6(2) . . ?
C1_2 C6_2 H6_2 119.7 . . ?
C5_2 C6_2 H6_2 119.7 . . ?
O2_2 C7_2 C8_2 123.4(3) . . ?
O2_2 C7_2 C5_2 122.6(3) . . ?
C8_2 C7_2 C5_2 114.0(2) . . ?
C9_2 C8_2 C13_2 117.5(3) . . ?
C9_2 C8_2 C7_2 120.8(2) . . ?
C13_2 C8_2 C7_2 121.6(3) . . ?
O1_2 C9_2 C10_2 115.5(3) . . ?
O1_2 C9_2 C8_2 122.5(2) . . ?
C10_2 C9_2 C8_2 122.0(3) . . ?
C11_2 C10_2 C9_2 118.7(3) . . ?
C11_2 C10_2 H10_2 120.7 . . ?
C9_2 C10_2 H10_2 120.7 . . ?
C10_2 C11_2 C12_2 120.8(3) . . ?
C10_2 C11_2 H11_2 119.6 . . ?
C12_2 C11_2 H11_2 119.6 . . ?
C13_2 C12_2 C11_2 120.2(3) . . ?
C13_2 C12_2 H12_2 119.9 . . ?
C11_2 C12_2 H12_2 119.9 . . ?
C12_2 C13_2 C8_2 120.8(3) . . ?
C12_2 C13_2 H13_2 119.6 . . ?
C8_2 C13_2 H13_2 119.6 . . ?
C19_2 C14_2 C15_2 120.6(3) . . ?
C19_2 C14_2 P1_2 120.6(2) . . ?
C15_2 C14_2 P1_2 118.8(2) . . ?
C16_2 C15_2 C14_2 118.8(3) . . ?
C16_2 C15_2 H15_2 120.6 . . ?
C14_2 C15_2 H15_2 120.6 . . ?
C17_2 C16_2 C15_2 120.1(3) . . ?
C17_2 C16_2 H16_2 120.0 . . ?
C15_2 C16_2 H16_2 120.0 . . ?
C18_2 C17_2 C16_2 120.9(3) . . ?
C18_2 C17_2 H17_2 119.6 . . ?
C16_2 C17_2 H17_2 119.6 . . ?
C17_2 C18_2 C19_2 120.2(3) . . ?
C17_2 C18_2 H18_2 119.9 . . ?
C19_2 C18_2 H18_2 119.9 . . ?
C18_2 C19_2 C14_2 119.4(3) . . ?
C18_2 C19_2 H19_2 120.3 . . ?
C14_2 C19_2 H19_2 120.3 . . ?
C21_2 C20_2 C25_2 119.6(3) . . ?
C21_2 C20_2 P1_2 120.5(2) . . ?
C25_2 C20_2 P1_2 119.8(2) . . ?
C22_2 C21_2 C20_2 119.9(3) . . ?
C22_2 C21_2 H21_2 120.0 . . ?
C20_2 C21_2 H21_2 120.0 . . ?
C23_2 C22_2 C21_2 120.2(3) . . ?
C23_2 C22_2 H22_2 119.9 . . ?
C21_2 C22_2 H22_2 119.9 . . ?
C24_2 C23_2 C22_2 120.0(3) . . ?
C24_2 C23_2 H23_2 120.0 . . ?
C22_2 C23_2 H23_2 120.0 . . ?
C23_2 C24_2 C25_2 120.3(3) . . ?
C23_2 C24_2 H24_2 119.9 . . ?
C25_2 C24_2 H24_2 119.9 . . ?
C24_2 C25_2 C20_2 119.9(3) . . ?
C24_2 C25_2 H25_2 120.0 . . ?
C20_2 C25_2 H25_2 120.0 . . ?
C31_2 C26_2 C27_2 120.4(3) . . ?
C31_2 C26_2 P1_2 120.9(2) . . ?
C27_2 C26_2 P1_2 118.6(2) . . ?
C28_2 C27_2 C26_2 119.4(3) . . ?
C28_2 C27_2 H27_2 120.3 . . ?
C26_2 C27_2 H27_2 120.3 . . ?
C29_2 C28_2 C27_2 120.0(3) . . ?
C29_2 C28_2 H28_2 120.0 . . ?
C27_2 C28_2 H28_2 120.0 . . ?
C30_2 C29_2 C28_2 120.6(3) . . ?
C30_2 C29_2 H29_2 119.7 . . ?
C28_2 C29_2 H29_2 119.7 . . ?
C29_2 C30_2 C31_2 120.0(3) . . ?
C29_2 C30_2 H30_2 120.0 . . ?
C31_2 C30_2 H30_2 120.0 . . ?
C30_2 C31_2 C26_2 119.6(3) . . ?
C30_2 C31_2 H31_2 120.2 . . ?
C26_2 C31_2 H31_2 120.2 . . ?
C1_3 P1_3 C14_3 107.27(12) . . ?
C1_3 P1_3 C20_3 109.62(12) . . ?
C14_3 P1_3 C20_3 109.69(12) . . ?
C1_3 P1_3 C26_3 109.47(11) . . ?
C14_3 P1_3 C26_3 111.60(12) . . ?
C20_3 P1_3 C26_3 109.15(12) . . ?
C4_3 O1_3 C9_3 118.8(2) . . ?
C6_3 C1_3 C2_3 119.7(2) . . ?
C6_3 C1_3 P1_3 120.85(19) . . ?
C2_3 C1_3 P1_3 119.38(19) . . ?
C3_3 C2_3 C1_3 120.3(2) . . ?
C3_3 C2_3 H2_3 119.8 . . ?
C1_3 C2_3 H2_3 119.8 . . ?
C2_3 C3_3 C4_3 119.2(2) . . ?
C2_3 C3_3 H3_3 120.4 . . ?
C4_3 C3_3 H3_3 120.4 . . ?
O1_3 C4_3 C5_3 122.6(2) . . ?
O1_3 C4_3 C3_3 115.9(2) . . ?
C5_3 C4_3 C3_3 121.4(2) . . ?
C4_3 C5_3 C6_3 118.6(2) . . ?
C4_3 C5_3 C7_3 120.8(2) . . ?
C6_3 C5_3 C7_3 120.6(2) . . ?
C1_3 C6_3 C5_3 120.6(2) . . ?
C1_3 C6_3 H6_3 119.7 . . ?
C5_3 C6_3 H6_3 119.7 . . ?
O2_3 C7_3 C8_3 123.6(2) . . ?
O2_3 C7_3 C5_3 122.1(2) . . ?
C8_3 C7_3 C5_3 114.3(2) . . ?
C9_3 C8_3 C13_3 118.5(2) . . ?
C9_3 C8_3 C7_3 120.4(2) . . ?
C13_3 C8_3 C7_3 121.1(2) . . ?
O1_3 C9_3 C10_3 115.5(3) . . ?
O1_3 C9_3 C8_3 122.8(2) . . ?
C10_3 C9_3 C8_3 121.6(3) . . ?
C11_3 C10_3 C9_3 118.5(3) . . ?
C11_3 C10_3 H10_3 120.7 . . ?
C9_3 C10_3 H10_3 120.7 . . ?
C10_3 C11_3 C12_3 121.2(3) . . ?
C10_3 C11_3 H11_3 119.4 . . ?
C12_3 C11_3 H11_3 119.4 . . ?
C13_3 C12_3 C11_3 119.8(3) . . ?
C13_3 C12_3 H12_3 120.1 . . ?
C11_3 C12_3 H12_3 120.1 . . ?
C12_3 C13_3 C8_3 120.2(3) . . ?
C12_3 C13_3 H13_3 119.9 . . ?
C8_3 C13_3 H13_3 119.9 . . ?
C15_3 C14_3 C19_3 119.9(2) . . ?
C15_3 C14_3 P1_3 118.1(2) . . ?
C19_3 C14_3 P1_3 122.0(2) . . ?
C16_3 C15_3 C14_3 120.5(3) . . ?
C16_3 C15_3 H15_3 119.8 . . ?
C14_3 C15_3 H15_3 119.8 . . ?
C15_3 C16_3 C17_3 119.1(3) . . ?
C15_3 C16_3 H16_3 120.5 . . ?
C17_3 C16_3 H16_3 120.5 . . ?
C18_3 C17_3 C16_3 121.0(3) . . ?
C18_3 C17_3 H17_3 119.5 . . ?
C16_3 C17_3 H17_3 119.5 . . ?
C17_3 C18_3 C19_3 120.5(3) . . ?
C17_3 C18_3 H18_3 119.7 . . ?
C19_3 C18_3 H18_3 119.7 . . ?
C18_3 C19_3 C14_3 119.0(3) . . ?
C18_3 C19_3 H19_3 120.5 . . ?
C14_3 C19_3 H19_3 120.5 . . ?
C25_3 C20_3 C21_3 120.4(3) . . ?
C25_3 C20_3 P1_3 119.7(2) . . ?
C21_3 C20_3 P1_3 119.7(2) . . ?
C22_3 C21_3 C20_3 119.7(3) . . ?
C22_3 C21_3 H21_3 120.1 . . ?
C20_3 C21_3 H21_3 120.1 . . ?
C21_3 C22_3 C23_3 119.2(3) . . ?
C21_3 C22_3 H22_3 120.4 . . ?
C23_3 C22_3 H22_3 120.4 . . ?
C24_3 C23_3 C22_3 121.3(3) . . ?
C24_3 C23_3 H23_3 119.3 . . ?
C22_3 C23_3 H23_3 119.3 . . ?
C23_3 C24_3 C25_3 119.9(3) . . ?
C23_3 C24_3 H24_3 120.0 . . ?
C25_3 C24_3 H24_3 120.0 . . ?
C24_3 C25_3 C20_3 119.3(3) . . ?
C24_3 C25_3 H25_3 120.3 . . ?
C20_3 C25_3 H25_3 120.3 . . ?
C27_3 C26_3 C31_3 119.7(3) . . ?
C27_3 C26_3 P1_3 120.7(2) . . ?
C31_3 C26_3 P1_3 119.5(2) . . ?
C28_3 C27_3 C26_3 119.7(3) . . ?
C28_3 C27_3 H27_3 120.1 . . ?
C26_3 C27_3 H27_3 120.1 . . ?
C29_3 C28_3 C27_3 120.3(3) . . ?
C29_3 C28_3 H28_3 119.8 . . ?
C27_3 C28_3 H28_3 119.8 . . ?
C28_3 C29_3 C30_3 120.5(3) . . ?
C28_3 C29_3 H29_3 119.7 . . ?
C30_3 C29_3 H29_3 119.7 . . ?
C31_3 C30_3 C29_3 119.6(3) . . ?
C31_3 C30_3 H30_3 120.2 . . ?
C29_3 C30_3 H30_3 120.2 . . ?
C30_3 C31_3 C26_3 120.1(3) . . ?
C30_3 C31_3 H31_3 120.0 . . ?
C26_3 C31_3 H31_3 120.0 . . ?
O2_4 S1_4 O1_4 117.56(16) . . ?
O2_4 S1_4 N1_4 109.62(15) . . ?
O1_4 S1_4 N1_4 116.46(14) . . ?
O2_4 S1_4 C1_4 103.82(17) . . ?
O1_4 S1_4 C1_4 104.73(19) . . ?
N1_4 S1_4 C1_4 102.47(17) . . ?
O3_4 S2_4 O4_4 118.78(14) . . ?
O3_4 S2_4 N1_4 116.41(14) . . ?
O4_4 S2_4 N1_4 109.26(14) . . ?
O3_4 S2_4 C2_4 103.91(13) . . ?
O4_4 S2_4 C2_4 103.93(15) . . ?
N1_4 S2_4 C2_4 102.11(15) . . ?
S2_4 N1_4 S1_4 125.51(16) . . ?
F3_4 C1_4 F1_4 109.5(4) . . ?
F3_4 C1_4 F2_4 107.6(3) . . ?
F1_4 C1_4 F2_4 108.2(3) . . ?
F3_4 C1_4 S1_4 111.8(2) . . ?
F1_4 C1_4 S1_4 109.2(3) . . ?
F2_4 C1_4 S1_4 110.5(3) . . ?
F4_4 C2_4 F5_4 107.1(2) . . ?
F4_4 C2_4 F6_4 107.9(3) . . ?
F5_4 C2_4 F6_4 107.9(3) . . ?
F4_4 C2_4 S2_4 111.7(2) . . ?
F5_4 C2_4 S2_4 112.1(2) . . ?
F6_4 C2_4 S2_4 110.0(2) . . ?
O1_5 S1_5 O2_5 118.23(19) . . ?
O1_5 S1_5 N1_5 110.88(17) . . ?
O2_5 S1_5 N1_5 116.66(16) . . ?
O1_5 S1_5 C1_5 104.0(2) . . ?
O2_5 S1_5 C1_5 104.51(17) . . ?
N1_5 S1_5 C1_5 99.59(18) . . ?
O3_5 S2_5 O4_5 118.21(19) . . ?
O3_5 S2_5 N1_5 115.92(16) . . ?
O4_5 S2_5 N1_5 108.18(17) . . ?
O3_5 S2_5 C2_5 103.6(2) . . ?
O4_5 S2_5 C2_5 103.8(2) . . ?
N1_5 S2_5 C2_5 105.43(17) . . ?
S2_5 N1_5 S1_5 125.87(18) . . ?
F2_5 C1_5 F3_5 107.5(4) . . ?
F2_5 C1_5 F1_5 107.0(3) . . ?
F3_5 C1_5 F1_5 107.2(4) . . ?
F2_5 C1_5 S1_5 110.6(3) . . ?
F3_5 C1_5 S1_5 113.0(3) . . ?
F1_5 C1_5 S1_5 111.3(3) . . ?
F4_5 C2_5 F5_5 109.3(4) . . ?
F4_5 C2_5 F6_5 108.4(3) . . ?
F5_5 C2_5 F6_5 107.6(4) . . ?
F4_5 C2_5 S2_5 112.8(3) . . ?
F5_5 C2_5 S2_5 109.6(3) . . ?
F6_5 C2_5 S2_5 109.0(3) . . ?
O1B_5 S1B_5 O2B_5 117(2) . . ?
O1B_5 S1B_5 N1B_5 112.9(18) . . ?
O2B_5 S1B_5 N1B_5 112.6(19) . . ?
O1B_5 S1B_5 C1B_5 102.7(16) . . ?
O2B_5 S1B_5 C1B_5 105.0(17) . . ?
N1B_5 S1B_5 C1B_5 104.4(15) . . ?
O3B_5 S2B_5 O4B_5 114.1(19) . . ?
O3B_5 S2B_5 N1B_5 113.7(17) . . ?
O4B_5 S2B_5 N1B_5 113.7(17) . . ?
O3B_5 S2B_5 C2B_5 107.2(16) . . ?
O4B_5 S2B_5 C2B_5 100.5(16) . . ?
N1B_5 S2B_5 C2B_5 106.2(15) . . ?
S2B_5 N1B_5 S1B_5 130.2(19) . . ?
F3B_5 C1B_5 F2B_5 106(2) . . ?
F3B_5 C1B_5 F1B_5 108(2) . . ?
F2B_5 C1B_5 F1B_5 108(2) . . ?
F3B_5 C1B_5 S1B_5 112.3(19) . . ?
F2B_5 C1B_5 S1B_5 111.8(19) . . ?
F1B_5 C1B_5 S1B_5 110.9(19) . . ?
F4B_5 C2B_5 F5B_5 107(2) . . ?
F4B_5 C2B_5 F6B_5 110(2) . . ?
F5B_5 C2B_5 F6B_5 99(2) . . ?
F4B_5 C2B_5 S2B_5 117.7(19) . . ?
F5B_5 C2B_5 S2B_5 113.7(19) . . ?
F6B_5 C2B_5 S2B_5 107.5(18) . . ?
O1_6 S1_6 O2_6 119.0(8) . . ?
O1_6 S1_6 N1_6 118.6(8) . . ?
O2_6 S1_6 N1_6 107.4(7) . . ?
O1_6 S1_6 C1_6 104.2(8) . . ?
O2_6 S1_6 C1_6 102.6(7) . . ?
N1_6 S1_6 C1_6 102.2(8) . . ?
O3_6 S2_6 O4_6 119.7(7) . . ?
O3_6 S2_6 N1_6 118.5(6) . . ?
O4_6 S2_6 N1_6 108.3(7) . . ?
O3_6 S2_6 C2_6 107.3(6) . . ?
O4_6 S2_6 C2_6 89.9(6) . . ?
N1_6 S2_6 C2_6 108.9(7) . . ?
S2_6 N1_6 S1_6 123.2(8) . . ?
F3_6 C1_6 F2_6 107.2(11) . . ?
F3_6 C1_6 F1_6 108.4(11) . . ?
F2_6 C1_6 F1_6 111.2(11) . . ?
F3_6 C1_6 S1_6 111.7(9) . . ?
F2_6 C1_6 S1_6 107.4(10) . . ?
F1_6 C1_6 S1_6 110.9(9) . . ?
F4_6 C2_6 F6_6 129.1(14) . . ?
F4_6 C2_6 F5_6 110.2(12) . . ?
F6_6 C2_6 F5_6 88.9(11) . . ?
F4_6 C2_6 S2_6 115.6(9) . . ?
F6_6 C2_6 S2_6 101.3(9) . . ?
F5_6 C2_6 S2_6 107.4(9) . . ?
O2B_6 S1B_6 O1B_6 116.8(9) . . ?
O2B_6 S1B_6 N1B_6 117.4(8) . . ?
O1B_6 S1B_6 N1B_6 109.5(8) . . ?
O2B_6 S1B_6 C1B_6 103.6(7) . . ?
O1B_6 S1B_6 C1B_6 104.5(8) . . ?
N1B_6 S1B_6 C1B_6 103.1(7) . . ?
O4B_6 S2B_6 O3B_6 119.6(8) . . ?
O4B_6 S2B_6 N1B_6 111.2(8) . . ?
O3B_6 S2B_6 N1B_6 115.2(6) . . ?
O4B_6 S2B_6 C2B_6 106.0(7) . . ?
O3B_6 S2B_6 C2B_6 101.5(7) . . ?
N1B_6 S2B_6 C2B_6 100.4(6) . . ?
S2B_6 N1B_6 S1B_6 126.6(7) . . ?
F2B_6 C1B_6 F3B_6 108.0(10) . . ?
F2B_6 C1B_6 F1B_6 107.7(10) . . ?
F3B_6 C1B_6 F1B_6 108.4(10) . . ?
F2B_6 C1B_6 S1B_6 110.2(8) . . ?
F3B_6 C1B_6 S1B_6 111.8(8) . . ?
F1B_6 C1B_6 S1B_6 110.7(8) . . ?
F6B_6 C2B_6 F4B_6 109.5(11) . . ?
F6B_6 C2B_6 F5B_6 110.9(11) . . ?
F4B_6 C2B_6 F5B_6 101.8(10) . . ?
F6B_6 C2B_6 S2B_6 105.3(8) . . ?
F4B_6 C2B_6 S2B_6 117.1(9) . . ?
F5B_6 C2B_6 S2B_6 112.4(9) . . ?
O2C_6 S1C_6 O1C_6 119.5(13) . . ?
O2C_6 S1C_6 N1C_6 107.3(11) . . ?
O1C_6 S1C_6 N1C_6 116.2(12) . . ?
O2C_6 S1C_6 C1C_6 105.0(10) . . ?
O1C_6 S1C_6 C1C_6 103.3(10) . . ?
N1C_6 S1C_6 C1C_6 103.6(11) . . ?
O3C_6 S2C_6 O4C_6 110.4(11) . . ?
O3C_6 S2C_6 N1C_6 109.4(10) . . ?
O4C_6 S2C_6 N1C_6 114.0(10) . . ?
O3C_6 S2C_6 C2C_6 111.7(9) . . ?
O4C_6 S2C_6 C2C_6 112.2(9) . . ?
N1C_6 S2C_6 C2C_6 98.7(10) . . ?
S2C_6 N1C_6 S1C_6 131.2(12) . . ?
F2C_6 C1C_6 F3C_6 105.3(13) . . ?
F2C_6 C1C_6 F1C_6 109.8(14) . . ?
F3C_6 C1C_6 F1C_6 104.7(14) . . ?
F2C_6 C1C_6 S1C_6 112.3(11) . . ?
F3C_6 C1C_6 S1C_6 111.7(12) . . ?
F1C_6 C1C_6 S1C_6 112.5(12) . . ?
F4C_6 C2C_6 F5C_6 103.2(13) . . ?
F4C_6 C2C_6 F6C_6 109.1(13) . . ?
F5C_6 C2C_6 F6C_6 98.4(13) . . ?
F4C_6 C2C_6 S2C_6 127.1(12) . . ?
F5C_6 C2C_6 S2C_6 96.3(10) . . ?
F6C_6 C2C_6 S2C_6 116.1(11) . . ?
O1D_6 S1D_6 O2D_6 117.4(12) . . ?
O1D_6 S1D_6 N1D_6 112.6(12) . . ?
O2D_6 S1D_6 N1D_6 114.9(10) . . ?
O1D_6 S1D_6 C1D_6 104.0(11) . . ?
O2D_6 S1D_6 C1D_6 104.7(10) . . ?
N1D_6 S1D_6 C1D_6 100.7(10) . . ?
O3D_6 S2D_6 O4D_6 114.9(14) . . ?
O3D_6 S2D_6 N1D_6 105.9(12) . . ?
O4D_6 S2D_6 N1D_6 114.2(13) . . ?
O3D_6 S2D_6 C2D_6 109.3(12) . . ?
O4D_6 S2D_6 C2D_6 108.4(12) . . ?
N1D_6 S2D_6 C2D_6 103.3(11) . . ?
S2D_6 N1D_6 S1D_6 131.2(13) . . ?
F3D_6 C1D_6 F2D_6 104.5(15) . . ?
F3D_6 C1D_6 F1D_6 105.9(15) . . ?
F2D_6 C1D_6 F1D_6 107.2(15) . . ?
F3D_6 C1D_6 S1D_6 112.5(13) . . ?
F2D_6 C1D_6 S1D_6 114.9(12) . . ?
F1D_6 C1D_6 S1D_6 111.2(13) . . ?
F4D_6 C2D_6 F5D_6 112.3(15) . . ?
F4D_6 C2D_6 F6D_6 104.7(17) . . ?
F5D_6 C2D_6 F6D_6 87.8(14) . . ?
F4D_6 C2D_6 S2D_6 113.8(13) . . ?
F5D_6 C2D_6 S2D_6 128.3(15) . . ?
F6D_6 C2D_6 S2D_6 101.7(13) . . ?
O1E_6 S1E_6 O2E_6 116.5(19) . . ?
O1E_6 S1E_6 N1E_6 116.3(18) . . ?
O2E_6 S1E_6 N1E_6 111.5(18) . . ?
O1E_6 S1E_6 C1E_6 107.0(16) . . ?
O2E_6 S1E_6 C1E_6 105.1(16) . . ?
N1E_6 S1E_6 C1E_6 97.9(14) . . ?
O3E_6 S2E_6 O4E_6 114(2) . . ?
O3E_6 S2E_6 N1E_6 115.9(19) . . ?
O4E_6 S2E_6 N1E_6 109.5(19) . . ?
O3E_6 S2E_6 C2E_6 104.8(17) . . ?
O4E_6 S2E_6 C2E_6 103.4(17) . . ?
N1E_6 S2E_6 C2E_6 107.9(15) . . ?
S2E_6 N1E_6 S1E_6 144(2) . . ?
F1E_6 C1E_6 F3E_6 110(2) . . ?
F1E_6 C1E_6 F2E_6 107(2) . . ?
F3E_6 C1E_6 F2E_6 104(2) . . ?
F1E_6 C1E_6 S1E_6 113.2(19) . . ?
F3E_6 C1E_6 S1E_6 109.8(19) . . ?
F2E_6 C1E_6 S1E_6 112.7(18) . . ?
F4E_6 C2E_6 F6E_6 115(2) . . ?
F4E_6 C2E_6 F5E_6 107(2) . . ?
F6E_6 C2E_6 F5E_6 98(2) . . ?
F4E_6 C2E_6 S2E_6 111.6(18) . . ?
F6E_6 C2E_6 S2E_6 114.5(19) . . ?
F5E_6 C2E_6 S2E_6 109(2) . . ?
 
loop_
 _geom_torsion_atom_site_label_1
 _geom_torsion_atom_site_label_2
 _geom_torsion_atom_site_label_3
 _geom_torsion_atom_site_label_4
 _geom_torsion
 _geom_torsion_site_symmetry_1
 _geom_torsion_site_symmetry_2
 _geom_torsion_site_symmetry_3
 _geom_torsion_site_symmetry_4
 _geom_torsion_publ_flag
C20_1 P1_1 C1_1 C6_1 -124.6(2) . . . . ?
C14_1 P1_1 C1_1 C6_1 -6.3(2) . . . . ?
C26_1 P1_1 C1_1 C6_1 113.4(2) . . . . ?
C20_1 P1_1 C1_1 C2_1 59.9(2) . . . . ?
C14_1 P1_1 C1_1 C2_1 178.2(2) . . . . ?
C26_1 P1_1 C1_1 C2_1 -62.1(2) . . . . ?
C6_1 C1_1 C2_1 C3_1 1.4(4) . . . . ?
P1_1 C1_1 C2_1 C3_1 176.8(2) . . . . ?
C1_1 C2_1 C3_1 C4_1 -2.4(4) . . . . ?
C9_1 O1_1 C4_1 C5_1 -0.2(4) . . . . ?
C9_1 O1_1 C4_1 C3_1 179.2(2) . . . . ?
C2_1 C3_1 C4_1 O1_1 -177.5(2) . . . . ?
C2_1 C3_1 C4_1 C5_1 1.9(4) . . . . ?
O1_1 C4_1 C5_1 C6_1 179.0(2) . . . . ?
C3_1 C4_1 C5_1 C6_1 -0.5(4) . . . . ?
O1_1 C4_1 C5_1 C7_1 -0.5(4) . . . . ?
C3_1 C4_1 C5_1 C7_1 -179.9(2) . . . . ?
C2_1 C1_1 C6_1 C5_1 0.1(4) . . . . ?
P1_1 C1_1 C6_1 C5_1 -175.39(19) . . . . ?
C4_1 C5_1 C6_1 C1_1 -0.6(4) . . . . ?
C7_1 C5_1 C6_1 C1_1 178.9(2) . . . . ?
C4_1 C5_1 C7_1 O2_1 178.7(2) . . . . ?
C6_1 C5_1 C7_1 O2_1 -0.7(4) . . . . ?
C4_1 C5_1 C7_1 C8_1 -0.4(3) . . . . ?
C6_1 C5_1 C7_1 C8_1 -179.8(2) . . . . ?
O2_1 C7_1 C8_1 C9_1 -177.2(3) . . . . ?
C5_1 C7_1 C8_1 C9_1 1.9(3) . . . . ?
O2_1 C7_1 C8_1 C13_1 1.1(4) . . . . ?
C5_1 C7_1 C8_1 C13_1 -179.9(2) . . . . ?
C4_1 O1_1 C9_1 C10_1 -177.2(2) . . . . ?
C4_1 O1_1 C9_1 C8_1 1.9(4) . . . . ?
C13_1 C8_1 C9_1 O1_1 179.0(2) . . . . ?
C7_1 C8_1 C9_1 O1_1 -2.7(4) . . . . ?
C13_1 C8_1 C9_1 C10_1 -2.0(4) . . . . ?
C7_1 C8_1 C9_1 C10_1 176.2(3) . . . . ?
O1_1 C9_1 C10_1 C11_1 179.8(3) . . . . ?
C8_1 C9_1 C10_1 C11_1 0.7(4) . . . . ?
C9_1 C10_1 C11_1 C12_1 0.6(5) . . . . ?
C10_1 C11_1 C12_1 C13_1 -0.6(5) . . . . ?
C11_1 C12_1 C13_1 C8_1 -0.7(4) . . . . ?
C9_1 C8_1 C13_1 C12_1 2.0(4) . . . . ?
C7_1 C8_1 C13_1 C12_1 -176.3(3) . . . . ?
C20_1 P1_1 C14_1 C19_1 -127.0(2) . . . . ?
C1_1 P1_1 C14_1 C19_1 110.7(2) . . . . ?
C26_1 P1_1 C14_1 C19_1 -6.4(3) . . . . ?
C20_1 P1_1 C14_1 C15_1 53.1(2) . . . . ?
C1_1 P1_1 C14_1 C15_1 -69.3(2) . . . . ?
C26_1 P1_1 C14_1 C15_1 173.6(2) . . . . ?
C19_1 C14_1 C15_1 C16_1 -1.9(4) . . . . ?
P1_1 C14_1 C15_1 C16_1 178.0(2) . . . . ?
C14_1 C15_1 C16_1 C17_1 1.8(5) . . . . ?
C15_1 C16_1 C17_1 C18_1 -0.4(5) . . . . ?
C16_1 C17_1 C18_1 C19_1 -1.0(5) . . . . ?
C15_1 C14_1 C19_1 C18_1 0.5(4) . . . . ?
P1_1 C14_1 C19_1 C18_1 -179.4(2) . . . . ?
C17_1 C18_1 C19_1 C14_1 1.0(5) . . . . ?
C14_1 P1_1 C20_1 C21_1 -137.8(3) . . . . ?
C1_1 P1_1 C20_1 C21_1 -18.8(3) . . . . ?
C26_1 P1_1 C20_1 C21_1 101.2(3) . . . . ?
C14_1 P1_1 C20_1 C25_1 42.9(3) . . . . ?
C1_1 P1_1 C20_1 C25_1 162.0(2) . . . . ?
C26_1 P1_1 C20_1 C25_1 -78.0(3) . . . . ?
C25_1 C20_1 C21_1 C22_1 2.0(5) . . . . ?
P1_1 C20_1 C21_1 C22_1 -177.2(3) . . . . ?
C20_1 C21_1 C22_1 C23_1 -1.1(6) . . . . ?
C21_1 C22_1 C23_1 C24_1 -0.1(6) . . . . ?
C22_1 C23_1 C24_1 C25_1 0.4(6) . . . . ?
C23_1 C24_1 C25_1 C20_1 0.5(5) . . . . ?
C21_1 C20_1 C25_1 C24_1 -1.7(5) . . . . ?
P1_1 C20_1 C25_1 C24_1 177.5(3) . . . . ?
C20_1 P1_1 C26_1 C27_1 -164.0(2) . . . . ?
C14_1 P1_1 C26_1 C27_1 77.7(3) . . . . ?
C1_1 P1_1 C26_1 C27_1 -40.2(3) . . . . ?
C20_1 P1_1 C26_1 C31_1 16.0(3) . . . . ?
C14_1 P1_1 C26_1 C31_1 -102.4(3) . . . . ?
C1_1 P1_1 C26_1 C31_1 139.8(2) . . . . ?
C31_1 C26_1 C27_1 C28_1 1.3(5) . . . . ?
P1_1 C26_1 C27_1 C28_1 -178.7(3) . . . . ?
C26_1 C27_1 C28_1 C29_1 -0.4(5) . . . . ?
C27_1 C28_1 C29_1 C30_1 -0.8(5) . . . . ?
C28_1 C29_1 C30_1 C31_1 1.1(6) . . . . ?
C29_1 C30_1 C31_1 C26_1 -0.2(5) . . . . ?
C27_1 C26_1 C31_1 C30_1 -1.0(5) . . . . ?
P1_1 C26_1 C31_1 C30_1 179.0(3) . . . . ?
C14_2 P1_2 C1_2 C6_2 8.7(3) . . . . ?
C26_2 P1_2 C1_2 C6_2 130.7(2) . . . . ?
C20_2 P1_2 C1_2 C6_2 -110.7(2) . . . . ?
C14_2 P1_2 C1_2 C2_2 -171.7(2) . . . . ?
C26_2 P1_2 C1_2 C2_2 -49.8(2) . . . . ?
C20_2 P1_2 C1_2 C2_2 68.9(2) . . . . ?
C6_2 C1_2 C2_2 C3_2 1.7(4) . . . . ?
P1_2 C1_2 C2_2 C3_2 -177.8(2) . . . . ?
C1_2 C2_2 C3_2 C4_2 -2.9(4) . . . . ?
C9_2 O1_2 C4_2 C5_2 1.3(4) . . . . ?
C9_2 O1_2 C4_2 C3_2 -179.8(2) . . . . ?
C2_2 C3_2 C4_2 O1_2 -176.9(2) . . . . ?
C2_2 C3_2 C4_2 C5_2 2.0(4) . . . . ?
O1_2 C4_2 C5_2 C6_2 178.9(2) . . . . ?
C3_2 C4_2 C5_2 C6_2 0.1(4) . . . . ?
O1_2 C4_2 C5_2 C7_2 -1.0(4) . . . . ?
C3_2 C4_2 C5_2 C7_2 -179.8(2) . . . . ?
C2_2 C1_2 C6_2 C5_2 0.4(4) . . . . ?
P1_2 C1_2 C6_2 C5_2 179.98(19) . . . . ?
C4_2 C5_2 C6_2 C1_2 -1.3(4) . . . . ?
C7_2 C5_2 C6_2 C1_2 178.6(2) . . . . ?
C6_2 C5_2 C7_2 O2_2 -2.8(4) . . . . ?
C4_2 C5_2 C7_2 O2_2 177.1(3) . . . . ?
C6_2 C5_2 C7_2 C8_2 178.8(2) . . . . ?
C4_2 C5_2 C7_2 C8_2 -1.4(3) . . . . ?
O2_2 C7_2 C8_2 C9_2 -175.1(3) . . . . ?
C5_2 C7_2 C8_2 C9_2 3.4(4) . . . . ?
O2_2 C7_2 C8_2 C13_2 2.4(4) . . . . ?
C5_2 C7_2 C8_2 C13_2 -179.1(2) . . . . ?
C4_2 O1_2 C9_2 C10_2 -178.4(2) . . . . ?
C4_2 O1_2 C9_2 C8_2 0.9(4) . . . . ?
C13_2 C8_2 C9_2 O1_2 179.1(2) . . . . ?
C7_2 C8_2 C9_2 O1_2 -3.3(4) . . . . ?
C13_2 C8_2 C9_2 C10_2 -1.7(4) . . . . ?
C7_2 C8_2 C9_2 C10_2 175.9(3) . . . . ?
O1_2 C9_2 C10_2 C11_2 179.7(3) . . . . ?
C8_2 C9_2 C10_2 C11_2 0.5(4) . . . . ?
C9_2 C10_2 C11_2 C12_2 0.9(5) . . . . ?
C10_2 C11_2 C12_2 C13_2 -1.0(5) . . . . ?
C11_2 C12_2 C13_2 C8_2 -0.3(4) . . . . ?
C9_2 C8_2 C13_2 C12_2 1.6(4) . . . . ?
C7_2 C8_2 C13_2 C12_2 -176.0(3) . . . . ?
C1_2 P1_2 C14_2 C19_2 99.0(2) . . . . ?
C26_2 P1_2 C14_2 C19_2 -20.9(3) . . . . ?
C20_2 P1_2 C14_2 C19_2 -139.7(2) . . . . ?
C1_2 P1_2 C14_2 C15_2 -80.8(3) . . . . ?
C26_2 P1_2 C14_2 C15_2 159.3(2) . . . . ?
C20_2 P1_2 C14_2 C15_2 40.5(3) . . . . ?
C19_2 C14_2 C15_2 C16_2 0.3(5) . . . . ?
P1_2 C14_2 C15_2 C16_2 -179.9(3) . . . . ?
C14_2 C15_2 C16_2 C17_2 0.7(5) . . . . ?
C15_2 C16_2 C17_2 C18_2 -1.2(6) . . . . ?
C16_2 C17_2 C18_2 C19_2 0.6(5) . . . . ?
C17_2 C18_2 C19_2 C14_2 0.5(5) . . . . ?
C15_2 C14_2 C19_2 C18_2 -0.9(4) . . . . ?
P1_2 C14_2 C19_2 C18_2 179.3(2) . . . . ?
C1_2 P1_2 C20_2 C21_2 -22.4(3) . . . . ?
C14_2 P1_2 C20_2 C21_2 -143.0(2) . . . . ?
C26_2 P1_2 C20_2 C21_2 96.2(3) . . . . ?
C1_2 P1_2 C20_2 C25_2 161.7(2) . . . . ?
C14_2 P1_2 C20_2 C25_2 41.1(3) . . . . ?
C26_2 P1_2 C20_2 C25_2 -79.8(3) . . . . ?
C25_2 C20_2 C21_2 C22_2 2.3(5) . . . . ?
P1_2 C20_2 C21_2 C22_2 -173.6(3) . . . . ?
C20_2 C21_2 C22_2 C23_2 -1.0(5) . . . . ?
C21_2 C22_2 C23_2 C24_2 -0.4(5) . . . . ?
C22_2 C23_2 C24_2 C25_2 0.5(5) . . . . ?
C23_2 C24_2 C25_2 C20_2 0.9(5) . . . . ?
C21_2 C20_2 C25_2 C24_2 -2.2(5) . . . . ?
P1_2 C20_2 C25_2 C24_2 173.7(2) . . . . ?
C1_2 P1_2 C26_2 C31_2 141.2(2) . . . . ?
C14_2 P1_2 C26_2 C31_2 -97.8(2) . . . . ?
C20_2 P1_2 C26_2 C31_2 20.8(3) . . . . ?
C1_2 P1_2 C26_2 C27_2 -40.0(3) . . . . ?
C14_2 P1_2 C26_2 C27_2 80.9(3) . . . . ?
C20_2 P1_2 C26_2 C27_2 -160.5(2) . . . . ?
C31_2 C26_2 C27_2 C28_2 1.4(5) . . . . ?
P1_2 C26_2 C27_2 C28_2 -177.4(2) . . . . ?
C26_2 C27_2 C28_2 C29_2 -1.0(5) . . . . ?
C27_2 C28_2 C29_2 C30_2 0.3(5) . . . . ?
C28_2 C29_2 C30_2 C31_2 0.0(5) . . . . ?
C29_2 C30_2 C31_2 C26_2 0.5(4) . . . . ?
C27_2 C26_2 C31_2 C30_2 -1.1(4) . . . . ?
P1_2 C26_2 C31_2 C30_2 177.6(2) . . . . ?
C14_3 P1_3 C1_3 C6_3 136.5(2) . . . . ?
C20_3 P1_3 C1_3 C6_3 -104.4(2) . . . . ?
C26_3 P1_3 C1_3 C6_3 15.3(2) . . . . ?
C14_3 P1_3 C1_3 C2_3 -45.7(2) . . . . ?
C20_3 P1_3 C1_3 C2_3 73.3(2) . . . . ?
C26_3 P1_3 C1_3 C2_3 -167.0(2) . . . . ?
C6_3 C1_3 C2_3 C3_3 3.2(4) . . . . ?
P1_3 C1_3 C2_3 C3_3 -174.5(2) . . . . ?
C1_3 C2_3 C3_3 C4_3 -0.1(4) . . . . ?
C9_3 O1_3 C4_3 C5_3 -0.4(4) . . . . ?
C9_3 O1_3 C4_3 C3_3 179.8(2) . . . . ?
C2_3 C3_3 C4_3 O1_3 176.1(2) . . . . ?
C2_3 C3_3 C4_3 C5_3 -3.7(4) . . . . ?
O1_3 C4_3 C5_3 C6_3 -175.6(2) . . . . ?
C3_3 C4_3 C5_3 C6_3 4.2(4) . . . . ?
O1_3 C4_3 C5_3 C7_3 3.8(4) . . . . ?
C3_3 C4_3 C5_3 C7_3 -176.5(2) . . . . ?
C2_3 C1_3 C6_3 C5_3 -2.7(4) . . . . ?
P1_3 C1_3 C6_3 C5_3 174.98(18) . . . . ?
C4_3 C5_3 C6_3 C1_3 -0.9(4) . . . . ?
C7_3 C5_3 C6_3 C1_3 179.7(2) . . . . ?
C4_3 C5_3 C7_3 O2_3 178.3(2) . . . . ?
C6_3 C5_3 C7_3 O2_3 -2.3(4) . . . . ?
C4_3 C5_3 C7_3 C8_3 -2.7(3) . . . . ?
C6_3 C5_3 C7_3 C8_3 176.7(2) . . . . ?
O2_3 C7_3 C8_3 C9_3 177.5(2) . . . . ?
C5_3 C7_3 C8_3 C9_3 -1.4(3) . . . . ?
O2_3 C7_3 C8_3 C13_3 -0.1(4) . . . . ?
C5_3 C7_3 C8_3 C13_3 -179.0(2) . . . . ?
C4_3 O1_3 C9_3 C10_3 175.7(2) . . . . ?
C4_3 O1_3 C9_3 C8_3 -4.0(4) . . . . ?
C13_3 C8_3 C9_3 O1_3 -177.4(2) . . . . ?
C7_3 C8_3 C9_3 O1_3 4.9(4) . . . . ?
C13_3 C8_3 C9_3 C10_3 2.9(4) . . . . ?
C7_3 C8_3 C9_3 C10_3 -174.7(2) . . . . ?
O1_3 C9_3 C10_3 C11_3 179.3(3) . . . . ?
C8_3 C9_3 C10_3 C11_3 -1.0(4) . . . . ?
C9_3 C10_3 C11_3 C12_3 -0.9(5) . . . . ?
C10_3 C11_3 C12_3 C13_3 0.8(5) . . . . ?
C11_3 C12_3 C13_3 C8_3 1.2(4) . . . . ?
C9_3 C8_3 C13_3 C12_3 -3.0(4) . . . . ?
C7_3 C8_3 C13_3 C12_3 174.7(2) . . . . ?
C1_3 P1_3 C14_3 C15_3 -41.1(3) . . . . ?
C20_3 P1_3 C14_3 C15_3 -160.1(2) . . . . ?
C26_3 P1_3 C14_3 C15_3 78.8(2) . . . . ?
C1_3 P1_3 C14_3 C19_3 139.9(2) . . . . ?
C20_3 P1_3 C14_3 C19_3 20.9(3) . . . . ?
C26_3 P1_3 C14_3 C19_3 -100.2(3) . . . . ?
C19_3 C14_3 C15_3 C16_3 1.1(4) . . . . ?
P1_3 C14_3 C15_3 C16_3 -178.0(2) . . . . ?
C14_3 C15_3 C16_3 C17_3 -0.8(5) . . . . ?
C15_3 C16_3 C17_3 C18_3 -0.7(5) . . . . ?
C16_3 C17_3 C18_3 C19_3 1.9(6) . . . . ?
C17_3 C18_3 C19_3 C14_3 -1.5(5) . . . . ?
C15_3 C14_3 C19_3 C18_3 0.0(5) . . . . ?
P1_3 C14_3 C19_3 C18_3 179.1(3) . . . . ?
C1_3 P1_3 C20_3 C25_3 -11.9(3) . . . . ?
C14_3 P1_3 C20_3 C25_3 105.7(2) . . . . ?
C26_3 P1_3 C20_3 C25_3 -131.8(2) . . . . ?
C1_3 P1_3 C20_3 C21_3 173.9(2) . . . . ?
C14_3 P1_3 C20_3 C21_3 -68.5(3) . . . . ?
C26_3 P1_3 C20_3 C21_3 54.0(3) . . . . ?
C25_3 C20_3 C21_3 C22_3 -2.9(4) . . . . ?
P1_3 C20_3 C21_3 C22_3 171.3(2) . . . . ?
C20_3 C21_3 C22_3 C23_3 0.6(5) . . . . ?
C21_3 C22_3 C23_3 C24_3 2.3(6) . . . . ?
C22_3 C23_3 C24_3 C25_3 -2.9(6) . . . . ?
C23_3 C24_3 C25_3 C20_3 0.5(5) . . . . ?
C21_3 C20_3 C25_3 C24_3 2.4(4) . . . . ?
P1_3 C20_3 C25_3 C24_3 -171.8(2) . . . . ?
C1_3 P1_3 C26_3 C27_3 -88.5(2) . . . . ?
C14_3 P1_3 C26_3 C27_3 152.9(2) . . . . ?
C20_3 P1_3 C26_3 C27_3 31.5(3) . . . . ?
C1_3 P1_3 C26_3 C31_3 88.6(2) . . . . ?
C14_3 P1_3 C26_3 C31_3 -30.0(2) . . . . ?
C20_3 P1_3 C26_3 C31_3 -151.5(2) . . . . ?
C31_3 C26_3 C27_3 C28_3 0.1(4) . . . . ?
P1_3 C26_3 C27_3 C28_3 177.1(2) . . . . ?
C26_3 C27_3 C28_3 C29_3 -0.3(5) . . . . ?
C27_3 C28_3 C29_3 C30_3 0.4(5) . . . . ?
C28_3 C29_3 C30_3 C31_3 -0.3(5) . . . . ?
C29_3 C30_3 C31_3 C26_3 0.1(4) . . . . ?
C27_3 C26_3 C31_3 C30_3 0.0(4) . . . . ?
P1_3 C26_3 C31_3 C30_3 -177.0(2) . . . . ?
O3_4 S2_4 N1_4 S1_4 22.4(3) . . . . ?
O4_4 S2_4 N1_4 S1_4 160.4(2) . . . . ?
C2_4 S2_4 N1_4 S1_4 -90.0(2) . . . . ?
O2_4 S1_4 N1_4 S2_4 148.1(2) . . . . ?
O1_4 S1_4 N1_4 S2_4 11.5(3) . . . . ?
C1_4 S1_4 N1_4 S2_4 -102.1(2) . . . . ?
O2_4 S1_4 C1_4 F3_4 176.2(3) . . . . ?
O1_4 S1_4 C1_4 F3_4 -60.0(4) . . . . ?
N1_4 S1_4 C1_4 F3_4 62.1(4) . . . . ?
O2_4 S1_4 C1_4 F1_4 -62.5(4) . . . . ?
O1_4 S1_4 C1_4 F1_4 61.4(3) . . . . ?
N1_4 S1_4 C1_4 F1_4 -176.6(3) . . . . ?
O2_4 S1_4 C1_4 F2_4 56.4(3) . . . . ?
O1_4 S1_4 C1_4 F2_4 -179.7(3) . . . . ?
N1_4 S1_4 C1_4 F2_4 -57.7(3) . . . . ?
O3_4 S2_4 C2_4 F4_4 179.4(2) . . . . ?
O4_4 S2_4 C2_4 F4_4 54.5(2) . . . . ?
N1_4 S2_4 C2_4 F4_4 -59.2(2) . . . . ?
O3_4 S2_4 C2_4 F5_4 -60.4(2) . . . . ?
O4_4 S2_4 C2_4 F5_4 174.7(2) . . . . ?
N1_4 S2_4 C2_4 F5_4 61.0(2) . . . . ?
O3_4 S2_4 C2_4 F6_4 59.6(2) . . . . ?
O4_4 S2_4 C2_4 F6_4 -65.3(2) . . . . ?
N1_4 S2_4 C2_4 F6_4 -178.9(2) . . . . ?
O3_5 S2_5 N1_5 S1_5 28.6(3) . . . . ?
O4_5 S2_5 N1_5 S1_5 164.1(2) . . . . ?
C2_5 S2_5 N1_5 S1_5 -85.3(3) . . . . ?
O1_5 S1_5 N1_5 S2_5 -128.7(2) . . . . ?
O2_5 S1_5 N1_5 S2_5 10.6(3) . . . . ?
C1_5 S1_5 N1_5 S2_5 122.2(2) . . . . ?
O1_5 S1_5 C1_5 F2_5 64.3(4) . . . . ?
O2_5 S1_5 C1_5 F2_5 -60.3(4) . . . . ?
N1_5 S1_5 C1_5 F2_5 178.8(3) . . . . ?
O1_5 S1_5 C1_5 F3_5 -175.1(3) . . . . ?
O2_5 S1_5 C1_5 F3_5 60.3(3) . . . . ?
N1_5 S1_5 C1_5 F3_5 -60.7(3) . . . . ?
O1_5 S1_5 C1_5 F1_5 -54.5(3) . . . . ?
O2_5 S1_5 C1_5 F1_5 -179.1(3) . . . . ?
N1_5 S1_5 C1_5 F1_5 60.0(3) . . . . ?
O3_5 S2_5 C2_5 F4_5 -54.3(3) . . . . ?
O4_5 S2_5 C2_5 F4_5 -178.4(3) . . . . ?
N1_5 S2_5 C2_5 F4_5 67.9(3) . . . . ?
O3_5 S2_5 C2_5 F5_5 -176.3(3) . . . . ?
O4_5 S2_5 C2_5 F5_5 59.6(4) . . . . ?
N1_5 S2_5 C2_5 F5_5 -54.1(4) . . . . ?
O3_5 S2_5 C2_5 F6_5 66.2(4) . . . . ?
O4_5 S2_5 C2_5 F6_5 -57.9(4) . . . . ?
N1_5 S2_5 C2_5 F6_5 -171.5(3) . . . . ?
O3B_5 S2B_5 N1B_5 S1B_5 -153(3) . . . . ?
O4B_5 S2B_5 N1B_5 S1B_5 -20(4) . . . . ?
C2B_5 S2B_5 N1B_5 S1B_5 89(3) . . . . ?
O1B_5 S1B_5 N1B_5 S2B_5 -3(4) . . . . ?
O2B_5 S1B_5 N1B_5 S2B_5 133(3) . . . . ?
C1B_5 S1B_5 N1B_5 S2B_5 -114(3) . . . . ?
O1B_5 S1B_5 C1B_5 F3B_5 -69(3) . . . . ?
O2B_5 S1B_5 C1B_5 F3B_5 167(3) . . . . ?
N1B_5 S1B_5 C1B_5 F3B_5 49(3) . . . . ?
O1B_5 S1B_5 C1B_5 F2B_5 172(3) . . . . ?
O2B_5 S1B_5 C1B_5 F2B_5 49(3) . . . . ?
N1B_5 S1B_5 C1B_5 F2B_5 -70(3) . . . . ?
O1B_5 S1B_5 C1B_5 F1B_5 52(3) . . . . ?
O2B_5 S1B_5 C1B_5 F1B_5 -71(3) . . . . ?
N1B_5 S1B_5 C1B_5 F1B_5 170(3) . . . . ?
O3B_5 S2B_5 C2B_5 F4B_5 -10(3) . . . . ?
O4B_5 S2B_5 C2B_5 F4B_5 -130(3) . . . . ?
N1B_5 S2B_5 C2B_5 F4B_5 112(3) . . . . ?
O3B_5 S2B_5 C2B_5 F5B_5 -137(3) . . . . ?
O4B_5 S2B_5 C2B_5 F5B_5 104(3) . . . . ?
N1B_5 S2B_5 C2B_5 F5B_5 -15(3) . . . . ?
O3B_5 S2B_5 C2B_5 F6B_5 114(3) . . . . ?
O4B_5 S2B_5 C2B_5 F6B_5 -5(3) . . . . ?
N1B_5 S2B_5 C2B_5 F6B_5 -124(3) . . . . ?
O3_6 S2_6 N1_6 S1_6 5.7(16) . . . . ?
O4_6 S2_6 N1_6 S1_6 146.3(11) . . . . ?
C2_6 S2_6 N1_6 S1_6 -117.3(12) . . . . ?
O1_6 S1_6 N1_6 S2_6 20.9(18) . . . . ?
O2_6 S1_6 N1_6 S2_6 159.5(11) . . . . ?
C1_6 S1_6 N1_6 S2_6 -93.0(13) . . . . ?
O1_6 S1_6 C1_6 F3_6 -175.6(11) . . . . ?
O2_6 S1_6 C1_6 F3_6 59.8(12) . . . . ?
N1_6 S1_6 C1_6 F3_6 -51.5(12) . . . . ?
O1_6 S1_6 C1_6 F2_6 67.2(12) . . . . ?
O2_6 S1_6 C1_6 F2_6 -57.5(11) . . . . ?
N1_6 S1_6 C1_6 F2_6 -168.8(10) . . . . ?
O1_6 S1_6 C1_6 F1_6 -54.5(12) . . . . ?
O2_6 S1_6 C1_6 F1_6 -179.2(10) . . . . ?
N1_6 S1_6 C1_6 F1_6 69.6(11) . . . . ?
O3_6 S2_6 C2_6 F4_6 -141.5(12) . . . . ?
O4_6 S2_6 C2_6 F4_6 97.2(14) . . . . ?
N1_6 S2_6 C2_6 F4_6 -12.1(15) . . . . ?
O3_6 S2_6 C2_6 F6_6 2.6(11) . . . . ?
O4_6 S2_6 C2_6 F6_6 -118.7(11) . . . . ?
N1_6 S2_6 C2_6 F6_6 132.0(10) . . . . ?
O3_6 S2_6 C2_6 F5_6 95.0(10) . . . . ?
O4_6 S2_6 C2_6 F5_6 -26.3(11) . . . . ?
N1_6 S2_6 C2_6 F5_6 -135.6(10) . . . . ?
O4B_6 S2B_6 N1B_6 S1B_6 -150.8(8) . . . . ?
O3B_6 S2B_6 N1B_6 S1B_6 -10.6(11) . . . . ?
C2B_6 S2B_6 N1B_6 S1B_6 97.4(9) . . . . ?
O2B_6 S1B_6 N1B_6 S2B_6 -23.4(12) . . . . ?
O1B_6 S1B_6 N1B_6 S2B_6 -159.6(9) . . . . ?
C1B_6 S1B_6 N1B_6 S2B_6 89.6(9) . . . . ?
O2B_6 S1B_6 C1B_6 F2B_6 -57.0(11) . . . . ?
O1B_6 S1B_6 C1B_6 F2B_6 65.8(11) . . . . ?
N1B_6 S1B_6 C1B_6 F2B_6 -179.8(9) . . . . ?
O2B_6 S1B_6 C1B_6 F3B_6 63.1(10) . . . . ?
O1B_6 S1B_6 C1B_6 F3B_6 -174.1(10) . . . . ?
N1B_6 S1B_6 C1B_6 F3B_6 -59.7(10) . . . . ?
O2B_6 S1B_6 C1B_6 F1B_6 -176.0(9) . . . . ?
O1B_6 S1B_6 C1B_6 F1B_6 -53.1(12) . . . . ?
N1B_6 S1B_6 C1B_6 F1B_6 61.3(11) . . . . ?
O4B_6 S2B_6 C2B_6 F6B_6 -58.8(11) . . . . ?
O3B_6 S2B_6 C2B_6 F6B_6 175.6(9) . . . . ?
N1B_6 S2B_6 C2B_6 F6B_6 57.1(10) . . . . ?
O4B_6 S2B_6 C2B_6 F4B_6 179.3(11) . . . . ?
O3B_6 S2B_6 C2B_6 F4B_6 53.7(12) . . . . ?
N1B_6 S2B_6 C2B_6 F4B_6 -64.9(11) . . . . ?
O4B_6 S2B_6 C2B_6 F5B_6 62.0(12) . . . . ?
O3B_6 S2B_6 C2B_6 F5B_6 -63.6(11) . . . . ?
N1B_6 S2B_6 C2B_6 F5B_6 177.8(10) . . . . ?
O3C_6 S2C_6 N1C_6 S1C_6 155.9(17) . . . . ?
O4C_6 S2C_6 N1C_6 S1C_6 32(2) . . . . ?
C2C_6 S2C_6 N1C_6 S1C_6 -87.3(19) . . . . ?
O2C_6 S1C_6 N1C_6 S2C_6 155.0(18) . . . . ?
O1C_6 S1C_6 N1C_6 S2C_6 18(2) . . . . ?
C1C_6 S1C_6 N1C_6 S2C_6 -94.3(19) . . . . ?
O2C_6 S1C_6 C1C_6 F2C_6 59.6(16) . . . . ?
O1C_6 S1C_6 C1C_6 F2C_6 -174.4(15) . . . . ?
N1C_6 S1C_6 C1C_6 F2C_6 -52.8(15) . . . . ?
O2C_6 S1C_6 C1C_6 F3C_6 177.6(14) . . . . ?
O1C_6 S1C_6 C1C_6 F3C_6 -56.4(15) . . . . ?
N1C_6 S1C_6 C1C_6 F3C_6 65.2(15) . . . . ?
O2C_6 S1C_6 C1C_6 F1C_6 -65.0(15) . . . . ?
O1C_6 S1C_6 C1C_6 F1C_6 61.0(15) . . . . ?
N1C_6 S1C_6 C1C_6 F1C_6 -177.4(13) . . . . ?
O3C_6 S2C_6 C2C_6 F4C_6 138.7(17) . . . . ?
O4C_6 S2C_6 C2C_6 F4C_6 -96.8(18) . . . . ?
N1C_6 S2C_6 C2C_6 F4C_6 23.7(18) . . . . ?
O3C_6 S2C_6 C2C_6 F5C_6 26.9(14) . . . . ?
O4C_6 S2C_6 C2C_6 F5C_6 151.4(12) . . . . ?
N1C_6 S2C_6 C2C_6 F5C_6 -88.1(11) . . . . ?
O3C_6 S2C_6 C2C_6 F6C_6 -75.7(16) . . . . ?
O4C_6 S2C_6 C2C_6 F6C_6 48.9(16) . . . . ?
N1C_6 S2C_6 C2C_6 F6C_6 169.3(14) . . . . ?
O3D_6 S2D_6 N1D_6 S1D_6 167(2) . . . . ?
O4D_6 S2D_6 N1D_6 S1D_6 39(3) . . . . ?
C2D_6 S2D_6 N1D_6 S1D_6 -78(2) . . . . ?
O1D_6 S1D_6 N1D_6 S2D_6 134(2) . . . . ?
O2D_6 S1D_6 N1D_6 S2D_6 -4(3) . . . . ?
C1D_6 S1D_6 N1D_6 S2D_6 -116(2) . . . . ?
O1D_6 S1D_6 C1D_6 F3D_6 176.2(16) . . . . ?
O2D_6 S1D_6 C1D_6 F3D_6 -60.1(17) . . . . ?
N1D_6 S1D_6 C1D_6 F3D_6 59.4(17) . . . . ?
O1D_6 S1D_6 C1D_6 F2D_6 56.7(18) . . . . ?
O2D_6 S1D_6 C1D_6 F2D_6 -179.5(16) . . . . ?
N1D_6 S1D_6 C1D_6 F2D_6 -60.0(17) . . . . ?
O1D_6 S1D_6 C1D_6 F1D_6 -65.2(18) . . . . ?
O2D_6 S1D_6 C1D_6 F1D_6 58.5(17) . . . . ?
N1D_6 S1D_6 C1D_6 F1D_6 178.0(15) . . . . ?
O3D_6 S2D_6 C2D_6 F4D_6 80.7(19) . . . . ?
O4D_6 S2D_6 C2D_6 F4D_6 -153.3(18) . . . . ?
N1D_6 S2D_6 C2D_6 F4D_6 -31.8(19) . . . . ?
O3D_6 S2D_6 C2D_6 F5D_6 -71(2) . . . . ?
O4D_6 S2D_6 C2D_6 F5D_6 55(2) . . . . ?
N1D_6 S2D_6 C2D_6 F5D_6 177(2) . . . . ?
O3D_6 S2D_6 C2D_6 F6D_6 -167.2(15) . . . . ?
O4D_6 S2D_6 C2D_6 F6D_6 -41.3(17) . . . . ?
N1D_6 S2D_6 C2D_6 F6D_6 80.3(15) . . . . ?
O3E_6 S2E_6 N1E_6 S1E_6 -147(5) . . . . ?
O4E_6 S2E_6 N1E_6 S1E_6 82(5) . . . . ?
C2E_6 S2E_6 N1E_6 S1E_6 -30(5) . . . . ?
O1E_6 S1E_6 N1E_6 S2E_6 10(5) . . . . ?
O2E_6 S1E_6 N1E_6 S2E_6 -127(4) . . . . ?
C1E_6 S1E_6 N1E_6 S2E_6 123(4) . . . . ?
O1E_6 S1E_6 C1E_6 F1E_6 -54(3) . . . . ?
O2E_6 S1E_6 C1E_6 F1E_6 70(3) . . . . ?
N1E_6 S1E_6 C1E_6 F1E_6 -175(3) . . . . ?
O1E_6 S1E_6 C1E_6 F3E_6 -177(3) . . . . ?
O2E_6 S1E_6 C1E_6 F3E_6 -53(3) . . . . ?
N1E_6 S1E_6 C1E_6 F3E_6 62(3) . . . . ?
O1E_6 S1E_6 C1E_6 F2E_6 68(3) . . . . ?
O2E_6 S1E_6 C1E_6 F2E_6 -168(3) . . . . ?
N1E_6 S1E_6 C1E_6 F2E_6 -53(3) . . . . ?
O3E_6 S2E_6 C2E_6 F4E_6 70(3) . . . . ?
O4E_6 S2E_6 C2E_6 F4E_6 -170(3) . . . . ?
N1E_6 S2E_6 C2E_6 F4E_6 -55(3) . . . . ?
O3E_6 S2E_6 C2E_6 F6E_6 -157(3) . . . . ?
O4E_6 S2E_6 C2E_6 F6E_6 -37(3) . . . . ?
N1E_6 S2E_6 C2E_6 F6E_6 79(3) . . . . ?
O3E_6 S2E_6 C2E_6 F5E_6 -49(3) . . . . ?
O4E_6 S2E_6 C2E_6 F5E_6 71(3) . . . . ?
N1E_6 S2E_6 C2E_6 F5E_6 -173(3) . . . . ?
 
_refine_diff_density_max    1.086
_refine_diff_density_min   -0.581
_refine_diff_density_rms    0.078

_shelx_res_file
;
TITL IL10_NTf2_0m_a.res in P-1
    IL10_NTf2_0m.res
    created by SHELXL-2019/3 at 14:49:04 on 22-Jun-2024
REM Old TITL IL10_NTf2_0m in P-1
REM SHELXT solution in P-1: R1 0.245, Rweak 0.023, Alpha 0.074
REM <I/s>   0.000 for    0 systematic absences,  Orientation as input
REM Formula found by SHELXT:  C109 N5 O12 F15 P4 S4
CELL  0.71073  12.2156  15.5662  26.9789   79.356   81.001   76.006
ZERR    6.000   0.0009   0.0013   0.0020    0.003    0.002    0.002
LATT  1
SFAC C H N O F P S
UNIT 198 132 6 36 36 6 12
OMIT 9 4 10
OMIT -1 -1 1
OMIT -1 1 0
OMIT 0 -1 2
TEMP -123.150
SIZE 0.32 0.19 0.16
L.S. 10
BOND $H
ACTA
CONF
LIST 4
FMAP 2
PLAN 20
SIMU_5 0.01
SIMU_6 0.01
SUMP 1.0 0 1.0 2 1.0 3 1.0 4 1.0 5 1.0 7
WGHT    0.075300    7.839700
FVAR       0.19963   0.29717   0.31170   0.21467   0.13343   0.95346   0.04303
RESI 1
P1    6    0.707720    0.211226    0.495337    11.00000    0.02369    0.03032 =
         0.02571   -0.00658   -0.00140   -0.00642
O1    4    0.308314    0.437689    0.598840    11.00000    0.03611    0.03095 =
         0.03295   -0.00987   -0.00278    0.00456
O2    4    0.308212    0.172359    0.602777    11.00000    0.02950    0.03593 =
         0.04005   -0.00896    0.00074   -0.00678
C1    1    0.589752    0.277710    0.529666    11.00000    0.02577    0.02963 =
         0.02563   -0.00627   -0.00253   -0.00519
C2    1    0.583110    0.369836    0.529402    11.00000    0.03372    0.02960 =
         0.02993   -0.00442   -0.00344   -0.00781
AFIX  43
H2    2    0.643622    0.396463    0.512260    11.00000   -1.20000
AFIX   0
C3    1    0.490163    0.420763    0.553660    11.00000    0.04072    0.02616 =
         0.03107   -0.00394   -0.00620   -0.00550
AFIX  43
H3    2    0.487219    0.482032    0.554496    11.00000   -1.20000
AFIX   0
C4    1    0.399367    0.382019    0.577256    11.00000    0.03007    0.02783 =
         0.02556   -0.00772   -0.00541    0.00309
C5    1    0.403799    0.291622    0.577676    11.00000    0.02727    0.02830 =
         0.02422   -0.00503   -0.00325   -0.00352
C6    1    0.500315    0.239706    0.553782    11.00000    0.02441    0.02852 =
         0.02727   -0.00722   -0.00299   -0.00304
AFIX  43
H6    2    0.504564    0.177861    0.554096    11.00000   -1.20000
AFIX   0
C7    1    0.307733    0.251452    0.602533    11.00000    0.02406    0.03463 =
         0.02322   -0.00465   -0.00484   -0.00136
C8    1    0.212134    0.313500    0.625885    11.00000    0.02780    0.03884 =
         0.02394   -0.00577   -0.00557    0.00246
C9    1    0.215159    0.403439    0.622264    11.00000    0.03271    0.03870 =
         0.02532   -0.00574   -0.00386    0.00495
C10   1    0.123336    0.465125    0.641429    11.00000    0.04067    0.04353 =
         0.03809   -0.01022   -0.00655    0.01179
AFIX  43
H10   2    0.126395    0.526320    0.638310    11.00000   -1.20000
AFIX   0
C11   1    0.027556    0.435678    0.665098    11.00000    0.03635    0.06089 =
         0.03427   -0.01144   -0.00067    0.01391
AFIX  43
H11   2   -0.036149    0.477266    0.678097    11.00000   -1.20000
AFIX   0
C12   1    0.022844    0.345453    0.670245    11.00000    0.02930    0.06850 =
         0.03253   -0.00834    0.00007    0.00231
AFIX  43
H12   2   -0.043359    0.325984    0.686914    11.00000   -1.20000
AFIX   0
C13   1    0.114567    0.285005    0.651047    11.00000    0.03079    0.05138 =
         0.02676   -0.00545   -0.00330    0.00026
AFIX  43
H13   2    0.111757    0.223645    0.654864    11.00000   -1.20000
AFIX   0
C14   1    0.688807    0.098392    0.506191    11.00000    0.02310    0.02850 =
         0.02774   -0.00621   -0.00147   -0.00499
C15   1    0.699620    0.049898    0.554856    11.00000    0.03754    0.03899 =
         0.03037   -0.00432   -0.00251   -0.00598
AFIX  43
H15   2    0.718767    0.076144    0.580522    11.00000   -1.20000
AFIX   0
C16   1    0.682311   -0.036517    0.565483    11.00000    0.03964    0.03579 =
         0.03967    0.00567    0.00006   -0.00168
AFIX  43
H16   2    0.687393   -0.069105    0.598790    11.00000   -1.20000
AFIX   0
C17   1    0.657760   -0.075369    0.527933    11.00000    0.04337    0.03237 =
         0.05671    0.00107   -0.00644   -0.01017
AFIX  43
H17   2    0.646387   -0.134878    0.535376    11.00000   -1.20000
AFIX   0
C18   1    0.649576   -0.028581    0.479679    11.00000    0.05529    0.03935 =
         0.05501   -0.00822   -0.02209   -0.01452
AFIX  43
H18   2    0.633824   -0.056388    0.453876    11.00000   -1.20000
AFIX   0
C19   1    0.664221    0.059481    0.468260    11.00000    0.04176    0.03445 =
         0.03626   -0.00304   -0.01427   -0.00937
AFIX  43
H19   2    0.657430    0.092108    0.435047    11.00000   -1.20000
AFIX   0
C20   1    0.841011    0.207344    0.515610    11.00000    0.02409    0.03790 =
         0.03400   -0.01033   -0.00439   -0.00603
C21   1    0.857111    0.269609    0.543059    11.00000    0.03207    0.04802 =
         0.05300   -0.02269   -0.01105   -0.00351
AFIX  43
H21   2    0.794949    0.315327    0.553135    11.00000   -1.20000
AFIX   0
C22   1    0.964491    0.264609    0.555659    11.00000    0.04282    0.05680 =
         0.07234   -0.02603   -0.02233   -0.00952
AFIX  43
H22   2    0.976175    0.307665    0.573919    11.00000   -1.20000
AFIX   0
C23   1    1.054335    0.197421    0.541794    11.00000    0.02955    0.05890 =
         0.06174   -0.01205   -0.01538   -0.01090
AFIX  43
H23   2    1.127655    0.194548    0.550530    11.00000   -1.20000
AFIX   0
C24   1    1.038769    0.134420    0.515393    11.00000    0.02637    0.05082 =
         0.05495   -0.01157   -0.00581   -0.00397
AFIX  43
H24   2    1.100978    0.088071    0.506130    11.00000   -1.20000
AFIX   0
C25   1    0.932129    0.138920    0.502416    11.00000    0.02778    0.04229 =
         0.04793   -0.01689   -0.00454   -0.00499
AFIX  43
H25   2    0.920971    0.095248    0.484460    11.00000   -1.20000
AFIX   0
C26   1    0.706245    0.258320    0.429330    11.00000    0.02828    0.03009 =
         0.03003   -0.00649   -0.00032   -0.00790
C27   1    0.603079    0.288020    0.409262    11.00000    0.03215    0.05198 =
         0.03411    0.00231   -0.00298   -0.00460
AFIX  43
H27   2    0.534072    0.284440    0.430530    11.00000   -1.20000
AFIX   0
C28   1    0.601076    0.322929    0.358074    11.00000    0.04177    0.05622 =
         0.03915    0.00291   -0.00965   -0.00358
AFIX  43
H28   2    0.530721    0.342925    0.344254    11.00000   -1.20000
AFIX   0
C29   1    0.701037    0.328510    0.327428    11.00000    0.05545    0.04104 =
         0.02990    0.00067   -0.00421   -0.01224
AFIX  43
H29   2    0.699603    0.351669    0.292339    11.00000   -1.20000
AFIX   0
C30   1    0.802975    0.300762    0.347302    11.00000    0.04304    0.06078 =
         0.03726   -0.00552    0.00869   -0.01292
AFIX  43
H30   2    0.871432    0.305874    0.325930    11.00000   -1.20000
AFIX   0
C31   1    0.806924    0.265401    0.398197    11.00000    0.03028    0.05257 =
         0.03744   -0.00578    0.00030   -0.00912
AFIX  43
H31   2    0.877654    0.246170    0.411725    11.00000   -1.20000
AFIX   0
RESI 2
P1    6    1.079086    0.532192    0.163968    11.00000    0.02966    0.02694 =
         0.02543   -0.00666   -0.00121   -0.00755
O1    4    0.689690    0.786130    0.253594    11.00000    0.02963    0.03122 =
         0.04171   -0.01087   -0.00383   -0.00104
O2    4    0.663056    0.523942    0.269578    11.00000    0.03401    0.03880 =
         0.04837   -0.00266   -0.00025   -0.01316
C1    1    0.958978    0.605968    0.191727    11.00000    0.02686    0.02714 =
         0.02709   -0.00575   -0.00484   -0.00636
C2    1    0.960270    0.697916    0.186935    11.00000    0.02960    0.02848 =
         0.03546   -0.00603   -0.00526   -0.01001
AFIX  43
H2    2    1.023248    0.719599    0.168180    11.00000   -1.20000
AFIX   0
C3    1    0.871285    0.755638    0.209180    11.00000    0.03165    0.02629 =
         0.03748   -0.00642   -0.00738   -0.00773
AFIX  43
H3    2    0.873621    0.816723    0.207315    11.00000   -1.20000
AFIX   0
C4    1    0.776748    0.723600    0.234722    11.00000    0.02773    0.02985 =
         0.02954   -0.00856   -0.00885   -0.00164
C5    1    0.772390    0.633702    0.239443    11.00000    0.02613    0.03112 =
         0.02574   -0.00515   -0.00658   -0.00563
C6    1    0.865235    0.574975    0.218059    11.00000    0.02767    0.02643 =
         0.02659   -0.00491   -0.00600   -0.00620
AFIX  43
H6    2    0.864474    0.513267    0.221500    11.00000   -1.20000
AFIX   0
C7    1    0.671808    0.601617    0.266345    11.00000    0.02694    0.03691 =
         0.02763   -0.00389   -0.00640   -0.00735
C8    1    0.582758    0.671186    0.287518    11.00000    0.02628    0.04383 =
         0.02759   -0.00842   -0.00665   -0.00573
C9    1    0.593802    0.759980    0.279348    11.00000    0.02550    0.04278 =
         0.03277   -0.01196   -0.00842   -0.00137
C10   1    0.507323    0.828449    0.296294    11.00000    0.03752    0.04767 =
         0.04246   -0.01822   -0.00755    0.00256
AFIX  43
H10   2    0.516341    0.888580    0.290089    11.00000   -1.20000
AFIX   0
C11   1    0.408542    0.807149    0.322217    11.00000    0.03146    0.06987 =
         0.04123   -0.02382   -0.00374    0.00325
AFIX  43
H11   2    0.348519    0.853231    0.333569    11.00000   -1.20000
AFIX   0
C12   1    0.395593    0.718754    0.331995    11.00000    0.02915    0.07602 =
         0.03432   -0.01888   -0.00348   -0.00856
AFIX  43
H12   2    0.327491    0.704912    0.350372    11.00000   -1.20000
AFIX   0
C13   1    0.480758    0.651898    0.315179    11.00000    0.02779    0.06008 =
         0.03083   -0.00927   -0.00424   -0.00914
AFIX  43
H13   2    0.471341    0.591853    0.322144    11.00000   -1.20000
AFIX   0
C14   1    1.047992    0.424152    0.167345    11.00000    0.03020    0.02860 =
         0.03352   -0.00995    0.00238   -0.00817
C15   1    1.056621    0.364580    0.212797    11.00000    0.06260    0.03680 =
         0.03721   -0.00504   -0.00156   -0.01540
AFIX  43
H15   2    1.078394    0.380948    0.241437    11.00000   -1.20000
AFIX   0
C16   1    1.032689    0.280577    0.215389    11.00000    0.06067    0.03758 =
         0.05573    0.00141    0.00039   -0.01346
AFIX  43
H16   2    1.037241    0.239401    0.246128    11.00000   -1.20000
AFIX   0
C17   1    1.002460    0.257245    0.173432    11.00000    0.04190    0.03466 =
         0.07168   -0.01606    0.00427   -0.01298
AFIX  43
H17   2    0.987726    0.199465    0.175314    11.00000   -1.20000
AFIX   0
C18   1    0.993328    0.316384    0.128906    11.00000    0.03941    0.04428 =
         0.05860   -0.02404   -0.00289   -0.01203
AFIX  43
H18   2    0.971678    0.299491    0.100400    11.00000   -1.20000
AFIX   0
C19   1    1.015519    0.400350    0.125432    11.00000    0.03392    0.03906 =
         0.03986   -0.01310   -0.00463   -0.00737
AFIX  43
H19   2    1.008690    0.441470    0.094735    11.00000   -1.20000
AFIX   0
C20   1    1.200934    0.517448    0.197069    11.00000    0.02691    0.03406 =
         0.03084   -0.00928   -0.00119   -0.00476
C21   1    1.208288    0.580866    0.225635    11.00000    0.02927    0.04180 =
         0.04290   -0.01684   -0.00661   -0.00101
AFIX  43
H21   2    1.145608    0.629461    0.230703    11.00000   -1.20000
AFIX   0
C22   1    1.307185    0.573291    0.246791    11.00000    0.03652    0.05074 =
         0.05570   -0.02074   -0.01444   -0.00734
AFIX  43
H22   2    1.312577    0.617272    0.265925    11.00000   -1.20000
AFIX   0
C23   1    1.398086    0.501909    0.240144    11.00000    0.02947    0.05210 =
         0.04849   -0.00855   -0.00936   -0.00619
AFIX  43
H23   2    1.465911    0.497175    0.254511    11.00000   -1.20000
AFIX   0
C24   1    1.390305    0.437888    0.212782    11.00000    0.03260    0.04306 =
         0.04058   -0.00673   -0.00504    0.00119
AFIX  43
H24   2    1.452627    0.388702    0.208487    11.00000   -1.20000
AFIX   0
C25   1    1.291709    0.444777    0.191377    11.00000    0.03840    0.03456 =
         0.03800   -0.01073   -0.00498   -0.00153
AFIX  43
H25   2    1.286218    0.399950    0.172871    11.00000   -1.20000
AFIX   0
C26   1    1.112741    0.581547    0.099426    11.00000    0.03122    0.03197 =
         0.03018   -0.00741   -0.00271   -0.00697
C27   1    1.023751    0.624484    0.070678    11.00000    0.03361    0.04796 =
         0.03522   -0.00103   -0.00791   -0.01344
AFIX  43
H27   2    0.947119    0.629523    0.085581    11.00000   -1.20000
AFIX   0
C28   1    1.048418    0.659801    0.020010    11.00000    0.04711    0.04946 =
         0.03683    0.00480   -0.01065   -0.01575
AFIX  43
H28   2    0.988468    0.688315    0.000006    11.00000   -1.20000
AFIX   0
C29   1    1.160805    0.653391   -0.001385    11.00000    0.05197    0.04369 =
         0.03340    0.00048   -0.00171   -0.01475
AFIX  43
H29   2    1.177182    0.677868   -0.035960    11.00000   -1.20000
AFIX   0
C30   1    1.248923    0.611695    0.027239    11.00000    0.03703    0.03865 =
         0.03873   -0.00588    0.00261   -0.01080
AFIX  43
H30   2    1.325427    0.607591    0.012314    11.00000   -1.20000
AFIX   0
C31   1    1.225446    0.575762    0.077908    11.00000    0.03274    0.03407 =
         0.03241   -0.00687   -0.00212   -0.00655
AFIX  43
H31   2    1.285749    0.547456    0.097747    11.00000   -1.20000
AFIX   0
RESI 3
P1    6    0.606927    0.140078    0.172429    11.00000    0.02136    0.02826 =
         0.02282   -0.00313   -0.00208   -0.00641
O1    4    0.992970   -0.101525    0.072545    11.00000    0.03417    0.02481 =
         0.03356   -0.00973   -0.00087   -0.00279
O2    4    1.011437    0.161893    0.061196    11.00000    0.02869    0.02799 =
         0.04101   -0.00943    0.00149   -0.00986
C1    1    0.720772    0.071621    0.137710    11.00000    0.02386    0.02809 =
         0.02334   -0.00566   -0.00212   -0.00656
C2    1    0.716487   -0.017835    0.136325    11.00000    0.03317    0.02972 =
         0.02941   -0.00463   -0.00273   -0.01283
AFIX  43
H2    2    0.650500   -0.039303    0.151242    11.00000   -1.20000
AFIX   0
C3    1    0.807033   -0.073702    0.113575    11.00000    0.03681    0.02695 =
         0.02869   -0.00481   -0.00482   -0.01222
AFIX  43
H3    2    0.804329   -0.133862    0.112654    11.00000   -1.20000
AFIX   0
C4    1    0.903912   -0.040960    0.091630    11.00000    0.02971    0.02218 =
         0.02435   -0.00575   -0.00440   -0.00341
C5    1    0.907421    0.048264    0.089972    11.00000    0.02287    0.02458 =
         0.02214   -0.00559   -0.00359   -0.00567
C6    1    0.814891    0.104151    0.113669    11.00000    0.02384    0.02305 =
         0.02559   -0.00422   -0.00460   -0.00590
AFIX  43
H6    2    0.816335    0.165000    0.113343    11.00000   -1.20000
AFIX   0
C7    1    1.007270    0.082898    0.064197    11.00000    0.02312    0.02810 =
         0.02298   -0.00694   -0.00348   -0.00436
C8    1    1.099800    0.015444    0.043750    11.00000    0.02376    0.03235 =
         0.02349   -0.00780   -0.00484   -0.00115
C9    1    1.090623   -0.073591    0.050307    11.00000    0.03233    0.03251 =
         0.02523   -0.00908   -0.00495    0.00141
C10   1    1.180689   -0.140492    0.034888    11.00000    0.04097    0.03586 =
         0.03556   -0.01112   -0.00237    0.00664
AFIX  43
H10   2    1.173615   -0.201049    0.040082    11.00000   -1.20000
AFIX   0
C11   1    1.280756   -0.117011    0.011837    11.00000    0.03715    0.05229 =
         0.03904   -0.01564   -0.00187    0.01179
AFIX  43
H11   2    1.343362   -0.162225    0.001562    11.00000   -1.20000
AFIX   0
C12   1    1.291527   -0.028259    0.003389    11.00000    0.02608    0.06193 =
         0.03503   -0.01607    0.00054   -0.00186
AFIX  43
H12   2    1.360641   -0.013208   -0.012911    11.00000   -1.20000
AFIX   0
C13   1    1.201546    0.037761    0.018756    11.00000    0.02586    0.04765 =
         0.02819   -0.01087   -0.00188   -0.00508
AFIX  43
H13   2    1.208315    0.098459    0.012440    11.00000   -1.20000
AFIX   0
C14   1    0.477239    0.124486    0.156404    11.00000    0.02558    0.03415 =
         0.02769   -0.00194   -0.00496   -0.00873
C15   1    0.470804    0.120066    0.105689    11.00000    0.03028    0.04015 =
         0.03025   -0.00381   -0.00527   -0.01151
AFIX  43
H15   2    0.535211    0.123389    0.081204    11.00000   -1.20000
AFIX   0
C16   1    0.371442    0.110899    0.090930    11.00000    0.04123    0.04955 =
         0.03800   -0.00301   -0.01341   -0.01860
AFIX  43
H16   2    0.366771    0.108616    0.056394    11.00000   -1.20000
AFIX   0
C17   1    0.278351    0.105059    0.127335    11.00000    0.03718    0.05888 =
         0.05159   -0.00103   -0.01314   -0.02491
AFIX  43
H17   2    0.209488    0.099440    0.117373    11.00000   -1.20000
AFIX   0
C18   1    0.284426    0.107289    0.177458    11.00000    0.03365    0.06359 =
         0.04868   -0.00467   -0.00050   -0.02205
AFIX  43
H18   2    0.220620    0.101418    0.201914    11.00000   -1.20000
AFIX   0
C19   1    0.383245    0.118073    0.192692    11.00000    0.03148    0.05366 =
         0.03469   -0.00448    0.00049   -0.01517
AFIX  43
H19   2    0.386842    0.121039    0.227240    11.00000   -1.20000
AFIX   0
C20   1    0.614285    0.105447    0.239208    11.00000    0.02923    0.03417 =
         0.02414   -0.00287   -0.00482   -0.00832
C21   1    0.540124    0.154946    0.273782    11.00000    0.04150    0.03736 =
         0.03071   -0.00831   -0.00136   -0.00655
AFIX  43
H21   2    0.493341    0.211073    0.262092    11.00000   -1.20000
AFIX   0
C22   1    0.535045    0.121990    0.325047    11.00000    0.06097    0.04718 =
         0.03102   -0.01196   -0.00032   -0.01256
AFIX  43
H22   2    0.484354    0.154897    0.348867    11.00000   -1.20000
AFIX   0
C23   1    0.604934    0.040129    0.341403    11.00000    0.08041    0.05009 =
         0.02736   -0.00055   -0.01269   -0.02105
AFIX  43
H23   2    0.599550    0.016314    0.376532    11.00000   -1.20000
AFIX   0
C24   1    0.681426   -0.006903    0.307885    11.00000    0.07107    0.03668 =
         0.03693    0.00073   -0.02180   -0.00517
AFIX  43
H24   2    0.730840   -0.061412    0.319986    11.00000   -1.20000
AFIX   0
C25   1    0.686657    0.025131    0.256277    11.00000    0.04093    0.03273 =
         0.03303   -0.00450   -0.01217   -0.00253
AFIX  43
H25   2    0.739103   -0.007410    0.232810    11.00000   -1.20000
AFIX   0
C26   1    0.618430    0.254833    0.156036    11.00000    0.02262    0.02991 =
         0.02912   -0.00663    0.00356   -0.00616
C27   1    0.682496    0.289754    0.182370    11.00000    0.02837    0.03463 =
         0.04282   -0.00822   -0.00786   -0.00532
AFIX  43
H27   2    0.717962    0.253641    0.210381    11.00000   -1.20000
AFIX   0
C28   1    0.694378    0.377647    0.167530    11.00000    0.03608    0.04193 =
         0.05311   -0.00994   -0.00491   -0.01600
AFIX  43
H28   2    0.737786    0.401712    0.185570    11.00000   -1.20000
AFIX   0
C29   1    0.643302    0.430359    0.126592    11.00000    0.04113    0.03413 =
         0.04791   -0.00429    0.00442   -0.01228
AFIX  43
H29   2    0.652337    0.490278    0.116583    11.00000   -1.20000
AFIX   0
C30   1    0.578897    0.396353    0.100004    11.00000    0.04400    0.03195 =
         0.03589   -0.00005    0.00065   -0.00409
AFIX  43
H30   2    0.543724    0.432936    0.072038    11.00000   -1.20000
AFIX   0
C31   1    0.566298    0.308951    0.114486    11.00000    0.03648    0.03279 =
         0.02956   -0.00413   -0.00183   -0.00518
AFIX  43
H31   2    0.522453    0.285370    0.096406    11.00000   -1.20000
AFIX   0
RESI 4
S1    7    0.355458    0.253944   -0.087648    11.00000    0.04023    0.04141 =
         0.03655   -0.00859   -0.00733   -0.01380
S2    7    0.401392    0.342793   -0.014927    11.00000    0.03151    0.03119 =
         0.03404   -0.00326   -0.00840   -0.00850
F1    5    0.485200    0.169298   -0.156198    11.00000    0.09414    0.13607 =
         0.08965   -0.07905    0.01766   -0.02542
F2    5    0.480446    0.310542   -0.169038    11.00000    0.10010    0.14466 =
         0.04141    0.00447    0.00618   -0.06382
F3    5    0.575407    0.224244   -0.111931    11.00000    0.04076    0.13457 =
         0.07056   -0.03347   -0.00184   -0.01201
F4    5    0.191380    0.424877    0.012585    11.00000    0.04219    0.04641 =
         0.07945   -0.01831   -0.01493    0.00915
F5    5    0.221354    0.281843    0.030246    11.00000    0.03680    0.04869 =
         0.05831   -0.00928    0.00237   -0.01522
F6    5    0.286795    0.355844    0.074438    11.00000    0.05291    0.07128 =
         0.04311   -0.02342   -0.00315   -0.00599
O1    4    0.368555    0.172377   -0.052045    11.00000    0.08126    0.03583 =
         0.04619   -0.00462   -0.00487   -0.02071
O2    4    0.264316    0.273917   -0.118018    11.00000    0.05107    0.07110 =
         0.05505   -0.00984   -0.02175   -0.02226
O3    4    0.472396    0.262511    0.007099    11.00000    0.03416    0.03840 =
         0.03593   -0.00272   -0.00327   -0.00108
O4    4    0.432271    0.425988   -0.016511    11.00000    0.05727    0.04114 =
         0.05416   -0.00571   -0.01358   -0.02336
N1    3    0.361445    0.340730   -0.067080    11.00000    0.05041    0.03383 =
         0.03392    0.00090   -0.01346   -0.01154
C1    1    0.482314    0.238101   -0.133558    11.00000    0.04965    0.09777 =
         0.03979   -0.01942    0.00352   -0.02580
C2    1    0.268097    0.351711    0.027662    11.00000    0.03417    0.03845 =
         0.04591   -0.01164   -0.00630   -0.00244
RESI 5
PART 1 61
SAME_4 S1 > C2
S1    7    0.272218    0.322030    0.362324    61.00000    0.03885    0.02797 =
         0.04836   -0.00324   -0.00376   -0.00748
S2    7    0.267466    0.472809    0.405853    61.00000    0.03646    0.03677 =
         0.05127   -0.01283    0.00486   -0.00881
F1    5    0.068365    0.336825    0.337695    61.00000    0.06246    0.06357 =
         0.06945   -0.00032   -0.03196   -0.01124
F2    5    0.148713    0.204811    0.369293    61.00000    0.09484    0.04595 =
         0.16910    0.00663   -0.06584   -0.03130
F3    5    0.078637    0.303323    0.417832    61.00000    0.06985    0.13902 =
         0.06124    0.01409   -0.00353   -0.06541
F4    5    0.187904    0.372442    0.485956    61.00000    0.11818    0.09591 =
         0.04736    0.00125   -0.00865   -0.06210
F5    5    0.064764    0.483531    0.453903    61.00000    0.04273    0.15934 =
         0.06086   -0.04414    0.01321   -0.02637
F6    5    0.186682    0.505610    0.496831    61.00000    0.08651    0.09534 =
         0.04519   -0.02728   -0.00393   -0.03051
O1    4    0.313540    0.310390    0.311077    61.00000    0.08481    0.04274 =
         0.05457   -0.01512    0.01302   -0.00622
O2    4    0.333618    0.266074    0.401686    61.00000    0.04549    0.03434 =
         0.07190    0.00278   -0.02146   -0.00680
O3    4    0.376836    0.435401    0.421486    61.00000    0.03718    0.05553 =
         0.11443   -0.03389   -0.01230   -0.00948
O4    4    0.237835    0.567412    0.389091    61.00000    0.08637    0.03559 =
         0.06476   -0.01635    0.00740   -0.01023
N1    3    0.230964    0.424354    0.367168    61.00000    0.04319    0.03028 =
         0.03951   -0.00374   -0.00073   -0.00452
C1    1    0.135171    0.290254    0.372658    61.00000    0.05576    0.04874 =
         0.06430    0.00342   -0.02557   -0.01888
C2    1    0.171379    0.455833    0.464129    61.00000    0.05862    0.08327 =
         0.04036   -0.01621   -0.00200   -0.02780
PART 2 -61
SAME_4 S1 > C2
S1B   7    0.256879    0.334455    0.353311   -61.00000    0.04977    0.04443 =
         0.05328   -0.00597   -0.00929   -0.00404
S2B   7    0.311933    0.421928    0.424854   -61.00000    0.04027    0.05186 =
         0.04133   -0.01470   -0.01341   -0.01102
F1B   5    0.070416    0.296760    0.335197   -61.00000    0.07299    0.05756 =
         0.09743    0.00859   -0.03221   -0.01067
F2B   5    0.150894    0.206954    0.396173   -61.00000    0.05903    0.06801 =
         0.08535    0.01546   -0.01789   -0.04452
F3B   5    0.059409    0.336056    0.408828   -61.00000    0.05787    0.05331 =
         0.04797   -0.03097   -0.01151   -0.02606
F4B   5    0.177062    0.448077    0.512233   -61.00000    0.08236    0.08950 =
         0.04654   -0.01935   -0.00323   -0.02876
F5B   5    0.093323    0.421924    0.454696   -61.00000    0.06293    0.09824 =
         0.05497   -0.01904   -0.00350   -0.03633
F6B   5    0.134946    0.544544    0.445082   -61.00000    0.07489    0.09726 =
         0.06554   -0.01762    0.00262   -0.01960
O1B   4    0.215556    0.419968    0.325317   -61.00000    0.04929    0.04280 =
         0.05212   -0.01789    0.00503   -0.00790
O2B   4    0.330770    0.268699    0.325951   -61.00000    0.06276    0.04876 =
         0.05895   -0.00379    0.00937   -0.00353
O3B   4    0.399071    0.402990    0.457402   -61.00000    0.03577    0.05008 =
         0.07772   -0.02224   -0.00552   -0.00948
O4B   4    0.312893    0.501689    0.386665   -61.00000    0.05804    0.05582 =
         0.06760   -0.01265    0.00156   -0.01078
N1B   3    0.301427    0.340349    0.403469   -61.00000    0.04365    0.03958 =
         0.04681   -0.00608   -0.00856   -0.00626
C1B   1    0.127977    0.291776    0.374438   -61.00000    0.05461    0.05026 =
         0.06599   -0.00085   -0.01760   -0.01759
C2B   1    0.176985    0.457792    0.463147   -61.00000    0.05631    0.07387 =
         0.04726   -0.01655   -0.00285   -0.02262
PART 0
RESI 6
PART 1 21
SAME_4 S1 > C2
S1    7    0.051259   -0.040049    0.221594    21.00000    0.03099    0.03102 =
         0.03906   -0.00441   -0.01026   -0.01458
S2    7    0.057320   -0.045145    0.323592    21.00000    0.05615    0.03906 =
         0.02991   -0.00716   -0.00406   -0.01294
F1    5    0.161745   -0.206049    0.244444    21.00000    0.04879    0.03090 =
         0.05830   -0.00046    0.00319   -0.00245
F2    5    0.148147   -0.156437    0.163674    21.00000    0.06118    0.06088 =
         0.04563   -0.02013    0.00006   -0.01548
F3    5    0.265133   -0.118143    0.201296    21.00000    0.03965    0.05124 =
         0.05127   -0.01467   -0.00871   -0.01338
F4    5   -0.015038    0.125227    0.328854    21.00000    0.08747    0.04865 =
         0.05971   -0.01817   -0.00358    0.00018
F5    5    0.019005    0.040044    0.399845    21.00000    0.07931    0.07650 =
         0.04837   -0.02499   -0.00483    0.00092
F6    5   -0.109650    0.019919    0.377535    21.00000    0.06490    0.08548 =
         0.08721   -0.01764    0.00525   -0.00609
O1    4   -0.049331   -0.073340    0.230806    21.00000    0.03924    0.04293 =
         0.03643   -0.00383   -0.00827   -0.01782
O2    4    0.066544    0.026698    0.177185    21.00000    0.03591    0.03677 =
         0.04867    0.00506   -0.01246   -0.01438
O3    4   -0.008785   -0.110448    0.334896    21.00000    0.08193    0.04173 =
         0.04203   -0.00326    0.00899   -0.02535
O4    4    0.153750   -0.053869    0.352703    21.00000    0.06119    0.06585 =
         0.03505   -0.01228   -0.02642    0.00510
N1    3    0.093675   -0.011385    0.267280    21.00000    0.04576    0.04466 =
         0.03784   -0.00935   -0.00581   -0.01561
C1    1    0.163917   -0.136710    0.207370    21.00000    0.04487    0.04004 =
         0.04525   -0.01157   -0.00630   -0.01403
C2    1   -0.020200    0.049439    0.353855    21.00000    0.06805    0.05742 =
         0.04778   -0.02542    0.00429   -0.01224
PART 2 31
SAME_4 S1 > C2
S1B   7    0.039275   -0.045473    0.230192    31.00000    0.03624    0.03071 =
         0.04506   -0.01033   -0.01107   -0.00530
S2B   7    0.094362   -0.039576    0.325053    31.00000    0.05789    0.04531 =
         0.03161   -0.01063   -0.00857   -0.00960
F1B   5    0.169913   -0.200534    0.214034    31.00000    0.07396    0.04049 =
         0.06734   -0.01076   -0.00153   -0.00449
F2B   5    0.181260   -0.092340    0.152393    31.00000    0.06921    0.07089 =
         0.03933   -0.01450   -0.00296   -0.00336
F3B   5    0.261355   -0.099973    0.218808    31.00000    0.04046    0.06032 =
         0.04880   -0.02020   -0.00908   -0.00191
F4B   5   -0.080304    0.103172    0.320531    31.00000    0.06967    0.05461 =
         0.06797   -0.02745   -0.00090   -0.01160
F5B   5   -0.007376    0.075874    0.387379    31.00000    0.07276    0.08276 =
         0.06430   -0.03804   -0.01051   -0.00073
F6B   5   -0.102461   -0.016268    0.371232    31.00000    0.06374    0.06592 =
         0.07762   -0.04643   -0.00990    0.01048
O1B   4   -0.049258   -0.074425    0.213105    31.00000    0.05080    0.04168 =
         0.04825    0.00017   -0.01883   -0.02610
O2B   4    0.050129    0.044570    0.211494    31.00000    0.03672    0.02930 =
         0.04799    0.00343   -0.00483   -0.00796
O3B   4    0.164260    0.022910    0.301097    31.00000    0.06659    0.06981 =
         0.04271   -0.02034   -0.00712   -0.01605
O4B   4    0.132337   -0.106753    0.366344    31.00000    0.05939    0.07338 =
         0.04246    0.00112   -0.02159    0.00501
N1B   3    0.041265   -0.078128    0.288328    31.00000    0.04454    0.03921 =
         0.03769   -0.00650   -0.00733   -0.01175
C1B   1    0.170642   -0.113105    0.202498    31.00000    0.04642    0.04319 =
         0.04419   -0.01107   -0.00740   -0.01197
C2B   1   -0.030695    0.034826    0.351699    31.00000    0.06579    0.05723 =
         0.04600   -0.02895   -0.00012   -0.01292
PART 3 41
SAME_4 S1 > C2
S1C   7    0.045638   -0.045986    0.229072    41.00000    0.03893    0.03507 =
         0.04466   -0.00828   -0.01091   -0.01110
S2C   7    0.110400   -0.022465    0.320059    41.00000    0.05765    0.04523 =
         0.04381   -0.02013   -0.01432   -0.00661
F1C   5    0.133750   -0.172703    0.172026    41.00000    0.05081    0.03795 =
         0.05151   -0.01584   -0.00142   -0.02617
F2C   5    0.252076   -0.095266    0.182883    41.00000    0.04705    0.04899 =
         0.05367   -0.01202   -0.00177   -0.01448
F3C   5    0.203309   -0.193923    0.241043    41.00000    0.06072    0.04776 =
         0.06308   -0.00760   -0.00836   -0.00323
F4C   5   -0.119268    0.077922    0.318457    41.00000    0.05010    0.05811 =
         0.06620   -0.02091   -0.01342   -0.00367
F5C   5    0.013506    0.125419    0.338362    41.00000    0.05901    0.04609 =
         0.05913   -0.02525   -0.02319   -0.02032
F6C   5   -0.058770    0.037828    0.394131    41.00000    0.07921    0.05987 =
         0.05974   -0.02143    0.01010   -0.00831
O1C   4   -0.033712   -0.097507    0.254521    41.00000    0.04506    0.05299 =
         0.06113   -0.01086   -0.00110   -0.02699
O2C   4    0.016520    0.019137    0.186222    41.00000    0.06588    0.05655 =
         0.05152   -0.00431   -0.02234    0.00648
O3C   4    0.206932    0.008066    0.330259    41.00000    0.07020    0.07445 =
         0.06559   -0.02455   -0.01314   -0.00218
O4C   4    0.118463   -0.116316    0.341580    41.00000    0.08410    0.05324 =
         0.04959   -0.00660   -0.01259    0.00485
N1C   3    0.101020   -0.002156    0.263289    41.00000    0.04677    0.04328 =
         0.03829   -0.00897   -0.00761   -0.01481
C1C   1    0.163996   -0.129842    0.204417    41.00000    0.04513    0.04143 =
         0.04513   -0.01100   -0.00721   -0.01260
C2C   1   -0.026562    0.049639    0.342398    41.00000    0.06399    0.05536 =
         0.04564   -0.02567   -0.00213   -0.01695
PART 4 51
SAME_4 S1 > C2
S1D   7    0.048229   -0.083457    0.239326    51.00000    0.04433    0.04227 =
         0.04249   -0.00458   -0.01194   -0.01643
S2D   7    0.091787    0.008221    0.311704    51.00000    0.06171    0.04993 =
         0.04822   -0.01062   -0.01196   -0.01323
F1D   5    0.173046   -0.196793    0.181198    51.00000    0.05898    0.04347 =
         0.05069   -0.01470   -0.00611   -0.00998
F2D   5    0.212405   -0.067215    0.162258    51.00000    0.05208    0.04708 =
         0.04993   -0.00809   -0.00040   -0.02211
F3D   5    0.267856   -0.153416    0.227086    51.00000    0.05145    0.05859 =
         0.05595   -0.00686   -0.01186   -0.00558
F4D   5   -0.122304    0.091624    0.304889    51.00000    0.04944    0.04073 =
         0.04277   -0.01454   -0.01650   -0.00546
F5D   5   -0.094530    0.063403    0.385527    51.00000    0.06583    0.06016 =
         0.05982   -0.03085    0.00475   -0.00912
F6D   5   -0.089584   -0.034949    0.352860    51.00000    0.07377    0.07264 =
         0.05986   -0.02911    0.00336   -0.00610
O1D   4   -0.032821   -0.052368    0.203869    51.00000    0.04435    0.04916 =
         0.04677   -0.00070   -0.01923   -0.01142
O2D   4    0.032050   -0.157541    0.277782    51.00000    0.05909    0.04777 =
         0.05026   -0.00480    0.00297   -0.02545
O3D   4    0.148977    0.080490    0.305017    51.00000    0.07915    0.06593 =
         0.06386   -0.00584   -0.00691   -0.01151
O4D   4    0.142982   -0.072626    0.343885    51.00000    0.05730    0.05950 =
         0.04301   -0.00396   -0.02606   -0.01795
N1D   3    0.080669   -0.005780    0.258409    51.00000    0.04921    0.04276 =
         0.03913   -0.00970   -0.00801   -0.01315
C1D   1    0.180363   -0.126184    0.200628    51.00000    0.04612    0.04282 =
         0.04597   -0.01064   -0.00672   -0.01155
C2D   1   -0.055239    0.045358    0.338538    51.00000    0.06340    0.05826 =
         0.04728   -0.02418   -0.00555   -0.00985
PART 5 71
SAME_4 S1 > C2
S1E   7    0.094877   -0.146493    0.264787    71.00000    0.03914    0.03984 =
         0.04516   -0.00967   -0.00919   -0.01251
S2E   7    0.136923   -0.016991    0.320193    71.00000    0.05559    0.04630 =
         0.04139   -0.01441   -0.01158   -0.01066
F1E   5    0.098633   -0.148759    0.166564    71.00000    0.05296    0.04432 =
         0.04643   -0.01589   -0.00630   -0.01346
F2E   5    0.122512   -0.025841    0.183352    71.00000    0.04827    0.04686 =
         0.04928   -0.00750   -0.00532   -0.01113
F3E   5    0.256726   -0.138970    0.189918    71.00000    0.05193    0.04933 =
         0.05066   -0.01324   -0.00545   -0.01273
F4E   5   -0.018012    0.084968    0.266280    71.00000    0.06386    0.05292 =
         0.05362   -0.01200   -0.00796   -0.01133
F5E   5   -0.016830    0.124625    0.338073    71.00000    0.06945    0.05620 =
         0.05478   -0.02373   -0.00442   -0.00741
F6E   5   -0.089281    0.018539    0.340997    71.00000    0.06094    0.05116 =
         0.05110   -0.02833    0.00101   -0.01552
O1E   4   -0.024948   -0.122680    0.270021    71.00000    0.04289    0.03817 =
         0.04144   -0.00173   -0.00939   -0.01712
O2E   4    0.145350   -0.240025    0.276265    71.00000    0.05363    0.04183 =
         0.05961   -0.00693   -0.00261   -0.01283
O3E   4    0.212472    0.043774    0.306632    71.00000    0.05938    0.05586 =
         0.04453   -0.01567   -0.01363   -0.01068
O4E   4    0.129417   -0.057437    0.373481    71.00000    0.06335    0.05839 =
         0.04470   -0.01240   -0.01413   -0.00398
N1E   3    0.155031   -0.088582    0.287440    71.00000    0.05253    0.04513 =
         0.04012   -0.01079   -0.01046   -0.01206
C1E   1    0.144010   -0.114363    0.197720    71.00000    0.04480    0.04187 =
         0.04619   -0.00991   -0.00794   -0.01191
C2E   1   -0.004228    0.053577    0.313805    71.00000    0.05989    0.05088 =
         0.04448   -0.01708   -0.00655   -0.01197
PART 0
RESI 0
HKLF 4


REM  IL10_NTf2_0m_a.res in P-1
REM wR2 = 0.1833, GooF = S = 1.061, Restrained GooF = 1.065 for all data
REM R1 = 0.0649 for 19043 Fo > 4sig(Fo) and 0.0826 for all 24102 data
REM 2005 parameters refined using 4915 restraints

END

WGHT      0.0753      7.8383

REM Highest difference peak  1.086,  deepest hole -0.581,  1-sigma level  0.078
Q1    1   0.4198  0.2742 -0.0104  11.00000  0.05    1.09
Q2    1   0.3713  0.2811 -0.1138  11.00000  0.05    0.82
Q3    1   0.6463  0.1012  0.1640  11.00000  0.05    0.78
Q4    1   0.4325  0.1896 -0.0667  11.00000  0.05    0.74
Q5    1   0.7582  0.2100  0.5023  11.00000  0.05    0.71
Q6    1   0.2964  0.3745  0.4374  11.00000  0.05    0.65
Q7    1  -0.0553  0.0747  0.3364  11.00000  0.05    0.60
Q8    1   0.2355  0.3888  0.3375  11.00000  0.05    0.55
Q9    1   0.4485  0.4017  0.3016  11.00000  0.05    0.53
Q10   1   1.0350  0.5391  0.1613  11.00000  0.05    0.51
Q11   1   0.3892  0.3202  0.2614  11.00000  0.05    0.50
Q12   1   0.5163  0.2268 -0.1827  11.00000  0.05    0.48
Q13   1   0.4843  0.2562  0.3196  11.00000  0.05    0.47
Q14   1   0.4935  0.1222 -0.1217  11.00000  0.05    0.47
Q15   1   1.0557  0.5751  0.0912  11.00000  0.05    0.45
Q16   1   0.4600  0.1757 -0.1608  11.00000  0.05    0.44
Q17   1   0.9747  0.3007  0.1600  11.00000  0.05    0.44
Q18   1   0.4189  0.3298  0.3006  11.00000  0.05    0.44
Q19   1   1.3939  0.5708  0.1995  11.00000  0.05    0.43
Q20   1   0.7717 -0.0591  0.1338  11.00000  0.05    0.43
;
_shelx_res_checksum   26746

_shelx_hkl_file
;
  -2   0   0 29.2762 1.48122   3
  -2   0   0 29.9340 1.48166   3
   2   0   0 29.3891 1.47407   3
  -3   0   0 2017.95 103.310   2
  -3   0   0 2018.82 103.284   1
   3   0   0 2328.12 103.572   2
  -4   0   0 40.9432 2.06764   3
  -4   0   0 40.8408 2.07131   3
   4   0   0 40.3277 2.06805   3
  -5   0   0 7.23365 0.78355   3
  -5   0   0 7.61768 0.79199   3
   5   0   0 6.69714 0.77963   3
  -6   0   0 3.81482 0.52851   3
  -6   0   0 3.42299 0.52971   3
  -6   0   0 2.63158 0.56194   4
   6   0   0 5.40897 0.54470   3
  -7   0   0 10.0192 0.95791   3
  -7   0   0 9.67366 0.94274   3
  -7   0   0 9.66241 1.06194   4
  -7   0   0 10.7600 1.06630   4
   7   0   0 11.2743 0.95509   3
  -8   0   0 18.5740 1.28120   3
  -8   0   0 19.0704 1.27250   3
  -8   0   0 19.3102 1.39072   4
  -8   0   0 17.4238 1.36924   4
   8   0   0 16.2554 1.19298   3
   8   0   0 17.4117 1.26799   3
  -9   0   0 242.821 11.8486   4
  -9   0   0 240.237 11.7928   3
  -9   0   0 243.374 11.8477   4
  -9   0   0 245.162 11.7916   3
   9   0   0 250.619 11.7885   3
   9   0   0 242.728 11.7787   3
 -10   0   0 253.546 12.0791   4
 -10   0   0 250.690 12.0892   4
 -10   0   0 242.593 12.0162   3
 -10   0   0 243.157 12.0125   3
  10   0   0 247.572 12.0043   3
  10   0   0 251.544 12.0040   3
 -11   0   0 22.9671 1.96024   4
 -11   0   0 24.7236 1.96644   4
 -11   0   0 28.0877 1.80322   3
 -11   0   0 19.1418 1.79236   3
  11   0   0 25.6804 1.74248   3
  11   0   0 26.2813 1.75548   3
 -12   0   0 15.2359 1.72789   4
 -12   0   0 14.2971 1.36786   4
 -12   0   0 14.7553 1.50258   3
  12   0   0 16.5336 1.45632   3
  12   0   0 16.9797 1.47687   3
 -13   0   0 -0.8546 0.93174   4
 -13   0   0 -0.2200 0.96142   4
  13   0   0 -0.0577 0.77866   3
  13   0   0 -0.0069 0.78194   3
 -14   0   0 -0.2619 1.09900   4
  14   0   0 1.02114 0.88237   3
  14   0   0 1.29269 0.85215   3
 -15   0   0 5.77727 1.26117   3
 -15   0   0 6.98275 1.26557   4
  15   0   0 8.11836 1.13678   3
  15   0   0 6.86370 1.04838   3
  15  -1   0 0.65072 0.93357   3
  15  -1   0 2.20311 0.95405   3
 -15   1   0 1.65119 1.13981   4
  14  -1   0 23.6108 1.97922   3
  14  -1   0 27.3054 1.98206   3
 -14   1   0 30.2852 2.30251   4
  13  -1   0 1.01665 0.80006   3
  13  -1   0 1.53130 0.82643   3
 -13   1   0 1.43909 0.99324   4
  12  -1   0 1.84318 0.75389   3
  12  -1   0 3.21225 0.78602   3
 -12   1   0 2.48836 0.97308   4
 -12   1   0 3.23418 0.87537   3
 -12   1   0 1.83244 0.94368   4
 -12   1   0 1.13537 0.77474   3
  11  -1   0 38.1747 2.28941   3
  11  -1   0 34.9630 2.28126   3
 -11   1   0 38.5586 2.46586   4
 -11   1   0 45.7370 2.51290   4
 -11   1   0 40.0594 2.32097   3
 -11   1   0 35.3001 2.33397   3
  10  -1   0 20.4768 1.55975   3
  10  -1   0 21.3663 1.55635   3
 -10   1   0 19.9919 1.58575   3
 -10   1   0 20.7399 1.60191   3
 -10   1   0 22.1298 1.79235   4
 -10   1   0 21.7477 1.72889   4
   9  -1   0 88.0777 4.56613   3
   9  -1   0 89.7125 4.57126   3
  -9   1   0 93.3236 4.58317   3
  -9   1   0 87.9172 4.57414   3
  -9   1   0 94.1845 4.67097   4
  -9   1   0 95.0035 4.67502   4
   8  -1   0 49.9359 2.60634   3
   8  -1   0 49.9011 2.61891   3
  -8   1   0 49.3059 2.71254   4
  -8   1   0 50.1474 2.62755   3
  -8   1   0 49.8886 2.62266   3
   7  -1   0 35.1029 1.77803   3
   7  -1   0 31.7040 1.80893   3
  -7   1   0 30.8088 1.88931   4
  -7   1   0 31.7762 1.80130   3
  -7   1   0 33.0766 1.81573   3
   6  -1   0 238.532 10.5517   3
   6  -1   0 192.048 10.5286   3
  -6   1   0 222.720 10.5513   3
  -6   1   0 223.458 10.5914   4
  -6   1   0 219.883 10.5477   3
   5  -1   0 50.7714 2.62253   3
  -5   1   0 52.9962 2.62455   3
  -5   1   0 51.7205 2.63017   3
  -5   1   0 52.0355 2.69048   4
   4  -1   0 123.186 5.94099   3
  -4   1   0 122.526 5.94001   3
  -4   1   0 123.451 5.94335   3
  -4   1   0 123.234 5.97486   4
   3  -1   0 68.4677 3.39598   3
  -3   1   0 71.0945 3.39851   3
  -3   1   0 71.0660 3.43010   4
  -3   1   0 68.2707 3.39541   3
   2  -1   0 121.510 5.82693   4
   2  -1   0 121.734 5.80866   3
  -2   1   0 119.345 5.82721   4
  -2   1   0 119.761 5.80891   3
  -2   1   0 123.006 5.80947   3
   1  -1   0 0.18754 0.14421   4
  -1  -1   0 -0.1578 0.12129   4
   1   1   0 0.49444 0.17459   3
  -2  -1   0 757.860 35.7057   2
   2   1   0 598.954 35.5884   1
   2   1   0 771.889 35.6938   1
  -3  -1   0 134.797 6.39818   3
  -3  -1   0 132.573 6.39618   3
  -3  -1   0 133.161 6.40557   4
   3   1   0 131.607 6.39621   3
  -4  -1   0 542.317 25.8920   3
  -5  -1   0 555.205 26.8631   4
  -5  -1   0 569.651 26.8473   3
  -5  -1   0 566.653 26.8473   3
   5   1   0 556.713 26.8453   3
  -6  -1   0 26.4800 1.50508   3
  -6  -1   0 24.9718 1.56792   4
  -6  -1   0 26.7930 1.51272   3
   6   1   0 24.0600 1.49319   3
  -7  -1   0 -0.3748 0.46389   3
  -7  -1   0 -0.1805 0.47489   3
  -7  -1   0 -0.1233 0.53105   4
   7   1   0 -0.0201 0.46901   3
  -8  -1   0 113.119 5.49949   3
  -8  -1   0 112.102 5.49946   3
  -8  -1   0 112.336 5.54358   4
   8   1   0 110.122 5.49095   3
  -9  -1   0 101.772 5.24590   4
  -9  -1   0 106.034 5.19316   3
  -9  -1   0 110.968 5.25842   4
  -9  -1   0 102.123 5.19209   3
   9   1   0 101.830 5.17614   3
 -10  -1   0 0.59720 0.68418   3
 -10  -1   0 0.72077 0.76376   4
 -10  -1   0 -0.3049 0.67034   3
 -10  -1   0 0.35541 0.76240   4
  10   1   0 -0.3385 0.66779   3
 -11  -1   0 9.08098 0.96321   3
 -11  -1   0 7.49192 1.01876   4
 -11  -1   0 8.65609 1.07437   4
  11   1   0 10.7011 1.18789   3
  11   1   0 10.0626 0.97899   3
 -12  -1   0 14.4050 1.63119   4
 -12  -1   0 14.2550 1.64783   4
 -12  -1   0 9.51092 1.11775   3
  12   1   0 12.9182 1.40361   3
  12   1   0 19.6117 1.41621   3
 -13  -1   0 1.54695 0.83336   3
 -13  -1   0 0.78203 0.91670   4
 -13  -1   0 0.92220 0.95813   4
 -13  -1   0 -0.3039 0.80367   3
  13   1   0 0.35645 0.80577   3
  13   1   0 1.05621 0.78102   3
 -14  -1   0 2.11107 1.07163   4
 -14  -1   0 1.93585 0.94209   3
  14   1   0 1.37036 0.87877   3
  14   1   0 1.15354 0.83919   3
 -15  -1   0 14.6451 1.59467   4
 -15  -1   0 12.5218 1.47895   3
  15   1   0 16.4874 1.69539   3
  15   1   0 14.4997 1.69813   3
  15  -2   0 2.44058 0.97912   3
  15  -2   0 0.57445 0.93310   3
 -15   2   0 -1.0655 1.16859   4
  14  -2   0 -0.2817 0.86462   3
  14  -2   0 0.72919 0.88615   3
 -14   2   0 -0.0774 1.06029   4
  13  -2   0 0.84048 0.81728   3
  13  -2   0 1.17782 0.79335   3
 -13   2   0 0.72013 0.94744   3
 -13   2   0 1.34587 1.05079   4
  12  -2   0 5.39746 0.84127   3
  12  -2   0 5.01602 0.84820   3
 -12   2   0 4.83012 1.12756   4
 -12   2   0 4.42189 0.86423   3
 -12   2   0 4.27542 0.93384   3
 -12   2   0 3.07695 1.00806   4
  11  -2   0 22.5213 1.67498   3
  11  -2   0 21.8043 1.66101   3
 -11   2   0 21.6727 1.70825   3
 -11   2   0 23.5278 1.75492   3
 -11   2   0 21.1748 1.85007   4
 -11   2   0 26.7614 1.93465   4
  10  -2   0 7.28260 0.81880   3
  10  -2   0 7.70551 0.86027   3
 -10   2   0 8.07554 0.91053   3
 -10   2   0 7.88152 1.03229   4
 -10   2   0 7.85832 0.84638   3
   9  -2   0 47.9628 2.52933   3
   9  -2   0 46.6980 2.51501   3
  -9   2   0 45.5098 2.53591   3
  -9   2   0 46.4662 2.67195   4
  -9   2   0 45.4581 2.54981   3
   8  -2   0 260.137 12.6432   3
   8  -2   0 259.766 12.6332   3
  -8   2   0 262.687 12.7040   4
  -8   2   0 263.443 12.6430   3
  -8   2   0 266.492 12.6451   3
   7  -2   0 18.9069 1.16736   3
   7  -2   0 18.3996 1.18291   3
  -7   2   0 16.0702 1.30874   4
  -7   2   0 15.8914 1.18360   3
  -7   2   0 16.9093 1.19554   3
   6  -2   0 107.501 5.10349   3
   6  -2   0 103.916 5.11229   3
  -6   2   0 104.868 5.11484   3
  -6   2   0 102.838 5.17413   4
  -6   2   0 103.673 5.11152   3
   5  -2   0 285.152 14.2103   3
   5  -2   0 304.668 14.2084   3
  -5   2   0 301.405 14.2148   3
  -5   2   0 297.768 14.2526   4
  -5   2   0 294.024 14.2121   3
   4  -2   0 28.3747 1.30233   3
   4  -2   0 22.2505 1.32810   3
  -4   2   0 22.6725 1.33395   3
  -4   2   0 23.3155 1.32538   3
  -4   2   0 22.0256 1.40320   4
   3  -2   0 0.99008 0.38234   4
   3  -2   0 0.97460 0.33644   3
  -3   2   0 1.20927 0.38020   4
  -3   2   0 1.15503 0.34354   3
  -3   2   0 0.81058 0.33130   3
   2  -2   0 351.422 16.8442   4
  -2   2   0 353.238 16.8446   4
  -1   2   0 1.56803 0.26444   3
  -1   2   0 1.81183 0.26776   3
   0  -2   0 2.88911 0.36237   3
   0   2   0 5.18692 0.38087   3
   0   2   0 5.61129 0.39559   3
   0   2   0 5.22391 0.42912   4
  -2  -2   0 14.9487 0.84992   4
  -2  -2   0 14.0101 0.84084   3
  -2  -2   0 14.1796 0.84804   3
   2   2   0 13.1259 0.85342   4
   2   2   0 14.1298 0.84905   3
   2   2   0 13.9935 0.83769   3
  -3  -2   0 250.245 11.8985   4
  -3  -2   0 250.039 11.8920   3
  -3  -2   0 248.435 11.8925   3
   3   2   0 247.946 11.8969   4
   3   2   0 246.141 11.8915   3
   3   2   0 248.016 11.8919   3
  -4  -2   0 4.66428 0.47077   3
  -4  -2   0 3.57786 0.49560   4
   4   2   0 6.23091 0.65012   3
   4   2   0 3.65040 0.45776   4
   4   2   0 5.43268 0.47111   3
  -5  -2   0 6.86817 0.65415   4
  -5  -2   0 8.34134 0.83761   3
   5   2   0 6.95214 0.82512   3
   5   2   0 7.34953 0.80631   3
  -6  -2   0 48.1207 2.69523   4
  -6  -2   0 52.3664 2.67621   3
   6   2   0 53.4678 2.65709   3
   6   2   0 53.4318 2.67433   3
  -7  -2   0 359.130 17.1100   3
  -7  -2   0 354.134 17.1312   4
   7   2   0 356.459 17.1059   3
   7   2   0 357.576 17.1098   3
  -8  -2   0 12.8356 1.11142   3
  -8  -2   0 14.7936 1.20754   4
   8   2   0 13.3211 1.08059   3
   8   2   0 13.6829 1.12859   3
  -9  -2   0 1.01783 0.63290   4
  -9  -2   0 0.60750 0.59759   3
   9   2   0 1.23564 0.65957   3
   9   2   0 0.52833 0.58457   3
 -10  -2   0 43.5342 2.49843   3
 -10  -2   0 45.4361 2.60607   4
  10   2   0 45.0816 2.48327   3
 -11  -2   0 38.3783 2.47655   4
 -11  -2   0 40.9491 2.48178   4
 -11  -2   0 40.6338 2.38207   3
  11   2   0 41.2048 2.35001   3
 -12  -2   0 0.11351 0.76370   3
 -12  -2   0 -0.8775 0.75035   3
 -12  -2   0 0.08665 0.84336   4
 -12  -2   0 0.00456 0.83450   4
  12   2   0 -0.2264 0.73566   3
 -13  -2   0 1.44521 1.02383   4
 -13  -2   0 1.14876 0.83430   3
 -13  -2   0 2.50829 0.99812   4
 -13  -2   0 2.10653 0.84884   3
  13   2   0 2.69544 0.83116   3
  13   2   0 3.54628 0.73188   3
 -14  -2   0 14.6384 1.71005   3
 -14  -2   0 18.9358 1.90994   4
  14   2   0 16.3809 1.64997   3
  14   2   0 22.4224 1.68837   3
 -15  -2   0 -0.0987 1.03819   3
 -15  -2   0 1.80463 1.13218   4
  15   2   0 0.54290 0.91740   3
  15   2   0 1.51130 0.92393   3
  15  -3   0 0.52732 0.92821   3
 -15   3   0 -0.0378 1.14120   4
  14  -3   0 -0.0168 0.84224   3
  14  -3   0 0.08231 0.85519   3
 -14   3   0 -0.2158 1.01751   3
 -14   3   0 0.07926 1.09651   4
  13  -3   0 15.0677 1.56505   3
  13  -3   0 18.2574 1.57233   3
 -13   3   0 17.8919 1.97085   4
 -13   3   0 14.1701 1.72794   3
  12  -3   0 0.37939 0.75846   3
  12  -3   0 1.55554 0.75201   3
 -12   3   0 2.07916 0.94868   4
 -12   3   0 0.70037 0.90827   4
 -12   3   0 1.69195 0.83800   3
 -12   3   0 0.64798 0.81474   3
  11  -3   0 0.84780 0.69077   3
  11  -3   0 0.68672 0.70932   3
 -11   3   0 0.38437 0.88110   4
 -11   3   0 0.30978 0.71967   3
 -11   3   0 0.65352 0.77804   3
  10  -3   0 -0.5334 0.64511   3
  10  -3   0 1.96454 0.69588   3
 -10   3   0 1.60928 0.72116   3
 -10   3   0 1.21652 0.71294   3
 -10   3   0 0.92130 0.83516   4
   9  -3   0 14.5290 1.35173   3
   9  -3   0 16.5063 1.33192   3
  -9   3   0 16.0981 1.40459   3
  -9   3   0 18.8429 1.37749   3
  -9   3   0 16.4601 1.54880   4
   8  -3   0 50.6357 2.72820   3
   8  -3   0 53.0966 2.74149   3
  -8   3   0 51.7330 2.75166   3
  -8   3   0 53.3540 2.75556   3
  -8   3   0 52.3464 2.87186   4
   7  -3   0 21.6428 1.36586   3
   7  -3   0 21.5908 1.34027   3
  -7   3   0 22.5359 1.50717   4
  -7   3   0 21.0880 1.36462   3
  -7   3   0 20.5410 1.35807   3
   6  -3   0 32.8802 1.83945   3
   6  -3   0 36.6408 1.85872   3
  -6   3   0 35.1581 1.86425   3
  -6   3   0 32.3402 1.86219   3
  -6   3   0 33.3822 1.94016   4
   5  -3   0 1.95955 0.58836   4
   5  -3   0 2.64572 0.46001   3
   5  -3   0 2.53099 0.47889   3
  -5   3   0 1.81105 0.46519   3
  -5   3   0 1.74160 0.58956   4
  -5   3   0 1.45264 0.47970   3
   4  -3   0 105.506 4.83361   3
   4  -3   0 101.986 4.88434   4
   4  -3   0 98.8886 4.81747   3
  -4   3   0 95.8475 4.87784   4
  -4   3   0 95.9097 4.82565   3
  -4   3   0 96.6358 4.82995   3
   3  -3   0 253.204 12.1756   3
   3  -3   0 251.729 12.2089   4
   3  -3   0 255.321 12.1716   3
  -3   3   0 254.119 12.2091   4
  -3   3   0 252.448 12.1765   3
  -3   3   0 259.007 12.1782   3
   2  -3   0 89.7876 5.04891   5
   2  -3   0 102.298 5.07416   4
   2  -3   0 115.187 5.05010   3
  -2   3   0 102.300 5.04620   3
  -2   3   0 113.946 5.05105   3
  -2   3   0 103.865 5.07794   4
   1  -3   0 36.1201 1.80664   3
   1  -3   0 34.8929 1.83353   4
  -1   3   0 37.9267 1.83926   4
  -1   3   0 35.9561 1.80417   3
  -1   3   0 33.5861 1.80908   3
   0  -3   0 908.035 45.8606   2
   0   3   0 918.690 45.8953   2
   0   3   0 926.609 45.9605   1
  -1  -3   0 345.409 16.4908   4
   1   3   0 343.022 16.4851   3
   1   3   0 347.049 16.4915   4
  -2  -3   0 90.4716 4.50615   4
  -2  -3   0 94.0831 4.50229   3
  -2  -3   0 98.3126 4.50415   3
   2   3   0 86.7237 4.50068   3
   2   3   0 95.1067 4.50939   4
   2   3   0 93.0776 4.50454   3
  -3  -3   0 595.265 31.7468   1
  -3  -3   0 590.217 31.8345   2
   3   3   0 615.815 31.9585   2
   3   3   0 590.365 31.7613   1
  -4  -3   0 178.491 8.49837   3
  -4  -3   0 168.219 8.50409   4
  -4  -3   0 179.544 8.50099   3
   4   3   0 181.078 8.50024   3
   4   3   0 171.063 8.50492   4
   4   3   0 181.724 8.50112   3
  -5  -3   0 1.37047 0.48249   3
  -5  -3   0 1.34450 0.48489   4
  -5  -3   0 1.49504 0.46291   3
   5   3   0 1.43696 0.45196   4
   5   3   0 1.28103 0.46400   3
  -6  -3   0 463.948 21.7145   3
  -6  -3   0 453.119 21.7089   3
  -6  -3   0 418.373 21.7182   4
   6   3   0 458.675 21.7237   4
   6   3   0 468.349 21.7125   3
   6   3   0 459.601 21.7121   3
  -7  -3   0 51.1344 2.61454   3
  -7  -3   0 48.4794 2.63993   4
  -7  -3   0 50.3709 2.59671   3
   7   3   0 50.2171 2.60268   3
   7   3   0 50.2693 2.61099   3
  -8  -3   0 232.904 11.1900   3
  -8  -3   0 231.189 11.1937   3
  -8  -3   0 236.658 11.2191   4
   8   3   0 228.002 11.1852   3
   8   3   0 231.094 11.1921   3
  -9  -3   0 48.8195 2.64498   4
  -9  -3   0 44.8166 2.57087   3
  -9  -3   0 48.9927 2.57244   3
   9   3   0 48.3565 2.58202   3
   9   3   0 48.4236 2.57299   3
 -10  -3   0 6.06687 0.77765   3
 -10  -3   0 5.83968 0.84609   4
 -10  -3   0 5.59340 0.79123   3
  10   3   0 4.53849 0.78014   3
  10   3   0 5.79783 0.76523   3
 -11  -3   0 76.1706 3.94607   4
 -11  -3   0 71.6875 3.85336   3
 -11  -3   0 75.0215 3.87169   3
  11   3   0 71.9919 3.85009   3
  11   3   0 76.2935 3.87102   3
 -12  -3   0 3.61088 0.90987   4
 -12  -3   0 4.57149 0.85461   3
 -12  -3   0 3.60248 0.82411   3
  12   3   0 4.17108 0.97455   3
  12   3   0 3.45008 0.80818   3
 -13  -3   0 11.3123 1.24345   4
 -13  -3   0 15.6482 1.67795   4
 -13  -3   0 12.4878 1.19032   3
 -13  -3   0 11.1169 1.14740   3
  13   3   0 14.3377 1.48184   3
 -14  -3   0 2.44283 0.98058   3
 -14  -3   0 2.09739 1.05205   4
  14   3   0 1.79239 0.87486   3
 -15  -3   0 1.80011 1.10607   4
 -15  -3   0 1.84487 1.05657   3
  15   3   0 0.22057 0.92212   3
  15   3   0 6.61925 0.95183   3
 -16  -3   0 12.8307 1.40689   3
 -16  -3   0 13.2329 1.52382   4
  16   3   0 13.1789 1.34639   3
  16   3   0 13.4773 1.41894   3
  14  -4   0 5.97978 0.97862   3
  14  -4   0 3.89701 0.98050   3
 -14   4   0 4.97836 1.14732   3
 -14   4   0 5.07050 1.19426   4
  13  -4   0 3.08042 0.89019   3
  13  -4   0 3.71768 0.89603   3
 -13   4   0 3.90167 1.23115   4
 -13   4   0 4.23910 1.02973   3
  12  -4   0 2.75769 0.81097   3
  12  -4   0 2.51018 0.80323   3
 -12   4   0 2.98666 0.93001   3
  11  -4   0 0.24884 0.68592   3
  11  -4   0 0.45531 0.70071   3
 -11   4   0 1.41809 0.74052   3
 -11   4   0 0.78870 0.91702   4
 -11   4   0 0.27294 0.79152   3
  10  -4   0 8.81027 0.90350   3
  10  -4   0 7.84784 0.85989   3
 -10   4   0 7.84314 0.88754   3
 -10   4   0 10.2035 0.96215   3
 -10   4   0 6.58795 1.05259   4
   9  -4   0 6.42340 0.80235   3
   9  -4   0 11.7144 1.15865   3
  -9   4   0 10.8302 1.19085   3
  -9   4   0 5.72324 0.96698   4
   8  -4   0 54.4150 2.83526   3
   8  -4   0 54.6282 2.82678   3
  -8   4   0 51.2181 2.83503   3
  -8   4   0 55.5252 2.84662   3
  -8   4   0 53.0596 2.96283   4
   7  -4   0 155.559 7.42402   3
   7  -4   0 150.851 7.41761   3
  -7   4   0 153.490 7.42658   3
  -7   4   0 153.065 7.50389   4
  -7   4   0 150.995 7.42545   3
   6  -4   0 2.69122 0.49171   3
   6  -4   0 2.65984 0.49288   3
  -6   4   0 2.22874 0.50541   3
  -6   4   0 2.84077 0.58922   4
  -6   4   0 3.03612 0.50293   3
   5  -4   0 149.302 7.16269   3
   5  -4   0 145.779 7.15637   3
   5  -4   0 148.898 7.22109   4
  -5   4   0 148.800 7.21971   4
  -5   4   0 149.667 7.16507   3
  -5   4   0 145.139 7.16524   3
   4  -4   0 434.694 22.1255   3
   4  -4   0 488.208 22.1782   4
   4  -4   0 454.818 22.1242   3
  -4   4   0 461.797 22.1718   4
  -4   4   0 469.257 22.1322   3
  -4   4   0 468.790 22.1312   3
   3  -4   0 83.6534 5.41629   4
   3  -4   0 127.848 5.39475   3
   3  -4   0 114.619 5.37914   3
  -3   4   0 118.115 5.39294   3
  -3   4   0 111.329 5.38803   3
  -3   4   0 110.667 5.43083   4
   2  -4   0 92.6718 4.52500   3
   2  -4   0 90.7216 4.55933   4
  -2   4   0 95.1311 4.52836   3
  -2   4   0 95.1577 4.52389   3
  -2   4   0 92.0328 4.55994   4
   1  -4   0 51.1435 2.57293   3
   1  -4   0 49.8803 2.60174   4
  -1   4   0 52.9686 2.57047   3
  -1   4   0 52.1879 2.57501   3
  -1   4   0 52.6158 2.62305   4
   0  -4   0 5.95501 0.60836   3
   0   4   0 3.25192 0.42947   3
  -1  -4   0 14.1085 0.93510   3
  -1  -4   0 15.4321 0.93055   3
   1   4   0 14.8987 0.93331   3
   1   4   0 14.4320 0.94473   3
  -2  -4   0 184.157 8.84575   3
  -2  -4   0 178.696 8.84468   3
  -2  -4   0 181.463 8.85817   4
   2   4   0 199.272 8.85314   3
   2   4   0 183.227 8.85759   4
   2   4   0 178.680 8.84448   3
  -3  -4   0 85.0735 4.16064   3
  -3  -4   0 86.1504 4.15862   3
  -3  -4   0 81.0673 4.16726   4
   3   4   0 82.5167 4.16600   4
   3   4   0 87.8816 4.16169   3
   3   4   0 88.3040 4.16192   3
  -4  -4   0 104.952 4.99938   4
  -4  -4   0 101.737 4.98575   3
  -4  -4   0 99.6404 4.98931   3
   4   4   0 103.882 4.98727   3
   4   4   0 103.867 4.99401   4
   4   4   0 100.125 4.99077   3
  -5  -4   0 528.672 31.6112   4
  -5  -4   0 692.432 31.6238   3
   5   4   0 696.623 31.6252   3
   5   4   0 692.711 31.6242   3
   5   4   0 699.509 31.6324   4
  -6  -4   0 11.0062 1.09346   3
  -6  -4   0 14.7255 1.12181   4
  -6  -4   0 11.9450 1.05604   3
   6   4   0 13.1580 1.07126   4
   6   4   0 13.4677 1.09018   3
   6   4   0 11.4148 1.07367   3
  -7  -4   0 17.2263 1.27555   4
  -7  -4   0 18.2344 1.24771   3
  -7  -4   0 16.2606 1.21158   3
   7   4   0 18.8055 1.24525   3
   7   4   0 16.4758 1.22444   3
   7   4   0 17.3216 1.23619   4
  -8  -4   0 0.65422 0.52906   3
  -8  -4   0 -0.0513 0.55773   4
  -8  -4   0 0.05837 0.55932   3
   8   4   0 0.81319 0.53792   3
   8   4   0 0.63365 0.52426   3
  -9  -4   0 62.4209 3.36674   3
  -9  -4   0 64.8590 3.36233   3
  -9  -4   0 67.7924 3.42565   4
   9   4   0 62.5515 3.36647   3
   9   4   0 67.9358 3.36399   3
 -10  -4   0 5.61698 0.80269   3
 -10  -4   0 5.43230 0.89160   4
 -10  -4   0 4.82822 0.77121   3
  10   4   0 5.64152 0.76997   3
  10   4   0 6.00321 0.80604   3
 -11  -4   0 5.82111 0.94175   4
 -11  -4   0 3.25645 0.79002   3
 -11  -4   0 2.93443 0.80779   3
  11   4   0 4.46133 0.80242   3
  11   4   0 5.31745 0.81505   3
 -12  -4   0 1.29509 0.86780   4
 -12  -4   0 1.17694 0.79918   3
 -12  -4   0 1.47371 0.79237   3
  12   4   0 2.94896 0.79337   3
  12   4   0 1.79488 0.75774   3
 -13  -4   0 3.75445 0.90110   3
 -13  -4   0 2.87404 0.95112   4
 -13  -4   0 3.06849 0.89062   3
  13   4   0 3.48061 0.83780   3
  13   4   0 3.57396 0.88295   3
 -14  -4   0 14.1098 1.37148   4
 -14  -4   0 15.0546 1.62414   3
  14   4   0 16.2631 1.58439   3
  14   4   0 10.8468 1.26275   3
 -15  -4   0 35.3011 2.39006   3
 -15  -4   0 34.0778 2.54182   4
  15   4   0 32.2639 2.34639   3
 -16  -4   0 1.85934 1.04346   3
 -16  -4   0 1.78169 1.15782   4
  16   4   0 2.80673 1.28653   3
  16   4   0 1.41421 1.10020   3
  14  -5   0 -0.6725 0.84469   3
  14  -5   0 1.26326 0.92844   3
 -14   5   0 -0.9639 1.02303   3
 -14   5   0 0.77090 1.31072   4
  13  -5   0 3.46143 0.90309   3
  13  -5   0 3.15473 0.92244   3
 -13   5   0 5.69711 1.07282   3
  12  -5   0 1.06797 0.79405   3
  12  -5   0 1.74368 0.81370   3
 -12   5   0 0.99814 0.89431   3
  11  -5   0 23.9690 1.75964   3
  11  -5   0 26.9104 1.78171   3
 -11   5   0 24.3582 1.78350   3
 -11   5   0 24.3026 1.99767   4
 -11   5   0 22.1466 1.85161   3
 -10   5   0 3.49267 0.81867   3
 -10   5   0 3.49704 0.93945   4
   9  -5   0 61.4724 3.19221   3
   9  -5   0 62.0902 3.19495   3
  -9   5   0 58.5973 3.20725   3
  -9   5   0 61.4134 3.20190   3
  -9   5   0 58.9315 3.35631   4
   8  -5   0 65.1779 3.38348   3
   8  -5   0 66.2793 3.38832   3
  -8   5   0 66.6199 3.51667   4
  -8   5   0 65.8619 3.39751   3
  -8   5   0 64.4485 3.40016   3
   7  -5   0 21.0660 1.43297   3
   7  -5   0 23.4099 1.44985   3
  -7   5   0 21.4840 1.44796   3
  -7   5   0 21.2240 1.45840   3
  -7   5   0 22.8231 1.60509   4
   6  -5   0 4.84030 0.70962   4
   6  -5   0 5.16097 0.58237   3
   6  -5   0 5.03093 0.59608   3
  -6   5   0 5.04071 0.61449   3
  -6   5   0 4.75329 0.72358   4
  -6   5   0 4.90815 0.60686   3
   5  -5   0 309.643 15.0657   3
   5  -5   0 313.818 15.1244   4
   5  -5   0 315.081 15.0692   3
  -5   5   0 317.274 15.0724   3
  -5   5   0 311.095 15.1216   4
  -5   5   0 318.295 15.0731   3
   4  -5   0 160.349 7.88300   4
   4  -5   0 161.476 7.82057   3
   4  -5   0 161.857 7.82770   3
  -4   5   0 159.968 7.88178   4
  -4   5   0 163.380 7.83020   3
  -4   5   0 164.865 7.82933   3
   3  -5   0 75.4416 4.21432   4
   3  -5   0 92.4034 4.15737   3
   3  -5   0 83.6812 4.17013   3
  -3   5   0 85.5458 4.16592   3
  -3   5   0 84.3989 4.22860   4
  -3   5   0 86.6725 4.17218   3
   2  -5   0 75.5023 3.50356   3
   2  -5   0 58.8346 3.53017   4
  -2   5   0 74.6528 3.49175   3
  -2   5   0 74.3504 3.50165   3
  -2   5   0 70.2566 3.54802   4
   1  -5   0 3.58121 0.41462   3
  -1   5   0 1.08890 0.45255   4
  -1   5   0 0.60178 0.38445   3
  -1   5   0 0.26350 0.39530   3
   0  -5   0 327.643 16.4955   3
   0  -5   0 347.650 16.5003   3
   0   5   0 350.273 16.5181   4
   0   5   0 351.143 16.5005   3
   0   5   0 348.081 16.5000   3
  -1  -5   0 54.0226 2.87672   3
  -1  -5   0 57.6981 2.88269   3
  -1  -5   0 60.5629 2.90690   4
   1   5   0 63.2378 2.91948   4
   1   5   0 56.5736 2.87938   3
   1   5   0 55.9300 2.87693   3
  -2  -5   0 3.70916 0.47355   3
  -2  -5   0 4.72964 0.47730   3
  -2  -5   0 3.66743 0.49162   4
   2   5   0 4.34079 0.49324   4
   2   5   0 4.32970 0.48028   3
   2   5   0 3.81685 0.47493   3
  -3  -5   0 13.6656 0.94979   3
  -3  -5   0 11.9988 0.96652   3
  -3  -5   0 14.7360 1.00684   4
   3   5   0 13.3797 0.96133   3
   3   5   0 14.0756 0.99998   4
   3   5   0 12.1512 0.97670   3
  -4  -5   0 26.2937 1.55195   3
  -4  -5   0 27.1718 1.55048   3
  -4  -5   0 24.8545 1.59342   4
   4   5   0 29.6124 1.58336   3
   4   5   0 27.6376 1.57631   4
   4   5   0 28.5986 1.57779   3
  -5  -5   0 13.5479 1.22801   4
  -5  -5   0 18.1255 1.18218   3
  -5  -5   0 17.1605 1.18519   3
   5   5   0 17.8289 1.18646   3
   5   5   0 15.1349 1.20169   4
  -6  -5   0 69.1532 3.53970   4
  -6  -5   0 66.7851 3.51379   3
  -6  -5   0 70.9510 3.52239   3
   6   5   0 70.2697 3.52727   3
   6   5   0 68.5813 3.52852   4
   6   5   0 72.8556 3.53071   3
  -7  -5   0 3.25063 0.62149   4
  -7  -5   0 5.05657 0.60769   3
  -7  -5   0 4.89666 0.63062   3
   7   5   0 3.13777 0.60588   3
   7   5   0 4.79122 0.61519   3
   7   5   0 4.57793 0.58423   4
  -8  -5   0 0.93699 0.58320   4
  -8  -5   0 0.29533 0.56523   3
  -8  -5   0 1.40281 0.56613   3
   8   5   0 1.94839 0.57971   3
   8   5   0 1.22941 0.53881   4
   8   5   0 0.57215 0.54108   3
  -9  -5   0 1.72630 0.61829   3
  -9  -5   0 0.70422 0.65783   3
  -9  -5   0 0.08772 0.63427   4
   9   5   0 1.88075 0.64173   3
   9   5   0 0.95982 0.62124   3
 -10  -5   0 3.74112 0.80489   4
 -10  -5   0 4.59366 0.78186   3
 -10  -5   0 4.92610 0.76133   3
  10   5   0 4.19856 0.76582   3
  10   5   0 3.61238 0.74435   3
 -11  -5   0 19.1807 1.52952   3
 -11  -5   0 20.2884 1.65418   4
 -11  -5   0 16.7495 1.52752   3
  11   5   0 15.4513 1.52076   3
  11   5   0 16.6922 1.50884   3
 -12  -5   0 6.21289 1.02375   4
 -12  -5   0 3.23643 0.87736   3
 -12  -5   0 4.28347 0.87836   3
  12   5   0 3.40461 0.84722   3
  12   5   0 4.55810 0.87675   3
 -13  -5   0 1.87248 0.91167   4
 -13  -5   0 1.88621 0.85544   3
 -13  -5   0 0.21427 0.83046   3
  13   5   0 0.53069 0.82146   3
  13   5   0 0.99299 0.81037   3
 -14  -5   0 4.48761 1.02504   3
 -14  -5   0 4.65565 1.10282   4
  14   5   0 5.04471 1.02699   3
  14   5   0 6.00025 0.97300   3
 -15  -5   0 23.7843 2.19137   4
 -15  -5   0 22.9829 2.03644   3
  15   5   0 25.1997 2.00901   3
  15   5   0 24.2984 1.97533   3
 -16  -5   0 -0.7578 1.02462   3
 -16  -5   0 0.28549 1.08943   4
  16   5   0 -0.9644 0.98718   3
  16   5   0 4.33848 1.53150   3
  13  -6   0 4.79531 0.96738   3
  13  -6   0 1.65573 0.86123   3
 -13   6   0 2.07713 1.04385   3
  12  -6   0 -0.0975 0.83207   3
  12  -6   0 0.20615 0.76843   3
 -12   6   0 0.00675 0.90907   3
  11  -6   0 0.95094 0.76849   3
  11  -6   0 0.33411 0.70323   3
 -11   6   0 0.79116 0.85574   3
  10  -6   0 -0.9690 0.66004   3
  10  -6   0 -0.4194 0.70956   3
 -10   6   0 0.25904 0.77145   3
 -10   6   0 -0.0653 0.87343   4
 -10   6   0 -0.0298 0.72183   3
   9  -6   0 132.738 6.81878   3
   9  -6   0 147.046 6.82088   3
  -9   6   0 137.466 6.83622   3
  -9   6   0 138.887 6.82379   3
  -9   6   0 135.985 6.95149   4
   8  -6   0 29.6775 1.88634   3
   8  -6   0 31.0100 1.88417   3
  -8   6   0 30.7861 2.05853   4
  -8   6   0 31.0088 1.89833   3
  -8   6   0 32.5193 1.90717   3
   7  -6   0 -0.1396 0.55116   3
   7  -6   0 0.64715 0.70936   4
   7  -6   0 0.73359 0.57318   3
  -7   6   0 0.51621 0.56812   3
  -7   6   0 0.41393 0.72271   4
  -7   6   0 0.26763 0.59561   3
   6  -6   0 1.38025 0.51924   3
   6  -6   0 1.11669 0.54723   3
   6  -6   0 1.86236 0.60756   4
  -6   6   0 1.59826 0.57804   3
  -6   6   0 0.64597 0.62988   4
  -6   6   0 2.09724 0.54276   3
   5  -6   0 96.1137 4.83272   3
   5  -6   0 98.8471 4.83865   3
   5  -6   0 100.540 4.92160   4
  -5   6   0 97.4985 4.83992   3
  -5   6   0 100.800 4.84488   3
  -5   6   0 96.4149 4.91320   4
   4  -6   0 111.447 5.50553   3
   4  -6   0 113.747 5.57490   4
   4  -6   0 116.139 5.51440   3
  -4   6   0 112.333 5.51315   3
  -4   6   0 113.168 5.51466   3
  -4   6   0 110.500 5.57401   4
   3  -6   0 4.32934 0.57131   3
   3  -6   0 4.56028 0.63648   4
  -3   6   0 4.27685 0.54856   3
  -3   6   0 4.10073 0.68953   4
  -3   6   0 4.53240 0.57700   3
   2  -6   0 72.7605 3.56242   3
   2  -6   0 64.4127 3.59705   4
  -2   6   0 73.5707 3.55222   3
  -2   6   0 75.0845 3.61730   4
  -2   6   0 71.0803 3.55825   3
   1  -6   0 65.9331 2.91805   3
   1  -6   0 61.7446 2.95396   4
  -1   6   0 56.7094 2.90339   3
  -1   6   0 50.5807 2.94805   4
  -1   6   0 53.5433 2.90036   3
   0  -6   0 188.452 9.23558   4
   0  -6   0 185.328 9.21259   3
   0  -6   0 192.934 9.21582   3
   0   6   0 190.777 9.24319   4
   0   6   0 193.806 9.21737   3
   0   6   0 197.728 9.21725   3
  -1  -6   0 28.7009 1.65299   3
  -1  -6   0 30.0825 1.65489   3
  -1  -6   0 31.8459 1.70747   4
   1   6   0 30.2359 1.65968   3
   1   6   0 29.3344 1.66039   3
   1   6   0 31.6540 1.72805   4
  -2  -6   0 9.40455 0.88083   3
  -2  -6   0 9.30529 0.87321   3
  -2  -6   0 8.58960 0.95771   4
   2   6   0 9.11029 0.87785   3
   2   6   0 9.76471 0.93705   4
   2   6   0 10.2855 0.88158   3
  -3  -6   0 66.9932 3.37405   3
  -3  -6   0 70.9213 3.39884   4
  -3  -6   0 67.0251 3.36538   3
   3   6   0 66.9765 3.37905   3
   3   6   0 66.8008 3.37581   3
   3   6   0 65.5588 3.39386   4
  -4  -6   0 40.7574 2.32106   3
  -4  -6   0 43.8162 2.32288   3
  -4  -6   0 49.5177 2.37598   4
   4   6   0 41.3476 2.34431   4
   4   6   0 44.3080 2.34119   3
   4   6   0 44.1730 2.34467   3
  -5  -6   0 5.14507 0.71119   4
  -5  -6   0 5.82020 0.66120   3
  -5  -6   0 6.79323 0.65452   3
   5   6   0 5.87680 0.68659   3
   5   6   0 7.67607 0.69173   3
   5   6   0 5.55718 0.65977   4
  -6  -6   0 351.729 16.5318   4
  -6  -6   0 340.106 16.5131   3
  -6  -6   0 329.486 16.5206   3
   6   6   0 352.056 16.5277   4
   6   6   0 347.200 16.5237   3
  -7  -6   0 20.8173 1.40460   4
  -7  -6   0 18.8845 1.36484   3
  -7  -6   0 20.8066 1.34905   3
   7   6   0 20.4628 1.36014   3
   7   6   0 19.2793 1.36416   3
   7   6   0 18.5073 1.36058   4
  -8  -6   0 0.61376 0.56917   3
  -8  -6   0 1.55790 0.62129   3
  -8  -6   0 0.63554 0.57934   4
   8   6   0 1.09571 0.59821   3
   8   6   0 -0.4179 0.56324   4
   8   6   0 1.55328 0.61120   3
  -9  -6   0 6.34035 0.77217   3
  -9  -6   0 5.98616 0.82082   4
  -9  -6   0 6.25939 0.79328   3
   9   6   0 5.38713 0.78964   3
   9   6   0 5.64452 0.77381   3
   9   6   0 5.29641 0.77485   4
 -10  -6   0 14.4360 1.51119   4
 -10  -6   0 15.7831 1.45929   3
 -10  -6   0 15.6914 1.39633   3
  10   6   0 17.3059 1.45149   3
  10   6   0 13.6321 1.40340   3
 -11  -6   0 12.2690 1.52275   4
 -11  -6   0 15.5290 1.44765   3
 -11  -6   0 12.0043 1.44669   3
  11   6   0 15.9091 1.45617   3
  11   6   0 13.4073 1.42412   3
 -12  -6   0 52.7852 2.97847   3
 -12  -6   0 51.9295 3.03216   4
 -12  -6   0 51.1043 2.96652   3
  12   6   0 52.1875 2.96291   3
  12   6   0 53.4469 2.96644   3
 -13  -6   0 2.52535 0.89929   3
 -13  -6   0 2.50188 0.93044   3
 -13  -6   0 2.71861 0.92100   4
  13   6   0 2.90008 0.87719   3
  13   6   0 3.22257 0.92629   3
 -14  -6   0 2.83829 0.98457   3
 -14  -6   0 3.00743 1.04454   4
  14   6   0 3.64735 0.98069   3
  14   6   0 3.16144 0.94021   3
 -15  -6   0 31.2074 2.36554   3
 -15  -6   0 32.5284 2.42725   4
  15   6   0 34.2720 2.30782   3
  15   6   0 29.6774 2.27718   3
 -16  -6   0 35.7317 2.80219   3
 -16  -6   0 38.9626 2.72140   4
  16   6   0 39.3032 2.62189   3
  16   6   0 37.7930 2.56414   3
  13  -7   0 0.47448 0.89411   3
  13  -7   0 1.57877 0.84566   3
 -13   7   0 3.01229 1.03544   3
  12  -7   0 -0.1615 0.82256   3
  12  -7   0 -0.5990 0.81792   3
 -12   7   0 0.07281 0.96898   3
  11  -7   0 0.74911 0.81221   3
  11  -7   0 0.89507 0.74785   3
 -11   7   0 2.43405 0.90157   3
  10  -7   0 1.54751 0.73031   3
  10  -7   0 1.08498 0.76545   3
 -10   7   0 1.03508 0.82949   3
 -10   7   0 2.56535 0.76868   3
 -10   7   0 2.47114 1.01292   4
   9  -7   0 15.8891 1.40536   3
   9  -7   0 16.1223 1.41007   3
  -9   7   0 12.9470 1.46779   3
  -9   7   0 14.0911 1.65659   4
  -9   7   0 16.0511 1.42320   3
   8  -7   0 107.414 5.28909   3
   8  -7   0 103.864 5.27964   3
  -8   7   0 106.205 5.42124   4
  -8   7   0 107.434 5.30380   3
  -8   7   0 105.389 5.29283   3
   7  -7   0 112.988 5.65933   3
   7  -7   0 116.486 5.66520   3
   7  -7   0 117.075 5.76278   4
  -7   7   0 113.945 5.67165   3
  -7   7   0 113.385 5.77301   4
  -7   7   0 113.119 5.66519   3
   6  -7   0 17.0417 1.45472   4
   6  -7   0 17.4770 1.29431   3
   6  -7   0 19.0331 1.30432   3
  -6   7   0 17.5653 1.29928   3
  -6   7   0 16.0575 1.47280   4
  -6   7   0 17.2732 1.32605   3
   5  -7   0 31.3026 1.75410   3
   5  -7   0 29.0788 1.88355   4
   5  -7   0 30.8177 1.75401   3
  -5   7   0 28.3922 1.88154   4
  -5   7   0 32.8115 1.75265   3
  -5   7   0 30.2707 1.76424   3
   4  -7   0 3.71926 0.69329   4
   4  -7   0 3.17274 0.54786   3
   4  -7   0 4.24440 0.54296   3
  -4   7   0 2.75855 0.62064   4
  -4   7   0 2.79523 0.52836   3
  -4   7   0 2.95353 0.56270   3
   3  -7   0 125.346 6.22786   4
   3  -7   0 128.442 6.17795   3
   3  -7   0 126.043 6.15863   3
  -3   7   0 124.705 6.17893   3
  -3   7   0 124.507 6.23018   4
  -3   7   0 131.150 6.17085   3
   2  -7   0 11.4696 1.04582   3
   2  -7   0 11.0332 1.09283   4
  -2   7   0 11.4353 1.00441   3
  -2   7   0 11.0677 1.03745   3
  -2   7   0 14.2463 1.19436   4
   1  -7   0 3.20428 0.58846   3
   1  -7   0 3.94189 0.64630   4
  -1   7   0 3.88520 0.58311   3
  -1   7   0 5.14936 0.57520   3
  -1   7   0 5.37878 0.70933   4
   0  -7   0 199.495 9.65172   4
   0  -7   0 186.986 9.61166   3
   0  -7   0 220.500 9.62889   3
   0   7   0 200.048 9.62161   3
   0   7   0 194.800 9.65678   4
   0   7   0 195.966 9.61879   3
  -1  -7   0 309.232 15.3707   3
  -1  -7   0 301.241 15.3670   3
  -1  -7   0 318.702 15.3931   4
   1   7   0 306.532 15.3685   3
   1   7   0 305.922 15.3685   3
   1   7   0 382.263 15.4161   4
  -2  -7   0 86.0295 4.12216   4
  -2  -7   0 81.8457 4.08120   3
  -2  -7   0 77.5440 4.07615   3
   2   7   0 78.9362 4.07567   3
   2   7   0 81.2887 4.07758   3
   2   7   0 87.7020 4.12710   4
  -3  -7   0 27.7064 1.55350   3
  -3  -7   0 23.0315 1.65892   4
  -3  -7   0 27.7277 1.55505   3
   3   7   0 22.1038 1.62670   4
   3   7   0 27.7123 1.56684   3
   3   7   0 27.0095 1.56652   3
  -4  -7   0 -0.2819 0.64151   4
  -4  -7   0 0.52498 0.54122   3
  -4  -7   0 0.89659 0.53217   3
   4   7   0 0.30817 0.54503   3
   4   7   0 1.23229 0.57133   3
   4   7   0 0.95632 0.57971   4
  -5  -7   0 23.2443 1.47314   4
  -5  -7   0 24.1086 1.41616   3
  -5  -7   0 22.1921 1.42428   3
   5   7   0 22.9532 1.44643   3
   5   7   0 23.3063 1.44719   3
   5   7   0 18.6470 1.45079   4
  -6  -7   0 35.3868 1.91181   3
  -6  -7   0 32.8033 1.92756   3
  -6  -7   0 36.3039 1.96225   4
   6   7   0 32.7260 1.93219   4
   6   7   0 32.8174 1.94087   3
  -7  -7   0 0.42649 0.56263   3
  -7  -7   0 0.91839 0.59643   4
  -7  -7   0 -0.0617 0.54034   3
   7   7   0 -0.2563 0.55391   3
   7   7   0 -0.6949 0.55119   4
   7   7   0 -0.7042 0.54332   3
  -8  -7   0 1.22228 0.60370   3
  -8  -7   0 0.90880 0.66006   4
  -8  -7   0 0.65467 0.62942   3
   8   7   0 0.99667 0.60119   4
   8   7   0 1.43568 0.63652   3
   8   7   0 0.57608 0.62196   3
  -9  -7   0 84.9913 4.34289   3
  -9  -7   0 85.2569 4.36125   3
  -9  -7   0 89.0252 4.38511   4
   9   7   0 83.5407 4.34130   3
   9   7   0 85.4326 4.34864   3
   9   7   0 83.7971 4.35111   4
 -10  -7   0 13.9596 1.44845   3
 -10  -7   0 16.8842 1.52540   4
 -10  -7   0 13.9335 1.42542   3
  10   7   0 16.7886 1.45134   3
  10   7   0 14.7075 1.41950   4
  10   7   0 14.7541 1.44462   3
 -11  -7   0 0.40764 0.84934   4
 -11  -7   0 0.51648 0.75658   3
 -11  -7   0 0.58226 0.79681   3
  11   7   0 0.13895 0.74339   3
  11   7   0 -0.6657 0.75004   3
 -12  -7   0 13.7042 1.61539   4
 -12  -7   0 15.0145 1.55142   3
 -12  -7   0 13.8132 1.53939   3
  12   7   0 14.7343 1.54467   3
  12   7   0 15.4465 1.56898   3
 -13  -7   0 0.88132 0.87103   3
 -13  -7   0 2.93865 0.90906   3
 -13  -7   0 1.13035 0.89402   4
  13   7   0 1.22084 0.86739   3
  13   7   0 1.95840 0.89946   3
 -14  -7   0 1.37696 0.94298   3
 -14  -7   0 0.01563 0.93681   4
  14   7   0 0.37491 0.90266   3
  14   7   0 0.98754 0.92423   3
 -15  -7   0 2.76535 1.04767   3
 -15  -7   0 4.10982 1.13671   4
  15   7   0 3.56924 0.98581   3
  15   7   0 3.88512 1.08413   3
  13  -8   0 -1.8113 0.78952   3
  13  -8   0 0.81292 0.95947   3
 -13   8   0 0.62910 1.04337   3
  12  -8   0 0.98117 0.89938   3
  12  -8   0 1.05206 0.80160   3
 -12   8   0 1.54134 0.98906   3
  11  -8   0 0.50122 0.78056   3
  11  -8   0 1.16462 0.84633   3
 -11   8   0 1.61773 0.93272   3
  10  -8   0 0.88816 0.79521   3
  10  -8   0 0.13688 0.71738   3
 -10   8   0 0.06262 0.83891   3
   9  -8   0 3.77444 0.81632   3
   9  -8   0 4.83160 0.78599   3
  -9   8   0 3.21119 0.98013   4
  -9   8   0 3.55709 0.81753   3
  -9   8   0 3.79003 0.85790   3
   8  -8   0 6.20780 0.82145   3
   8  -8   0 3.82998 0.93721   4
   8  -8   0 6.25409 0.78966   3
  -8   8   0 5.33872 0.84736   3
  -8   8   0 4.84199 0.97655   4
  -8   8   0 3.72305 0.77338   3
   7  -8   0 23.3944 1.64583   3
   7  -8   0 25.0327 1.65697   3
   7  -8   0 24.8086 1.80051   4
  -7   8   0 25.1441 1.62944   3
  -7   8   0 21.7572 1.81895   4
  -7   8   0 24.5316 1.66654   3
   6  -8   0 1.85620 0.62858   3
   6  -8   0 1.29323 0.63152   3
   6  -8   0 0.46507 0.72498   4
  -6   8   0 1.89947 0.61594   3
  -6   8   0 1.84704 0.74949   4
  -6   8   0 2.58289 0.66652   3
   5  -8   0 1.36610 0.69210   4
   5  -8   0 2.12198 0.57025   3
   5  -8   0 2.52593 0.61581   3
  -5   8   0 1.39906 0.56597   3
  -5   8   0 0.71172 0.60478   3
  -5   8   0 2.03132 0.69502   4
   4  -8   0 8.09947 0.74272   3
   4  -8   0 9.08350 0.94577   3
   4  -8   0 7.82521 0.83408   4
  -4   8   0 9.66033 0.94835   3
  -4   8   0 7.49284 0.81359   4
  -4   8   0 8.58964 0.99769   3
   3  -8   0 20.2089 1.37990   4
   3  -8   0 19.4147 1.24455   3
   3  -8   0 20.5625 1.29440   3
  -3   8   0 15.7332 1.28616   3
  -3   8   0 15.4860 1.38760   4
  -3   8   0 21.0302 1.26351   3
   2  -8   0 189.953 8.90608   3
   2  -8   0 183.472 8.94380   4
  -2   8   0 185.386 8.90390   3
  -2   8   0 181.493 8.94944   4
  -2   8   0 180.024 8.89674   3
   1  -8   0 88.1394 4.66242   4
   1  -8   0 100.825 4.63665   3
  -1   8   0 91.7446 4.63133   3
  -1   8   0 95.2018 4.62603   3
  -1   8   0 92.8277 4.69095   4
   0  -8   0 20.0872 1.35314   3
   0  -8   0 20.1495 1.43001   4
   0  -8   0 21.2960 1.35922   3
   0   8   0 20.3474 1.35252   3
   0   8   0 22.5828 1.37334   3
  -1  -8   0 74.9805 3.75997   4
  -1  -8   0 73.0563 3.71037   3
  -1  -8   0 74.2010 3.71592   3
   1   8   0 77.6447 3.72121   3
   1   8   0 70.7996 3.71060   3
   1   8   0 73.6169 3.79280   4
  -2  -8   0 51.1311 2.71261   3
  -2  -8   0 52.2938 2.71865   3
  -2  -8   0 52.3786 2.78581   4
   2   8   0 51.2247 2.71734   3
   2   8   0 50.0616 2.73041   3
   2   8   0 56.2496 2.80948   4
  -3  -8   0 16.0416 1.20704   3
  -3  -8   0 14.8073 1.21297   3
   3   8   0 16.7833 1.23169   3
   3   8   0 18.7290 1.35939   4
   3   8   0 17.4298 1.23468   3
  -4  -8   0 5.00319 0.63316   3
  -4  -8   0 5.46424 0.63363   3
  -4  -8   0 4.52976 0.66571   4
   4   8   0 4.26949 0.63638   3
   4   8   0 4.29050 0.64900   4
   4   8   0 5.33473 0.65641   3
  -5  -8   0 23.4643 1.51192   4
  -5  -8   0 21.2865 1.44028   3
  -5  -8   0 24.5254 1.43490   3
   5   8   0 19.9431 1.48578   4
   5   8   0 24.0414 1.47061   3
   5   8   0 21.0986 1.45510   3
  -6  -8   0 7.95949 0.77582   3
  -6  -8   0 9.94726 0.86853   4
  -6  -8   0 8.26125 0.78807   3
   6   8   0 8.50874 0.81373   3
   6   8   0 8.72349 0.80811   3
   6   8   0 7.79209 0.77882   4
  -7  -8   0 90.9128 4.43749   3
  -7  -8   0 86.5891 4.41319   3
  -7  -8   0 89.2321 4.44254   4
   7   8   0 85.5721 4.42722   3
   7   8   0 87.0709 4.42612   4
  -8  -8   0 227.467 11.2737   3
  -8  -8   0 233.166 11.2655   3
  -8  -8   0 236.312 11.2913   4
   8   8   0 232.399 11.2808   4
   8   8   0 235.639 11.2796   3
   8   8   0 230.256 11.2783   3
  -9  -8   0 0.83761 0.74941   3
  -9  -8   0 0.39347 0.73372   4
  -9  -8   0 0.79265 0.69041   3
   9   8   0 0.16961 0.71516   3
   9   8   0 0.12992 0.71443   3
   9   8   0 -0.0171 0.67220   4
 -10  -8   0 0.90933 0.75862   3
 -10  -8   0 1.08089 0.80529   4
 -10  -8   0 1.18235 0.72383   3
  10   8   0 2.28809 0.79692   4
  10   8   0 0.20682 0.76372   3
  10   8   0 0.51841 0.73147   3
 -11  -8   0 13.8798 1.46628   3
 -11  -8   0 12.4868 1.49933   3
 -11  -8   0 16.7233 1.57975   4
  11   8   0 11.3604 1.43850   4
  11   8   0 13.2257 1.46909   3
  11   8   0 14.0023 1.52749   3
 -12  -8   0 2.26581 0.84145   3
 -12  -8   0 2.08556 0.89754   4
  12   8   0 0.70799 0.87162   3
  12   8   0 2.05274 0.87636   3
 -13  -8   0 6.73874 1.04960   3
 -13  -8   0 6.62861 1.13141   4
 -13  -8   0 7.21989 1.07986   3
  13   8   0 8.17655 1.04810   3
  13   8   0 8.48020 1.09163   3
 -14  -8   0 35.7707 2.39187   3
 -14  -8   0 33.3866 2.45827   4
  14   8   0 33.4646 2.34433   3
  14   8   0 35.5291 2.39474   3
 -15  -8   0 2.20625 1.04988   3
 -15  -8   0 0.75568 1.03269   4
  15   8   0 1.74684 1.03148   3
  15   8   0 -0.3878 0.96010   3
  12  -9   0 1.18389 0.79478   3
  12  -9   0 0.07472 0.94029   3
 -12   9   0 1.45013 1.01748   3
  11  -9   0 3.08472 0.85212   3
  11  -9   0 5.00279 0.99617   3
 -11   9   0 2.90419 0.99395   3
  10  -9   0 10.9481 1.09316   3
  10  -9   0 11.7232 1.15353   3
 -10   9   0 13.5648 1.57975   3
   9  -9   0 7.18436 0.87535   3
   9  -9   0 5.54007 0.89844   3
  -9   9   0 6.49688 0.94852   3
  -9   9   0 2.97728 1.09008   4
  -9   9   0 4.99354 0.87402   3
   8  -9   0 -0.0847 0.68784   3
   8  -9   0 1.08082 0.75090   3
   8  -9   0 1.62484 0.92736   4
  -8   9   0 0.01385 0.76263   3
  -8   9   0 1.07906 0.95404   4
  -8   9   0 0.38719 0.72859   3
   7  -9   0 11.0057 1.28409   3
   7  -9   0 11.2991 1.27944   3
   7  -9   0 12.9042 1.46482   4
  -7   9   0 12.1266 1.51134   4
  -7   9   0 10.8511 1.26961   3
  -7   9   0 12.3782 1.33126   3
   6  -9   0 40.5447 2.30768   3
   6  -9   0 40.4172 2.29434   3
   6  -9   0 41.1719 2.47276   4
  -6   9   0 39.3039 2.47471   4
  -6   9   0 40.3042 2.30184   3
  -6   9   0 42.2958 2.32397   3
   5  -9   0 69.3280 3.57894   3
   5  -9   0 71.1448 3.59240   3
   5  -9   0 63.8556 3.69125   4
  -5   9   0 75.0435 3.58932   3
  -5   9   0 69.2259 3.60444   3
  -5   9   0 69.8601 3.71380   4
   4  -9   0 2.63546 0.60418   3
   4  -9   0 1.92252 0.71959   4
   4  -9   0 0.86904 0.59667   3
  -4   9   0 1.26774 0.71698   4
  -4   9   0 0.63444 0.57317   3
  -4   9   0 1.14399 0.61449   3
   3  -9   0 37.2057 2.12919   3
   3  -9   0 38.4826 2.21389   4
   3  -9   0 38.9113 2.09478   3
  -3   9   0 40.5045 2.24089   4
  -3   9   0 37.8951 2.11802   3
  -3   9   0 37.8059 2.13214   3
   2  -9   0 185.684 8.74569   3
   2  -9   0 178.701 8.78459   4
  -2   9   0 182.439 8.73702   3
  -2   9   0 174.506 8.73670   3
   1  -9   0 3.26395 0.70623   3
   1  -9   0 4.76179 0.69652   4
   1  -9   0 2.86666 0.60937   3
  -1   9   0 2.83970 0.60115   3
  -1   9   0 3.27403 0.58466   3
  -1   9   0 3.53384 0.68621   4
   0  -9   0 19.6119 1.37050   4
   0  -9   0 19.3610 1.30597   3
   0  -9   0 18.6178 1.29653   3
   0   9   0 18.4308 1.30918   3
   0   9   0 20.9318 1.44591   4
   0   9   0 19.7234 1.29723   3
  -1  -9   0 107.713 5.00340   3
  -1  -9   0 95.9549 4.99340   3
  -1  -9   0 101.628 5.03452   4
   1   9   0 103.082 4.99945   3
   1   9   0 98.5242 5.00169   3
   1   9   0 100.920 5.05306   4
  -2  -9   0 4.92379 0.66780   4
  -2  -9   0 5.03439 0.62034   3
  -2  -9   0 4.54046 0.62703   3
   2   9   0 3.17759 0.67346   4
   2   9   0 3.41405 0.62745   3
   2   9   0 4.28509 0.60686   3
  -3  -9   0 103.709 5.23654   4
  -3  -9   0 104.683 5.20411   3
  -3  -9   0 103.010 5.20832   3
   3   9   0 106.912 5.24294   4
   3   9   0 107.701 5.21743   3
   3   9   0 107.242 5.21139   3
  -4  -9   0 0.50734 0.54787   3
  -4  -9   0 1.32700 0.56081   3
  -4  -9   0 0.93488 0.59845   4
   4   9   0 0.97057 0.59459   4
   4   9   0 1.94293 0.61234   3
   4   9   0 2.02085 0.58187   3
  -5  -9   0 0.86272 0.60330   4
  -5  -9   0 0.31988 0.54672   3
  -5  -9   0 -0.6076 0.55274   3
   5   9   0 0.33394 0.58139   3
   5   9   0 0.09498 0.59613   4
   5   9   0 0.11700 0.58711   3
  -6  -9   0 3.65472 0.63736   3
  -6  -9   0 3.49142 0.70762   4
  -6  -9   0 1.99148 0.61000   3
   6   9   0 2.71417 0.67712   3
   6   9   0 1.80693 0.64867   3
   6   9   0 1.82130 0.63800   4
  -7  -9   0 118.460 6.14666   3
  -7  -9   0 121.691 6.15581   3
  -7  -9   0 135.316 6.18258   4
   7   9   0 123.466 6.15751   3
   7   9   0 123.104 6.16083   4
  -8  -9   0 27.5754 1.90493   4
  -8  -9   0 27.6681 1.84709   3
  -8  -9   0 29.3325 1.86380   3
   8   9   0 29.1978 1.84931   4
   8   9   0 27.4728 1.86816   3
   8   9   0 29.6212 1.88715   3
  -9  -9   0 121.484 6.12606   3
  -9  -9   0 123.814 6.14556   3
  -9  -9   0 123.249 6.15647   4
   9   9   0 121.092 6.14040   4
   9   9   0 127.115 6.15046   3
   9   9   0 121.024 6.15420   3
 -10  -9   0 11.5033 1.40152   4
 -10  -9   0 7.22982 0.91966   3
 -10  -9   0 5.51767 0.95180   3
  10   9   0 6.70520 0.95499   3
  10   9   0 5.24976 0.86669   4
  10   9   0 7.46273 0.96294   3
 -11  -9   0 36.1193 2.32001   4
 -11  -9   0 35.0486 2.25008   3
 -11  -9   0 36.0388 2.26160   3
  11   9   0 34.5971 2.27586   3
  11   9   0 37.1803 2.27553   3
  11   9   0 32.6413 2.24601   4
 -12  -9   0 23.2207 1.93003   3
 -12  -9   0 22.5673 1.92808   4
 -12  -9   0 22.2992 1.85064   3
  12   9   0 21.5545 1.85521   3
  12   9   0 24.4467 1.87895   3
 -13  -9   0 3.43951 0.98310   3
 -13  -9   0 3.79795 1.02560   4
 -13  -9   0 3.42646 0.97732   3
  13   9   0 2.29030 0.95383   3
  13   9   0 3.69487 0.99121   3
 -14  -9   0 14.6527 1.36913   3
 -14  -9   0 11.9864 1.34742   4
  14   9   0 14.2499 1.64322   3
  14   9   0 15.6305 1.80517   3
 -15  -9   0 3.20705 1.07483   4
 -15  -9   0 1.74003 1.08833   3
  15   9   0 2.11248 1.09000   3
  15   9   0 3.77181 1.04327   3
  11 -10   0 -0.5035 0.86258   3
  11 -10   0 0.28844 0.81333   3
 -11  10   0 -1.0091 0.95831   3
  10 -10   0 2.14815 0.90686   3
  10 -10   0 1.10305 0.82357   3
 -10  10   0 0.97151 0.93963   3
   9 -10   0 0.82514 0.80489   3
   9 -10   0 0.68682 0.77206   3
  -9  10   0 -0.0110 0.87478   3
   8 -10   0 1.31513 0.74226   3
   8 -10   0 1.45607 0.79241   3
   8 -10   0 -0.1781 0.85018   4
  -8  10   0 0.05312 0.76066   3
  -8  10   0 0.57369 0.98156   4
  -8  10   0 0.81651 0.83664   3
   7 -10   0 16.1635 1.46723   3
   7 -10   0 17.8433 1.47976   3
   7 -10   0 17.1330 1.66140   4
  -7  10   0 15.8316 1.52373   3
  -7  10   0 17.8701 1.46112   3
  -7  10   0 16.4237 1.71401   4
   6 -10   0 1.35551 0.70209   3
   6 -10   0 0.55947 0.69895   3
   6 -10   0 1.37655 0.83430   4
  -6  10   0 1.15910 0.73571   3
  -6  10   0 0.90133 0.92531   4
  -6  10   0 2.54360 0.71520   3
   5 -10   0 2.97448 0.86377   4
   5 -10   0 2.56392 0.74421   3
   5 -10   0 4.82781 0.71881   3
  -5  10   0 1.90737 0.77078   3
  -5  10   0 2.82371 0.71940   3
  -5  10   0 1.33493 0.91587   4
   4 -10   0 17.1265 1.59520   4
   4 -10   0 20.7822 1.48247   3
   4 -10   0 18.7887 1.43616   3
  -4  10   0 17.7950 1.64934   4
  -4  10   0 19.8323 1.44877   3
  -4  10   0 21.5714 1.49790   3
   3 -10   0 -0.5743 0.62174   3
   3 -10   0 0.76372 0.66392   4
  -3  10   0 0.53495 0.75626   4
  -3  10   0 0.20115 0.59668   3
  -3  10   0 -0.0311 0.63638   3
   2 -10   0 33.2010 1.86788   3
   2 -10   0 31.8973 1.95125   4
  -2  10   0 28.6452 1.85940   3
  -2  10   0 30.9542 1.82420   3
  -2  10   0 31.3752 1.99246   4
   1 -10   0 2.21092 0.59691   3
   1 -10   0 1.89153 0.61608   3
   1 -10   0 3.32563 0.69927   4
  -1  10   0 1.90365 0.61853   3
  -1  10   0 2.46137 0.59964   3
   0 -10   0 36.3577 2.03575   3
   0 -10   0 37.3048 2.01722   3
   0 -10   0 34.9733 2.08370   4
   0  10   0 35.6465 2.02668   3
   0  10   0 35.8870 2.16198   4
   0  10   0 36.5773 2.03153   3
  -1 -10   0 23.9837 1.58958   4
  -1 -10   0 23.7267 1.52104   3
  -1 -10   0 23.3687 1.52373   3
   1  10   0 22.9788 1.53539   3
   1  10   0 26.0840 1.66876   4
   1  10   0 24.1348 1.52981   3
  -2 -10   0 87.4161 3.96592   4
  -2 -10   0 73.2773 3.89698   3
  -2 -10   0 74.2688 3.90308   3
   2  10   0 77.5126 3.91209   3
   2  10   0 74.2218 3.90245   3
   2  10   0 77.9753 3.96593   4
  -3 -10   0 196.793 9.47297   4
  -3 -10   0 190.915 9.44761   3
  -3 -10   0 195.803 9.44528   3
   3  10   0 192.643 9.45310   3
   3  10   0 196.295 9.47857   4
   3  10   0 196.570 9.45766   3
  -4 -10   0 43.0153 2.36853   3
  -4 -10   0 46.4967 2.43278   4
  -4 -10   0 44.0631 2.37040   3
   4  10   0 39.9381 2.42132   4
   4  10   0 43.8803 2.38499   3
   4  10   0 41.9437 2.37494   3
  -5 -10   0 0.09235 0.66875   4
  -5 -10   0 0.63357 0.61201   3
  -5 -10   0 1.09279 0.60463   3
   5  10   0 0.27256 0.62814   4
   5  10   0 0.98173 0.63233   3
   5  10   0 1.77296 0.67974   3
   6  10   0 19.5033 1.50207   4
  -7 -10   0 59.8317 3.37337   3
  -7 -10   0 61.7214 3.39814   3
  -7 -10   0 77.1903 3.46276   4
   7  10   0 60.4407 3.40109   3
   7  10   0 63.3888 3.43041   3
   7  10   0 62.5118 3.40379   4
  -8 -10   0 17.5904 1.47253   3
  -8 -10   0 17.0174 1.57704   4
  -8 -10   0 19.0860 1.52857   3
   8  10   0 15.2493 1.54332   3
   8  10   0 16.8464 1.48978   4
  -9 -10   0 53.5545 3.06671   3
  -9 -10   0 55.7135 3.09652   4
  -9 -10   0 55.5967 3.03357   3
   9  10   0 59.1772 3.09462   3
   9  10   0 53.4920 3.07881   3
   9  10   0 54.3160 3.06452   4
 -10 -10   0 12.2355 1.20320   4
 -10 -10   0 12.5568 1.42326   3
 -10 -10   0 13.2920 1.47895   3
  10  10   0 10.7899 1.15295   3
  10  10   0 15.1751 1.48989   3
  10  10   0 12.7237 1.42734   4
 -11 -10   0 -1.2516 0.81534   3
 -11 -10   0 0.55825 0.82590   3
 -11 -10   0 0.71866 0.82244   4
  11  10   0 -0.0879 0.81194   3
  11  10   0 -0.3879 0.78631   4
  11  10   0 -1.1556 0.84423   3
 -12 -10   0 -0.0011 0.90472   4
 -12 -10   0 -0.9011 0.84655   3
 -12 -10   0 -0.6054 0.85618   3
  12  10   0 1.30406 0.92950   3
  12  10   0 0.27557 0.85776   3
  12  10   0 0.10050 0.83410   4
 -13 -10   0 1.09334 0.96986   3
 -13 -10   0 1.20352 0.92262   3
 -13 -10   0 1.89542 0.93981   4
  13  10   0 1.34824 0.99378   3
  13  10   0 1.40509 0.94599   3
 -14 -10   0 2.23401 1.00422   4
 -14 -10   0 0.85819 0.98310   3
  14  10   0 1.41788 1.02335   3
  14  10   0 1.76270 0.94924   3
 -15 -10   0 1.15925 1.08046   3
 -15 -10   0 2.91650 1.13003   4
  15  10   0 3.66696 1.15954   3
  15  10   0 3.17569 1.03427   3
  11 -11   0 1.33823 0.86184   3
  11 -11   0 1.33273 0.98119   3
 -11  11   0 0.55855 1.04332   3
  10 -11   0 -0.6457 0.88747   3
  10 -11   0 -0.2887 0.79189   3
 -10  11   0 -0.4380 0.96018   3
   9 -11   0 33.6300 2.09598   3
   9 -11   0 29.9411 2.13825   3
  -9  11   0 29.5229 2.20643   3
   8 -11   0 1.67442 0.81784   3
   8 -11   0 1.91109 0.95194   4
   8 -11   0 0.78432 0.76880   3
  -8  11   0 0.34801 0.85567   3
   7 -11   0 -0.5497 0.82540   4
   7 -11   0 0.78729 0.77166   3
   7 -11   0 -0.7703 0.70760   3
  -7  11   0 1.07876 0.99856   4
  -7  11   0 0.61370 0.76523   3
  -7  11   0 0.21011 0.82152   3
   6 -11   0 1.06778 0.74995   3
   6 -11   0 1.51284 0.72230   3
   6 -11   0 1.11376 0.87415   4
  -6  11   0 0.38269 0.78296   3
  -6  11   0 1.50679 0.72969   3
  -6  11   0 2.25816 1.01453   4
   5 -11   0 0.49969 0.69199   3
   5 -11   0 0.82498 0.82240   4
   5 -11   0 -0.5644 0.68831   3
  -5  11   0 -0.6046 0.69737   3
  -5  11   0 0.02587 0.74247   3
  -5  11   0 0.48641 0.90949   4
  -4  11   0 2.97170 0.89959   4
  -4  11   0 2.67928 0.76877   3
  -4  11   0 1.18737 0.78122   3
   3 -11   0 15.9285 1.22389   3
   3 -11   0 11.7739 1.28989   3
   3 -11   0 9.27176 1.02288   4
  -3  11   0 9.91507 0.98653   3
  -3  11   0 11.4246 1.23038   3
  -3  11   0 10.5523 1.13725   4
   2 -11   0 5.59615 0.81035   3
   2 -11   0 5.87366 0.81273   4
  -2  11   0 6.47328 0.78257   3
  -2  11   0 5.99984 0.81732   3
  -2  11   0 6.67318 0.95870   4
   1 -11   0 16.6622 1.33821   3
   1 -11   0 18.4953 1.38219   3
   1 -11   0 15.5830 1.48124   4
  -1  11   0 16.5019 1.38154   3
  -1  11   0 15.9317 1.33993   3
  -1  11   0 21.4699 1.59262   4
   0 -11   0 9.47937 1.19304   4
   0 -11   0 8.61273 0.84899   3
   0 -11   0 8.47643 0.82975   3
   0  11   0 8.58086 0.86034   3
   0  11   0 9.70718 1.00023   4
   0  11   0 9.15125 1.09724   3
  -1 -11   0 40.4105 2.21863   3
  -1 -11   0 40.6375 2.28966   4
  -1 -11   0 41.2942 2.22765   3
   1  11   0 38.3876 2.22254   3
   1  11   0 38.5380 2.22160   3
   1  11   0 37.2979 2.34278   4
  -2 -11   0 135.941 6.74692   3
  -2 -11   0 140.651 6.76069   3
  -2 -11   0 137.172 6.79247   4
   2  11   0 135.418 6.80890   4
   2  11   0 133.801 6.75760   3
   2  11   0 142.467 6.76151   3
  -3 -11   0 40.0703 2.24961   4
  -3 -11   0 36.2085 2.16224   3
  -3 -11   0 40.8596 2.16886   3
   3  11   0 37.9484 2.16967   3
   3  11   0 35.4061 2.25241   4
   3  11   0 36.5406 2.17342   3
  -4 -11   0 10.0965 1.13642   3
  -4 -11   0 10.5124 1.26734   4
  -4 -11   0 9.62336 1.13501   3
   4  11   0 8.06679 0.89138   3
   4  11   0 9.97503 0.95914   4
   4  11   0 9.91834 1.16496   3
  -5 -11   0 4.85670 0.74193   3
  -5 -11   0 3.75072 0.72953   3
  -5 -11   0 3.92560 0.82639   4
   5  11   0 4.30776 0.75140   3
   5  11   0 3.10339 0.74788   3
   5  11   0 3.14182 0.75877   4
  -6 -11   0 18.8866 1.62571   4
  -6 -11   0 16.1809 1.49312   3
  -6 -11   0 17.8194 1.49302   3
   6  11   0 17.8586 1.53478   4
   6  11   0 21.4059 1.57496   3
   6  11   0 18.2114 1.51536   3
  -7 -11   0 0.69209 0.75189   3
  -7 -11   0 0.82510 0.78362   3
  -7 -11   0 0.76691 0.76314   4
   7  11   0 -0.3758 0.72563   4
   7  11   0 -1.0598 0.78242   3
   7  11   0 -0.0855 0.76597   3
  -8 -11   0 36.0126 2.33542   3
  -8 -11   0 41.7550 2.40581   4
  -8 -11   0 38.2525 2.32534   3
   8  11   0 34.6845 2.32898   4
   8  11   0 41.7046 2.39817   3
  -9 -11   0 5.23836 0.94817   3
  -9 -11   0 6.54279 0.94811   4
  -9 -11   0 4.59735 0.87855   3
   9  11   0 4.11132 0.86963   4
   9  11   0 3.80994 0.95337   3
   9  11   0 4.80111 0.93680   3
 -10 -11   0 1.10065 0.87591   4
 -10 -11   0 0.80989 0.86103   3
 -10 -11   0 2.04469 0.82284   3
  10  11   0 0.94626 0.87648   3
  10  11   0 0.05879 0.85071   3
  10  11   0 0.70621 0.78579   4
 -11 -11   0 5.03856 0.92711   3
 -11 -11   0 5.29922 1.02517   3
 -11 -11   0 4.77064 1.01966   4
  11  11   0 2.55374 0.85921   4
  11  11   0 4.05081 0.99188   3
  11  11   0 4.95068 1.01777   3
 -12 -11   0 3.20038 1.01966   4
 -12 -11   0 4.48613 0.98799   3
 -12 -11   0 4.84255 1.02908   3
  12  11   0 3.05714 0.91014   4
  12  11   0 4.18302 1.06438   3
  12  11   0 8.23795 1.07954   3
 -13 -11   0 2.77722 1.00954   4
 -13 -11   0 3.32391 1.02066   3
 -13 -11   0 5.20422 1.12460   3
  13  11   0 4.84712 1.11494   3
  13  11   0 3.44835 1.00301   3
 -14 -11   0 5.51044 1.10423   4
 -14 -11   0 2.20724 1.05550   3
  14  11   0 6.42465 1.12966   3
  14  11   0 6.20736 1.18813   3
 -15 -11   0 -0.0022 1.01352   4
 -15 -11   0 -0.1715 0.99577   3
  15  11   0 -0.3885 0.95533   3
  15  11   0 -0.8863 1.07827   3
  10 -12   0 1.77963 0.86824   3
  10 -12   0 0.91877 0.97096   3
 -10  12   0 -0.1184 1.04255   3
   9 -12   0 0.33042 0.91833   3
   9 -12   0 2.96410 1.11391   4
   9 -12   0 1.06764 0.82896   3
  -9  12   0 -0.2638 0.94851   3
   8 -12   0 6.34548 0.99714   3
   8 -12   0 5.69375 0.95267   3
   8 -12   0 7.34188 1.21715   4
  -8  12   0 7.53032 1.08873   3
   7 -12   0 4.04589 1.10937   4
   7 -12   0 6.17001 0.90433   3
   7 -12   0 5.97181 0.95479   3
  -7  12   0 5.19595 1.00230   3
   6 -12   0 29.7375 2.04121   3
   6 -12   0 31.8796 2.20151   4
   6 -12   0 33.6595 2.02212   3
  -6  12   0 29.2806 2.06089   3
  -6  12   0 30.5564 2.01659   3
  -6  12   0 27.5958 2.24857   4
   5 -12   0 22.1400 1.65268   3
   5 -12   0 21.7283 1.87133   4
   5 -12   0 16.2230 1.64238   3
  -5  12   0 19.1089 1.70641   3
  -5  12   0 23.3554 1.86970   4
  -5  12   0 20.4420 1.63852   3
   4 -12   0 2.04434 0.78500   3
   4 -12   0 2.45901 0.92869   4
   4 -12   0 2.18881 0.82133   3
  -4  12   0 1.30895 0.78957   3
  -4  12   0 1.22781 0.83631   3
  -4  12   0 2.78245 1.00663   4
   3 -12   0 44.4352 2.40859   3
   3 -12   0 42.5083 2.45983   3
   3 -12   0 41.5283 2.55865   4
  -3  12   0 38.8446 2.42266   3
  -3  12   0 44.6933 2.47727   3
  -3  12   0 39.4920 2.62685   4
   2 -12   0 6.38113 0.88092   3
   2 -12   0 7.21472 0.96652   4
  -2  12   0 7.35150 0.89519   3
  -2  12   0 4.56618 0.97290   4
  -2  12   0 8.41628 0.88236   3
   1 -12   0 6.17870 0.83167   3
   1 -12   0 3.77208 0.85384   4
   1 -12   0 5.15199 0.77119   3
  -1  12   0 4.67386 0.78683   3
  -1  12   0 5.08199 0.81571   3
  -1  12   0 3.64823 0.94247   4
   0 -12   0 3.83423 0.83544   4
   0 -12   0 3.27451 0.72733   3
   0 -12   0 3.72314 0.75055   3
   0  12   0 1.99744 0.71686   3
   0  12   0 2.40235 0.86868   4
   0  12   0 3.13377 0.77102   3
  -1 -12   0 110.534 5.45876   3
  -1 -12   0 107.614 5.44762   3
  -1 -12   0 112.238 5.50313   4
   1  12   0 109.317 5.53896   4
   1  12   0 105.359 5.45851   3
   1  12   0 110.764 5.45738   3
  -2 -12   0 13.2789 1.27927   3
  -2 -12   0 12.0951 1.26743   3
  -2 -12   0 14.1411 1.37222   4
   2  12   0 10.6919 1.08495   4
   2  12   0 11.8770 1.29077   3
   2  12   0 11.8289 1.31209   3
  -3 -12   0 38.7810 2.26755   3
  -3 -12   0 37.5058 2.25567   3
  -3 -12   0 42.2564 2.35848   4
   3  12   0 40.2179 2.28800   3
   3  12   0 36.6973 2.27509   3
   3  12   0 38.6952 2.36751   4
  -4 -12   0 0.74727 0.70364   3
  -4 -12   0 1.09010 0.68698   3
   4  12   0 0.71330 0.71946   3
   4  12   0 -0.4950 0.78317   4
   4  12   0 2.37681 0.75944   3
  -5 -12   0 1.29951 0.81169   4
  -5 -12   0 2.37731 0.77190   3
  -5 -12   0 3.03040 0.75372   3
   5  12   0 1.87491 0.78130   4
   5  12   0 2.86576 0.80808   3
   5  12   0 2.08057 0.78593   3
  -6 -12   0 20.7575 1.65307   3
  -6 -12   0 19.7600 1.74309   4
   6  12   0 19.9529 1.69552   4
   6  12   0 22.7678 1.71271   3
  -7 -12   0 6.19652 7.51066   2
  -7 -12   0 4.48237 6.61307   1
   7  12   0 23.0030 8.77352   2
   7  12   0 14.8062 8.49265   1
  -8 -12   0 52.4742 2.99451   4
  -8 -12   0 52.4346 2.96617   3
  -8 -12   0 54.8407 2.94806   3
   8  12   0 52.2266 2.98425   3
   8  12   0 46.4664 2.93173   4
  -9 -12   0 50.4384 2.90459   3
  -9 -12   0 50.6338 2.86001   3
  -9 -12   0 50.7781 2.93938   4
   9  12   0 48.0725 2.89513   3
   9  12   0 46.2149 2.86036   4
   9  12   0 52.6502 2.92499   3
 -10 -12   0 5.70049 0.95593   4
 -10 -12   0 4.89941 0.93407   3
 -10 -12   0 4.00765 0.98960   3
  10  12   0 5.49203 1.04517   3
  10  12   0 3.28528 0.94954   4
  10  12   0 4.59505 0.98925   3
 -11 -12   0 -0.1704 0.91591   3
 -11 -12   0 0.31048 0.87938   4
 -11 -12   0 0.30941 0.87219   3
  11  12   0 -1.1016 0.78309   4
  11  12   0 -0.0788 0.91812   3
  11  12   0 -0.9323 0.97296   3
 -12 -12   0 5.34127 1.01726   3
 -12 -12   0 3.20373 1.02708   3
 -12 -12   0 3.73321 1.07554   4
  12  12   0 3.37581 0.91405   4
  12  12   0 3.42316 1.08002   3
  12  12   0 2.72979 1.00523   3
 -13 -12   0 1.30468 1.01611   3
 -13 -12   0 1.38560 1.00305   4
 -13 -12   0 1.80930 1.01991   3
  13  12   0 1.90834 0.96097   3
  13  12   0 0.84521 1.06981   3
 -14 -12   0 -0.6195 1.00332   3
 -14 -12   0 -1.5523 1.07620   4
  14  12   0 0.35571 1.06599   3
  14  12   0 0.74405 1.01530   3
   9 -13   0 2.51389 1.01683   3
   9 -13   0 2.15392 1.11439   4
   9 -13   0 3.62013 0.91358   3
  -9  13   0 1.36586 1.04844   3
   8 -13   0 4.57474 1.09902   4
   8 -13   0 4.57689 0.94374   3
   8 -13   0 6.26934 1.03867   3
  -8  13   0 5.47956 1.10922   3
   7 -13   0 0.98160 0.93265   4
   7 -13   0 3.00804 0.93573   3
   7 -13   0 2.47692 0.84954   3
  -7  13   0 1.05728 0.94725   3
   6 -13   0 6.17490 1.10165   4
   6 -13   0 6.53385 0.94540   3
   6 -13   0 6.44519 1.00682   3
  -6  13   0 6.74378 1.02601   3
   5 -13   0 5.56414 0.94186   3
   5 -13   0 7.83567 0.97359   3
   5 -13   0 7.29225 1.14276   4
  -5  13   0 6.99113 0.98577   3
  -5  13   0 9.41449 1.22403   4
  -5  13   0 4.96789 1.00456   3
   4 -13   0 14.9800 1.64621   4
   4 -13   0 14.6038 1.48671   3
   4 -13   0 12.3158 1.40574   3
  -4  13   0 15.2968 1.44471   4
  -4  13   0 12.7576 1.52549   3
  -4  13   0 13.7605 1.46316   3
   3 -13   0 2.97240 0.83261   3
   3 -13   0 0.49993 0.85036   4
  -3  13   0 1.35566 0.82375   3
  -3  13   0 1.38491 1.03795   4
  -3  13   0 -0.0750 0.83681   3
   2 -13   0 41.1410 2.33482   3
   2 -13   0 40.0365 2.45374   4
  -2  13   0 37.4850 2.31094   3
  -2  13   0 35.5141 2.34290   3
  -2  13   0 38.6422 2.50859   4
   1 -13   0 72.6121 3.90296   3
   1 -13   0 73.6407 3.88679   3
   1 -13   0 76.8046 3.97556   4
  -1  13   0 76.1513 3.90746   3
  -1  13   0 75.5529 3.89661   3
  -1  13   0 72.7403 4.02920   4
   0 -13   0 138.679 6.73406   3
   0 -13   0 132.385 6.71400   3
   0 -13   0 134.918 6.78587   4
   0  13   0 138.441 6.81785   4
   0  13   0 132.476 6.71773   3
   0  13   0 136.732 6.73021   3
  -1 -13   0 30.2022 1.97277   3
  -1 -13   0 33.3216 1.99893   3
  -1 -13   0 31.4936 2.08966   4
   1  13   0 27.0986 2.17961   4
   1  13   0 30.3987 2.02228   3
   1  13   0 30.7338 2.00506   3
  -2 -13   0 79.1648 4.05813   3
  -2 -13   0 75.7051 4.04663   3
  -2 -13   0 81.1078 4.10112   4
   2  13   0 77.5966 4.06796   3
   2  13   0 74.5002 4.14546   4
   2  13   0 81.3268 4.07205   3
  -3 -13   0 1.10359 0.76233   3
  -3 -13   0 0.65386 0.76495   4
  -3 -13   0 0.89990 0.74950   3
   3  13   0 -0.0576 0.80160   4
   3  13   0 -0.7487 0.73738   3
   3  13   0 0.83631 0.79647   3
  -4 -13   0 8.71127 1.02861   4
  -4 -13   0 9.86978 1.01299   3
  -4 -13   0 13.6075 1.32487   3
   4  13   0 8.14004 1.02212   3
   4  13   0 7.97219 1.05244   4
   4  13   0 9.08700 1.01933   3
  -5 -13   0 18.8239 1.57136   3
  -5 -13   0 17.1151 1.55462   3
  -5 -13   0 18.5780 1.66179   4
   5  13   0 15.7454 1.64519   4
   5  13   0 19.5682 1.62695   3
   5  13   0 17.7087 1.59071   3
  -6 -13   0 0.19004 0.78743   3
  -6 -13   0 0.19013 0.80645   4
  -6 -13   0 0.21497 0.78053   3
   6  13   0 1.24235 0.85293   3
   6  13   0 -1.1794 0.81748   4
   6  13   0 -0.6417 0.83671   3
  -7 -13   0 8.41195 1.02724   3
  -7 -13   0 6.68374 1.06296   4
  -7 -13   0 9.32868 1.04465   3
   7  13   0 8.02455 1.08641   3
   7  13   0 5.92678 1.02949   4
   7  13   0 8.76423 1.05595   3
  -8 -13   0 22.8036 1.80378   3
  -8 -13   0 24.0071 1.83127   3
  -8 -13   0 22.6605 1.91100   4
   8  13   0 22.0800 1.91455   3
   8  13   0 22.4041 1.87148   3
   8  13   0 20.0007 1.81712   4
  -9 -13   0 0.22082 0.91865   4
  -9 -13   0 0.91427 0.90938   3
  -9 -13   0 -1.0569 0.86419   3
   9  13   0 -0.1544 0.90410   3
   9  13   0 -1.0131 0.73591   4
 -10 -13   0 8.63667 1.15341   4
 -10 -13   0 11.2058 1.20065   3
 -10 -13   0 13.1131 1.26242   3
  10  13   0 9.89020 1.12178   4
  10  13   0 11.7718 1.25176   3
  10  13   0 9.16489 1.22281   3
 -11 -13   0 11.3476 1.24535   4
 -11 -13   0 13.2174 1.30921   3
 -11 -13   0 10.2373 1.24012   3
  11  13   0 11.2742 1.25149   4
  11  13   0 12.2800 1.31297   3
  11  13   0 11.0557 1.31470   3
 -12 -13   0 0.27959 1.02741   3
 -12 -13   0 1.42062 1.06391   4
 -12 -13   0 1.59796 1.00170   3
  12  13   0 1.62653 1.06712   3
  12  13   0 0.71324 1.00632   3
 -13 -13   0 -0.3667 1.04834   3
 -13 -13   0 0.68709 1.03650   3
 -13 -13   0 0.92923 1.03199   4
  13  13   0 1.73070 0.98513   3
  13  13   0 0.17925 1.03312   3
 -14 -13   0 5.83967 1.25033   3
 -14 -13   0 5.28526 1.21928   4
  14  13   0 5.72657 1.30781   3
  14  13   0 6.05521 1.18934   3
   9 -14   0 5.18782 1.32372   4
  -9  14   0 2.70357 1.11572   3
   8 -14   0 0.47019 1.01635   3
   8 -14   0 1.10120 0.87793   3
   8 -14   0 0.09472 1.04216   4
  -8  14   0 -0.2657 0.99582   3
   7 -14   0 -0.1631 0.93824   3
   7 -14   0 0.65633 1.05805   4
   7 -14   0 1.13619 0.87549   3
  -7  14   0 1.88749 1.01038   3
   6 -14   0 0.11370 0.82161   3
   6 -14   0 -0.4864 0.95833   4
   6 -14   0 0.16118 0.90700   3
  -6  14   0 -0.6493 0.89681   3
   5 -14   0 8.38399 1.04862   3
   5 -14   0 6.63119 1.19363   4
   5 -14   0 8.49764 1.00802   3
  -5  14   0 8.10301 1.10226   3
   4 -14   0 -0.3711 0.78758   3
   4 -14   0 -0.9873 0.79226   3
   4 -14   0 -0.6416 0.89800   4
  -4  14   0 0.65848 0.85617   3
  -4  14   0 -0.2441 0.87988   3
  -4  14   0 0.20707 1.03876   4
   3 -14   0 6.96204 0.98131   3
   3 -14   0 11.5722 1.32458   3
   3 -14   0 8.94657 1.17556   4
  -3  14   0 6.57038 0.97921   3
  -3  14   0 7.48354 1.03916   3
  -3  14   0 8.01298 1.22841   4
   2 -14   0 0.65721 0.80206   3
   2 -14   0 0.55808 0.88833   4
  -2  14   0 -0.6785 0.98806   4
  -2  14   0 0.01339 0.83896   3
  -2  14   0 0.83188 0.81207   3
   1 -14   0 1.58563 0.78205   3
   1 -14   0 1.39111 0.82421   3
   1 -14   0 -0.5307 0.83807   4
  -1  14   0 -0.5433 0.82624   3
  -1  14   0 0.49621 0.78937   3
  -1  14   0 2.17359 1.05294   4
   0 -14   0 2.33439 0.84540   3
   0 -14   0 2.33446 0.84574   3
   0 -14   0 3.48634 0.91324   4
   0  14   0 4.23508 0.87781   3
   0  14   0 2.70790 0.87495   3
   0  14   0 1.26753 0.95606   4
  -1 -14   0 7.00673 0.97852   4
  -1 -14   0 7.64908 0.97199   3
  -1 -14   0 9.03295 1.01474   3
   1  14   0 7.00577 1.08320   4
   1  14   0 7.72303 1.02854   3
   1  14   0 8.60725 0.99374   3
  -2 -14   0 61.8428 3.28610   3
  -2 -14   0 60.1349 3.36148   4
  -2 -14   0 59.9833 3.26044   3
   2  14   0 57.8396 3.30634   3
   2  14   0 57.3832 3.39099   4
   2  14   0 62.8114 3.30015   3
  -3 -14   0 42.3211 2.48584   3
  -3 -14   0 41.3540 2.53684   4
  -3 -14   0 39.7527 2.48656   3
   3  14   0 41.6547 2.53806   3
   3  14   0 43.3211 2.50673   3
   3  14   0 41.2372 2.59099   4
  -4 -14   0 21.9025 1.74685   3
  -4 -14   0 22.6247 1.77939   3
  -4 -14   0 23.0244 1.85677   4
   4  14   0 24.1940 1.81073   3
   4  14   0 20.8967 1.88770   4
   4  14   0 23.1920 1.83472   3
  -5 -14   0 31.9358 2.14938   3
  -5 -14   0 31.2940 2.13731   3
  -5 -14   0 34.3401 2.24017   4
   5  14   0 32.7095 2.23697   4
   5  14   0 31.1450 2.16799   3
   5  14   0 34.0639 2.18472   3
  -6 -14   0 2.35054 0.85359   3
  -6 -14   0 1.74600 0.87860   3
  -6 -14   0 2.45862 0.98133   4
   6  14   0 2.66956 0.95038   3
   6  14   0 3.17486 0.96396   3
   6  14   0 2.92819 0.90973   4
  -7 -14   0 2.59635 0.88670   3
  -7 -14   0 -0.3388 0.88374   4
  -7 -14   0 1.01728 0.88718   3
   7  14   0 -0.3478 0.84985   4
   7  14   0 1.50051 0.94835   3
   7  14   0 -0.1268 0.88341   3
  -8 -14   0 8.73196 1.13910   4
  -8 -14   0 10.8621 1.17114   3
  -8 -14   0 8.57202 1.07287   3
   8  14   0 9.72316 1.15993   3
   8  14   0 9.71181 1.20586   3
   8  14   0 8.19841 1.06944   4
  -9 -14   0 13.0053 1.24254   3
  -9 -14   0 10.7422 1.24119   3
  -9 -14   0 12.3183 1.26562   4
   9  14   0 9.28408 1.28242   3
   9  14   0 9.08495 1.11010   4
 -10 -14   0 16.4420 1.72228   3
 -10 -14   0 11.4380 1.31821   4
 -10 -14   0 15.4432 1.68122   3
  10  14   0 13.2970 1.40366   4
  10  14   0 18.1338 1.78858   3
  10  14   0 11.6169 1.39083   3
 -11 -14   0 60.4222 3.47238   4
 -11 -14   0 60.7006 3.50202   3
 -11 -14   0 57.7953 3.46788   3
  11  14   0 56.3856 3.50503   3
  11  14   0 60.4225 3.48670   3
 -12 -14   0 -0.6774 1.14007   4
 -12 -14   0 1.69271 1.05965   3
 -12 -14   0 0.79291 1.07848   3
  12  14   0 -0.1644 1.08941   3
  12  14   0 -0.4165 1.05125   3
 -13 -14   0 9.48979 1.36476   3
 -13 -14   0 5.90816 1.49689   3
 -13 -14   0 8.97253 1.36060   4
  13  14   0 11.0504 1.41255   3
  13  14   0 8.26560 1.26120   3
   8 -15   0 0.75836 1.11355   4
   8 -15   0 -0.4319 0.90570   3
   8 -15   0 0.20749 1.06900   3
  -8  15   0 -1.1040 1.09163   3
   7 -15   0 -1.0798 0.99511   3
   7 -15   0 0.88922 0.91018   3
   7 -15   0 -1.6755 1.07629   4
  -7  15   0 -1.1734 1.01572   3
   6 -15   0 0.23595 0.84584   3
   6 -15   0 -0.3129 0.95475   3
   6 -15   0 1.52270 1.08543   4
  -6  15   0 -0.3011 0.96658   3
   5 -15   0 0.37536 0.87115   3
   5 -15   0 1.38338 0.89477   3
   5 -15   0 1.72591 1.06117   4
  -5  15   0 0.62661 0.98255   3
   4 -15   0 1.16431 0.88461   3
   4 -15   0 -0.0944 0.93132   3
   4 -15   0 1.29949 0.99623   4
  -4  15   0 0.93262 0.96008   3
   3 -15   0 0.35202 0.83200   3
   3 -15   0 3.29167 0.90155   3
   3 -15   0 1.14685 0.97394   4
  -3  15   0 -0.0382 1.75570   4
  -3  15   0 1.03697 0.90789   3
  -3  15   0 0.19908 0.84744   3
   2 -15   0 0.53502 0.84591   3
   2 -15   0 1.05320 0.91549   4
  -2  15   0 0.01901 0.86424   3
  -2  15   0 0.05552 0.84340   3
  -2  15   0 0.62493 1.00647   4
   1 -15   0 2.61103 0.91545   4
   1 -15   0 2.37205 0.86450   3
   1 -15   0 2.69037 0.87047   3
  -1  15   0 1.43000 0.90532   3
  -1  15   0 1.62884 1.05792   4
  -1  15   0 1.53360 0.88492   3
   0 -15   0 5.22383 0.97809   4
   0 -15   0 6.49268 0.95719   3
   0 -15   0 5.80929 0.96062   3
   0  15   0 4.81033 1.00685   3
   0  15   0 5.76890 1.12422   4
   0  15   0 5.37273 0.95401   3
  -1 -15   0 3.33816 0.86764   3
  -1 -15   0 1.81644 0.87786   3
  -1 -15   0 2.05086 0.90487   4
   1  15   0 1.40154 1.01219   4
   1  15   0 3.09955 0.89639   3
   1  15   0 2.72074 0.92901   3
  -2 -15   0 19.0793 1.66347   3
  -2 -15   0 19.8487 1.69007   3
  -2 -15   0 16.3218 1.76012   4
   2  15   0 20.2175 1.73890   3
   2  15   0 16.9012 1.87960   4
   2  15   0 20.7914 1.73351   3
  -3 -15   0 -0.2768 0.82609   3
  -3 -15   0 0.29826 0.84703   4
  -3 -15   0 -0.2539 0.83378   3
   3  15   0 0.76100 0.89298   3
   3  15   0 0.44659 0.94928   4
   3  15   0 0.57301 0.86015   3
  -4 -15   0 2.82253 0.91433   3
  -4 -15   0 5.15080 0.93708   3
  -4 -15   0 2.85224 0.95800   4
   4  15   0 3.65132 1.00246   3
   4  15   0 3.31220 0.95315   3
   4  15   0 2.75995 1.02378   4
  -5 -15   0 23.9499 1.83067   3
  -5 -15   0 25.2509 1.88299   3
  -5 -15   0 24.0661 1.92143   4
   5  15   0 22.3909 1.94929   3
   5  15   0 23.0504 1.93924   4
   5  15   0 20.8380 1.91325   3
  -6 -15   0 31.8522 2.12167   3
  -6 -15   0 29.5159 2.15498   4
  -6 -15   0 29.1098 2.12072   3
   6  15   0 29.0663 2.16722   3
   6  15   0 28.6376 2.16192   3
   6  15   0 27.1958 2.14189   4
  -7 -15   0 2.74583 0.93791   3
  -7 -15   0 1.48974 0.92917   4
  -7 -15   0 1.73992 0.94965   3
   7  15   0 1.30156 0.96515   3
   7  15   0 -0.1435 0.90583   4
   7  15   0 2.65790 1.02387   3
  -8 -15   0 2.12356 1.01880   3
  -8 -15   0 2.22194 1.00902   4
  -8 -15   0 3.55940 1.00150   3
   8  15   0 2.64110 1.06126   3
   8  15   0 2.24840 0.99507   3
   8  15   0 0.80486 0.96254   4
  -9 -15   0 13.6259 1.43504   4
  -9 -15   0 15.6991 1.70699   3
  -9 -15   0 17.2521 1.76413   3
   9  15   0 12.0538 1.28074   4
   9  15   0 16.6802 1.85004   3
 -10 -15   0 25.2392 2.10298   3
 -10 -15   0 25.5694 2.22462   4
 -10 -15   0 25.6037 2.13115   3
  10  15   0 27.2822 2.23741   3
  10  15   0 29.2548 2.20468   3
 -11 -15   0 23.3960 2.15621   3
 -11 -15   0 19.5310 2.13761   4
 -11 -15   0 23.3170 2.13026   3
  11  15   0 22.2430 2.09760   3
  11  15   0 26.6882 2.22367   3
 -12 -15   0 1.92563 1.10652   4
 -12 -15   0 1.39659 1.17845   3
 -12 -15   0 3.88645 1.17930   3
  12  15   0 2.05406 1.25998   3
  12  15   0 0.43146 1.10593   3
 -13 -15   0 0.29469 1.07566   3
 -13 -15   0 1.42412 1.08031   4
  13  15   0 0.03953 1.02610   3
  13  15   0 0.19297 1.21874   3
   7 -16   0 1.71061 0.96808   3
  -7  16   0 1.27159 1.10853   3
   6 -16   0 3.65882 1.20613   4
   6 -16   0 3.42791 1.13995   3
   6 -16   0 3.16209 0.95117   3
  -6  16   0 4.00227 1.08455   3
   5 -16   0 1.34176 1.04740   3
   5 -16   0 2.01046 1.11001   4
   5 -16   0 -0.0081 0.89240   3
  -5  16   0 2.72968 1.04522   3
   4 -16   0 2.43840 0.95787   3
   4 -16   0 2.35801 1.11042   4
   4 -16   0 2.17641 0.93917   3
  -4  16   0 2.55700 1.05502   3
   3 -16   0 2.13388 0.93920   3
   3 -16   0 0.89126 1.02905   4
   3 -16   0 0.62300 0.87057   3
  -3  16   0 1.55624 0.98350   3
   2 -16   0 0.98573 0.91224   3
   2 -16   0 0.60485 0.98480   4
  -2  16   0 -0.2340 0.92685   3
   1 -16   0 15.8569 1.59616   3
   1 -16   0 12.0935 1.24258   3
   1 -16   0 17.0438 1.75885   4
  -1  16   0 15.7324 1.58747   3
  -1  16   0 9.71665 1.35613   4
  -1  16   0 15.8871 1.65862   3
   0 -16   0 7.70595 1.06282   3
   0 -16   0 6.47336 1.06900   3
   0 -16   0 5.56318 1.08590   4
   0  16   0 7.52145 1.09333   3
   0  16   0 9.40595 1.30869   4
   0  16   0 6.43121 1.07103   3
  -1 -16   0 5.85184 1.10670   4
  -1 -16   0 6.70702 1.02467   3
  -1 -16   0 5.31537 0.99016   3
   1  16   0 3.99710 1.05222   3
   1  16   0 2.67212 1.06376   4
   1  16   0 6.93293 1.04509   3
  -2 -16   0 3.04941 0.92763   4
  -2 -16   0 2.64483 0.95919   3
  -2 -16   0 1.96320 0.93906   3
   2  16   0 4.01946 1.15112   4
   2  16   0 3.30304 1.01175   3
   2  16   0 3.38081 0.99080   3
  -3 -16   0 -0.1905 0.87547   3
  -3 -16   0 0.90503 0.89599   3
  -3 -16   0 1.02446 0.91745   4
   3  16   0 0.69022 1.00661   4
   3  16   0 1.36702 0.94049   3
   3  16   0 1.73435 1.00183   3
  -4 -16   0 1.15798 0.91595   3
  -4 -16   0 1.06411 0.87880   3
  -4 -16   0 1.19359 0.87742   4
   4  16   0 -0.2029 0.96287   4
   4  16   0 0.26394 0.92852   3
   4  16   0 0.47625 0.98991   3
  -5 -16   0 1.37776 0.93465   4
  -5 -16   0 1.64307 0.90182   3
  -5 -16   0 1.00227 0.92680   3
   5  16   0 1.08482 0.91699   4
   5  16   0 2.68959 1.05421   3
   5  16   0 0.24544 0.95602   3
  -6 -16   0 1.45100 0.95784   4
  -6 -16   0 3.48404 0.99181   3
  -6 -16   0 3.91273 1.02749   3
   6  16   0 2.96156 1.09881   3
   6  16   0 1.71258 0.96578   4
   6  16   0 3.20012 1.06352   3
  -7 -16   0 13.4391 1.36429   3
  -7 -16   0 14.5807 1.36904   4
  -7 -16   0 15.4606 1.67368   3
   7  16   0 12.9523 1.38627   3
   7  16   0 17.1011 1.79088   3
   7  16   0 15.2398 1.44506   4
  -8 -16   0 18.4508 1.85999   3
  -8 -16   0 18.5812 1.83440   3
  -8 -16   0 16.6488 1.83319   4
   8  16   0 14.4503 1.80694   4
   8  16   0 16.0707 1.86288   3
   8  16   0 16.3179 1.88273   3
  -9 -16   0 0.82235 1.01457   3
  -9 -16   0 0.49225 0.99338   3
  -9 -16   0 0.78947 0.96899   4
   9  16   0 -0.9942 1.08044   3
 -10 -16   0 8.63406 1.31393   3
 -10 -16   0 8.98994 1.28797   3
 -10 -16   0 8.79361 1.31643   4
  10  16   0 9.55769 1.29374   3
  10  16   0 11.0928 1.41957   3
 -11 -16   0 5.94388 1.24684   4
 -11 -16   0 7.82180 1.31200   3
 -11 -16   0 7.85333 1.31252   3
  11  16   0 7.04554 1.38825   3
  11  16   0 6.58317 1.22656   3
 -12 -16   0 11.2656 1.44125   3
 -12 -16   0 11.2962 1.47612   3
 -12 -16   0 12.4312 1.45643   4
  12  16   0 13.5879 1.58244   3
  12  16   0 13.5317 1.52761   3
   5 -17   0 -0.8437 0.93667   3
   5 -17   0 -1.9531 1.05435   4
   5 -17   0 -0.0668 1.00350   3
  -5  17   0 1.09326 1.10212   3
   4 -17   0 4.73883 1.10516   3
   4 -17   0 1.99531 0.96788   3
   4 -17   0 4.63393 1.21891   4
  -4  17   0 3.14336 1.12625   3
   3 -17   0 6.37256 1.12177   3
   3 -17   0 10.9579 1.25012   3
   3 -17   0 7.56818 1.30427   4
  -3  17   0 7.64908 1.21499   3
   2 -17   0 16.6498 1.78322   3
   2 -17   0 16.9774 1.95442   4
  -2  17   0 19.0363 1.81993   3
   1 -17   0 2.73060 1.04931   4
   1 -17   0 1.24795 0.95325   3
   1 -17   0 2.24959 0.96468   3
  -1  17   0 1.39594 1.02936   3
   0 -17   0 4.20620 1.07372   4
   0 -17   0 5.07618 1.00963   3
   0 -17   0 6.09734 1.06186   3
   0  17   0 4.72128 1.38043   3
   0  17   0 4.75517 1.10043   3
  -1 -17   0 -1.4980 0.90874   3
  -1 -17   0 -0.3667 0.93442   4
  -1 -17   0 0.72103 0.90688   3
   1  17   0 0.56519 1.02600   3
   1  17   0 0.28578 0.97497   3
  -2 -17   0 2.30960 0.97556   3
  -2 -17   0 2.55620 1.03268   4
  -2 -17   0 4.23224 1.00389   3
   2  17   0 0.44726 1.03277   3
   2  17   0 1.23711 1.01606   3
   2  17   0 1.78432 1.50830   4
  -3 -17   0 14.8425 1.70400   3
  -3 -17   0 13.7531 1.62776   3
  -3 -17   0 13.7828 1.72522   4
   3  17   0 17.8876 1.77095   3
   3  17   0 13.3685 1.45807   4
   3  17   0 13.7594 1.41561   3
  -4 -17   0 8.95686 1.15614   3
  -4 -17   0 10.2134 1.15609   4
  -4 -17   0 11.6812 1.25479   3
   4  17   0 11.7996 1.29177   3
   4  17   0 8.64491 1.24486   4
   4  17   0 12.5330 1.31880   3
  -5 -17   0 6.90377 1.06061   3
  -5 -17   0 6.32576 1.11841   3
  -5 -17   0 6.11034 1.07999   4
   5  17   0 8.19578 1.24045   3
   5  17   0 6.27010 1.14893   4
   5  17   0 5.45731 1.15421   3
  -6 -17   0 1.23015 1.01590   4
  -6 -17   0 1.61527 1.00441   3
  -6 -17   0 -0.0284 0.96500   3
   6  17   0 -0.4011 1.36765   4
   6  17   0 -0.7056 1.07978   3
   6  17   0 -1.8343 0.93717   3
  -7 -17   0 57.2035 3.31088   3
  -7 -17   0 54.7847 3.29300   3
  -7 -17   0 53.2096 3.30253   4
   7  17   0 54.8123 3.32892   3
   7  17   0 57.1821 3.41146   3
  -8 -17   0 4.52466 1.10313   4
  -8 -17   0 3.08258 1.12507   3
  -8 -17   0 6.85265 1.19086   3
   8  17   0 6.34713 1.27985   3
   8  17   0 4.47429 1.20396   3
  -9 -17   0 0.61701 1.04180   4
  -9 -17   0 0.17987 1.01680   3
  -9 -17   0 -0.0310 1.04171   3
   9  17   0 -0.5262 1.17392   3
 -10 -17   0 1.91455 1.15989   3
 -10 -17   0 1.36524 1.09317   3
 -10 -17   0 -0.2588 1.05262   4
  10  17   0 1.49752 1.13930   3
  10  17   0 0.92614 1.23777   3
 -11 -17   0 3.76419 1.18102   4
 -11 -17   0 3.19014 1.26176   3
 -11 -17   0 1.81619 1.13560   3
  11  17   0 4.29766 1.24583   3
  11  17   0 2.22197 1.22975   3
   4 -18   0 -0.2076 1.15432   4
   4 -18   0 -0.5155 0.96451   3
   4 -18   0 -0.9934 1.13220   3
  -4  18   0 1.71701 1.11805   3
   3 -18   0 9.66285 1.21588   3
   3 -18   0 10.0755 1.38069   4
   3 -18   0 7.30182 1.29156   3
  -3  18   0 9.27014 1.25606   3
   2 -18   0 -0.2025 0.95465   3
   2 -18   0 2.72335 1.09253   4
   2 -18   0 2.52356 0.91157   3
  -2  18   0 -0.8618 1.04220   3
   1 -18   0 -0.3931 1.01837   4
   1 -18   0 -0.0277 0.98556   3
   1 -18   0 0.60133 1.00185   3
  -1  18   0 -0.2013 1.06389   3
   0 -18   0 3.61331 1.02779   3
   0 -18   0 5.23825 1.14368   4
   0 -18   0 3.44995 1.05913   3
   0  18   0 4.96759 1.14510   3
  -1 -18   0 22.3960 1.84108   3
  -1 -18   0 15.1775 1.89208   4
  -1 -18   0 17.5373 1.89807   3
   1  18   0 17.1089 1.94916   3
  -2 -18   0 1.25442 1.00061   3
  -2 -18   0 1.27055 1.01722   3
  -2 -18   0 -0.5051 0.98527   4
   2  18   0 2.36922 1.11170   3
  -3 -18   0 0.59657 0.98759   3
  -3 -18   0 -0.7574 0.92824   3
  -3 -18   0 1.19953 0.96285   4
   3  18   0 2.08714 1.09879   3
   3  18   0 0.03007 0.97134   3
  -4 -18   0 0.86137 0.96339   4
  -4 -18   0 0.59720 1.00059   3
  -4 -18   0 3.36071 0.98332   3
   4  18   0 0.59688 1.05711   3
   4  18   0 0.38238 1.15402   3
  -5 -18   0 0.03204 1.00425   3
  -5 -18   0 0.63331 1.01818   3
  -5 -18   0 0.52078 1.05229   4
   5  18   0 1.08647 1.06133   3
   5  18   0 0.37756 1.12372   3
  -6 -18   0 4.90487 1.10109   3
  -6 -18   0 3.98758 1.09163   3
  -6 -18   0 2.02264 1.03272   4
   6  18   0 3.64087 1.26504   3
   6  18   0 5.65526 1.19813   3
  -7 -18   0 3.44357 1.12727   3
  -7 -18   0 2.66363 1.07743   4
  -7 -18   0 2.94338 1.08286   3
   7  18   0 3.74159 1.18787   3
   7  18   0 3.24198 1.25610   3
  -8 -18   0 4.73043 1.17837   4
  -8 -18   0 5.17873 1.22269   3
  -8 -18   0 5.30648 1.27472   3
   8  18   0 5.34694 1.27346   3
   8  18   0 10.5704 1.43984   3
  -9 -18   0 -0.2984 1.10514   3
  -9 -18   0 0.67174 1.13677   3
  -9 -18   0 0.97966 1.10628   4
   9  18   0 -0.1103 1.17070   3
 -10 -18   0 -0.2102 1.05227   4
 -10 -18   0 0.62484 1.08252   3
 -10 -18   0 -0.2402 1.10216   3
  10  18   0 1.43920 1.21880   3
   2 -19   0 10.6863 1.45634   4
   2 -19   0 6.61376 1.23366   3
   2 -19   0 14.5304 1.58298   3
  -2  19   0 6.85699 1.32123   3
   1 -19   0 11.3916 1.44986   4
   1 -19   0 10.4848 1.34308   3
  -1  19   0 11.5863 1.41937   3
   0 -19   0 20.8830 1.92663   3
   0 -19   0 18.5314 2.05510   4
   0 -19   0 17.8793 1.97902   3
   0  19   0 22.2876 2.09581   3
  -1 -19   0 0.20979 1.09514   4
  -1 -19   0 0.85961 1.00930   3
  -1 -19   0 1.03933 1.06153   3
   1  19   0 1.20334 1.17795   3
  -2 -19   0 6.24368 1.16842   3
  -2 -19   0 7.43254 1.22265   3
  -2 -19   0 4.69892 1.22354   4
   2  19   0 6.70558 1.30542   3
  -3 -19   0 2.88297 1.11125   3
  -3 -19   0 2.88381 1.10950   3
  -3 -19   0 4.60816 1.11830   4
   3  19   0 3.10303 1.24421   3
  -4 -19   0 9.39601 1.27891   4
  -4 -19   0 10.8371 1.32971   3
  -4 -19   0 8.86010 1.30502   3
   4  19   0 9.10440 1.43426   3
  -5 -19   0 25.0182 2.28128   3
  -5 -19   0 28.9342 2.26261   3
  -5 -19   0 25.6708 2.21635   4
   5  19   0 29.4361 2.41276   3
  -6 -19   0 1.26748 1.11812   4
  -6 -19   0 1.11419 1.06124   3
  -6 -19   0 1.00193 1.10660   3
   6  19   0 1.65151 1.26426   3
  -7 -19   0 2.97427 1.17124   4
  -7 -19   0 3.24961 1.08880   3
  -7 -19   0 3.62895 1.16520   3
   7  19   0 3.26519 1.36989   3
  -8 -19   0 4.90186 1.23276   4
  -8 -19   0 3.31475 1.17612   3
  -8 -19   0 5.70907 1.27317   3
   8  19   0 3.33920 1.41030   3
  -9 -19   0 3.20576 1.20042   4
   9  19   0 4.44090 1.48971   3
  -1 -20   0 -0.1588 1.10738   4
  -1 -20   0 -1.6294 1.06756   3
  -1 -20   0 0.14245 1.00803   3
   1  20   0 -1.2450 1.19349   3
  -2 -20   0 5.47822 1.26362   3
  -2 -20   0 7.00890 1.24516   3
  -2 -20   0 8.03904 1.28660   4
   2  20   0 6.14721 1.38672   3
  -3 -20   0 4.51109 1.24818   3
  -3 -20   0 4.46483 1.29955   4
  -3 -20   0 6.60619 1.26439   3
   3  20   0 4.66531 1.34988   3
  -4 -20   0 9.96110 1.35036   3
  -4 -20   0 6.50398 1.29998   4
  -4 -20   0 8.96354 1.36124   3
   4  20   0 12.1882 1.54395   3
  -5 -20   0 1.62379 1.20258   3
  -5 -20   0 2.26045 1.16016   3
  -5 -20   0 2.80656 1.09980   4
   5  20   0 -0.1822 1.31956   3
  -6 -20   0 -0.6746 1.11744   3
  -6 -20   0 -0.3093 1.12982   3
  -6 -20   0 0.43361 1.05721   4
   6  20   0 -1.9978 1.26379   3
   6  20  -1 1.01702 1.36389   3
  -6 -20   1 0.11537 1.02903   4
  -6 -20   1 1.92384 1.08273   3
  -6 -20   1 1.38939 1.20323   3
   5  20  -1 2.77021 1.39893   3
  -5 -20   1 1.24376 1.17658   3
  -5 -20   1 1.42311 1.10794   3
  -5 -20   1 0.55702 1.03986   4
   4  20  -1 0.81032 1.30637   3
  -4 -20   1 1.02708 1.12463   4
  -4 -20   1 0.36193 1.15330   3
  -4 -20   1 1.56903 1.13367   3
   3  20  -1 1.88450 1.29489   3
  -3 -20   1 -0.0533 1.19723   4
  -3 -20   1 -0.0456 1.16504   3
  -3 -20   1 2.83478 1.14886   3
   2  20  -1 2.91743 1.30382   3
  -2 -20   1 2.70123 1.19286   3
  -2 -20   1 4.05568 1.22634   4
  -2 -20   1 4.10183 1.28308   3
   1  20  -1 8.28537 1.42603   3
  -1 -20   1 5.77736 1.29768   4
  -1 -20   1 7.65075 1.29167   3
  -1 -20   1 7.69600 1.28403   3
   8  19  -1 1.70030 1.47062   3
   8  19  -1 2.54978 1.30890   3
  -8 -19   1 1.41184 1.12373   4
  -8 -19   1 1.69329 1.16994   3
  -8 -19   1 2.80150 1.19780   3
   7  19  -1 20.0310 2.30744   3
  -7 -19   1 22.5595 2.18442   4
  -7 -19   1 19.6424 2.10808   3
  -7 -19   1 22.9314 2.11525   3
   6  19  -1 1.32587 1.29759   3
  -6 -19   1 0.47996 1.15619   3
  -6 -19   1 0.08562 1.07355   3
  -6 -19   1 -0.5861 1.09594   4
   5  19  -1 0.81557 1.28047   3
  -5 -19   1 0.38911 1.06345   3
  -5 -19   1 0.25128 1.05223   4
  -5 -19   1 2.08936 1.13026   3
   4  19  -1 11.4689 1.53380   3
  -4 -19   1 15.9155 1.86977   3
  -4 -19   1 15.4943 1.88379   4
  -4 -19   1 15.2250 1.54010   3
   3  19  -1 2.19684 1.25535   3
  -3 -19   1 1.21983 1.09967   3
  -3 -19   1 2.57056 1.08556   3
  -3 -19   1 1.23094 1.06431   4
   2  19  -1 25.1667 2.39236   3
  -2 -19   1 25.9740 2.14356   3
  -2 -19   1 25.7162 2.20146   3
  -2 -19   1 25.0842 2.24330   4
   1  19  -1 30.7331 2.58431   3
  -1 -19   1 38.6570 2.60966   4
  -1 -19   1 32.1719 2.57119   3
  -1 -19   1 33.8157 2.49758   3
   0  19  -1 3.35165 1.21446   3
   0 -19   1 3.12690 1.08485   3
   0 -19   1 1.58112 1.13549   4
   0 -19   1 4.43011 1.12782   3
  -1  19  -1 3.22982 1.20568   3
   1 -19   1 1.34600 1.07371   3
   1 -19   1 4.19623 1.24715   4
   1 -19   1 1.90150 1.04567   3
  -2  19  -1 14.1989 1.54240   3
   2 -19   1 13.5073 1.56034   4
   2 -19   1 16.9346 1.89411   3
  10  18  -1 -0.3152 1.27201   3
 -10 -18   1 3.53607 1.18102   3
 -10 -18   1 0.98050 1.12642   4
 -10 -18   1 1.01278 1.19508   3
   9  18  -1 1.79998 1.29805   3
  -9 -18   1 0.77659 1.16479   4
  -9 -18   1 2.48554 1.17514   3
  -9 -18   1 2.68511 1.11485   3
   8  18  -1 6.89595 1.45278   3
   8  18  -1 9.48749 1.38651   3
  -8 -18   1 7.35876 1.31327   3
  -8 -18   1 7.76023 1.29755   4
  -8 -18   1 9.75462 1.31978   3
   7  18  -1 0.57436 1.17908   3
   7  18  -1 1.16202 1.11606   3
  -7 -18   1 1.19888 1.08314   3
  -7 -18   1 -1.7938 0.98262   4
  -7 -18   1 -0.4297 1.02526   3
   6  18  -1 -0.3765 1.20627   3
   6  18  -1 0.47692 1.07809   3
  -6 -18   1 -0.2247 1.00173   3
  -6 -18   1 -1.2568 1.02236   3
  -6 -18   1 1.26371 1.03818   4
   5  18  -1 0.75870 1.04834   3
   5  18  -1 1.32167 1.10296   3
  -5 -18   1 1.48948 1.04286   4
  -5 -18   1 0.38086 0.98341   3
  -5 -18   1 -0.7516 0.98946   3
   4  18  -1 7.79696 1.23672   3
   4  18  -1 7.38305 1.31220   3
  -4 -18   1 7.90836 1.12976   4
  -4 -18   1 7.66814 1.22158   3
  -4 -18   1 5.77472 1.13941   3
   3  18  -1 -0.2738 1.04123   3
   3  18  -1 0.09482 1.08020   3
  -3 -18   1 1.21522 1.00103   3
  -3 -18   1 1.28809 0.96289   4
  -3 -18   1 0.16742 0.94427   3
   2  18  -1 -0.2775 1.07024   3
  -2 -18   1 1.29946 1.02981   3
  -2 -18   1 0.83830 1.01383   4
  -2 -18   1 0.29520 0.96452   3
   1  18  -1 1.30904 1.10960   3
  -1 -18   1 -0.3089 0.99406   4
  -1 -18   1 -0.0566 1.00538   3
  -1 -18   1 1.44430 1.05335   3
   0  18  -1 5.80633 1.17854   3
   0 -18   1 2.61722 1.04912   3
   0 -18   1 4.31313 1.13386   4
   0 -18   1 3.31869 1.04856   3
  -1  18  -1 -0.1734 1.05731   3
   1 -18   1 0.25308 0.97118   3
   1 -18   1 1.48824 1.08809   4
   1 -18   1 0.48449 0.97411   3
  -2  18  -1 0.66417 1.05341   3
   2 -18   1 1.72447 1.09781   4
   2 -18   1 0.65970 1.00100   3
  -3  18  -1 1.46599 1.10742   3
   3 -18   1 0.87947 1.16332   4
   3 -18   1 5.10300 0.99121   3
   3 -18   1 0.18056 1.00004   3
  -4  18  -1 2.81386 1.17836   3
   4 -18   1 3.11176 1.21710   4
   4 -18   1 4.18606 1.08789   3
   4 -18   1 2.94454 1.05881   3
  11  17  -1 14.1138 1.64027   3
  11  17  -1 12.1916 1.52300   3
 -11 -17   1 11.7303 1.53615   3
 -11 -17   1 13.4019 1.52604   3
 -11 -17   1 12.0693 1.48213   4
  10  17  -1 5.09117 1.30528   3
 -10 -17   1 2.32650 1.14542   3
 -10 -17   1 2.11051 1.14068   3
 -10 -17   1 3.65489 1.12122   4
   9  17  -1 31.0336 2.31173   3
  -9 -17   1 23.9987 2.12978   3
  -9 -17   1 24.6998 2.15764   3
  -9 -17   1 20.2605 2.19744   4
   8  17  -1 1.67113 1.14827   3
   8  17  -1 0.34942 1.09648   3
  -8 -17   1 -1.6878 1.00965   3
  -8 -17   1 0.30992 1.04505   4
  -8 -17   1 -0.0066 0.99219   3
   7  17  -1 7.63220 1.20456   3
   7  17  -1 6.98859 1.24114   3
  -7 -17   1 7.00601 1.19460   4
  -7 -17   1 5.85950 1.10261   3
  -7 -17   1 5.61949 1.16136   3
   6  17  -1 0.74564 1.14061   3
   6  17  -1 1.75263 1.13218   3
  -6 -17   1 0.71806 1.00011   3
  -6 -17   1 2.29605 1.06275   4
  -6 -17   1 1.40157 0.99409   3
   5  17  -1 -0.4829 1.02723   3
   5  17  -1 -1.2378 1.02550   3
  -5 -17   1 0.42869 0.98193   3
  -5 -17   1 0.90513 0.96620   4
  -5 -17   1 0.58671 0.98317   3
   4  17  -1 0.62563 1.08648   3
   4  17  -1 0.31128 0.99758   3
  -4 -17   1 -0.3363 0.95058   3
  -4 -17   1 0.17754 0.87748   4
  -4 -17   1 0.20666 0.94678   3
   3  17  -1 20.7142 1.92825   3
   3  17  -1 21.0628 1.97895   3
  -3 -17   1 18.4288 1.87254   3
  -3 -17   1 19.9204 1.86359   3
  -3 -17   1 21.4616 1.93357   4
   2  17  -1 10.2717 1.26057   3
   2  17  -1 8.53906 1.23254   3
  -2 -17   1 7.82308 1.17169   3
  -2 -17   1 9.08509 1.19033   4
  -2 -17   1 8.61741 1.19462   3
   1  17  -1 13.3727 1.41679   3
   1  17  -1 13.3278 1.37930   3
  -1 -17   1 15.7548 1.82358   4
  -1 -17   1 14.3722 1.70033   3
  -1 -17   1 15.2543 1.68858   3
   0  17  -1 16.5349 1.98121   3
   0  17  -1 15.4507 1.86011   3
   0 -17   1 16.8825 1.74642   3
   0 -17   1 17.2395 1.85823   4
   0 -17   1 15.1407 1.70611   3
  -1  17  -1 5.39386 1.11934   3
   1 -17   1 4.28596 1.05077   3
   1 -17   1 4.62513 1.03961   3
   1 -17   1 4.53746 1.10768   4
  -2  17  -1 7.74891 1.22616   3
   2 -17   1 9.45706 1.20473   3
   2 -17   1 11.6780 1.31878   4
   2 -17   1 9.14417 1.44704   3
  -3  17  -1 6.47928 1.14774   3
   3 -17   1 3.20741 1.06919   3
   3 -17   1 4.99134 1.20017   4
   3 -17   1 8.82498 1.09524   3
  -4  17  -1 1.57400 1.09158   3
   4 -17   1 1.98322 0.98132   3
   4 -17   1 2.66584 1.08580   3
   4 -17   1 2.76828 1.13800   4
  -5  17  -1 7.24393 1.22418   3
   5 -17   1 5.73630 1.26408   4
   5 -17   1 5.40216 1.07458   3
   5 -17   1 4.11925 1.17912   3
  12  16  -1 7.05278 1.27891   3
  12  16  -1 5.13843 1.34615   3
 -12 -16   1 4.09644 1.24379   4
 -12 -16   1 3.28908 1.24475   3
 -12 -16   1 3.12078 1.26307   3
  11  16  -1 1.14401 1.18170   3
  11  16  -1 0.25206 1.06900   3
 -11 -16   1 1.02777 1.13100   3
 -11 -16   1 0.88504 1.07641   4
 -11 -16   1 -0.2428 1.09805   3
  10  16  -1 -0.4680 1.15094   3
 -10 -16   1 -1.0069 0.98631   3
 -10 -16   1 1.31422 1.04694   3
 -10 -16   1 0.54362 1.06521   4
   9  16  -1 -0.0981 1.08604   3
  -9 -16   1 1.25944 1.05114   3
  -9 -16   1 0.62547 1.03232   3
  -9 -16   1 -0.3054 0.99717   4
   8  16  -1 13.6631 1.39321   3
   8  16  -1 11.7344 1.42108   3
  -8 -16   1 12.7411 1.35969   3
  -8 -16   1 10.3691 1.28907   4
  -8 -16   1 12.3530 1.33809   3
   7  16  -1 1.32012 0.92759   4
   7  16  -1 0.32555 1.05891   3
   7  16  -1 1.62975 1.07769   3
  -7 -16   1 0.08410 0.92547   3
  -7 -16   1 0.41617 0.97226   4
  -7 -16   1 1.15111 0.99584   3
   6  16  -1 6.69129 1.22975   3
   6  16  -1 7.52038 1.14884   4
   6  16  -1 6.95503 1.14947   3
  -6 -16   1 7.30700 1.12234   4
  -6 -16   1 6.75614 1.11091   3
  -6 -16   1 6.87793 1.12659   3
   5  16  -1 11.1448 1.22926   4
   5  16  -1 11.8982 1.29902   3
   5  16  -1 12.2781 1.31760   3
  -5 -16   1 13.7259 1.30393   3
  -5 -16   1 13.9703 1.58381   3
  -5 -16   1 11.6521 1.28704   4
   4  16  -1 4.07128 1.08644   4
   4  16  -1 7.19833 1.09687   3
   4  16  -1 4.28553 1.09470   3
  -4 -16   1 3.81854 1.00420   3
  -4 -16   1 5.02893 0.99123   3
  -4 -16   1 4.20702 1.01194   4
   3  16  -1 -0.9298 0.97855   3
   3  16  -1 -0.6803 1.04265   4
   3  16  -1 -1.1581 0.87753   3
  -3 -16   1 -0.9096 0.82981   4
  -3 -16   1 -1.5132 0.87629   3
  -3 -16   1 -0.8291 0.88971   3
   2  16  -1 17.4575 1.93980   4
   2  16  -1 18.9461 1.81681   3
   2  16  -1 18.4363 1.79024   3
  -2 -16   1 17.6624 1.71891   3
  -2 -16   1 16.9520 1.84144   4
  -2 -16   1 18.3248 1.74023   3
   1  16  -1 2.92093 0.97930   3
   1  16  -1 2.12947 1.01310   3
   1  16  -1 1.03019 1.00946   4
  -1 -16   1 1.40538 0.96261   4
  -1 -16   1 2.98017 0.96122   3
  -1 -16   1 2.10616 0.92034   3
   0  16  -1 2.70235 1.05027   4
   0  16  -1 2.83149 1.03695   3
   0  16  -1 4.92828 1.02107   3
   0 -16   1 3.11472 0.93289   3
   0 -16   1 4.72512 0.99480   3
   0 -16   1 2.38093 1.00271   4
  -1  16  -1 2.83187 0.98879   3
  -1  16  -1 2.50296 1.00146   3
   1 -16   1 4.34377 0.98065   3
   1 -16   1 2.54216 0.97614   4
   1 -16   1 2.72764 0.94991   3
  -2  16  -1 6.67804 1.10215   3
  -2  16  -1 5.26954 1.32420   3
   2 -16   1 6.97936 1.14159   4
   2 -16   1 7.51746 1.08611   3
   2 -16   1 4.65441 1.06829   3
  -3  16  -1 -0.1502 0.95913   3
   3 -16   1 0.31746 0.89793   3
   3 -16   1 0.36267 0.97267   4
   3 -16   1 1.29110 0.98214   3
  -4  16  -1 3.62762 1.08179   3
   4 -16   1 2.02801 0.96349   3
   4 -16   1 1.84453 1.06491   4
   4 -16   1 4.55267 1.05243   3
  -5  16  -1 0.27956 1.03892   3
   5 -16   1 2.32142 1.10921   4
   5 -16   1 -0.6024 0.91378   3
   5 -16   1 -0.0495 0.93938   3
  -6  16  -1 -0.3316 1.03269   3
   6 -16   1 0.27504 0.91073   3
   6 -16   1 0.12423 0.99288   3
   6 -16   1 -1.2346 1.06197   4
  13  15  -1 2.70192 1.30811   3
  13  15  -1 0.81246 1.08455   3
 -13 -15   1 2.31768 1.20020   3
 -13 -15   1 1.45973 1.12441   4
  12  15  -1 12.4598 1.44555   3
  12  15  -1 11.0646 1.38892   3
 -12 -15   1 13.6642 1.43899   3
 -12 -15   1 10.2667 1.44769   3
 -12 -15   1 10.3402 1.36372   4
  11  15  -1 33.3206 2.57491   3
  11  15  -1 37.5140 2.58167   3
 -11 -15   1 34.7686 2.47449   3
 -11 -15   1 29.3787 2.55230   4
 -11 -15   1 34.6150 2.55687   3
  10  15  -1 5.87412 1.16887   3
  10  15  -1 4.99542 1.17193   3
 -10 -15   1 7.61973 1.19820   3
 -10 -15   1 4.43815 1.17259   3
 -10 -15   1 4.75370 1.16345   4
   9  15  -1 13.0074 1.30566   3
   9  15  -1 7.11834 1.14512   4
  -9 -15   1 10.2304 1.22141   3
  -9 -15   1 12.1220 1.28588   3
  -9 -15   1 10.2014 1.27675   4
   8  15  -1 47.0196 2.93801   3
   8  15  -1 43.2300 2.91375   4
   8  15  -1 51.3218 2.98077   3
  -8 -15   1 50.0574 2.93083   3
  -8 -15   1 49.2222 2.92946   3
  -8 -15   1 45.8740 2.94730   4
   7  15  -1 10.9913 1.21405   4
   7  15  -1 8.48487 1.20803   3
   7  15  -1 13.4690 1.33702   3
  -7 -15   1 9.05365 1.19892   4
  -7 -15   1 12.0368 1.25478   3
  -7 -15   1 11.6576 1.23077   3
   6  15  -1 12.8349 1.27243   3
   6  15  -1 11.8537 1.21780   4
   6  15  -1 11.7230 1.26167   3
  -6 -15   1 13.8382 1.55774   3
  -6 -15   1 13.7412 1.66122   4
  -6 -15   1 11.2782 1.22689   3
   5  15  -1 2.04904 0.95603   3
   5  15  -1 0.84501 0.92630   3
   5  15  -1 -0.2400 0.87839   4
  -5 -15   1 1.03332 0.88914   3
  -5 -15   1 0.92142 0.87422   3
  -5 -15   1 0.44952 0.88983   4
   4  15  -1 17.5628 1.72132   3
   4  15  -1 14.1238 1.80209   4
   4  15  -1 16.7748 1.79240   3
  -4 -15   1 24.0292 1.70798   3
  -4 -15   1 15.8599 1.75061   4
  -4 -15   1 16.6186 1.65900   3
   3  15  -1 0.58607 0.93569   3
   3  15  -1 1.43746 0.96822   4
   3  15  -1 1.99659 0.92889   3
  -3 -15   1 1.13053 0.84438   4
  -3 -15   1 1.21248 0.88249   3
  -3 -15   1 1.24549 0.88157   3
   2  15  -1 79.4556 4.15957   3
   2  15  -1 74.3257 4.23100   4
   2  15  -1 80.9324 4.15313   3
  -2 -15   1 77.4128 4.12108   3
  -2 -15   1 74.7465 4.14720   4
  -2 -15   1 77.8576 4.11954   3
   1  15  -1 16.0742 1.83507   4
   1  15  -1 15.5950 1.61050   3
   1  15  -1 14.2716 1.64492   3
  -1 -15   1 13.3783 1.55216   3
  -1 -15   1 15.9554 1.61999   3
  -1 -15   1 15.0500 1.65693   4
   0  15  -1 6.99538 1.07113   3
   0  15  -1 7.41983 1.02103   3
   0  15  -1 4.34353 1.07893   4
   0 -15   1 7.45583 1.01013   3
   0 -15   1 9.02952 1.10119   4
   0 -15   1 8.54761 1.06095   3
  -1  15  -1 0.27622 0.89280   3
  -1  15  -1 1.23693 0.96463   4
  -1  15  -1 0.42487 0.84204   3
   1 -15   1 -0.3061 0.83905   3
   1 -15   1 0.32909 0.83160   3
   1 -15   1 0.81196 0.88615   4
  -2  15  -1 1.08611 0.87943   3
  -2  15  -1 -0.3585 1.07580   4
  -2  15  -1 1.06389 0.92703   3
   2 -15   1 0.63128 0.94069   4
   2 -15   1 0.84826 0.87575   3
   2 -15   1 0.22509 0.85489   3
  -3  15  -1 1.19424 0.93852   3
  -3  15  -1 1.42233 0.91634   3
   3 -15   1 -0.0595 0.92820   4
   3 -15   1 1.90166 0.87845   3
  -4  15  -1 5.91261 1.07951   3
   4 -15   1 6.01782 0.98264   3
   4 -15   1 6.04335 1.13549   4
   4 -15   1 4.65135 0.99979   3
  -5  15  -1 10.5190 1.20399   3
   5 -15   1 8.96170 1.11404   3
   5 -15   1 9.98173 1.29340   4
   5 -15   1 8.17329 1.15214   3
  -6  15  -1 -0.3116 0.97525   3
   6 -15   1 0.71415 0.96093   3
   6 -15   1 -0.3764 0.87542   3
   6 -15   1 -0.1574 1.02420   4
  -7  15  -1 11.1010 1.27552   3
   7 -15   1 7.96748 1.32433   4
   7 -15   1 7.59662 1.10897   3
   7 -15   1 8.82619 1.23219   3
  -8  15  -1 12.5633 1.44972   3
   8 -15   1 12.4497 1.28439   3
   8 -15   1 13.2608 1.60215   4
  13  14  -1 -0.4788 1.05394   3
  13  14  -1 0.62427 1.19572   3
 -13 -14   1 -0.7978 1.07043   3
 -13 -14   1 -0.1861 1.05254   4
  12  14  -1 5.39180 1.22016   3
  12  14  -1 5.71112 1.18750   3
 -12 -14   1 7.19138 1.19567   3
 -12 -14   1 3.94184 1.17305   4
 -12 -14   1 5.21886 1.16411   3
  11  14  -1 0.30688 1.00978   3
  11  14  -1 3.05090 1.10900   3
 -11 -14   1 1.66121 1.07346   3
 -11 -14   1 -0.8186 0.97908   3
 -11 -14   1 1.05672 1.02041   4
  10  14  -1 12.8232 1.38443   3
  10  14  -1 13.8410 1.39977   4
  10  14  -1 17.0631 1.86276   3
 -10 -14   1 15.3632 1.80579   4
 -10 -14   1 12.4082 1.33594   3
 -10 -14   1 13.4008 1.37315   3
   9  14  -1 0.38470 0.80891   4
   9  14  -1 -0.2029 0.96572   3
  -9 -14   1 -0.5992 0.94986   4
  -9 -14   1 -0.0411 0.93113   3
  -9 -14   1 -0.3442 0.90763   3
   8  14  -1 26.5261 2.07658   3
   8  14  -1 26.7144 2.05839   3
   8  14  -1 24.9426 2.02337   4
  -8 -14   1 27.3472 2.01211   3
  -8 -14   1 25.2150 2.10952   4
  -8 -14   1 29.1644 2.00391   3
   7  14  -1 4.22415 0.95768   4
   7  14  -1 6.94594 1.07831   3
   7  14  -1 6.14704 1.04062   3
  -7 -14   1 6.06755 0.98977   3
  -7 -14   1 6.99051 1.11294   4
  -7 -14   1 8.24286 1.00801   3
   6  14  -1 -0.1329 0.83907   4
   6  14  -1 1.11729 0.92449   3
   6  14  -1 -0.4942 0.90131   3
  -6 -14   1 0.46994 0.82303   3
  -6 -14   1 -0.1886 0.81053   3
  -6 -14   1 -0.3075 0.92038   4
   5  14  -1 25.2279 1.97318   3
   5  14  -1 23.1793 1.98756   4
   5  14  -1 25.7180 1.90796   3
  -5 -14   1 29.0105 1.89415   3
  -5 -14   1 24.4051 1.99119   4
  -5 -14   1 24.5217 1.88544   3
   4  14  -1 34.0419 2.31554   4
   4  14  -1 38.2359 2.22496   3
   4  14  -1 33.3116 2.28273   3
  -4 -14   1 33.5191 2.18432   3
  -4 -14   1 33.6569 2.20949   3
  -4 -14   1 32.7483 2.28630   4
   3  14  -1 1.61371 0.94508   4
   3  14  -1 1.77293 0.91591   3
   3  14  -1 1.43370 0.86208   3
  -3 -14   1 2.12988 0.86287   4
  -3 -14   1 2.63838 0.86575   3
  -3 -14   1 3.91692 0.87286   3
   2  14  -1 107.934 5.37634   3
   2  14  -1 105.052 5.39308   3
   2  14  -1 100.693 5.43911   4
  -2 -14   1 107.968 5.36253   3
  -2 -14   1 105.513 5.34598   3
  -2 -14   1 104.620 5.39365   4
   1  14  -1 2.59938 0.99248   4
   1  14  -1 3.99019 0.89325   3
   1  14  -1 4.01313 0.92766   3
  -1 -14   1 2.22322 0.90999   4
  -1 -14   1 3.61163 0.88876   3
  -1 -14   1 2.94196 0.85711   3
   0  14  -1 -0.3019 0.84004   3
   0  14  -1 -0.0148 0.95784   4
   0  14  -1 -0.3420 0.79886   3
   0 -14   1 1.24258 0.81043   3
   0 -14   1 -0.0227 0.83312   4
   0 -14   1 0.26750 0.81077   3
  -1  14  -1 -1.1088 0.83190   3
  -1  14  -1 0.39424 0.94335   4
  -1  14  -1 3.21010 0.85665   3
   1 -14   1 -0.3859 0.80418   3
   1 -14   1 0.21080 0.84000   4
   1 -14   1 -0.1260 0.77555   3
  -2  14  -1 -0.2868 0.95920   4
  -2  14  -1 -0.8038 0.83366   3
  -2  14  -1 0.95354 0.81033   3
   2 -14   1 -0.7422 0.82822   4
   2 -14   1 -0.1243 0.81646   3
   2 -14   1 -0.0193 0.81969   3
  -3  14  -1 15.4613 1.60711   3
  -3  14  -1 16.4090 1.83128   4
  -3  14  -1 17.6230 1.64677   3
   3 -14   1 16.2932 1.72639   4
   3 -14   1 17.5063 1.61386   3
  -4  14  -1 20.8100 1.68004   3
  -4  14  -1 14.0407 1.55785   4
  -4  14  -1 20.2160 1.75072   3
   4 -14   1 19.2619 1.81654   4
   4 -14   1 19.8430 1.67881   3
   4 -14   1 18.4097 1.67328   3
  -5  14  -1 16.0228 1.72218   3
   5 -14   1 18.2050 1.87015   4
   5 -14   1 16.0101 1.68077   3
   5 -14   1 18.5601 1.66956   3
  -6  14  -1 2.21429 0.97714   3
   6 -14   1 3.92471 0.91918   3
   6 -14   1 2.56307 1.10176   4
   6 -14   1 1.81074 0.91109   3
  -7  14  -1 -1.2847 0.97149   3
   7 -14   1 1.07718 1.05104   4
   7 -14   1 1.15646 0.89056   3
   7 -14   1 0.68765 0.94435   3
  -8  14  -1 2.09179 1.07036   3
   8 -14   1 -0.0457 1.15724   4
   8 -14   1 1.92490 0.91637   3
   8 -14   1 2.66439 1.03796   3
  14  13  -1 2.05209 1.08606   3
  14  13  -1 1.57793 1.18619   3
 -14 -13   1 1.88771 1.11704   4
 -14 -13   1 1.80868 1.08121   3
  13  13  -1 -0.1354 0.98741   3
  13  13  -1 0.15212 1.03645   3
 -13 -13   1 0.44098 1.10946   4
 -13 -13   1 0.56298 1.66724   3
 -13 -13   1 0.97372 1.04861   3
  12  13  -1 11.8870 1.33594   3
  12  13  -1 12.2784 1.38443   3
 -12 -13   1 12.1829 1.33361   3
 -12 -13   1 11.4392 1.44024   4
 -12 -13   1 14.0696 1.41578   3
  11  13  -1 14.5259 1.69848   3
  11  13  -1 15.6518 1.75558   3
  11  13  -1 10.1829 1.20351   4
 -11 -13   1 10.9206 1.27017   4
 -11 -13   1 12.5730 1.33136   3
 -11 -13   1 12.0464 1.29338   3
  10  13  -1 10.6796 1.29287   3
  10  13  -1 10.0772 1.25525   3
  10  13  -1 9.31675 1.18642   4
 -10 -13   1 10.6540 1.25452   4
 -10 -13   1 11.3594 1.24713   3
 -10 -13   1 11.7284 1.26438   3
   9  13  -1 8.89276 1.20341   3
   9  13  -1 8.27268 1.01168   4
  -9 -13   1 8.53764 1.11601   4
  -9 -13   1 9.79091 1.13067   3
  -9 -13   1 7.31210 1.10919   3
   8  13  -1 7.78092 1.07300   3
   8  13  -1 7.50400 1.01513   4
   8  13  -1 9.88854 1.14800   3
  -8 -13   1 9.53113 1.07955   3
  -8 -13   1 9.08123 1.11086   4
  -8 -13   1 8.69535 1.07787   3
   7  13  -1 0.17481 0.88004   3
   7  13  -1 -0.0382 0.87050   3
   7  13  -1 -0.2147 0.81414   4
  -7 -13   1 0.25042 0.82970   3
  -7 -13   1 1.19744 0.86030   3
  -7 -13   1 0.33504 0.85532   4
   6  13  -1 39.4843 2.51018   3
   6  13  -1 39.2912 2.50192   4
   6  13  -1 41.1031 2.51316   3
  -6 -13   1 41.2030 2.45395   3
  -6 -13   1 42.0009 2.45715   3
  -6 -13   1 38.7946 2.51914   4
   5  13  -1 6.62198 1.03569   4
   5  13  -1 6.21144 0.93701   3
   5  13  -1 6.48432 1.00193   3
  -5 -13   1 7.21477 0.91931   3
  -5 -13   1 7.62607 0.99834   4
  -5 -13   1 7.13860 0.94500   3
   4  13  -1 100.380 5.15575   3
   4  13  -1 104.838 5.16348   3
   4  13  -1 100.611 5.17916   4
  -4 -13   1 100.512 5.13729   3
  -4 -13   1 97.6910 5.17493   4
  -4 -13   1 102.227 5.14030   3
   3  13  -1 38.5366 2.47257   4
   3  13  -1 40.8676 2.37388   3
   3  13  -1 40.6666 2.41174   3
  -3 -13   1 37.4644 2.36794   3
  -3 -13   1 39.7925 2.36081   3
  -3 -13   1 40.7220 2.46568   4
   2  13  -1 3.33145 0.84861   3
   2  13  -1 3.43175 0.91344   4
   2  13  -1 5.52693 0.88628   3
  -2 -13   1 4.40531 0.81452   3
  -2 -13   1 5.24095 0.86695   3
  -2 -13   1 3.88919 0.85526   4
   1  13  -1 59.2498 3.39368   4
   1  13  -1 63.8900 3.30294   3
   1  13  -1 60.4656 3.28293   3
  -1 -13   1 60.0006 3.27334   3
  -1 -13   1 59.6263 3.28647   3
  -1 -13   1 61.4244 3.34318   4
   0  13  -1 34.8830 2.42263   4
   0  13  -1 34.8901 2.23925   3
   0  13  -1 34.6282 2.23231   3
   0 -13   1 35.2555 2.19815   3
   0 -13   1 38.2737 2.32075   4
   0 -13   1 35.9943 2.22665   3
  -1  13  -1 55.3968 3.21300   4
  -1  13  -1 58.0049 3.07967   3
  -1  13  -1 56.0812 3.06703   3
   1 -13   1 56.0944 3.15814   4
   1 -13   1 52.4208 3.03592   3
   1 -13   1 55.4397 3.07850   3
  -2  13  -1 0.23434 0.95203   4
  -2  13  -1 0.70611 0.78177   3
  -2  13  -1 -0.2701 0.80433   3
   2 -13   1 1.09252 0.81168   3
   2 -13   1 1.29571 0.83243   4
   2 -13   1 1.12519 0.78471   3
  -3  13  -1 83.2058 4.34598   3
  -3  13  -1 81.5651 4.33287   3
  -3  13  -1 81.4398 4.46567   4
   3 -13   1 87.5033 4.35050   3
   3 -13   1 83.8794 4.43341   4
  -4  13  -1 5.69905 1.14807   4
  -4  13  -1 6.40147 1.01637   3
  -4  13  -1 7.38863 0.96088   3
   4 -13   1 8.28993 1.06153   4
   4 -13   1 9.16758 0.97732   3
   4 -13   1 7.80224 0.99570   3
  -5  13  -1 10.1627 1.27815   4
  -5  13  -1 9.34941 1.12977   3
  -5  13  -1 8.98830 1.07930   3
   5 -13   1 11.0773 1.11975   3
   5 -13   1 10.5839 1.19371   4
   5 -13   1 10.1942 1.07988   3
  -6  13  -1 24.9279 1.99279   3
   6 -13   1 29.5281 2.17788   4
   6 -13   1 27.7379 1.94215   3
   6 -13   1 23.0307 1.97082   3
  -7  13  -1 23.4863 1.94388   3
   7 -13   1 23.8049 2.11363   4
   7 -13   1 23.9696 1.88757   3
   7 -13   1 23.7728 1.90747   3
  -8  13  -1 1.91309 1.02251   3
   8 -13   1 0.69957 0.89174   3
   8 -13   1 0.26851 0.92658   3
   8 -13   1 1.10557 1.05795   4
  -9  13  -1 5.67070 1.19593   3
   9 -13   1 6.16537 1.02671   3
   9 -13   1 9.81779 1.40277   4
   9 -13   1 6.04209 1.14386   3
  14  12  -1 11.5836 1.34088   3
  14  12  -1 11.5396 1.43450   3
 -14 -12   1 11.6458 1.44447   4
 -14 -12   1 11.9617 1.37383   3
  13  12  -1 -0.1774 1.04781   3
  13  12  -1 -1.0898 0.94889   3
 -13 -12   1 -0.0574 0.97629   3
 -13 -12   1 0.74922 0.97401   3
 -13 -12   1 -0.0198 0.98680   4
  12  12  -1 2.89816 0.97649   3
  12  12  -1 2.19623 1.04557   3
 -12 -12   1 4.26178 1.01651   3
 -12 -12   1 2.73224 1.10034   4
 -12 -12   1 3.45668 1.04433   3
  11  12  -1 3.08125 1.00207   3
  11  12  -1 2.13931 0.90447   4
  11  12  -1 1.13575 0.92206   3
 -11 -12   1 0.01681 0.92489   4
 -11 -12   1 2.03020 0.98026   3
 -11 -12   1 1.65735 0.92828   3
  10  12  -1 21.1540 1.81098   3
  10  12  -1 20.5830 1.83139   3
  10  12  -1 20.0207 1.78946   4
 -10 -12   1 22.0875 1.87889   4
 -10 -12   1 19.6641 1.78527   3
 -10 -12   1 21.4591 1.78429   3
   9  12  -1 7.80566 1.12168   4
  -9 -12   1 7.42751 1.08491   3
  -9 -12   1 13.6393 1.57803   4
   8  12  -1 46.9276 2.88809   4
   8  12  -1 47.0524 2.91168   3
   8  12  -1 53.7357 2.92988   3
  -8 -12   1 49.9750 2.94745   4
  -8 -12   1 51.4685 2.88643   3
  -8 -12   1 52.5409 2.87159   3
   7  12  -1 6.02486 0.97785   3
   7  12  -1 6.21925 0.99604   3
   7  12  -1 4.24868 0.93523   4
  -7 -12   1 8.05990 0.96913   3
  -7 -12   1 6.00513 1.00659   4
  -7 -12   1 6.41646 0.96781   3
   6  12  -1 21.3321 1.72185   3
   6  12  -1 21.0969 1.74763   3
   6  12  -1 21.7515 1.76365   4
  -6 -12   1 25.2150 1.81007   4
  -6 -12   1 22.2346 1.70631   3
  -6 -12   1 20.4642 1.67037   3
   5  12  -1 2.97643 0.81976   3
   5  12  -1 3.51225 0.84238   4
   5  12  -1 3.10201 0.82796   3
  -5 -12   1 4.13267 0.78102   3
  -5 -12   1 3.90068 0.79262   3
  -5 -12   1 4.01631 0.86889   4
   4  12  -1 77.6579 4.07149   3
   4  12  -1 84.0026 4.13163   4
   4  12  -1 78.7691 4.06356   3
  -4 -12   1 77.8721 4.05248   3
  -4 -12   1 75.2649 4.05591   3
  -4 -12   1 78.0439 4.10060   4
   3  12  -1 14.4299 1.36923   3
   3  12  -1 12.8085 1.47116   4
   3  12  -1 12.2577 1.34166   3
  -3 -12   1 15.8391 1.43390   4
  -3 -12   1 10.3893 1.29799   3
  -3 -12   1 11.2935 1.28477   3
   2  12  -1 34.4341 2.17409   4
   2  12  -1 33.9069 2.04992   3
   2  12  -1 33.1149 2.05380   3
  -2 -12   1 30.7273 2.00999   3
  -2 -12   1 32.1416 2.03488   3
  -2 -12   1 34.3510 2.11766   4
   1  12  -1 73.7518 3.88076   3
   1  12  -1 78.5376 3.98228   4
   1  12  -1 73.8195 3.87382   3
  -1 -12   1 73.0674 3.86363   3
  -1 -12   1 76.8244 3.94352   4
  -1 -12   1 74.1834 3.87547   3
   0  12  -1 59.7764 3.08965   3
   0  12  -1 57.4123 3.07335   3
   0  12  -1 54.8608 3.19329   4
   0 -12   1 60.5923 3.08055   3
   0 -12   1 56.2631 3.13144   4
   0 -12   1 53.3912 3.05334   3
  -1  12  -1 159.374 7.84726   3
  -1  12  -1 166.314 7.85960   3
  -1  12  -1 155.242 7.92864   4
   1 -12   1 163.501 7.85300   3
   1 -12   1 163.566 7.90451   4
   1 -12   1 151.104 7.84252   3
  -2  12  -1 2.95520 0.75650   3
  -2  12  -1 2.56372 0.89316   4
  -2  12  -1 1.33053 0.79125   3
   2 -12   1 2.55348 0.75322   3
   2 -12   1 1.14057 0.81071   4
   2 -12   1 1.29110 0.77614   3
  -3  12  -1 71.4854 3.80274   3
  -3  12  -1 72.7523 3.79223   3
  -3  12  -1 67.6132 3.90785   4
   3 -12   1 71.4240 3.89138   4
   3 -12   1 77.8309 3.80432   3
  -4  12  -1 82.6764 4.40351   4
  -4  12  -1 84.9808 4.29295   3
  -4  12  -1 81.6156 4.25670   3
   4 -12   1 81.5682 4.36545   4
   4 -12   1 82.9429 4.27693   3
   4 -12   1 81.2124 4.25150   3
  -5  12  -1 57.7214 3.18013   3
  -5  12  -1 57.9021 3.17878   3
  -5  12  -1 54.1413 3.30066   4
   5 -12   1 60.0096 3.29567   4
   5 -12   1 56.1692 3.15509   3
   5 -12   1 58.7391 3.15464   3
  -6  12  -1 1.92124 0.86699   3
  -6  12  -1 1.99068 1.05594   4
  -6  12  -1 1.16802 0.82955   3
   6 -12   1 0.30936 0.90903   4
   6 -12   1 0.58885 0.79769   3
   6 -12   1 0.87028 0.78597   3
  -7  12  -1 13.9913 1.28204   3
   7 -12   1 14.8103 1.73441   4
   7 -12   1 15.4983 1.55309   3
   7 -12   1 12.4720 1.51024   3
  -8  12  -1 0.55863 0.94283   3
   8 -12   1 0.66400 0.93663   4
   8 -12   1 1.11739 0.87155   3
   8 -12   1 -1.0565 0.82245   3
  -9  12  -1 -0.3459 0.97304   3
   9 -12   1 -0.5854 0.91115   3
   9 -12   1 -0.3226 0.81008   3
   9 -12   1 -0.5305 0.93611   4
 -10  12  -1 4.82803 1.17394   3
  10 -12   1 6.27259 1.17143   3
  10 -12   1 6.26792 0.98741   3
  15  11  -1 -0.4907 1.10390   3
 -15 -11   1 -0.0301 1.05474   4
 -15 -11   1 -0.4420 0.99315   3
  14  11  -1 -0.0213 1.04459   3
  14  11  -1 0.56230 0.97415   3
 -14 -11   1 -0.6445 0.97684   4
 -14 -11   1 0.41803 1.01607   3
  13  11  -1 10.7536 1.20798   3
  13  11  -1 11.8732 1.30715   3
 -13 -11   1 10.7404 1.25675   3
 -13 -11   1 8.25347 1.24364   3
 -13 -11   1 14.3110 1.72210   4
  12  11  -1 0.41684 0.90621   3
  12  11  -1 0.64993 0.91357   3
  12  11  -1 1.40685 0.88052   4
 -12 -11   1 0.21503 0.95005   4
 -12 -11   1 0.80480 0.88593   3
 -12 -11   1 1.42698 0.96279   3
  11  11  -1 0.96131 0.94196   3
  11  11  -1 1.51579 0.85180   4
  11  11  -1 2.49833 0.94084   3
 -11 -11   1 2.41284 0.99370   4
 -11 -11   1 1.96768 0.89913   3
 -11 -11   1 1.23969 0.92877   3
  10  11  -1 0.48984 0.82902   3
  10  11  -1 -0.6215 0.83090   3
  10  11  -1 1.03751 0.81303   4
 -10 -11   1 0.81204 0.86669   4
 -10 -11   1 0.50563 0.86979   3
 -10 -11   1 0.78525 0.81707   3
   9  11  -1 9.05671 1.09403   4
   9  11  -1 6.25434 1.01748   3
   9  11  -1 7.73774 1.01854   3
  -9 -11   1 8.05878 0.99841   3
  -9 -11   1 8.27084 1.10061   4
  -9 -11   1 7.06851 1.00804   3
   8  11  -1 16.4892 1.65075   3
   8  11  -1 16.5276 1.59298   4
  -8 -11   1 18.8504 1.68074   4
  -8 -11   1 18.5861 1.57376   3
  -8 -11   1 19.0532 1.60177   3
   7  11  -1 26.5049 1.84390   3
   7  11  -1 28.4756 1.86556   3
   7  11  -1 22.8310 1.85625   4
  -7 -11   1 24.7792 1.82392   3
  -7 -11   1 25.5026 1.80096   3
  -7 -11   1 27.0474 1.92559   4
   6  11  -1 32.1784 2.17662   4
   6  11  -1 35.8596 2.18763   3
   6  11  -1 36.9543 2.16581   3
  -6 -11   1 34.7412 2.12696   3
  -6 -11   1 35.8665 2.15041   3
  -6 -11   1 34.9083 2.24918   4
   5  11  -1 24.2622 1.83240   4
   5  11  -1 26.6630 1.77343   3
   5  11  -1 28.2667 1.79658   3
  -5 -11   1 26.0156 1.77096   3
  -5 -11   1 28.8261 1.77737   3
  -5 -11   1 26.4239 1.87247   4
   4  11  -1 2.25067 0.70506   3
   4  11  -1 1.15624 0.72219   4
   4  11  -1 0.75043 0.69478   3
  -4 -11   1 1.24705 0.67069   3
  -4 -11   1 2.22226 0.74694   4
  -4 -11   1 2.23791 0.68974   3
   3  11  -1 104.215 5.24997   3
   3  11  -1 108.292 5.29890   4
   3  11  -1 107.261 5.26226   3
  -3 -11   1 102.795 5.24330   3
  -3 -11   1 102.770 5.24289   3
  -3 -11   1 105.973 5.28691   4
   2  11  -1 64.5177 3.33166   3
   2  11  -1 61.9132 3.32633   3
   2  11  -1 60.2929 3.39702   4
  -2 -11   1 64.2300 3.32168   3
  -2 -11   1 63.8756 3.32376   3
  -2 -11   1 67.8092 3.38506   4
   1  11  -1 0.23453 0.62664   3
   1  11  -1 1.76270 0.75720   4
   1  11  -1 1.13166 0.66587   3
  -1 -11   1 1.52210 0.64021   3
  -1 -11   1 0.85331 0.63000   3
   0  11  -1 16.1653 1.36805   3
   0  11  -1 20.4886 1.57999   4
   0  11  -1 18.9915 1.37599   3
   0 -11   1 16.6278 1.45397   4
   0 -11   1 17.1387 1.36691   3
   0 -11   1 16.7392 1.34207   3
  -1  11  -1 18.2537 1.44869   3
  -1  11  -1 17.9928 1.66246   4
  -1  11  -1 18.3033 1.49279   3
   1 -11   1 18.5997 1.43022   3
   1 -11   1 21.0959 1.48793   3
   1 -11   1 21.9300 1.57191   4
  -2  11  -1 6.34717 0.84814   3
  -2  11  -1 6.31455 0.82100   3
  -2  11  -1 7.15403 0.97753   4
   2 -11   1 6.82983 0.85170   3
   2 -11   1 6.55921 0.87785   4
   2 -11   1 6.02062 0.84058   3
  -3  11  -1 28.6357 1.90176   3
  -3  11  -1 30.7795 1.92607   3
  -3  11  -1 29.7284 2.06829   4
   3 -11   1 29.7824 1.91780   3
   3 -11   1 29.6803 2.00712   4
  -4  11  -1 136.075 6.91481   4
  -4  11  -1 136.808 6.81816   3
  -4  11  -1 133.789 6.81957   3
   4 -11   1 136.400 6.79701   3
   4 -11   1 144.237 6.82172   3
   4 -11   1 139.117 6.90227   4
  -5  11  -1 4.96408 0.82390   3
  -5  11  -1 4.50242 0.99012   4
  -5  11  -1 4.68957 0.88447   3
   5 -11   1 4.41066 0.82966   3
   5 -11   1 5.71719 0.85112   3
   5 -11   1 4.79611 0.93088   4
  -6  11  -1 1.81103 0.75888   3
  -6  11  -1 0.53074 0.95072   4
  -6  11  -1 1.32039 0.80362   3
   6 -11   1 1.98461 0.75190   3
   6 -11   1 2.39845 0.87265   4
   6 -11   1 1.36467 0.77333   3
  -7  11  -1 8.52309 1.20757   4
  -7  11  -1 12.6051 1.42294   3
  -7  11  -1 10.4700 1.10958   3
   7 -11   1 12.2261 1.28080   4
   7 -11   1 10.6299 1.03448   3
   7 -11   1 10.9263 1.03855   3
  -8  11  -1 -0.1261 0.89179   3
   8 -11   1 -0.4371 0.80127   3
   8 -11   1 -0.1795 0.90318   4
   8 -11   1 -0.0591 0.79975   3
  -9  11  -1 1.70218 0.94134   3
   9 -11   1 1.38361 0.81584   3
   9 -11   1 1.15490 0.99747   4
   9 -11   1 2.58625 0.93121   3
 -10  11  -1 -0.6020 0.95906   3
  10 -11   1 -0.1771 0.80201   3
  10 -11   1 -0.7957 0.90755   3
 -11  11  -1 3.35292 1.12702   3
  11 -11   1 5.02605 1.07935   3
  11 -11   1 3.19236 0.92571   3
  15  10  -1 0.50801 1.05937   3
  15  10  -1 -0.7866 0.94239   3
 -15 -10   1 0.09004 1.08593   3
 -15 -10   1 0.49673 1.05466   4
  14  10  -1 -1.1611 0.89163   3
  14  10  -1 1.04408 1.03809   3
 -14 -10   1 -0.4152 0.99186   4
 -14 -10   1 -0.6451 0.93718   3
  13  10  -1 0.63627 0.90951   3
  13  10  -1 0.31101 0.94563   3
 -13 -10   1 1.12404 0.93063   3
 -13 -10   1 -0.1950 0.93111   4
 -13 -10   1 0.35630 0.95891   3
  12  10  -1 0.87170 0.82006   4
  12  10  -1 3.10019 0.96744   3
  12  10  -1 0.34356 0.88458   3
 -12 -10   1 1.74216 0.93350   4
 -12 -10   1 1.09586 0.89099   3
 -12 -10   1 -1.0466 0.86994   3
  11  10  -1 6.66375 1.01723   3
  11  10  -1 4.30571 0.96719   3
  11  10  -1 4.43754 0.88443   4
 -11 -10   1 4.18840 0.95012   4
 -11 -10   1 6.34528 0.97119   3
 -11 -10   1 4.00705 0.96343   3
  10  10  -1 0.07413 0.82323   3
  10  10  -1 0.34404 0.78889   4
  10  10  -1 -0.6288 0.80362   3
 -10 -10   1 -0.6600 0.83898   4
 -10 -10   1 2.55331 0.79845   3
 -10 -10   1 0.46964 0.81926   3
   9  10  -1 37.1111 2.21976   3
   9  10  -1 35.2542 2.20682   4
   9  10  -1 31.6191 2.20302   3
  -9 -10   1 34.3782 2.17987   3
  -9 -10   1 34.4096 2.17262   3
  -9 -10   1 36.0539 2.25649   4
   8  10  -1 0.95088 0.79349   3
   8  10  -1 0.27281 0.76050   4
  -8 -10   1 0.18711 0.74226   3
  -8 -10   1 0.29863 0.77271   4
  -8 -10   1 0.69624 0.71288   3
   7  10  -1 119.986 5.92200   4
   7  10  -1 115.132 5.91347   3
   7  10  -1 125.112 5.91661   3
  -7 -10   1 113.175 5.89827   3
  -7 -10   1 117.759 5.90919   3
  -7 -10   1 119.129 5.93569   4
   6  10  -1 11.4049 1.24522   3
   6  10  -1 9.46526 0.93695   4
   6  10  -1 10.5483 0.97530   3
  -6 -10   1 10.7703 1.21497   3
  -6 -10   1 10.5445 1.19065   3
  -6 -10   1 9.39419 0.99921   4
   5  10  -1 32.0351 1.89839   3
   5  10  -1 29.7008 1.92536   4
   5  10  -1 31.3209 1.87351   3
  -5 -10   1 32.0352 1.85407   3
  -5 -10   1 28.5615 1.95987   4
  -5 -10   1 30.9602 1.86466   3
   4  10  -1 9.28826 1.08302   3
   4  10  -1 9.83900 1.12120   3
   4  10  -1 9.42096 1.18346   4
  -4 -10   1 9.66862 1.06410   3
  -4 -10   1 8.87078 0.92806   4
  -4 -10   1 8.83301 0.84781   3
   3  10  -1 4.44502 0.70091   3
   3  10  -1 4.65005 0.69538   3
  -3 -10   1 6.78254 0.70234   3
  -3 -10   1 5.54773 0.69691   3
  -3 -10   1 6.10961 0.78469   4
   2  10  -1 12.6921 1.25509   4
   2  10  -1 11.7226 1.13757   3
  -2 -10   1 10.4824 1.10652   3
   1  10  -1 2.10257 0.68021   4
   1  10  -1 1.87186 0.60509   3
   1  10  -1 1.30330 0.59870   3
  -1 -10   1 2.31423 0.60918   3
  -1 -10   1 3.20750 0.61436   3
  -1 -10   1 1.91117 0.62417   4
   0  10  -1 1.38480 0.73564   4
   0  10  -1 1.10803 0.60214   3
   0  10  -1 1.05279 0.57458   3
   0 -10   1 1.96489 0.61269   4
   0 -10   1 1.83487 0.57905   3
   0 -10   1 1.60263 0.59298   3
  -1  10  -1 0.66166 0.59168   3
  -1  10  -1 0.69681 0.57799   3
  -1  10  -1 0.84848 0.68325   4
   1 -10   1 1.00691 0.56588   3
   1 -10   1 1.04492 0.64594   4
   1 -10   1 1.29361 0.60594   3
  -2  10  -1 92.9763 4.45666   3
  -2  10  -1 90.2703 4.43942   3
  -2  10  -1 89.9599 4.53581   4
   2 -10   1 79.7526 4.52003   3
   2 -10   1 91.1286 4.45294   3
   2 -10   1 86.7265 4.50073   4
  -3  10  -1 13.7761 1.30104   3
  -3  10  -1 15.3924 1.27390   3
  -3  10  -1 13.2511 1.45886   4
   3 -10   1 14.6301 1.38170   4
   3 -10   1 15.2753 1.28719   3
  -4  10  -1 156.231 7.78104   3
  -4  10  -1 151.015 7.86394   4
  -4  10  -1 159.202 7.78913   3
   4 -10   1 162.561 7.77192   3
   4 -10   1 160.389 7.85669   4
   4 -10   1 164.492 7.78865   3
  -5  10  -1 18.5327 1.54014   3
  -5  10  -1 19.3152 1.72186   4
  -5  10  -1 18.6877 1.48476   3
   5 -10   1 17.9340 1.47304   3
   5 -10   1 17.3892 1.67938   4
   5 -10   1 20.7561 1.52090   3
  -6  10  -1 2.95581 0.98941   4
  -6  10  -1 3.10922 0.75544   3
  -6  10  -1 4.19755 0.80454   3
   6 -10   1 2.39099 0.74097   3
   6 -10   1 0.70156 0.71775   3
   6 -10   1 1.80986 0.85309   4
  -7  10  -1 -0.4807 0.89020   4
  -7  10  -1 0.22190 0.79344   3
  -7  10  -1 -0.0607 0.71906   3
   7 -10   1 -0.2303 0.74863   3
   7 -10   1 0.21417 0.86124   4
   7 -10   1 0.01071 0.71677   3
  -8  10  -1 2.41563 1.05091   4
  -8  10  -1 3.30657 0.83933   3
  -8  10  -1 2.33418 0.86617   3
   8 -10   1 2.62798 0.82842   3
   8 -10   1 2.70751 0.96705   4
   8 -10   1 1.70832 0.78557   3
  -9  10  -1 5.21402 1.00237   3
   9 -10   1 4.63936 0.88155   3
   9 -10   1 4.40044 0.91541   3
   9 -10   1 4.50908 1.06627   4
 -10  10  -1 3.95249 1.04607   3
  10 -10   1 6.63228 0.93656   3
  10 -10   1 3.35553 0.94131   3
 -11  10  -1 1.87224 1.00072   3
  11 -10   1 0.85056 0.83735   3
  11 -10   1 1.08611 0.92529   3
  15   9  -1 4.01450 1.03054   3
  15   9  -1 2.30164 1.15392   3
 -15  -9   1 3.40155 1.13131   3
 -15  -9   1 2.60263 1.09578   4
  14   9  -1 6.77665 1.11697   3
  14   9  -1 8.83669 1.22058   3
 -14  -9   1 8.64671 1.15843   3
 -14  -9   1 8.63410 1.24040   4
  13   9  -1 0.51033 0.89861   3
  13   9  -1 1.11461 0.90160   3
 -13  -9   1 0.43253 0.91706   4
 -13  -9   1 0.87088 0.90611   3
 -13  -9   1 0.24976 0.89304   3
  12   9  -1 2.34214 0.93202   3
  12   9  -1 2.32822 0.89089   3
 -12  -9   1 0.86731 0.90231   4
 -12  -9   1 -0.2977 0.90093   3
 -12  -9   1 3.16169 0.88245   3
  11   9  -1 19.1479 1.68098   3
  11   9  -1 18.4813 1.66361   3
  11   9  -1 17.5951 1.64970   4
 -11  -9   1 18.2273 1.75142   4
 -11  -9   1 18.3672 1.70083   3
 -11  -9   1 17.6505 1.63282   3
  10   9  -1 2.83287 0.86719   3
  10   9  -1 3.09267 0.81913   3
  10   9  -1 2.24386 0.86040   4
 -10  -9   1 2.51482 0.85051   4
 -10  -9   1 4.48286 0.83357   3
 -10  -9   1 3.21440 0.85698   3
   9   9  -1 49.5276 2.76918   3
   9   9  -1 50.0347 2.77374   3
   9   9  -1 45.7823 2.76154   4
  -9  -9   1 50.1944 2.81363   4
  -9  -9   1 50.2816 2.76913   3
  -9  -9   1 47.9977 2.73615   3
   8   9  -1 1.98948 0.74916   4
   8   9  -1 2.45039 0.74200   3
  -8  -9   1 2.52995 0.79942   4
  -8  -9   1 1.96837 0.70336   3
  -8  -9   1 1.93555 0.75562   3
   7   9  -1 3.30467 0.75030   3
   7   9  -1 3.53372 0.75115   4
   7   9  -1 2.93487 0.71712   3
  -7  -9   1 5.30638 0.78712   4
  -7  -9   1 4.26653 0.72723   3
  -7  -9   1 3.83517 0.74770   3
   6   9  -1 0.96056 5.21928   2
   6   9  -1 2.15633 5.47320   1
  -6  -9   1 0.58148 4.82962   2
  -6  -9   1 2.16827 4.81431   1
   5   9  -1 126.082 7.08183   3
   5   9  -1 156.912 7.10944   3
   5   9  -1 157.693 7.12451   4
  -5  -9   1 152.341 7.09453   3
  -5  -9   1 119.476 7.07269   3
  -5  -9   1 157.949 7.12749   4
   4   9  -1 21.2451 1.47111   3
   4   9  -1 23.4820 1.53834   4
   4   9  -1 22.1110 1.48443   3
  -4  -9   1 24.4565 1.47143   3
  -4  -9   1 22.1596 1.45345   3
  -4  -9   1 20.4069 1.54086   4
   3   9  -1 137.705 6.79216   3
   3   9  -1 138.263 6.81973   4
   3   9  -1 139.516 6.79519   3
  -3  -9   1 142.252 6.79046   3
  -3  -9   1 136.587 6.78660   3
  -3  -9   1 139.299 6.81450   4
   2   9  -1 14.0087 1.10623   3
   2   9  -1 11.2103 1.20879   4
   2   9  -1 10.5573 1.07959   3
  -2  -9   1 11.9826 1.07608   3
  -2  -9   1 14.5855 1.09621   3
  -2  -9   1 10.0181 1.18514   4
   1   9  -1 13.5711 1.25684   4
   1   9  -1 12.6824 1.14162   3
   1   9  -1 13.3848 1.10920   3
  -1  -9   1 13.7145 1.18194   4
  -1  -9   1 10.5863 1.10571   3
  -1  -9   1 14.5839 1.09831   3
   0   9  -1 1.63949 0.56574   3
   0   9  -1 2.17168 0.57212   3
   0   9  -1 3.62722 0.64441   4
   0  -9   1 3.22759 0.61293   4
   0  -9   1 1.76050 0.56251   3
   0  -9   1 1.20613 0.55488   3
  -1   9  -1 244.820 12.0716   4
  -1   9  -1 251.896 12.0373   3
  -1   9  -1 253.256 12.0313   3
   1  -9   1 245.657 12.0654   4
   1  -9   1 245.455 12.0258   3
   1  -9   1 256.777 12.0374   3
  -2   9  -1 6.02067 0.66250   3
  -2   9  -1 5.92950 0.82575   4
  -2   9  -1 4.33813 0.69048   3
   2  -9   1 6.17621 0.71440   4
   2  -9   1 5.59064 0.70373   3
  -3   9  -1 41.6231 2.33966   3
  -3   9  -1 44.4670 2.32614   3
  -3   9  -1 40.5770 2.43280   4
   3  -9   1 43.6554 2.34269   3
   3  -9   1 43.6886 2.40825   4
  -4   9  -1 11.6513 1.39372   4
  -4   9  -1 13.9025 1.25464   3
  -4   9  -1 12.1969 1.20777   3
   4  -9   1 16.3234 1.17986   3
   4  -9   1 13.9988 1.23666   3
   4  -9   1 15.1966 1.36358   4
  -5   9  -1 53.9287 3.05329   4
  -5   9  -1 52.9287 2.90516   3
  -5   9  -1 56.4087 2.93816   3
   5  -9   1 54.1303 2.91919   3
   5  -9   1 55.8179 3.03410   4
   5  -9   1 54.3447 2.89584   3
  -6   9  -1 2.55786 0.69684   3
  -6   9  -1 2.69981 0.91709   4
  -6   9  -1 2.22119 0.73830   3
   6  -9   1 3.81765 0.85702   4
   6  -9   1 2.35754 0.69312   3
   6  -9   1 3.68899 0.70149   3
  -7   9  -1 8.01506 0.93970   3
  -7   9  -1 8.19059 0.87281   3
  -7   9  -1 8.15667 1.04380   4
   7  -9   1 7.01491 1.04787   4
   7  -9   1 7.76936 0.87191   3
   7  -9   1 7.18582 0.87619   3
  -8   9  -1 5.77815 1.05663   4
  -8   9  -1 4.69107 0.88500   3
  -8   9  -1 5.73222 0.84705   3
   8  -9   1 4.83578 0.90027   4
   8  -9   1 5.44920 0.84003   3
   8  -9   1 3.38702 0.83585   3
  -9   9  -1 -0.2509 0.84223   3
  -9   9  -1 -0.0393 0.96482   4
  -9   9  -1 -0.6287 0.77127   3
   9  -9   1 0.04346 0.75159   3
   9  -9   1 0.17024 0.80040   3
 -10   9  -1 37.6244 2.35696   3
  10  -9   1 35.4111 2.26093   3
  10  -9   1 34.1115 2.28443   3
 -11   9  -1 6.39540 1.08620   3
  11  -9   1 6.29903 0.94853   3
  11  -9   1 6.21938 1.03765   3
 -12   9  -1 -0.1594 0.98634   3
  12  -9   1 1.13295 0.84399   3
  12  -9   1 1.41917 0.92324   3
  15   8  -1 6.22748 1.19379   3
  15   8  -1 3.42542 1.06718   3
 -15  -8   1 4.22237 1.18208   4
 -15  -8   1 5.51126 1.14665   3
  14   8  -1 1.44519 0.90465   3
  14   8  -1 -0.3395 0.95432   3
 -14  -8   1 -0.1124 1.04027   4
 -14  -8   1 0.66612 0.94877   3
  13   8  -1 33.3945 2.34350   3
  13   8  -1 38.8557 2.39707   3
 -13  -8   1 34.3736 2.36554   3
 -13  -8   1 37.7572 2.36878   3
 -13  -8   1 36.4368 2.46212   4
  12   8  -1 2.06425 0.88698   3
  12   8  -1 0.60362 0.84127   3
 -12  -8   1 -0.8390 0.89673   4
 -12  -8   1 1.25482 0.86279   3
 -12  -8   1 -0.0338 0.85031   3
  11   8  -1 22.1585 1.77404   4
  11   8  -1 23.2685 1.79371   3
  11   8  -1 24.5806 1.80270   3
 -11  -8   1 22.2536 1.87710   4
 -11  -8   1 24.3663 1.81098   3
 -11  -8   1 22.9874 1.76546   3
  10   8  -1 12.3773 1.40770   4
  10   8  -1 12.3402 1.40235   3
  10   8  -1 12.7919 1.42503   3
 -10  -8   1 13.8237 1.41262   3
 -10  -8   1 12.3498 1.36882   3
 -10  -8   1 12.9508 1.48889   4
   9   8  -1 6.14086 0.85836   3
   9   8  -1 5.46977 0.84562   3
   9   8  -1 5.93320 0.82988   4
  -9  -8   1 5.37674 0.79579   3
  -9  -8   1 7.01874 0.87615   3
  -9  -8   1 6.40495 0.90010   4
   8   8  -1 3.98074 0.74419   4
   8   8  -1 4.36040 0.78042   3
   8   8  -1 6.63463 0.81214   3
  -8  -8   1 6.65157 0.82175   4
  -8  -8   1 4.15302 0.73145   3
  -8  -8   1 5.93350 0.79569   3
   7   8  -1 0.64491 0.58787   4
   7   8  -1 0.22262 0.62020   3
  -7  -8   1 -0.2242 0.60184   3
  -7  -8   1 -0.6740 0.63907   4
  -7  -8   1 1.87982 0.61270   3
   6   8  -1 27.9903 1.79825   3
   6   8  -1 28.9214 1.81702   4
   6   8  -1 28.1288 1.78882   3
  -6  -8   1 30.8703 1.84812   4
  -6  -8   1 37.3711 1.81152   3
  -6  -8   1 27.8603 1.76876   3
   5   8  -1 17.4873 1.28999   3
   5   8  -1 16.6499 1.31750   4
   5   8  -1 17.9175 1.29180   3
  -5  -8   1 17.0504 1.23279   3
  -5  -8   1 17.6417 1.24098   3
  -5  -8   1 15.4869 1.31728   4
   4   8  -1 8.39878 1.02069   3
   4   8  -1 9.83158 1.07579   4
   4   8  -1 9.94263 1.04005   3
  -4  -8   1 9.83420 0.98689   3
  -4  -8   1 10.9780 1.10666   4
  -4  -8   1 9.06533 1.00657   3
   3   8  -1 113.015 5.41499   3
   3   8  -1 107.377 5.40620   3
   3   8  -1 111.733 5.44328   4
  -3  -8   1 107.859 5.40276   3
  -3  -8   1 112.759 5.40765   3
  -3  -8   1 107.172 5.44575   4
   2   8  -1 150.995 6.98026   4
   2   8  -1 150.501 6.93910   3
   2   8  -1 145.581 6.93602   3
  -2  -8   1 108.956 6.90550   3
  -2  -8   1 152.889 6.97049   4
  -2  -8   1 145.507 6.93072   3
   1   8  -1 296.325 14.3696   3
   1   8  -1 299.197 14.3720   3
   1   8  -1 303.967 14.4031   4
  -1  -8   1 289.563 14.3644   3
  -1  -8   1 303.708 14.3722   3
  -1  -8   1 301.886 14.3965   4
   0   8  -1 135.817 6.50719   3
   0   8  -1 131.794 6.55369   4
   0   8  -1 133.722 6.50147   3
   0  -8   1 136.616 6.50540   3
   0  -8   1 131.177 6.49580   3
   0  -8   1 131.051 6.53518   4
  -1   8  -1 2.48385 0.53331   3
  -1   8  -1 1.28002 0.55953   3
  -1   8  -1 2.14701 0.61169   4
   1  -8   1 1.04204 0.55475   4
   1  -8   1 1.00442 0.52667   3
   1  -8   1 0.29379 0.54523   3
  -2   8  -1 84.0482 4.48115   4
  -2   8  -1 87.1663 4.43586   3
  -2   8  -1 92.5129 4.42791   3
   2  -8   1 90.2888 4.43668   3
   2  -8   1 92.2369 4.47489   4
  -3   8  -1 77.8986 3.95385   3
  -3   8  -1 78.8328 4.04038   4
  -3   8  -1 81.0046 3.97157   3
   3  -8   1 80.1572 3.96736   3
   3  -8   1 78.1726 4.02752   4
  -4   8  -1 -0.2159 0.56183   3
  -4   8  -1 1.23070 0.69167   4
  -4   8  -1 0.50306 0.51757   3
   4  -8   1 0.12008 0.63993   4
   4  -8   1 1.90789 0.51594   3
   4  -8   1 0.74131 0.55783   3
  -5   8  -1 42.2573 2.26201   3
  -5   8  -1 40.7820 2.23907   3
  -5   8  -1 38.4004 2.36911   4
   5  -8   1 39.6353 2.22640   3
   5  -8   1 39.8473 2.36404   4
   5  -8   1 41.3562 2.24955   3
  -6   8  -1 100.016 5.18858   4
  -6   8  -1 104.252 5.10178   3
  -6   8  -1 102.592 5.09503   3
   6  -8   1 99.0123 5.08809   3
   6  -8   1 104.340 5.09292   3
   6  -8   1 102.909 5.19320   4
  -7   8  -1 0.55300 0.66142   3
  -7   8  -1 1.53708 0.82125   4
  -7   8  -1 1.08925 0.70935   3
   7  -8   1 0.82156 0.66583   3
   7  -8   1 0.81848 0.67097   3
   7  -8   1 0.68538 0.73453   4
  -8   8  -1 -0.4046 0.84940   4
  -8   8  -1 -0.2816 0.73352   3
  -8   8  -1 0.26005 0.70810   3
   8  -8   1 0.02164 0.71261   3
   8  -8   1 -0.3848 0.83050   4
   8  -8   1 -0.5743 0.66821   3
  -9   8  -1 1.44541 0.98087   4
  -9   8  -1 2.96135 0.79480   3
  -9   8  -1 2.56457 0.83486   3
   9  -8   1 2.15570 0.75217   3
   9  -8   1 1.97308 0.78089   3
 -10   8  -1 0.89809 0.86649   3
  10  -8   1 0.55997 0.74257   3
  10  -8   1 0.21299 0.79269   3
 -11   8  -1 5.41263 1.02456   3
  11  -8   1 5.66216 0.95301   3
  11  -8   1 5.34639 0.90702   3
 -12   8  -1 5.99105 1.08511   3
  12  -8   1 3.34454 0.88821   3
  12  -8   1 4.73379 1.00392   3
 -13   8  -1 2.80305 1.15048   3
  13  -8   1 2.76849 1.02362   3
  13  -8   1 3.74662 0.93614   3
  15   7  -1 1.98519 0.96343   3
  15   7  -1 1.73824 1.06394   3
 -15  -7   1 2.19521 1.03329   3
 -15  -7   1 2.28342 1.02611   4
  14   7  -1 7.40002 1.09553   3
  14   7  -1 7.11549 1.16289   3
 -14  -7   1 9.50259 1.19627   4
 -14  -7   1 8.33492 1.16157   3
  13   7  -1 22.3866 1.79582   3
  13   7  -1 22.2698 1.83781   3
 -13  -7   1 23.9603 1.83743   3
 -13  -7   1 20.0592 1.91367   4
 -13  -7   1 22.1878 1.82341   3
  12   7  -1 1.40128 0.85096   3
  12   7  -1 1.74797 0.82278   3
 -12  -7   1 1.48228 0.84419   3
 -12  -7   1 2.54829 0.85273   3
 -12  -7   1 1.49281 0.85681   4
  11   7  -1 0.55880 0.75763   3
  11   7  -1 2.33294 0.82157   3
 -11  -7   1 0.49612 0.81855   3
 -11  -7   1 0.84371 0.78129   4
 -11  -7   1 1.64080 0.77826   3
  10   7  -1 35.6386 2.18155   3
  10   7  -1 36.3537 2.18326   3
  10   7  -1 34.1858 2.18530   4
 -10  -7   1 35.9561 2.25734   4
 -10  -7   1 33.3094 2.19399   3
 -10  -7   1 37.6313 2.17121   3
   9   7  -1 25.3179 1.79848   4
   9   7  -1 29.8541 1.80480   3
   9   7  -1 23.9359 1.78241   3
  -9  -7   1 22.7389 1.79547   3
  -9  -7   1 30.9578 1.76918   3
  -9  -7   1 27.4794 1.86473   4
   8   7  -1 7.76948 0.82792   3
   8   7  -1 8.11463 0.82805   3
   8   7  -1 8.45322 0.81814   4
  -8  -7   1 9.64450 0.85730   3
  -8  -7   1 8.64874 0.86237   4
  -8  -7   1 7.64682 0.80390   3
   7   7  -1 150.242 7.28010   3
   7   7  -1 152.424 7.29070   4
  -7  -7   1 144.518 7.27754   3
  -7  -7   1 153.567 7.30317   4
  -7  -7   1 143.702 7.26491   3
   6   7  -1 0.91915 0.52647   4
   6   7  -1 0.62334 0.54786   3
   6   7  -1 0.00825 0.53411   3
  -6  -7   1 0.98172 0.55804   3
  -6  -7   1 0.55060 0.52446   3
  -6  -7   1 0.76922 0.57376   4
   5   7  -1 4.96624 0.63304   3
   5   7  -1 3.32900 0.61624   4
   5   7  -1 4.34542 0.63371   3
  -5  -7   1 5.57175 0.66435   4
  -5  -7   1 5.84161 0.60026   3
  -5  -7   1 3.76668 0.59947   3
   4   7  -1 576.017 27.1131   4
   4   7  -1 564.439 27.0996   3
   4   7  -1 567.784 27.1004   3
  -4  -7   1 562.751 27.0985   3
  -4  -7   1 567.880 27.1120   4
  -4  -7   1 560.297 27.0958   3
   3   7  -1 30.3713 1.83996   3
   3   7  -1 35.6889 1.90640   4
   3   7  -1 31.6497 1.84507   3
  -3  -7   1 29.8501 1.81655   3
  -3  -7   1 29.2209 1.82546   3
  -3  -7   1 36.1408 1.92368   4
   2   7  -1 95.2113 4.96771   4
   2   7  -1 102.174 4.93260   3
   2   7  -1 102.388 4.93181   3
  -2  -7   1 102.791 4.92313   3
  -2  -7   1 97.5810 4.96727   4
  -2  -7   1 100.479 4.92082   3
   1   7  -1 26.5091 1.59240   3
   1   7  -1 28.5515 1.71999   4
   1   7  -1 22.3355 1.58661   3
  -1  -7   1 25.7878 1.58611   3
  -1  -7   1 32.7400 1.69313   4
  -1  -7   1 25.4342 1.57871   3
   0   7  -1 0.66647 0.54485   3
   0   7  -1 1.38311 0.51794   3
   0   7  -1 -1.2579 0.61163   4
   0  -7   1 0.93080 0.51508   3
   0  -7   1 1.11758 0.59762   4
   0  -7   1 1.32487 0.53640   3
  -1   7  -1 71.7843 3.56486   4
   1  -7   1 67.2540 3.53958   4
  -2   7  -1 358.954 17.0330   3
  -2   7  -1 359.190 17.0366   3
  -2   7  -1 347.931 17.0696   4
   2  -7   1 358.048 17.0383   3
   2  -7   1 352.412 17.0656   4
  -3   7  -1 11.8037 1.11224   3
  -3   7  -1 17.1014 1.08855   3
  -3   7  -1 14.0250 1.23249   4
   3  -7   1 12.9325 1.11139   3
   3  -7   1 12.7327 1.19411   4
  -4   7  -1 11.1659 1.07450   3
  -4   7  -1 12.5535 1.05680   3
  -4   7  -1 12.0135 1.17811   4
   4  -7   1 13.4048 1.07169   3
   4  -7   1 14.6888 1.01049   3
   4  -7   1 11.7630 1.17023   4
  -5   7  -1 5.99564 0.69719   3
  -5   7  -1 7.21494 0.73451   3
  -5   7  -1 5.65464 0.80634   4
   5  -7   1 7.82531 0.92449   3
   5  -7   1 8.37191 0.73500   3
   5  -7   1 7.90690 0.85053   4
  -6   7  -1 53.4095 2.87944   3
  -6   7  -1 55.5775 2.99914   4
  -6   7  -1 53.7691 2.86931   3
   6  -7   1 54.7247 2.86636   3
   6  -7   1 56.7611 2.98540   4
   6  -7   1 53.6189 2.86359   3
  -7   7  -1 7.85432 0.97128   4
  -7   7  -1 7.57784 0.85539   3
  -7   7  -1 9.95981 1.15277   3
   7  -7   1 10.3587 1.12471   3
   7  -7   1 7.01232 0.81000   3
   7  -7   1 6.21250 0.89441   4
  -8   7  -1 19.7847 1.67367   4
  -8   7  -1 19.0841 1.49014   3
  -8   7  -1 14.4055 1.45521   3
   8  -7   1 16.7916 1.64558   4
   8  -7   1 20.6086 1.46889   3
   8  -7   1 15.3215 1.44522   3
  -9   7  -1 8.63707 1.14536   4
  -9   7  -1 8.02110 0.92222   3
  -9   7  -1 8.20781 0.93997   3
   9  -7   1 6.92513 0.87823   3
   9  -7   1 7.19517 0.89626   3
 -10   7  -1 0.07913 0.74565   3
 -10   7  -1 1.75872 0.84557   3
 -10   7  -1 1.24227 0.91938   4
  10  -7   1 0.46996 0.74224   3
  10  -7   1 0.83293 0.75472   3
 -11   7  -1 7.30676 1.07686   3
  11  -7   1 7.51908 0.98355   3
  11  -7   1 7.88757 0.94868   3
 -12   7  -1 7.12125 1.10679   3
  12  -7   1 6.33247 0.95578   3
  12  -7   1 5.79712 0.99764   3
 -13   7  -1 1.88318 1.06528   3
  13  -7   1 0.50281 0.85755   3
  13  -7   1 -0.4617 0.88468   3
  15   6  -1 3.24878 1.08508   3
  15   6  -1 2.96567 0.97422   3
 -15  -6   1 4.39764 1.11499   3
 -15  -6   1 2.02436 1.10365   4
  14   6  -1 1.95026 0.91767   3
  14   6  -1 2.62514 0.95741   3
 -14  -6   1 2.92313 1.01670   4
 -14  -6   1 2.31491 0.96320   3
  13   6  -1 3.94691 0.91636   3
  13   6  -1 3.36637 0.88994   3
 -13  -6   1 4.23315 1.01737   4
 -13  -6   1 4.04525 0.94912   3
 -13  -6   1 3.65306 0.91834   3
  12   6  -1 20.1346 1.74457   3
  12   6  -1 23.1833 1.78632   3
 -12  -6   1 22.9445 1.77895   3
 -12  -6   1 22.6638 1.88504   4
 -12  -6   1 24.4580 1.76222   3
  11   6  -1 60.7968 3.14073   3
  11   6  -1 54.0558 3.11411   3
 -11  -6   1 55.4444 3.11848   3
 -11  -6   1 59.2711 3.20572   4
 -11  -6   1 55.6907 3.12444   3
  10   6  -1 4.01536 0.77950   3
  10   6  -1 4.41503 0.79080   3
 -10  -6   1 3.25927 0.77056   3
 -10  -6   1 3.55877 0.83172   4
 -10  -6   1 4.03619 0.81662   3
   9   6  -1 51.1471 2.85423   3
   9   6  -1 60.4265 2.88410   3
   9   6  -1 51.0297 2.88712   4
  -9  -6   1 55.8947 2.93434   4
  -9  -6   1 49.7844 2.87450   3
  -9  -6   1 51.6278 2.86131   3
   8   6  -1 9.19871 1.10136   3
   8   6  -1 10.0295 1.10204   4
   8   6  -1 11.1826 1.11308   3
  -8  -6   1 12.1571 1.09013   3
  -8  -6   1 9.53966 1.11463   3
  -8  -6   1 9.53375 1.16616   4
   7   6  -1 11.0648 1.10318   3
   7   6  -1 12.4817 1.10755   4
   7   6  -1 12.1849 1.09680   3
  -7  -6   1 11.7961 1.14945   4
  -7  -6   1 11.6586 1.08341   3
  -7  -6   1 12.2995 1.07075   3
   6   6  -1 78.8305 4.05226   4
   6   6  -1 80.0506 4.04928   3
  -6  -6   1 83.3192 4.07421   4
  -6  -6   1 81.5880 4.04106   3
  -6  -6   1 80.4453 4.04401   3
   5   6  -1 46.0076 2.51154   4
   5   6  -1 47.1190 2.49515   3
   5   6  -1 46.1642 2.49038   3
  -5  -6   1 47.6437 2.48321   3
  -5  -6   1 50.1691 2.54736   4
  -5  -6   1 46.4902 2.46869   3
   4   6  -1 159.159 7.64073   3
   4   6  -1 156.161 7.65655   4
   4   6  -1 157.486 7.64374   3
  -4  -6   1 154.077 7.63675   3
  -4  -6   1 156.751 7.66260   4
  -4  -6   1 161.948 7.63729   3
   3   6  -1 11.9515 1.04640   4
   3   6  -1 9.64558 0.98629   3
   3   6  -1 9.50269 0.96972   3
  -3  -6   1 11.2481 0.98698   3
  -3  -6   1 12.2633 0.97859   3
   2   6  -1 94.9695 4.62140   3
   2   6  -1 94.5510 4.62383   3
   2   6  -1 95.4643 4.64794   4
  -2  -6   1 93.2907 4.61993   3
  -2  -6   1 95.7999 4.62416   3
  -2  -6   1 91.6239 4.65012   4
   1   6  -1 -0.0787 0.44711   3
   1   6  -1 0.40186 0.45367   3
   1   6  -1 0.27524 0.51619   4
  -1  -6   1 0.38352 0.46215   3
  -1  -6   1 -0.0072 0.44182   3
  -1  -6   1 0.49682 0.48764   4
   0   6  -1 459.737 22.6247   4
   0   6  -1 486.557 22.6086   3
   0   6  -1 471.781 22.6071   3
   0  -6   1 464.868 22.6044   3
   0  -6   1 482.556 22.6078   3
   0  -6   1 471.480 22.6246   4
  -1   6  -1 85.3326 4.34356   4
  -1   6  -1 85.9390 4.29529   3
  -1   6  -1 85.8198 4.29941   3
   1  -6   1 86.9175 4.33004   4
   1  -6   1 86.8313 4.29221   3
   1  -6   1 93.0893 4.30599   3
  -2   6  -1 110.154 5.32229   3
  -2   6  -1 107.872 5.33010   3
   2  -6   1 111.260 5.36701   4
   2  -6   1 106.690 5.32796   3
  -3   6  -1 13.1442 1.14616   4
  -3   6  -1 9.43153 1.00093   3
  -3   6  -1 11.1372 0.97061   3
   3  -6   1 10.9444 1.01983   3
   3  -6   1 11.4582 1.08393   4
  -4   6  -1 2.12564 0.54214   3
  -4   6  -1 2.15876 0.53211   3
  -4   6  -1 2.34133 0.59889   4
   4  -6   1 3.62904 0.54752   3
   4  -6   1 3.24557 0.45749   3
   4  -6   1 2.88990 0.59581   4
  -5   6  -1 11.7202 1.18303   4
  -5   6  -1 11.4557 1.05102   3
  -5   6  -1 12.0413 1.04160   3
   5  -6   1 12.8424 1.16309   4
   5  -6   1 11.3618 1.04350   3
   5  -6   1 12.8243 1.00965   3
  -6   6  -1 0.38903 0.53003   3
  -6   6  -1 1.04231 0.67116   4
  -6   6  -1 -0.0007 0.55377   3
   6  -6   1 0.61575 0.55484   3
   6  -6   1 0.19299 0.63706   4
   6  -6   1 0.51675 0.51506   3
  -7   6  -1 0.19147 0.57803   3
  -7   6  -1 0.80223 0.61929   3
  -7   6  -1 0.78584 0.72280   4
   7  -6   1 0.85244 0.57552   3
   7  -6   1 1.07382 0.59173   3
   7  -6   1 0.78254 0.72384   4
  -8   6  -1 11.7110 1.42066   4
  -8   6  -1 11.5633 1.25510   3
  -8   6  -1 12.5426 1.25942   3
   8  -6   1 11.4665 1.22612   3
   8  -6   1 11.3007 1.23843   3
  -9   6  -1 1.53171 0.75945   3
  -9   6  -1 0.64543 0.70560   3
  -9   6  -1 2.16341 0.88428   4
   9  -6   1 1.62933 0.71057   3
   9  -6   1 0.58507 0.70226   3
 -10   6  -1 2.78618 1.00116   4
 -10   6  -1 2.70864 0.80291   3
 -10   6  -1 3.35824 0.86707   3
  10  -6   1 3.77327 0.77614   3
  10  -6   1 4.54324 0.81335   3
 -11   6  -1 1.51184 1.08394   4
 -11   6  -1 0.77511 0.86555   3
  11  -6   1 1.12067 0.76543   3
  11  -6   1 1.86294 0.81081   3
 -12   6  -1 6.51605 1.08807   3
  12  -6   1 4.84223 0.95270   3
  12  -6   1 7.58861 0.98278   3
 -13   6  -1 3.80479 1.05050   3
  13  -6   1 2.50292 0.92053   3
  13  -6   1 1.96648 0.88821   3
 -14   6  -1 2.93226 1.24461   4
  16   5  -1 -0.8223 1.03456   3
 -16  -5   1 -0.2649 1.16070   4
  15   5  -1 1.76880 1.03328   3
 -15  -5   1 -0.3117 1.06994   4
 -15  -5   1 1.93722 1.02901   3
  14   5  -1 -0.3906 0.80419   3
  14   5  -1 1.42123 0.89076   3
 -14  -5   1 0.37635 0.98971   4
 -14  -5   1 0.69468 0.91598   3
  13   5  -1 3.45557 0.89969   3
  13   5  -1 3.89316 0.88041   3
 -13  -5   1 5.00298 1.03826   4
 -13  -5   1 3.49160 0.89477   3
 -13  -5   1 2.13382 0.87311   3
  12   5  -1 3.00198 0.82946   3
  12   5  -1 3.30486 0.85973   3
 -12  -5   1 3.96228 0.93217   4
 -12  -5   1 3.11756 0.86130   3
 -12  -5   1 3.92654 0.84673   3
  11   5  -1 -0.2295 0.72307   3
  11   5  -1 -0.0296 0.69842   3
 -11  -5   1 0.50516 0.79604   4
 -11  -5   1 0.11600 0.73211   3
 -11  -5   1 0.66832 0.72172   3
  10   5  -1 1.51237 0.68812   3
  10   5  -1 0.21652 0.67513   3
 -10  -5   1 -0.0288 0.72153   4
 -10  -5   1 0.18624 0.66825   3
 -10  -5   1 0.60922 0.68992   3
   9   5  -1 9.84359 1.12447   3
   9   5  -1 9.27163 0.88639   3
  -9  -5   1 9.20817 1.11630   3
  -9  -5   1 9.35687 0.90315   3
  -9  -5   1 11.4317 1.25615   4
   8   5  -1 1.62535 0.57416   4
   8   5  -1 0.75148 0.55269   3
   8   5  -1 0.61656 0.56439   3
  -8  -5   1 0.86298 0.58813   4
  -8  -5   1 2.76471 0.60260   3
  -8  -5   1 0.16822 0.53298   3
   7   5  -1 20.1880 1.36236   3
   7   5  -1 19.7720 1.37636   4
   7   5  -1 21.4463 1.36360   3
  -7  -5   1 20.6421 1.34983   3
  -7  -5   1 20.4045 1.34629   3
  -7  -5   1 20.4522 1.42341   4
   6   5  -1 21.2894 1.48733   4
   6   5  -1 22.6568 1.46862   3
   6   5  -1 23.5420 1.46893   3
  -6  -5   1 24.5664 1.51692   4
  -6  -5   1 22.8138 1.45133   3
  -6  -5   1 25.0523 1.44864   3
   5   5  -1 9.44765 0.97731   3
   5   5  -1 8.86431 1.01688   3
  -5  -5   1 12.1440 1.08447   4
  -5  -5   1 10.3262 0.97636   3
  -5  -5   1 10.6000 0.99647   3
   4   5  -1 85.6066 4.28399   3
   4   5  -1 87.6577 4.29695   4
   4   5  -1 84.0655 4.28436   3
  -4  -5   1 86.6101 4.27695   3
  -4  -5   1 87.5498 4.27742   3
  -4  -5   1 89.5087 4.30582   4
   3   5  -1 255.648 12.0891   4
   3   5  -1 251.688 12.0797   3
   3   5  -1 251.197 12.0794   3
  -3  -5   1 254.535 12.0879   4
  -3  -5   1 248.756 12.0750   3
  -3  -5   1 248.183 12.0736   3
   2   5  -1 35.3338 1.82907   4
   2   5  -1 33.5897 1.79984   3
   2   5  -1 33.1791 1.78725   3
  -2  -5   1 34.9524 1.79359   3
  -2  -5   1 32.2708 1.82961   4
  -2  -5   1 33.7716 1.78408   3
   1   5  -1 31.3053 1.64921   3
   1   5  -1 30.9941 1.64408   3
   1   5  -1 33.6324 1.69904   4
  -1  -5   1 30.8544 1.64002   3
  -1  -5   1 27.8052 1.63008   3
  -1  -5   1 29.8090 1.68145   4
   0   5  -1 291.596 13.9186   3
   0   5  -1 291.848 13.9178   3
   0   5  -1 288.032 13.9357   4
   0  -5   1 291.131 13.9166   3
   0  -5   1 288.897 13.9325   4
   0  -5   1 292.222 13.9182   3
  -1   5  -1 49.7356 2.49525   4
  -1   5  -1 48.7526 2.45444   3
  -1   5  -1 49.6797 2.44662   3
   1  -5   1 47.5863 2.47915   4
   1  -5   1 45.5557 2.43462   3
   1  -5   1 48.9458 2.45569   3
  -2   5  -1 10.5068 0.93203   3
  -2   5  -1 11.3375 1.01823   4
  -2   5  -1 12.4554 0.91350   3
   2  -5   1 11.9008 0.94179   3
  -3   5  -1 177.924 8.27896   3
  -3   5  -1 172.547 8.31853   4
  -3   5  -1 178.262 8.27893   3
   3  -5   1 175.856 8.28027   3
   3  -5   1 152.886 8.30688   4
  -4   5  -1 16.0527 1.11949   3
  -4   5  -1 15.8355 1.21843   4
  -4   5  -1 15.3511 1.11122   3
   4  -5   1 17.0696 1.21504   4
   4  -5   1 12.0272 0.95796   3
   4  -5   1 13.6029 1.10389   3
  -5   5  -1 60.3903 3.29628   4
  -5   5  -1 66.3979 3.24199   3
  -5   5  -1 64.1026 3.24221   3
   5  -5   1 64.5288 3.23296   3
   5  -5   1 61.4310 3.30005   4
   5  -5   1 67.3768 3.21990   3
  -6   5  -1 4.16986 0.58545   3
  -6   5  -1 3.89668 0.60241   3
  -6   5  -1 3.27859 0.63808   4
   6  -5   1 3.54467 0.57976   3
   6  -5   1 2.54755 0.61680   4
   6  -5   1 4.31744 0.55720   3
  -7   5  -1 69.4243 3.59352   3
  -7   5  -1 72.5017 3.59543   3
  -7   5  -1 69.0144 3.67326   4
   7  -5   1 71.7253 3.59061   3
   7  -5   1 70.4097 3.58148   3
   7  -5   1 71.0159 3.68315   4
  -8   5  -1 17.7948 1.49263   3
  -8   5  -1 19.0891 1.64357   4
  -8   5  -1 22.0989 1.50158   3
   8  -5   1 20.2520 1.45773   3
   8  -5   1 22.9040 1.48830   3
  -9   5  -1 16.8979 1.73313   4
  -9   5  -1 21.0295 1.54789   3
  -9   5  -1 20.2648 1.55114   3
   9  -5   1 20.3612 1.50553   3
   9  -5   1 18.9460 1.52459   3
 -10   5  -1 26.9005 1.80227   3
 -10   5  -1 24.9851 2.02806   4
 -10   5  -1 25.1008 1.81690   3
  10  -5   1 29.4854 1.78319   3
  10  -5   1 23.1934 1.76480   3
 -11   5  -1 0.63370 0.76008   3
 -11   5  -1 0.58767 1.00131   4
 -11   5  -1 0.64666 0.83857   3
  11  -5   1 -0.6291 0.72410   3
  11  -5   1 0.67683 0.74138   3
 -12   5  -1 7.57719 1.05727   3
  12  -5   1 7.69371 0.95335   3
  12  -5   1 6.92315 0.96781   3
 -13   5  -1 23.1107 2.06606   3
  13  -5   1 23.9079 1.90971   3
  13  -5   1 26.8837 1.86912   3
 -14   5  -1 0.48851 1.21082   4
 -14   5  -1 1.15782 1.08143   3
  14  -5   1 2.58219 0.90576   3
  14  -5   1 1.10402 0.93592   3
  16   4  -1 6.82156 1.13929   3
  16   4  -1 4.63693 1.04407   3
 -16  -4   1 4.73491 1.16578   3
 -16  -4   1 5.23717 1.30619   4
  15   4  -1 0.84235 0.99097   3
  15   4  -1 5.17671 0.95168   3
 -15  -4   1 1.94406 1.00234   3
 -15  -4   1 -0.5333 1.07399   4
  14   4  -1 34.0324 2.25649   3
 -14  -4   1 35.8846 2.44992   4
 -14  -4   1 30.3907 2.29873   3
  13   4  -1 0.83236 0.81439   3
 -13  -4   1 1.74962 0.95106   4
 -13  -4   1 1.27341 0.82835   3
 -13  -4   1 1.44824 0.83279   3
  12   4  -1 15.2374 1.50600   3
  12   4  -1 17.7707 1.52710   3
 -12  -4   1 15.7981 1.52950   3
 -12  -4   1 16.7065 1.56494   3
 -12  -4   1 19.2152 1.75841   4
  11   4  -1 4.93662 0.78747   3
  11   4  -1 6.34661 0.82222   3
 -11  -4   1 4.38669 0.82496   3
 -11  -4   1 4.97866 0.95007   4
 -11  -4   1 3.72704 0.79249   3
  10   4  -1 1.68202 0.66839   3
  10   4  -1 1.16504 0.67774   3
 -10  -4   1 1.23672 0.80206   4
 -10  -4   1 2.88264 0.69762   3
 -10  -4   1 2.25968 0.71229   3
   9   4  -1 45.3272 2.51001   3
   9   4  -1 48.0536 2.51463   3
  -9  -4   1 47.7620 2.60715   4
  -9  -4   1 46.5331 2.50806   3
  -9  -4   1 43.9021 2.52813   3
   8   4  -1 13.6248 1.17046   3
   8   4  -1 14.3517 1.15657   3
  -8  -4   1 15.4194 1.26471   4
  -8  -4   1 15.2423 1.16501   3
  -8  -4   1 15.1732 1.18341   3
   7   4  -1 17.0042 1.27670   4
   7   4  -1 19.7629 1.24365   3
   7   4  -1 18.6760 1.25788   3
  -7  -4   1 18.9877 1.32790   4
  -7  -4   1 19.2018 1.24289   3
  -7  -4   1 16.3707 1.25088   3
   6   4  -1 29.3237 1.67746   3
   6   4  -1 28.9870 1.67799   3
   6   4  -1 29.2183 1.69656   4
  -6  -4   1 29.1140 1.72753   4
  -6  -4   1 28.7143 1.66499   3
  -6  -4   1 28.2717 1.67973   3
   5   4  -1 84.5009 4.16774   3
   5   4  -1 85.1422 4.18636   4
  -5  -4   1 87.5336 4.19764   4
  -5  -4   1 86.0858 4.16487   3
  -5  -4   1 77.9889 4.16697   3
   4   4  -1 27.5579 1.51002   3
   4   4  -1 26.8388 1.53160   4
   4   4  -1 25.2587 1.51541   3
  -4  -4   1 26.9001 1.50288   3
  -4  -4   1 27.9631 1.50424   3
   3   4  -1 59.4002 2.97436   3
   3   4  -1 59.1118 2.98985   4
   3   4  -1 60.5457 2.97149   3
  -3  -4   1 58.3264 2.97174   3
  -3  -4   1 60.8416 2.99080   4
  -3  -4   1 60.5572 2.97200   3
   2   4  -1 13.2381 1.18908   4
   2   4  -1 21.5997 1.13440   3
   2   4  -1 19.9655 1.12341   3
  -2  -4   1 15.9752 1.19556   4
  -2  -4   1 19.8291 1.11648   3
  -2  -4   1 22.5569 1.12613   3
   1   4  -1 1063.79 53.3982   1
   1   4  -1 1056.29 53.3524   2
  -1  -4   1 1032.08 53.2156   1
  -1  -4   1 1053.04 53.2739   2
   0   4  -1 104.531 4.93817   4
   0   4  -1 102.286 4.90896   3
   0   4  -1 101.777 4.90756   3
   0  -4   1 97.6712 4.92731   4
   0  -4   1 99.8689 4.90109   3
   0  -4   1 101.426 4.90477   3
  -1   4  -1 205.161 9.67140   3
  -1   4  -1 204.966 9.66975   3
   1  -4   1 204.196 9.68952   4
   1  -4   1 185.693 9.69266   3
   1  -4   1 207.688 9.67280   3
  -2   4  -1 125.819 6.06757   3
  -2   4  -1 123.664 6.09036   4
  -2   4  -1 129.216 6.06596   3
   2  -4   1 123.974 6.08977   4
   2  -4   1 125.013 6.06642   3
  -3   4  -1 98.0458 4.75382   3
  -3   4  -1 93.3714 4.78999   4
  -3   4  -1 97.1525 4.75162   3
   3  -4   1 101.028 4.75465   3
  -4   4  -1 1.00697 0.57160   4
  -4   4  -1 1.16712 0.48358   3
  -4   4  -1 0.48102 0.47064   3
   4  -4   1 0.42655 0.32029   3
   4  -4   1 0.10945 0.47665   3
   4  -4   1 0.91810 0.54784   4
  -5   4  -1 350.346 16.7162   4
  -5   4  -1 353.058 16.6742   3
  -5   4  -1 348.131 16.6718   3
   5  -4   1 352.240 16.6723   3
   5  -4   1 339.782 16.6604   3
   5  -4   1 343.732 16.7119   4
  -6   4  -1 0.55254 0.50094   3
  -6   4  -1 1.00604 0.49352   3
  -6   4  -1 0.48119 0.55440   4
   6  -4   1 2.12532 0.46895   3
   6  -4   1 0.97702 0.48592   3
   6  -4   1 1.56726 0.56386   4
  -7   4  -1 84.1452 4.37903   3
  -7   4  -1 91.6140 4.38985   3
  -7   4  -1 87.8390 4.45991   4
   7  -4   1 85.8559 4.37035   3
   7  -4   1 91.1565 4.38511   3
  -8   4  -1 72.9727 3.93607   4
  -8   4  -1 78.5181 3.85029   3
  -8   4  -1 74.9047 3.84507   3
   8  -4   1 75.8239 3.82454   3
   8  -4   1 75.8787 3.83748   3
  -9   4  -1 141.284 6.87492   3
  -9   4  -1 138.263 6.97549   4
  -9   4  -1 138.429 6.87915   3
   9  -4   1 139.082 6.85991   3
   9  -4   1 141.294 6.86703   3
 -10   4  -1 -0.1702 0.83938   4
 -10   4  -1 0.77284 0.72839   3
 -10   4  -1 0.54428 0.73641   3
  10  -4   1 0.95272 0.67737   3
  10  -4   1 0.05593 0.66332   3
 -11   4  -1 7.03356 0.88519   3
 -11   4  -1 5.74586 0.90799   3
 -11   4  -1 4.04698 0.99396   4
  11  -4   1 5.09961 0.84443   3
  11  -4   1 5.68557 0.83328   3
 -12   4  -1 -0.9820 0.81653   3
 -12   4  -1 1.75101 1.42910   4
  12  -4   1 0.99717 0.77394   3
  12  -4   1 0.22544 0.75492   3
 -13   4  -1 4.41262 1.16747   4
 -13   4  -1 4.11850 1.06069   3
  13  -4   1 4.62617 0.92382   3
  13  -4   1 5.25867 0.93819   3
 -14   4  -1 3.81481 1.11678   3
 -14   4  -1 4.28831 1.16718   4
  14  -4   1 3.31221 0.96757   3
  14  -4   1 2.54052 0.94091   3
  15   3  -1 3.21045 0.98320   3
  15   3  -1 2.97896 1.02155   3
 -15  -3   1 3.72139 1.16372   4
 -15  -3   1 3.79472 1.04665   3
  14   3  -1 -0.1300 0.86432   3
  14   3  -1 4.40070 0.82375   3
 -14  -3   1 0.17683 0.86056   3
 -14  -3   1 0.41423 1.05676   4
  13   3  -1 0.77958 0.78300   3
  13   3  -1 0.93762 0.81670   3
 -13  -3   1 0.96302 0.89915   4
 -13  -3   1 0.81227 0.82160   3
 -13  -3   1 0.16974 0.79857   3
 -13  -3   1 0.91819 0.90475   4
  12   3  -1 15.2178 1.41755   3
 -12  -3   1 12.1971 1.44295   3
 -12  -3   1 16.1998 1.48316   3
 -12  -3   1 12.6944 1.63473   4
  11   3  -1 3.39042 0.78157   3
 -11  -3   1 3.67681 0.79836   3
 -11  -3   1 4.15643 0.77898   3
 -11  -3   1 4.60537 0.87477   4
  10   3  -1 18.4901 1.89929   3
  10   3  -1 18.1395 1.42696   3
 -10  -3   1 16.8602 1.40917   3
 -10  -3   1 17.0314 1.44116   3
 -10  -3   1 19.3460 1.58704   4
   9   3  -1 7.56297 0.73307   3
   9   3  -1 6.30668 0.73240   3
  -9  -3   1 6.16010 0.79768   4
  -9  -3   1 6.30391 0.75060   3
  -9  -3   1 6.61932 0.73714   3
   8   3  -1 0.81831 0.49040   3
   8   3  -1 0.70306 0.51652   3
  -8  -3   1 0.66651 0.59225   4
  -8  -3   1 0.98849 0.51248   3
  -8  -3   1 0.32800 0.52479   3
   7   3  -1 73.6289 3.81751   3
   7   3  -1 76.3405 3.81876   3
  -7  -3   1 78.0336 3.83024   3
  -7  -3   1 78.1308 3.86697   4
  -7  -3   1 76.5968 3.81323   3
   6   3  -1 33.2898 1.95092   4
   6   3  -1 32.4143 1.92743   3
   6   3  -1 36.8493 1.91938   3
  -6  -3   1 35.7140 1.93468   3
  -6  -3   1 36.5123 1.98829   4
  -6  -3   1 35.5727 1.91653   3
   5   3  -1 45.5537 2.22621   3
   5   3  -1 43.8046 2.24557   4
   5   3  -1 44.0643 2.22646   3
  -5  -3   1 44.1502 2.22018   3
  -5  -3   1 44.2576 2.22957   3
  -5  -3   1 33.2930 2.24715   4
   4   3  -1 303.718 14.4958   4
   4   3  -1 296.395 14.4826   3
  -4  -3   1 303.928 14.4844   3
  -4  -3   1 303.411 14.4827   3
  -4  -3   1 304.949 14.4975   4
   3   3  -1 6.39867 0.69010   3
   3   3  -1 6.48347 0.71528   4
   3   3  -1 6.47283 0.66989   3
  -3  -3   1 5.54216 0.66534   3
  -3  -3   1 7.67936 0.74268   4
  -3  -3   1 5.56124 0.68325   3
   2   3  -1 5.25548 0.61766   3
   2   3  -1 4.32211 0.45939   4
   2   3  -1 5.69952 0.45393   3
  -2  -3   1 3.25636 0.44892   4
  -2  -3   1 4.87185 0.43140   3
  -2  -3   1 5.77526 0.59584   3
   1   3  -1 237.209 11.3490   4
   1   3  -1 238.454 11.3413   3
  -1  -3   1 240.033 11.3508   4
  -1  -3   1 229.993 11.3393   3
  -1  -3   1 239.424 11.3408   3
   0   3  -1 91.1083 4.39147   4
   0   3  -1 91.5303 4.37664   3
   0   3  -1 91.9242 4.37645   3
   0  -3   1 90.0589 4.37328   3
   0  -3   1 87.3904 4.38526   4
   0  -3   1 90.5314 4.37240   3
  -1   3  -1 638.334 32.9428   1
  -1   3  -1 633.714 32.9845   2
   1  -3   1 631.928 32.9298   2
  -2   3  -1 11.2166 0.80395   3
  -2   3  -1 11.5899 0.87602   4
  -2   3  -1 10.0802 0.80585   3
   2  -3   1 11.4745 0.80220   3
  -3   3  -1 44.6630 2.28660   4
  -3   3  -1 40.9034 2.23570   3
  -3   3  -1 42.7702 2.24244   3
   3  -3   1 46.7593 2.28695   4
   3  -3   1 46.3339 2.24046   3
  -4   3  -1 95.0518 4.77428   3
  -4   3  -1 95.3246 4.77454   3
  -4   3  -1 94.8823 4.81369   4
   4  -3   1 106.332 4.82289   4
   4  -3   1 97.6669 4.77466   3
  -5   3  -1 14.4117 1.14247   4
  -5   3  -1 14.7633 1.04262   3
  -5   3  -1 15.5466 1.04556   3
   5  -3   1 13.9793 1.04062   3
   5  -3   1 9.72497 0.87719   3
   5  -3   1 13.2201 1.15951   4
  -6   3  -1 24.0009 1.48849   3
  -6   3  -1 22.6885 1.47684   3
  -6   3  -1 26.9751 1.56925   4
   6  -3   1 27.3913 1.43491   3
   6  -3   1 23.8027 1.48139   3
  -7   3  -1 25.3646 1.53715   3
  -7   3  -1 25.7501 1.54926   3
  -7   3  -1 24.9402 1.62672   4
   7  -3   1 25.8913 1.53553   3
   7  -3   1 25.3185 1.50775   3
  -8   3  -1 20.2720 1.42022   3
  -8   3  -1 19.1187 1.52768   4
  -8   3  -1 19.4364 1.41674   3
   8  -3   1 21.3690 1.37137   3
   8  -3   1 19.3579 1.39907   3
  -9   3  -1 179.205 8.87939   3
  -9   3  -1 188.697 8.88367   3
  -9   3  -1 180.172 8.94780   4
   9  -3   1 185.246 8.87475   3
   9  -3   1 178.542 8.86340   3
 -10   3  -1 14.9740 1.51258   3
 -10   3  -1 19.2657 1.63645   4
 -10   3  -1 18.9624 1.49404   3
  10  -3   1 17.1499 1.48865   3
  10  -3   1 18.4640 1.46698   3
 -11   3  -1 1.46237 0.79867   3
 -11   3  -1 1.20908 0.89828   4
 -11   3  -1 0.88279 0.76541   3
  11  -3   1 2.98247 0.73087   3
  11  -3   1 0.99917 0.72875   3
 -12   3  -1 0.26185 0.78676   3
 -12   3  -1 0.69341 1.01203   4
 -12   3  -1 2.03504 0.87052   3
 -12   3  -1 0.35994 0.92032   4
  12  -3   1 1.11564 0.76196   3
  12  -3   1 -0.1253 0.72149   3
 -13   3  -1 1.37751 1.04318   4
 -13   3  -1 1.75567 1.00325   3
  13  -3   1 1.63788 0.83906   3
  13  -3   1 2.21918 0.84838   3
 -14   3  -1 0.47531 0.97917   3
 -14   3  -1 -0.7587 1.09529   4
  14  -3   1 -0.2099 0.82947   3
  14  -3   1 -0.1917 0.82627   3
 -15   3  -1 2.37428 1.16873   3
 -15   3  -1 4.09043 1.22251   4
  15  -3   1 3.36826 1.01974   3
  15  -3   1 3.37358 0.98765   3
  15   2  -1 4.13555 0.95786   3
  15   2  -1 4.43014 0.97947   3
 -15  -2   1 2.01812 1.13953   4
 -15  -2   1 2.74215 1.04551   3
  14   2  -1 4.62474 0.94176   3
  14   2  -1 4.47843 0.96263   3
 -14  -2   1 4.99560 1.12718   4
 -14  -2   1 3.47318 1.03932   3
  13   2  -1 12.9707 1.42578   3
  13   2  -1 13.9317 1.46489   3
 -13  -2   1 10.9054 1.15184   3
 -13  -2   1 12.8571 1.54103   3
 -13  -2   1 14.9792 1.43970   4
 -13  -2   1 13.0573 1.33013   4
  12   2  -1 47.4770 2.56961   3
  12   2  -1 45.0364 2.58268   3
 -12  -2   1 44.3205 2.60593   3
 -12  -2   1 45.0453 2.74700   4
 -12  -2   1 43.6952 2.62585   3
 -12  -2   1 47.3795 2.76595   4
  11   2  -1 0.10616 0.69954   3
 -11  -2   1 -0.3099 0.70819   3
 -11  -2   1 1.20995 0.90626   4
 -11  -2   1 0.65403 0.72133   3
  10   2  -1 74.9659 3.80675   3
 -10  -2   1 72.2381 3.79102   3
 -10  -2   1 76.3302 3.89837   4
 -10  -2   1 71.6804 3.79873   3
   9   2  -1 28.2663 1.66175   3
  -9  -2   1 25.4222 1.64534   3
  -9  -2   1 26.6937 1.67784   3
  -9  -2   1 25.8618 1.78177   4
   8   2  -1 1.29502 0.53150   3
  -8  -2   1 0.65458 0.51634   3
  -8  -2   1 1.51323 0.58458   4
   7   2  -1 17.0168 1.16283   3
  -7  -2   1 16.6356 1.26277   4
  -7  -2   1 16.8533 1.16554   3
   6   2  -1 6.31217 0.61634   3
  -6  -2   1 5.31007 0.61311   3
  -6  -2   1 6.33519 0.67284   4
   5   2  -1 89.5689 5.22916   3
   5   2  -1 112.298 5.19150   3
  -5  -2   1 106.507 5.21208   4
  -5  -2   1 110.770 5.18451   3
  -5  -2   1 112.827 5.19156   3
   4   2  -1 235.216 11.0643   4
   4   2  -1 234.005 11.0481   3
   4   2  -1 216.809 11.0520   3
  -4  -2   1 230.964 11.0631   4
  -4  -2   1 235.357 11.0501   3
  -4  -2   1 230.403 11.0463   3
   3   2  -1 71.4190 3.46794   4
   3   2  -1 69.6437 3.44963   3
  -3  -2   1 72.6557 3.45222   3
  -3  -2   1 69.7114 3.46995   4
  -3  -2   1 69.7615 3.45038   3
   2   2  -1 17.3608 0.95683   3
   2   2  -1 15.2417 0.98545   4
  -2  -2   1 16.8936 0.95456   3
  -2  -2   1 16.1019 0.97963   4
  -2  -2   1 17.8190 0.95110   3
   1   2  -1 77.6506 3.75347   4
   1   2  -1 78.2254 3.74415   3
   1   2  -1 78.4128 3.74625   3
  -1  -2   1 79.6754 3.74687   3
  -1  -2   1 72.0015 3.74746   4
  -1  -2   1 79.8787 3.74483   3
   0   2  -1 16.8884 0.86159   3
   0   2  -1 16.2808 0.85663   3
   0   2  -1 16.7690 0.88215   4
   0  -2   1 12.4391 0.84738   3
   0  -2   1 17.4099 0.85788   3
  -1   2  -1 62.3972 3.08153   3
  -1   2  -1 64.2998 3.09224   4
  -1   2  -1 63.9862 3.08159   3
   1  -2   1 63.1843 3.09058   4
   1  -2   1 63.1102 3.07986   3
  -2   2  -1 137.366 6.65888   3
  -2   2  -1 139.474 6.65902   3
   2  -2   1 138.387 6.67599   4
   2  -2   1 139.081 6.65790   3
  -3   2  -1 166.514 7.97885   3
  -3   2  -1 164.494 7.97842   3
  -3   2  -1 166.655 8.00147   4
   3  -2   1 167.011 7.99951   4
   3  -2   1 165.791 7.97754   3
  -4   2  -1 5.10133 0.50490   3
  -4   2  -1 5.93670 0.58986   4
  -4   2  -1 5.03731 0.50541   3
   4  -2   1 5.35938 0.56489   4
   4  -2   1 5.57141 0.51888   3
  -5   2  -1 26.9030 1.59308   4
  -5   2  -1 26.3114 1.51324   3
  -5   2  -1 26.1468 1.51339   3
   5  -2   1 25.6676 1.51838   3
  -6   2  -1 199.112 9.58005   3
  -6   2  -1 196.439 9.61985   4
  -6   2  -1 198.451 9.57942   3
   6  -2   1 200.973 9.57905   3
  -7   2  -1 44.5454 2.38931   3
  -7   2  -1 46.8454 2.46258   4
  -7   2  -1 45.8843 2.38993   3
   7  -2   1 44.2739 2.35560   3
   7  -2   1 45.7128 2.39071   3
  -8   2  -1 18.8604 1.33235   3
  -8   2  -1 19.3271 1.45454   4
  -8   2  -1 18.2615 1.33805   3
   8  -2   1 18.8789 1.31407   3
   8  -2   1 16.4324 1.28181   3
  -9   2  -1 38.6248 2.27029   4
  -9   2  -1 36.8357 2.13582   3
  -9   2  -1 36.9560 2.15352   3
   9  -2   1 36.4757 2.10359   3
   9  -2   1 36.3816 2.15177   3
 -10   2  -1 170.775 8.48057   4
 -10   2  -1 168.103 8.39492   3
 -10   2  -1 172.311 8.39152   3
  10  -2   1 173.669 8.38709   3
  10  -2   1 172.631 8.37061   3
 -11   2  -1 16.8344 1.55076   3
 -11   2  -1 19.8246 1.55230   3
 -11   2  -1 17.8254 1.77093   4
 -11   2  -1 14.1446 1.66037   4
  11  -2   1 18.6241 1.51339   3
  11  -2   1 17.6812 1.48530   3
 -12   2  -1 0.79240 0.80464   3
 -12   2  -1 0.46196 0.93777   4
 -12   2  -1 2.02015 0.83848   3
 -12   2  -1 0.21893 0.92385   4
  12  -2   1 1.71110 0.76591   3
  12  -2   1 1.11547 0.77372   3
 -13   2  -1 6.43868 1.04685   3
 -13   2  -1 6.53884 1.22299   4
  13  -2   1 5.69199 0.93370   3
  13  -2   1 6.50592 0.96214   3
 -14   2  -1 2.07106 1.12355   4
 -14   2  -1 3.34227 1.08766   3
  14  -2   1 3.15658 0.94016   3
  14  -2   1 3.71300 0.92384   3
 -15   2  -1 7.72305 1.36261   4
  15  -2   1 7.89711 1.15530   3
  15  -2   1 7.49132 1.12417   3
  15   1  -1 0.05331 0.90245   3
  15   1  -1 -0.1035 0.87322   3
 -15  -1   1 0.80188 1.03918   3
 -15  -1   1 0.67090 1.19147   4
  14   1  -1 0.78602 0.84424   3
  14   1  -1 2.59113 0.89635   3
 -14  -1   1 -0.1888 0.95308   3
 -14  -1   1 0.91081 1.06220   4
  13   1  -1 7.45186 0.95590   3
  13   1  -1 10.0778 1.02283   3
 -13  -1   1 5.22270 1.10711   4
 -13  -1   1 8.63905 1.17503   4
 -13  -1   1 7.43657 0.99613   3
 -13  -1   1 7.15113 1.04311   3
  12   1  -1 0.65841 0.70649   3
  12   1  -1 0.34314 0.71380   3
 -12  -1   1 0.79450 0.75149   3
 -12  -1   1 0.75004 0.77721   3
 -12  -1   1 1.18458 0.88258   4
 -12  -1   1 0.55679 0.87097   4
  11   1  -1 29.2826 1.89390   3
  11   1  -1 30.2090 1.89864   3
 -11  -1   1 30.3023 2.09139   4
 -11  -1   1 32.3480 2.08981   4
 -11  -1   1 25.3286 1.92352   3
  10   1  -1 229.574 11.0421   3
  10   1  -1 230.751 11.0311   3
 -10  -1   1 226.216 11.1140   4
 -10  -1   1 229.640 11.1119   4
 -10  -1   1 222.967 11.0388   3
   9   1  -1 43.1115 2.37386   3
   9   1  -1 42.0977 2.33272   3
  -9  -1   1 44.6249 2.49790   4
  -9  -1   1 43.1737 2.37500   3
   8   1  -1 25.0439 1.45222   3
   8   1  -1 20.7267 1.41573   3
  -8  -1   1 22.7044 1.46398   3
  -8  -1   1 24.5971 1.47601   3
  -8  -1   1 24.6622 1.58089   4
   7   1  -1 93.8381 4.59966   3
  -7  -1   1 94.1007 4.60307   3
  -7  -1   1 91.9854 4.59802   3
  -7  -1   1 94.1013 4.65590   4
   6   1  -1 42.9419 2.19298   3
  -6  -1   1 41.8809 2.20193   3
  -6  -1   1 41.8349 2.26624   4
  -6  -1   1 41.0568 2.20235   3
   5   1  -1 36.4113 1.73516   3
  -5  -1   1 33.7659 1.74269   3
  -5  -1   1 25.1019 1.77361   4
  -5  -1   1 33.7935 1.74196   3
   4   1  -1 133.061 6.42721   3
  -4  -1   1 132.949 6.45031   4
  -4  -1   1 135.797 6.43170   3
  -4  -1   1 131.714 6.42574   3
   3   1  -1 14.9821 0.89155   3
   3   1  -1 14.7149 0.93696   4
  -3  -1   1 14.4421 0.90943   3
  -3  -1   1 15.0372 0.94281   4
   2   1  -1 139.999 6.84463   4
   2   1  -1 146.509 6.83399   3
  -2  -1   1 142.008 6.84496   4
  -2  -1   1 140.866 6.83400   3
  -2  -1   1 143.907 6.83509   3
   1   1  -1 19.0607 0.96741   4
  -1   1  -1 120.864 6.42168   3
  -1   1  -1 153.249 6.42719   3
  -1   1  -1 128.783 6.42744   4
  -2   1  -1 1722.10 82.8839   1
  -2   1  -1 1690.46 82.8319   2
   2  -1   1 1677.01 82.7693   2
  -3   1  -1 2.23516 0.37193   3
  -3   1  -1 1.70917 0.39405   4
  -3   1  -1 1.15007 0.34887   3
   3  -1   1 2.03513 0.36752   3
   3  -1   1 2.35661 0.40341   4
  -4   1  -1 30.4313 1.63432   4
  -4   1  -1 28.3292 1.59124   3
  -4   1  -1 30.4325 1.59934   3
   4  -1   1 30.8522 1.60222   3
  -5   1  -1 277.929 13.6856   4
  -5   1  -1 282.203 13.6626   3
  -5   1  -1 276.923 13.6591   3
   5  -1   1 302.974 13.6658   3
  -6   1  -1 16.1768 1.15859   3
  -6   1  -1 17.6346 1.24809   4
  -6   1  -1 16.5389 1.17851   3
   6  -1   1 16.4388 1.16838   3
  -7   1  -1 2.57569 0.56823   4
  -7   1  -1 3.41457 0.55176   3
  -7   1  -1 2.89758 0.54638   3
   7  -1   1 4.68916 0.56035   3
  -8   1  -1 20.8744 1.48818   4
  -8   1  -1 22.3090 1.40712   3
  -8   1  -1 20.7109 1.39841   3
   8  -1   1 22.9142 1.41429   3
   8  -1   1 18.1418 1.40954   3
  -9   1  -1 97.0947 4.92313   3
  -9   1  -1 97.3814 4.99794   4
  -9   1  -1 100.976 4.93115   3
   9  -1   1 102.110 4.92290   3
   9  -1   1 95.4190 4.89789   3
 -10   1  -1 15.0080 1.50453   3
 -10   1  -1 17.5696 1.63023   4
 -10   1  -1 20.8263 1.50932   3
 -10   1  -1 17.9994 1.67104   4
  10  -1   1 16.4055 1.46166   3
  10  -1   1 20.0636 1.46294   3
 -11   1  -1 338.181 16.4835   3
 -11   1  -1 348.149 16.5485   4
 -11   1  -1 335.285 16.5448   4
 -11   1  -1 339.742 16.4754   3
  11  -1   1 344.623 16.4698   3
  11  -1   1 343.112 16.4570   3
 -12   1  -1 13.3422 1.47397   3
 -12   1  -1 10.4446 1.18198   4
 -12   1  -1 10.6551 1.05648   3
 -12   1  -1 9.63645 1.16846   4
  12  -1   1 12.8870 1.37434   3
  12  -1   1 9.70897 1.05525   3
 -13   1  -1 7.19549 1.10655   4
 -13   1  -1 5.75042 1.02450   3
 -13   1  -1 4.05818 1.16774   4
  13  -1   1 7.08821 0.94310   3
  13  -1   1 6.54262 0.92310   3
 -14   1  -1 0.61105 1.02345   4
  14  -1   1 0.84604 0.83935   3
  14  -1   1 0.90474 0.89282   3
 -15   1  -1 44.1269 2.99716   4
  15  -1   1 44.5615 2.70987   3
  15  -1   1 41.3049 2.72277   3
  15   0  -1 3.13534 0.96942   3
  15   0  -1 3.27291 0.96696   3
 -15   0   1 3.84812 1.15586   3
 -15   0   1 3.97674 1.15483   4
  14   0  -1 3.58721 0.87572   3
  14   0  -1 0.75463 0.87059   3
 -14   0   1 2.58263 1.16032   4
 -14   0   1 1.96530 0.99013   3
  13   0  -1 2.03460 0.80363   3
  13   0  -1 1.96429 0.79925   3
 -13   0   1 2.06370 0.95878   4
 -13   0   1 0.26415 1.24618   4
  12   0  -1 7.83554 0.88876   3
  12   0  -1 6.56874 0.88209   3
 -12   0   1 7.39117 1.07473   4
 -12   0   1 6.07632 0.91116   3
 -12   0   1 8.04910 1.11078   4
  11   0  -1 16.6913 1.44359   3
  11   0  -1 15.3264 1.43009   3
 -11   0   1 14.3893 1.45075   3
 -11   0   1 16.1094 1.69661   4
 -11   0   1 13.3326 1.66005   4
  10   0  -1 63.2653 3.40762   3
  10   0  -1 66.8740 3.40472   3
 -10   0   1 63.7843 3.54421   4
 -10   0   1 71.6913 3.43263   3
 -10   0   1 65.9971 3.54739   4
 -10   0   1 58.9688 3.42573   3
   9   0  -1 39.2094 2.04459   3
   9   0  -1 33.3983 2.03944   3
  -9   0   1 38.6312 2.20596   4
  -9   0   1 34.8451 2.06015   3
  -9   0   1 35.7028 2.05932   3
  -9   0   1 31.3308 2.17324   4
   8   0  -1 197.135 9.46428   3
   8   0  -1 193.366 9.46064   3
  -8   0   1 196.370 9.52767   4
  -8   0   1 193.077 9.46776   3
  -8   0   1 198.147 9.52571   4
  -8   0   1 197.167 9.46912   3
   7   0  -1 30.4380 1.54921   3
   7   0  -1 27.1426 1.57206   3
  -7   0   1 27.2308 1.67677   4
  -7   0   1 25.9742 1.57997   3
  -7   0   1 26.1010 1.58500   3
   6   0  -1 -0.2169 0.44352   3
  -6   0   1 0.15081 0.50038   4
  -6   0   1 0.13137 0.44876   3
  -6   0   1 0.11465 0.44333   3
   5   0  -1 1333.17 68.5161   1
   5   0  -1 1345.72 68.5452   2
  -5   0   1 1383.70 68.8339   1
  -5   0   1 1391.69 68.9565   2
   4   0  -1 224.115 10.9002   3
  -4   0   1 225.381 10.9005   3
  -4   0   1 233.283 10.9037   3
   3   0  -1 56.3295 2.74807   3
  -3   0   1 55.4189 2.74921   3
  -3   0   1 56.5052 2.74800   3
   2   0  -1 3327.60 162.330   2
  -2   0   1 3394.86 162.391   1
  -2   0   1 3416.62 162.429   2
   1   0  -1 -0.1124 0.08611   3
  -2   0  -1 413.499 21.5158   2
  -2   0  -1 395.847 21.3921   1
   2   0   1 424.216 21.4884   2
  -3   0  -1 -0.2430 0.32152   3
  -3   0  -1 1.00959 0.32885   3
   3   0   1 1.49664 0.32902   3
  -4   0  -1 23.2443 1.29290   3
  -4   0  -1 23.1638 1.29449   3
   4   0   1 23.2002 1.28881   3
  -5   0  -1 20.9580 1.32601   3
  -5   0  -1 23.4086 1.32602   3
  -5   0  -1 21.0211 1.35659   4
   5   0   1 22.9078 1.31457   3
  -6   0  -1 32.1471 1.80447   3
  -6   0  -1 32.8105 1.82205   3
  -6   0  -1 32.1835 1.86691   4
   6   0   1 34.2462 1.81452   3
  -7   0  -1 -0.1805 0.50267   4
  -7   0  -1 -0.1017 0.46767   3
  -7   0  -1 0.36287 0.47218   3
   7   0   1 0.33354 0.47621   3
  -8   0  -1 12.9295 1.11555   3
  -8   0  -1 12.7740 1.09577   3
  -8   0  -1 12.4505 1.19035   4
  -8   0  -1 13.1533 1.19533   4
   8   0   1 12.8512 1.10492   3
  -9   0  -1 14.6493 1.41269   4
  -9   0  -1 17.4892 1.46960   4
  -9   0  -1 17.7172 1.34104   3
  -9   0  -1 14.8041 1.33661   3
   9   0   1 16.0695 1.32674   3
 -10   0  -1 86.8083 4.43623   3
 -10   0  -1 87.7318 4.43681   3
 -10   0  -1 89.2136 4.51594   4
 -10   0  -1 84.7448 4.51206   4
  10   0   1 87.2625 4.41402   3
 -11   0  -1 222.083 10.6776   4
 -11   0  -1 217.242 10.6262   3
 -11   0  -1 220.492 10.6069   3
 -11   0  -1 221.886 10.6813   4
  11   0   1 206.199 10.5963   3
  11   0   1 219.383 10.6014   3
 -12   0  -1 2.71713 0.83130   3
 -12   0  -1 1.04905 0.93456   4
 -12   0  -1 1.30803 0.90018   4
 -12   0  -1 1.76636 0.85223   3
  12   0   1 4.38878 0.76373   3
  12   0   1 1.81677 0.79434   3
 -13   0  -1 2.43703 0.97206   4
 -13   0  -1 1.13233 0.96331   4
 -13   0  -1 1.08205 0.91099   3
  13   0   1 2.24662 0.87254   3
  13   0   1 3.03855 0.83719   3
 -14   0  -1 0.02508 1.10264   4
  14   0   1 2.25866 0.88867   3
  14   0   1 0.95716 0.87744   3
 -15   0  -1 1.19032 1.14157   4
 -15   0  -1 3.69661 1.10745   3
  15   0   1 2.33972 0.95550   3
  15   0   1 0.87904 0.93614   3
  15  -1  -1 3.00268 0.97270   3
  15  -1  -1 2.97959 0.97809   3
 -15   1   1 2.78602 1.18117   3
 -15   1   1 3.05588 1.20047   4
  14  -1  -1 1.06583 0.84057   3
  14  -1  -1 1.77702 0.85319   3
 -14   1   1 2.67039 1.08842   4
  13  -1  -1 27.3517 1.97597   3
  13  -1  -1 28.5227 1.98288   3
 -13   1   1 29.5962 2.25872   4
  12  -1  -1 2.54419 0.79737   3
  12  -1  -1 4.38499 0.81031   3
 -12   1   1 3.85374 0.88561   3
 -12   1   1 3.36426 1.00361   4
 -12   1   1 2.67458 0.81765   3
 -12   1   1 3.18247 0.98480   4
  11  -1  -1 1.21351 0.69780   3
  11  -1  -1 0.94058 0.69900   3
 -11   1   1 0.66514 0.73909   3
 -11   1   1 0.76734 0.89085   4
 -11   1   1 1.26235 0.88642   4
 -11   1   1 0.91476 0.73860   3
  10  -1  -1 31.3059 1.82223   3
  10  -1  -1 27.0286 1.78547   3
 -10   1   1 26.2662 1.83570   3
 -10   1   1 30.9504 2.03737   4
 -10   1   1 25.1965 1.99381   4
 -10   1   1 26.2852 1.84270   3
   9  -1  -1 39.0976 2.17538   3
   9  -1  -1 37.3963 2.17408   3
  -9   1   1 40.4613 2.36506   4
  -9   1   1 38.6957 2.34200   4
  -9   1   1 39.0273 2.19572   3
  -9   1   1 37.1313 2.18893   3
   8  -1  -1 31.5705 1.77344   3
   8  -1  -1 31.6898 1.78355   3
  -8   1   1 31.0767 1.91725   4
  -8   1   1 29.1474 1.78324   3
  -8   1   1 31.4947 1.79306   3
   7  -1  -1 4.78539 0.54685   3
   7  -1  -1 4.22684 0.54710   3
  -7   1   1 3.86888 0.55438   3
  -7   1   1 3.69179 0.63285   4
  -7   1   1 3.80722 0.55361   3
   6  -1  -1 1.42469 0.47791   3
   6  -1  -1 2.00174 0.45474   3
  -6   1   1 1.94387 0.48174   3
  -6   1   1 1.00697 0.46738   3
  -6   1   1 1.51369 0.57147   4
   5  -1  -1 2.58828 0.46807   3
   5  -1  -1 4.20466 0.46096   3
  -5   1   1 3.08915 0.47930   3
  -5   1   1 2.20823 0.53845   4
  -5   1   1 3.13344 0.47349   3
   4  -1  -1 0.27227 0.33324   3
  -4   1   1 -0.0838 0.34045   3
  -4   1   1 -0.5885 0.33564   3
  -4   1   1 0.45100 0.43071   4
   3  -1  -1 761.468 37.3122   1
   3  -1  -1 719.092 37.2245   2
  -3   1   1 735.255 37.3335   1
  -3   1   1 726.826 37.3309   2
   2  -1  -1 267.186 12.6807   3
   2  -1  -1 269.855 12.6823   3
  -2   1   1 269.577 12.6830   3
  -2   1   1 263.942 12.7053   4
  -2   1   1 257.606 12.6810   3
   1  -1  -1 0.90846 0.17216   4
   1  -1  -1 0.08457 0.10015   3
   1  -1  -1 0.26282 0.09778   3
  -1   1   1 0.01520 0.12747   3
  -1   1   1 -0.0379 0.12826   3
  -1   1   1 0.17100 0.16978   4
  -1  -1  -1 0.88797 0.14549   3
   1   1   1 1.52585 0.18544   3
  -2  -1  -1 15.0369 0.83416   3
  -2  -1  -1 14.1411 0.83118   3
  -2  -1  -1 15.6055 0.81030   4
   2   1   1 16.1083 0.83045   3
   2   1   1 14.4528 0.83840   3
   2   1   1 13.0771 0.81312   4
  -3  -1  -1 1581.29 78.9811   1
  -3  -1  -1 1615.31 79.0780   2
   3   1   1 1606.06 78.9811   1
   3   1   1 1613.37 79.0152   2
  -4  -1  -1 279.310 13.5421   3
  -4  -1  -1 288.937 13.5438   3
  -4  -1  -1 284.055 13.5493   4
   4   1   1 281.835 13.5421   3
   4   1   1 280.475 13.5407   3
  -5  -1  -1 74.7631 3.67622   3
  -5  -1  -1 74.5833 3.67653   3
  -5  -1  -1 73.7134 3.69293   4
   5   1   1 75.4322 3.67931   3
   5   1   1 73.7390 3.67566   3
  -6  -1  -1 10.0393 1.01716   4
  -6  -1  -1 10.2298 0.96721   3
  -6  -1  -1 11.2921 0.96881   3
   6   1   1 11.1874 0.97228   3
   6   1   1 9.64910 0.96738   3
  -7  -1  -1 130.500 6.43680   3
  -7  -1  -1 133.272 6.43912   3
  -7  -1  -1 132.385 6.46547   4
   7   1   1 139.865 6.43972   3
   7   1   1 124.758 6.42437   3
  -8  -1  -1 11.0663 1.05470   3
  -8  -1  -1 12.2800 1.14350   4
  -8  -1  -1 12.8827 1.06375   3
   8   1   1 12.9338 1.03743   3
   8   1   1 7.96328 1.02077   3
  -9  -1  -1 115.001 5.66313   4
  -9  -1  -1 112.156 5.61666   3
  -9  -1  -1 112.313 5.61496   3
  -9  -1  -1 114.084 5.66746   4
   9   1   1 114.223 5.61441   3
 -10  -1  -1 4.44138 0.84046   4
 -10  -1  -1 4.45013 0.76854   3
 -10  -1  -1 5.41220 0.86122   4
 -10  -1  -1 3.41574 0.77560   3
  10   1   1 4.10509 0.74288   3
 -11  -1  -1 25.5277 1.83113   4
 -11  -1  -1 23.8845 1.71130   3
 -11  -1  -1 18.3144 1.67374   3
  11   1   1 19.6188 1.64733   3
 -12  -1  -1 0.26053 0.86773   4
 -12  -1  -1 1.76396 0.81417   3
 -12  -1  -1 0.98007 0.86047   4
  12   1   1 1.31461 0.77634   3
 -13  -1  -1 3.95717 0.98208   4
 -13  -1  -1 4.07796 1.02422   4
 -13  -1  -1 2.16106 0.86775   3
  13   1   1 2.84157 0.83682   3
  13   1   1 5.64235 0.81730   3
 -14  -1  -1 7.03226 1.11878   3
 -14  -1  -1 7.93933 1.23465   4
  14   1   1 6.62492 1.03356   3
  14   1   1 14.7213 1.48455   3
 -15  -1  -1 25.1822 2.25574   4
 -15  -1  -1 24.3829 2.09862   3
  15   1   1 24.8503 1.98294   3
  15   1   1 25.1069 2.01777   3
  15  -2  -1 1.00966 0.92897   3
  15  -2  -1 2.70221 1.03004   3
 -15   2   1 2.77888 1.24512   4
  14  -2  -1 29.8211 2.11762   3
  14  -2  -1 29.9470 2.09856   3
 -14   2   1 31.9662 2.44652   4
  13  -2  -1 19.5822 1.60504   3
  13  -2  -1 15.8540 1.58118   3
 -13   2   1 16.7276 1.94132   4
 -13   2   1 18.8960 1.77247   3
  12  -2  -1 3.36588 0.79541   3
  12  -2  -1 3.39095 0.81098   3
 -12   2   1 4.77313 0.93471   3
 -12   2   1 4.17700 1.04258   4
 -12   2   1 3.23984 0.82771   3
 -12   2   1 3.10389 1.01047   4
  11  -2  -1 20.9173 1.61356   3
  11  -2  -1 21.8683 1.59330   3
 -11   2   1 20.3123 1.67644   3
 -11   2   1 24.7255 1.88866   4
 -11   2   1 19.6214 1.88581   4
 -11   2   1 22.0023 1.65135   3
  10  -2  -1 4.28931 0.72468   3
  10  -2  -1 4.83680 0.75439   3
 -10   2   1 6.89404 0.82804   3
 -10   2   1 4.10105 0.92305   4
 -10   2   1 4.07391 0.92293   4
 -10   2   1 4.51839 0.74192   3
   9  -2  -1 54.8934 2.87950   3
   9  -2  -1 53.8203 2.87784   3
  -9   2   1 53.5412 2.90099   3
  -9   2   1 58.4944 3.04433   4
  -9   2   1 52.0448 2.89641   3
   8  -2  -1 319.371 14.9838   3
   8  -2  -1 316.924 14.9788   3
  -8   2   1 308.832 15.0510   4
  -8   2   1 310.865 14.9860   3
  -8   2   1 303.324 14.9841   3
   7  -2  -1 92.8827 4.67006   3
   7  -2  -1 96.2743 4.67759   3
  -7   2   1 95.2006 4.68139   3
  -7   2   1 95.6898 4.67843   3
  -7   2   1 95.3937 4.75231   4
   6  -2  -1 1.00350 0.43559   3
   6  -2  -1 1.48146 0.46045   3
  -6   2   1 0.92590 0.45938   3
  -6   2   1 1.46966 0.57654   4
  -6   2   1 1.26487 0.46212   3
   5  -2  -1 8.32772 0.78527   3
   5  -2  -1 7.75141 0.80535   3
  -5   2   1 7.26808 0.81844   3
  -5   2   1 6.05277 0.69014   4
  -5   2   1 7.52156 0.81509   3
   4  -2  -1 97.8151 4.69857   3
   4  -2  -1 96.0806 4.69401   3
  -4   2   1 97.6712 4.69791   3
  -4   2   1 94.4909 4.74743   4
  -4   2   1 98.0972 4.69857   3
   3  -2  -1 7.29351 0.63139   3
   3  -2  -1 8.87598 0.61649   3
   3  -2  -1 8.14944 0.76424   4
  -3   2   1 7.98947 0.63552   3
  -3   2   1 5.93910 0.63335   3
  -3   2   1 7.08356 0.76678   4
   2  -2  -1 8.56818 0.59283   3
   2  -2  -1 10.0389 0.57291   3
   2  -2  -1 7.14908 0.70974   4
  -2   2   1 7.07705 0.61580   5
  -2   2   1 6.58148 0.59940   3
  -2   2   1 8.05200 0.59284   3
  -2   2   1 7.11816 0.71053   4
   1  -2  -1 3690.96 176.247   2
   1  -2  -1 3617.20 176.186   1
  -1   2   1 3701.11 176.291   1
  -1   2   1 3683.56 176.275   2
   0  -2  -1 0.97509 0.19070   3
   0   2   1 4.05524 0.31389   3
   0   2   1 4.07083 0.34530   4
   0   2   1 3.22754 0.29183   3
   0   2   1 2.19491 0.29846   5
  -1  -2  -1 0.29698 0.18632   3
  -1  -2  -1 2.99811 0.32029   3
   1   2   1 1.83795 0.21222   3
   1   2   1 -0.1379 0.24073   5
   1   2   1 1.02315 0.20933   3
   1   2   1 1.11694 0.22371   4
  -2  -2  -1 583.666 29.8742   2
  -2  -2  -1 573.439 29.8235   1
   2   2   1 583.327 29.8518   1
  -3  -2  -1 23.1016 1.34856   3
  -3  -2  -1 24.7659 1.33333   4
   3   2   1 24.7957 1.33850   3
   3   2   1 25.8399 1.34687   3
   3   2   1 24.6041 1.32787   4
  -4  -2  -1 69.7235 3.45837   3
  -4  -2  -1 71.5593 3.46074   4
  -4  -2  -1 70.9692 3.46021   3
   4   2   1 69.2008 3.45632   3
   4   2   1 70.2461 3.45493   4
   4   2   1 70.2857 3.45786   3
  -5  -2  -1 1085.91 56.7089   2
  -5  -2  -1 1100.50 56.5924   1
   5   2   1 1106.06 56.6490   1
  -6  -2  -1 135.821 6.66060   4
  -6  -2  -1 138.672 6.65074   3
  -6  -2  -1 137.256 6.64713   3
   6   2   1 136.886 6.64709   3
   6   2   1 135.645 6.64295   3
  -7  -2  -1 111.977 5.39234   4
  -7  -2  -1 110.171 5.37376   3
  -7  -2  -1 108.975 5.36911   3
   7   2   1 107.680 5.36725   3
   7   2   1 108.799 5.36591   3
  -8  -2  -1 46.9322 2.50801   3
  -8  -2  -1 48.1824 2.54238   4
  -8  -2  -1 46.9910 2.50028   3
   8   2   1 46.7822 2.49453   3
   8   2   1 47.7109 2.49519   3
  -9  -2  -1 61.7094 3.24331   3
  -9  -2  -1 63.6467 3.29564   4
  -9  -2  -1 63.5249 3.24958   3
   9   2   1 61.0646 3.23822   3
   9   2   1 63.3991 3.24480   3
 -10  -2  -1 66.0878 3.35909   3
 -10  -2  -1 62.8952 3.42014   4
  10   2   1 62.7401 3.32433   3
  10   2   1 63.2523 3.35051   3
 -11  -2  -1 16.9831 1.65124   4
 -11  -2  -1 17.8143 1.62078   4
 -11  -2  -1 16.5382 1.50705   3
  11   2   1 17.7650 1.47682   3
  11   2   1 15.8132 1.47380   3
 -12  -2  -1 1.67064 0.81035   3
 -12  -2  -1 3.06098 0.90892   4
 -12  -2  -1 2.71401 0.90917   4
  12   2   1 2.91840 0.80007   3
 -13  -2  -1 0.58224 0.97178   4
 -13  -2  -1 0.23139 0.80397   3
 -13  -2  -1 -0.9173 0.79775   3
 -13  -2  -1 0.48523 0.92924   4
  13   2   1 -0.3018 0.80603   3
 -14  -2  -1 2.20745 1.07876   4
 -14  -2  -1 0.46620 0.92392   3
  14   2   1 -0.6440 0.81677   3
 -15  -2  -1 6.24526 1.17482   3
 -15  -2  -1 8.06700 1.37348   4
  15   2   1 7.31258 1.12780   3
  15   2   1 15.5215 1.48411   3
 -16  -2  -1 1.23978 1.15786   4
 -16  -2  -1 0.22854 1.05173   3
  16   2   1 0.99380 0.97668   3
  16   2   1 1.90798 1.03779   3
  14  -3  -1 0.25777 0.86402   3
  14  -3  -1 1.69301 0.88346   3
 -14   3   1 0.89044 1.10443   4
  13  -3  -1 1.47892 0.82450   3
  13  -3  -1 3.01650 0.83049   3
 -13   3   1 0.80856 0.96037   3
 -13   3   1 1.12483 1.09443   4
  12  -3  -1 6.19487 0.85713   3
  12  -3  -1 5.14273 0.85331   3
 -12   3   1 4.55027 1.05253   3
 -12   3   1 7.14696 1.16674   4
 -12   3   1 5.57440 0.98465   3
 -12   3   1 3.83740 1.08223   4
  11  -3  -1 7.62676 0.87753   3
  11  -3  -1 8.87192 0.90262   3
 -11   3   1 7.45674 1.08818   4
 -11   3   1 8.00367 0.96747   3
 -11   3   1 6.57936 0.89398   3
  10  -3  -1 1.41435 0.66260   3
  10  -3  -1 1.91909 0.67790   3
 -10   3   1 0.51104 0.67255   3
 -10   3   1 1.66299 0.70861   3
 -10   3   1 0.16553 0.80095   4
   9  -3  -1 0.86075 0.64514   3
   9  -3  -1 1.16869 0.60853   3
  -9   3   1 2.08427 0.75671   4
  -9   3   1 0.98042 0.62090   3
  -9   3   1 2.31926 0.68292   3
   8  -3  -1 45.3760 2.44916   3
   8  -3  -1 45.8637 2.45041   3
  -8   3   1 46.8660 2.46997   3
  -8   3   1 45.9576 2.47406   3
  -8   3   1 46.3972 2.61277   4
   7  -3  -1 29.2254 1.71361   3
   7  -3  -1 31.4361 1.71994   3
  -7   3   1 31.3075 1.73007   3
  -7   3   1 29.6047 1.73332   3
  -7   3   1 31.8378 1.86308   4
   6  -3  -1 7.39097 0.60572   3
   6  -3  -1 6.12860 0.58563   3
  -6   3   1 6.20475 0.73286   4
  -6   3   1 6.40805 0.61017   3
  -6   3   1 8.01458 0.81299   3
   5  -3  -1 108.273 5.38147   3
   5  -3  -1 110.913 5.38733   3
  -5   3   1 109.994 5.38964   3
  -5   3   1 112.525 5.45981   4
  -5   3   1 112.180 5.38868   3
   4  -3  -1 602.062 28.7002   4
   4  -3  -1 584.225 28.6540   3
   4  -3  -1 616.712 28.6590   3
  -4   3   1 586.931 28.6980   4
  -4   3   1 605.041 28.6587   3
  -4   3   1 606.737 28.6587   3
   3  -3  -1 164.478 8.08993   3
   3  -3  -1 171.551 8.09339   3
   3  -3  -1 168.169 8.13650   4
  -3   3   1 168.724 8.09359   3
  -3   3   1 170.800 8.09475   3
  -3   3   1 167.809 8.13545   4
   2  -3  -1 5.58113 0.57003   3
   2  -3  -1 6.71638 0.54880   3
   2  -3  -1 5.43519 0.51028   4
  -2   3   1 4.86350 0.43408   3
  -2   3   1 5.09912 0.42974   3
  -2   3   1 5.18188 0.52807   4
   1  -3  -1 46.4631 2.28418   3
   1  -3  -1 45.1402 2.31993   4
   1  -3  -1 48.1089 2.26944   3
  -1   3   1 46.9486 2.32350   4
  -1   3   1 45.3546 2.28549   3
  -1   3   1 45.8364 2.27943   3
   0  -3  -1 5.98465 0.57667   4
   0  -3  -1 5.42349 0.52479   3
   0   3   1 5.44181 0.52962   3
   0   3   1 6.06951 0.59782   4
   0   3   1 5.69414 0.53378   3
  -1  -3  -1 6375.32 305.258   1
  -1  -3  -1 6324.70 305.244   2
   1   3   1 6406.23 305.305   2
   1   3   1 6349.32 305.296   1
  -2  -3  -1 211.808 9.91208   3
  -2  -3  -1 206.037 9.90918   4
  -2  -3  -1 211.695 9.91073   3
  -2  -3  -1 185.546 9.92856   5
   2   3   1 209.887 9.91061   4
   2   3   1 209.851 9.91233   3
   2   3   1 213.612 9.91250   3
  -3  -3  -1 244.134 11.5723   3
  -3  -3  -1 222.471 11.6095   5
  -3  -3  -1 250.236 11.5714   3
   3   3   1 247.874 11.5696   4
   3   3   1 242.883 11.5691   3
  -4  -3  -1 19.7623 1.15023   3
  -4  -3  -1 18.2692 1.16369   3
  -4  -3  -1 20.0096 1.14680   4
   4   3   1 17.2317 1.15641   3
   4   3   1 20.3334 1.14747   3
   4   3   1 18.3436 1.13212   4
  -5  -3  -1 144.050 6.78145   3
  -5  -3  -1 141.325 6.78506   3
  -5  -3  -1 136.275 6.78416   4
   5   3   1 135.743 6.77856   4
   5   3   1 136.699 6.77959   3
   5   3   1 146.031 6.78609   3
  -6  -3  -1 51.7265 2.68420   4
  -6  -3  -1 49.7655 2.68243   3
   6   3   1 51.2870 2.67227   3
   6   3   1 53.2387 2.66419   3
  -7  -3  -1 38.7505 2.16514   4
  -7  -3  -1 39.9411 2.14564   3
   7   3   1 40.1830 2.13722   3
   7   3   1 39.8491 2.14075   3
  -8  -3  -1 64.0611 3.07494   4
  -8  -3  -1 54.2730 3.02485   3
   8   3   1 57.6016 3.02730   3
   8   3   1 59.3319 3.02645   3
  -9  -3  -1 0.86790 0.67178   4
  -9  -3  -1 0.54577 0.58495   3
   9   3   1 0.97712 0.58991   3
   9   3   1 0.89455 0.58215   3
 -10  -3  -1 52.2140 2.93677   4
 -10  -3  -1 53.6033 2.86521   3
 -10  -3  -1 53.8358 2.88741   3
  10   3   1 51.3615 2.85988   3
  10   3   1 53.9632 2.86619   3
 -11  -3  -1 6.60147 0.87973   3
 -11  -3  -1 6.78186 0.89687   3
 -11  -3  -1 7.84064 0.94509   4
  11   3   1 6.16591 0.87731   3
  11   3   1 5.83798 0.83792   3
 -12  -3  -1 0.45731 0.84848   4
 -12  -3  -1 0.81170 0.78316   3
 -12  -3  -1 -0.5234 0.76729   3
 -12  -3  -1 -0.1318 0.80361   4
  12   3   1 0.43306 0.75306   3
  12   3   1 1.49679 0.71860   3
 -13  -3  -1 1.20822 0.84048   3
 -13  -3  -1 0.94232 0.91262   4
 -13  -3  -1 0.08492 0.82236   3
 -13  -3  -1 1.42166 0.92098   4
  13   3   1 2.25153 0.79533   3
  13   3   1 2.78567 0.84252   3
 -14  -3  -1 5.78540 1.02402   3
 -14  -3  -1 5.79023 1.09864   4
  14   3   1 5.55534 1.45847   3
  14   3   1 4.57089 0.97558   3
 -15  -3  -1 4.79888 1.11112   3
 -15  -3  -1 5.22048 1.25906   4
  15   3   1 4.33194 1.02272   3
 -16  -3  -1 1.27370 1.05128   3
 -16  -3  -1 2.55213 1.22475   4
  16   3   1 1.04930 1.00200   3
  16   3   1 4.84412 0.94352   3
  14  -4  -1 0.30945 0.89970   3
  14  -4  -1 -0.7313 0.80945   3
 -14   4   1 0.69970 1.15880   4
 -14   4   1 -0.1990 1.03553   3
  13  -4  -1 5.71214 0.94799   3
  13  -4  -1 4.61370 0.90227   3
 -13   4   1 6.04458 1.25215   4
 -13   4   1 6.73735 1.10131   3
  12  -4  -1 44.2194 2.63694   3
  12  -4  -1 46.1047 2.64290   3
 -12   4   1 44.6094 2.75437   3
 -12   4   1 49.4415 2.93711   4
  11  -4  -1 2.78885 0.72995   3
  11  -4  -1 1.34722 0.71672   3
 -11   4   1 0.57956 0.95535   4
 -11   4   1 1.39657 0.80658   3
 -11   4   1 1.44749 0.73937   3
  10  -4  -1 36.8776 2.09988   3
  10  -4  -1 33.5133 2.08779   3
 -10   4   1 31.6998 2.30977   4
 -10   4   1 32.9844 2.14995   3
 -10   4   1 39.7463 2.13298   3
   9  -4  -1 2.76013 0.66249   3
   9  -4  -1 3.49796 0.67990   3
  -9   4   1 2.99812 0.68594   3
  -9   4   1 2.98106 0.70275   3
  -9   4   1 2.67525 0.89327   4
   8  -4  -1 13.6154 1.16894   3
   8  -4  -1 15.4510 1.18235   3
  -8   4   1 13.6951 1.20902   3
  -8   4   1 14.6253 1.18334   3
  -8   4   1 11.6700 1.36908   4
   7  -4  -1 267.770 12.7195   3
   7  -4  -1 263.550 12.7164   3
  -7   4   1 267.616 12.7220   3
  -7   4   1 266.561 12.7963   4
  -7   4   1 257.093 12.7206   3
   6  -4  -1 20.4257 1.29281   3
   6  -4  -1 21.9975 1.28309   3
  -6   4   1 20.2665 1.29880   3
  -6   4   1 20.7395 1.43664   4
  -6   4   1 21.2542 1.29501   3
   5  -4  -1 170.528 7.84653   3
   5  -4  -1 158.064 7.90793   4
   5  -4  -1 157.362 7.83916   3
  -5   4   1 162.469 7.84775   3
  -5   4   1 161.990 7.84441   3
  -5   4   1 164.502 7.91281   4
   4  -4  -1 38.6362 1.92252   3
   4  -4  -1 37.2167 2.02977   4
   4  -4  -1 36.0345 1.90885   3
  -4   4   1 35.9335 2.02922   4
  -4   4   1 34.8528 1.92196   3
  -4   4   1 34.2766 1.91636   3
   3  -4  -1 88.7344 4.20497   3
   3  -4  -1 72.6099 4.20059   3
  -3   4   1 91.5296 4.21127   3
  -3   4   1 86.8454 4.26829   4
  -3   4   1 91.8526 4.21175   3
   2  -4  -1 475.690 23.1854   3
   2  -4  -1 491.091 23.1887   3
   2  -4  -1 482.921 23.2194   4
  -2   4   1 483.904 23.2198   4
  -2   4   1 488.305 23.1882   3
  -2   4   1 492.107 23.1883   3
   1  -4  -1 32.0326 2.02345   3
   1  -4  -1 42.1774 2.06169   3
   1  -4  -1 41.8301 2.09998   4
  -1   4   1 41.9579 2.11812   4
  -1   4   1 43.4762 2.06374   3
  -1   4   1 44.5411 2.05874   3
   0   4   1 3724.85 181.342   2
   0   4   1 3782.01 181.411   1
  -1  -4  -1 42.3465 2.27116   4
  -1  -4  -1 42.7492 2.23916   3
  -1  -4  -1 44.9579 2.24396   3
   1   4   1 43.2934 2.24872   3
   1   4   1 44.0753 2.24571   3
   1   4   1 51.9700 2.29189   4
  -2  -4  -1 389.864 18.7877   3
  -2  -4  -1 392.486 18.7868   3
  -2  -4  -1 407.145 18.7945   4
   2   4   1 403.598 18.7934   4
   2   4   1 377.878 18.7861   3
   2   4   1 388.123 18.7885   3
  -3  -4  -1 879.218 45.0741   2
  -3  -4  -1 842.571 44.8580   1
   3   4   1 868.901 45.1044   2
   3   4   1 876.660 45.1044   1
  -4  -4  -1 192.500 9.22447   3
  -4  -4  -1 186.094 9.22644   3
  -4  -4  -1 196.449 9.22533   4
   4   4   1 191.615 9.22369   3
   4   4   1 191.882 9.22211   4
  -5  -4  -1 19.7528 1.39132   3
  -5  -4  -1 22.7164 1.37041   3
  -5  -4  -1 24.7100 1.40021   4
   5   4   1 22.8038 1.37169   4
   5   4   1 21.5858 1.38902   3
   5   4   1 22.5262 1.40307   3
  -6  -4  -1 546.550 27.0008   3
  -6  -4  -1 574.085 27.0143   4
  -6  -4  -1 560.019 27.0070   3
   6   4   1 595.563 27.0109   3
   6   4   1 554.558 27.0075   4
   6   4   1 557.812 27.0055   3
  -7  -4  -1 96.7890 4.86545   3
  -7  -4  -1 100.255 4.89059   4
  -7  -4  -1 98.4271 4.87750   3
   7   4   1 99.0092 4.87203   3
   7   4   1 98.7276 4.87491   4
   7   4   1 99.0312 4.87142   3
  -8  -4  -1 2.55407 0.59288   4
  -8  -4  -1 3.11882 0.59881   3
  -8  -4  -1 3.66482 0.59662   3
   8   4   1 3.11772 0.60552   3
   8   4   1 2.63125 0.59159   3
  -9  -4  -1 71.2862 3.63521   4
  -9  -4  -1 70.6669 3.58882   3
  -9  -4  -1 70.4840 3.60067   3
   9   4   1 69.7610 3.59267   3
   9   4   1 68.1465 3.58494   3
 -10  -4  -1 124.596 6.45757   3
 -10  -4  -1 128.509 6.44999   3
 -10  -4  -1 137.230 6.50139   4
  10   4   1 130.418 6.45218   3
  10   4   1 132.341 6.45726   3
 -11  -4  -1 7.24345 0.90184   3
 -11  -4  -1 8.07646 0.91949   3
 -11  -4  -1 6.52852 0.96743   4
  11   4   1 7.11460 0.89490   3
  11   4   1 7.18424 0.90434   3
 -12  -4  -1 12.2941 1.56418   4
 -12  -4  -1 12.3339 1.14382   3
 -12  -4  -1 13.0911 1.43591   3
  12   4   1 15.3139 1.44016   3
  12   4   1 12.0770 1.11069   3
 -13  -4  -1 22.0007 1.88390   4
 -13  -4  -1 19.6975 1.81923   4
 -13  -4  -1 21.2122 1.73203   3
 -13  -4  -1 19.5518 1.71180   3
  13   4   1 19.9291 1.71170   3
  13   4   1 18.6787 1.69500   3
 -14  -4  -1 -0.8017 0.88772   3
 -14  -4  -1 0.09962 0.95261   4
  14   4   1 0.40240 0.82842   3
  14   4   1 0.28960 0.85295   3
 -15  -4  -1 0.60202 1.00723   3
 -15  -4  -1 -0.1063 1.02534   4
  15   4   1 1.76487 0.92709   3
  15   4   1 0.87776 0.95760   3
 -16  -4  -1 13.6977 1.52730   4
 -16  -4  -1 14.5490 1.50941   3
  16   4   1 12.6943 1.37341   3
  14  -5  -1 3.42249 0.95982   3
  14  -5  -1 2.25580 0.88938   3
 -14   5   1 3.11330 1.34291   4
 -14   5   1 3.45611 1.16091   3
  13  -5  -1 12.8938 1.21446   3
  13  -5  -1 14.0384 1.49597   3
 -13   5   1 15.7201 1.45527   3
 -13   5   1 10.9132 1.37304   4
  12  -5  -1 -0.4799 0.75380   3
  12  -5  -1 0.90717 0.78043   3
 -12   5   1 -0.7604 0.88260   3
  11  -5  -1 0.27192 0.69257   3
  11  -5  -1 1.56136 0.74062   3
 -11   5   1 0.73787 0.82582   3
 -11   5   1 -0.0772 0.94300   4
 -11   5   1 1.20005 0.74021   3
  10  -5  -1 2.73997 0.74368   3
  10  -5  -1 3.43970 0.73508   3
 -10   5   1 3.71995 0.96748   4
 -10   5   1 2.17373 0.78978   3
 -10   5   1 2.22223 0.73738   3
   9  -5  -1 1.34213 0.66024   3
   9  -5  -1 1.48831 0.65623   3
  -9   5   1 2.05306 0.86416   4
  -9   5   1 2.62183 0.68216   3
  -9   5   1 2.28124 0.73034   3
   8  -5  -1 7.12730 0.75859   3
   8  -5  -1 7.53140 0.77003   3
  -8   5   1 6.91826 0.92320   4
  -8   5   1 9.17539 1.07144   3
  -8   5   1 8.56160 0.80329   3
   7  -5  -1 24.7754 1.52227   3
   7  -5  -1 25.4692 1.52705   3
  -7   5   1 25.0154 1.71595   4
  -7   5   1 24.0612 1.53957   3
  -7   5   1 24.3318 1.52945   3
   6  -5  -1 0.11778 0.57941   4
   6  -5  -1 0.58002 0.46521   3
   6  -5  -1 -0.5113 0.43914   3
  -6   5   1 -0.2435 0.47661   3
  -6   5   1 -0.1892 0.47296   3
  -6   5   1 0.43563 0.58424   4
   5  -5  -1 35.7396 1.97133   3
   5  -5  -1 37.6109 2.10323   4
   5  -5  -1 36.3523 1.97779   3
  -5   5   1 36.3147 1.98422   3
  -5   5   1 37.3357 1.97964   3
  -5   5   1 39.0387 2.09599   4
   4  -5  -1 801.646 38.5701   3
   4  -5  -1 804.011 38.6232   4
   4  -5  -1 815.150 38.5717   3
  -4   5   1 818.500 38.5737   3
  -4   5   1 818.260 38.5746   3
  -4   5   1 791.072 38.6192   4
   3  -5  -1 35.7343 1.94806   4
   3  -5  -1 33.7775 1.83083   3
   3  -5  -1 33.8122 1.84262   3
  -3   5   1 34.2830 1.84029   3
  -3   5   1 34.6514 1.83298   3
  -3   5   1 34.2062 1.94060   4
   2  -5  -1 659.113 29.5146   4
   2  -5  -1 578.525 29.4685   3
   2  -5  -1 696.416 29.4826   3
  -2   5   1 600.336 29.4742   3
  -2   5   1 593.687 29.4714   3
  -2   5   1 576.575 29.5040   4
   1  -5  -1 132.309 6.12854   3
   1  -5  -1 126.127 6.15956   4
  -1   5   1 124.112 6.12281   3
  -1   5   1 122.313 6.15687   4
  -1   5   1 129.530 6.12853   3
   0  -5  -1 414.957 20.1656   4
   0  -5  -1 425.800 20.1509   3
   0   5   1 427.100 20.1691   4
   0   5   1 420.221 20.1487   3
   0   5   1 420.550 20.1500   3
  -1  -5  -1 90.6789 4.47953   3
  -1  -5  -1 93.9049 4.49949   4
  -1  -5  -1 89.8250 4.47681   3
   1   5   1 97.2515 4.50975   4
   1   5   1 89.6958 4.48032   3
   1   5   1 91.4975 4.47853   3
  -2  -5  -1 499.682 24.1752   3
  -2  -5  -1 512.503 24.1773   3
  -2  -5  -1 514.386 24.1835   4
   2   5   1 515.954 24.1829   4
   2   5   1 497.861 24.1762   3
   2   5   1 496.376 24.1770   3
  -3  -5  -1 7.14527 0.76064   4
  -3  -5  -1 5.37250 0.52947   3
  -3  -5  -1 4.74574 0.51093   3
   3   5   1 5.61834 0.53689   3
   3   5   1 4.60674 0.52566   4
   3   5   1 5.10631 0.53159   3
  -4  -5  -1 103.947 5.08443   4
  -4  -5  -1 103.936 5.07775   3
  -4  -5  -1 102.859 5.08208   3
   4   5   1 104.356 5.08280   3
   4   5   1 104.236 5.07946   3
   4   5   1 104.205 5.07892   4
  -5  -5  -1 64.1578 3.20514   3
  -5  -5  -1 62.8449 3.19869   3
   5   5   1 63.0829 3.21345   3
   5   5   1 63.6963 3.21518   3
   5   5   1 62.8932 3.20412   4
  -6  -5  -1 658.006 31.0632   3
  -6  -5  -1 664.674 31.0616   3
  -6  -5  -1 659.909 31.0656   4
   6   5   1 583.145 31.0517   3
   6   5   1 669.082 31.0651   4
   6   5   1 663.697 31.0642   3
  -7  -5  -1 80.7610 4.04789   3
  -7  -5  -1 82.0255 4.05663   4
  -7  -5  -1 77.0985 4.03175   3
   7   5   1 83.1438 4.04455   4
   7   5   1 80.0221 4.03892   3
   7   5   1 81.4248 4.04556   3
  -8  -5  -1 66.7493 3.34765   3
  -8  -5  -1 65.9566 3.35452   4
  -8  -5  -1 63.1528 3.32784   3
   8   5   1 65.6767 3.33502   3
   8   5   1 64.3446 3.33301   3
   8   5   1 64.1893 3.33157   4
  -9  -5  -1 1.34029 0.66859   4
  -9  -5  -1 1.83931 0.63221   3
  -9  -5  -1 1.46234 0.65412   3
   9   5   1 0.93263 0.63303   3
   9   5   1 1.76941 0.64691   3
 -10  -5  -1 68.8537 3.49665   4
 -10  -5  -1 67.3658 3.45729   3
 -10  -5  -1 63.9588 3.43914   3
  10   5   1 63.0509 3.43690   3
  10   5   1 64.1381 3.44635   3
 -11  -5  -1 24.5527 1.80211   3
 -11  -5  -1 24.6376 1.86856   4
 -11  -5  -1 22.5983 1.77480   3
  11   5   1 24.9535 1.78048   3
  11   5   1 27.0656 1.80951   3
 -12  -5  -1 11.9336 1.16856   4
 -12  -5  -1 10.9126 1.10151   3
 -12  -5  -1 13.0807 1.44615   3
  12   5   1 10.6872 1.09338   3
  12   5   1 11.7323 1.12005   3
 -13  -5  -1 2.03209 0.87082   3
 -13  -5  -1 3.05090 0.88051   3
 -13  -5  -1 2.08465 0.92903   4
  13   5   1 1.34874 0.82970   3
  13   5   1 2.24307 0.85647   3
 -14  -5  -1 5.90379 1.08212   4
 -14  -5  -1 6.47185 1.06290   3
  14   5   1 5.26297 0.97262   3
  14   5   1 6.09647 1.02386   3
 -15  -5  -1 23.0511 2.18534   3
 -15  -5  -1 27.4755 2.21710   4
  15   5   1 23.1664 2.04414   3
  15   5   1 30.4791 2.10884   3
 -16  -5  -1 4.03681 1.19491   4
 -16  -5  -1 3.60540 1.22512   3
  16   5   1 4.47793 1.13064   3
  16   5   1 4.33858 1.03912   3
  13  -6  -1 0.94608 0.88089   3
  13  -6  -1 1.44763 0.83125   3
 -13   6   1 0.91036 0.97818   3
  12  -6  -1 4.86722 0.90479   3
  12  -6  -1 4.28088 0.86639   3
 -12   6   1 4.80631 1.04311   3
  11  -6  -1 31.4004 2.04713   3
  11  -6  -1 30.3687 2.02651   3
 -11   6   1 32.8076 2.15129   3
  10  -6  -1 3.54748 0.73435   3
  10  -6  -1 3.28463 0.77472   3
 -10   6   1 3.94595 0.84067   3
 -10   6   1 2.43245 0.75503   3
 -10   6   1 3.79252 0.99591   4
   9  -6  -1 93.4901 4.57107   3
   9  -6  -1 86.9553 4.57016   3
  -9   6   1 93.1579 4.57856   3
  -9   6   1 89.3099 4.58370   3
  -9   6   1 89.5869 4.74725   4
   8  -6  -1 31.1446 1.87883   3
   8  -6  -1 31.0975 1.87576   3
  -8   6   1 30.6201 1.90660   3
  -8   6   1 31.5163 1.88805   3
  -8   6   1 31.6263 2.08452   4
   7  -6  -1 3.87622 0.63313   3
   7  -6  -1 4.15473 0.62713   3
  -7   6   1 4.80844 0.65163   3
  -7   6   1 2.99990 0.78151   4
  -7   6   1 5.05857 0.68129   3
   6  -6  -1 17.5594 1.37111   4
   6  -6  -1 16.9825 1.18267   3
   6  -6  -1 16.0029 1.20065   3
  -6   6   1 16.2300 1.19942   3
  -6   6   1 15.3961 1.22428   3
  -6   6   1 19.2596 1.39690   4
   5  -6  -1 2.49762 0.51279   3
   5  -6  -1 2.38361 0.60825   4
   5  -6  -1 3.65573 0.51694   3
  -5   6   1 2.05650 0.50421   3
  -5   6   1 1.93363 0.61276   4
  -5   6   1 2.51497 0.52799   3
   4  -6  -1 35.6886 2.08896   4
   4  -6  -1 39.5982 1.98818   3
   4  -6  -1 34.8108 1.98115   3
  -4   6   1 38.3213 1.99210   3
  -4   6   1 36.2493 2.09276   4
  -4   6   1 37.7945 1.98113   3
   3  -6  -1 101.595 4.57872   4
   3  -6  -1 89.8831 4.48863   3
   3  -6  -1 90.1467 4.49767   3
  -3   6   1 89.8410 4.49294   3
  -3   6   1 89.9819 4.49980   3
  -3   6   1 88.4790 4.56622   4
   2  -6  -1 138.660 7.21952   4
   2  -6  -1 153.503 7.18273   3
   2  -6  -1 151.581 7.17048   3
  -2   6   1 146.830 7.17376   3
  -2   6   1 149.516 7.23251   4
  -2   6   1 150.646 7.18009   3
   1  -6  -1 33.9508 2.14177   3
   1  -6  -1 38.0271 2.20127   4
  -1   6   1 44.6920 2.15572   3
  -1   6   1 44.1801 2.22121   4
  -1   6   1 46.1446 2.15348   3
   0  -6  -1 140.130 6.88366   4
   0  -6  -1 144.320 6.86256   3
   0   6   1 143.588 6.89412   4
   0   6   1 142.075 6.85982   3
   0   6   1 140.084 6.86079   3
  -1  -6  -1 813.764 39.6094   3
   1   6   1 846.335 39.6275   4
  -2  -6  -1 43.2595 2.19810   4
  -2  -6  -1 36.3510 2.15210   3
  -2  -6  -1 42.4538 2.16469   3
   2   6   1 42.8557 2.17172   3
   2   6   1 41.8879 2.16301   3
   2   6   1 43.2304 2.20001   4
  -3  -6  -1 37.1496 2.03648   3
  -3  -6  -1 38.0142 2.05377   4
  -3  -6  -1 39.9593 2.02774   3
   3   6   1 35.6920 2.05304   4
   3   6   1 38.4445 2.03824   3
   3   6   1 40.0241 2.04513   3
  -4  -6  -1 562.174 27.3486   3
  -4  -6  -1 547.978 27.3465   3
  -4  -6  -1 644.354 27.3640   4
   4   6   1 570.690 27.3533   4
   4   6   1 556.679 27.3512   3
   4   6   1 551.070 27.3500   3
  -5  -6  -1 36.1826 2.06272   3
  -5  -6  -1 33.2529 2.08862   4
  -5  -6  -1 37.2441 2.04660   3
   5   6   1 37.8759 2.07115   3
   5   6   1 41.6258 2.05970   4
  -6  -6  -1 106.334 5.06090   4
  -6  -6  -1 103.836 5.04690   3
  -6  -6  -1 107.828 5.04792   3
   6   6   1 106.999 5.05747   3
   6   6   1 101.282 5.04078   4
   6   6   1 86.8481 5.03112   3
  -7  -6  -1 88.5298 4.45876   3
  -7  -6  -1 89.1805 4.45463   3
  -7  -6  -1 90.8970 4.46895   4
   7   6   1 88.8066 4.45890   3
   7   6   1 89.8030 4.45556   4
   7   6   1 89.2051 4.45758   3
  -8  -6  -1 3.38973 0.68444   4
  -8  -6  -1 2.82869 0.62837   3
  -8  -6  -1 3.38688 0.64803   3
   8   6   1 3.11916 0.63177   3
   8   6   1 2.54765 0.64147   3
   8   6   1 2.70010 0.59448   4
  -9  -6  -1 6.00600 0.78458   3
  -9  -6  -1 5.54603 0.79772   4
  -9  -6  -1 5.94518 0.79777   3
   9   6   1 5.96627 0.77510   3
   9   6   1 5.64826 0.79481   3
   9   6   1 6.79408 0.78381   4
 -10  -6  -1 197.505 9.80091   3
 -10  -6  -1 203.157 9.81330   4
 -10  -6  -1 200.595 9.79398   3
  10   6   1 201.242 9.79990   3
  10   6   1 201.946 9.79836   3
 -11  -6  -1 30.5424 2.07746   3
 -11  -6  -1 31.8829 2.12909   4
 -11  -6  -1 29.4112 2.06536   3
  11   6   1 35.5182 2.08960   3
  11   6   1 32.3009 2.06727   3
 -12  -6  -1 52.8995 3.13263   3
 -12  -6  -1 58.9621 3.18049   4
 -12  -6  -1 55.2375 3.14201   3
  12   6   1 55.6851 3.11315   3
  12   6   1 56.1515 3.12677   3
 -13  -6  -1 14.2827 1.67550   4
 -13  -6  -1 14.1951 1.59848   3
 -13  -6  -1 15.1814 1.63151   3
  13   6   1 17.9583 1.62606   3
  13   6   1 14.8278 1.62572   3
 -14  -6  -1 6.44477 1.08940   4
 -14  -6  -1 6.35084 1.09123   3
  14   6   1 7.22741 1.04562   3
  14   6   1 7.45082 1.08241   3
 -15  -6  -1 3.07951 1.05367   3
 -15  -6  -1 0.38001 1.09602   4
  15   6   1 1.29099 0.94496   3
  15   6   1 2.47987 1.01533   3
 -16  -6  -1 1.87876 1.14431   3
 -16  -6  -1 3.76548 1.20093   4
  16   6   1 3.78543 1.04488   3
  16   6   1 2.61277 1.10773   3
  13  -7  -1 2.88468 0.84945   3
  13  -7  -1 3.66284 0.95742   3
 -13   7   1 2.42436 1.10046   3
  12  -7  -1 3.20309 0.83377   3
  12  -7  -1 4.89475 0.92717   3
 -12   7   1 4.10033 0.99882   3
  11  -7  -1 6.16811 0.88032   3
  11  -7  -1 8.19977 0.96688   3
 -11   7   1 7.49907 1.02539   3
  10  -7  -1 17.0773 1.49120   3
  10  -7  -1 18.3034 1.51945   3
 -10   7   1 17.9448 1.60574   3
 -10   7   1 18.6792 1.52477   3
 -10   7   1 16.7352 1.79150   4
   9  -7  -1 25.2342 1.64252   3
   9  -7  -1 22.5263 1.60550   3
  -9   7   1 22.6188 1.69412   3
  -9   7   1 20.7092 1.63899   3
  -9   7   1 21.4258 1.89725   4
   8  -7  -1 25.1490 1.72213   3
   8  -7  -1 27.3061 1.71135   3
  -8   7   1 26.6310 1.71140   3
  -8   7   1 27.5104 1.93674   4
  -8   7   1 24.7028 1.72996   3
   7  -7  -1 61.1802 3.11383   3
   7  -7  -1 60.1418 3.25235   4
   7  -7  -1 58.2359 3.11324   3
  -7   7   1 59.4765 3.26515   4
  -7   7   1 57.3368 3.12463   3
  -7   7   1 62.1811 3.12296   3
   6  -7  -1 55.7140 2.74792   3
   6  -7  -1 52.6700 2.87914   4
   6  -7  -1 50.1439 2.74035   3
  -6   7   1 54.8142 2.74743   3
  -6   7   1 49.9150 2.87583   4
  -6   7   1 51.0407 2.75441   3
   5  -7  -1 44.4247 2.42297   4
   5  -7  -1 44.5493 2.29629   3
   5  -7  -1 43.5743 2.29827   3
  -5   7   1 41.8980 2.28738   3
  -5   7   1 42.6287 2.42407   4
  -5   7   1 42.3827 2.30087   3
   4  -7  -1 20.5827 1.40744   4
   4  -7  -1 18.5584 1.26993   3
   4  -7  -1 20.3024 1.25458   3
  -4   7   1 18.9364 1.42574   4
  -4   7   1 20.5752 1.28535   3
  -4   7   1 19.0552 1.25410   3
   3  -7  -1 109.803 5.53435   4
   3  -7  -1 108.949 5.46605   3
   3  -7  -1 117.056 5.48059   3
  -3   7   1 108.573 5.53986   4
  -3   7   1 113.159 5.47035   3
  -3   7   1 115.125 5.48217   3
   2  -7  -1 19.6451 1.43076   4
   2  -7  -1 18.1536 1.34015   3
   2  -7  -1 27.4218 1.29566   3
  -2   7   1 23.9768 1.48155   4
  -2   7   1 18.9047 1.33447   3
  -2   7   1 19.8250 1.31566   3
   1  -7  -1 79.7450 4.08781   3
   1  -7  -1 84.3940 4.13682   4
  -1   7   1 83.4615 4.15476   4
  -1   7   1 83.1684 4.09220   3
  -1   7   1 82.5384 4.08162   3
   0  -7  -1 85.5457 4.36279   4
   0  -7  -1 84.6466 4.32575   3
   0   7   1 87.1393 4.32518   3
   0   7   1 95.3509 4.38764   4
   0   7   1 86.4400 4.32227   3
  -1  -7  -1 40.4791 2.04629   3
  -1  -7  -1 44.8484 2.10589   4
  -1  -7  -1 34.6625 2.03204   3
   1   7   1 34.9150 2.03514   3
   1   7   1 35.8151 2.03388   3
  -2  -7  -1 59.4056 2.99893   4
  -2  -7  -1 55.0631 2.95054   3
  -2  -7  -1 51.3882 2.94901   3
   2   7   1 70.5876 3.02111   4
   2   7   1 55.9029 2.95927   3
   2   7   1 57.2332 2.96442   3
  -3  -7  -1 9.02435 0.97845   3
  -3  -7  -1 10.6706 0.99695   3
   3   7   1 9.42350 1.00573   3
   3   7   1 10.3444 1.02051   3
  -4  -7  -1 38.6315 2.04694   3
  -4  -7  -1 35.0991 2.11536   4
  -4  -7  -1 38.6163 2.05179   3
   4   7   1 37.9813 2.07735   3
   4   7   1 37.3064 2.06366   3
   4   7   1 37.8882 2.08775   4
  -5  -7  -1 5.72137 0.71304   4
  -5  -7  -1 7.26539 0.69230   3
  -5  -7  -1 6.15651 0.70275   3
   5   7   1 10.5980 0.97247   3
   5   7   1 7.70226 0.73171   3
   5   7   1 7.56407 0.73300   4
  -6  -7  -1 2.88405 0.58164   4
  -6  -7  -1 2.02093 0.58434   3
  -6  -7  -1 2.27773 0.57007   3
   6   7   1 2.19480 0.54251   4
   6   7   1 1.20951 0.56139   3
  -7  -7  -1 0.89056 0.57702   3
  -7  -7  -1 0.99481 0.57501   4
  -7  -7  -1 0.78125 0.55152   3
   7   7   1 -0.0584 0.53514   4
   7   7   1 1.30636 0.58294   3
   7   7   1 0.54794 0.57090   3
  -8  -7  -1 3.96878 0.71889   3
  -8  -7  -1 6.01830 0.75372   4
  -8  -7  -1 3.77240 0.67376   3
   8   7   1 4.32408 0.70499   3
   8   7   1 5.09640 0.70142   4
   8   7   1 4.20498 0.71328   3
  -9  -7  -1 15.2807 1.39490   3
  -9  -7  -1 15.7435 1.42811   3
  -9  -7  -1 17.7321 1.47133   4
   9   7   1 17.3501 1.38749   4
   9   7   1 16.5892 1.40151   3
   9   7   1 16.5550 1.42796   3
 -10  -7  -1 35.2532 2.20402   3
 -10  -7  -1 37.0259 2.18224   3
 -10  -7  -1 34.0442 2.21443   4
  10   7   1 35.3663 2.20557   3
  10   7   1 36.4764 2.15912   4
  10   7   1 35.4565 2.18706   3
 -11  -7  -1 2.81544 0.82636   3
 -11  -7  -1 3.36318 0.82345   4
 -11  -7  -1 2.88525 0.83564   3
  11   7   1 3.79647 0.86427   3
  11   7   1 1.94283 0.81739   3
 -12  -7  -1 8.64877 1.05567   3
 -12  -7  -1 9.17004 1.06836   3
 -12  -7  -1 9.38042 1.05691   4
  12   7   1 9.57551 1.08190   3
  12   7   1 7.21605 1.00475   3
 -13  -7  -1 0.88978 0.86907   4
 -13  -7  -1 1.20117 0.89885   3
 -13  -7  -1 1.36674 0.89566   3
  13   7   1 0.44732 0.87594   3
  13   7   1 0.99138 0.84384   3
 -14  -7  -1 1.29325 0.92000   4
 -14  -7  -1 2.72954 0.97994   3
  14   7   1 0.89646 0.96156   3
  14   7   1 1.08414 0.91886   3
 -15  -7  -1 0.32902 1.01598   3
 -15  -7  -1 0.64462 0.99098   4
  15   7   1 1.87094 0.97744   3
  15   7   1 0.78591 0.99628   3
 -16  -7  -1 1.99625 1.04207   4
 -16  -7  -1 1.98039 1.10331   3
  16   7   1 1.38502 0.99277   3
  16   7   1 3.34698 1.18889   3
  13  -8  -1 0.94867 0.82966   3
  13  -8  -1 0.96892 0.94187   3
 -13   8   1 2.51477 1.05402   3
  12  -8  -1 1.91275 0.85217   3
  12  -8  -1 1.82324 0.91960   3
 -12   8   1 0.31020 0.97599   3
  11  -8  -1 1.23780 0.76994   3
  11  -8  -1 2.30467 0.86286   3
 -11   8   1 3.17563 0.95288   3
  10  -8  -1 11.4501 1.07725   3
  10  -8  -1 10.7489 1.02294   3
 -10   8   1 11.2352 1.12313   3
   9  -8  -1 8.34394 0.89254   3
   9  -8  -1 8.25556 0.92510   3
  -9   8   1 7.91824 0.90616   3
  -9   8   1 7.06620 0.94934   3
  -9   8   1 7.10255 1.13879   4
   8  -8  -1 0.15201 0.66945   3
   8  -8  -1 -0.4659 0.64967   3
  -8   8   1 1.07821 0.66881   3
  -8   8   1 1.36286 0.87159   4
  -8   8   1 0.84406 0.73515   3
   7  -8  -1 20.5872 1.66083   4
   7  -8  -1 20.0114 1.46178   3
   7  -8  -1 18.5786 1.47245   3
  -7   8   1 17.5156 1.43433   3
  -7   8   1 22.2963 1.49908   3
  -7   8   1 17.6486 1.67906   4
   6  -8  -1 0.22717 0.57700   3
   6  -8  -1 0.35422 0.69333   4
   6  -8  -1 0.19247 0.58114   3
  -6   8   1 0.58619 0.74124   4
  -6   8   1 0.98293 0.64052   3
  -6   8   1 -0.3109 0.55469   3
   5  -8  -1 4.63396 0.76179   4
   5  -8  -1 6.63400 0.66566   3
   5  -8  -1 4.63714 0.65564   3
  -5   8   1 4.48878 0.64732   3
  -5   8   1 5.54342 0.69673   3
  -5   8   1 4.68826 0.80524   4
   4  -8  -1 4.91578 0.61525   3
   4  -8  -1 4.35575 0.60241   3
   4  -8  -1 4.72824 0.71761   4
  -4   8   1 4.85371 0.63742   3
  -4   8   1 4.92321 0.58919   3
  -4   8   1 5.05390 0.78975   4
   3  -8  -1 82.1778 4.29995   4
   3  -8  -1 85.5187 4.21803   3
   3  -8  -1 88.4465 4.23164   3
  -3   8   1 85.6149 4.23069   3
  -3   8   1 81.1853 4.30411   4
  -3   8   1 88.1873 4.22349   3
   2  -8  -1 6.26974 0.73850   4
   2  -8  -1 6.73459 0.70295   3
   2  -8  -1 9.47669 0.84333   3
  -2   8   1 9.14560 1.05689   4
  -2   8   1 9.75242 0.89021   3
  -2   8   1 7.54721 0.70511   3
   1  -8  -1 215.922 10.2101   3
   1  -8  -1 211.396 10.2442   4
  -1   8   1 206.049 10.2526   4
  -1   8   1 210.331 10.2012   3
  -1   8   1 215.000 10.2084   3
   0  -8  -1 65.7850 3.33842   4
   0  -8  -1 66.9081 3.29451   3
   0  -8  -1 53.4831 3.35438   3
   0   8   1 63.8227 3.29120   3
   0   8   1 68.5098 3.29171   3
   0   8   1 72.4969 3.38359   4
  -1  -8  -1 6.12097 0.62486   3
  -1  -8  -1 5.90579 0.64112   3
  -1  -8  -1 5.20206 0.64549   4
   1   8   1 4.19868 0.77674   4
   1   8   1 5.26280 0.62803   3
   1   8   1 5.26442 0.65022   3
  -2  -8  -1 1271.53 61.3199   3
  -2  -8  -1 1309.99 61.3380   4
   2   8   1 1289.82 61.3401   4
   2   8   1 1269.51 61.3244   3
  -3  -8  -1 0.91064 0.51508   3
   3   8   1 0.33513 0.53008   3
   3   8   1 1.98895 0.61470   4
   3   8   1 1.05847 0.56797   3
  -4  -8  -1 88.5967 4.11525   3
  -4  -8  -1 80.1471 4.12759   4
  -4  -8  -1 78.5045 4.10371   3
   4   8   1 84.2806 4.11922   3
   4   8   1 80.9901 4.11825   3
   4   8   1 80.8016 4.12510   4
  -5  -8  -1 595.561 28.4054   3
  -5  -8  -1 597.486 28.4105   4
  -5  -8  -1 583.861 28.4041   3
   5   8   1 603.038 28.4128   4
   5   8   1 594.693 28.4074   3
   5   8   1 587.313 28.4072   3
  -6  -8  -1 28.8438 1.74410   4
  -6  -8  -1 26.8480 1.71095   3
  -6  -8  -1 27.2214 1.69634   3
   6   8   1 27.2687 1.70834   3
   6   8   1 28.1024 1.71429   4
   6   8   1 31.1145 1.73781   3
  -7  -8  -1 0.71800 0.60724   4
  -7  -8  -1 0.92235 0.60850   3
  -7  -8  -1 1.55275 0.59822   3
   7   8   1 0.37504 0.60920   3
   7   8   1 0.47028 0.59164   4
   7   8   1 2.25376 0.63994   3
  -8  -8  -1 192.474 9.22292   4
  -8  -8  -1 189.661 9.21397   3
  -8  -8  -1 180.733 9.20564   3
   8   8   1 192.116 9.22207   3
   8   8   1 187.061 9.21905   3
   8   8   1 192.673 9.21678   4
  -9  -8  -1 124.799 6.17137   3
  -9  -8  -1 123.501 6.19090   4
  -9  -8  -1 125.326 6.19472   3
   9   8   1 123.186 6.16810   4
   9   8   1 126.731 6.18230   3
   9   8   1 121.670 6.18197   3
 -10  -8  -1 1.86017 0.81278   3
 -10  -8  -1 0.75775 0.74483   3
 -10  -8  -1 0.60927 0.76309   4
  10   8   1 0.97033 0.75986   4
  10   8   1 1.36259 0.76063   3
  10   8   1 0.74447 0.75169   3
 -11  -8  -1 58.8530 3.31865   4
 -11  -8  -1 61.0453 3.32063   3
 -11  -8  -1 58.0178 3.27654   3
  11   8   1 62.5453 3.29743   3
  11   8   1 58.9444 3.28342   3
 -12  -8  -1 130.526 6.66923   3
 -12  -8  -1 134.605 6.68596   4
 -12  -8  -1 127.243 6.66202   3
  12   8   1 132.380 6.66307   3
  12   8   1 137.954 6.67975   3
 -13  -8  -1 4.04452 0.94941   3
 -13  -8  -1 3.96137 0.95736   4
 -13  -8  -1 4.79753 0.97463   3
  13   8   1 4.11716 0.97699   3
  13   8   1 3.17429 0.94560   3
 -14  -8  -1 4.60349 1.07559   4
 -14  -8  -1 6.73075 1.09924   3
  14   8   1 5.65298 1.06995   3
  14   8   1 8.65412 1.12894   3
 -15  -8  -1 5.58391 1.14466   3
 -15  -8  -1 6.18739 1.12968   4
  15   8   1 6.16825 1.10743   3
  12  -9  -1 2.82440 0.87236   3
  12  -9  -1 3.12222 1.00289   3
 -12   9   1 4.32308 1.09856   3
  11  -9  -1 0.38552 0.76164   3
  11  -9  -1 0.26735 0.88127   3
 -11   9   1 0.87777 0.95328   3
  10  -9  -1 14.2682 1.39093   3
  10  -9  -1 11.2462 1.16111   3
 -10   9   1 13.3279 1.21993   3
   9  -9  -1 1.84523 0.77460   3
   9  -9  -1 2.29339 0.74133   3
  -9   9   1 1.08302 0.77390   3
  -9   9   1 2.04165 1.12696   4
  -9   9   1 1.25550 0.82944   3
   8  -9  -1 57.9789 3.07164   3
   8  -9  -1 58.3848 3.28530   4
   8  -9  -1 57.7838 3.11245   3
  -8   9   1 59.2970 3.13750   3
  -8   9   1 57.7267 3.10513   3
  -8   9   1 54.3794 3.31326   4
   7  -9  -1 38.6197 2.39622   4
   7  -9  -1 38.4631 2.21315   3
   7  -9  -1 38.4144 2.21744   3
  -7   9   1 37.5206 2.43179   4
  -7   9   1 38.8145 2.20715   3
  -7   9   1 36.5704 2.25221   3
   6  -9  -1 26.7936 1.89539   4
   6  -9  -1 26.8165 1.66986   3
   6  -9  -1 25.8437 1.67388   3
  -6   9   1 24.7115 1.69330   3
  -6   9   1 24.1067 1.90209   4
  -6   9   1 24.9475 1.66156   3
   5  -9  -1 11.8937 1.35791   4
   5  -9  -1 9.97377 1.14078   3
   5  -9  -1 12.1365 1.13729   3
  -5   9   1 10.1057 1.08013   4
  -5   9   1 11.9147 1.11789   3
  -5   9   1 9.83859 1.17838   3
   4  -9  -1 148.828 7.43456   4
   4  -9  -1 152.087 7.35019   3
   4  -9  -1 154.795 7.35621   3
  -4   9   1 151.589 7.35980   3
  -4   9   1 147.111 7.35134   3
   3  -9  -1 3.01755 0.53555   3
   3  -9  -1 0.23052 0.65522   4
   3  -9  -1 0.20094 0.56843   3
  -3   9   1 1.03215 0.58222   3
  -3   9   1 0.76513 0.68487   4
  -3   9   1 0.90983 0.55206   3
   2  -9  -1 1.49247 0.61434   4
   2  -9  -1 1.90967 0.49883   3
   2  -9  -1 1.42867 0.54147   3
  -2   9   1 0.15799 0.52507   3
  -2   9   1 0.28402 0.51038   3
  -2   9   1 1.43433 0.66254   4
   1  -9  -1 49.1922 2.63786   4
   1  -9  -1 49.8672 2.57711   3
  -1   9   1 47.0806 2.57258   3
  -1   9   1 49.8400 2.56755   3
  -1   9   1 50.2537 2.65938   4
   0  -9  -1 4.53430 0.60515   3
   0  -9  -1 5.91147 0.67934   4
   0  -9  -1 5.78653 0.64095   3
   0   9   1 4.88553 0.61940   3
   0   9   1 4.86335 0.74722   4
   0   9   1 5.00817 0.64445   3
  -1  -9  -1 129.958 6.42584   3
  -1  -9  -1 136.814 6.43364   3
  -1  -9  -1 131.796 6.45821   4
   1   9   1 133.687 6.42927   3
   1   9   1 130.469 6.43365   3
   1   9   1 128.133 6.47694   4
  -2  -9  -1 12.3742 5.13605   1
  -2  -9  -1 10.2046 4.77195   2
   2   9   1 13.2346 5.65602   1
   2   9   1 4.75840 4.63991   2
  -3  -9  -1 1.86752 0.61408   4
  -3  -9  -1 1.85782 0.56297   3
  -3  -9  -1 2.59347 0.56246   3
   3   9   1 2.58622 0.59050   3
   3   9   1 3.17371 0.61220   3
   3   9   1 2.77029 0.65130   4
  -4  -9  -1 195.925 9.57190   4
  -4  -9  -1 197.698 9.55949   3
  -4  -9  -1 200.418 9.56092   3
   4   9   1 197.099 9.56714   3
   4   9   1 194.311 9.56146   3
   4   9   1 199.291 9.57386   4
  -5  -9  -1 1.43699 0.60212   4
  -5  -9  -1 0.29009 0.56417   3
  -5  -9  -1 1.25146 0.55765   3
   5   9   1 -0.0934 0.56062   4
   5   9   1 0.28939 0.58406   3
   5   9   1 0.72180 0.58302   3
  -6  -9  -1 20.4129 1.48631   4
  -6  -9  -1 19.1078 1.42933   3
  -6  -9  -1 20.0085 1.42469   3
   6   9   1 21.1860 1.46926   3
   6   9   1 20.4474 1.44502   4
   6   9   1 20.9963 1.44168   3
  -7  -9  -1 51.4280 2.71781   3
  -7  -9  -1 51.4356 2.75488   4
  -7  -9  -1 49.3186 2.72895   3
   7   9   1 48.9879 2.74681   3
   7   9   1 50.1211 2.72494   4
  -8  -9  -1 33.7449 2.06456   4
  -8  -9  -1 31.3189 2.02825   3
  -8  -9  -1 31.8312 1.98752   3
   8   9   1 31.2228 2.00281   4
   8   9   1 33.9342 2.05571   3
   8   9   1 34.6552 2.05058   3
  -9  -9  -1 0.28977 0.69978   3
  -9  -9  -1 1.25938 0.75100   4
  -9  -9  -1 1.38111 0.75518   3
   9   9   1 0.27135 0.75245   3
   9   9   1 0.08574 0.73198   3
   9   9   1 0.88212 0.69365   4
 -10  -9  -1 19.4349 1.63477   4
 -10  -9  -1 20.2103 1.62172   3
 -10  -9  -1 17.3915 1.55105   3
  10   9   1 17.9873 1.59570   3
  10   9   1 16.8586 1.52987   4
  10   9   1 18.1220 1.60641   3
 -11  -9  -1 2.78960 0.82518   3
 -11  -9  -1 0.98131 0.86165   3
 -11  -9  -1 2.25833 0.85345   4
  11   9   1 1.68156 0.84292   3
  11   9   1 0.29310 0.75414   4
  11   9   1 1.50678 0.85907   3
 -12  -9  -1 9.75120 1.11911   3
 -12  -9  -1 10.0770 1.17738   4
 -12  -9  -1 9.64873 1.12743   3
  12   9   1 9.46295 1.13223   3
  12   9   1 7.67081 1.08245   3
 -13  -9  -1 2.56272 0.96138   3
 -13  -9  -1 2.04010 0.97458   4
 -13  -9  -1 0.62338 0.89861   3
  13   9   1 1.41535 0.96416   3
  13   9   1 1.78430 0.88454   3
 -14  -9  -1 11.5655 1.33988   4
 -14  -9  -1 12.8795 1.32390   3
  14   9   1 15.3365 1.76500   3
  14   9   1 16.2508 1.64888   3
 -15  -9  -1 1.02951 1.05614   3
 -15  -9  -1 0.27409 1.07266   4
  15   9   1 0.52854 1.03781   3
  15   9   1 -0.1847 0.95063   3
  11 -10  -1 0.34814 0.77263   3
  11 -10  -1 -0.5666 0.87986   3
 -11  10   1 -0.3331 0.99377   3
  10 -10  -1 19.0544 1.68297   3
  10 -10  -1 22.8002 1.73055   3
 -10  10   1 20.4541 1.87181   3
   9 -10  -1 17.3443 1.58545   3
   9 -10  -1 18.3104 1.56809   3
  -9  10   1 18.7912 1.69327   3
   8 -10  -1 2.60305 0.93180   4
   8 -10  -1 2.48470 0.75673   3
   8 -10  -1 1.82935 0.78573   3
  -8  10   1 2.14006 0.82626   3
  -8  10   1 0.89846 0.98697   4
  -8  10   1 0.35427 0.75260   3
   7 -10  -1 1.59469 0.88292   4
   7 -10  -1 1.67522 0.71756   3
   7 -10  -1 0.09870 0.71462   3
  -7  10   1 1.67055 0.78799   3
  -7  10   1 1.01292 0.70120   3
  -7  10   1 1.16027 0.93815   4
   6 -10  -1 0.50022 0.66353   3
   6 -10  -1 0.45005 0.80763   4
   6 -10  -1 1.41882 0.68460   3
  -6  10   1 0.26679 0.86036   4
  -6  10   1 1.75252 0.73677   3
  -6  10   1 0.45966 0.64907   3
   5 -10  -1 56.9150 2.96718   4
   5 -10  -1 49.5163 2.79598   3
   5 -10  -1 51.5531 2.80295   3
  -5  10   1 47.9984 2.96642   4
  -5  10   1 53.6679 2.79288   3
  -5  10   1 52.5308 2.82415   3
   4 -10  -1 30.2230 2.03376   4
   4 -10  -1 32.3426 1.90497   3
   4 -10  -1 30.7460 1.87383   3
  -4  10   1 29.9766 1.90278   3
  -4  10   1 30.0503 2.05680   4
  -4  10   1 33.2127 1.87894   3
   3 -10  -1 5.87652 0.69782   3
   3 -10  -1 3.49270 0.74941   4
   3 -10  -1 3.18943 0.68484   3
  -3  10   1 5.09982 0.70019   3
  -3  10   1 3.67652 0.83714   4
  -3  10   1 3.27789 0.65085   3
   2 -10  -1 4.46529 0.67310   3
   2 -10  -1 5.24524 0.76756   4
   2 -10  -1 4.60983 0.62751   3
  -2  10   1 1.98114 0.74527   4
  -2  10   1 3.65407 0.67264   3
  -2  10   1 4.49252 0.63384   3
   1 -10  -1 76.0176 3.85851   4
   1 -10  -1 74.3812 3.79931   3
  -1  10   1 76.1002 3.79075   3
  -1  10   1 74.5322 3.79242   3
  -1  10   1 74.5297 3.88577   4
   0 -10  -1 228.084 10.8202   3
   0 -10  -1 216.135 10.8113   3
   0 -10  -1 226.867 10.8576   4
   0  10   1 231.377 10.8232   3
   0  10   1 224.766 10.8193   3
   0  10   1 216.907 10.8629   4
  -1 -10  -1 3.29125 0.58033   3
  -1 -10  -1 3.98054 0.59925   3
  -1 -10  -1 1.92714 0.62340   4
   1  10   1 3.19590 0.59746   3
   1  10   1 2.41952 0.68989   4
   1  10   1 2.52649 0.58634   3
  -2 -10  -1 1.53243 0.60588   4
  -2 -10  -1 2.05851 0.58020   3
  -2 -10  -1 1.44740 0.56036   3
   2  10   1 0.49087 0.58189   3
   2  10   1 0.11762 0.63038   4
   2  10   1 1.93019 0.57994   3
  -3 -10  -1 6.79342 0.76800   3
  -3 -10  -1 10.1366 1.13329   4
  -3 -10  -1 11.1723 1.01708   3
   3  10   1 8.66365 1.03133   3
   3  10   1 9.02983 1.14094   4
   3  10   1 6.96095 0.76103   3
  -4 -10  -1 238.585 11.8282   3
  -4 -10  -1 246.261 11.8467   4
  -4 -10  -1 248.738 11.8377   3
   4  10   1 239.756 11.8358   3
   4  10   1 245.004 11.8431   3
   4  10   1 251.604 11.8547   4
  -5 -10  -1 4.20459 0.68702   3
  -5 -10  -1 4.48209 0.73044   4
  -5 -10  -1 4.12632 0.67405   3
   5  10   1 4.51450 0.72680   3
   5  10   1 3.09048 0.68187   3
   5  10   1 5.04733 0.71535   4
  -6 -10  -1 188.609 9.07026   4
  -6 -10  -1 181.508 9.05375   3
  -6 -10  -1 187.723 9.06067   3
   6  10   1 186.257 9.06560   3
   6  10   1 186.829 9.06496   4
   6  10   1 184.532 9.07378   3
  -7 -10  -1 212.107 10.2243   4
  -7 -10  -1 208.505 10.2212   3
  -7 -10  -1 211.284 10.2157   3
   7  10   1 208.806 10.2190   4
   7  10   1 209.219 10.2262   3
  -8 -10  -1 2.12053 0.77203   3
  -8 -10  -1 2.58461 0.75955   3
  -8 -10  -1 3.22139 0.85216   4
   8  10   1 1.02223 0.75958   3
   8  10   1 0.59737 0.69076   4
   8  10   1 1.50897 0.77410   3
  -9 -10  -1 123.016 5.95663   3
  -9 -10  -1 119.218 5.95508   4
  -9 -10  -1 116.450 5.93291   3
   9  10   1 114.004 5.94760   3
   9  10   1 116.153 5.92984   4
   9  10   1 120.969 5.94855   3
 -10 -10  -1 7.13091 0.98145   4
 -10 -10  -1 9.76408 1.04950   3
 -10 -10  -1 8.22045 0.95474   3
  10  10   1 9.49197 1.05185   3
  10  10   1 12.9274 1.42092   3
  10  10   1 6.71422 0.92628   4
 -11 -10  -1 10.5673 1.10330   4
 -11 -10  -1 10.6703 1.14967   3
 -11 -10  -1 8.70476 1.05545   3
  11  10   1 11.2835 1.10562   4
  11  10   1 10.1265 1.13045   3
  11  10   1 10.7866 1.16466   3
 -12 -10  -1 1.98690 0.89343   3
 -12 -10  -1 1.97911 0.94600   3
 -12 -10  -1 1.66005 0.91040   4
  12  10   1 2.87671 0.89697   4
  12  10   1 1.46297 0.89524   3
  12  10   1 1.18012 0.90772   3
 -13 -10  -1 19.4983 1.79744   3
 -13 -10  -1 18.1860 1.84483   4
 -13 -10  -1 18.8902 1.80871   3
  13  10   1 20.8102 1.83031   3
  13  10   1 18.9840 1.76467   3
 -14 -10  -1 -0.6936 0.94329   3
 -14 -10  -1 0.71332 0.96629   4
  14  10   1 0.50303 1.04752   3
  14  10   1 0.25626 0.91246   3
 -15 -10  -1 15.5638 1.81790   4
 -15 -10  -1 13.6045 1.47098   3
  15  10   1 17.5373 1.90379   3
  15  10   1 12.7023 1.39795   3
  11 -11  -1 10.9315 1.11101   3
  11 -11  -1 11.6480 1.29227   3
 -11  11   1 11.6496 1.29923   3
  10 -11  -1 1.19418 0.81774   3
  10 -11  -1 -0.0324 0.93233   3
 -10  11   1 0.12307 0.93573   3
   9 -11  -1 9.60588 1.18034   3
   9 -11  -1 15.1277 1.45950   3
  -9  11   1 10.8596 1.20440   3
   8 -11  -1 -0.0495 0.92387   4
   8 -11  -1 -0.8759 0.72739   3
   8 -11  -1 0.25831 0.80127   3
  -8  11   1 -0.6980 0.83066   3
   7 -11  -1 11.3837 1.04431   3
   7 -11  -1 10.1698 1.20930   4
   7 -11  -1 10.0297 1.00419   3
  -7  11   1 10.2627 1.06088   3
  -7  11   1 11.2786 1.30661   3
  -7  11   1 9.27854 1.23908   4
   6 -11  -1 15.9255 1.66268   4
   6 -11  -1 16.5157 1.44632   3
   6 -11  -1 16.3526 1.39105   3
  -6  11   1 12.7296 1.66746   4
  -6  11   1 16.2611 1.40041   3
  -6  11   1 14.6311 1.46599   3
   5 -11  -1 9.63888 0.93861   3
   5 -11  -1 9.26391 0.93582   3
   5 -11  -1 10.5543 1.12284   4
  -5  11   1 9.39172 0.91584   3
  -5  11   1 7.84171 0.97193   3
  -5  11   1 10.4190 1.21129   4
   4 -11  -1 27.0237 1.76294   3
   4 -11  -1 28.5679 1.79606   3
   4 -11  -1 27.9543 1.96919   4
  -4  11   1 24.8696 1.75366   3
  -4  11   1 25.9719 1.81237   3
  -4  11   1 28.4416 2.00239   4
   3 -11  -1 67.7455 3.68996   3
   3 -11  -1 71.8203 3.79556   4
   3 -11  -1 73.9118 3.70960   3
  -3  11   1 71.0712 3.68539   3
  -3  11   1 75.4867 3.71391   3
  -3  11   1 70.0577 3.83771   4
   2 -11  -1 9.72742 1.00378   3
   2 -11  -1 2.94169 0.72672   3
  -2  11   1 2.51391 0.73206   3
  -2  11   1 3.15092 0.69622   3
   1 -11  -1 0.46361 0.63187   3
   1 -11  -1 0.30611 0.68036   4
  -1  11   1 0.47989 0.62582   3
  -1  11   1 0.57024 0.59601   3
  -1  11   1 1.67354 0.78453   4
   0 -11  -1 3.50112 0.65993   3
   0 -11  -1 4.26642 0.69570   3
   0 -11  -1 4.98982 0.73541   4
   0  11   1 3.35896 0.66299   3
   0  11   1 3.61560 0.68398   3
  -1 -11  -1 137.944 6.70020   3
  -1 -11  -1 133.615 6.68589   3
  -1 -11  -1 137.505 6.73164   4
   1  11   1 137.653 6.69724   3
   1  11   1 135.699 6.69918   3
   1  11   1 136.574 6.76178   4
  -2 -11  -1 6.07920 0.72075   3
  -2 -11  -1 5.51795 0.71910   3
  -2 -11  -1 4.02947 0.77505   4
   2  11   1 4.45707 0.77310   4
   2  11   1 5.07756 0.68854   3
   2  11   1 4.25716 0.71429   3
  -3 -11  -1 40.6831 2.22844   3
  -3 -11  -1 42.7522 2.29715   4
   3  11   1 36.2253 2.29898   4
   3  11   1 38.8919 2.23451   3
  -4 -11  -1 39.9718 2.26900   3
  -4 -11  -1 40.3162 2.27173   3
  -4 -11  -1 41.3127 2.34084   4
   4  11   1 40.9291 2.28096   3
   4  11   1 40.9935 2.33621   4
   4  11   1 38.8381 2.29268   3
  -5 -11  -1 3.08814 0.67611   3
  -5 -11  -1 2.37587 0.67714   3
  -5 -11  -1 1.48259 0.73112   4
   5  11   1 2.36052 0.70382   4
   5  11   1 3.77910 0.74816   3
   5  11   1 2.91400 0.71704   3
  -6 -11  -1 1.63841 5.88921   1
  -6 -11  -1 10.9849 6.50206   2
   6  11   1 8.73493 6.77512   2
   6  11   1 9.30755 6.43180   1
  -7 -11  -1 3.75345 0.80250   3
  -7 -11  -1 3.18675 0.78904   3
   7  11   1 2.50572 0.81915   3
   7  11   1 1.93068 0.74901   4
   7  11   1 3.35565 0.84922   3
  -8 -11  -1 0.60989 0.79864   3
  -8 -11  -1 -0.2156 0.81949   4
  -8 -11  -1 -0.2184 0.73519   3
   8  11   1 0.51417 0.78229   4
   8  11   1 -0.0101 0.81334   3
  -9 -11  -1 1.68483 0.81335   3
  -9 -11  -1 1.93277 0.83265   4
  -9 -11  -1 2.12159 0.86553   3
   9  11   1 2.77012 0.76371   4
   9  11   1 3.06896 0.88419   3
 -10 -11  -1 -0.4034 0.85660   4
 -10 -11  -1 -0.2604 0.82938   3
 -10 -11  -1 0.00484 0.78231   3
  10  11   1 0.33118 0.87249   3
  10  11   1 -0.6545 0.72495   4
  10  11   1 -0.8728 0.81572   3
 -11 -11  -1 -0.4601 0.82054   3
 -11 -11  -1 0.65965 0.89272   3
 -11 -11  -1 -0.0009 0.85201   4
  11  11   1 1.13688 0.90753   3
  11  11   1 0.82585 0.78629   4
  11  11   1 -0.2897 0.84843   3
 -12 -11  -1 11.9967 1.26780   3
 -12 -11  -1 14.2368 1.61352   3
 -12 -11  -1 13.7458 1.35038   4
  12  11   1 14.8704 1.68902   3
  12  11   1 14.4532 1.63964   3
  12  11   1 12.6457 1.53266   4
 -13 -11  -1 0.06089 0.98951   3
 -13 -11  -1 -0.3062 0.94445   3
 -13 -11  -1 0.68817 0.92200   4
  13  11   1 -0.5828 0.97833   3
  13  11   1 0.02919 0.92760   3
 -14 -11  -1 3.44240 1.05948   4
 -14 -11  -1 1.60600 1.07908   3
  14  11   1 -0.3212 0.92766   3
  14  11   1 1.38507 1.08273   3
 -15 -11  -1 0.52163 1.03680   3
 -15 -11  -1 0.18489 0.99629   4
  15  11   1 -0.4668 0.97107   3
  15  11   1 -1.0887 1.09289   3
  10 -12  -1 2.04964 0.96009   3
  10 -12  -1 1.14430 0.84310   3
 -10  12   1 1.05441 1.05163   3
   9 -12  -1 6.92875 1.02093   3
   9 -12  -1 4.77785 0.91133   3
  -9  12   1 5.84128 1.08542   3
   8 -12  -1 31.5328 2.06710   3
   8 -12  -1 29.0253 2.13371   3
   8 -12  -1 31.9676 2.31040   4
  -8  12   1 30.9970 2.18596   3
   7 -12  -1 0.98831 0.82188   3
   7 -12  -1 1.12842 0.77218   3
   7 -12  -1 -0.0142 0.87847   4
  -7  12   1 -0.7696 0.84013   3
   6 -12  -1 3.36838 0.78049   3
   6 -12  -1 2.79262 0.83999   3
   6 -12  -1 1.27611 0.93360   4
  -6  12   1 1.87289 0.87830   3
  -6  12   1 3.06963 1.08173   4
  -6  12   1 1.21561 0.82454   3
   5 -12  -1 103.511 5.08080   4
   5 -12  -1 101.434 4.93837   3
   5 -12  -1 93.2591 4.94377   3
  -5  12   1 94.8101 5.09066   4
  -5  12   1 99.0803 4.95971   3
  -5  12   1 93.0075 4.93692   3
   4 -12  -1 34.7884 2.27794   4
   4 -12  -1 32.5564 2.12779   3
   4 -12  -1 34.4645 2.10973   3
  -4  12   1 36.7380 2.11498   3
  -4  12   1 35.1480 2.16325   3
  -4  12   1 32.3612 2.35393   4
   3 -12  -1 0.65934 0.75071   3
   3 -12  -1 0.05569 0.70846   3
   3 -12  -1 0.13272 0.80924   4
  -3  12   1 0.83628 0.96378   4
  -3  12   1 1.05578 0.74360   3
  -3  12   1 0.73370 0.76514   3
   2 -12  -1 18.1781 1.29876   3
   2 -12  -1 11.7089 1.35127   3
   2 -12  -1 14.7071 1.51967   4
  -2  12   1 11.1127 1.32191   3
  -2  12   1 13.4685 1.29786   4
  -2  12   1 12.4688 1.38674   3
   1 -12  -1 11.4181 1.24713   3
   1 -12  -1 8.80866 1.01412   4
  -1  12   1 10.2547 1.21702   3
  -1  12   1 9.88559 1.05121   4
  -1  12   1 11.4194 1.24353   3
   0 -12  -1 74.2076 3.78041   3
   0 -12  -1 73.6393 3.79031   3
   0 -12  -1 73.7964 3.86605   4
   0  12   1 72.0759 3.91293   4
   0  12   1 75.4586 3.78714   3
   0  12   1 71.7464 3.79306   3
  -1 -12  -1 86.8704 4.45967   4
  -1 -12  -1 87.7522 4.40154   3
  -1 -12  -1 86.7201 4.41022   3
   1  12   1 86.3389 4.50428   4
   1  12   1 86.2122 4.41624   3
   1  12   1 87.8675 4.41271   3
  -2 -12  -1 17.7863 1.43878   3
  -2 -12  -1 17.0491 1.41603   3
  -2 -12  -1 20.0994 1.53109   4
   2  12   1 18.1521 1.44774   3
   2  12   1 19.2322 1.49578   3
   2  12   1 17.5124 1.62859   4
  -3 -12  -1 33.4392 2.07068   4
  -3 -12  -1 30.9688 1.98201   3
  -3 -12  -1 33.0475 1.98254   3
   3  12   1 32.2625 1.99796   3
   3  12   1 32.7824 2.08835   4
   3  12   1 32.9978 2.01515   3
  -4 -12  -1 2.63556 0.71980   3
  -4 -12  -1 3.71305 0.74971   3
  -4 -12  -1 4.12288 0.81549   4
   4  12   1 4.52153 0.80002   3
   4  12   1 4.73054 0.78986   3
   4  12   1 4.41291 0.86629   4
  -5 -12  -1 5.11487 0.77656   3
  -5 -12  -1 1.66432 0.73212   3
   5  12   1 2.25256 0.78910   3
  -6 -12  -1 0.46454 0.79861   4
  -6 -12  -1 1.46573 0.76315   3
  -6 -12  -1 1.28922 0.76674   3
   6  12   1 1.10904 0.81993   3
   6  12   1 0.37131 0.74879   4
   6  12   1 0.53080 0.80263   3
  -7 -12  -1 467.161 22.3088   3
  -7 -12  -1 469.328 22.3199   3
  -7 -12  -1 452.733 22.3120   4
   7  12   1 458.891 22.3121   4
   7  12   1 463.103 22.3223   3
   7  12   1 471.262 22.3349   3
  -8 -12  -1 30.2290 2.18255   4
  -8 -12  -1 34.7560 2.15246   3
  -8 -12  -1 32.8714 2.16591   3
   8  12   1 35.8511 2.20548   3
   8  12   1 29.5245 2.12877   4
  -9 -12  -1 7.80283 1.04321   3
  -9 -12  -1 7.15323 0.96976   3
  -9 -12  -1 6.21417 0.98341   4
   9  12   1 8.36500 1.08825   3
   9  12   1 5.90722 0.99134   3
   9  12   1 4.94350 0.89908   4
 -10 -12  -1 1.15445 0.82950   3
 -10 -12  -1 0.16375 0.88384   3
 -10 -12  -1 0.94960 0.85635   4
  10  12   1 -0.1581 0.91580   3
  10  12   1 0.81754 0.87762   3
  10  12   1 0.87524 0.79868   4
 -11 -12  -1 1.01939 0.88245   4
 -11 -12  -1 -0.0626 0.87256   3
 -11 -12  -1 -1.0353 0.89285   3
  11  12   1 0.21332 0.85874   4
  11  12   1 0.39503 0.92092   3
  11  12   1 -1.1589 0.92127   3
 -12 -12  -1 -0.8995 0.95728   3
 -12 -12  -1 -0.9063 0.89704   4
 -12 -12  -1 -1.5370 0.88657   3
  12  12   1 -0.0851 0.84053   4
  12  12   1 -0.0055 0.94278   3
  12  12   1 -0.7715 0.98795   3
 -13 -12  -1 10.3061 1.19673   4
 -13 -12  -1 6.77416 1.19731   3
 -13 -12  -1 7.92685 1.19377   3
  13  12   1 9.70461 1.28789   3
  13  12   1 8.26539 1.20157   3
 -14 -12  -1 4.48000 1.17641   4
 -14 -12  -1 4.25256 1.08852   3
  14  12   1 3.44275 1.09535   3
  14  12   1 2.74195 1.14238   3
   9 -13  -1 10.5468 1.21972   3
   9 -13  -1 9.53812 1.10221   3
  -9  13   1 10.9726 1.27121   3
   8 -13  -1 10.2120 1.06707   3
   8 -13  -1 7.93323 1.29912   4
   8 -13  -1 10.3769 1.20112   3
  -8  13   1 8.83873 1.17614   3
   7 -13  -1 13.5641 1.46059   4
   7 -13  -1 12.0346 1.14581   3
   7 -13  -1 14.7784 1.54562   3
  -7  13   1 12.3883 1.24981   3
   6 -13  -1 14.7220 1.72541   4
   6 -13  -1 11.5500 1.17621   3
   6 -13  -1 10.1098 1.08483   3
  -6  13   1 12.6268 1.19411   3
   5 -13  -1 45.3574 2.64041   3
   5 -13  -1 43.7348 2.62556   3
   5 -13  -1 45.4600 2.81261   4
  -5  13   1 47.3825 2.62092   3
  -5  13   1 43.5181 2.66029   3
  -5  13   1 45.1190 2.84866   4
   4 -13  -1 3.95288 0.84219   3
   4 -13  -1 4.22817 0.85739   3
   4 -13  -1 4.83294 1.02982   4
  -4  13   1 2.14200 0.89269   3
  -4  13   1 5.16783 1.07894   4
  -4  13   1 5.51339 0.88478   3
   3 -13  -1 24.3996 1.76996   3
   3 -13  -1 27.0057 1.97378   4
   3 -13  -1 23.3612 1.76019   3
  -3  13   1 24.1857 1.80944   3
  -3  13   1 25.1437 1.99983   4
  -3  13   1 21.8090 1.71743   3
   2 -13  -1 37.4648 2.44474   4
   2 -13  -1 41.4648 2.33266   3
   2 -13  -1 40.2457 2.26697   3
  -2  13   1 35.7145 2.50398   4
  -2  13   1 40.6970 2.35355   3
  -2  13   1 37.3385 2.31838   3
   1 -13  -1 24.4840 1.79278   3
   1 -13  -1 28.0461 1.88302   4
  -1  13   1 25.4266 1.74145   3
  -1  13   1 26.6705 2.03700   4
  -1  13   1 20.4715 1.78396   3
   0 -13  -1 3.96441 0.82884   3
   0 -13  -1 4.39653 0.77444   3
   0 -13  -1 3.93589 0.84210   4
   0  13   1 2.81674 0.81232   3
   0  13   1 4.25711 0.80108   3
   0  13   1 3.99644 0.99073   4
  -1 -13  -1 77.7491 3.89945   3
  -1 -13  -1 75.7557 3.95363   4
  -1 -13  -1 72.8368 3.88026   3
   1  13   1 76.9949 3.90858   3
   1  13   1 70.3172 3.99859   4
   1  13   1 75.5160 3.90079   3
  -2 -13  -1 38.2469 2.32224   3
  -2 -13  -1 40.9252 2.34525   3
  -2 -13  -1 37.4782 2.38528   4
   2  13   1 40.2528 2.37834   3
   2  13   1 42.2541 2.35431   3
   2  13   1 39.7559 2.48220   4
  -3 -13  -1 12.8151 1.43850   4
  -3 -13  -1 12.3334 1.31795   3
  -3 -13  -1 12.4991 1.32713   3
   3  13   1 13.6637 1.35881   3
   3  13   1 12.3943 1.41360   3
   3  13   1 12.0214 1.48567   4
  -4 -13  -1 13.0809 1.33205   3
  -4 -13  -1 14.0739 1.45344   4
  -4 -13  -1 12.2971 1.09948   3
   4  13   1 10.6844 1.12030   4
   4  13   1 11.4575 1.38446   3
   4  13   1 11.5929 1.39163   3
  -5 -13  -1 45.1010 2.64375   4
  -5 -13  -1 44.1540 2.58190   3
  -5 -13  -1 45.1285 2.58030   3
   5  13   1 46.7775 2.63075   3
   5  13   1 41.1630 2.64553   4
   5  13   1 46.3234 2.62963   3
  -6 -13  -1 7.98569 0.99453   3
  -6 -13  -1 12.4712 1.44116   4
  -6 -13  -1 7.87187 0.98792   3
   6  13   1 9.68786 1.02868   3
   6  13   1 8.06767 1.01382   3
   6  13   1 7.75450 0.98221   4
  -7 -13  -1 3.41327 0.96623   4
  -7 -13  -1 3.86012 0.87347   3
  -7 -13  -1 3.98521 0.86637   3
  -8 -13  -1 8.89386 1.09500   3
  -8 -13  -1 10.3894 1.18458   4
  -8 -13  -1 8.83022 1.07084   3
   8  13   1 11.7038 1.45578   4
   8  13   1 12.1908 1.21446   3
  -9 -13  -1 1.51827 0.88316   3
  -9 -13  -1 1.33855 0.89048   4
  -9 -13  -1 0.43549 0.87566   3
   9  13   1 1.18875 0.90892   3
   9  13   1 0.71358 0.89011   3
   9  13   1 1.52193 0.77318   4
 -10 -13  -1 1.39556 0.94892   3
 -10 -13  -1 0.74700 0.90257   3
 -10 -13  -1 1.41551 1.00640   4
  10  13   1 1.91416 0.97040   3
  10  13   1 1.30405 0.96219   3
  10  13   1 0.50192 0.78732   4
 -11 -13  -1 8.17423 1.12110   3
 -11 -13  -1 8.46810 1.16074   3
 -11 -13  -1 7.24984 1.17952   4
  11  13   1 6.45134 1.06085   4
  11  13   1 6.77866 1.17944   3
  11  13   1 3.82033 1.05828   3
 -12 -13  -1 10.7338 1.26628   3
 -12 -13  -1 9.39475 1.21176   4
 -12 -13  -1 12.0553 1.30717   3
  12  13   1 10.3350 1.75889   4
  12  13   1 12.0461 1.37191   3
  12  13   1 12.2803 1.33436   3
 -13 -13  -1 1.25545 1.04294   3
 -13 -13  -1 0.51950 0.97637   4
 -13 -13  -1 -0.5810 0.99933   3
  13  13   1 -0.0851 1.09649   3
  13  13   1 0.88442 1.03310   3
 -14 -13  -1 11.4948 1.48560   4
 -14 -13  -1 14.9191 1.50816   3
  14  13   1 15.0050 1.49410   3
  14  13   1 13.7132 1.53228   3
   9 -14  -1 1.22944 1.01650   3
   9 -14  -1 0.58491 1.14396   4
   9 -14  -1 1.12705 0.85142   3
  -9  14   1 1.08508 1.07504   3
   8 -14  -1 -1.5404 0.84500   3
   8 -14  -1 -0.2401 0.94933   3
   8 -14  -1 0.12235 1.00110   4
  -8  14   1 0.53775 1.02474   3
   7 -14  -1 1.46566 0.84087   3
   7 -14  -1 -0.1976 0.89814   3
   7 -14  -1 0.89184 1.01669   4
  -7  14   1 1.50097 0.98672   3
   6 -14  -1 0.64866 0.81485   3
   6 -14  -1 0.78496 1.00439   4
   6 -14  -1 1.30507 0.89617   3
  -6  14   1 0.45955 0.93120   3
   5 -14  -1 1.00836 0.99148   4
   5 -14  -1 2.56882 0.87391   3
   5 -14  -1 1.80959 0.90154   3
  -5  14   1 2.13292 0.94812   3
   4 -14  -1 -0.6649 0.90442   4
   4 -14  -1 1.12482 0.85363   3
   4 -14  -1 -0.6036 0.79159   3
  -4  14   1 0.89284 0.79987   3
  -4  14   1 -0.4806 0.98453   4
  -4  14   1 -0.2316 0.87278   3
   3 -14  -1 1.52785 0.91602   4
   3 -14  -1 3.12379 0.83232   3
   3 -14  -1 2.01392 0.82118   3
  -3  14   1 2.18899 0.99919   4
  -3  14   1 0.84847 0.85519   3
  -3  14   1 2.41840 0.86663   3
   2 -14  -1 5.28053 0.79697   3
   2 -14  -1 2.72808 0.84496   3
   2 -14  -1 1.32392 0.88703   4
  -2  14   1 1.28783 0.94766   4
  -2  14   1 0.25806 0.83506   3
  -2  14   1 0.58350 0.81938   3
   1 -14  -1 26.7977 1.96874   4
   1 -14  -1 25.1059 1.86725   3
  -1  14   1 25.3412 1.83632   3
  -1  14   1 28.0804 1.89466   3
  -1  14   1 25.7576 2.09316   4
   0 -14  -1 2.18013 0.84963   4
   0 -14  -1 2.63769 0.79539   3
   0 -14  -1 2.49032 0.82492   3
   0  14   1 1.37678 0.99669   4
   0  14   1 3.02165 0.82021   3
   0  14   1 2.02979 0.85142   3
  -1 -14  -1 1.62745 0.81520   3
  -1 -14  -1 1.03082 0.76419   3
  -1 -14  -1 2.47603 0.88156   4
   1  14   1 0.61654 0.81326   3
   1  14   1 0.58210 0.79846   3
   1  14   1 0.38213 0.98739   4
  -2 -14  -1 43.9146 2.64363   4
  -2 -14  -1 45.8626 2.59656   3
  -2 -14  -1 45.4006 2.58106   3
   2  14   1 45.7266 2.60539   3
   2  14   1 43.2686 2.61605   3
   2  14   1 42.8046 2.73623   4
  -3 -14  -1 1.86585 0.85273   4
  -3 -14  -1 2.80043 0.81818   3
  -3 -14  -1 2.57392 0.79893   3
   3  14   1 1.65798 0.88140   4
   3  14   1 2.25879 0.89065   3
   3  14   1 3.07636 0.84885   3
  -4 -14  -1 30.4048 2.02445   3
  -4 -14  -1 30.7305 2.10057   4
  -4 -14  -1 28.9143 2.02048   3
   4  14   1 29.0244 2.05878   3
   4  14   1 29.6119 2.13780   4
   4  14   1 31.8733 2.06148   3
  -5 -14  -1 8.54615 0.98043   3
  -5 -14  -1 6.86480 0.98932   4
  -5 -14  -1 7.38093 0.97725   3
   5  14   1 4.82955 0.97585   3
   5  14   1 6.64373 0.97796   3
   5  14   1 6.06545 0.95693   4
  -6 -14  -1 15.3713 1.56443   3
  -6 -14  -1 15.4032 1.52470   3
  -6 -14  -1 12.7406 1.61756   4
   6  14   1 16.6177 1.62429   3
   6  14   1 14.2116 1.59489   4
   6  14   1 15.6827 1.60419   3
  -7 -14  -1 6.97897 0.96961   3
  -7 -14  -1 5.35411 0.97196   3
  -7 -14  -1 4.01326 0.96041   4
   7  14   1 3.55255 0.99475   3
   7  14   1 3.99817 0.97892   3
   7  14   1 4.18574 0.95102   4
  -8 -14  -1 24.0634 1.85175   3
  -8 -14  -1 23.2576 1.87791   3
  -8 -14  -1 20.8637 1.92076   4
   8  14   1 22.1025 1.83919   4
   8  14   1 23.6102 1.94826   3
  -9 -14  -1 18.6222 1.88368   3
  -9 -14  -1 20.9341 1.81788   3
  -9 -14  -1 21.6077 1.88388   4
   9  14   1 16.1719 1.74922   4
   9  14   1 20.4087 1.93548   3
 -10 -14  -1 9.40237 1.22453   4
 -10 -14  -1 8.16135 1.19954   3
 -10 -14  -1 9.86581 1.20513   3
  10  14   1 6.22862 1.09422   4
  10  14   1 9.01347 1.23140   3
  10  14   1 9.64934 1.25299   3
 -11 -14  -1 3.74340 1.03242   3
 -11 -14  -1 3.53941 1.07661   3
 -11 -14  -1 5.15971 1.16664   4
  11  14   1 6.33214 1.17684   3
  11  14   1 6.09677 1.18496   3
  11  14   1 2.20663 0.97601   4
 -12 -14  -1 4.98612 1.13799   3
 -12 -14  -1 2.53667 1.05099   4
 -12 -14  -1 3.78463 1.11511   3
  12  14   1 4.15052 1.09573   3
  12  14   1 3.38232 1.14148   3
 -13 -14  -1 -0.3005 1.01217   3
 -13 -14  -1 0.69096 1.02322   4
 -13 -14  -1 1.67810 1.14500   3
  13  14   1 1.12084 1.06344   3
  13  14   1 2.84035 1.16321   3
   8 -15  -1 4.18898 1.16993   4
   8 -15  -1 5.49683 1.10368   3
   8 -15  -1 4.75451 0.99014   3
  -8  15   1 4.88162 1.17874   3
   7 -15  -1 3.24181 1.14773   4
   7 -15  -1 3.14320 1.04412   3
   7 -15  -1 3.02937 0.92814   3
  -7  15   1 3.77817 1.07890   3
   6 -15  -1 10.5342 1.21761   3
   6 -15  -1 10.9788 1.39933   4
   6 -15  -1 14.3792 1.52698   3
  -6  15   1 9.83651 1.23671   3
   5 -15  -1 3.67184 1.09698   4
   5 -15  -1 3.31215 0.89435   3
   5 -15  -1 3.42233 1.01097   3
  -5  15   1 2.20999 0.99325   3
   4 -15  -1 3.37634 0.88702   3
   4 -15  -1 2.91972 0.94191   3
   4 -15  -1 2.30510 1.01875   4
  -4  15   1 1.68669 0.94949   3
   3 -15  -1 10.1495 1.08197   3
   3 -15  -1 12.8517 1.37040   3
   3 -15  -1 10.6848 1.22920   4
  -3  15   1 10.2231 1.14154   3
  -3  15   1 10.0189 1.12161   3
  -3  15   1 7.97840 1.35584   4
   2 -15  -1 5.97272 0.90136   3
   2 -15  -1 2.79936 0.86408   3
   2 -15  -1 2.05575 0.94881   4
  -2  15   1 2.34563 1.05393   4
  -2  15   1 1.51591 0.89909   3
  -2  15   1 3.31912 0.89262   3
   1 -15  -1 7.23969 1.01472   3
   1 -15  -1 8.74844 1.11610   4
  -1  15   1 8.58885 1.00440   3
  -1  15   1 7.26721 1.02686   3
  -1  15   1 7.74863 1.20399   4
   0 -15  -1 0.47669 0.81911   3
   0 -15  -1 0.50734 0.78360   3
   0 -15  -1 -0.4575 0.84570   4
   0  15   1 0.28887 0.82654   3
   0  15   1 -0.0480 0.85609   3
   0  15   1 -0.8739 1.00668   4
  -1 -15  -1 54.5053 2.98287   3
  -1 -15  -1 51.3037 3.04915   4
  -1 -15  -1 50.3080 2.97787   3
   1  15   1 51.5995 2.99608   3
   1  15   1 57.9193 3.01152   3
   1  15   1 50.9786 3.13807   4
  -2 -15  -1 7.26936 1.05394   4
  -2 -15  -1 7.86328 1.00343   3
  -2 -15  -1 9.08242 1.03950   3
   2  15   1 8.53658 1.04077   3
   2  15   1 8.91036 1.09132   3
   2  15   1 6.69217 1.09730   4
  -3 -15  -1 0.02242 0.82420   3
  -3 -15  -1 0.31588 0.82634   3
  -3 -15  -1 1.24860 0.85246   4
   3  15   1 0.09729 0.89392   3
   3  15   1 0.87701 0.86348   3
   3  15   1 0.49546 0.92660   4
  -4 -15  -1 1.04131 0.86183   3
  -4 -15  -1 2.86644 0.85779   3
  -4 -15  -1 1.69452 0.86039   4
   4  15   1 0.94174 0.95093   4
   4  15   1 2.30104 0.91145   3
   4  15   1 1.21173 0.93985   3
  -5 -15  -1 6.62680 0.97215   3
  -5 -15  -1 5.92375 1.02416   4
  -5 -15  -1 7.57837 1.03140   3
   5  15   1 5.57815 1.07256   4
   5  15   1 7.31972 1.07845   3
   5  15   1 7.59519 1.09515   3
  -6 -15  -1 2.93946 0.96300   3
  -6 -15  -1 3.57417 0.94078   4
  -6 -15  -1 4.98228 0.95672   3
   6  15   1 1.92533 0.92837   4
   6  15   1 3.47109 1.01897   3
   6  15   1 4.16416 1.00906   3
  -7 -15  -1 6.48481 1.03875   3
  -7 -15  -1 3.83232 0.98047   4
  -7 -15  -1 3.61332 0.94878   3
   7  15   1 4.33912 0.95084   4
   7  15   1 3.67824 1.03261   3
   7  15   1 5.27856 1.06745   3
  -8 -15  -1 4.22925 0.99426   3
  -8 -15  -1 6.10776 1.03823   4
  -8 -15  -1 5.57767 1.04588   3
   8  15   1 3.91375 1.09232   3
   8  15   1 4.01309 0.97076   4
   8  15   1 5.53838 1.10406   3
  -9 -15  -1 18.8603 1.78578   3
  -9 -15  -1 14.3614 1.81061   4
  -9 -15  -1 13.1369 1.43494   3
   9  15   1 17.3267 1.86551   3
   9  15   1 14.5227 1.70131   4
 -10 -15  -1 42.1054 2.75464   4
 -10 -15  -1 44.4043 2.71710   3
 -10 -15  -1 43.3031 2.73389   3
  10  15   1 36.2743 2.62892   4
  10  15   1 40.2752 2.79794   3
  10  15   1 44.0347 2.86510   3
 -11 -15  -1 3.44555 1.09387   3
 -11 -15  -1 3.72952 1.11555   4
 -11 -15  -1 0.63850 1.11840   3
  11  15   1 3.33823 1.20097   3
  11  15   1 4.76553 1.18453   3
 -12 -15  -1 -0.0859 1.06934   3
 -12 -15  -1 0.55025 1.09981   4
 -12 -15  -1 -1.4768 1.03057   3
  12  15   1 0.47374 1.08941   3
  12  15   1 0.36612 1.17139   3
 -13 -15  -1 0.76114 1.33609   3
 -13 -15  -1 0.47375 1.15589   3
 -13 -15  -1 0.69547 1.15956   4
  13  15   1 -0.5029 1.17423   3
  13  15   1 0.12278 1.02987   3
   7 -16  -1 0.26306 1.19708   4
   7 -16  -1 1.44779 1.09734   3
   7 -16  -1 0.81274 0.91560   3
  -7  16   1 0.58680 1.07510   3
   6 -16  -1 0.70856 0.87446   3
   6 -16  -1 0.91704 1.05996   3
   6 -16  -1 1.29723 1.12514   4
  -6  16   1 1.40418 1.05499   3
   5 -16  -1 9.18640 1.28826   4
   5 -16  -1 9.78247 1.21210   3
   5 -16  -1 10.4076 1.10549   3
  -5  16   1 7.18097 1.18792   3
   4 -16  -1 2.84755 1.07329   4
   4 -16  -1 3.35046 1.00614   3
   4 -16  -1 3.81353 0.95230   3
  -4  16   1 3.82620 1.03810   3
   3 -16  -1 14.8295 1.60210   3
   3 -16  -1 12.5281 1.38506   4
   3 -16  -1 12.7019 1.22081   3
  -3  16   1 13.0486 1.28931   3
   2 -16  -1 10.7901 1.16051   3
   2 -16  -1 11.0229 1.29455   4
   2 -16  -1 14.3111 1.52458   3
  -2  16   1 9.28551 1.16772   3
   1 -16  -1 3.08963 0.91337   3
   1 -16  -1 3.13078 0.97601   4
  -1  16   1 3.07895 1.17784   4
  -1  16   1 1.27592 0.94344   3
  -1  16   1 3.06760 0.96068   3
   0 -16  -1 22.8664 1.86604   3
   0 -16  -1 22.5469 1.90762   3
   0 -16  -1 26.4948 2.04409   4
   0  16   1 25.6073 1.93548   3
   0  16   1 26.9501 1.91951   3
   0  16   1 24.0664 2.13331   4
  -1 -16  -1 0.60856 0.83980   3
  -1 -16  -1 1.37392 0.88818   4
  -1 -16  -1 0.95084 0.89046   3
   1  16   1 0.58892 0.89252   3
   1  16   1 -1.3433 1.03693   4
   1  16   1 1.44705 0.93424   3
  -2 -16  -1 1.37378 0.88061   3
  -2 -16  -1 0.01465 0.88583   4
  -2 -16  -1 -0.3305 0.84598   3
   2  16   1 -1.0859 0.99348   4
   2  16   1 -0.3900 0.88301   3
   2  16   1 1.53131 0.96102   3
  -3 -16  -1 4.85424 0.99573   3
  -3 -16  -1 6.14134 0.99645   3
  -3 -16  -1 5.96162 1.03710   4
   3  16   1 6.42824 1.03870   3
   3  16   1 4.77673 1.12925   4
   3  16   1 5.22878 1.06545   3
  -4 -16  -1 1.11561 0.89115   3
  -4 -16  -1 1.09629 0.90870   3
  -4 -16  -1 1.48504 0.85399   4
   4  16   1 -0.7122 0.93152   4
   4  16   1 1.58617 0.99962   3
   4  16   1 -0.6826 0.90488   3
  -5 -16  -1 0.69210 0.90473   3
  -5 -16  -1 1.06482 0.89335   3
  -5 -16  -1 1.84660 0.91378   4
   5  16   1 1.58428 1.02354   4
   5  16   1 0.23387 0.98394   3
   5  16   1 1.06251 0.97619   3
  -6 -16  -1 21.0818 1.95667   3
  -6 -16  -1 23.8031 1.95364   3
  -6 -16  -1 22.7190 1.94097   4
   6  16   1 21.7568 1.99645   3
   6  16   1 25.8139 1.97901   4
   6  16   1 24.2003 2.00505   3
  -7 -16  -1 3.71828 1.00947   4
  -7 -16  -1 3.77710 1.00796   3
  -7 -16  -1 2.83929 1.03033   3
   7  16   1 3.53565 1.12740   3
   7  16   1 2.15234 1.02507   3
   7  16   1 0.60636 0.92146   4
  -8 -16  -1 -0.2026 0.95651   3
  -8 -16  -1 0.48333 0.94194   3
  -8 -16  -1 -0.1763 1.00803   4
   8  16   1 -0.0474 0.98055   3
   8  16   1 1.57907 1.08598   3
   8  16   1 -1.9261 0.88955   4
  -9 -16  -1 4.21911 1.12776   3
  -9 -16  -1 4.85825 1.13299   4
  -9 -16  -1 2.52768 1.06649   3
   9  16   1 4.09433 1.18549   3
   9  16   1 2.65526 1.12937   4
 -10 -16  -1 21.4638 2.05293   3
 -10 -16  -1 21.4344 2.07090   4
 -10 -16  -1 20.8492 2.04419   3
  10  16   1 25.4108 2.22115   3
  10  16   1 19.3620 1.99706   3
 -11 -16  -1 -0.1274 1.11631   3
 -11 -16  -1 0.20237 1.09850   3
 -11 -16  -1 -0.5461 1.01736   4
  11  16   1 0.08749 1.10587   3
  11  16   1 2.20603 1.15501   3
 -12 -16  -1 0.07683 1.08420   3
 -12 -16  -1 1.01450 1.11262   4
 -12 -16  -1 0.75939 1.14949   3
  12  16   1 1.68481 1.14139   3
  12  16   1 -0.7956 1.25872   3
   5 -17  -1 -0.8213 1.00664   3
   5 -17  -1 0.35452 0.90219   3
   5 -17  -1 0.43290 1.11581   4
  -5  17   1 -0.5931 1.01022   3
   4 -17  -1 4.09848 0.97667   3
   4 -17  -1 3.49011 1.01661   3
   4 -17  -1 2.88918 1.12158   4
  -4  17   1 4.08824 1.10766   3
   3 -17  -1 -0.1328 0.92727   3
   3 -17  -1 0.90415 1.00764   3
   3 -17  -1 0.11886 1.02628   4
  -3  17   1 -0.9428 1.02399   3
   2 -17  -1 3.53957 1.01788   3
   2 -17  -1 5.43894 0.98546   3
   2 -17  -1 3.28445 1.08738   4
  -2  17   1 2.31764 1.05876   3
   1 -17  -1 2.38829 0.95967   3
   1 -17  -1 2.91203 1.09346   4
  -1  17   1 1.47473 0.99227   3
   0 -17  -1 3.85683 1.03893   4
   0 -17  -1 4.17109 1.01287   3
   0 -17  -1 3.17966 0.95787   3
   0  17   1 3.34814 1.02852   3
  -1 -17  -1 3.84339 1.00844   3
  -1 -17  -1 5.00055 1.01789   3
  -1 -17  -1 5.55288 1.05286   4
   1  17   1 4.22277 1.03930   3
   1  17   1 3.97357 1.06089   3
  -2 -17  -1 41.5832 2.67354   3
  -2 -17  -1 43.0578 2.72293   4
  -2 -17  -1 43.9387 2.66285   3
   2  17   1 41.2890 2.71707   3
   2  17   1 39.6058 2.82895   4
   2  17   1 48.2397 2.73039   3
  -3 -17  -1 7.93691 1.19663   4
  -3 -17  -1 9.07339 1.12838   3
  -3 -17  -1 8.68276 1.16206   3
   3  17   1 7.44045 1.21193   4
   3  17   1 8.30749 1.21162   3
   3  17   1 9.04212 1.18529   3
  -4 -17  -1 2.71154 0.98441   4
  -4 -17  -1 2.51512 0.98118   3
  -4 -17  -1 4.05900 1.00882   3
   4  17   1 3.25350 1.09241   3
   4  17   1 1.36212 1.03082   4
   4  17   1 3.39415 1.04421   3
  -5 -17  -1 3.44097 1.02898   3
  -5 -17  -1 1.85297 0.96528   4
  -5 -17  -1 4.13769 1.02105   3
   5  17   1 3.76499 1.06102   3
   5  17   1 2.61987 1.07843   3
   5  17   1 2.02284 1.13209   4
  -6 -17  -1 -0.4970 0.96080   3
  -6 -17  -1 0.73349 0.99988   4
  -6 -17  -1 1.05285 0.95887   3
   6  17   1 1.15389 0.95507   4
   6  17   1 1.37635 1.05976   3
   6  17   1 0.24784 1.08672   3
  -7 -17  -1 -0.6683 0.95209   4
  -7 -17  -1 -0.4835 0.94210   3
  -7 -17  -1 -1.0185 0.96586   3
   7  17   1 -1.5823 1.19515   4
   7  17   1 0.68652 1.10469   3
   7  17   1 -0.4197 1.02251   3
  -8 -17  -1 -0.8791 0.96685   4
  -8 -17  -1 0.42737 0.95882   3
  -8 -17  -1 0.87251 1.03398   3
   8  17   1 -0.9617 1.09805   3
   8  17   1 0.01434 1.13746   3
  -9 -17  -1 2.02771 1.03537   3
  -9 -17  -1 0.42807 0.99691   4
  -9 -17  -1 0.19948 1.02701   3
   9  17   1 0.41004 1.18122   3
 -10 -17  -1 3.93474 1.20325   4
 -10 -17  -1 4.02582 1.12443   3
 -10 -17  -1 3.40515 1.11835   3
  10  17   1 3.19169 1.21649   3
  10  17   1 2.11264 1.14861   3
 -11 -17  -1 5.18306 1.24719   4
 -11 -17  -1 5.82241 1.29955   3
 -11 -17  -1 5.27107 1.27920   3
  11  17   1 6.83713 1.39493   3
  11  17   1 7.85044 1.31387   3
   4 -18  -1 3.69932 1.14159   3
   4 -18  -1 0.34658 0.94201   3
   4 -18  -1 3.16958 1.17352   4
  -4  18   1 0.88118 1.09284   3
   3 -18  -1 -0.0942 0.96155   3
   3 -18  -1 -0.7101 1.04990   3
   3 -18  -1 0.87223 1.11538   4
  -3  18   1 -0.0455 1.05338   3
   2 -18  -1 17.9538 1.89508   3
   2 -18  -1 14.4666 1.38359   3
   2 -18  -1 13.2967 1.48662   4
  -2  18   1 15.4042 1.80721   3
   1 -18  -1 2.11622 0.99962   3
   1 -18  -1 2.29683 1.09013   4
  -1  18   1 3.82341 1.11272   3
   0 -18  -1 0.19821 0.96538   3
   0 -18  -1 0.89699 1.02072   4
   0 -18  -1 1.02139 0.95336   3
   0  18   1 -1.2778 1.02230   3
  -1 -18  -1 0.21754 1.04459   3
  -1 -18  -1 0.87516 1.01207   4
  -1 -18  -1 -0.2951 0.96898   3
   1  18   1 -0.2607 1.05196   3
  -2 -18  -1 10.5206 1.27087   4
  -2 -18  -1 10.4527 1.25214   3
  -2 -18  -1 10.2795 1.24041   3
   2  18   1 11.7613 1.34711   3
  -3 -18  -1 -0.1201 0.95632   3
  -3 -18  -1 1.01166 0.99956   3
  -3 -18  -1 -1.2513 0.93421   4
   3  18   1 1.24641 1.09459   3
   3  18   1 -1.1818 1.04088   3
  -4 -18  -1 10.5714 1.24741   3
  -4 -18  -1 10.1798 1.26430   4
  -4 -18  -1 10.4667 1.25827   3
   4  18   1 9.26560 1.31350   3
   4  18   1 10.8582 1.38196   3
  -5 -18  -1 2.22374 1.05193   4
  -5 -18  -1 2.90495 1.04979   3
  -5 -18  -1 3.17629 1.07162   3
   5  18   1 1.32130 1.18228   3
   5  18   1 3.92748 1.04379   3
  -6 -18  -1 16.7804 1.81475   4
  -6 -18  -1 13.3777 1.38194   3
  -6 -18  -1 12.1938 1.36048   3
   6  18   1 17.0548 1.61073   3
   6  18   1 14.7182 1.46356   3
  -7 -18  -1 6.42503 1.17820   4
  -7 -18  -1 8.81469 1.24244   3
   7  18   1 9.46218 1.35727   3
   7  18   1 5.57134 1.34366   3
  -8 -18  -1 1.27900 1.09211   3
  -8 -18  -1 1.50075 1.04789   4
  -8 -18  -1 2.24095 1.12231   3
   8  18   1 1.98321 1.19178   3
   8  18   1 1.96664 1.27341   3
  -9 -18  -1 33.8685 2.59375   3
  -9 -18  -1 32.8405 2.55860   3
  -9 -18  -1 33.5463 2.52704   4
   9  18   1 35.6564 2.69874   3
 -10 -18  -1 0.73571 1.13103   3
 -10 -18  -1 1.14041 1.09584   4
 -10 -18  -1 0.14108 1.11595   3
  10  18   1 -1.4639 1.04482   3
  10  18   1 1.43178 1.27209   3
   2 -19  -1 9.18739 1.23986   3
   2 -19  -1 9.20079 1.45463   4
   2 -19  -1 7.52762 1.33987   3
  -2  19   1 9.56451 1.31604   3
   1 -19  -1 3.19596 1.10927   3
   1 -19  -1 2.85073 1.18264   4
  -1  19   1 0.81138 1.13829   3
   0 -19  -1 11.7204 1.46213   3
   0 -19  -1 16.0311 1.81216   3
   0 -19  -1 16.3494 1.92816   4
   0  19   1 16.7510 1.52160   3
  -1 -19  -1 3.48658 1.12763   4
  -1 -19  -1 2.59112 1.16674   3
  -1 -19  -1 3.39616 1.09217   3
   1  19   1 2.56596 1.13973   3
  -2 -19  -1 2.52763 1.09899   3
  -2 -19  -1 0.68230 1.09555   3
  -2 -19  -1 1.61428 1.14009   4
   2  19   1 0.33748 1.16157   3
  -3 -19  -1 10.6232 1.31933   4
  -3 -19  -1 10.3115 1.30374   3
  -3 -19  -1 10.8455 1.30311   3
   3  19   1 12.0852 1.43656   3
  -4 -19  -1 2.40606 1.05074   3
  -4 -19  -1 1.92009 1.07095   3
  -4 -19  -1 2.37070 1.07543   4
   4  19   1 2.99469 1.22464   3
  -5 -19  -1 0.03995 1.04302   3
  -5 -19  -1 2.06293 1.02679   4
  -5 -19  -1 0.79317 1.05154   3
   5  19   1 0.05052 1.19213   3
  -6 -19  -1 0.82959 1.10312   4
  -6 -19  -1 0.02981 1.03823   3
  -6 -19  -1 0.81019 1.07514   3
   6  19   1 -0.5940 1.21282   3
  -7 -19  -1 0.54298 1.08393   4
  -7 -19  -1 -1.4355 1.05459   3
  -7 -19  -1 -0.3209 1.06032   3
   7  19   1 -0.3815 1.28541   3
  -8 -19  -1 -0.3808 1.10729   3
  -8 -19  -1 0.49071 1.11314   3
  -8 -19  -1 0.45415 1.14072   4
   8  19   1 0.21578 1.28498   3
  -9 -19  -1 23.7036 2.28957   3
  -9 -19  -1 25.5546 2.31667   3
  -9 -19  -1 24.7650 2.25688   4
   9  19   1 25.8737 2.57011   3
   0 -20  -1 0.47310 1.08314   3
   0  20   1 1.78394 1.17467   3
  -1 -20  -1 0.38671 1.15285   4
  -1 -20  -1 2.54355 1.08540   3
  -1 -20  -1 0.37795 1.08507   3
   1  20   1 1.23911 1.21622   3
  -2 -20  -1 0.55926 1.11243   4
  -2 -20  -1 -0.6623 1.05823   3
  -2 -20  -1 1.17703 1.11408   3
   2  20   1 -2.1690 1.19627   3
  -3 -20  -1 12.4457 1.49461   4
  -3 -20  -1 9.67407 1.41363   3
  -3 -20  -1 11.6997 1.43367   3
   3  20   1 9.60442 1.49002   3
  -4 -20  -1 3.32012 1.18345   4
  -4 -20  -1 2.24005 1.19078   3
  -4 -20  -1 6.84136 1.24664   3
   4  20   1 3.54581 1.33342   3
  -5 -20  -1 8.36336 1.26620   4
  -5 -20  -1 7.25355 1.30252   3
  -5 -20  -1 6.54121 1.31096   3
   5  20   1 11.7224 1.53747   3
  -6 -20  -1 -0.1705 1.03602   4
  -6 -20  -1 0.24111 1.11695   3
  -6 -20  -1 0.16997 1.07941   3
   6  20   1 0.60907 1.31841   3
   7  20   1 6.73066 1.47976   3
   5  20  -2 2.76799 1.31132   3
  -5 -20   2 0.22363 1.09650   3
  -5 -20   2 0.13039 1.04988   4
  -5 -20   2 1.90570 1.19446   3
   4  20  -2 2.96875 1.40372   3
  -4 -20   2 2.69605 1.19567   4
  -4 -20   2 3.15775 1.18334   3
  -4 -20   2 3.80020 1.21883   3
   3  20  -2 32.5076 2.65072   3
  -3 -20   2 30.2965 2.49485   3
  -3 -20   2 32.3023 2.62077   4
  -3 -20   2 32.9691 2.59598   3
   2  20  -2 7.69498 1.50451   3
  -2 -20   2 6.99727 1.33770   4
  -2 -20   2 6.76355 1.31410   3
  -2 -20   2 9.20183 1.37176   3
   8  19  -2 -0.0693 1.33641   3
   8  19  -2 -2.5014 1.19846   3
  -8 -19   2 0.64240 1.15778   4
  -8 -19   2 1.02880 1.26865   3
  -8 -19   2 1.19358 1.18518   3
   7  19  -2 -0.1514 1.53206   3
   7  19  -2 4.56073 1.39895   3
  -7 -19   2 -0.2961 1.13362   4
  -7 -19   2 3.77570 1.28573   3
  -7 -19   2 4.50921 1.21327   3
   6  19  -2 35.6579 2.68189   3
  -6 -19   2 32.0784 2.40394   3
  -6 -19   2 32.9077 2.49156   4
  -6 -19   2 30.0383 2.51456   3
   5  19  -2 3.03922 1.34317   3
  -5 -19   2 4.61305 1.23122   3
  -5 -19   2 3.92347 1.17718   3
  -5 -19   2 4.35988 1.10793   4
   4  19  -2 4.08356 1.34524   3
  -4 -19   2 3.36499 1.08794   4
  -4 -19   2 5.04547 1.14291   3
  -4 -19   2 3.31209 1.19417   3
   3  19  -2 15.7219 1.63973   3
  -3 -19   2 16.1044 1.84587   3
  -3 -19   2 15.7229 1.53131   4
  -3 -19   2 11.5773 1.46719   3
   2  19  -2 -0.2687 1.22419   3
  -2 -19   2 0.83520 1.10585   3
  -2 -19   2 1.94896 1.13147   3
  -2 -19   2 -0.5018 1.08842   4
   1  19  -2 2.48576 1.22736   3
  -1 -19   2 2.28011 1.08305   3
  -1 -19   2 1.07923 1.07119   4
  -1 -19   2 0.92462 1.10004   3
   0  19  -2 0.57138 1.19326   3
   0 -19   2 0.27397 1.02823   3
   0 -19   2 0.59397 1.09335   4
   0 -19   2 -1.0952 1.03875   3
  -1  19  -2 -0.2600 1.18386   3
   1 -19   2 1.13134 1.17677   4
   1 -19   2 0.23068 1.10800   3
   1 -19   2 1.11203 1.09446   3
  -2  19  -2 -1.6129 1.13360   3
   2 -19   2 2.83424 1.18635   4
   2 -19   2 -0.2536 1.07669   3
   2 -19   2 0.76061 1.03724   3
  10  18  -2 1.52614 1.37021   3
 -10 -18   2 1.03124 1.12876   3
 -10 -18   2 2.30272 1.16751   4
 -10 -18   2 0.33048 1.13947   3
   9  18  -2 13.3753 1.69738   3
   9  18  -2 13.8298 1.55158   3
  -9 -18   2 13.6848 1.47608   4
  -9 -18   2 12.7734 1.54241   3
  -9 -18   2 12.1678 1.49285   3
   8  18  -2 3.88464 1.25922   3
   8  18  -2 4.46714 1.38352   3
  -8 -18   2 2.74211 1.21116   3
  -8 -18   2 5.02569 1.23525   3
  -8 -18   2 3.64388 1.19737   4
   7  18  -2 7.44145 1.34108   3
   7  18  -2 10.0538 1.49180   3
  -7 -18   2 6.47748 1.24387   4
  -7 -18   2 7.07399 1.20343   3
  -7 -18   2 8.08628 1.30578   3
   6  18  -2 0.27368 1.10663   3
   6  18  -2 -0.2411 1.21324   3
  -6 -18   2 -1.4284 1.01260   3
  -6 -18   2 -0.3799 1.01476   3
  -6 -18   2 -0.8774 1.01734   4
   5  18  -2 -0.9798 1.06163   3
   5  18  -2 -0.6190 1.13770   3
  -5 -18   2 -0.5333 1.01209   4
  -5 -18   2 -1.3628 0.95325   3
  -5 -18   2 -0.4854 1.02513   3
   4  18  -2 -0.4480 1.07022   3
   4  18  -2 2.00805 1.17654   3
  -4 -18   2 0.47443 0.99079   3
  -4 -18   2 2.57789 1.03166   3
  -4 -18   2 0.74926 0.97347   4
   3  18  -2 0.19879 1.05071   3
   3  18  -2 1.13450 1.12765   3
  -3 -18   2 -0.3640 0.97278   3
  -3 -18   2 2.03003 1.04020   3
  -3 -18   2 0.76668 0.98975   4
   2  18  -2 18.9463 1.96660   3
  -2 -18   2 15.9377 1.92694   4
  -2 -18   2 17.6091 1.90373   3
  -2 -18   2 17.7619 1.86229   3
   1  18  -2 1.59488 1.13406   3
  -1 -18   2 0.85519 0.97580   3
  -1 -18   2 2.33143 1.06816   4
  -1 -18   2 1.01430 1.04582   3
   0  18  -2 5.07487 1.21210   3
   0 -18   2 2.86051 1.11224   4
   0 -18   2 2.85590 1.07111   3
   0 -18   2 3.45586 1.06032   3
  -1  18  -2 -1.5265 1.07116   3
   1 -18   2 -0.7349 1.06512   4
   1 -18   2 -0.2939 1.00414   3
   1 -18   2 0.07853 0.95966   3
  -2  18  -2 1.77405 1.13732   3
   2 -18   2 0.92258 1.02510   3
   2 -18   2 0.72434 1.14708   4
   2 -18   2 0.13866 0.99682   3
  -3  18  -2 -0.3281 1.11719   3
   3 -18   2 0.43883 1.13674   4
   3 -18   2 -0.4552 1.00302   3
  -4  18  -2 0.01198 1.11326   3
   4 -18   2 -1.7725 0.97936   3
   4 -18   2 -0.0921 1.12468   4
   4 -18   2 3.65745 1.13211   3
  11  17  -2 2.13889 1.18869   3
  11  17  -2 1.93709 1.31517   3
 -11 -17   2 2.16920 1.16513   4
 -11 -17   2 3.81790 1.24173   3
 -11 -17   2 2.76083 1.24444   3
  10  17  -2 1.48954 1.19185   3
 -10 -17   2 0.25472 1.09857   4
 -10 -17   2 1.52897 1.06918   3
 -10 -17   2 -0.0333 1.10554   3
   9  17  -2 -0.5260 1.20322   3
   9  17  -2 2.41832 1.15085   3
  -9 -17   2 1.88825 1.08939   3
  -9 -17   2 2.59314 1.13640   3
  -9 -17   2 1.78506 1.08599   4
   8  17  -2 1.19212 1.20400   3
   8  17  -2 3.03742 1.14739   3
  -8 -17   2 2.56095 1.04698   3
  -8 -17   2 1.10209 1.06441   3
  -8 -17   2 1.65250 1.11582   4
   7  17  -2 2.74822 1.20060   3
   7  17  -2 2.02332 1.19015   3
  -7 -17   2 3.22458 1.11655   4
  -7 -17   2 0.71334 1.05439   3
  -7 -17   2 4.16605 1.09604   3
   6  17  -2 1.87504 1.09178   3
   6  17  -2 -0.0944 1.12653   3
  -6 -17   2 -0.9551 0.95941   3
  -6 -17   2 -0.5974 0.97454   3
  -6 -17   2 -0.4985 0.97124   4
   5  17  -2 5.52035 1.24504   3
   5  17  -2 8.62641 1.23249   3
  -5 -17   2 6.19473 1.12635   3
  -5 -17   2 5.40518 1.13010   4
  -5 -17   2 7.59442 1.12061   3
   4  17  -2 1.04053 1.07288   3
   4  17  -2 0.03246 0.97384   3
  -4 -17   2 -0.1508 0.96859   3
  -4 -17   2 -0.5931 0.90714   4
  -4 -17   2 0.46392 0.97122   3
   3  17  -2 36.3382 2.52450   3
   3  17  -2 37.9807 2.41037   3
  -3 -17   2 33.9056 2.39779   3
  -3 -17   2 30.5003 2.43539   4
  -3 -17   2 36.4871 2.40811   3
   2  17  -2 13.2682 1.31954   3
   2  17  -2 13.3970 1.45941   3
  -2 -17   2 12.2540 1.33358   4
  -2 -17   2 14.8461 1.73897   3
  -2 -17   2 14.4460 1.68159   3
   1  17  -2 0.06146 1.05188   3
   1  17  -2 1.85121 1.05166   3
  -1 -17   2 1.22679 0.97614   3
  -1 -17   2 1.73621 1.01442   4
  -1 -17   2 0.99628 0.99274   3
   0  17  -2 1.38099 1.02230   3
   0  17  -2 2.14614 1.10287   3
   0 -17   2 1.36393 0.98788   3
   0 -17   2 0.49232 1.03189   4
   0 -17   2 1.69005 0.94966   3
  -1  17  -2 18.9267 1.97525   3
   1 -17   2 22.2149 1.97875   4
   1 -17   2 19.2043 1.92845   3
   1 -17   2 15.8337 1.85488   3
  -2  17  -2 2.35505 1.09864   3
   2 -17   2 3.18609 1.06311   3
   2 -17   2 0.84488 0.99971   3
   2 -17   2 3.20610 1.10469   4
  -3  17  -2 4.46391 1.15727   3
   3 -17   2 4.86917 1.07762   3
   3 -17   2 3.22951 1.09674   4
  -4  17  -2 -0.7884 1.06948   3
   4 -17   2 4.68164 0.98638   3
   4 -17   2 0.03728 0.96903   3
   4 -17   2 0.81910 1.10005   4
  -5  17  -2 -1.8356 1.04901   3
   5 -17   2 -0.2348 1.10358   4
   5 -17   2 -0.7566 1.04683   3
   5 -17   2 0.39760 0.95292   3
  12  16  -2 -0.2470 1.13538   3
  12  16  -2 0.16642 1.11540   3
 -12 -16   2 0.21996 1.15245   3
 -12 -16   2 -0.6968 1.15246   4
  11  16  -2 0.16084 1.05660   3
  11  16  -2 0.23421 1.20550   3
 -11 -16   2 -0.1202 1.05488   3
 -11 -16   2 0.54130 1.09450   3
 -11 -16   2 0.90166 1.16702   4
  10  16  -2 5.51824 1.23729   3
 -10 -16   2 6.69605 1.27200   3
 -10 -16   2 8.06852 1.27079   3
 -10 -16   2 4.75741 1.26744   4
   9  16  -2 8.10860 1.27185   3
   9  16  -2 6.99644 1.24764   3
  -9 -16   2 7.09326 1.23142   4
  -9 -16   2 6.68289 1.14996   3
  -9 -16   2 9.05947 1.24363   3
   8  16  -2 12.6702 1.40551   3
   8  16  -2 9.55934 1.29965   3
  -8 -16   2 9.17637 1.23404   3
  -8 -16   2 7.97965 1.27628   4
  -8 -16   2 12.3645 1.33588   3
   7  16  -2 0.55832 1.25442   4
   7  16  -2 -0.8798 1.01137   3
   7  16  -2 0.59349 1.12141   3
  -7 -16   2 -1.2637 0.97232   3
  -7 -16   2 -0.0604 0.99615   4
  -7 -16   2 0.61074 1.00261   3
   6  16  -2 5.91489 1.10480   3
   6  16  -2 5.40038 1.05955   4
   6  16  -2 4.12197 1.14270   3
  -6 -16   2 5.76004 1.05279   3
  -6 -16   2 6.52042 1.07100   3
  -6 -16   2 4.39190 1.09012   4
   5  16  -2 14.4392 1.80264   4
   5  16  -2 15.7363 1.83210   3
   5  16  -2 16.7045 1.87061   3
  -5 -16   2 16.1260 1.69753   3
  -5 -16   2 17.9474 1.75931   3
  -5 -16   2 13.1191 1.40569   4
   4  16  -2 3.30425 1.00175   3
   4  16  -2 2.43540 1.07578   4
   4  16  -2 2.96149 1.07041   3
  -4 -16   2 3.33691 0.98104   3
  -4 -16   2 3.40787 0.96275   3
  -4 -16   2 2.28721 0.96063   4
   3  16  -2 21.2115 1.89642   3
   3  16  -2 21.1829 1.85981   3
   3  16  -2 17.2146 1.97451   4
  -3 -16   2 18.7023 1.79999   3
  -3 -16   2 21.1751 1.85373   4
  -3 -16   2 20.0775 1.83797   3
   2  16  -2 15.4877 1.85764   4
   2  16  -2 15.9673 1.78358   3
   2  16  -2 16.2967 1.75951   3
  -2 -16   2 14.2624 1.78738   4
  -2 -16   2 15.6367 1.69515   3
  -2 -16   2 15.4986 1.68223   3
   1  16  -2 6.79249 1.20446   4
   1  16  -2 7.25889 1.14966   3
   1  16  -2 6.96728 1.17018   3
  -1 -16   2 4.88813 1.06195   4
  -1 -16   2 7.55455 1.09920   3
  -1 -16   2 8.02101 1.11410   3
   0  16  -2 11.4511 1.48032   4
   0  16  -2 15.4011 1.76933   3
   0  16  -2 16.5958 1.71483   3
   0 -16   2 18.8191 1.78066   4
   0 -16   2 16.8703 1.64312   3
   0 -16   2 14.1049 1.71444   3
  -1  16  -2 1.91863 0.95350   3
  -1  16  -2 -0.7010 0.96939   3
   1 -16   2 -0.5696 0.90026   3
   1 -16   2 0.12994 0.89136   3
   1 -16   2 0.83460 0.95521   4
  -2  16  -2 13.5501 1.35552   3
  -2  16  -2 12.5946 1.61762   3
   2 -16   2 13.2568 1.31036   3
   2 -16   2 15.9548 1.79684   4
   2 -16   2 12.5574 1.26862   3
  -3  16  -2 4.33594 1.08437   3
   3 -16   2 4.57026 1.01009   3
   3 -16   2 3.86969 1.10035   4
  -4  16  -2 0.05529 1.02981   3
   4 -16   2 1.40081 1.06246   4
   4 -16   2 2.14076 0.98478   3
  -5  16  -2 1.03521 1.07183   3
   5 -16   2 2.01410 0.95460   3
   5 -16   2 0.81542 1.03745   3
   5 -16   2 -0.1265 1.06643   4
  -6  16  -2 -1.3765 1.02221   3
   6 -16   2 -0.3034 1.07518   4
   6 -16   2 1.09097 0.97841   3
   6 -16   2 0.34186 0.92587   3
  12  15  -2 5.63425 1.23623   3
  12  15  -2 5.92339 1.25346   3
 -12 -15   2 8.20372 1.30236   3
 -12 -15   2 5.84829 1.27404   4
 -12 -15   2 5.04264 1.25424   3
  11  15  -2 16.9038 1.93900   3
  11  15  -2 18.9166 2.00550   3
 -11 -15   2 12.7240 1.46404   3
 -11 -15   2 20.0212 1.98302   3
 -11 -15   2 10.6049 1.47326   4
  10  15  -2 12.4521 1.48746   3
 -10 -15   2 14.7352 1.47789   3
 -10 -15   2 11.4658 1.38848   4
 -10 -15   2 14.3491 1.43091   3
   9  15  -2 19.1342 1.95192   3
   9  15  -2 13.1156 2.17600   4
  -9 -15   2 20.6406 1.92862   3
  -9 -15   2 20.2583 1.94062   3
  -9 -15   2 21.7381 1.99669   4
   8  15  -2 11.9716 1.36009   3
   8  15  -2 11.5843 1.39113   3
   8  15  -2 12.5014 1.27597   4
  -8 -15   2 12.1369 1.28505   3
  -8 -15   2 13.3905 1.32674   3
  -8 -15   2 14.5224 1.79151   4
   7  15  -2 34.0897 2.32964   3
   7  15  -2 34.6125 2.35323   3
   7  15  -2 31.3721 2.27697   4
  -7 -15   2 30.8723 2.23710   3
  -7 -15   2 26.9337 2.29264   4
  -7 -15   2 31.4891 2.24861   3
   6  15  -2 0.49533 0.92368   4
   6  15  -2 0.97398 1.02059   3
   6  15  -2 -0.3414 0.94630   3
  -6 -15   2 0.52019 0.88709   3
  -6 -15   2 0.09987 0.92800   4
  -6 -15   2 0.14810 0.91978   3
   5  15  -2 6.91312 1.04675   3
   5  15  -2 4.67188 1.09497   3
   5  15  -2 5.33001 1.00105   4
  -5 -15   2 5.73092 1.00286   3
  -5 -15   2 5.67642 1.05335   4
  -5 -15   2 6.17396 0.98393   3
   4  15  -2 8.43240 1.13370   3
   4  15  -2 6.65481 1.16084   4
   4  15  -2 8.83255 1.12864   3
  -4 -15   2 7.15770 1.11600   4
  -4 -15   2 9.68056 1.11960   3
  -4 -15   2 9.90105 1.10230   3
   3  15  -2 20.4409 1.83173   3
   3  15  -2 22.0072 1.85378   3
   3  15  -2 20.3967 1.95527   4
  -3 -15   2 22.5259 1.84310   4
  -3 -15   2 20.2345 1.80672   3
  -3 -15   2 20.7589 1.80250   3
   2  15  -2 51.0127 3.01808   3
   2  15  -2 51.0881 3.01146   3
   2  15  -2 50.3150 3.08147   4
  -2 -15   2 49.9433 2.94034   3
  -2 -15   2 52.7366 3.04296   4
  -2 -15   2 51.2109 2.99011   3
   1  15  -2 4.59768 1.00030   3
   1  15  -2 3.86474 1.05609   3
   1  15  -2 4.78005 1.04135   4
  -1 -15   2 5.47101 1.05765   4
  -1 -15   2 5.06553 0.96706   3
  -1 -15   2 6.26938 0.99478   3
   0  15  -2 1.27602 0.90273   3
   0  15  -2 0.01833 0.91936   3
   0  15  -2 1.96398 1.12958   4
   0 -15   2 1.82268 0.94004   4
   0 -15   2 0.93150 0.91407   3
   0 -15   2 0.71314 0.87391   3
  -1  15  -2 8.33713 1.12558   3
  -1  15  -2 8.99122 1.07590   3
  -1  15  -2 8.51967 1.31579   4
   1 -15   2 7.10410 1.02946   3
   1 -15   2 8.16983 1.06451   3
   1 -15   2 8.28870 1.11009   4
  -2  15  -2 25.5019 1.97173   3
  -2  15  -2 25.6407 1.95306   3
  -2  15  -2 23.1511 2.14967   4
   2 -15   2 22.4398 1.87910   3
   2 -15   2 22.7782 1.91625   3
   2 -15   2 28.2547 2.02673   4
  -3  15  -2 0.77919 0.89863   3
  -3  15  -2 1.08370 0.96153   3
   3 -15   2 1.22361 0.89957   3
   3 -15   2 0.58219 0.95020   4
  -4  15  -2 6.78469 1.10269   3
   4 -15   2 4.01566 1.13102   3
   4 -15   2 4.17353 1.00053   3
   4 -15   2 5.08379 1.08911   4
  -5  15  -2 0.14251 0.98347   3
   5 -15   2 0.68038 0.92844   3
   5 -15   2 2.00792 1.05978   4
   5 -15   2 2.14362 0.90263   3
  -6  15  -2 -1.0530 0.96986   3
   6 -15   2 -2.1375 0.86533   3
   6 -15   2 1.19503 0.93682   3
   6 -15   2 1.69127 1.09440   4
  -7  15  -2 4.10209 1.11131   3
   7 -15   2 3.32408 1.07854   3
   7 -15   2 3.88443 0.98270   3
   7 -15   2 4.75768 1.20179   4
  13  14  -2 1.26289 1.09225   3
  13  14  -2 2.85066 1.17947   3
 -13 -14   2 0.28257 1.06609   4
 -13 -14   2 -0.1061 1.08284   3
  12  14  -2 17.9932 2.13438   3
  12  14  -2 20.8578 1.99091   3
 -12 -14   2 19.4357 2.10085   3
 -12 -14   2 17.8267 2.04313   4
 -12 -14   2 21.5523 1.99082   3
  11  14  -2 0.75191 1.05716   3
  11  14  -2 -0.7896 1.00620   3
 -11 -14   2 0.29870 1.00495   3
 -11 -14   2 0.93333 1.11013   4
 -11 -14   2 0.58488 1.03139   3
  10  14  -2 0.75768 1.17527   4
  10  14  -2 -1.1600 1.00616   3
 -10 -14   2 -0.7084 0.97577   3
 -10 -14   2 -1.2378 0.94770   3
 -10 -14   2 0.90557 1.00681   4
   9  14  -2 -0.2665 0.97491   3
   9  14  -2 1.50026 0.83061   4
  -9 -14   2 1.84361 0.95580   3
  -9 -14   2 0.15298 0.93865   3
  -9 -14   2 0.03041 0.95755   4
   8  14  -2 5.63240 1.01023   4
   8  14  -2 4.05915 1.05249   3
   8  14  -2 3.84791 1.01346   3
  -8 -14   2 3.10536 0.94291   3
  -8 -14   2 4.79609 1.03706   3
  -8 -14   2 4.68409 1.10489   4
   7  14  -2 2.45228 0.99508   3
   7  14  -2 1.35326 0.94155   3
   7  14  -2 0.31933 0.93829   4
  -7 -14   2 2.39054 0.94159   3
  -7 -14   2 1.42296 0.90956   4
  -7 -14   2 2.07812 0.87492   3
   6  14  -2 3.94814 0.99147   3
   6  14  -2 5.28721 1.04482   4
   6  14  -2 7.12766 1.06046   3
  -6 -14   2 5.73881 0.96537   3
  -6 -14   2 2.08964 0.97125   4
  -6 -14   2 5.78821 0.98891   3
   5  14  -2 9.51465 1.15466   3
   5  14  -2 7.93390 1.16915   4
   5  14  -2 10.8388 1.14918   3
  -5 -14   2 8.79392 1.08330   3
  -5 -14   2 9.15783 1.08534   3
  -5 -14   2 9.54726 1.11930   4
   4  14  -2 -0.1312 0.88276   3
   4  14  -2 -1.0424 0.91651   4
   4  14  -2 -1.2133 0.85738   3
  -4 -14   2 2.06998 0.86461   3
  -4 -14   2 0.39968 0.85217   4
  -4 -14   2 0.25613 0.82757   3
   3  14  -2 2.62209 0.92371   3
   3  14  -2 2.42864 0.98861   4
   3  14  -2 2.22778 0.89615   3
  -3 -14   2 2.82079 0.88156   3
  -3 -14   2 3.52117 0.91477   4
  -3 -14   2 2.34404 0.87659   3
   2  14  -2 25.6353 1.89655   3
   2  14  -2 21.4824 1.85638   3
   2  14  -2 24.8001 2.00928   4
  -2 -14   2 22.5301 1.83257   3
  -2 -14   2 22.7201 1.81170   3
  -2 -14   2 25.3945 1.90266   4
   1  14  -2 5.69665 1.13565   4
   1  14  -2 8.51507 1.03977   3
   1  14  -2 6.34608 1.03376   3
  -1 -14   2 7.66766 0.97807   3
  -1 -14   2 8.29847 1.02937   3
  -1 -14   2 7.52959 1.00664   4
   0  14  -2 55.4215 3.14311   3
   0  14  -2 56.3491 3.16181   3
   0  14  -2 53.9073 3.26170   4
   0 -14   2 59.6888 3.14617   3
   0 -14   2 55.2793 3.13304   3
   0 -14   2 55.8790 3.22194   4
  -1  14  -2 0.11025 0.85804   3
  -1  14  -2 0.48816 1.05651   4
  -1  14  -2 0.04468 0.82301   3
   1 -14   2 0.92910 0.80889   3
   1 -14   2 1.31886 0.83548   3
   1 -14   2 0.48850 0.88304   4
  -2  14  -2 0.22101 0.84391   3
  -2  14  -2 1.23424 0.90852   3
  -2  14  -2 -0.4928 1.00492   4
   2 -14   2 -0.1544 0.82488   3
   2 -14   2 -0.5209 0.85159   4
   2 -14   2 1.43186 0.86085   3
  -3  14  -2 2.33245 0.87123   3
  -3  14  -2 2.06021 1.11212   4
  -3  14  -2 0.64253 0.90788   3
   3 -14   2 1.30819 0.97354   3
   3 -14   2 2.07750 0.95219   4
   3 -14   2 0.68424 0.86556   3
  -4  14  -2 0.81154 0.86385   3
  -4  14  -2 1.87021 0.92685   3
  -4  14  -2 0.78970 1.05147   4
   4 -14   2 -0.7656 0.84357   3
   4 -14   2 -0.1556 0.92207   4
  -5  14  -2 14.7142 1.74758   3
   5 -14   2 15.0559 1.68550   3
   5 -14   2 20.2945 1.65019   3
   5 -14   2 16.7023 1.84180   4
  -6  14  -2 4.68570 1.07583   3
   6 -14   2 4.78853 1.03052   3
   6 -14   2 5.65354 1.00079   3
   6 -14   2 4.67719 1.12244   4
  -7  14  -2 0.78645 0.98949   3
   7 -14   2 1.17206 0.88855   3
   7 -14   2 0.93869 1.06588   4
   7 -14   2 1.09627 0.90221   3
  -8  14  -2 7.50622 1.26414   3
   8 -14   2 9.14287 1.26033   3
   8 -14   2 9.18958 1.15030   3
   8 -14   2 10.5695 1.37731   4
  14  13  -2 0.13841 1.15831   3
  14  13  -2 -1.3476 0.99690   3
 -14 -13   2 1.28559 1.11877   4
 -14 -13   2 -0.3152 1.03824   3
  13  13  -2 11.1292 1.39858   3
  13  13  -2 17.5818 1.83543   3
 -13 -13   2 13.6216 1.54235   4
 -13 -13   2 12.8434 1.45692   3
  12  13  -2 0.55935 0.98225   3
  12  13  -2 -0.4511 1.04237   3
 -12 -13   2 0.71387 1.03563   3
 -12 -13   2 0.20185 0.96565   3
 -12 -13   2 0.08018 1.05662   4
  11  13  -2 26.1121 2.13635   3
  11  13  -2 27.0603 2.20955   3
 -11 -13   2 26.7010 2.17619   4
 -11 -13   2 27.5462 2.11467   3
 -11 -13   2 25.5175 2.11849   3
  10  13  -2 8.63201 1.24095   3
  10  13  -2 8.83279 1.19116   4
  10  13  -2 8.40051 1.16539   3
 -10 -13   2 8.63905 1.13463   3
 -10 -13   2 11.2708 1.20465   3
 -10 -13   2 9.85861 1.30372   4
   9  13  -2 8.94800 1.08405   4
   9  13  -2 12.2062 1.27987   3
  -9 -13   2 13.0795 1.24189   3
  -9 -13   2 10.4559 1.20277   4
  -9 -13   2 10.9167 1.15501   3
   8  13  -2 10.6288 1.20908   3
   8  13  -2 13.9250 1.56326   3
   8  13  -2 10.2008 1.16295   4
  -8 -13   2 8.61904 1.17116   4
  -8 -13   2 11.3897 1.15617   3
  -8 -13   2 9.73030 1.13802   3
   7  13  -2 4.18346 0.95335   3
   7  13  -2 1.71683 0.87231   4
   7  13  -2 3.71388 0.94497   3
  -7 -13   2 0.54253 0.85341   3
  -7 -13   2 4.35677 0.91463   3
  -7 -13   2 2.83315 0.93665   4
   6  13  -2 80.9686 4.38775   4
   6  13  -2 86.7156 4.37666   3
   6  13  -2 85.8826 4.40020   3
  -6 -13   2 81.3193 4.36006   3
  -6 -13   2 83.5022 4.40712   4
  -6 -13   2 81.4065 4.35453   3
   5  13  -2 0.38198 0.85344   4
   5  13  -2 0.54257 0.88578   3
   5  13  -2 1.23794 0.85581   3
  -5 -13   2 0.93478 0.82319   3
  -5 -13   2 1.60303 0.83913   3
  -5 -13   2 0.28197 0.84356   4
   4  13  -2 2.10475 0.87341   3
   4  13  -2 1.80748 0.88959   4
   4  13  -2 1.86851 0.82979   3
  -4 -13   2 2.29788 0.80390   3
  -4 -13   2 1.82601 0.82715   3
  -4 -13   2 2.57218 0.86812   4
   3  13  -2 4.25990 0.86977   3
   3  13  -2 3.38106 0.96491   4
   3  13  -2 4.42511 0.90253   3
  -3 -13   2 3.10385 0.87749   4
  -3 -13   2 4.16640 0.85780   3
  -3 -13   2 3.72629 0.82507   3
   2  13  -2 73.8655 3.93890   3
   2  13  -2 75.6017 3.92127   3
   2  13  -2 74.8215 4.01665   4
  -2 -13   2 71.6978 3.91911   3
  -2 -13   2 76.9414 3.91657   3
  -2 -13   2 76.0768 3.96736   4
   1  13  -2 14.5662 1.67568   4
   1  13  -2 13.3280 1.43567   3
   1  13  -2 13.8726 1.46908   3
  -1 -13   2 13.2024 1.44527   3
  -1 -13   2 16.5081 1.57454   4
  -1 -13   2 11.9889 1.42062   3
   0  13  -2 127.775 6.38244   3
   0  13  -2 121.373 6.44781   4
   0  13  -2 125.856 6.37314   3
   0 -13   2 128.975 6.42442   4
   0 -13   2 128.693 6.36147   3
   0 -13   2 132.964 6.37872   3
  -1  13  -2 100.987 5.18661   4
  -1  13  -2 103.146 5.04436   3
  -1  13  -2 95.2344 5.05574   3
   1 -13   2 97.5330 5.03579   3
   1 -13   2 98.9164 5.05512   3
   1 -13   2 98.3831 5.09881   4
  -2  13  -2 2.70372 1.03565   4
  -2  13  -2 3.25783 0.89660   3
  -2  13  -2 3.11781 0.85415   3
   2 -13   2 2.70292 0.85064   3
   2 -13   2 3.48612 0.90821   4
   2 -13   2 2.80283 0.81587   3
  -3  13  -2 55.2257 3.03391   3
  -3  13  -2 55.6253 3.05842   3
  -3  13  -2 52.2390 3.17569   4
   3 -13   2 58.9075 3.13971   4
   3 -13   2 55.5697 3.04535   3
   3 -13   2 45.6149 3.05740   3
  -4  13  -2 12.0929 1.20070   3
  -4  13  -2 14.2914 1.46868   3
  -4  13  -2 10.1684 1.24513   4
   4 -13   2 13.2324 1.18538   3
   4 -13   2 13.0672 1.64892   4
  -5  13  -2 58.2751 3.25082   3
  -5  13  -2 58.9216 3.24769   3
  -5  13  -2 51.0488 3.36786   4
   5 -13   2 59.7589 3.23348   3
   5 -13   2 58.5164 3.38952   4
   5 -13   2 60.7619 3.20949   3
  -6  13  -2 6.25348 1.05873   3
   6 -13   2 7.42835 1.04350   3
   6 -13   2 6.78687 0.98958   3
   6 -13   2 5.86645 1.09071   4
  -7  13  -2 0.77238 0.96960   3
   7 -13   2 1.34388 1.04209   4
   7 -13   2 1.04060 0.85920   3
   7 -13   2 0.46630 0.93523   3
  -8  13  -2 9.59887 1.24723   3
   8 -13   2 8.43599 1.16692   3
   8 -13   2 8.73247 1.10179   3
   8 -13   2 9.97301 1.38371   4
  -9  13  -2 13.7591 1.42038   3
   9 -13   2 13.0125 1.36722   3
   9 -13   2 12.8728 1.48068   4
   9 -13   2 12.6837 1.26920   3
  14  12  -2 2.10396 1.02637   3
  14  12  -2 1.45235 1.14194   3
 -14 -12   2 2.16253 1.12335   3
 -14 -12   2 1.33921 1.09984   4
  13  12  -2 2.48270 1.03685   3
  13  12  -2 2.32412 1.08157   3
 -13 -12   2 2.11019 1.04660   3
 -13 -12   2 1.16826 1.03137   4
  12  12  -2 1.15906 0.98039   3
  12  12  -2 0.27834 1.01400   3
 -12 -12   2 1.15499 1.06941   4
 -12 -12   2 1.62123 0.98306   3
 -12 -12   2 1.14288 0.99724   3
  11  12  -2 10.6543 1.20821   4
  11  12  -2 10.0014 1.21179   3
  11  12  -2 10.5813 1.26300   3
 -11 -12   2 9.14576 1.16370   3
 -11 -12   2 10.0934 1.14567   3
 -11 -12   2 10.3921 1.23488   4
  10  12  -2 3.68117 0.91989   4
  10  12  -2 3.08326 0.95760   3
  10  12  -2 2.50541 0.94861   3
 -10 -12   2 2.34091 0.91966   3
 -10 -12   2 3.62717 0.96637   3
 -10 -12   2 2.62255 1.02190   4
   9  12  -2 34.9694 2.53879   4
   9  12  -2 44.2656 2.61982   3
  -9 -12   2 42.2245 2.54309   3
  -9 -12   2 43.8994 2.57874   3
  -9 -12   2 41.2411 2.61514   4
   8  12  -2 15.5995 1.62041   3
   8  12  -2 13.0576 1.54756   4
   8  12  -2 11.5184 1.21624   3
  -8 -12   2 14.3017 1.24485   3
  -8 -12   2 13.8128 1.47511   3
  -8 -12   2 14.0526 1.64270   4
   7  12  -2 41.9574 2.52024   3
   7  12  -2 39.6469 2.54586   4
   7  12  -2 43.2447 2.55481   3
  -7 -12   2 39.3620 2.47836   3
  -7 -12   2 39.0949 2.57174   4
  -7 -12   2 43.2433 2.50672   3
   6  12  -2 8.80229 1.07046   3
   6  12  -2 9.93281 1.10729   4
   6  12  -2 8.67453 1.03587   3
  -6 -12   2 9.63745 1.15692   4
  -6 -12   2 9.17986 1.03815   3
  -6 -12   2 9.21586 1.01833   3
   5  12  -2 4.83792 0.91052   4
   5  12  -2 5.21899 0.88768   3
   5  12  -2 5.52160 0.90660   3
  -5 -12   2 3.60302 0.82212   3
  -5 -12   2 7.55767 0.90296   3
  -5 -12   2 5.09177 0.93004   4
   4  12  -2 3.16646 0.88910   4
   4  12  -2 5.80082 0.84560   3
   4  12  -2 5.24223 0.86684   3
  -4 -12   2 4.54884 0.87539   4
  -4 -12   2 5.94026 0.82785   3
  -4 -12   2 5.22815 0.83601   3
   3  12  -2 -1.1580 0.79940   4
   3  12  -2 1.52651 0.73982   3
   3  12  -2 0.76780 0.76822   3
  -3 -12   2 -0.2495 0.70193   3
  -3 -12   2 -0.0517 0.67498   3
  -3 -12   2 -0.1945 0.75112   4
   2  12  -2 127.325 6.37250   3
   2  12  -2 125.131 6.42120   4
   2  12  -2 127.025 6.37202   3
  -2 -12   2 127.310 6.35502   3
  -2 -12   2 129.565 6.41075   4
  -2 -12   2 133.715 6.37392   3
   1  12  -2 7.63973 0.92380   3
   1  12  -2 8.49036 1.07468   4
   1  12  -2 5.30925 0.86093   3
  -1 -12   2 8.12861 0.90439   3
  -1 -12   2 8.15307 0.90623   3
  -1 -12   2 11.2108 1.29982   4
   0  12  -2 75.5222 4.08350   4
   0  12  -2 76.0521 3.96856   3
   0  12  -2 78.2797 3.97016   3
   0 -12   2 77.0004 3.94109   3
   0 -12   2 75.9849 3.97072   3
   0 -12   2 75.8353 4.01028   4
  -1  12  -2 81.4911 4.37052   4
  -1  12  -2 84.2816 4.26311   3
  -1  12  -2 76.6184 4.25171   3
   1 -12   2 81.7021 4.24921   3
   1 -12   2 87.6390 4.27304   3
   1 -12   2 84.2366 4.31617   4
  -2  12  -2 20.5688 1.60915   3
  -2  12  -2 19.9997 1.56820   3
  -2  12  -2 18.1023 1.75232   4
   2 -12   2 17.9201 1.65225   4
   2 -12   2 19.6712 1.56637   3
   2 -12   2 17.0435 1.53363   3
  -3  12  -2 21.5144 1.76176   3
  -3  12  -2 25.1165 1.95622   4
  -3  12  -2 26.9361 1.82674   3
   3 -12   2 25.6353 1.90501   4
   3 -12   2 21.3188 1.88428   3
   3 -12   2 25.3569 1.82557   3
  -4  12  -2 2.25476 0.88944   3
  -4  12  -2 2.53184 0.97389   4
  -4  12  -2 2.38816 0.82891   3
   4 -12   2 0.56049 0.84320   3
   4 -12   2 2.21682 0.93371   4
  -5  12  -2 17.8980 1.69002   3
  -5  12  -2 19.7998 1.90392   4
  -5  12  -2 19.1186 1.67076   3
   5 -12   2 22.1687 1.59718   3
   5 -12   2 16.3577 1.79486   4
   5 -12   2 18.5862 1.65057   3
  -6  12  -2 3.98176 1.10824   4
  -6  12  -2 3.57671 0.95386   3
  -6  12  -2 4.42619 0.93066   3
   6 -12   2 3.12217 0.97938   4
   6 -12   2 6.31727 0.91382   3
   6 -12   2 5.37546 0.89183   3
  -7  12  -2 14.6251 1.64587   3
   7 -12   2 13.7075 1.27333   3
   7 -12   2 15.8689 1.58375   3
   7 -12   2 14.1348 1.78245   4
  -8  12  -2 10.1998 1.20235   3
   8 -12   2 9.31281 1.12324   3
   8 -12   2 10.3438 1.26426   4
   8 -12   2 9.14797 1.10107   3
  -9  12  -2 -1.6050 0.97710   3
   9 -12   2 -0.5468 0.91860   3
   9 -12   2 0.05555 0.98481   4
   9 -12   2 -1.2569 0.84948   3
 -10  12  -2 16.5627 1.94465   3
  10 -12   2 13.9487 1.45051   3
  10 -12   2 19.3008 1.76084   3
  14  11  -2 0.15336 0.96995   3
  14  11  -2 -1.2545 1.03064   3
 -14 -11   2 -0.5751 1.00399   3
 -14 -11   2 -0.9665 1.00737   4
  13  11  -2 0.51749 0.90604   3
  13  11  -2 0.48972 1.02445   3
 -13 -11   2 -0.6511 0.94597   4
 -13 -11   2 1.55865 1.14237   3
 -13 -11   2 1.74298 0.93998   3
  12  11  -2 2.87480 1.02240   4
  12  11  -2 2.13428 1.00375   3
  12  11  -2 2.65437 0.94430   3
 -12 -11   2 3.41572 1.04443   4
 -12 -11   2 3.49597 0.97543   3
 -12 -11   2 2.19879 0.95149   3
  11  11  -2 1.20727 0.91712   3
  11  11  -2 0.33742 0.83736   4
  11  11  -2 1.70197 0.94827   3
 -11 -11   2 -0.0302 0.84559   3
 -11 -11   2 0.26533 0.94512   4
 -11 -11   2 1.20641 0.89478   3
  10  11  -2 10.0790 1.15102   3
  10  11  -2 11.1109 1.14051   3
  10  11  -2 7.27227 1.00297   4
 -10 -11   2 9.00751 1.09318   3
 -10 -11   2 7.92315 1.06514   4
 -10 -11   2 8.58688 1.08057   3
   9  11  -2 0.83817 0.86630   3
   9  11  -2 -0.0004 0.80522   4
  -9 -11   2 1.57741 0.80734   3
  -9 -11   2 -0.7265 0.83474   3
  -9 -11   2 1.04329 0.87354   4
   8  11  -2 28.4453 2.02324   3
   8  11  -2 28.2538 2.00392   4
   8  11  -2 31.2917 2.04029   3
  -8 -11   2 29.5821 1.98782   3
  -8 -11   2 27.0197 2.06134   4
  -8 -11   2 30.0872 1.97962   3
   7  11  -2 3.58951 0.88977   4
   7  11  -2 4.04422 0.93678   3
   7  11  -2 5.04618 0.91219   3
  -7 -11   2 4.94431 0.85984   3
  -7 -11   2 3.26480 0.87888   4
  -7 -11   2 3.52149 0.85199   3
   6  11  -2 24.7985 1.86228   3
   6  11  -2 25.9999 1.86676   3
   6  11  -2 24.2297 1.88681   4
  -6 -11   2 25.5399 1.80059   3
  -6 -11   2 28.0235 1.81918   3
  -6 -11   2 29.4076 1.96006   4
   5  11  -2 87.8748 4.43828   3
   5  11  -2 87.5555 4.46759   4
   5  11  -2 87.2067 4.44902   3
  -5 -11   2 85.0974 4.42666   3
  -5 -11   2 85.9174 4.48421   4
  -5 -11   2 87.7048 4.43137   3
   4  11  -2 5.49538 0.87908   4
   4  11  -2 7.30841 0.85606   3
   4  11  -2 6.56551 0.85885   3
  -4 -11   2 7.41181 0.90384   4
  -4 -11   2 6.74064 0.83781   3
  -4 -11   2 9.08401 0.86668   3
   3  11  -2 4.48267 0.80094   4
   3  11  -2 4.12463 0.75153   3
   3  11  -2 3.68980 0.73033   3
  -3 -11   2 4.22999 0.72141   3
  -3 -11   2 3.83037 0.77375   4
  -3 -11   2 3.49222 0.69945   3
   2  11  -2 73.6888 3.84581   3
   2  11  -2 72.2697 3.84632   3
   2  11  -2 76.5633 3.91677   4
  -2 -11   2 73.9547 3.83004   3
  -2 -11   2 76.1338 3.90265   4
  -2 -11   2 77.4662 3.85480   3
   1  11  -2 2.49498 0.80923   4
   1  11  -2 2.00204 0.70319   3
   1  11  -2 2.56019 0.68862   3
  -1 -11   2 1.55407 0.64701   3
  -1 -11   2 1.35159 0.67803   4
  -1 -11   2 1.67477 0.66817   3
   0  11  -2 30.4061 1.84036   3
   0  11  -2 30.1873 2.00080   4
   0  11  -2 28.8310 1.85136   3
   0 -11   2 28.6650 1.83835   3
   0 -11   2 30.5095 1.84440   3
   0 -11   2 28.3036 1.90673   4
  -1  11  -2 209.596 9.93845   3
  -1  11  -2 209.315 9.93172   3
  -1  11  -2 200.033 9.98252   4
[truncated: 3,477,447 more chars]
