# Supplementary material for: Property-Driven Design of Thermally Robust Organophosphorus Ionic Liquids for High-Temperature Applications
Source: ACS Appl Eng Mater. 2025 May 5;3(5):1468–82. doi: 10.1021/acsaenm.5c00221 (PMC12117501; doi:10.1021/acsaenm.5c00221)
Supplement: Supplementary file 2 [file em5c00221_si_002.zip › IL7_NTf2.cif]

 
data_MM_IL7_NTf2_0m

_publ_section_references
;
Bruker (2023). Apex5 v2023.9-2, SAINT V8.40B, Bruker AXS 
Inc.: Madison (WI), USA, 2023.

H\"ubschle, C. B., Sheldrick, G. M. and Dittrich, B. (2011). J. Appl. Cryst. 
44, 1281--1284.

Krause, L., Herbst-Irmer, R., Sheldrick G.M. & Stalke D. (2015). J. Appl. 
Cryst. 48, 3--10.

Sheldrick, G.M. (2008). Acta Cryst. A64, 112--122.

Sheldrick, G. M. (2019). SHELXL2019. University of G\"ottingen, Germany.

Sheldrick, G. M. (2015a). Crystal structure refinement with SHELXL, Acta Cryst. 
C71, 3--8.

Sheldrick, G. M. (2015b). SHELXT--Integrated space-group and
crystal-structure determination, Acta Cryst. A71 3--8.
;

_publ_section_acknowledgements
;
This material is based upon work supported by the National Science Foundation 
through the Major Research Instrumentation Program under Grant No. CHE 1625543.
(Funding for the single crystal X-ray diffractometer).

We thank the College of Science, Purdue University, for support for X-ray 
detector upgrades through the 2020 Laboratory and University Core Facility 
Research Equipment Program.
;
 
_audit_creation_method            'SHELXL-2019/3'
_shelx_SHELXL_version_number      '2019/3'
_chemical_name_systematic         ?
_chemical_name_common             ?
_chemical_melting_point           ?
_chemical_formula_moiety          
 'C31 H22 O P S, C2 F6 N O4 S2'
_chemical_formula_sum
 'C33 H22 F6 N O5 P S3' 
_chemical_formula_weight          753.66

loop_
 _atom_type_symbol
 _atom_type_description
 _atom_type_scat_dispersion_real
 _atom_type_scat_dispersion_imag
 _atom_type_scat_source
 'C'  'C'   0.0033   0.0016
 'International Tables Vol C Tables 4.2.6.8 and 6.1.1.4'
 'H'  'H'   0.0000   0.0000
 'International Tables Vol C Tables 4.2.6.8 and 6.1.1.4'
 'N'  'N'   0.0061   0.0033
 'International Tables Vol C Tables 4.2.6.8 and 6.1.1.4'
 'O'  'O'   0.0106   0.0060
 'International Tables Vol C Tables 4.2.6.8 and 6.1.1.4'
 'F'  'F'   0.0171   0.0103
 'International Tables Vol C Tables 4.2.6.8 and 6.1.1.4'
 'P'  'P'   0.1023   0.0942
 'International Tables Vol C Tables 4.2.6.8 and 6.1.1.4'
 'S'  'S'   0.1246   0.1234
 'International Tables Vol C Tables 4.2.6.8 and 6.1.1.4'
 
_space_group_crystal_system       triclinic
_space_group_IT_number            2
_space_group_name_H-M_alt         'P -1'
_space_group_name_Hall            '-P 1'
 
_shelx_space_group_comment
;
The symmetry employed for this shelxl refinement is uniquely defined
by the following loop, which should always be used as a source of
symmetry information in preference to the above space-group names.
They are only intended as comments.
;
 
loop_
 _space_group_symop_operation_xyz
 'x, y, z'
 '-x, -y, -z'
 
_cell_length_a                    10.1124(3)
_cell_length_b                    11.8054(3)
_cell_length_c                    14.7226(5)
_cell_angle_alpha                 90.2330(10)
_cell_angle_beta                  105.4590(10)
_cell_angle_gamma                 107.0410(10)
_cell_volume                      1613.18(8)
_cell_formula_units_Z             2
_cell_measurement_temperature     150(2)
_cell_measurement_reflns_used     9692    
_cell_measurement_theta_min       2.2634  
_cell_measurement_theta_max       33.1648
 
_exptl_crystal_description        fragment
_exptl_crystal_colour             yellow
_exptl_crystal_density_meas       ?
_exptl_crystal_density_method     ?
_exptl_crystal_density_diffrn     1.552          
_exptl_crystal_F_000              768
_exptl_transmission_factor_min    ?
_exptl_transmission_factor_max    ?
_exptl_crystal_size_max           0.320
_exptl_crystal_size_mid           0.290
_exptl_crystal_size_min           0.230
_exptl_absorpt_coefficient_mu     0.358
_shelx_estimated_absorpt_T_min    0.894
_shelx_estimated_absorpt_T_max    0.922
_exptl_absorpt_correction_type   multi-scan
_exptl_absorpt_correction_T_min  0.6865
_exptl_absorpt_correction_T_max  0.7465
_exptl_absorpt_process_details
;
 SADABS 2016/2: Krause, L., Herbst-Irmer, R., Sheldrick G.M. & Stalke D.,
 J. Appl. Cryst. 48 (2015) 3-10
;
_exptl_absorpt_special_details    ?
_diffrn_ambient_temperature       150(2)
_diffrn_radiation_wavelength      0.71073
_diffrn_radiation_type            MoK\a
_diffrn_source                    'fine focus sealed tube X-ray source'
_diffrn_source_current            '30 mA'
_diffrn_source_voltage            '50 kV'
_diffrn_radiation_monochromator   'Triumph curved graphite crystal'
_diffrn_measurement_device        'three circle diffractometer'
_diffrn_measurement_device_type   'Bruker AXS D8 Quest'
_diffrn_detector_type             'PhotonII charge-integrating pixel array (CPAD)'
_diffrn_measurement_method        'omega and phi scans'
_diffrn_detector_area_resol_mean  7.4074
_diffrn_reflns_number             73340
_diffrn_reflns_av_unetI/netI      0.0225
_diffrn_reflns_av_R_equivalents   0.0374
_diffrn_reflns_limit_h_min        -15
_diffrn_reflns_limit_h_max        15
_diffrn_reflns_limit_k_min        -18
_diffrn_reflns_limit_k_max        18
_diffrn_reflns_limit_l_min        -22
_diffrn_reflns_limit_l_max        22
_diffrn_reflns_theta_min          2.194
_diffrn_reflns_theta_max          33.177
_diffrn_reflns_theta_full         25.242
_diffrn_measured_fraction_theta_max   0.999
_diffrn_measured_fraction_theta_full  0.999
_diffrn_reflns_Laue_measured_fraction_max    0.999
_diffrn_reflns_Laue_measured_fraction_full   0.999
_diffrn_reflns_point_group_measured_fraction_max   0.999
_diffrn_reflns_point_group_measured_fraction_full  0.999
_reflns_number_total              12309
_reflns_number_gt                 10051
_reflns_threshold_expression      'I > 2\s(I)'
_reflns_Friedel_coverage          0.000
_reflns_Friedel_fraction_max      .
_reflns_Friedel_fraction_full     .
 
_reflns_special_details
;
 Reflections were merged by SHELXL according to the crystal
 class for the calculation of statistics and refinement.
 
 _reflns_Friedel_fraction is defined as the number of unique
 Friedel pairs measured divided by the number that would be
 possible theoretically, ignoring centric projections and
 systematic absences.
;
 
_computing_data_collection        'Apex5 v2023.9-2 (Bruker, 2023)' 
_computing_cell_refinement        'SAINT V8.40B (Bruker, 2020)' 
_computing_data_reduction         'SAINT V8.40B (Bruker, 2020)'
_computing_structure_solution     'SHELXT (Sheldrick, 2015b)' 
_computing_structure_refinement   
;  
SHELXL-2019/2 (Sheldrick, 2015a, 2019), 
SHELXLE Rev1613 (H\"ubschle et al., 2011)
;  
_computing_molecular_graphics     ?
_computing_publication_material   ?
_refine_special_details           ?
_refine_ls_structure_factor_coef  Fsqd
_refine_ls_matrix_type            full
_refine_ls_weighting_scheme       calc
_refine_ls_weighting_details
'w=1/[\s^2^(Fo^2^)+(0.0582P)^2^+0.5713P] where P=(Fo^2^+2Fc^2^)/3'
_atom_sites_solution_primary      dual 
_atom_sites_solution_secondary    difmap
_atom_sites_solution_hydrogens    geom
_refine_ls_hydrogen_treatment     constr
_refine_ls_extinction_method      none
_refine_ls_extinction_coef        .
_refine_ls_number_reflns          12309
_refine_ls_number_parameters      442
_refine_ls_number_restraints      0
_refine_ls_R_factor_all           0.0504
_refine_ls_R_factor_gt            0.0389
_refine_ls_wR_factor_ref          0.1149
_refine_ls_wR_factor_gt           0.1072
_refine_ls_goodness_of_fit_ref    1.040
_refine_ls_restrained_S_all       1.040
_refine_ls_shift/su_max           0.001
_refine_ls_shift/su_mean          0.000
 
loop_
 _atom_site_label
 _atom_site_type_symbol
 _atom_site_fract_x
 _atom_site_fract_y
 _atom_site_fract_z
 _atom_site_U_iso_or_equiv
 _atom_site_adp_type
 _atom_site_occupancy
 _atom_site_site_symmetry_order  
 _atom_site_calc_flag
 _atom_site_refinement_flags_posn
 _atom_site_refinement_flags_adp
 _atom_site_refinement_flags_occupancy
 _atom_site_disorder_assembly
 _atom_site_disorder_group
S1 S 0.74523(4) 0.39506(3) 0.43629(2) 0.02716(7) Uani 1 1 d . . . . .
S2 S 0.51943(4) 0.78696(3) 0.30886(2) 0.03330(8) Uani 1 1 d . . . . .
S3 S 0.64347(4) 0.94541(3) 0.19353(2) 0.03543(8) Uani 1 1 d . . . . .
P1 P 0.77728(3) 0.71127(2) 0.79288(2) 0.01777(6) Uani 1 1 d . . . . .
F1 F 0.39617(16) 0.83459(14) 0.43223(11) 0.0759(4) Uani 1 1 d . . . . .
N1 N 0.65349(13) 0.86444(11) 0.27787(8) 0.0336(2) Uani 1 1 d . . . . .
C1 C 0.77736(11) 0.62383(9) 0.69296(7) 0.01930(17) Uani 1 1 d . . . . .
O1 O 1.03477(10) 0.40428(8) 0.72413(6) 0.02637(17) Uani 1 1 d . . . . .
O2 O 0.56145(19) 0.69555(13) 0.36072(11) 0.0650(4) Uani 1 1 d . . . . .
O3 O 0.38339(14) 0.75591(13) 0.24063(10) 0.0573(3) Uani 1 1 d . . . . .
O4 O 0.77581(18) 1.03807(12) 0.20881(10) 0.0617(4) Uani 1 1 d . . . . .
O5 O 0.51263(17) 0.97608(13) 0.16178(10) 0.0568(4) Uani 1 1 d . . . . .
F2 F 0.62756(15) 0.91544(14) 0.47119(8) 0.0703(4) Uani 1 1 d . . . . .
F3 F 0.48933(14) 0.98636(10) 0.36608(9) 0.0578(3) Uani 1 1 d . . . . .
F4 F 0.74963(15) 0.80490(14) 0.11700(11) 0.0805(5) Uani 1 1 d . . . . .
F5 F 0.52269(13) 0.75600(12) 0.07270(9) 0.0660(3) Uani 1 1 d . . . . .
F6 F 0.6482(2) 0.90945(16) 0.02113(9) 0.1061(7) Uani 1 1 d . . . . .
C2 C 0.68209(13) 0.62472(10) 0.60359(8) 0.0247(2) Uani 1 1 d . . . . .
H2 H 0.619581 0.672482 0.596479 0.030 Uiso 1 1 calc R U . . .
C11 C 0.95342(17) 0.15983(14) 0.42702(11) 0.0388(3) Uani 1 1 d . . . . .
H11 H 0.949920 0.101784 0.380832 0.047 Uiso 1 1 calc R U . . .
C12 C 0.86099(15) 0.22775(13) 0.40531(9) 0.0321(3) Uani 1 1 d . . . . .
H12 H 0.795622 0.217703 0.343924 0.038 Uiso 1 1 calc R U . . .
C13 C 0.86360(13) 0.31179(10) 0.47404(8) 0.0235(2) Uani 1 1 d . . . . .
C14 C 0.90020(12) 0.68649(9) 0.89776(7) 0.02019(18) Uani 1 1 d . . . . .
C15 C 1.04825(13) 0.73282(12) 0.90766(9) 0.0284(2) Uani 1 1 d . . . . .
H15 H 1.081478 0.773453 0.858600 0.034 Uiso 1 1 calc R U . . .
C16 C 1.14599(15) 0.71871(14) 0.98999(10) 0.0362(3) Uani 1 1 d . . . . .
H16 H 1.246522 0.748964 0.997042 0.043 Uiso 1 1 calc R U . . .
C17 C 1.09682(17) 0.66046(13) 1.06190(10) 0.0370(3) Uani 1 1 d . . . . .
H17 H 1.164024 0.651064 1.118020 0.044 Uiso 1 1 calc R U . . .
C18 C 0.95135(17) 0.61620(12) 1.05248(9) 0.0341(3) Uani 1 1 d . . . . .
H18 H 0.918773 0.577143 1.102338 0.041 Uiso 1 1 calc R U . . .
C19 C 0.85189(14) 0.62845(10) 0.97022(8) 0.0259(2) Uani 1 1 d . . . . .
H19 H 0.751556 0.597342 0.963610 0.031 Uiso 1 1 calc R U . . .
C20 C 0.59730(11) 0.66863(9) 0.80313(8) 0.02088(18) Uani 1 1 d . . . . .
C21 C 0.52033(13) 0.54731(11) 0.79506(10) 0.0287(2) Uani 1 1 d . . . . .
H21 H 0.562296 0.488825 0.782633 0.034 Uiso 1 1 calc R U . . .
C22 C 0.38215(15) 0.51387(12) 0.80545(11) 0.0342(3) Uani 1 1 d . . . . .
H22 H 0.328948 0.431984 0.800251 0.041 Uiso 1 1 calc R U . . .
C23 C 0.32141(14) 0.59990(13) 0.82344(10) 0.0336(3) Uani 1 1 d . . . . .
H23 H 0.227124 0.576272 0.831214 0.040 Uiso 1 1 calc R U . . .
C24 C 0.39644(14) 0.71933(12) 0.83015(9) 0.0295(2) Uani 1 1 d . . . . .
H24 H 0.353376 0.777326 0.841923 0.035 Uiso 1 1 calc R U . . .
C25 C 0.53511(12) 0.75488(10) 0.81970(8) 0.0235(2) Uani 1 1 d . . . . .
H25 H 0.586863 0.836989 0.823798 0.028 Uiso 1 1 calc R U . . .
C26 C 0.83249(12) 0.86714(9) 0.78011(8) 0.02087(18) Uani 1 1 d . . . . .
C27 C 0.88030(16) 0.94477(11) 0.86214(9) 0.0306(2) Uani 1 1 d . . . . .
H27 H 0.889179 0.914425 0.922399 0.037 Uiso 1 1 calc R U . . .
C28 C 0.91469(18) 1.06639(11) 0.85495(11) 0.0375(3) Uani 1 1 d . . . . .
H28 H 0.947964 1.119624 0.910513 0.045 Uiso 1 1 calc R U . . .
C29 C 0.90073(18) 1.11046(11) 0.76719(11) 0.0370(3) Uani 1 1 d . . . . .
H29 H 0.924021 1.193878 0.762677 0.044 Uiso 1 1 calc R U . . .
C30 C 0.85304(17) 1.03371(12) 0.68597(10) 0.0347(3) Uani 1 1 d . . . . .
H30 H 0.843866 1.064564 0.625885 0.042 Uiso 1 1 calc R U . . .
C31 C 0.81850(14) 0.91167(10) 0.69194(9) 0.0265(2) Uani 1 1 d . . . . .
H31 H 0.785504 0.858922 0.636113 0.032 Uiso 1 1 calc R U . . .
C32 C 0.50829(19) 0.88664(16) 0.40002(11) 0.0423(3) Uani 1 1 d . . . . .
C33 C 0.6403(2) 0.84905(17) 0.09507(12) 0.0483(4) Uani 1 1 d . . . . .
C3 C 0.67944(13) 0.55673(10) 0.52681(8) 0.0254(2) Uani 1 1 d . . . . .
H3 H 0.618024 0.560177 0.466237 0.030 Uiso 1 1 calc R U . . .
C4 C 0.76745(12) 0.48192(9) 0.53757(7) 0.02078(18) Uani 1 1 d . . . . .
C5 C 0.86179(11) 0.47924(9) 0.62600(7) 0.01774(17) Uani 1 1 d . . . . .
C6 C 0.86566(11) 0.55182(9) 0.70313(7) 0.01845(17) Uani 1 1 d . . . . .
H6 H 0.929993 0.551494 0.763309 0.022 Uiso 1 1 calc R U . . .
C7 C 0.95801(11) 0.40342(9) 0.64389(7) 0.01910(17) Uani 1 1 d . . . . .
C8 C 0.95780(12) 0.32503(10) 0.56525(8) 0.02144(19) Uani 1 1 d . . . . .
C9 C 1.05370(14) 0.25719(12) 0.58456(9) 0.0291(2) Uani 1 1 d . . . . .
H9 H 1.120662 0.267411 0.645357 0.035 Uiso 1 1 calc R U . . .
C10 C 1.05180(16) 0.17562(14) 0.51606(11) 0.0375(3) Uani 1 1 d . . . . .
H10 H 1.117508 0.130516 0.529789 0.045 Uiso 1 1 calc R U . . .
 
loop_
 _atom_site_aniso_label
 _atom_site_aniso_U_11
 _atom_site_aniso_U_22
 _atom_site_aniso_U_33
 _atom_site_aniso_U_23
 _atom_site_aniso_U_13
 _atom_site_aniso_U_12
S1 0.03557(15) 0.02926(14) 0.01422(11) -0.00322(9) 0.00238(10) 0.01048(11)
S2 0.03864(17) 0.02706(14) 0.02949(15) 0.00460(11) 0.00218(12) 0.00962(12)
S3 0.0484(2) 0.03112(16) 0.02595(14) -0.00154(11) 0.01223(13) 0.00940(14)
P1 0.01907(12) 0.01584(11) 0.01812(11) -0.00046(8) 0.00479(9) 0.00531(9)
F1 0.0757(9) 0.0937(10) 0.0760(9) 0.0228(8) 0.0520(8) 0.0241(8)
N1 0.0331(6) 0.0407(6) 0.0265(5) 0.0015(4) 0.0026(4) 0.0157(5)
C1 0.0215(4) 0.0177(4) 0.0176(4) -0.0009(3) 0.0038(3) 0.0058(3)
O1 0.0304(4) 0.0293(4) 0.0195(4) -0.0019(3) 0.0016(3) 0.0142(3)
O2 0.0924(11) 0.0439(7) 0.0644(9) 0.0247(6) 0.0170(8) 0.0336(7)
O3 0.0407(6) 0.0581(8) 0.0490(7) -0.0030(6) -0.0067(5) -0.0034(6)
O4 0.0791(10) 0.0439(7) 0.0474(7) -0.0115(5) 0.0287(7) -0.0129(6)
O5 0.0793(10) 0.0612(8) 0.0478(7) 0.0238(6) 0.0206(7) 0.0455(8)
F2 0.0707(8) 0.1016(10) 0.0321(5) -0.0168(6) -0.0019(5) 0.0315(7)
F3 0.0713(8) 0.0510(6) 0.0671(7) 0.0027(5) 0.0321(6) 0.0313(6)
F4 0.0579(7) 0.0942(10) 0.0927(10) -0.0404(8) 0.0299(7) 0.0209(7)
F5 0.0580(7) 0.0680(8) 0.0519(7) -0.0313(6) 0.0051(5) -0.0011(6)
F6 0.1779(19) 0.0956(11) 0.0362(6) -0.0038(7) 0.0491(9) 0.0116(12)
C2 0.0263(5) 0.0229(5) 0.0225(5) -0.0007(4) -0.0001(4) 0.0103(4)
C11 0.0386(7) 0.0425(7) 0.0375(7) -0.0158(6) 0.0142(6) 0.0126(6)
C12 0.0345(6) 0.0368(6) 0.0242(5) -0.0102(5) 0.0096(5) 0.0088(5)
C13 0.0249(5) 0.0248(5) 0.0202(4) -0.0030(4) 0.0091(4) 0.0042(4)
C14 0.0231(5) 0.0193(4) 0.0180(4) -0.0021(3) 0.0042(3) 0.0076(4)
C15 0.0229(5) 0.0356(6) 0.0254(5) -0.0028(4) 0.0047(4) 0.0089(4)
C16 0.0268(6) 0.0459(8) 0.0324(6) -0.0093(5) -0.0027(5) 0.0158(5)
C17 0.0476(8) 0.0334(6) 0.0249(5) -0.0069(5) -0.0081(5) 0.0211(6)
C18 0.0513(8) 0.0263(5) 0.0205(5) 0.0019(4) 0.0023(5) 0.0123(5)
C19 0.0325(6) 0.0216(5) 0.0216(5) 0.0015(4) 0.0068(4) 0.0058(4)
C20 0.0196(4) 0.0195(4) 0.0227(5) -0.0005(3) 0.0052(4) 0.0053(3)
C21 0.0255(5) 0.0204(5) 0.0377(6) -0.0004(4) 0.0079(5) 0.0041(4)
C22 0.0268(6) 0.0263(6) 0.0437(7) 0.0004(5) 0.0105(5) -0.0011(5)
C23 0.0233(5) 0.0379(7) 0.0377(7) -0.0005(5) 0.0121(5) 0.0032(5)
C24 0.0255(5) 0.0337(6) 0.0313(6) -0.0018(5) 0.0104(4) 0.0099(5)
C25 0.0236(5) 0.0228(5) 0.0249(5) -0.0009(4) 0.0082(4) 0.0071(4)
C26 0.0222(5) 0.0170(4) 0.0234(5) -0.0001(3) 0.0072(4) 0.0051(3)
C27 0.0435(7) 0.0199(5) 0.0263(5) -0.0023(4) 0.0102(5) 0.0062(5)
C28 0.0532(9) 0.0190(5) 0.0363(7) -0.0044(5) 0.0106(6) 0.0068(5)
C29 0.0477(8) 0.0177(5) 0.0428(7) 0.0029(5) 0.0109(6) 0.0075(5)
C30 0.0442(7) 0.0234(5) 0.0341(6) 0.0078(5) 0.0091(5) 0.0086(5)
C31 0.0322(6) 0.0209(5) 0.0254(5) 0.0025(4) 0.0074(4) 0.0068(4)
C32 0.0435(8) 0.0517(9) 0.0352(7) 0.0043(6) 0.0158(6) 0.0150(7)
C33 0.0522(9) 0.0553(10) 0.0315(7) -0.0141(7) 0.0131(7) 0.0066(8)
C3 0.0300(5) 0.0243(5) 0.0185(4) 0.0005(4) -0.0006(4) 0.0099(4)
C4 0.0251(5) 0.0195(4) 0.0153(4) -0.0004(3) 0.0040(3) 0.0046(4)
C5 0.0200(4) 0.0178(4) 0.0144(4) 0.0004(3) 0.0048(3) 0.0041(3)
C6 0.0207(4) 0.0185(4) 0.0153(4) 0.0001(3) 0.0041(3) 0.0055(3)
C7 0.0202(4) 0.0183(4) 0.0180(4) -0.0007(3) 0.0062(3) 0.0040(3)
C8 0.0214(5) 0.0218(4) 0.0208(4) -0.0027(3) 0.0084(4) 0.0040(4)
C9 0.0255(5) 0.0319(6) 0.0308(6) -0.0065(5) 0.0081(4) 0.0100(4)
C10 0.0332(6) 0.0424(7) 0.0416(7) -0.0116(6) 0.0120(6) 0.0172(6)
 
_geom_special_details
;
 All esds (except the esd in the dihedral angle between two l.s. planes)
 are estimated using the full covariance matrix.  The cell esds are taken
 into account individually in the estimation of esds in distances, angles
 and torsion angles; correlations between esds in cell parameters are only
 used when they are defined by crystal symmetry.  An approximate (isotropic)
 treatment of cell esds is used for estimating esds involving l.s. planes.
;
 
loop_
 _geom_bond_atom_site_label_1
 _geom_bond_atom_site_label_2
 _geom_bond_distance
 _geom_bond_site_symmetry_2
 _geom_bond_publ_flag
S1 C4 1.7319(10) . ?
S1 C13 1.7457(13) . ?
S2 O3 1.4145(13) . ?
S2 O2 1.4250(13) . ?
S2 N1 1.5777(14) . ?
S2 C32 1.8287(17) . ?
S3 O4 1.4204(14) . ?
S3 O5 1.4326(14) . ?
S3 N1 1.5701(13) . ?
S3 C33 1.8268(16) . ?
P1 C26 1.7859(11) . ?
P1 C20 1.7884(11) . ?
P1 C14 1.7913(11) . ?
P1 C1 1.7940(10) . ?
F1 C32 1.330(2) . ?
C1 C6 1.3845(14) . ?
C1 C2 1.4107(15) . ?
O1 C7 1.2266(13) . ?
F2 C32 1.323(2) . ?
F3 C32 1.326(2) . ?
F4 C33 1.321(2) . ?
F5 C33 1.324(2) . ?
F6 C33 1.311(2) . ?
C2 C3 1.3735(16) . ?
C2 H2 0.9500 . ?
C11 C12 1.379(2) . ?
C11 C10 1.392(2) . ?
C11 H11 0.9500 . ?
C12 C13 1.4040(16) . ?
C12 H12 0.9500 . ?
C13 C8 1.4015(16) . ?
C14 C19 1.3906(16) . ?
C14 C15 1.4017(16) . ?
C15 C16 1.3905(18) . ?
C15 H15 0.9500 . ?
C16 C17 1.388(2) . ?
C16 H16 0.9500 . ?
C17 C18 1.377(2) . ?
C17 H17 0.9500 . ?
C18 C19 1.3916(18) . ?
C18 H18 0.9500 . ?
C19 H19 0.9500 . ?
C20 C25 1.3953(15) . ?
C20 C21 1.4026(16) . ?
C21 C22 1.3866(18) . ?
C21 H21 0.9500 . ?
C22 C23 1.389(2) . ?
C22 H22 0.9500 . ?
C23 C24 1.3803(19) . ?
C23 H23 0.9500 . ?
C24 C25 1.3917(17) . ?
C24 H24 0.9500 . ?
C25 H25 0.9500 . ?
C26 C31 1.3902(16) . ?
C26 C27 1.3972(16) . ?
C27 C28 1.3863(18) . ?
C27 H27 0.9500 . ?
C28 C29 1.383(2) . ?
C28 H28 0.9500 . ?
C29 C30 1.382(2) . ?
C29 H29 0.9500 . ?
C30 C31 1.3885(17) . ?
C30 H30 0.9500 . ?
C31 H31 0.9500 . ?
C3 C4 1.4085(16) . ?
C3 H3 0.9500 . ?
C4 C5 1.4007(14) . ?
C5 C6 1.4050(14) . ?
C5 C7 1.4809(15) . ?
C6 H6 0.9500 . ?
C7 C8 1.4784(14) . ?
C8 C9 1.4046(17) . ?
C9 C10 1.3840(17) . ?
C9 H9 0.9500 . ?
C10 H10 0.9500 . ?
 
loop_
 _geom_angle_atom_site_label_1
 _geom_angle_atom_site_label_2
 _geom_angle_atom_site_label_3
 _geom_angle
 _geom_angle_site_symmetry_1
 _geom_angle_site_symmetry_3
 _geom_angle_publ_flag
C4 S1 C13 103.60(5) . . ?
O3 S2 O2 118.28(10) . . ?
O3 S2 N1 117.45(8) . . ?
O2 S2 N1 107.43(9) . . ?
O3 S2 C32 105.55(9) . . ?
O2 S2 C32 103.36(9) . . ?
N1 S2 C32 102.57(7) . . ?
O4 S3 O5 117.82(10) . . ?
O4 S3 N1 109.43(8) . . ?
O5 S3 N1 116.26(8) . . ?
O4 S3 C33 104.06(8) . . ?
O5 S3 C33 104.27(9) . . ?
N1 S3 C33 102.91(8) . . ?
C26 P1 C20 108.66(5) . . ?
C26 P1 C14 107.02(5) . . ?
C20 P1 C14 111.08(5) . . ?
C26 P1 C1 112.48(5) . . ?
C20 P1 C1 107.60(5) . . ?
C14 P1 C1 110.03(5) . . ?
S3 N1 S2 124.24(8) . . ?
C6 C1 C2 119.50(9) . . ?
C6 C1 P1 120.86(8) . . ?
C2 C1 P1 119.59(8) . . ?
C3 C2 C1 120.19(10) . . ?
C3 C2 H2 119.9 . . ?
C1 C2 H2 119.9 . . ?
C12 C11 C10 120.54(12) . . ?
C12 C11 H11 119.7 . . ?
C10 C11 H11 119.7 . . ?
C11 C12 C13 119.91(12) . . ?
C11 C12 H12 120.0 . . ?
C13 C12 H12 120.0 . . ?
C8 C13 C12 120.16(11) . . ?
C8 C13 S1 124.56(8) . . ?
C12 C13 S1 115.28(9) . . ?
C19 C14 C15 120.19(11) . . ?
C19 C14 P1 121.50(9) . . ?
C15 C14 P1 118.22(9) . . ?
C16 C15 C14 119.35(13) . . ?
C16 C15 H15 120.3 . . ?
C14 C15 H15 120.3 . . ?
C17 C16 C15 120.07(13) . . ?
C17 C16 H16 120.0 . . ?
C15 C16 H16 120.0 . . ?
C18 C17 C16 120.50(12) . . ?
C18 C17 H17 119.8 . . ?
C16 C17 H17 119.8 . . ?
C17 C18 C19 120.26(13) . . ?
C17 C18 H18 119.9 . . ?
C19 C18 H18 119.9 . . ?
C14 C19 C18 119.63(12) . . ?
C14 C19 H19 120.2 . . ?
C18 C19 H19 120.2 . . ?
C25 C20 C21 120.62(11) . . ?
C25 C20 P1 120.40(8) . . ?
C21 C20 P1 118.98(9) . . ?
C22 C21 C20 119.13(11) . . ?
C22 C21 H21 120.4 . . ?
C20 C21 H21 120.4 . . ?
C21 C22 C23 120.11(12) . . ?
C21 C22 H22 119.9 . . ?
C23 C22 H22 119.9 . . ?
C24 C23 C22 120.76(12) . . ?
C24 C23 H23 119.6 . . ?
C22 C23 H23 119.6 . . ?
C23 C24 C25 120.08(12) . . ?
C23 C24 H24 120.0 . . ?
C25 C24 H24 120.0 . . ?
C24 C25 C20 119.29(11) . . ?
C24 C25 H25 120.4 . . ?
C20 C25 H25 120.4 . . ?
C31 C26 C27 120.15(10) . . ?
C31 C26 P1 122.09(8) . . ?
C27 C26 P1 117.56(9) . . ?
C28 C27 C26 119.52(12) . . ?
C28 C27 H27 120.2 . . ?
C26 C27 H27 120.2 . . ?
C29 C28 C27 120.22(12) . . ?
C29 C28 H28 119.9 . . ?
C27 C28 H28 119.9 . . ?
C30 C29 C28 120.30(12) . . ?
C30 C29 H29 119.8 . . ?
C28 C29 H29 119.8 . . ?
C29 C30 C31 120.21(13) . . ?
C29 C30 H30 119.9 . . ?
C31 C30 H30 119.9 . . ?
C30 C31 C26 119.60(11) . . ?
C30 C31 H31 120.2 . . ?
C26 C31 H31 120.2 . . ?
F2 C32 F3 107.98(16) . . ?
F2 C32 F1 109.35(15) . . ?
F3 C32 F1 107.03(15) . . ?
F2 C32 S2 110.79(12) . . ?
F3 C32 S2 111.55(11) . . ?
F1 C32 S2 110.03(13) . . ?
F6 C33 F4 108.29(18) . . ?
F6 C33 F5 109.76(16) . . ?
F4 C33 F5 105.73(17) . . ?
F6 C33 S3 109.97(14) . . ?
F4 C33 S3 111.43(12) . . ?
F5 C33 S3 111.53(12) . . ?
C2 C3 C4 120.24(10) . . ?
C2 C3 H3 119.9 . . ?
C4 C3 H3 119.9 . . ?
C5 C4 C3 120.25(9) . . ?
C5 C4 S1 124.56(8) . . ?
C3 C4 S1 115.17(8) . . ?
C4 C5 C6 118.62(9) . . ?
C4 C5 C7 123.97(9) . . ?
C6 C5 C7 117.41(9) . . ?
C1 C6 C5 121.16(9) . . ?
C1 C6 H6 119.4 . . ?
C5 C6 H6 119.4 . . ?
O1 C7 C8 120.61(10) . . ?
O1 C7 C5 119.76(9) . . ?
C8 C7 C5 119.61(9) . . ?
C13 C8 C9 118.66(10) . . ?
C13 C8 C7 123.47(10) . . ?
C9 C8 C7 117.83(10) . . ?
C10 C9 C8 120.79(12) . . ?
C10 C9 H9 119.6 . . ?
C8 C9 H9 119.6 . . ?
C9 C10 C11 119.85(13) . . ?
C9 C10 H10 120.1 . . ?
C11 C10 H10 120.1 . . ?
 
loop_
 _geom_torsion_atom_site_label_1
 _geom_torsion_atom_site_label_2
 _geom_torsion_atom_site_label_3
 _geom_torsion_atom_site_label_4
 _geom_torsion
 _geom_torsion_site_symmetry_1
 _geom_torsion_site_symmetry_2
 _geom_torsion_site_symmetry_3
 _geom_torsion_site_symmetry_4
 _geom_torsion_publ_flag
O4 S3 N1 S2 154.89(10) . . . . ?
O5 S3 N1 S2 18.35(13) . . . . ?
C33 S3 N1 S2 -94.92(11) . . . . ?
O3 S2 N1 S3 22.39(13) . . . . ?
O2 S2 N1 S3 158.67(10) . . . . ?
C32 S2 N1 S3 -92.78(10) . . . . ?
C26 P1 C1 C6 118.32(9) . . . . ?
C20 P1 C1 C6 -122.04(9) . . . . ?
C14 P1 C1 C6 -0.89(11) . . . . ?
C26 P1 C1 C2 -64.24(10) . . . . ?
C20 P1 C1 C2 55.40(10) . . . . ?
C14 P1 C1 C2 176.55(9) . . . . ?
C6 C1 C2 C3 -1.50(18) . . . . ?
P1 C1 C2 C3 -178.98(9) . . . . ?
C10 C11 C12 C13 -1.4(2) . . . . ?
C11 C12 C13 C8 -1.3(2) . . . . ?
C11 C12 C13 S1 178.06(12) . . . . ?
C4 S1 C13 C8 -3.94(12) . . . . ?
C4 S1 C13 C12 176.69(10) . . . . ?
C26 P1 C14 C19 125.32(9) . . . . ?
C20 P1 C14 C19 6.85(11) . . . . ?
C1 P1 C14 C19 -112.20(9) . . . . ?
C26 P1 C14 C15 -51.35(10) . . . . ?
C20 P1 C14 C15 -169.82(9) . . . . ?
C1 P1 C14 C15 71.13(10) . . . . ?
C19 C14 C15 C16 0.87(18) . . . . ?
P1 C14 C15 C16 177.58(10) . . . . ?
C14 C15 C16 C17 -0.7(2) . . . . ?
C15 C16 C17 C18 0.0(2) . . . . ?
C16 C17 C18 C19 0.6(2) . . . . ?
C15 C14 C19 C18 -0.25(17) . . . . ?
P1 C14 C19 C18 -176.86(9) . . . . ?
C17 C18 C19 C14 -0.48(19) . . . . ?
C26 P1 C20 C25 -13.05(11) . . . . ?
C14 P1 C20 C25 104.42(10) . . . . ?
C1 P1 C20 C25 -135.09(9) . . . . ?
C26 P1 C20 C21 167.49(10) . . . . ?
C14 P1 C20 C21 -75.04(11) . . . . ?
C1 P1 C20 C21 45.45(11) . . . . ?
C25 C20 C21 C22 -1.14(19) . . . . ?
P1 C20 C21 C22 178.32(11) . . . . ?
C20 C21 C22 C23 0.1(2) . . . . ?
C21 C22 C23 C24 0.7(2) . . . . ?
C22 C23 C24 C25 -0.6(2) . . . . ?
C23 C24 C25 C20 -0.47(19) . . . . ?
C21 C20 C25 C24 1.32(18) . . . . ?
P1 C20 C25 C24 -178.13(9) . . . . ?
C20 P1 C26 C31 -94.24(11) . . . . ?
C14 P1 C26 C31 145.73(10) . . . . ?
C1 P1 C26 C31 24.78(12) . . . . ?
C20 P1 C26 C27 80.69(11) . . . . ?
C14 P1 C26 C27 -39.34(11) . . . . ?
C1 P1 C26 C27 -160.28(10) . . . . ?
C31 C26 C27 C28 -0.5(2) . . . . ?
P1 C26 C27 C28 -175.54(11) . . . . ?
C26 C27 C28 C29 0.5(2) . . . . ?
C27 C28 C29 C30 -0.3(3) . . . . ?
C28 C29 C30 C31 0.1(2) . . . . ?
C29 C30 C31 C26 -0.1(2) . . . . ?
C27 C26 C31 C30 0.34(19) . . . . ?
P1 C26 C31 C30 175.15(10) . . . . ?
O3 S2 C32 F2 175.89(13) . . . . ?
O2 S2 C32 F2 51.03(15) . . . . ?
N1 S2 C32 F2 -60.59(14) . . . . ?
O3 S2 C32 F3 -63.78(14) . . . . ?
O2 S2 C32 F3 171.36(13) . . . . ?
N1 S2 C32 F3 59.75(13) . . . . ?
O3 S2 C32 F1 54.84(15) . . . . ?
O2 S2 C32 F1 -70.01(15) . . . . ?
N1 S2 C32 F1 178.37(12) . . . . ?
O4 S3 C33 F6 -58.86(18) . . . . ?
O5 S3 C33 F6 65.21(17) . . . . ?
N1 S3 C33 F6 -173.01(16) . . . . ?
O4 S3 C33 F4 61.23(17) . . . . ?
O5 S3 C33 F4 -174.70(14) . . . . ?
N1 S3 C33 F4 -52.93(16) . . . . ?
O4 S3 C33 F5 179.13(15) . . . . ?
O5 S3 C33 F5 -56.80(17) . . . . ?
N1 S3 C33 F5 64.97(16) . . . . ?
C1 C2 C3 C4 2.65(19) . . . . ?
C2 C3 C4 C5 -2.11(18) . . . . ?
C2 C3 C4 S1 176.39(10) . . . . ?
C13 S1 C4 C5 0.06(11) . . . . ?
C13 S1 C4 C3 -178.36(9) . . . . ?
C3 C4 C5 C6 0.41(16) . . . . ?
S1 C4 C5 C6 -177.94(8) . . . . ?
C3 C4 C5 C7 179.93(10) . . . . ?
S1 C4 C5 C7 1.59(16) . . . . ?
C2 C1 C6 C5 -0.20(16) . . . . ?
P1 C1 C6 C5 177.24(8) . . . . ?
C4 C5 C6 C1 0.73(16) . . . . ?
C7 C5 C6 C1 -178.83(10) . . . . ?
C4 C5 C7 O1 -178.17(11) . . . . ?
C6 C5 C7 O1 1.36(15) . . . . ?
C4 C5 C7 C8 0.26(16) . . . . ?
C6 C5 C7 C8 179.79(9) . . . . ?
C12 C13 C8 C9 3.20(17) . . . . ?
S1 C13 C8 C9 -176.15(9) . . . . ?
C12 C13 C8 C7 -174.28(11) . . . . ?
S1 C13 C8 C7 6.37(16) . . . . ?
O1 C7 C8 C13 174.06(11) . . . . ?
C5 C7 C8 C13 -4.35(16) . . . . ?
O1 C7 C8 C9 -3.44(16) . . . . ?
C5 C7 C8 C9 178.15(10) . . . . ?
C13 C8 C9 C10 -2.37(19) . . . . ?
C7 C8 C9 C10 175.26(12) . . . . ?
C8 C9 C10 C11 -0.3(2) . . . . ?
C12 C11 C10 C9 2.3(2) . . . . ?
 
_refine_diff_density_max    0.587
_refine_diff_density_min   -0.499
_refine_diff_density_rms    0.060

_shelx_res_file
;
TITL MM_IL7_NTf2_0m_a.res in P-1
    MM_IL7_NTf2_0m.res
    created by SHELXL-2019/3 at 15:49:04 on 22-Jun-2024
REM Old TITL MM_IL7_NTf2_0m in P-1
REM SHELXT solution in P-1: R1 0.130, Rweak 0.007, Alpha 0.044
REM <I/s>   0.000 for    0 systematic absences,  Orientation as input
REM Formula found by SHELXT:  C34 O5 F6 P3 S
CELL  0.71073  10.1124  11.8054  14.7226   90.233  105.459  107.041
ZERR    2.000   0.0003   0.0003   0.0005    0.001    0.001    0.001
LATT  1
SFAC C H N O F P S
UNIT 66 44 2 10 12 2 6
OMIT 0 1 0
TEMP -123.150
SIZE 0.32 0.29 0.23
L.S. 10
BOND $H
ACTA
CONF
LIST 4
FMAP 2
PLAN 20
WGHT    0.058200    0.571300
FVAR       0.55465
S1    7    0.745231    0.395055    0.436288    11.00000    0.03557    0.02926 =
         0.01422   -0.00322    0.00238    0.01048
S2    7    0.519433    0.786963    0.308861    11.00000    0.03864    0.02706 =
         0.02949    0.00460    0.00218    0.00962
S3    7    0.643468    0.945412    0.193526    11.00000    0.04843    0.03112 =
         0.02595   -0.00154    0.01223    0.00940
P1    6    0.777279    0.711272    0.792880    11.00000    0.01907    0.01584 =
         0.01812   -0.00046    0.00479    0.00531
F1    5    0.396166    0.834595    0.432230    11.00000    0.07566    0.09369 =
         0.07596    0.02276    0.05204    0.02409
N1    3    0.653492    0.864435    0.277866    11.00000    0.03308    0.04069 =
         0.02653    0.00154    0.00264    0.01570
C1    1    0.777358    0.623825    0.692964    11.00000    0.02151    0.01766 =
         0.01755   -0.00094    0.00379    0.00580
O1    4    1.034766    0.404275    0.724125    11.00000    0.03039    0.02932 =
         0.01954   -0.00194    0.00161    0.01421
O2    4    0.561451    0.695549    0.360721    11.00000    0.09243    0.04393 =
         0.06440    0.02467    0.01696    0.03359
O3    4    0.383394    0.755908    0.240629    11.00000    0.04074    0.05810 =
         0.04898   -0.00298   -0.00672   -0.00340
O4    4    0.775806    1.038068    0.208808    11.00000    0.07910    0.04392 =
         0.04742   -0.01148    0.02874   -0.01290
O5    4    0.512633    0.976079    0.161779    11.00000    0.07928    0.06121 =
         0.04782    0.02381    0.02057    0.04550
F2    5    0.627562    0.915444    0.471195    11.00000    0.07075    0.10161 =
         0.03211   -0.01679   -0.00187    0.03147
F3    5    0.489325    0.986357    0.366076    11.00000    0.07131    0.05098 =
         0.06711    0.00269    0.03207    0.03127
F4    5    0.749625    0.804896    0.116997    11.00000    0.05785    0.09422 =
         0.09266   -0.04037    0.02991    0.02089
F5    5    0.522694    0.755999    0.072699    11.00000    0.05800    0.06795 =
         0.05190   -0.03128    0.00508   -0.00113
F6    5    0.648153    0.909445    0.021127    11.00000    0.17790    0.09556 =
         0.03622   -0.00376    0.04913    0.01156
C2    1    0.682085    0.624719    0.603585    11.00000    0.02626    0.02292 =
         0.02253   -0.00071   -0.00012    0.01029
AFIX  43
H2    2    0.619581    0.672482    0.596479    11.00000   -1.20000
AFIX   0
C11   1    0.953417    0.159832    0.427022    11.00000    0.03856    0.04249 =
         0.03750   -0.01577    0.01421    0.01259
AFIX  43
H11   2    0.949920    0.101784    0.380832    11.00000   -1.20000
AFIX   0
C12   1    0.860989    0.227751    0.405310    11.00000    0.03452    0.03679 =
         0.02424   -0.01021    0.00955    0.00882
AFIX  43
H12   2    0.795622    0.217703    0.343924    11.00000   -1.20000
AFIX   0
C13   1    0.863598    0.311786    0.474041    11.00000    0.02492    0.02480 =
         0.02019   -0.00302    0.00911    0.00424
C14   1    0.900198    0.686491    0.897762    11.00000    0.02313    0.01930 =
         0.01797   -0.00205    0.00420    0.00765
C15   1    1.048247    0.732817    0.907660    11.00000    0.02291    0.03564 =
         0.02535   -0.00281    0.00469    0.00889
AFIX  43
H15   2    1.081478    0.773453    0.858600    11.00000   -1.20000
AFIX   0
C16   1    1.145990    0.718709    0.989993    11.00000    0.02678    0.04587 =
         0.03243   -0.00931   -0.00275    0.01583
AFIX  43
H16   2    1.246522    0.748964    0.997042    11.00000   -1.20000
AFIX   0
C17   1    1.096819    0.660461    1.061896    11.00000    0.04764    0.03337 =
         0.02488   -0.00688   -0.00807    0.02111
AFIX  43
H17   2    1.164024    0.651064    1.118020    11.00000   -1.20000
AFIX   0
C18   1    0.951353    0.616197    1.052483    11.00000    0.05133    0.02626 =
         0.02046    0.00191    0.00229    0.01230
AFIX  43
H18   2    0.918773    0.577143    1.102338    11.00000   -1.20000
AFIX   0
C19   1    0.851894    0.628452    0.970225    11.00000    0.03251    0.02157 =
         0.02160    0.00148    0.00677    0.00579
AFIX  43
H19   2    0.751556    0.597342    0.963610    11.00000   -1.20000
AFIX   0
C20   1    0.597303    0.668634    0.803126    11.00000    0.01959    0.01946 =
         0.02268   -0.00047    0.00519    0.00530
C21   1    0.520325    0.547315    0.795055    11.00000    0.02551    0.02035 =
         0.03774   -0.00042    0.00794    0.00413
AFIX  43
H21   2    0.562296    0.488825    0.782633    11.00000   -1.20000
AFIX   0
C22   1    0.382152    0.513873    0.805447    11.00000    0.02684    0.02634 =
         0.04369    0.00041    0.01050   -0.00110
AFIX  43
H22   2    0.328948    0.431984    0.800251    11.00000   -1.20000
AFIX   0
C23   1    0.321406    0.599902    0.823439    11.00000    0.02329    0.03794 =
         0.03770   -0.00054    0.01209    0.00318
AFIX  43
H23   2    0.227124    0.576272    0.831214    11.00000   -1.20000
AFIX   0
C24   1    0.396440    0.719328    0.830152    11.00000    0.02548    0.03372 =
         0.03127   -0.00181    0.01040    0.00995
AFIX  43
H24   2    0.353376    0.777326    0.841923    11.00000   -1.20000
AFIX   0
C25   1    0.535107    0.754880    0.819697    11.00000    0.02361    0.02276 =
         0.02493   -0.00093    0.00820    0.00713
AFIX  43
H25   2    0.586863    0.836989    0.823798    11.00000   -1.20000
AFIX   0
C26   1    0.832490    0.867139    0.780107    11.00000    0.02221    0.01698 =
         0.02335   -0.00008    0.00723    0.00512
C27   1    0.880302    0.944767    0.862136    11.00000    0.04345    0.01991 =
         0.02631   -0.00226    0.01021    0.00624
AFIX  43
H27   2    0.889179    0.914425    0.922399    11.00000   -1.20000
AFIX   0
C28   1    0.914693    1.066389    0.854950    11.00000    0.05321    0.01899 =
         0.03634   -0.00438    0.01060    0.00684
AFIX  43
H28   2    0.947964    1.119624    0.910513    11.00000   -1.20000
AFIX   0
C29   1    0.900732    1.110465    0.767188    11.00000    0.04774    0.01767 =
         0.04278    0.00288    0.01085    0.00750
AFIX  43
H29   2    0.924021    1.193878    0.762677    11.00000   -1.20000
AFIX   0
C30   1    0.853038    1.033713    0.685972    11.00000    0.04421    0.02336 =
         0.03415    0.00779    0.00907    0.00855
AFIX  43
H30   2    0.843866    1.064564    0.625885    11.00000   -1.20000
AFIX   0
C31   1    0.818497    0.911669    0.691940    11.00000    0.03218    0.02086 =
         0.02539    0.00250    0.00745    0.00683
AFIX  43
H31   2    0.785504    0.858922    0.636113    11.00000   -1.20000
AFIX   0
C32   1    0.508294    0.886637    0.400022    11.00000    0.04349    0.05165 =
         0.03516    0.00425    0.01582    0.01504
C33   1    0.640330    0.849049    0.095072    11.00000    0.05222    0.05532 =
         0.03153   -0.01409    0.01306    0.00662
C3    1    0.679437    0.556733    0.526811    11.00000    0.02999    0.02427 =
         0.01855    0.00048   -0.00058    0.00985
AFIX  43
H3    2    0.618024    0.560177    0.466237    11.00000   -1.20000
AFIX   0
C4    1    0.767453    0.481921    0.537568    11.00000    0.02512    0.01946 =
         0.01529   -0.00042    0.00403    0.00463
C5    1    0.861788    0.479238    0.625996    11.00000    0.01997    0.01778 =
         0.01437    0.00043    0.00483    0.00411
C6    1    0.865660    0.551825    0.703129    11.00000    0.02070    0.01851 =
         0.01526    0.00008    0.00413    0.00550
AFIX  43
H6    2    0.929993    0.551494    0.763309    11.00000   -1.20000
AFIX   0
C7    1    0.958008    0.403418    0.643892    11.00000    0.02020    0.01834 =
         0.01796   -0.00065    0.00618    0.00398
C8    1    0.957798    0.325034    0.565253    11.00000    0.02142    0.02181 =
         0.02081   -0.00274    0.00842    0.00398
C9    1    1.053697    0.257188    0.584556    11.00000    0.02553    0.03193 =
         0.03084   -0.00653    0.00809    0.01005
AFIX  43
H9    2    1.120662    0.267411    0.645357    11.00000   -1.20000
AFIX   0
C10   1    1.051804    0.175621    0.516060    11.00000    0.03319    0.04235 =
         0.04165   -0.01155    0.01202    0.01719
AFIX  43
H10   2    1.117508    0.130516    0.529789    11.00000   -1.20000
AFIX   0
HKLF 4


REM  MM_IL7_NTf2_0m_a.res in P-1
REM wR2 = 0.1149, GooF = S = 1.040, Restrained GooF = 1.040 for all data
REM R1 = 0.0389 for 10051 Fo > 4sig(Fo) and 0.0504 for all 12309 data
REM 442 parameters refined using 0 restraints

END

WGHT      0.0583      0.5696

REM Highest difference peak  0.587,  deepest hole -0.499,  1-sigma level  0.060
Q1    1   0.6831  0.9090  0.2207  11.00000  0.05    0.59
Q2    1   0.5333  0.8871  0.0297  11.00000  0.05    0.55
Q3    1   0.4793  0.8079  0.4729  11.00000  0.05    0.51
Q4    1   0.7267  0.5191  0.5362  11.00000  0.05    0.47
Q5    1   0.9042  0.6229  1.0103  11.00000  0.05    0.44
Q6    1   0.3799  0.6612  0.8357  11.00000  0.05    0.43
Q7    1   1.1352  0.7115  1.0411  11.00000  0.05    0.43
Q8    1   0.5713  0.7136  0.8127  11.00000  0.05    0.43
Q9    1   0.8195  0.5891  0.6966  11.00000  0.05    0.41
Q10   1   0.4616  0.7294  0.8217  11.00000  0.05    0.40
Q11   1   0.7369  0.6282  0.6509  11.00000  0.05    0.40
Q12   1   0.9208  0.3289  0.5217  11.00000  0.05    0.40
Q13   1   0.9558  0.3650  0.6048  11.00000  0.05    0.40
Q14   1   0.8576  0.5139  0.6650  11.00000  0.05    0.40
Q15   1   0.8723  0.6573  0.9322  11.00000  0.05    0.39
Q16   1   0.9733  0.7122  0.9078  11.00000  0.05    0.39
Q17   1   1.0015  0.2898  0.5744  11.00000  0.05    0.39
Q18   1   0.9127  0.4449  0.6366  11.00000  0.05    0.38
Q19   1   0.5466  0.6060  0.7938  11.00000  0.05    0.38
Q20   1   0.6798  0.6823  0.8007  11.00000  0.05    0.38
;
_shelx_res_checksum   92695

_shelx_hkl_file
;
  -1   0   0 311.007 8.18681   1
  -2   0   0 591.325 15.7395   1
  -2   0   0 584.385 15.6663   2
   2   0   0 614.034 15.7827   1
   2   0   0 604.286 15.7018   2
  -3   0   0 447.469 12.5084   2
  -3   0   0 441.108 10.8856   8
  -3   0   0 439.402 11.0798   5
  -3   0   0 447.186 11.0912   6
  -3   0   0 456.498 12.6072   1
   3   0   0 443.540 12.5573   1
   3   0   0 438.762 11.0811   5
   3   0   0 436.192 11.1012   7
  -4   0   0 38.8684 1.42977   5
  -4   0   0 40.9649 2.75325   2
  -4   0   0 40.5695 2.76723   1
  -4   0   0 39.3261 1.50372   6
   4   0   0 39.0458 2.73994   1
   4   0   0 40.6934 2.69873   2
   4   0   0 43.2083 1.55599   7
   4   0   0 36.3198 1.40289   5
  -5   0   0 40.7641 3.17156   2
  -5   0   0 42.7061 3.27679   1
  -5   0   0 42.8010 1.65475   5
  -5   0   0 44.8155 1.72201   6
   5   0   0 45.9852 3.23879   2
   5   0   0 49.7146 1.83482   7
   5   0   0 45.3113 1.70321   5
   5   0   0 47.5810 3.32522   1
  -6   0   0 21.2278 1.23598   5
  -6   0   0 19.6897 1.26973   6
  -6   0   0 19.0821 2.61193   2
  -6   0   0 20.9496 2.80097   1
   6   0   0 21.6181 1.28475   5
   6   0   0 21.4176 1.39649   7
   6   0   0 17.8422 2.44887   2
   6   0   0 16.6334 2.51579   1
  -7   0   0 639.651 20.4153   1
  -7   0   0 681.314 20.5774   2
  -7   0   0 684.733 17.0903   6
  -7   0   0 675.417 17.0283   5
   7   0   0 656.663 17.3364   9
   7   0   0 679.847 17.1444   7
   7   0   0 652.177 20.4565   1
   7   0   0 677.316 20.3965   2
   7   0   0 635.832 16.4380   8
   7   0   0 698.706 17.0639   5
  -8   0   0 367.975 9.84029   5
  -8   0   0 347.788 13.5872   1
  -8   0   0 367.110 13.6096   2
  -8   0   0 361.768 9.89102   6
   8   0   0 352.421 9.09649   8
   8   0   0 384.473 9.89225   5
   8   0   0 377.859 13.7091   2
   8   0   0 364.162 13.6690   1
   8   0   0 368.487 9.97645   7
  -9   0   0 16.2032 3.83551   1
  -9   0   0 19.5067 1.71665   5
  -9   0   0 18.9256 3.80819   2
  -9   0   0 18.6194 1.84306   6
   9   0   0 19.2958 4.03132   1
   9   0   0 20.7075 1.83377   5
   9   0   0 20.7586 2.11800   7
   9   0   0 17.7901 3.63623   2
   9   0   0 18.3840 0.71750   8
 -10   0   0 116.394 8.62578   2
 -10   0   0 110.699 8.14520   1
 -10   0   0 109.297 4.00544   6
  10   0   0 94.4414 7.57575   1
  10   0   0 103.606 8.13213   2
  10   0   0 107.512 3.88912   5
  10   0   0 104.785 4.12770   7
 -11   0   0 223.257 6.73737   6
 -11   0   0 201.826 11.6038   2
 -11   0   0 207.158 12.4318   1
  11   0   0 198.872 11.2221   2
  11   0   0 207.490 6.50155   5
  11   0   0 214.274 6.79121   7
  11   0   0 203.437 11.7713   1
 -12   0   0 17.9419 2.00544   6
 -12   0   0 11.5542 5.72097   1
 -12   0   0 15.5643 6.29472   2
  12   0   0 10.6895 5.45288   2
  12   0   0 7.82916 5.03522   1
  12   0   0 15.0261 2.02929   7
  12   0   0 12.6528 1.58212   5
 -13   0   0 6.15472 1.68768   6
 -13   0   0 0.00174 8.07338   1
  13   0   0 16.1204 6.78149   1
  13   0   0 6.30711 1.82847   7
 -14   0   0 7.21119 1.91458   6
  14   0   0 2.67177 1.92278   7
  14  -1   0 13.7417 2.26884   7
 -14   1   0 8.54454 1.95431   6
  13  -1   0 -3.2748 5.60971   1
  13  -1   0 2.55104 1.67699   7
 -13   1   0 11.5652 7.03677   1
 -13   1   0 3.77260 1.57145   6
  12  -1   0 3.83036 1.49251   7
  12  -1   0 3.25074 1.22013   5
  12  -1   0 0.39296 4.23066   2
  12  -1   0 3.77771 4.82884   1
 -12   1   0 0.93971 4.84744   2
 -12   1   0 1.58367 5.40626   1
 -12   1   0 2.62214 1.37497   6
  11  -1   0 198.594 6.39745   7
  11  -1   0 180.181 10.3506   1
  11  -1   0 203.597 11.1077   2
  11  -1   0 183.344 6.14796   5
 -11   1   0 205.051 6.25743   6
 -11   1   0 203.946 11.2004   2
 -11   1   0 183.906 10.9814   1
  10  -1   0 2.98872 3.01429   2
  10  -1   0 7.84640 1.36220   5
  10  -1   0 6.77867 1.43249   7
  10  -1   0 4.56499 3.25964   1
 -10   1   0 4.80430 1.26542   6
 -10   1   0 8.04082 3.31358   2
 -10   1   0 6.16622 3.75145   1
   9  -1   0 -0.6633 1.14580   7
   9  -1   0 1.20430 2.48861   1
   9  -1   0 0.38992 1.00911   5
   9  -1   0 -2.7107 2.14724   2
  -9   1   0 -0.4262 1.06904   6
  -9   1   0 0.33177 2.42221   2
  -9   1   0 1.34229 2.55523   1
   8  -1   0 369.621 9.91399   5
   8  -1   0 359.602 13.2614   2
   8  -1   0 353.372 13.2850   1
   8  -1   0 362.331 9.94888   7
   8  -1   0 354.011 10.5611   9
  -8   1   0 399.405 13.9607   1
  -8   1   0 359.779 9.88423   5
  -8   1   0 366.579 9.86980   6
  -8   1   0 391.433 13.6074   2
   7  -1   0 -0.1310 0.81728   7
   7  -1   0 -1.3133 0.70068   5
   7  -1   0 2.42073 1.72807   2
   7  -1   0 -0.4945 0.77858   9
   7  -1   0 2.54490 1.88105   1
  -7   1   0 -0.9037 0.78153   6
  -7   1   0 -1.0978 1.73299   2
  -7   1   0 0.23060 0.67398   5
  -7   1   0 1.50093 1.76310   1
   6  -1   0 254.436 6.47208   8
   6  -1   0 265.832 9.38698   2
   6  -1   0 264.676 7.10833   5
   6  -1   0 254.050 7.26714   9
   6  -1   0 265.313 7.11957   7
   6  -1   0 263.806 9.50023   1
  -6   1   0 273.197 9.67920   1
  -6   1   0 273.607 9.56080   2
  -6   1   0 262.967 7.04051   6
  -6   1   0 265.208 7.09229   5
   5  -1   0 93.8389 2.82548   7
   5  -1   0 93.1320 4.47445   1
   5  -1   0 86.5878 2.92760   9
   5  -1   0 88.9662 2.76974   5
   5  -1   0 93.8054 4.39743   2
   5  -1   0 82.8426 2.25596   8
  -5   1   0 95.1213 4.56284   2
  -5   1   0 92.4890 4.49565   1
  -5   1   0 92.7229 2.79512   5
  -5   1   0 89.0394 2.74903   6
   4  -1   0 1194.42 31.8976   2
   4  -1   0 1214.16 32.0161   1
  -4   1   0 1246.74 32.1314   1
  -4   1   0 1267.37 32.0861   2
   3  -1   0 301.422 7.77696   7
   3  -1   0 313.612 7.82485   5
   3  -1   0 301.078 7.88463   9
   3  -1   0 304.388 8.88767   2
  -3   1   0 308.683 8.92750   2
  -3   1   0 315.515 7.82737   5
  -3   1   0 313.741 7.76195   6
  -3   1   0 304.499 8.95969   1
   2  -1   0 38.9898 1.71363   2
   2  -1   0 39.0034 1.22434   5
   2  -1   0 38.8599 1.26247   9
   2  -1   0 39.2374 1.18904   7
  -2   1   0 42.1939 1.24922   5
  -2   1   0 40.8252 1.82357   1
  -2   1   0 38.7205 1.27379   9
  -2   1   0 41.3393 1.17498   6
  -2   1   0 39.6087 1.74250   2
   0  -1   0 -0.0412 0.05436   6
   0  -1   0 0.01031 0.05948   8
   0  -1   0 -0.0210 0.06125   7
  -1  -1   0 4078.79 109.781   4
  -1  -1   0 3752.11 109.458   3
   1   1   0 4162.77 110.559   3
   1   1   0 4012.89 109.746   4
  -2  -1   0 1836.13 45.6708   1
  -2  -1   0 1827.77 45.6007   2
   2   1   0 1786.51 45.6503   1
   2   1   0 1820.81 45.5927   2
  -3  -1   0 37.9996 1.27492   5
  -3  -1   0 36.4291 2.40435   2
  -3  -1   0 42.1424 1.39386   6
  -3  -1   0 40.5667 1.19431   8
  -3  -1   0 39.1105 2.50168   1
   3   1   0 38.1589 1.38747   7
   3   1   0 39.2663 2.44532   2
   3   1   0 39.5410 2.52069   1
   3   1   0 41.0650 1.29599   5
  -4  -1   0 0.36662 0.29440   8
  -4  -1   0 -1.0955 0.92810   2
  -4  -1   0 0.65949 0.39597   5
  -4  -1   0 1.09107 1.16519   1
  -4  -1   0 0.00903 0.53656   6
   4   1   0 1.33038 0.43043   5
   4   1   0 1.84460 1.14593   2
   4   1   0 -0.7178 0.96020   1
  -5  -1   0 215.523 8.18197   1
  -5  -1   0 216.130 8.07394   2
  -5  -1   0 212.141 5.79538   6
  -5  -1   0 212.547 5.44390   8
  -5  -1   0 204.710 5.65765   5
   5   1   0 219.753 8.08267   2
   5   1   0 209.984 5.67873   5
   5   1   0 218.506 8.22104   1
   5   1   0 205.464 5.81324   7
  -6  -1   0 208.410 8.42990   2
  -6  -1   0 201.423 5.62454   5
  -6  -1   0 213.790 8.59544   1
  -6  -1   0 204.009 5.77718   6
   6   1   0 208.486 8.50308   1
   6   1   0 197.537 8.26749   2
   6   1   0 205.001 5.81347   7
   6   1   0 205.251 5.63838   5
  -7  -1   0 727.812 18.3645   5
  -7  -1   0 727.758 18.5227   6
  -7  -1   0 740.990 22.2451   2
  -7  -1   0 743.309 22.3891   1
   7   1   0 741.913 18.3855   5
   7   1   0 701.036 21.9105   2
   7   1   0 699.036 22.1278   1
   7   1   0 713.569 18.5382   7
  -8  -1   0 419.112 11.2210   5
  -8  -1   0 418.460 15.4228   1
  -8  -1   0 433.693 15.4524   2
  -8  -1   0 428.439 11.4210   6
   8   1   0 427.347 11.4742   7
   8   1   0 433.886 15.3150   2
   8   1   0 410.875 15.3095   1
   8   1   0 428.130 11.2508   5
  -9  -1   0 25.8625 4.44960   1
  -9  -1   0 29.9301 4.51250   2
  -9  -1   0 28.0519 2.14982   6
  -9  -1   0 32.9063 1.86824   5
   9   1   0 22.8874 4.03391   2
   9   1   0 31.9084 1.95688   5
   9   1   0 29.6409 2.23344   7
   9   1   0 31.2671 4.53769   1
   9   1   0 27.3722 1.16948   8
 -10  -1   0 7.85046 3.71741   2
 -10  -1   0 9.26007 3.80728   1
 -10  -1   0 8.77029 1.48045   6
  10   1   0 8.29104 1.22515   5
  10   1   0 6.93648 0.64747   8
  10   1   0 7.85330 3.64952   1
  10   1   0 8.86401 3.72985   2
  10   1   0 7.60145 1.55837   7
 -11  -1   0 28.3033 2.51847   6
 -11  -1   0 23.2086 5.78189   1
 -11  -1   0 21.2704 5.37965   2
  11   1   0 26.9220 5.35372   1
  11   1   0 30.3275 2.60162   7
  11   1   0 27.7529 5.33779   2
  11   1   0 33.3495 2.21601   5
 -12  -1   0 17.6141 6.94035   1
 -12  -1   0 26.3169 6.59044   2
 -12  -1   0 31.9987 2.60133   6
  12   1   0 21.5324 5.81727   2
  12   1   0 29.7850 2.22911   5
  12   1   0 27.4131 2.74964   7
  12   1   0 26.5180 6.23965   1
 -13  -1   0 10.2566 1.96178   6
 -13  -1   0 10.1190 8.37984   1
  13   1   0 12.8325 2.19076   7
  14   1   0 5.30100 2.04274   7
  14  -2   0 7.49406 1.89679   7
 -14   2   0 9.77898 1.91759   6
  13  -2   0 -7.9826 4.81870   1
  13  -2   0 0.98969 1.49182   7
 -13   2   0 5.43140 6.07365   1
 -13   2   0 1.01520 1.36463   6
  12  -2   0 69.5984 3.55496   7
  12  -2   0 54.6358 6.56616   2
  12  -2   0 64.3985 7.47109   1
  12  -2   0 68.0189 3.30492   5
 -12   2   0 56.0805 7.74858   1
 -12   2   0 55.2230 6.97616   2
 -12   2   0 70.5958 3.27717   6
  11  -2   0 3.87745 3.03249   2
  11  -2   0 -1.8431 1.11843   7
  11  -2   0 2.32812 3.04830   1
  11  -2   0 -1.4723 1.03216   5
 -11   2   0 -0.9251 1.12642   6
 -11   2   0 -0.1245 3.26662   2
 -11   2   0 -0.5476 3.49807   1
  10  -2   0 108.529 4.01093   7
  10  -2   0 104.746 7.50943   1
  10  -2   0 111.016 4.02957   5
  10  -2   0 101.656 7.36515   2
 -10   2   0 122.084 8.21413   1
 -10   2   0 119.745 8.14108   2
 -10   2   0 107.894 3.89202   6
   9  -2   0 220.340 9.76335   2
   9  -2   0 224.106 6.62597   7
   9  -2   0 225.299 6.67454   5
   9  -2   0 224.009 9.97815   1
  -9   2   0 226.608 10.0957   1
  -9   2   0 221.755 6.54234   6
  -9   2   0 230.490 10.1488   2
   8  -2   0 7.25177 1.21387   7
   8  -2   0 3.37959 2.06885   1
   8  -2   0 5.88824 1.12720   5
   8  -2   0 6.82717 1.21364   9
   8  -2   0 2.73836 2.00385   2
  -8   2   0 4.74320 2.37077   2
  -8   2   0 6.36052 1.07119   5
  -8   2   0 9.17608 1.18885   6
  -8   2   0 7.33265 2.68056   1
   7  -2   0 6.25169 1.03230   9
   7  -2   0 6.30714 1.86607   1
   7  -2   0 2.38343 1.64265   2
   7  -2   0 4.23289 0.88193   5
   7  -2   0 4.34335 0.91398   7
  -7   2   0 6.78360 0.98276   6
  -7   2   0 6.33592 2.02087   1
  -7   2   0 3.35196 1.82694   2
  -7   2   0 4.79077 0.85121   5
   6  -2   0 241.377 6.87376   9
   6  -2   0 267.724 8.88850   2
   6  -2   0 237.413 6.66030   7
   6  -2   0 248.251 6.75144   5
  -6   2   0 244.761 6.63101   6
  -6   2   0 248.569 6.74176   5
  -6   2   0 256.718 9.12015   1
  -6   2   0 244.413 8.92815   2
   5  -2   0 493.029 12.4375   5
   5  -2   0 483.803 12.5267   9
   5  -2   0 477.596 14.1107   2
   5  -2   0 486.651 12.3553   7
  -5   2   0 494.343 14.2960   2
  -5   2   0 481.924 12.4163   5
  -5   2   0 506.748 14.3871   1
  -5   2   0 473.711 12.2963   6
   4  -2   0 21.4774 1.14503   9
   4  -2   0 21.2609 1.09025   5
   4  -2   0 21.7151 1.03962   7
   4  -2   0 22.3040 1.86963   2
  -4   2   0 25.3673 1.15588   5
  -4   2   0 25.1676 1.90211   2
  -4   2   0 26.2244 2.07001   1
  -4   2   0 22.1866 1.01293   6
   3  -2   0 8.34020 1.04084   1
   3  -2   0 7.98788 0.25945   8
   3  -2   0 7.01010 0.60203   5
   3  -2   0 7.35585 0.66046   9
   3  -2   0 5.87395 0.85166   2
   3  -2   0 6.59176 0.52134   7
  -3   2   0 6.30032 0.59199   5
  -3   2   0 7.65491 0.92808   2
  -3   2   0 6.69265 0.65882   9
  -3   2   0 7.58429 0.95930   1
  -3   2   0 7.23806 0.51661   6
   2  -2   0 2791.92 78.1991   3
   2  -2   0 2794.24 77.7268   4
  -2   2   0 2964.38 79.2748   3
  -2   2   0 2805.95 78.2227   4
   0  -2   0 336.616 8.63500   1
   0  -2   0 328.056 8.26202   8
   0  -2   0 335.930 8.26036   7
   0  -2   0 329.188 8.26681   6
   0  -2   0 325.765 8.58452   2
   0   2   0 333.587 8.62269   2
   0   2   0 342.488 8.65938   1
  -1  -2   0 624.977 16.2458   1
   1   2   0 602.266 15.3158   7
   1   2   0 617.872 16.1886   2
   1   2   0 640.341 16.2981   1
  -2  -2   0 1.94688 0.33293   8
  -2  -2   0 3.08844 0.89657   1
  -2  -2   0 1.95198 0.25137   5
  -2  -2   0 1.94397 0.40142   6
  -2  -2   0 1.40292 0.73882   2
   2   2   0 1.30817 0.23576   5
   2   2   0 0.83151 0.71019   2
   2   2   0 3.30753 0.45388   7
  -3  -2   0 414.108 11.9255   2
  -3  -2   0 395.610 11.9394   1
  -3  -2   0 393.029 9.96105   8
  -3  -2   0 424.495 10.1640   6
  -3  -2   0 398.413 9.94273   5
   3   2   0 396.783 11.9906   1
   3   2   0 383.934 9.93556   5
   3   2   0 395.269 11.8983   2
   3   2   0 380.515 10.1015   7
  -4  -2   0 244.768 6.24674   8
  -4  -2   0 245.870 6.48669   6
  -4  -2   0 238.493 6.27373   5
  -4  -2   0 236.977 8.61575   1
  -4  -2   0 247.050 8.56474   2
   4   2   0 243.210 6.48986   7
   4   2   0 235.962 8.57740   1
   4   2   0 249.785 8.61791   2
   4   2   0 239.371 6.28298   5
  -5  -2   0 10.0838 2.09980   1
  -5  -2   0 14.0770 2.29588   2
  -5  -2   0 13.8352 0.95563   5
  -5  -2   0 10.7137 1.12024   6
  -5  -2   0 14.9549 0.86281   8
   5   2   0 13.5005 1.23156   7
   5   2   0 12.8927 2.19174   2
   5   2   0 13.6296 0.96912   5
   5   2   0 14.1174 2.39960   1
  -6  -2   0 104.514 5.85909   2
  -6  -2   0 103.813 5.90080   1
  -6  -2   0 100.111 3.37379   6
  -6  -2   0 102.192 2.93336   8
  -6  -2   0 97.6160 3.10216   5
   6   2   0 101.539 3.41616   7
   6   2   0 101.659 5.89283   1
   6   2   0 98.0024 5.71339   2
   6   2   0 100.891 3.12753   5
  -7  -2   0 0.39961 2.04966   2
  -7  -2   0 -0.7715 2.15859   1
  -7  -2   0 2.16240 1.06781   6
  -7  -2   0 3.60049 0.78964   5
   7   2   0 3.45121 1.18429   7
   7   2   0 5.33383 2.61964   1
   7   2   0 1.34255 0.73925   5
   7   2   0 3.63031 2.24677   2
  -8  -2   0 5.31744 1.25196   6
  -8  -2   0 6.78492 0.98502   5
  -8  -2   0 6.03935 2.93523   1
  -8  -2   0 4.38820 2.81963   2
   8   2   0 7.53154 1.08600   5
   8   2   0 3.15153 2.63922   1
   8   2   0 2.44844 2.65599   2
   8   2   0 6.61975 1.37676   7
  -9  -2   0 65.2138 2.91843   6
  -9  -2   0 57.4335 6.24816   2
  -9  -2   0 62.0487 6.38361   1
  -9  -2   0 60.2383 2.52643   5
   9   2   0 61.8342 2.60158   5
   9   2   0 51.3161 5.83289   2
   9   2   0 66.7726 3.07893   7
   9   2   0 55.1320 6.15382   1
 -10  -2   0 38.5603 5.83220   1
 -10  -2   0 41.2647 2.62414   6
 -10  -2   0 36.4388 5.41470   2
  10   2   0 36.0894 1.46734   8
  10   2   0 38.8242 2.67490   7
  10   2   0 37.8130 2.16922   5
  10   2   0 28.5143 5.23543   1
  10   2   0 32.5369 5.14703   2
 -11  -2   0 73.1395 8.80459   2
 -11  -2   0 90.9529 9.34179   1
 -11  -2   0 77.6872 3.60975   6
  11   2   0 71.3587 2.25448   8
  11   2   0 70.6625 8.39588   2
  11   2   0 76.5688 3.77353   7
  11   2   0 81.0165 3.21998   5
  11   2   0 69.6862 8.17530   1
 -12  -2   0 -0.8097 5.80762   2
 -12  -2   0 0.52133 1.49318   6
 -12  -2   0 3.93858 7.24049   1
  12   2   0 1.01132 5.62854   2
  12   2   0 3.49764 5.68259   1
  12   2   0 1.19068 1.00236   5
  12   2   0 4.09574 1.73774   7
 -13  -2   0 11.2006 2.06854   6
  13   2   0 15.1314 2.33625   7
  14  -3   0 -0.4882 1.65565   7
 -14   3   0 0.51734 1.50956   6
  13  -3   0 6.69464 4.79978   1
  13  -3   0 5.85705 1.67676   7
 -13   3   0 -3.0316 5.48599   1
 -13   3   0 8.63594 1.59955   6
  12  -3   0 6.61630 4.11755   1
  12  -3   0 1.20890 1.19799   5
  12  -3   0 1.00650 1.27656   7
  12  -3   0 5.44164 4.11481   2
 -12   3   0 2.69784 1.29301   6
 -12   3   0 1.56214 4.18716   2
 -12   3   0 3.27750 4.79547   1
  11  -3   0 18.0811 4.01866   2
  11  -3   0 12.1095 3.78460   1
  11  -3   0 15.4625 1.70692   7
  11  -3   0 17.5562 1.80996   5
 -11   3   0 20.1922 1.86369   6
 -11   3   0 17.3656 4.13505   2
 -11   3   0 11.4663 3.79814   1
  10  -3   0 6.49206 1.30307   7
  10  -3   0 1.19453 2.23353   2
  10  -3   0 4.40951 2.88330   1
  10  -3   0 6.15704 1.23931   5
 -10   3   0 4.59864 3.14496   1
 -10   3   0 6.37236 3.17264   2
 -10   3   0 7.15039 1.25286   6
   9  -3   0 55.8572 2.66815   5
   9  -3   0 54.1282 2.54757   7
   9  -3   0 46.8165 4.45147   2
  -9   3   0 58.5672 5.00303   2
  -9   3   0 55.8200 2.47648   6
  -9   3   0 52.4431 4.83496   1
   8  -3   0 125.669 4.07962   5
   8  -3   0 114.439 6.04455   2
   8  -3   0 124.676 3.94831   7
   8  -3   0 121.257 4.15808   9
  -8   3   0 119.512 3.95436   5
  -8   3   0 110.558 6.28619   1
  -8   3   0 111.007 6.38008   2
  -8   3   0 125.349 3.87073   6
   7  -3   0 36.9960 1.87983   5
   7  -3   0 34.0769 3.28989   2
   7  -3   0 32.1138 1.88326   9
   7  -3   0 35.1929 3.33420   1
   7  -3   0 31.6615 1.65796   7
  -7   3   0 34.9544 3.50986   1
  -7   3   0 39.2438 3.37898   2
  -7   3   0 32.8604 1.66728   6
  -7   3   0 33.5587 1.76193   5
   6  -3   0 64.2824 3.63955   2
   6  -3   0 55.5738 2.15775   5
   6  -3   0 53.2985 2.01398   7
   6  -3   0 54.1528 2.20114   9
   6  -3   0 54.5661 3.43513   1
  -6   3   0 56.2582 3.55422   1
  -6   3   0 55.0240 2.15225   5
  -6   3   0 51.5631 3.56956   2
  -6   3   0 54.2447 2.01667   6
   5  -3   0 2603.77 67.9567   2
   5  -3   0 2763.02 68.2074   1
  -5   3   0 2766.44 68.2545   2
  -5   3   0 2726.48 68.2896   1
   4  -3   0 275.327 7.19928   8
   4  -3   0 300.800 7.64469   5
   4  -3   0 282.966 7.49136   7
   4  -3   0 295.056 8.63437   1
   4  -3   0 298.376 7.69016   9
   4  -3   0 295.396 8.57325   2
  -4   3   0 286.999 7.67276   9
  -4   3   0 295.395 7.63325   5
  -4   3   0 287.033 8.69230   1
  -4   3   0 290.005 7.47459   6
  -4   3   0 311.476 8.74747   2
   3  -3   0 462.152 11.8544   1
   3  -3   0 452.630 11.7979   2
   3  -3   0 432.067 11.2015   7
   3  -3   0 443.496 11.0555   8
   3  -3   0 431.919 11.3033   5
  -3   3   0 472.628 11.9787   1
  -3   3   0 453.017 11.3527   9
  -3   3   0 444.306 11.8716   2
  -3   3   0 451.474 11.3190   5
   2  -3   0 585.904 14.6420   1
   2  -3   0 593.690 14.6578   8
   2  -3   0 575.794 14.7045   7
   2  -3   0 588.188 14.7000   6
   2  -3   0 587.657 14.6425   1
  -2   3   0 620.955 14.8738   2
  -2   3   0 618.746 14.8894   1
  -1   3   0 1288.84 31.5985   2
  -1   3   0 1295.66 31.6042   1
   0  -3   0 432.813 11.1181   8
   0  -3   0 486.256 11.7247   1
   0  -3   0 442.174 11.1337   6
   0  -3   0 431.951 11.5834   2
   0   3   0 439.986 11.6921   1
   0   3   0 450.815 11.6662   2
  -1  -3   0 2.44392 0.37929   8
  -1  -3   0 2.49466 0.37940   6
  -1  -3   0 2.36240 0.25412   5
   1   3   0 2.35144 0.21690   5
   1   3   0 0.45509 0.66347   1
   1   3   0 3.18459 0.69914   2
  -2  -3   0 161.417 4.27784   8
  -2  -3   0 158.833 4.10077   5
  -2  -3   0 160.389 5.79073   1
  -2  -3   0 159.010 5.61737   2
  -2  -3   0 153.519 4.34139   6
   2   3   0 163.423 4.35091   7
   2   3   0 167.861 5.89338   1
   2   3   0 162.060 4.10620   5
   2   3   0 163.307 5.74934   2
  -3  -3   0 1084.60 28.7883   1
  -3  -3   0 1069.69 28.6288   2
   3   3   0 1091.78 28.6859   2
   3   3   0 1062.01 28.7637   1
   3   3   0 1057.79 26.5792   7
  -4  -3   0 58.6981 1.84651   5
  -4  -3   0 64.4650 4.06340   1
  -4  -3   0 56.7635 3.80670   2
  -4  -3   0 58.9917 1.94686   8
  -4  -3   0 59.5801 2.18710   6
   4   3   0 53.6733 2.17354   7
   4   3   0 57.4428 3.88536   1
   4   3   0 58.2729 1.85110   5
  -5  -3   0 1631.95 40.9690   5
  -5  -3   0 1687.13 44.4584   2
  -5  -3   0 1701.22 44.6364   1
   5   3   0 1693.97 44.6777   1
   5   3   0 1655.19 44.3775   2
   5   3   0 1644.50 41.2832   7
  -6  -3   0 243.751 6.76778   5
  -6  -3   0 260.619 6.76036   8
  -6  -3   0 256.161 10.3555   1
  -6  -3   0 250.532 7.13208   6
  -6  -3   0 256.693 10.1989   2
   6   3   0 256.002 6.81347   5
   6   3   0 261.463 7.21097   7
   6   3   0 252.715 10.3105   1
   6   3   0 257.933 10.2648   2
  -7  -3   0 24.3408 3.82278   1
  -7  -3   0 28.7284 3.90033   2
  -7  -3   0 30.7210 1.96437   6
  -7  -3   0 21.6696 1.39112   5
   7   3   0 29.3134 3.95958   2
   7   3   0 25.8708 3.89831   1
   7   3   0 23.4210 1.94436   7
   7   3   0 27.6063 1.51914   5
  -8  -3   0 122.396 7.71239   2
  -8  -3   0 102.433 3.44746   5
  -8  -3   0 108.831 3.91256   6
  -8  -3   0 97.5636 7.16560   1
   8   3   0 109.432 4.06505   7
   8   3   0 102.958 7.39751   1
   8   3   0 105.290 7.08763   2
   8   3   0 106.606 3.48910   5
  -9  -3   0 26.0249 2.13907   6
  -9  -3   0 29.9473 5.33811   1
  -9  -3   0 27.1548 1.68397   5
  -9  -3   0 34.3753 4.95423   2
   9   3   0 29.9922 1.80644   5
   9   3   0 29.2318 4.89735   1
   9   3   0 25.1296 4.44403   2
   9   3   0 30.4416 2.41789   7
 -10  -3   0 3.07585 3.99592   2
 -10  -3   0 1.07350 1.24086   6
 -10  -3   0 1.92505 4.34000   1
  10   3   0 -0.2127 1.43877   7
  10   3   0 2.65208 3.76972   2
  10   3   0 1.03553 0.85177   5
  10   3   0 0.43005 3.81940   1
 -11  -3   0 5.95938 1.66950   6
 -11  -3   0 8.60387 5.52663   2
 -11  -3   0 9.72589 5.65351   1
  11   3   0 10.2105 1.31203   5
  11   3   0 16.7516 5.65115   1
  11   3   0 9.99407 1.03183   8
  11   3   0 10.7936 5.39357   2
  11   3   0 6.82936 1.89962   7
 -12  -3   0 5.77600 1.78857   6
 -12  -3   0 -8.5841 7.56540   2
 -12  -3   0 -6.5961 7.91983   1
  12   3   0 0.32662 7.31173   1
  12   3   0 5.15690 1.92163   7
  12   3   0 2.90994 6.49378   2
 -13  -3   0 0.93567 1.74946   6
  13   3   0 5.98182 2.07192   7
  14  -4   0 62.8121 3.63223   7
 -14   4   0 52.0626 3.28676   6
  13  -4   0 13.0577 5.17185   1
  13  -4   0 12.5997 1.88827   7
 -13   4   0 2.01054 5.72276   1
 -13   4   0 14.6893 1.85739   6
  12  -4   0 3.96604 1.39243   7
  12  -4   0 4.09099 1.39112   5
  12  -4   0 2.59294 4.05555   1
  12  -4   0 1.69291 4.01777   2
 -12   4   0 5.36309 1.38811   6
 -12   4   0 5.01211 4.01811   2
 -12   4   0 4.49953 4.04518   1
  11  -4   0 36.6255 4.69597   2
  11  -4   0 37.4061 2.49419   5
  11  -4   0 36.7786 2.41846   7
  11  -4   0 30.4872 4.53797   1
 -11   4   0 33.7945 2.31387   6
 -11   4   0 32.8707 4.95694   1
 -11   4   0 36.6478 5.21845   2
  10  -4   0 49.2638 5.07378   2
  10  -4   0 44.2597 2.55411   5
  10  -4   0 49.3997 5.21665   1
  10  -4   0 50.6022 2.48411   7
 -10   4   0 47.6754 5.12657   2
 -10   4   0 52.5878 2.51780   6
 -10   4   0 53.3997 5.73661   1
   9  -4   0 5.45462 2.28716   2
   9  -4   0 8.86269 2.58743   1
   9  -4   0 8.94794 1.28231   5
   9  -4   0 7.52345 1.20237   7
  -9   4   0 9.13434 2.69517   2
  -9   4   0 9.12705 2.56499   1
  -9   4   0 10.2884 1.21494   6
   8  -4   0 9.09836 1.23341   9
   8  -4   0 10.2798 1.19956   5
   8  -4   0 10.3319 2.26604   1
   8  -4   0 10.2571 2.26659   2
   8  -4   0 11.4816 1.19129   7
  -8   4   0 6.15798 2.14451   1
  -8   4   0 12.5776 2.46555   2
  -8   4   0 11.0918 1.19975   5
  -8   4   0 9.10369 1.12363   6
   7  -4   0 403.103 10.5519   7
   7  -4   0 412.288 10.7362   5
   7  -4   0 393.135 10.8041   9
   7  -4   0 405.777 12.6488   2
   7  -4   0 398.745 12.7722   1
  -7   4   0 419.240 13.1026   1
  -7   4   0 393.146 10.6759   5
  -7   4   0 397.539 10.4765   6
  -7   4   0 409.879 12.9528   2
   6  -4   0 523.826 13.6526   5
   6  -4   0 544.150 15.2363   2
   6  -4   0 524.464 13.4928   7
   6  -4   0 530.145 15.3165   1
   6  -4   0 510.678 13.7024   9
  -6   4   0 527.520 13.6555   5
  -6   4   0 554.179 15.5400   2
  -6   4   0 539.793 15.5543   1
  -6   4   0 519.081 13.4302   6
   5  -4   0 254.245 6.59281   8
   5  -4   0 272.149 8.18276   2
   5  -4   0 264.255 6.97500   7
   5  -4   0 256.416 8.18780   1
   5  -4   0 268.933 7.15450   5
  -5   4   0 268.011 8.33551   2
  -5   4   0 272.284 8.43627   1
  -5   4   0 253.752 6.92703   6
  -5   4   0 275.261 7.24003   9
  -5   4   0 272.744 7.15376   5
   4  -4   0 5.07366 0.60780   7
   4  -4   0 4.60246 0.85435   2
   4  -4   0 5.91468 0.74592   5
   4  -4   0 4.91790 0.46300   8
   4  -4   0 6.81672 0.99361   1
  -4   4   0 6.80977 0.75830   5
  -4   4   0 5.12877 0.96495   2
  -4   4   0 3.80944 0.95236   1
   3  -4   0 2580.30 59.2600   1
   3  -4   0 2327.36 59.1884   2
  -3   4   0 2387.71 59.5108   1
  -3   4   0 2383.28 59.4703   2
   2  -4   0 52.0186 1.57664   7
   2  -4   0 49.0727 1.52374   8
   2  -4   0 50.9271 1.56160   6
  -2   4   0 51.4135 1.61042   5
   1  -4   0 289.192 7.22579   7
   1  -4   0 260.128 7.14185   2
   1  -4   0 282.779 7.23620   6
   1  -4   0 296.225 7.25100   8
   1  -4   0 283.550 7.16889   1
  -1   4   0 289.797 7.43423   1
  -1   4   0 285.511 7.41127   2
  -1   4   0 290.056 7.18794   5
   0  -4   0 4.20439 0.46461   6
   0  -4   0 3.87725 0.70024   2
   0  -4   0 3.53395 0.68776   1
   0  -4   0 5.33105 0.50533   8
   0   4   0 4.65134 0.37616   5
   0   4   0 3.68795 0.69376   2
   0   4   0 3.29839 0.70603   1
  -1  -4   0 2094.33 52.3613   1
  -1  -4   0 2032.36 52.1886   2
   1   4   0 2129.24 52.4501   1
   1   4   0 2081.90 52.3271   2
  -2  -4   0 2169.72 54.2519   1
   2   4   0 2114.67 54.1221   2
   2   4   0 2118.61 54.2560   1
  -3  -4   0 751.164 19.5816   6
  -3  -4   0 784.419 21.9349   1
  -3  -4   0 781.719 21.7698   2
  -3  -4   0 794.984 19.4712   8
  -3  -4   0 792.217 19.2359   5
   3   4   0 762.370 21.8842   1
   3   4   0 781.649 21.8180   2
   3   4   0 787.593 19.2366   5
   3   4   0 788.211 19.5833   7
  -4  -4   0 144.140 3.87677   5
  -4  -4   0 151.020 6.49029   2
  -4  -4   0 142.781 4.07429   8
  -4  -4   0 145.767 6.52165   1
  -4  -4   0 138.984 4.27293   6
   4   4   0 143.616 3.87721   5
   4   4   0 135.414 6.39551   1
   4   4   0 147.287 4.29746   7
   4   4   0 145.422 6.44400   2
  -5  -4   0 31.3696 3.65406   1
  -5  -4   0 30.3505 1.27104   5
  -5  -4   0 32.9141 1.48510   8
  -5  -4   0 26.9564 1.72367   6
  -5  -4   0 26.6393 3.30226   2
   5   4   0 29.5933 3.50036   1
   5   4   0 28.0139 1.74286   7
   5   4   0 30.0615 1.30320   5
   5   4   0 29.4927 3.49996   2
  -6  -4   0 104.360 3.59677   6
  -6  -4   0 108.871 6.37307   2
  -6  -4   0 100.367 3.10496   5
  -6  -4   0 97.7681 6.36381   1
  -6  -4   0 105.314 3.25313   8
   6   4   0 106.950 6.20303   2
   6   4   0 107.009 3.69014   7
   6   4   0 101.322 3.13398   5
   6   4   0 106.006 6.46948   1
  -7  -4   0 34.6955 4.41639   2
  -7  -4   0 41.6135 1.80568   8
  -7  -4   0 33.6132 4.44428   1
  -7  -4   0 39.7801 2.27943   6
  -7  -4   0 37.0055 1.66150   5
   7   4   0 42.6447 2.38701   7
   7   4   0 42.4000 4.79782   2
   7   4   0 36.8132 4.71657   1
   7   4   0 36.4202 1.70139   5
  -8  -4   0 94.1711 7.26554   2
  -8  -4   0 110.898 3.99785   6
  -8  -4   0 100.181 3.35140   5
  -8  -4   0 97.1992 7.46916   1
   8   4   0 107.757 7.36373   2
   8   4   0 102.937 4.05499   7
   8   4   0 112.096 3.44490   5
   8   4   0 102.694 7.69049   1
  -9  -4   0 9.14775 4.06157   2
  -9  -4   0 10.6311 1.65574   6
  -9  -4   0 4.89048 3.97115   1
  -9  -4   0 12.0620 1.21304   5
   9   4   0 7.50698 3.93085   1
   9   4   0 8.10284 1.03804   5
   9   4   0 7.41547 3.88706   2
   9   4   0 11.0186 1.82437   7
 -10  -4   0 3.75128 4.77605   1
 -10  -4   0 0.98747 1.48466   6
 -10  -4   0 4.39571 4.38959   2
  10   4   0 4.01593 1.71803   7
  10   4   0 3.10984 0.93517   5
  10   4   0 2.07477 4.34228   1
  10   4   0 2.96068 4.22277   2
 -11  -4   0 11.0656 6.56931   2
 -11  -4   0 0.02847 1.44447   6
 -11  -4   0 3.74987 6.85210   1
  11   4   0 5.71580 6.31095   1
  11   4   0 2.48562 0.94821   5
  11   4   0 -2.1104 5.99146   2
  11   4   0 1.94380 1.76977   7
 -12  -4   0 51.6087 3.47246   6
 -12  -4   0 39.8390 9.34233   1
 -12  -4   0 27.9856 9.26737   2
  12   4   0 37.7248 8.62070   2
  12   4   0 42.6657 3.74361   7
  12   4   0 31.0223 8.61377   1
  14  -5   0 44.4218 3.34464   7
 -14   5   0 39.0717 2.87241   6
  13  -5   0 5.15089 4.75327   1
  13  -5   0 12.9830 1.93049   7
 -13   5   0 5.88135 5.75374   1
 -13   5   0 10.6815 1.69753   6
  12  -5   0 22.2406 2.23566   7
  12  -5   0 20.4332 4.43863   1
  12  -5   0 18.5704 4.88445   2
 -12   5   0 20.5440 4.71147   2
 -12   5   0 16.5545 4.71628   1
 -12   5   0 20.7079 2.15859   6
  11  -5   0 16.9956 1.71178   7
  11  -5   0 13.3999 3.53185   2
  11  -5   0 19.6753 3.70982   1
  11  -5   0 13.1392 1.64028   5
 -11   5   0 18.9985 1.88898   6
 -11   5   0 6.76875 3.71755   2
 -11   5   0 16.3820 4.02870   1
  10  -5   0 58.7505 5.28230   1
  10  -5   0 69.2059 2.94811   7
  10  -5   0 71.6509 3.13060   5
  10  -5   0 59.9920 5.20667   2
 -10   5   0 70.0382 2.87779   6
 -10   5   0 67.2535 5.61576   2
 -10   5   0 66.8000 5.93630   1
   9  -5   0 7.90715 1.30381   5
   9  -5   0 4.83286 2.18865   1
   9  -5   0 9.33340 2.30474   2
   9  -5   0 8.73130 1.23286   7
  -9   5   0 6.39924 2.46418   2
  -9   5   0 11.4055 2.78549   1
  -9   5   0 10.7315 1.29923   6
   8  -5   0 81.9697 4.94139   1
   8  -5   0 87.4300 3.08171   7
   8  -5   0 91.9698 3.35497   5
   8  -5   0 81.6861 3.26680   9
   8  -5   0 92.3536 4.91053   2
  -8   5   0 84.3493 3.02463   6
  -8   5   0 91.1649 5.33559   1
  -8   5   0 90.3348 3.53047   5
  -8   5   0 96.0865 5.29785   2
   7  -5   0 64.7299 2.58205   5
   7  -5   0 67.9417 3.78917   2
   7  -5   0 59.2728 2.27919   7
   7  -5   0 68.9606 3.92493   1
  -7   5   0 62.7326 2.49799   5
  -7   5   0 67.6600 4.01434   2
  -7   5   0 58.9949 3.93432   1
  -7   5   0 62.7825 2.30018   6
   6  -5   0 5.99461 1.32678   1
   6  -5   0 6.93563 0.94987   5
   6  -5   0 7.16795 0.43576   8
   6  -5   0 7.06983 0.80420   7
   6  -5   0 7.58815 1.36848   2
  -6   5   0 8.53927 0.83529   6
  -6   5   0 7.22519 0.90440   5
  -6   5   0 6.55991 1.43539   2
  -6   5   0 7.36790 1.49992   1
  -6   5   0 7.55286 1.05712   9
   5  -5   0 140.473 3.74447   8
   5  -5   0 145.597 4.81902   2
   5  -5   0 150.481 4.91192   1
   5  -5   0 138.422 4.02463   7
   5  -5   0 141.800 4.22704   5
  -5   5   0 148.123 5.10795   2
  -5   5   0 139.457 4.19953   5
  -5   5   0 146.630 5.17022   1
  -5   5   0 144.554 4.30187   9
   4  -5   0 2969.03 70.3781   1
   4  -5   0 2795.00 70.3143   2
  -4   5   0 2858.81 70.7483   2
  -4   5   0 2856.82 70.8115   1
   3  -5   0 200.018 5.33050   6
   3  -5   0 199.266 5.34962   7
   3  -5   0 198.138 5.27581   8
  -3   5   0 196.327 5.43547   5
  -3   5   0 203.619 5.35255   2
  -3   5   0 220.800 5.42839   1
   2  -5   0 0.96192 0.43128   8
   2  -5   0 0.93880 0.43576   6
  -2   5   0 1.66544 0.42353   5
   1  -5   0 213.466 5.60390   8
   1  -5   0 214.520 5.60222   6
   1  -5   0 207.001 5.57857   7
   1  -5   0 213.274 5.68164   1
   1  -5   0 216.049 5.66922   2
  -1   5   0 215.717 5.96992   1
  -1   5   0 213.187 5.50094   5
  -1   5   0 210.075 5.94026   2
   0  -5   0 0.77916 0.46634   6
   0  -5   0 0.58422 0.68900   1
   0  -5   0 -0.5812 0.58748   2
   0  -5   0 0.08360 0.46740   8
   0   5   0 0.62211 0.66239   2
   0   5   0 0.63286 0.70061   1
  -1  -5   0 4.54544 1.12158   2
  -1  -5   0 2.67473 0.31537   5
  -1  -5   0 2.51614 0.61714   8
  -1  -5   0 3.06925 0.61586   6
  -1  -5   0 1.01138 0.92483   1
   1   5   0 2.90412 1.02175   2
   1   5   0 2.80537 0.33079   5
   1   5   0 1.26622 0.97174   1
  -2  -5   0 275.088 7.04872   5
  -2  -5   0 271.457 7.45760   6
  -2  -5   0 282.844 7.40031   8
  -2  -5   0 288.401 9.31166   1
   2   5   0 278.021 7.05532   5
   2   5   0 281.459 9.36627   1
   2   5   0 286.214 9.26199   2
   2   5   0 287.662 7.46770   7
  -3  -5   0 18.1412 0.79990   5
  -3  -5   0 20.7146 2.67864   1
  -3  -5   0 16.4391 1.21864   6
  -3  -5   0 16.9373 1.14075   8
  -3  -5   0 21.9465 2.58041   2
   3   5   0 16.8911 1.32135   7
   3   5   0 17.0071 2.33389   1
   3   5   0 16.7004 0.80199   5
   3   5   0 21.6750 2.53335   2
  -4  -5   0 534.490 16.6488   1
  -4  -5   0 527.686 13.7168   6
  -4  -5   0 527.785 16.4022   2
  -4  -5   0 524.658 13.2089   5
  -4  -5   0 537.640 13.5284   8
   4   5   0 533.800 16.5573   2
   4   5   0 515.145 16.6373   1
   4   5   0 526.325 13.2048   5
   4   5   0 535.526 13.7009   7
  -5  -5   0 336.924 9.04998   6
  -5  -5   0 327.377 8.74355   8
  -5  -5   0 331.602 8.47156   5
  -5  -5   0 330.864 11.9934   2
  -5  -5   0 320.577 12.0918   1
   5   5   0 332.855 9.03161   7
   5   5   0 338.209 12.1368   2
   5   5   0 328.013 8.46364   5
   5   5   0 324.229 12.2076   1
  -6  -5   0 74.9549 2.67626   8
  -6  -5   0 74.3476 5.78051   1
  -6  -5   0 75.5890 5.58036   2
  -6  -5   0 73.2217 2.41506   5
  -6  -5   0 77.6612 3.03076   6
   6   5   0 74.8262 5.59986   2
   6   5   0 77.5001 2.46152   5
   6   5   0 71.6498 5.85143   1
   6   5   0 81.5060 3.10939   7
  -7  -5   0 7.36222 2.90632   2
  -7  -5   0 10.7473 3.37870   1
  -7  -5   0 10.7294 1.03441   5
  -7  -5   0 10.9006 1.12556   8
  -7  -5   0 9.94368 1.42421   6
   7   5   0 9.86365 1.08372   5
   7   5   0 6.65641 2.83767   2
   7   5   0 10.5950 1.50946   7
   7   5   0 9.46951 3.25068   1
  -8  -5   0 76.1450 6.83291   2
  -8  -5   0 71.9919 3.29210   6
  -8  -5   0 69.6253 6.98313   1
  -8  -5   0 62.2269 2.39639   5
   8   5   0 53.7778 6.47060   1
   8   5   0 69.1963 6.69294   2
   8   5   0 66.8062 2.45610   5
   8   5   0 70.1550 3.36117   7
  -9  -5   0 84.1301 8.01463   2
  -9  -5   0 81.7669 2.92626   5
  -9  -5   0 87.0532 8.43262   1
  -9  -5   0 87.8409 3.76086   6
   9   5   0 89.4622 8.99110   1
   9   5   0 84.3043 2.99533   5
   9   5   0 85.9634 4.01276   7
   9   5   0 86.6446 7.89369   2
 -10  -5   0 9.71608 5.64782   1
 -10  -5   0 -2.3695 5.02303   2
 -10  -5   0 6.70283 1.67957   6
  10   5   0 9.51013 5.25297   1
  10   5   0 9.10117 1.07436   5
  10   5   0 8.75076 1.97430   7
  10   5   0 8.98761 5.03877   2
 -11  -5   0 2.07711 1.69475   6
 -11  -5   0 -7.0618 6.46771   2
 -11  -5   0 -1.3458 6.79963   1
  11   5   0 0.35276 6.12327   2
  11   5   0 2.89577 7.26167   1
  11   5   0 3.31138 1.95341   7
 -12  -5   0 -0.4936 1.70043   6
  12   5   0 2.10040 8.82115   2
  12   5   0 0.21743 2.01661   7
  12   5   0 6.24252 15.7727   1
  12   5   0 1.32282 0.77042   8
  14  -6   0 4.08370 1.70997   7
 -14   6   0 -0.7989 1.30408   6
  13  -6   0 0.69718 1.40103   7
  13  -6   0 2.91530 4.68285   1
 -13   6   0 3.50400 4.70453   1
 -13   6   0 -0.3281 1.26658   6
  12  -6   0 -0.0757 1.24670   7
  12  -6   0 -0.1691 3.53494   1
 -12   6   0 0.48993 1.24733   6
 -12   6   0 0.06857 3.96118   1
  11  -6   0 8.88206 3.06912   1
  11  -6   0 2.95844 2.73752   2
  11  -6   0 3.85970 1.33746   5
  11  -6   0 7.92134 1.42349   7
 -11   6   0 15.5547 3.65023   2
 -11   6   0 3.83469 3.41447   1
  10  -6   0 1.56170 1.01101   7
  10  -6   0 1.77919 2.27019   2
  10  -6   0 0.44284 2.20736   1
  10  -6   0 1.55463 1.16025   5
 -10   6   0 2.16491 1.06143   6
 -10   6   0 0.17129 2.59818   1
 -10   6   0 1.75690 2.58895   2
   9  -6   0 42.0246 3.77276   2
   9  -6   0 41.6392 2.42936   5
   9  -6   0 42.3751 2.16919   7
   9  -6   0 38.3441 3.78436   1
  -9   6   0 42.8649 4.34967   1
  -9   6   0 40.4912 2.14394   6
  -9   6   0 47.9126 4.35833   2
   8  -6   0 22.4253 2.85580   1
   8  -6   0 16.7988 2.30717   2
   8  -6   0 18.7090 1.52313   7
   8  -6   0 21.0236 1.80917   5
  -8   6   0 21.3400 2.76058   2
  -8   6   0 20.9671 1.53273   6
  -8   6   0 23.2802 2.96217   1
   7  -6   0 105.901 4.59510   1
   7  -6   0 100.443 3.28620   7
   7  -6   0 109.073 4.50918   2
   7  -6   0 104.827 3.55098   5
  -7   6   0 98.8270 4.75338   2
  -7   6   0 95.4522 3.43483   5
  -7   6   0 102.132 3.24238   6
  -7   6   0 105.936 3.64485   9
  -7   6   0 104.337 4.98448   1
   6  -6   0 36.9198 1.62580   7
   6  -6   0 37.4599 2.29866   2
   6  -6   0 39.3351 2.38842   1
   6  -6   0 39.3613 1.86050   5
   6  -6   0 39.7968 1.28660   8
  -6   6   0 41.0941 1.96728   9
  -6   6   0 41.7456 2.61836   2
  -6   6   0 39.1345 2.68058   1
  -6   6   0 41.9513 1.87953   5
   5  -6   0 0.59839 0.35331   8
   5  -6   0 0.23748 0.48692   2
   5  -6   0 0.88705 0.55456   1
   5  -6   0 0.37876 0.52972   7
   5  -6   0 1.28632 0.64188   5
  -5   6   0 -0.3804 0.53971   5
  -5   6   0 0.92067 0.70249   9
  -5   6   0 1.29070 0.80317   1
  -5   6   0 1.01328 0.77592   2
   4  -6   0 16.4135 1.02488   6
   4  -6   0 15.2078 0.99997   7
   4  -6   0 17.5499 0.91620   8
  -4   6   0 20.3892 1.22463   1
  -4   6   0 16.5089 1.11298   2
  -4   6   0 17.9035 1.13199   5
  -4   6   0 16.2117 1.17936   9
   3  -6   0 39.6894 1.50430   7
   3  -6   0 36.9361 1.42314   8
   3  -6   0 38.3466 1.45272   6
  -3   6   0 37.3367 1.52835   5
   2  -6   0 1.01689 0.51709   7
   2  -6   0 1.34804 0.51458   8
   2  -6   0 1.32878 0.53194   6
  -2   6   0 2.37655 0.47942   5
  -2   6   0 2.09998 0.39775   1
  -2   6   0 1.91364 0.39538   2
   1  -6   0 144.865 4.04256   6
   1  -6   0 149.411 4.20947   2
   1  -6   0 144.373 4.05146   8
   1  -6   0 140.148 4.00616   7
   1  -6   0 144.497 4.21197   1
  -1   6   0 150.579 4.58918   2
  -1   6   0 138.155 3.87090   5
  -1   6   0 140.260 3.88613   5
  -1   6   0 148.438 4.58010   1
   0  -6   0 401.049 10.9508   1
   0  -6   0 389.609 9.98035   6
   0  -6   0 351.263 10.6902   2
   0  -6   0 390.406 9.96808   8
   0   6   0 388.818 11.0738   1
   0   6   0 393.704 11.0614   2
   0   6   0 391.343 9.68900   5
  -1  -6   0 108.101 3.29333   6
  -1  -6   0 110.446 4.56729   1
  -1  -6   0 106.184 3.24492   8
  -1  -6   0 107.176 4.42454   2
   1   6   0 108.394 4.65243   1
   1   6   0 104.189 4.54447   2
   1   6   0 105.843 2.86882   5
  -2  -6   0 41.9976 1.74018   8
  -2  -6   0 45.4155 3.25130   1
  -2  -6   0 39.7373 1.26593   5
  -2  -6   0 36.0100 2.98486   2
  -2  -6   0 42.3907 1.78951   6
   2   6   0 39.4702 2.99232   2
   2   6   0 40.7390 1.27881   5
   2   6   0 39.4905 1.75375   7
   2   6   0 38.5863 3.21680   1
  -3  -6   0 460.338 11.6599   5
  -3  -6   0 468.784 12.1144   8
  -3  -6   0 471.824 12.2570   6
  -3  -6   0 455.552 14.7300   1
   3   6   0 482.187 12.2402   7
   3   6   0 463.416 14.8638   1
   3   6   0 478.417 14.7852   2
   3   6   0 469.367 11.6702   5
  -4  -6   0 100.877 3.43857   6
  -4  -6   0 100.060 3.22481   8
  -4  -6   0 97.9026 5.66904   1
  -4  -6   0 101.659 2.79162   5
  -4  -6   0 103.014 5.55290   2
   4   6   0 99.3805 2.78632   5
   4   6   0 89.9471 5.62707   2
   4   6   0 102.671 6.00950   1
   4   6   0 99.1546 3.40277   7
  -5  -6   0 59.3864 1.92358   5
  -5  -6   0 58.8377 4.76630   2
  -5  -6   0 60.2727 2.64598   6
  -5  -6   0 59.1911 5.27271   1
  -5  -6   0 65.1494 2.42196   8
   5   6   0 59.3499 1.93496   5
   5   6   0 62.4374 4.87015   2
   5   6   0 61.1506 5.08398   1
   5   6   0 58.4555 2.66587   7
  -6  -6   0 1.61784 0.82966   8
  -6  -6   0 2.17786 1.04653   6
  -6  -6   0 -0.1530 2.28724   1
  -6  -6   0 1.72731 0.50915   5
  -6  -6   0 -0.5797 1.99811   2
   6   6   0 1.63065 0.52942   5
   6   6   0 1.46837 1.13076   7
   6   6   0 2.17155 2.27668   2
   6   6   0 1.17312 2.56806   1
  -7  -6   0 4.52236 2.81921   2
  -7  -6   0 0.93461 1.13154   6
  -7  -6   0 0.97344 0.55090   5
  -7  -6   0 1.05378 0.86785   8
  -7  -6   0 5.00922 3.22696   1
   7   6   0 2.20303 2.93865   1
   7   6   0 2.08989 1.31728   7
   7   6   0 -0.6447 2.60968   2
   7   6   0 0.18195 0.54507   5
  -8  -6   0 2.11077 0.60727   5
  -8  -6   0 -0.8382 3.23406   2
  -8  -6   0 2.18827 3.60641   1
  -8  -6   0 3.47814 1.35959   6
   8   6   0 2.62881 0.70835   5
   8   6   0 5.10289 3.69215   2
   8   6   0 3.74162 1.52117   7
   8   6   0 8.22781 4.18990   1
  -9  -6   0 11.8711 1.15688   5
  -9  -6   0 3.64746 4.62073   2
  -9  -6   0 4.27638 4.57265   1
  -9  -6   0 13.1341 1.91166   6
   9   6   0 8.71300 1.92324   7
   9   6   0 4.40872 4.87613   1
   9   6   0 9.02394 5.14021   2
   9   6   0 8.62728 0.95381   5
 -10  -6   0 33.3834 6.93473   1
 -10  -6   0 21.1465 2.38894   6
 -10  -6   0 26.0173 6.65546   2
  10   6   0 17.3965 6.17116   1
  10   6   0 24.7932 6.38095   2
  10   6   0 22.6063 2.54426   7
 -11  -6   0 1.20430 1.74251   6
 -11  -6   0 -2.7729 8.56937   2
  11   6   0 1.30888 7.14070   2
  11   6   0 8.10836 8.65475   1
  11   6   0 2.88865 2.11710   7
  14  -7   0 2.32688 1.56778   7
 -14   7   0 -0.1227 1.32182   6
  13  -7   0 5.18517 4.82045   1
  13  -7   0 11.8345 1.78245   7
 -13   7   0 11.7045 1.70039   6
 -13   7   0 8.44315 5.21994   1
  12  -7   0 3.10250 3.57001   1
  12  -7   0 3.30366 1.29597   7
 -12   7   0 0.15969 3.94958   1
 -12   7   0 1.91869 1.25158   6
  11  -7   0 90.1050 6.12495   2
  11  -7   0 90.4095 6.43326   1
  11  -7   0 98.0812 3.75956   7
 -11   7   0 91.0181 3.54263   6
 -11   7   0 90.5959 6.87795   2
 -11   7   0 85.6642 7.02159   1
  10  -7   0 2.77572 2.06677   2
  10  -7   0 4.97529 2.38110   1
  10  -7   0 4.46993 1.14492   7
 -10   7   0 4.27279 1.16757   6
 -10   7   0 2.97561 2.65933   2
 -10   7   0 3.39191 2.70420   1
   9  -7   0 10.3411 2.17396   1
   9  -7   0 9.74917 1.25231   7
   9  -7   0 11.4298 2.09426   2
  -9   7   0 10.5274 2.59014   1
  -9   7   0 9.97240 1.22679   6
  -9   7   0 14.3757 2.64846   2
   8  -7   0 67.1541 2.96070   5
   8  -7   0 71.7640 3.86332   2
   8  -7   0 71.6619 3.95736   1
   8  -7   0 70.4514 2.71034   7
  -8   7   0 70.6736 4.52421   1
  -8   7   0 73.3633 4.51360   2
  -8   7   0 70.0609 2.64759   6
   7  -7   0 160.886 5.43061   1
   7  -7   0 141.887 4.03914   8
   7  -7   0 157.860 5.33178   2
   7  -7   0 151.793 4.54098   7
  -7   7   0 142.201 4.74033   5
  -7   7   0 163.123 6.06189   2
  -7   7   0 155.445 4.87370   9
  -7   7   0 161.837 6.13413   1
   6  -7   0 47.9177 2.00967   1
   6  -7   0 52.5899 2.00824   2
   6  -7   0 50.8070 2.00706   7
   6  -7   0 49.6679 1.67923   8
  -6   7   0 53.2996 2.92166   1
  -6   7   0 49.4299 2.78586   2
  -6   7   0 55.9444 2.34946   9
  -6   7   0 51.2898 2.17037   5
   5  -7   0 118.531 3.45699   7
   5  -7   0 113.925 3.39149   6
   5  -7   0 111.944 3.24385   8
  -5   7   0 113.417 3.77138   2
  -5   7   0 114.562 3.85276   1
  -5   7   0 114.232 3.67575   9
  -5   7   0 113.165 3.59743   5
   4  -7   0 301.073 7.72509   8
   4  -7   0 293.867 7.77843   6
   4  -7   0 297.745 7.80654   7
  -4   7   0 294.303 7.89832   5
   3  -7   0 19.9591 1.12590   8
   3  -7   0 19.6410 1.16948   7
   3  -7   0 19.7498 1.12509   6
  -3   7   0 22.0299 1.16442   5
   2  -7   0 177.417 4.80827   6
   2  -7   0 169.231 4.76037   7
   2  -7   0 178.825 4.80331   8
  -2   7   0 171.260 4.69749   5
  -2   7   0 166.847 4.84423   1
  -2   7   0 170.235 4.84580   2
   1  -7   0 108.688 3.48121   2
   1  -7   0 111.381 3.31770   6
   1  -7   0 114.259 3.35096   8
   1  -7   0 108.060 3.27877   7
   1  -7   0 106.964 3.50864   1
  -1   7   0 105.784 3.08070   5
  -1   7   0 109.324 3.09963   5
  -1   7   0 113.136 4.00269   1
  -1   7   0 110.470 3.93739   2
   0  -7   0 1.88339 0.62780   6
   0  -7   0 0.45049 0.82755   1
   0  -7   0 0.41910 0.80894   2
   0  -7   0 0.75878 0.60588   8
   0   7   0 1.15857 0.33723   5
   0   7   0 1.35039 0.93734   2
   0   7   0 0.06017 0.91960   1
  -1  -7   0 9.88064 0.97438   8
  -1  -7   0 10.4415 1.71183   1
  -1  -7   0 10.9303 1.61061   2
  -1  -7   0 9.74788 1.05495   6
   1   7   0 9.90643 0.61998   5
   1   7   0 9.74838 1.76483   1
   1   7   0 9.04926 1.65434   2
  -2  -7   0 55.3111 2.19089   8
  -2  -7   0 55.7878 3.63776   2
  -2  -7   0 63.1532 3.94241   1
  -2  -7   0 52.9106 2.20927   6
   2   7   0 56.8956 1.66478   5
   2   7   0 56.5216 3.95219   1
   2   7   0 53.0231 3.77861   2
   2   7   0 55.6112 2.21601   7
  -3  -7   0 13.2908 1.29157   6
  -3  -7   0 12.3478 2.10796   2
  -3  -7   0 12.3751 2.48714   1
  -3  -7   0 12.7250 1.18103   8
  -3  -7   0 12.8532 0.67795   5
   3   7   0 13.0047 0.71710   5
   3   7   0 13.8427 2.47454   1
   3   7   0 11.9106 1.26763   7
   3   7   0 11.4902 2.26329   2
  -4  -7   0 -2.4986 1.85992   1
  -4  -7   0 -0.8480 1.67829   2
  -4  -7   0 -0.0944 0.30578   5
  -4  -7   0 2.27119 0.86740   8
  -4  -7   0 1.47991 0.90878   6
   4   7   0 0.31907 0.35033   5
   4   7   0 1.81605 2.08285   1
   4   7   0 -0.3309 0.89022   7
   4   7   0 -4.2962 1.67009   2
  -5  -7   0 40.0892 4.32493   2
  -5  -7   0 33.0237 1.91702   8
  -5  -7   0 37.4149 4.44494   1
  -5  -7   0 36.8470 1.32920   5
  -5  -7   0 36.5189 2.17234   6
   5   7   0 39.5965 4.36772   2
   5   7   0 36.1266 1.33163   5
   5   7   0 32.6225 2.17219   7
   5   7   0 33.6479 4.33897   1
  -6  -7   0 -1.2106 2.66343   1
  -6  -7   0 1.58579 0.96787   8
  -6  -7   0 2.23969 0.50051   5
  -6  -7   0 3.64047 2.47577   2
  -6  -7   0 3.21262 1.19097   6
   6   7   0 2.89911 0.52265   5
   6   7   0 4.38854 3.06409   1
   6   7   0 2.59966 2.62177   2
   6   7   0 1.48012 1.19670   7
  -7  -7   0 78.3060 6.72820   2
  -7  -7   0 64.2800 7.34417   1
  -7  -7   0 70.4168 2.91025   8
  -7  -7   0 69.1470 2.28527   5
  -7  -7   0 72.4555 3.34248   6
   7   7   0 67.3180 6.85841   1
   7   7   0 69.7098 2.30935   5
   7   7   0 69.9011 6.66885   2
   7   7   0 74.5457 3.41161   7
  -8  -7   0 2.36180 1.42484   6
  -8  -7   0 2.88388 4.15392   1
  -8  -7   0 3.31109 4.25911   2
  -8  -7   0 3.14408 0.60690   5
   8   7   0 2.17812 1.56365   7
   8   7   0 3.50917 4.17377   1
   8   7   0 3.81539 0.66187   5
   8   7   0 1.13479 4.29792   2
  -9  -7   0 4.30628 1.65102   6
  -9  -7   0 5.46437 4.97168   2
  -9  -7   0 3.97007 0.70773   5
  -9  -7   0 5.74776 5.22747   1
   9   7   0 4.69889 1.82265   7
   9   7   0 -0.8914 4.92606   1
   9   7   0 4.69104 4.96709   2
 -10  -7   0 0.40339 6.72949   2
 -10  -7   0 2.01909 1.75424   6
  10   7   0 -4.5091 7.27504   1
  10   7   0 5.06446 6.41680   2
  10   7   0 0.83326 1.94157   7
 -11  -7   0 7.76249 2.13600   6
  11   7   0 8.78674 2.37273   7
  14  -8   0 13.7666 2.03876   7
 -14   8   0 15.7917 1.89756   6
  13  -8   0 11.6123 4.80599   1
  13  -8   0 23.7293 2.48054   7
 -13   8   0 15.4181 5.44258   1
 -13   8   0 21.8260 2.22831   6
  12  -8   0 20.7726 2.22021   7
  12  -8   0 14.5806 3.93523   1
 -12   8   0 21.0332 2.09637   6
 -12   8   0 19.5311 4.52825   1
  11  -8   0 1.64746 1.12064   7
  11  -8   0 1.18278 2.70409   1
  11  -8   0 2.47521 2.33659   2
 -11   8   0 0.82400 2.76841   2
 -11   8   0 1.36633 3.18757   1
 -11   8   0 1.94623 1.15992   6
  10  -8   0 40.3869 2.35316   7
  10  -8   0 40.6309 3.74141   2
  10  -8   0 48.1362 4.21075   1
 -10   8   0 42.8105 4.89676   1
 -10   8   0 37.8482 4.70655   2
 -10   8   0 41.9563 2.31103   6
   9  -8   0 109.748 4.99785   1
   9  -8   0 106.860 3.70438   7
   9  -8   0 108.138 4.82161   2
  -9   8   0 107.463 5.73757   2
  -9   8   0 101.466 5.77010   1
  -9   8   0 107.413 3.65367   6
   8  -8   0 74.1087 3.33982   2
   8  -8   0 75.4089 2.84484   7
   8  -8   0 71.9909 3.41875   1
  -8   8   0 73.9091 4.30562   2
  -8   8   0 75.3310 2.79296   6
  -8   8   0 71.2680 4.39064   1
  -8   8   0 76.1066 3.24306   9
   7  -8   0 2.50533 0.52610   8
   7  -8   0 1.94339 0.84799   7
  -7   8   0 1.94133 1.32802   1
  -7   8   0 1.46503 1.23295   2
  -7   8   0 2.14183 1.07785   9
   6  -8   0 226.777 6.42314   7
   6  -8   0 226.356 6.16564   8
  -6   8   0 227.545 6.64043   5
  -6   8   0 237.205 7.08524   1
  -6   8   0 238.890 6.74651   9
  -6   8   0 239.167 6.97099   2
   5  -8   0 22.6672 1.40494   6
   5  -8   0 25.5619 1.42674   7
   5  -8   0 25.8789 1.29220   8
  -5   8   0 23.4384 1.10282   2
  -5   8   0 25.7025 1.53434   5
  -5   8   0 27.2041 1.69414   9
  -5   8   0 27.1936 1.15546   1
   4  -8   0 380.467 9.67688   7
   4  -8   0 371.407 9.60370   8
   4  -8   0 355.805 9.61652   6
  -4   8   0 370.264 9.72810   5
   3  -8   0 19.2138 1.23281   6
   3  -8   0 18.1089 1.23487   7
   3  -8   0 18.9673 1.24548   8
  -3   8   0 20.2742 1.17918   5
   2  -8   0 123.691 3.73496   7
   2  -8   0 128.620 3.79776   8
   2  -8   0 125.108 3.76048   6
  -2   8   0 127.416 3.97696   2
  -2   8   0 124.852 3.61257   5
  -2   8   0 122.847 3.97020   1
  -2   8   0 126.193 3.62884   5
   1  -8   0 18.5522 1.38940   2
   1  -8   0 20.6898 1.40315   1
   1  -8   0 21.9284 1.26689   6
   1  -8   0 19.6698 1.33758   8
  -1   8   0 20.2003 1.03346   5
  -1   8   0 24.7994 1.91481   2
  -1   8   0 22.3105 1.97187   1
  -1   8   0 20.2390 1.02366   5
   0  -8   0 1.35064 0.70123   8
   0  -8   0 0.80339 0.96060   2
   0  -8   0 0.50259 0.98106   1
   0  -8   0 0.14279 0.62481   6
   0   8   0 2.14627 1.19701   1
   0   8   0 0.91940 0.37828   5
   0   8   0 1.53504 1.10883   2
   0   8   0 1.28652 0.38746   5
  -1  -8   0 0.51489 1.21968   2
  -1  -8   0 0.31170 1.14627   1
  -1  -8   0 0.31821 0.67020   6
  -1  -8   0 -1.0506 0.65899   8
   1   8   0 0.49362 1.15905   2
   1   8   0 -0.0023 0.31816   5
   1   8   0 1.31654 1.35173   1
  -2  -8   0 50.1159 2.25728   6
  -2  -8   0 47.1007 3.81911   1
  -2  -8   0 53.4915 2.24634   8
  -2  -8   0 51.9669 3.73338   2
   2   8   0 48.2171 2.21950   7
   2   8   0 45.8323 3.74811   1
   2   8   0 50.0169 3.94621   2
   2   8   0 48.1796 1.53547   5
  -3  -8   0 8.54881 2.27127   1
  -3  -8   0 10.8974 1.32519   6
  -3  -8   0 10.4609 2.39578   2
  -3  -8   0 10.8388 1.23957   8
   3   8   0 7.33426 2.49363   1
   3   8   0 10.2596 1.29964   7
   3   8   0 10.1663 2.50497   2
   3   8   0 11.7873 0.70180   5
  -4  -8   0 16.4910 1.65438   8
  -4  -8   0 17.5404 3.19616   1
  -4  -8   0 18.7809 1.84035   6
  -4  -8   0 17.9790 0.82337   5
   4   8   0 18.1208 1.80585   7
   4   8   0 19.7989 3.40112   1
   4   8   0 17.9906 0.84140   5
   4   8   0 18.1386 3.15889   2
  -5  -8   0 16.6530 3.06323   2
  -5  -8   0 24.7470 2.07158   6
  -5  -8   0 16.7720 3.41387   1
  -5  -8   0 20.0059 1.81678   8
  -5  -8   0 22.0197 0.93353   5
   5   8   0 21.9890 3.66299   2
   5   8   0 21.0886 2.10228   7
   5   8   0 19.5178 0.92832   5
   5   8   0 17.9971 3.84103   1
  -6  -8   0 49.9979 2.78548   6
  -6  -8   0 53.3155 5.89723   1
  -6  -8   0 45.3821 1.57583   5
  -6  -8   0 43.4925 5.26261   2
  -6  -8   0 48.9936 2.48234   8
   6   8   0 35.2744 4.83565   2
   6   8   0 61.2700 6.33832   1
   6   8   0 48.8468 2.85064   7
   6   8   0 48.1371 1.60557   5
  -7  -8   0 27.3919 5.12078   1
  -7  -8   0 28.5274 1.17972   5
  -7  -8   0 30.0742 2.53379   6
  -7  -8   0 21.5985 4.58919   2
  -7  -8   0 32.3784 2.20718   8
   7   8   0 24.2640 4.77676   2
   7   8   0 26.3934 2.63678   7
   7   8   0 15.8073 4.76444   1
   7   8   0 26.6837 1.19090   5
  -8  -8   0 12.2519 4.65272   2
  -8  -8   0 6.19479 5.15790   1
  -8  -8   0 7.85389 0.78232   5
  -8  -8   0 6.15980 1.71127   6
   8   8   0 5.31287 4.70467   1
   8   8   0 10.1503 1.89966   7
   8   8   0 4.47430 4.61722   2
  -9  -8   0 1.50306 6.52334   2
  -9  -8   0 5.27769 1.77779   6
   9   8   0 1.47483 6.00943   1
   9   8   0 -0.0852 5.61429   2
   9   8   0 5.60174 1.94638   7
 -10  -8   0 35.9739 3.42510   6
  10   8   0 38.0787 3.63237   7
  14  -9   0 10.1845 1.86393   7
 -14   9   0 7.56480 1.58796   6
  13  -9   0 -2.0079 4.15506   1
  13  -9   0 -0.7521 1.26356   7
 -13   9   0 0.95471 1.28576   6
 -13   9   0 1.51071 4.90099   1
  12  -9   0 10.5477 1.62430   7
  12  -9   0 11.0570 3.37826   1
 -12   9   0 11.5150 1.54999   6
 -12   9   0 9.37527 4.26297   1
  11  -9   0 3.56917 2.33062   1
  11  -9   0 -3.1432 2.00474   2
  11  -9   0 0.04627 1.05985   7
 -11   9   0 -0.4222 1.12870   6
 -11   9   0 -3.4232 2.71485   2
 -11   9   0 2.01980 2.95007   1
  10  -9   0 77.0401 4.14026   1
  10  -9   0 87.5923 3.35636   7
  10  -9   0 81.3928 4.09318   2
 -10   9   0 72.4601 5.43201   1
 -10   9   0 79.2210 3.16090   6
 -10   9   0 84.3896 5.45999   2
   9  -9   0 2.55166 1.06565   1
   9  -9   0 3.30823 1.08780   7
   9  -9   0 4.84454 1.10461   2
  -9   9   0 3.24739 1.34721   9
  -9   9   0 1.69996 1.01727   6
  -9   9   0 4.26203 1.93938   2
  -9   9   0 2.65276 1.98268   1
   8  -9   0 1.88017 0.94583   7
   8  -9   0 2.43960 0.55019   8
  -8   9   0 1.65990 1.49657   2
  -8   9   0 0.21408 1.10773   9
  -8   9   0 3.81889 1.58598   1
   7  -9   0 95.3781 3.26534   7
   7  -9   0 86.1016 2.84922   8
  -7   9   0 83.5016 3.84304   1
  -7   9   0 102.648 3.70450   9
  -7   9   0 99.9142 3.86907   2
   6  -9   0 46.0612 1.88705   8
   6  -9   0 46.3907 2.03564   6
   6  -9   0 47.9238 2.11173   7
  -6   9   0 47.1028 2.29540   5
  -6   9   0 47.6778 2.43027   9
  -6   9   0 44.9556 1.81732   2
  -6   9   0 50.9346 1.88090   1
   5  -9   0 541.125 14.0157   6
   5  -9   0 555.983 14.0675   7
   5  -9   0 530.369 13.9194   8
  -5   9   0 547.661 14.1883   5
  -5   9   0 551.907 14.2946   9
   4  -9   0 53.1066 2.17668   7
   4  -9   0 52.3272 2.15821   8
   4  -9   0 51.9678 2.15174   6
  -4   9   0 54.2848 2.17093   5
   3  -9   0 378.188 9.99261   6
   3  -9   0 380.160 9.95920   7
   3  -9   0 379.903 9.98014   8
  -3   9   0 374.043 9.89568   5
   2  -9   0 437.791 11.4411   8
   2  -9   0 436.981 11.4193   6
   2  -9   0 431.491 11.3699   7
  -2   9   0 442.896 11.2045   5
  -2   9   0 443.526 11.2197   5
  -2   9   0 420.266 11.7491   1
  -2   9   0 438.818 11.7730   2
   1  -9   0 320.096 8.86449   6
   1  -9   0 311.242 8.98290   1
   1  -9   0 346.160 9.04510   2
   1  -9   0 326.410 8.89604   8
  -1   9   0 340.968 9.95758   2
  -1   9   0 334.158 8.53431   5
  -1   9   0 328.200 8.54490   5
  -1   9   0 334.836 9.96101   1
   0  -9   0 231.114 7.66411   2
   0  -9   0 239.452 7.88038   1
   0  -9   0 242.336 6.79956   8
   0  -9   0 240.100 6.79580   6
   0   9   0 242.414 6.27347   5
   0   9   0 245.286 6.29434   5
   0   9   0 251.306 8.37169   2
   0   9   0 229.357 8.29640   1
  -1  -9   0 24.8618 1.69612   6
  -1  -9   0 24.7647 1.76711   8
  -1  -9   0 24.2484 2.78676   2
  -1  -9   0 26.2397 2.93704   1
   1   9   0 26.5614 1.08635   5
   1   9   0 25.9251 1.08240   5
   1   9   0 25.4980 3.13021   1
   1   9   0 26.9286 3.15699   2
  -2  -9   0 345.533 9.38971   8
  -2  -9   0 334.326 9.45089   6
  -2  -9   0 348.818 11.6748   2
   2   9   0 337.501 8.61208   5
   2   9   0 339.272 11.8889   2
   2   9   0 354.043 12.2276   1
   2   9   0 340.259 9.41335   7
  -3  -9   0 216.582 6.30619   8
  -3  -9   0 199.534 9.02325   1
  -3  -9   0 203.736 8.64675   2
  -3  -9   0 215.745 6.42625   6
   3   9   0 218.110 6.40016   7
   3   9   0 201.064 9.35244   1
   3   9   0 210.874 5.35104   5
   3   9   0 201.112 9.04479   2
  -4  -9   0 38.6430 2.26871   8
  -4  -9   0 37.0019 4.49028   1
  -4  -9   0 42.7251 4.81984   2
  -4  -9   0 38.1451 2.41552   6
   4   9   0 39.2721 2.47250   7
   4   9   0 48.1986 4.74522   2
   4   9   0 37.1931 1.21425   5
   4   9   0 38.1158 4.76746   1
  -5  -9   0 67.0599 6.16170   1
  -5  -9   0 72.1442 3.15872   8
  -5  -9   0 77.7846 3.43467   6
   5   9   0 71.7408 2.01105   5
   5   9   0 80.7470 7.24002   1
   5   9   0 73.6797 3.47804   7
   5   9   0 68.9713 6.53135   2
  -6  -9   0 130.269 4.90398   6
  -6  -9   0 136.568 4.65029   8
  -6  -9   0 120.728 9.07054   1
  -6  -9   0 123.413 8.69274   2
   6   9   0 123.812 8.54426   2
   6   9   0 132.586 5.05835   7
   6   9   0 122.348 9.04883   1
  -7  -9   0 -1.6606 1.03285   8
  -7  -9   0 -0.6838 1.32127   6
  -7  -9   0 -2.7029 4.41149   2
  -7  -9   0 -1.4457 4.43519   1
   7   9   0 3.61704 4.23613   1
   7   9   0 -0.9179 1.47556   7
   7   9   0 -5.9867 3.91242   2
  -8  -9   0 5.22109 1.73832   6
  -8  -9   0 9.75627 6.00195   2
   8   9   0 1.37584 5.17414   2
   8   9   0 6.22033 1.95422   7
  -9  -9   0 13.0576 2.25217   6
   9   9   0 9.09194 2.21750   7
 -10  -9   0 24.8313 2.90593   6
  10   9   0 25.5568 3.08206   7
  14 -10   0 9.65888 1.75058   7
 -14  10   0 7.76526 1.61984   6
  13 -10   0 38.1453 2.78524   7
  13 -10   0 33.2419 4.04002   1
 -13  10   0 33.3261 2.54283   6
 -13  10   0 29.3051 5.77206   1
  12 -10   0 2.55460 1.27627   7
  12 -10   0 0.40562 2.24237   1
 -12  10   0 4.19994 3.81906   1
 -12  10   0 3.60263 1.34727   6
  11 -10   0 12.1283 1.30633   2
  11 -10   0 9.62254 1.48562   7
 -11  10   0 5.88854 3.16404   1
 -11  10   0 13.8531 1.58523   6
  10 -10   0 26.7578 2.11316   7
 -10  10   0 34.6674 4.28336   1
 -10  10   0 25.1492 1.99921   6
 -10  10   0 26.4591 3.18148   2
   9 -10   0 6.57113 1.22806   7
  -9  10   0 3.20065 1.92756   1
  -9  10   0 9.38067 2.00379   2
  -9  10   0 7.69177 1.49479   9
  -9  10   0 7.81685 1.20164   6
   8 -10   0 38.5097 2.17752   7
   8 -10   0 38.9220 1.64475   8
  -8  10   0 43.8936 2.86207   1
  -8  10   0 40.5432 2.55460   9
  -8  10   0 38.2316 2.68520   2
   7 -10   0 1.27843 0.95354   7
   7 -10   0 2.90342 0.74191   8
  -7  10   0 1.86431 1.14085   9
   6 -10   0 242.570 6.90672   6
   6 -10   0 241.950 6.77603   8
   6 -10   0 253.887 6.99816   7
  -6  10   0 250.076 7.27224   9
   5 -10   0 17.5953 1.43516   8
   5 -10   0 18.6508 1.51214   6
   5 -10   0 20.5103 1.58356   7
  -5  10   0 17.5667 1.53398   5
   4 -10   0 327.662 8.79242   8
   4 -10   0 321.907 8.79442   6
   4 -10   0 327.087 8.78762   7
  -4  10   0 323.785 8.78453   5
   3 -10   0 5.10565 1.08853   8
   3 -10   0 5.31562 1.07323   6
   3 -10   0 3.95342 1.01879   7
  -3  10   0 5.04047 0.81892   5
  -3  10   0 5.96210 0.93401   5
   2 -10   0 176.786 5.14458   8
   2 -10   0 175.179 5.10763   6
  -2  10   0 172.331 5.55301   2
  -2  10   0 164.146 4.76967   5
  -2  10   0 163.495 5.52675   1
  -2  10   0 162.106 4.77606   5
   1 -10   0 6.04951 1.06800   6
   1 -10   0 6.62553 0.94395   2
   1 -10   0 5.89251 0.93989   1
   1 -10   0 7.50290 1.14676   8
  -1  10   0 6.41430 0.72180   5
  -1  10   0 6.49014 0.70160   5
  -1  10   0 5.28694 1.49561   2
  -1  10   0 5.98792 1.52401   1
   0 -10   0 48.9720 3.13098   2
   0 -10   0 51.6074 3.29243   1
   0 -10   0 49.9245 2.39851   8
   0 -10   0 49.2603 2.34783   6
   0  10   0 54.8906 3.74590   2
   0  10   0 46.4057 3.66879   1
   0  10   0 54.4999 1.80359   5
   0  10   0 52.8406 1.79364   5
  -1 -10   0 45.1159 3.69768   1
  -1 -10   0 49.6358 2.40875   8
  -1 -10   0 47.2390 2.35628   6
  -1 -10   0 45.8691 3.70032   2
   1  10   0 45.8572 1.58214   5
   1  10   0 45.6422 3.89243   2
   1  10   0 47.3409 1.58012   5
   1  10   0 39.8958 4.12671   1
   1  10   0 46.6503 2.37163   7
  -2 -10   0 3.32282 1.19639   6
  -2 -10   0 4.60038 2.11011   2
  -2 -10   0 4.05841 2.00947   1
  -2 -10   0 2.03689 1.13769   8
   2  10   0 3.92292 0.43669   5
   2  10   0 3.55821 0.44241   5
   2  10   0 3.21094 2.27591   1
   2  10   0 3.29116 2.05133   2
   2  10   0 4.29138 1.22335   7
  -3 -10   0 103.587 6.18802   2
  -3 -10   0 97.6400 3.77822   8
  -3 -10   0 99.5553 3.89712   6
   3  10   0 99.3340 3.81766   7
   3  10   0 95.1061 2.58092   5
   3  10   0 99.4090 6.54565   2
   3  10   0 110.795 7.07439   1
   3  10   0 94.3658 2.57791   5
  -4 -10   0 226.421 7.01777   6
  -4 -10   0 203.123 9.86541   2
  -4 -10   0 224.527 6.79446   8
   4  10   0 220.665 10.6618   1
   4  10   0 228.950 7.02319   7
   4  10   0 225.224 10.6216   2
  -5 -10   0 1.13995 1.36941   6
  -5 -10   0 -0.2999 1.16681   8
  -5 -10   0 1.31353 3.52600   1
  -5 -10   0 1.96330 3.19835   2
   5  10   0 -0.3099 3.32418   2
   5  10   0 -0.4101 1.37040   7
   5  10   0 -0.5398 3.26048   1
  -6 -10   0 -4.1846 4.30426   1
  -6 -10   0 1.96770 1.46704   6
  -6 -10   0 1.92172 1.30425   8
   6  10   0 6.16374 4.67494   1
   6  10   0 2.05974 1.61276   7
   6  10   0 -0.2919 3.63238   2
  -7 -10   0 1.28747 1.54396   6
  -7 -10   0 1.10950 5.21795   2
  -7 -10   0 1.63236 1.38259   8
   7  10   0 -1.3094 1.57311   7
   7  10   0 1.21357 4.78371   2
  -8 -10   0 0.12933 1.70241   6
   8  10   0 1.98517 1.94057   7
  -9 -10   0 0.02455 1.88306   6
   9  10   0 0.00787 2.02149   7
  14 -11   0 20.7396 2.26811   7
 -14  11   0 18.9062 2.03033   6
  13 -11   0 10.3966 1.79973   7
 -13  11   0 12.5855 5.49555   1
 -13  11   0 9.79642 1.65300   6
  12 -11   0 10.5157 1.65224   7
 -12  11   0 5.52250 3.88570   1
 -12  11   0 10.0951 1.61289   6
  11 -11   0 -0.7130 1.10150   7
 -11  11   0 4.10875 2.84783   1
 -11  11   0 -0.4490 1.13691   6
  10 -11   0 36.0691 2.35905   7
 -10  11   0 41.3444 3.83197   2
 -10  11   0 38.8408 4.00218   1
 -10  11   0 36.5560 2.23255   6
   9 -11   0 17.6844 1.80351   7
  -9  11   0 17.2167 1.97497   1
  -9  11   0 14.5178 1.79581   9
  -9  11   0 16.0000 1.86025   2
   8 -11   0 139.550 4.61461   7
   8 -11   0 134.954 4.14125   8
  -8  11   0 147.006 5.00682   9
   7 -11   0 23.0189 1.87812   7
   7 -11   0 23.7803 1.52918   8
  -7  11   0 26.8017 2.19759   9
   6 -11   0 8.05901 1.12997   6
   6 -11   0 8.46204 1.20862   7
   6 -11   0 7.58592 1.04979   8
  -6  11   0 6.12123 1.23701   9
   5 -11   0 152.665 4.65373   8
   5 -11   0 145.911 4.64047   6
   5 -11   0 153.019 4.69916   7
  -5  11   0 147.796 4.70342   5
   4 -11   0 -0.0610 0.89329   7
   4 -11   0 -2.1226 0.81176   8
   4 -11   0 0.27531 0.93135   6
  -4  11   0 -0.7575 0.71231   5
  -4  11   0 0.19386 0.65501   5
   3 -11   0 25.1806 1.81770   8
   3 -11   0 25.6497 1.87623   6
   3 -11   0 24.6790 1.75580   7
  -3  11   0 25.8433 1.62046   5
  -3  11   0 25.4916 1.53334   5
   2 -11   0 3.59196 1.07247   6
   2 -11   0 2.36592 1.06630   8
  -2  11   0 4.99991 1.24826   2
  -2  11   0 1.44164 1.15922   1
  -2  11   0 3.34240 0.75239   5
  -2  11   0 2.85913 0.66586   5
   1 -11   0 4.57494 1.12921   6
   1 -11   0 3.54677 1.12645   8
  -1  11   0 5.47262 0.72038   5
  -1  11   0 4.83860 1.68858   1
  -1  11   0 1.69870 1.50164   2
  -1  11   0 3.65468 0.68944   5
   0 -11   0 96.4716 4.35127   2
   0 -11   0 96.6471 3.51989   6
   0 -11   0 90.6368 3.52486   8
   0 -11   0 86.7980 4.27590   1
   0  11   0 88.6168 5.05890   1
   0  11   0 92.0107 5.07806   2
   0  11   0 90.6255 2.76559   5
   0  11   0 91.7324 2.76797   5
  -1 -11   0 25.9073 3.22734   1
  -1 -11   0 25.3685 2.06337   8
  -1 -11   0 22.7396 2.81821   2
  -1 -11   0 29.7897 2.18428   6
   1  11   0 26.7749 1.11938   5
   1  11   0 22.7143 2.10506   7
   1  11   0 24.2411 3.31296   1
   1  11   0 24.0910 3.23028   2
   1  11   0 24.3188 1.10259   5
  -2 -11   0 36.0249 4.33430   1
  -2 -11   0 34.8950 2.41552   6
  -2 -11   0 37.4732 3.94492   2
  -2 -11   0 34.9596 2.39643   8
   2  11   0 38.9531 4.53753   2
   2  11   0 38.8886 4.71503   1
   2  11   0 33.0750 1.16816   5
   2  11   0 35.5458 1.17790   5
   2  11   0 40.7484 2.44456   7
  -3 -11   0 -1.4164 2.54177   2
  -3 -11   0 -0.1273 1.22405   6
  -3 -11   0 -1.2348 2.44295   1
  -3 -11   0 1.87485 1.25423   8
   3  11   0 5.03198 2.88135   2
   3  11   0 0.02779 2.77791   1
   3  11   0 -0.7801 1.26755   7
  -4 -11   0 14.9967 3.77354   2
  -4 -11   0 13.9394 3.92493   1
  -4 -11   0 18.0237 2.03016   6
  -4 -11   0 17.3847 1.86627   8
   4  11   0 11.6368 4.18748   1
   4  11   0 13.8757 1.92164   7
   4  11   0 18.1865 3.72452   2
  -5 -11   0 22.2274 2.40172   6
  -5 -11   0 17.9159 1.92577   8
  -5 -11   0 13.9895 4.29482   2
   5  11   0 12.7940 4.46118   2
   5  11   0 13.0077 2.00587   7
   5  11   0 20.9599 5.79029   1
  -6 -11   0 9.88580 1.70991   8
  -6 -11   0 13.2035 4.84524   2
  -6 -11   0 12.9108 2.06341   6
   6  11   0 7.51929 5.34579   2
   6  11   0 12.2283 2.06710   7
  -7 -11   0 5.56101 1.88125   6
   7  11   0 8.23163 2.07961   7
  -8 -11   0 0.71119 1.85110   6
   8  11   0 0.61599 2.07270   7
  13 -12   0 24.0285 2.55098   7
 -13  12   0 26.2580 2.48080   6
 -13  12   0 18.0284 5.85698   1
  12 -12   0 41.8221 2.87219   7
 -12  12   0 41.9835 2.69387   6
 -12  12   0 34.0763 4.35977   1
  11 -12   0 1.49429 1.31449   7
 -11  12   0 1.90601 2.41819   1
 -11  12   0 3.47625 1.32873   6
  10 -12   0 12.6650 1.61431   7
 -10  12   0 10.0904 1.73352   1
 -10  12   0 12.6470 1.60435   2
 -10  12   0 13.1537 1.96165   9
 -10  12   0 12.5912 1.52921   6
   9 -12   0 24.8296 2.03999   7
  -9  12   0 21.4852 2.34207   9
   8 -12   0 6.22834 0.92696   8
   8 -12   0 5.36083 1.22819   7
  -8  12   0 4.23770 1.29613   9
   7 -12   0 -0.1765 0.75839   8
   7 -12   0 -0.3351 1.00404   7
  -7  12   0 0.52801 1.09074   9
   6 -12   0 46.9739 2.27881   6
   6 -12   0 42.4430 2.21825   7
   6 -12   0 40.7836 2.11690   8
  -6  12   0 43.5269 2.48270   9
   5 -12   0 61.8393 2.69465   7
   5 -12   0 58.4625 2.64721   6
   5 -12   0 58.6195 2.64930   8
  -5  12   0 62.6069 2.68037   5
   4 -12   0 17.9601 1.64960   8
   4 -12   0 16.5932 1.66227   6
   4 -12   0 16.4150 1.70655   7
  -4  12   0 16.2204 1.37850   5
  -4  12   0 17.1047 1.52692   5
   3 -12   0 -2.0894 0.92824   8
   3 -12   0 1.34234 1.04700   6
  -3  12   0 1.13559 0.74592   5
  -3  12   0 0.61330 0.61839   5
   2 -12   0 198.604 6.05664   6
   2 -12   0 196.979 6.10441   8
  -2  12   0 194.045 6.51758   2
  -2  12   0 198.354 5.52460   5
  -2  12   0 195.216 5.52382   5
  -2  12   0 186.949 6.54039   1
   1 -12   0 89.4938 3.52163   6
   1 -12   0 84.3410 3.48105   8
  -1  12   0 80.7419 2.71372   5
  -1  12   0 83.1150 4.58516   2
  -1  12   0 74.5759 4.65138   1
  -1  12   0 80.2606 2.69027   5
   0 -12   0 128.290 5.30427   2
   0 -12   0 138.463 4.78796   8
   0 -12   0 120.808 5.20313   1
   0 -12   0 140.377 4.77829   6
   0  12   0 133.920 3.80252   5
   0  12   0 137.012 3.80318   5
   0  12   0 137.859 6.48390   2
   0  12   0 135.217 6.59178   1
  -1 -12   0 1.00241 1.25945   8
  -1 -12   0 0.83965 2.00230   1
  -1 -12   0 -0.8745 2.03984   2
  -1 -12   0 2.08892 1.26980   6
   1  12   0 1.91799 1.27155   7
   1  12   0 4.27149 2.56548   1
   1  12   0 1.35232 0.43886   5
   1  12   0 1.86113 0.43852   5
   1  12   0 1.20354 2.14491   2
  -2 -12   0 18.5022 1.95882   8
  -2 -12   0 18.4767 3.25390   2
  -2 -12   0 17.8766 1.98862   6
  -2 -12   0 20.1576 3.33216   1
   2  12   0 20.6492 3.66320   2
   2  12   0 12.3447 3.63273   1
   2  12   0 20.5665 2.19268   7
  -3 -12   0 198.737 9.94611   1
  -3 -12   0 232.611 7.24834   6
  -3 -12   0 208.248 9.91551   2
  -3 -12   0 229.336 7.06244   8
   3  12   0 211.543 10.8359   1
   3  12   0 231.110 10.7985   2
   3  12   0 228.911 7.17566   7
  -4 -12   0 7.93534 1.62780   8
  -4 -12   0 8.19451 1.82652   6
  -4 -12   0 4.58838 3.68716   2
   4  12   0 11.6537 1.94218   7
   4  12   0 8.21453 3.48774   2
  -5 -12   0 0.37508 1.36571   8
  -5 -12   0 3.62932 4.64899   2
  -5 -12   0 1.67206 1.57358   6
   5  12   0 1.85932 4.14791   2
   5  12   0 1.25796 1.66130   7
  -6 -12   0 8.26792 1.77568   8
  -6 -12   0 3.76037 1.82490   6
   6  12   0 8.07308 2.02818   7
  -7 -12   0 11.9187 2.35723   6
   7  12   0 10.5133 2.31153   7
  13 -13   0 0.61895 1.32904   7
 -13  13   0 0.91919 1.37307   6
  12 -13   0 15.2118 1.86231   7
 -12  13   0 11.8983 1.72361   6
  11 -13   0 0.51347 1.39720   7
 -11  13   0 -1.5088 1.21434   6
  10 -13   0 49.6509 2.90001   7
 -10  13   0 48.3626 2.77663   6
 -10  13   0 52.8463 3.39498   9
   9 -13   0 57.4398 2.90258   7
  -9  13   0 53.2959 3.17866   9
   8 -13   0 83.6171 3.14235   8
   8 -13   0 87.0020 3.50160   7
  -8  13   0 90.6183 3.89796   9
   7 -13   0 4.15149 1.02498   8
   7 -13   0 2.10191 1.08282   7
   7 -13   0 3.31459 1.08527   6
  -7  13   0 2.20345 1.20580   9
   6 -13   0 -0.1041 0.87174   8
   6 -13   0 -0.0827 0.99765   7
   6 -13   0 -0.2224 0.91821   6
  -6  13   0 1.46396 1.09007   9
  -6  13   0 1.04662 0.95317   5
   5 -13   0 2.36645 1.03320   6
   5 -13   0 1.40910 1.05002   8
   5 -13   0 2.86918 1.10697   7
  -5  13   0 2.22242 0.96120   5
   4 -13   0 25.7942 2.01545   6
   4 -13   0 25.6345 2.00666   8
  -4  13   0 24.2368 1.65653   5
  -4  13   0 25.6330 1.80535   5
   3 -13   0 10.8207 1.54052   8
   3 -13   0 12.0705 1.48055   6
  -3  13   0 9.18225 1.02425   5
  -3  13   0 9.31738 1.05887   5
   2 -13   0 -0.4203 1.10310   6
   2 -13   0 1.35319 1.27082   8
  -2  13   0 -0.3400 1.45085   1
  -2  13   0 0.54365 0.64362   5
  -2  13   0 1.12411 1.41161   2
  -2  13   0 0.65203 0.69681   5
   1 -13   0 332.521 9.57513   8
   1 -13   0 339.549 9.56651   6
  -1  13   0 333.151 8.68214   5
  -1  13   0 321.687 10.8902   2
  -1  13   0 333.741 11.0498   1
  -1  13   0 319.859 8.67025   5
   0 -13   0 39.7483 2.70944   6
   0 -13   0 40.2674 3.08854   2
   0 -13   0 44.1729 2.82997   8
   0 -13   0 37.1435 2.95543   1
   0  13   0 39.8288 1.60612   5
   0  13   0 31.4885 3.82573   1
   0  13   0 48.6477 2.87174   7
   0  13   0 41.9369 1.63501   5
   0  13   0 38.0053 4.39065   2
  -1 -13   0 248.072 7.60151   8
  -1 -13   0 228.097 8.89182   1
  -1 -13   0 254.410 7.63941   6
  -1 -13   0 235.995 8.90199   2
   1  13   0 231.922 6.11105   5
   1  13   0 240.247 10.2442   2
   1  13   0 248.034 7.53617   7
   1  13   0 233.321 6.10780   5
   1  13   0 243.881 10.4610   1
  -2 -13   0 -0.6518 1.36200   6
  -2 -13   0 0.58963 1.34097   8
  -2 -13   0 -4.8460 2.95056   2
   2  13   0 0.70741 1.39922   7
   2  13   0 -0.8931 3.23943   2
  -3 -13   0 35.8982 2.83218   6
  -3 -13   0 30.0433 2.70929   8
  -3 -13   0 32.4310 4.85508   2
   3  13   0 29.9550 5.04274   2
   3  13   0 36.5900 2.82609   7
  -4 -13   0 0.71158 1.43812   8
  -4 -13   0 -0.8922 1.47355   6
  -4 -13   0 -2.2964 4.43959   2
   4  13   0 -1.9443 4.34552   2
   4  13   0 1.91806 1.61728   7
  -5 -13   0 6.03542 1.86466   6
  -5 -13   0 6.74376 1.81517   8
   5  13   0 5.86342 1.94511   7
  -6 -13   0 5.83767 2.08178   6
   6  13   0 2.18459 2.00879   7
  12 -14   0 14.0553 1.97982   7
 -12  14   0 13.9277 1.79975   6
  11 -14   0 -0.7311 1.24545   7
 -11  14   0 2.33266 1.38997   6
  10 -14   0 55.0283 3.15760   7
 -10  14   0 53.9249 3.50735   9
   9 -14   0 3.23073 1.29966   7
  -9  14   0 4.31919 1.61145   9
   8 -14   0 6.52041 1.39573   7
   8 -14   0 5.79472 1.10208   8
  -8  14   0 2.20535 1.22694   5
  -8  14   0 6.72684 1.62638   9
   7 -14   0 18.2734 1.92622   6
   7 -14   0 21.1816 2.07800   7
   7 -14   0 18.2788 1.84636   8
  -7  14   0 17.4958 1.96129   9
  -7  14   0 22.2113 2.09886   5
   6 -14   0 7.73587 1.33361   8
   6 -14   0 6.94652 1.40470   7
   6 -14   0 7.16928 1.37801   6
  -6  14   0 6.12021 1.30998   5
  -6  14   0 6.14202 1.43408   9
   5 -14   0 64.2030 3.03502   6
   5 -14   0 66.5681 3.11164   7
   5 -14   0 63.1291 3.03347   8
  -5  14   0 68.2279 2.97017   5
   4 -14   0 0.87105 1.23805   8
   4 -14   0 1.88650 1.23742   6
  -4  14   0 1.52668 0.85488   5
   3 -14   0 44.6629 2.65509   6
   3 -14   0 43.0800 2.65958   8
  -3  14   0 34.0116 1.97338   5
  -3  14   0 36.0580 1.88998   5
   2 -14   0 7.43928 1.56011   8
   2 -14   0 3.76418 1.35536   6
  -2  14   0 2.91162 0.76003   5
  -2  14   0 3.19796 0.72294   5
  -2  14   0 3.74313 1.72715   1
  -2  14   0 3.14650 1.64721   2
   1 -14   0 1.23215 1.29531   6
   1 -14   0 -0.0790 1.36082   8
  -1  14   0 0.41990 2.37775   1
  -1  14   0 0.19360 2.09242   2
  -1  14   0 1.18137 0.58973   5
  -1  14   0 0.97674 0.61792   5
   0 -14   0 2.94664 1.48196   6
   0 -14   0 1.68491 1.48566   8
   0  14   0 1.37994 2.79325   2
   0  14   0 2.77213 1.41921   7
  -1 -14   0 97.7963 4.23842   6
  -1 -14   0 82.9054 5.42140   2
  -1 -14   0 89.2731 4.11605   8
   1  14   0 86.4440 7.01162   2
   1  14   0 91.9867 4.09055   7
  -2 -14   0 24.6823 4.27200   2
  -2 -14   0 31.4044 2.90753   6
  -2 -14   0 31.0315 2.78962   8
   2  14   0 29.4942 2.77421   7
   2  14   0 31.4901 5.06989   2
  -3 -14   0 3.44154 1.73135   8
  -3 -14   0 1.33117 4.41710   2
  -3 -14   0 1.93537 1.73840   6
   3  14   0 -9.2971 4.37979   2
   3  14   0 3.05339 1.71453   7
  -4 -14   0 -0.9398 1.62225   8
  -4 -14   0 -0.4616 1.66920   6
   4  14   0 -2.1295 1.65457   7
  -5 -14   0 1.34309 1.77488   8
  -5 -14   0 2.99397 1.94146   6
   5  14   0 -0.2335 1.81728   7
  11 -15   0 6.01219 1.57928   7
 -11  15   0 3.39177 1.43475   6
  10 -15   0 11.4458 1.77714   7
 -10  15   0 13.8258 2.12309   9
 -10  15   0 10.6001 1.85027   5
   9 -15   0 34.3720 2.59784   7
  -9  15   0 29.7860 2.69781   5
  -9  15   0 29.5463 2.77957   9
   8 -15   0 -0.4188 0.95386   8
   8 -15   0 0.91906 1.16978   7
  -8  15   0 1.47381 1.22927   5
  -8  15   0 0.19136 1.26419   9
   7 -15   0 1.65116 1.17926   6
   7 -15   0 1.50182 1.17290   8
   7 -15   0 2.70447 1.27811   7
  -7  15   0 2.01419 1.32569   9
  -7  15   0 1.33179 1.12846   5
   6 -15   0 1.31963 1.28101   7
   6 -15   0 3.90031 1.30001   6
   6 -15   0 -0.1195 1.14433   8
  -6  15   0 -1.0305 1.16496   9
  -6  15   0 -0.5634 1.01476   5
   5 -15   0 15.3903 1.79183   6
   5 -15   0 17.9455 1.90970   8
  -5  15   0 13.1222 1.44528   5
   4 -15   0 8.91077 1.67540   8
   4 -15   0 7.27125 1.51101   6
  -4  15   0 8.88344 1.20848   5
   3 -15   0 10.1709 1.80865   8
   3 -15   0 10.2218 1.72549   6
  -3  15   0 9.27371 1.10186   5
  -3  15   0 7.14496 1.10134   5
   2 -15   0 15.7511 1.91533   6
   2 -15   0 22.3572 2.26073   8
  -2  15   0 18.8084 1.33336   5
  -2  15   0 18.2218 1.39017   5
  -2  15   0 17.7883 2.20160   2
   1 -15   0 0.26802 1.37653   6
   1 -15   0 3.52747 1.53993   8
  -1  15   0 2.62252 1.44630   7
  -1  15   0 2.97053 0.74643   5
  -1  15   0 1.80549 0.56376   5
  -1  15   0 3.82617 2.55575   2
   0 -15   0 8.43882 1.76147   6
   0 -15   0 10.5895 1.87945   8
   0  15   0 9.33087 0.65024   5
   0  15   0 14.5602 3.71671   2
   0  15   0 9.99450 1.81084   7
  -1 -15   0 3.46563 1.63383   8
  -1 -15   0 2.37294 2.49689   2
  -1 -15   0 7.38113 1.75635   6
   1  15   0 6.39444 1.77508   7
   1  15   0 -0.4621 4.07276   2
  -2 -15   0 11.9989 4.09346   2
  -2 -15   0 4.14354 1.75083   8
  -2 -15   0 4.19641 1.78467   6
   2  15   0 2.21573 7.12243   2
   2  15   0 7.22104 1.86724   7
  -3 -15   0 75.8727 4.22981   6
  -3 -15   0 78.5018 4.39250   8
   3  15   0 73.6221 4.23028   7
  -4 -15   0 9.67276 2.26116   6
  -4 -15   0 4.38799 1.99972   8
   4  15   0 9.20455 2.18750   7
  10 -16   0 3.02734 1.48379   7
 -10  16   0 2.16456 1.51316   5
 -10  16   0 2.57192 1.54142   9
   9 -16   0 5.85004 1.47547   7
  -9  16   0 1.62128 1.43339   9
  -9  16   0 3.10919 1.43085   5
   8 -16   0 -0.4109 1.11164   8
   8 -16   0 1.24198 1.21816   7
  -8  16   0 1.67198 1.39087   9
  -8  16   0 -0.4199 1.16548   5
   7 -16   0 8.41561 1.59396   6
   7 -16   0 9.92992 1.65331   7
   7 -16   0 8.01800 1.51698   8
  -7  16   0 6.94876 1.60326   9
  -7  16   0 10.0083 1.51132   5
   6 -16   0 3.09947 1.49043   8
   6 -16   0 4.41097 1.45210   6
  -6  16   0 3.14876 1.24611   5
  -6  16   0 3.84217 1.42627   9
   5 -16   0 69.3933 3.70808   8
   5 -16   0 68.3333 3.51110   6
  -5  16   0 72.6916 3.16536   5
   4 -16   0 82.2353 3.85563   8
   4 -16   0 86.0706 3.90581   6
  -4  16   0 74.5760 3.11924   5
   3 -16   0 61.0357 3.32460   8
   3 -16   0 52.0746 3.15732   6
  -3  16   0 47.3192 2.25775   5
   2 -16   0 2.70417 1.58043   8
   2 -16   0 6.16179 1.64086   6
  -2  16   0 2.64012 0.69260   5
   1 -16   0 -2.8990 1.28221   8
   1 -16   0 0.54793 1.41941   6
  -1  16   0 1.12490 3.00933   2
  -1  16   0 -0.8514 1.26537   7
  -1  16   0 1.36898 0.48542   5
   0 -16   0 1.67037 1.63016   8
   0 -16   0 -1.1993 1.42221   6
   0  16   0 -2.0858 4.06194   2
   0  16   0 2.00999 1.52276   7
  -1 -16   0 2.82390 1.69441   6
  -1 -16   0 1.09087 1.66871   8
   1  16   0 0.70146 1.58495   7
  -2 -16   0 0.46167 1.77325   8
  -2 -16   0 1.53947 1.70809   6
   2  16   0 -1.8771 1.68900   7
   9 -17   0 6.75437 1.57905   7
  -9  17   0 5.84629 1.48767   5
  -9  17   0 4.59543 1.55521   9
  -8  17   0 16.2420 2.03824   9
  -8  17   0 13.8015 1.74133   5
   7 -17   0 1.69716 1.34294   8
   7 -17   0 2.12289 1.38374   6
  -7  17   0 1.65193 1.17742   5
  -7  17   0 3.27665 1.33443   9
   6 -17   0 19.1291 2.16584   8
   6 -17   0 22.1269 2.44279   6
  -6  17   0 19.4533 2.37279   9
  -6  17   0 14.1355 1.57543   5
   5 -17   0 6.97753 1.82959   8
   5 -17   0 6.84879 1.69307   6
  -5  17   0 4.53214 1.16078   5
   4 -17   0 2.76293 1.74136   8
   4 -17   0 3.41061 1.59775   6
  -4  17   0 0.86832 0.89400   5
   3 -17   0 -1.2625 1.44799   8
   3 -17   0 0.45323 1.44724   6
  -3  17   0 -0.0259 0.67885   5
   2 -17   0 -0.5416 1.52674   6
   2 -17   0 0.65254 1.59485   8
  -2  17   0 -1.3067 1.35979   7
   1 -17   0 6.06562 1.87435   8
   1 -17   0 3.10676 1.63305   6
  -1  17   0 5.93567 1.69974   7
   0 -17   0 2.11629 1.71738   8
   0 -17   0 -1.3325 1.44252   6
   0  17   0 -0.6708 1.59287   7
   6 -18   0 -0.2877 1.35393   6
   6 -18   0 0.97338 1.55828   8
  -6  18   0 2.16968 1.37064   9
  -6  18   0 1.53778 1.14539   5
   5 -18   0 0.80818 1.64400   8
   5 -18   0 0.79980 1.56971   6
  -5  18   0 2.83618 1.06747   5
   4 -18   0 6.60243 1.96280   8
   4 -18   0 5.17968 1.73032   6
  -4  18   0 4.91506 1.24106   5
   3 -18   0 1.29534 1.61877   6
   3 -18   0 0.98035 1.81201   8
  -3  18   0 1.58369 1.70278   7
  -3  18  -1 61.1074 3.71949   7
   3 -18   1 58.5804 3.75400   6
   3 -18   1 54.2062 3.93371   8
   4 -18   1 3.55261 1.78599   6
   4 -18   1 0.58833 1.76660   8
  -5  18  -1 0.96907 0.99517   5
   5 -18   1 2.14816 1.66748   6
  -6  18  -1 0.81612 1.04130   5
  -6  18  -1 1.04733 1.44004   9
   6 -18   1 1.83775 1.48167   6
   0  17  -1 1.19636 1.67744   7
   0 -17   1 4.37488 1.89861   8
   0 -17   1 3.67124 1.76059   6
  -1  17  -1 -0.0492 1.42318   7
   1 -17   1 0.28837 1.55032   6
   1 -17   1 2.63959 1.77129   8
  -2  17  -1 0.81262 1.39872   7
   2 -17   1 0.04175 1.58384   8
   2 -17   1 2.89530 1.61417   6
  -3  17  -1 11.8392 1.26153   5
   3 -17   1 9.65047 1.94519   8
   3 -17   1 12.2246 2.05240   6
  -4  17  -1 3.64300 0.99637   5
   4 -17   1 2.76567 1.67549   6
   4 -17   1 3.15746 1.77802   8
  -5  17  -1 95.9870 3.72308   5
   5 -17   1 96.9935 4.33043   8
   5 -17   1 97.6321 4.32721   6
  -6  17  -1 1.39480 1.38702   9
  -6  17  -1 0.36299 1.00887   5
   6 -17   1 1.00107 1.38069   8
   6 -17   1 0.49125 1.44426   6
  -7  17  -1 -0.2152 1.30216   9
  -7  17  -1 -0.1867 1.03480   5
   7 -17   1 1.58714 1.46849   6
  -8  17  -1 0.83039 1.44797   9
  -8  17  -1 3.21598 1.34955   5
  -9  17  -1 -1.4921 1.29171   9
  -9  17  -1 2.58863 1.39120   5
   9 -17   1 2.29780 1.35950   7
   2  16  -1 4.44139 1.99597   7
  -2 -16   1 5.53502 2.00699   6
  -2 -16   1 8.30182 2.08517   8
   1  16  -1 3.06095 1.70925   7
  -1 -16   1 1.15673 1.61347   6
  -1 -16   1 3.98852 1.74921   8
   0  16  -1 2.10366 3.99660   2
   0  16  -1 6.39961 1.69300   7
   0 -16   1 5.63717 1.81427   8
   0 -16   1 8.11344 1.84166   6
  -1  16  -1 0.62594 0.48149   5
  -1  16  -1 -0.4343 1.24037   7
  -1  16  -1 2.54108 2.83896   2
   1 -16   1 0.44271 1.49332   8
   1 -16   1 -0.2996 1.36914   6
  -2  16  -1 2.70117 1.43160   7
  -2  16  -1 1.54844 0.60243   5
   2 -16   1 1.37244 1.47097   8
   2 -16   1 -1.7879 1.38078   6
  -3  16  -1 17.7698 1.45748   5
   3 -16   1 20.4818 2.22416   6
   3 -16   1 19.1301 2.19177   8
  -4  16  -1 23.5234 1.82430   5
   4 -16   1 26.5939 2.68331   8
   4 -16   1 22.9299 2.51413   6
  -5  16  -1 3.20299 1.08228   5
   5 -16   1 1.61432 1.48628   8
   5 -16   1 4.30411 1.56162   6
  -6  16  -1 29.0265 2.67425   9
  -6  16  -1 28.0533 2.23784   5
   6 -16   1 26.6434 2.50719   6
   6 -16   1 31.0696 2.50560   8
  -7  16  -1 2.84391 1.37443   9
  -7  16  -1 1.35002 1.14377   5
   7 -16   1 3.52866 1.50557   6
  -8  16  -1 25.3930 2.70541   9
  -8  16  -1 20.4025 2.12145   5
   8 -16   1 16.5435 1.85329   7
  -9  16  -1 13.1290 1.97288   9
  -9  16  -1 9.83207 1.73064   5
   9 -16   1 10.7611 1.64510   7
 -10  16  -1 5.19652 1.60298   5
 -10  16  -1 5.61210 1.86146   9
  10 -16   1 7.13058 1.55599   7
   4  15  -1 24.9888 2.91007   7
  -4 -15   1 32.3055 3.26023   6
   3  15  -1 98.2174 4.66760   7
  -3 -15   1 95.6168 4.68908   6
  -3 -15   1 72.4735 9.15247   2
  -3 -15   1 81.6054 4.48837   8
   2  15  -1 0.57650 4.84758   2
   2  15  -1 1.15093 1.63016   7
  -2 -15   1 3.59210 1.84226   6
  -2 -15   1 -0.3182 3.81307   2
  -2 -15   1 0.30730 1.69051   8
   1  15  -1 0.72751 3.78473   2
   1  15  -1 4.29256 1.67185   7
  -1 -15   1 2.03460 2.08393   2
  -1 -15   1 2.58591 1.65626   8
  -1 -15   1 1.96625 1.58263   6
   0  15  -1 1.58598 1.45351   7
   0  15  -1 1.50262 3.11537   2
   0 -15   1 0.43571 1.41261   6
   0 -15   1 -1.2075 1.40120   8
  -1  15  -1 28.1201 1.26814   5
  -1  15  -1 25.6405 3.25736   2
  -1  15  -1 33.1357 2.64805   7
  -1  15  -1 27.6492 1.27876   5
   1 -15   1 24.7625 2.55852   8
   1 -15   1 24.1016 2.56082   6
  -2  15  -1 36.6072 2.75865   2
  -2  15  -1 34.3057 2.77235   1
  -2  15  -1 36.1988 1.68394   5
  -2  15  -1 35.6891 1.73943   5
   2 -15   1 38.5512 2.95688   8
   2 -15   1 36.9413 2.86068   6
  -3  15  -1 1.42593 0.77559   5
  -3  15  -1 0.62373 0.69009   5
   3 -15   1 -0.1378 1.37203   8
   3 -15   1 2.03318 1.38609   6
  -4  15  -1 57.0100 2.59045   5
   4 -15   1 60.5062 3.15443   8
   4 -15   1 59.4968 3.19768   6
  -5  15  -1 76.8930 3.22587   5
   5 -15   1 73.8471 3.47158   8
   5 -15   1 77.5474 3.53394   6
  -6  15  -1 1.41153 1.27741   9
  -6  15  -1 2.01579 1.08168   5
   6 -15   1 2.16874 1.35375   6
   6 -15   1 0.81317 1.17670   8
  -7  15  -1 1.13296 1.32535   9
  -7  15  -1 -1.3293 1.00821   5
   7 -15   1 1.11994 1.26132   6
   7 -15   1 1.44953 1.15274   8
   7 -15   1 0.41254 1.13347   7
  -8  15  -1 103.779 4.37231   5
  -8  15  -1 103.506 4.62851   9
   8 -15   1 107.559 4.12533   7
  -9  15  -1 8.98599 1.92973   9
   9 -15   1 7.56639 1.60411   7
 -10  15  -1 46.6553 3.46844   9
  10 -15   1 46.0860 2.84860   7
 -11  15  -1 -0.4310 1.49492   9
 -11  15  -1 1.19239 1.37525   6
  11 -15   1 -0.8081 1.25408   7
   5  14  -1 1.67310 1.95631   7
  -5 -14   1 0.69825 1.87881   6
   4  14  -1 2.26754 1.83891   7
  -4 -14   1 -0.4049 1.58005   8
  -4 -14   1 3.08123 6.23367   2
  -4 -14   1 0.93956 1.75472   6
   3  14  -1 82.2941 8.71149   2
   3  14  -1 107.876 4.64306   7
  -3 -14   1 99.4385 4.54088   8
  -3 -14   1 107.968 4.78517   6
  -3 -14   1 91.0701 8.32350   2
   2  14  -1 8.57828 4.09700   2
   2  14  -1 13.6809 2.01842   7
  -2 -14   1 13.8491 2.02186   8
  -2 -14   1 12.0646 1.98495   6
  -2 -14   1 9.57233 3.57779   2
   1  14  -1 123.843 4.65556   7
   1  14  -1 106.664 7.26160   2
  -1 -14   1 123.575 4.87447   6
  -1 -14   1 111.966 4.66450   8
  -1 -14   1 105.482 5.65618   2
   0  14  -1 133.711 3.68390   5
   0  14  -1 135.627 7.11083   2
   0  14  -1 145.835 5.11660   7
   0  14  -1 134.278 3.68955   5
   0 -14   1 146.529 5.26457   6
   0 -14   1 144.892 5.23885   8
  -1  14  -1 6.29905 0.72427   5
  -1  14  -1 6.42775 0.73174   5
  -1  14  -1 10.0261 2.45903   1
  -1  14  -1 6.54224 2.35969   2
   1 -14   1 6.88981 1.59875   6
   1 -14   1 6.27289 1.61291   8
  -2  14  -1 41.1090 1.84777   5
  -2  14  -1 43.1599 2.98211   2
  -2  14  -1 43.3099 3.00147   1
  -2  14  -1 43.4022 1.90143   5
   2 -14   1 43.7131 2.84731   8
   2 -14   1 45.0798 2.77509   6
  -3  14  -1 202.175 6.12506   5
  -3  14  -1 218.130 6.19334   5
   3 -14   1 218.062 6.88383   8
   3 -14   1 227.640 6.83799   6
  -4  14  -1 0.58367 0.88909   5
   4 -14   1 0.73683 1.16518   6
   4 -14   1 2.43088 1.24590   8
  -5  14  -1 0.65273 0.93493   5
   5 -14   1 -0.1408 1.09995   6
   5 -14   1 1.01500 1.14832   8
  -6  14  -1 58.4241 2.86828   5
  -6  14  -1 62.0041 3.21681   9
   6 -14   1 63.0393 2.90535   7
   6 -14   1 57.7218 2.79645   8
   6 -14   1 58.9983 3.01428   6
  -7  14  -1 -0.9009 1.12889   9
   7 -14   1 0.84968 0.95187   8
   7 -14   1 1.76731 1.17091   6
   7 -14   1 0.56188 1.07229   7
  -8  14  -1 14.5591 1.96294   9
   8 -14   1 15.3063 1.66573   7
  -9  14  -1 26.3466 2.83416   9
   9 -14   1 26.8690 2.28857   7
 -10  14  -1 212.702 7.47537   9
  10 -14   1 220.529 6.80743   7
 -11  14  -1 -0.0600 1.35655   6
  11 -14   1 0.47832 1.22278   7
 -12  14  -1 7.88065 1.65250   6
  12 -14   1 7.45386 1.62466   7
   6  13  -1 24.2887 2.82287   7
  -6 -13   1 26.3229 2.90652   6
  -5 -13   1 24.7758 7.27026   2
  -5 -13   1 22.7527 2.63801   6
  -5 -13   1 24.3355 2.48528   8
   4  13  -1 11.4084 2.01459   7
   4  13  -1 7.16444 4.47960   2
  -4 -13   1 10.7396 1.93726   8
  -4 -13   1 7.08812 4.77324   2
  -4 -13   1 15.8822 2.21299   6
   3  13  -1 17.7913 2.09752   7
   3  13  -1 19.1535 4.66716   2
  -3 -13   1 12.5293 4.02489   2
  -3 -13   1 19.0949 2.25704   6
  -3 -13   1 18.6429 2.12889   8
   2  13  -1 39.2964 2.66177   7
   2  13  -1 30.4225 4.44732   2
  -2 -13   1 29.8693 3.95131   2
  -2 -13   1 29.7021 2.66877   6
  -2 -13   1 40.1828 2.82579   8
  -2 -13   1 32.9987 4.61496   1
   1  13  -1 125.433 7.34071   1
   1  13  -1 122.365 4.64218   7
   1  13  -1 129.760 7.33660   2
  -1 -13   1 116.087 5.89008   2
  -1 -13   1 127.222 4.79155   8
  -1 -13   1 112.550 5.84021   1
  -1 -13   1 129.549 4.81981   6
   0  13  -1 57.3333 3.01043   7
   0  13  -1 49.3000 1.72075   5
   0  13  -1 49.6365 4.75172   1
   0  13  -1 50.0619 1.71510   5
   0  13  -1 54.7172 4.52384   2
   0 -13   1 50.7551 2.91640   1
   0 -13   1 55.3097 3.07355   6
   0 -13   1 53.1239 3.01861   8
   0 -13   1 53.4079 2.96645   2
  -1  13  -1 57.4788 4.40264   1
  -1  13  -1 63.3227 2.25219   5
  -1  13  -1 65.4436 4.29807   2
  -1  13  -1 66.1762 2.28076   5
   1 -13   1 69.9019 3.37126   8
   1 -13   1 66.7294 3.30008   6
  -2  13  -1 49.2568 2.03120   5
  -2  13  -1 48.0343 2.98645   2
  -2  13  -1 46.5051 1.95896   5
  -2  13  -1 45.8657 3.13262   1
   2 -13   1 51.2318 2.70694   6
   2 -13   1 47.7226 2.72394   8
  -3  13  -1 24.8402 1.53985   5
  -3  13  -1 25.4654 1.63472   5
   3 -13   1 24.1198 2.11409   6
   3 -13   1 21.7156 2.13466   8
  -4  13  -1 17.2645 1.60525   5
  -4  13  -1 16.1234 1.45094   5
   4 -13   1 19.1449 1.82099   8
   4 -13   1 16.5678 1.70192   6
  -5  13  -1 -1.7935 0.71843   5
   5 -13   1 -0.3151 1.00558   6
   5 -13   1 -0.2698 0.93845   7
   5 -13   1 2.00110 1.03951   8
  -6  13  -1 4.71874 1.31563   9
   6 -13   1 6.21927 1.15725   7
   6 -13   1 5.23275 1.24018   6
   6 -13   1 6.05158 1.15566   8
  -7  13  -1 16.9503 1.90077   9
   7 -13   1 18.0752 1.60090   8
   7 -13   1 18.3779 1.76952   7
  -8  13  -1 -0.4731 1.27625   9
   8 -13   1 -0.4176 0.92614   7
  -9  13  -1 0.02478 1.30422   9
   9 -13   1 0.40675 1.03995   7
 -10  13  -1 11.7115 2.10293   9
 -10  13  -1 8.36001 1.55867   6
  10 -13   1 10.6164 1.52388   7
 -11  13  -1 59.1647 3.18787   6
  11 -13   1 56.9514 3.06788   7
 -12  13  -1 3.40338 1.54032   6
  12 -13   1 3.23714 1.39910   7
 -13  13  -1 2.24085 1.53940   6
  13 -13   1 3.85838 1.47532   7
   7  12  -1 6.42882 2.24741   7
  -7 -12   1 2.51532 1.94018   6
   6  12  -1 3.41423 1.87489   7
  -6 -12   1 5.23320 1.88025   6
  -6 -12   1 8.41988 6.48415   2
   5  12  -1 -0.8314 1.46043   7
   5  12  -1 -1.2124 4.33826   2
  -5 -12   1 -1.7721 1.32063   6
  -5 -12   1 -2.7423 1.27586   8
  -5 -12   1 -7.8236 4.23180   2
   4  12  -1 10.0630 1.90293   7
   4  12  -1 9.83043 3.54649   2
  -4 -12   1 13.1730 3.85689   2
  -4 -12   1 11.7175 1.93346   6
  -4 -12   1 9.95140 1.72785   8
   3  12  -1 68.4658 3.47731   7
   3  12  -1 72.3874 6.68062   2
   3  12  -1 67.1644 6.70650   1
  -3 -12   1 73.7551 3.50695   8
  -3 -12   1 63.4695 6.13468   1
  -3 -12   1 58.0556 5.97982   2
  -3 -12   1 73.5089 3.54966   6
   2  12  -1 -3.3477 2.67627   1
   2  12  -1 3.52885 1.37518   7
   2  12  -1 -0.5136 2.47225   2
  -2 -12   1 1.49093 1.32241   6
  -2 -12   1 2.59227 2.42472   2
  -2 -12   1 -1.6529 2.27505   1
  -2 -12   1 1.18957 1.33295   8
   1  12  -1 5.80573 2.44165   2
   1  12  -1 3.64690 0.35101   5
   1  12  -1 4.04221 2.31092   1
   1  12  -1 2.93041 0.35041   5
   1  12  -1 5.27024 1.42435   7
  -1 -12   1 2.92074 2.10378   2
  -1 -12   1 4.15463 2.01906   1
  -1 -12   1 2.53029 1.32875   8
  -1 -12   1 3.00732 1.32711   6
   0  12  -1 4.27467 0.57480   5
   0  12  -1 2.28835 2.21773   1
   0  12  -1 4.06858 0.57094   5
   0  12  -1 3.43000 2.06904   2
   0  12  -1 5.66530 1.26632   7
   0 -12   1 4.09756 1.52498   2
   0 -12   1 4.27465 1.33115   8
   0 -12   1 1.59877 1.38322   1
   0 -12   1 3.37115 1.35525   6
  -1  12  -1 194.524 5.40746   5
  -1  12  -1 192.248 5.40493   5
  -1  12  -1 207.120 7.39257   2
  -1  12  -1 199.457 7.42875   1
   1 -12   1 191.486 6.18575   6
   1 -12   1 208.626 6.26095   8
  -2  12  -1 40.8447 2.75722   1
  -2  12  -1 43.7161 1.85283   5
  -2  12  -1 40.8754 1.80090   5
  -2  12  -1 39.7733 2.65324   2
   2 -12   1 44.8051 2.45361   6
   2 -12   1 44.6232 2.42066   8
  -3  12  -1 29.6343 1.70027   5
  -3  12  -1 30.4591 1.62502   5
   3 -12   1 31.6357 2.10360   6
   3 -12   1 27.2904 2.03767   8
  -4  12  -1 40.1758 1.96440   5
  -4  12  -1 41.8119 2.04185   5
   4 -12   1 40.6440 2.19655   6
   4 -12   1 38.4895 2.13855   7
   4 -12   1 36.8081 2.11681   8
   5 -12   1 0.74175 0.98853   6
   5 -12   1 1.75276 0.95966   8
   5 -12   1 0.67781 0.95596   7
  -6  12  -1 28.7168 2.27859   9
   6 -12   1 32.5948 1.93920   7
   6 -12   1 29.3601 1.84629   8
   6 -12   1 33.4417 2.01947   6
  -7  12  -1 -0.1178 1.12291   9
   7 -12   1 -0.7589 0.71912   8
   7 -12   1 -0.9861 0.87506   7
  -8  12  -1 19.6377 2.19454   9
   8 -12   1 15.7892 1.74445   7
  -9  12  -1 5.16639 1.53666   9
   9 -12   1 4.46615 1.24783   7
 -10  12  -1 39.8517 3.14589   1
 -10  12  -1 42.4795 3.18073   9
 -10  12  -1 38.9343 2.54700   6
  10 -12   1 43.5900 2.48875   7
 -11  12  -1 -1.8812 2.53380   1
 -11  12  -1 1.90373 1.36232   6
  11 -12   1 2.96120 1.22673   7
 -12  12  -1 2.24019 3.72660   1
 -12  12  -1 6.21050 1.53304   6
  12 -12   1 8.28485 1.48100   7
 -13  12  -1 8.46290 1.77919   6
  13 -12   1 9.66975 1.66683   7
   8  11  -1 12.7953 2.49780   7
  -8 -11   1 16.7422 2.58175   6
   7  11  -1 0.28073 1.77052   7
  -7 -11   1 0.63371 1.65995   6
   6  11  -1 16.9966 2.22205   7
   6  11  -1 15.3449 4.83332   2
  -6 -11   1 12.9222 1.87260   8
  -6 -11   1 10.7235 5.09550   2
  -6 -11   1 14.0964 2.12539   6
   5  11  -1 21.0309 2.22549   7
   5  11  -1 22.5940 5.10654   1
   5  11  -1 20.8599 4.40392   2
  -5 -11   1 21.1484 2.24320   6
  -5 -11   1 19.2946 1.98735   8
   4  11  -1 1.41147 1.45714   7
   4  11  -1 2.55381 3.50633   1
   4  11  -1 -1.8790 2.94048   2
  -4 -11   1 1.20565 1.40011   6
  -4 -11   1 0.49481 1.28453   8
  -4 -11   1 -0.4270 3.00834   2
  -4 -11   1 -0.5508 3.04355   1
   3  11  -1 10.3327 3.11613   2
   3  11  -1 10.5992 1.70087   7
   3  11  -1 17.6549 3.78680   1
  -3 -11   1 13.4500 3.14273   1
  -3 -11   1 10.7235 2.89438   2
  -3 -11   1 10.7109 1.64679   8
  -3 -11   1 9.88729 1.67262   6
   2  11  -1 598.365 15.5227   7
   2  11  -1 569.439 18.5436   2
   2  11  -1 575.934 18.8937   1
  -2 -11   1 569.031 17.7426   2
  -2 -11   1 561.987 18.0190   1
  -2 -11   1 598.305 15.5801   8
  -2 -11   1 602.968 15.6781   6
   1  11  -1 62.1582 1.78540   5
   1  11  -1 61.7064 1.78935   5
   1  11  -1 55.3756 4.51654   2
   1  11  -1 62.4693 2.89670   7
   1  11  -1 60.5689 4.85822   1
  -1 -11   1 55.1975 4.05884   2
  -1 -11   1 63.2166 2.95624   8
  -1 -11   1 54.7349 4.11975   1
  -1 -11   1 61.9020 2.98389   6
   0  11  -1 30.0908 1.24709   5
   0  11  -1 28.7844 1.26283   5
   0  11  -1 34.0182 3.42459   1
   0  11  -1 26.3730 3.29802   2
   0 -11   1 25.5108 2.51865   1
   0 -11   1 27.6375 2.12304   8
   0 -11   1 27.6917 2.12548   6
   0 -11   1 30.9434 2.69222   2
  -1  11  -1 15.6194 1.10822   5
  -1  11  -1 13.7446 2.06045   1
  -1  11  -1 15.7891 1.09163   5
  -1  11  -1 15.3123 2.04325   2
   1 -11   1 16.3236 1.66945   6
   1 -11   1 16.0810 1.59497   8
  -2  11  -1 9.15365 1.37409   2
  -2  11  -1 10.9943 1.07536   5
  -2  11  -1 10.0296 1.44320   1
  -2  11  -1 10.3609 1.11550   5
   2 -11   1 9.06035 1.29800   8
   2 -11   1 12.1709 1.39279   6
  -3  11  -1 10.5580 1.02197   5
   3 -11   1 10.4233 1.34764   6
   3 -11   1 11.9878 1.34240   8
  -4  11  -1 38.4827 1.96672   5
   4 -11   1 41.1898 2.09485   8
   4 -11   1 42.9747 2.11160   7
   4 -11   1 43.8278 2.23883   6
  -5  11  -1 303.867 8.50950   5
   5 -11   1 312.493 8.42285   8
   5 -11   1 311.921 8.41186   7
   5 -11   1 298.410 8.50164   6
  -6  11  -1 107.903 3.96335   9
   6 -11   1 95.9216 3.41611   7
   6 -11   1 99.1686 3.55233   6
   6 -11   1 95.0132 3.31380   8
  -7  11  -1 98.4995 3.85970   9
   7 -11   1 84.9887 3.07710   8
   7 -11   1 98.7475 3.43288   7
  -8  11  -1 129.104 4.78225   9
   8 -11   1 129.456 4.29344   7
  -9  11  -1 -0.5737 1.43160   2
  -9  11  -1 0.45278 1.56844   1
  -9  11  -1 -0.6161 1.25459   9
   9 -11   1 -1.0231 0.90493   7
 -10  11  -1 38.4180 2.93863   9
 -10  11  -1 30.2829 3.10395   2
 -10  11  -1 28.3282 3.25517   1
 -10  11  -1 29.2195 1.22230   8
 -10  11  -1 35.0751 2.35161   6
  10 -11   1 37.3113 2.24636   7
 -11  11  -1 55.5114 2.89491   6
 -11  11  -1 43.2266 5.58594   1
  11 -11   1 53.1172 2.77411   7
 -12  11  -1 -1.2744 3.87356   1
 -12  11  -1 0.54864 1.31312   6
  12 -11   1 0.25228 1.15085   7
 -13  11  -1 8.14006 1.72361   6
  13 -11   1 9.50042 1.65326   7
   9  10  -1 -0.8265 1.96919   7
  -9 -10   1 -3.8259 1.60115   6
   8  10  -1 105.045 5.03852   7
  -8 -10   1 115.846 5.13212   6
   7  10  -1 5.86373 1.79619   7
   7  10  -1 5.69235 4.75952   2
  -7 -10   1 -0.3534 4.30616   2
  -7 -10   1 3.70741 1.65769   6
   6  10  -1 57.6147 3.37168   7
   6  10  -1 47.0991 6.53167   1
   6  10  -1 51.9763 6.35378   2
  -6 -10   1 40.6818 5.94426   1
  -6 -10   1 53.8324 3.16937   6
  -6 -10   1 51.5145 2.83800   8
   5  10  -1 1.93854 1.45769   7
   5  10  -1 -0.5928 3.26263   2
   5  10  -1 3.47278 3.30229   1
  -5 -10   1 3.25182 3.41827   2
  -5 -10   1 3.70277 1.31743   8
  -5 -10   1 3.78596 3.36634   1
  -5 -10   1 2.18307 1.37335   6
   4  10  -1 123.274 4.54890   7
   4  10  -1 120.895 8.11450   1
   4  10  -1 118.883 7.63141   2
  -4 -10   1 121.360 4.39395   8
  -4 -10   1 111.511 7.13110   1
  -4 -10   1 117.093 7.21727   2
  -4 -10   1 116.752 4.48986   6
   3  10  -1 7.36586 2.94840   1
   3  10  -1 4.09715 1.34499   7
   3  10  -1 4.41928 2.62425   2
  -3 -10   1 3.88542 2.35629   2
  -3 -10   1 8.33566 2.70769   1
  -3 -10   1 4.49944 1.30085   8
  -3 -10   1 6.25410 1.42127   6
   2  10  -1 9.56610 2.55377   2
   2  10  -1 11.5310 2.76786   1
   2  10  -1 15.9183 1.63430   7
  -2 -10   1 12.5750 1.53875   6
  -2 -10   1 13.3103 2.54265   2
  -2 -10   1 13.1602 2.65956   1
  -2 -10   1 14.5058 1.59036   8
   1  10  -1 185.857 4.78925   5
   1  10  -1 184.551 7.86356   1
   1  10  -1 191.673 5.65482   7
   1  10  -1 185.860 7.68496   2
   1  10  -1 181.817 4.78860   5
  -1 -10   1 180.349 5.69609   6
  -1 -10   1 193.907 5.72176   8
  -1 -10   1 180.136 7.03724   2
  -1 -10   1 183.002 7.24860   1
   0  10  -1 451.256 11.3498   5
   0  10  -1 450.276 11.3355   5
   0  10  -1 453.533 13.7760   1
   0  10  -1 465.480 13.7802   2
   0 -10   1 450.274 12.0208   8
   0 -10   1 454.575 12.0422   6
   0 -10   1 441.729 12.7772   2
   0 -10   1 436.356 12.8599   1
  -1  10  -1 49.0911 3.05436   2
  -1  10  -1 51.0704 1.82903   5
  -1  10  -1 49.3855 3.19670   1
  -1  10  -1 51.0034 1.81878   5
   1 -10   1 49.5671 1.86650   2
   1 -10   1 50.4416 2.31888   8
   1 -10   1 50.6081 1.84297   1
   1 -10   1 52.7729 2.33062   6
  -2  10  -1 13.8046 1.61158   2
  -2  10  -1 13.3064 1.10948   5
  -2  10  -1 16.3698 1.17593   5
  -2  10  -1 13.5708 1.68366   1
   2 -10   1 16.1410 1.55955   6
   2 -10   1 15.2297 1.47226   8
  -3  10  -1 620.354 15.7763   5
   3 -10   1 609.771 15.9747   6
   3 -10   1 624.064 15.8563   7
   3 -10   1 620.390 15.9539   8
  -4  10  -1 343.108 9.40119   5
   4 -10   1 350.857 9.48315   6
   4 -10   1 353.744 9.42764   8
   4 -10   1 359.685 9.39586   7
  -5  10  -1 76.8693 2.87410   5
   5 -10   1 74.3724 2.74206   7
   5 -10   1 71.0104 2.66020   8
   5 -10   1 76.9545 2.81860   6
  -6  10  -1 211.173 6.32545   9
   6 -10   1 201.537 5.82420   7
   6 -10   1 198.743 5.89148   6
   6 -10   1 197.679 5.65563   8
  -7  10  -1 222.671 6.35012   1
  -7  10  -1 225.980 6.79073   9
   7 -10   1 219.030 6.28684   7
   7 -10   1 209.091 5.97675   8
  -8  10  -1 0.24951 1.37940   1
  -8  10  -1 0.40693 1.19942   9
  -8  10  -1 0.97187 1.34634   2
   8 -10   1 1.22442 0.91152   7
  -9  10  -1 6.20845 1.96107   2
  -9  10  -1 4.10658 1.15371   6
  -9  10  -1 7.93866 1.57293   9
  -9  10  -1 8.87427 2.12766   1
   9 -10   1 3.54472 1.02844   7
 -10  10  -1 11.3982 1.50040   6
 -10  10  -1 12.1653 2.87558   1
 -10  10  -1 14.3948 2.81335   2
  10 -10   1 13.1498 1.46679   7
 -11  10  -1 25.8413 2.21838   6
 -11  10  -1 16.3170 3.65168   1
  11 -10   1 21.5637 2.38028   2
  11 -10   1 21.2173 2.04810   7
 -12  10  -1 8.16648 1.56519   6
 -12  10  -1 8.25348 4.25484   1
  12 -10   1 9.49589 1.55529   7
 -13  10  -1 24.4140 2.51623   6
  13 -10   1 23.2754 4.22030   1
  13 -10   1 24.4828 2.46960   7
 -14  10  -1 5.40479 1.58581   6
  14 -10   1 3.25216 1.49606   7
  10   9  -1 4.05377 2.15796   7
 -10  -9   1 3.15692 2.00890   6
   9   9  -1 5.39891 2.10807   7
  -9  -9   1 6.90534 2.01846   6
   8   9  -1 8.44005 1.98732   7
   8   9  -1 1.58767 5.46350   1
   8   9  -1 7.57555 5.03086   2
  -8  -9   1 12.1908 1.97848   6
  -8  -9   1 4.01795 5.50598   2
   7   9  -1 5.38310 1.66908   7
   7   9  -1 -4.9783 4.14111   1
   7   9  -1 4.53037 3.97674   2
  -7  -9   1 6.97215 4.02738   1
  -7  -9   1 7.12758 4.01293   2
  -7  -9   1 4.18152 1.52628   6
   6   9  -1 0.73070 1.36658   7
   6   9  -1 -4.2366 3.29792   1
   6   9  -1 2.32958 3.37696   2
  -6  -9   1 3.17262 2.94898   2
  -6  -9   1 0.45430 1.15089   8
  -6  -9   1 -5.4517 3.38495   1
  -6  -9   1 -1.0735 1.21771   6
   5   9  -1 1.93549 2.91247   2
   5   9  -1 9.80235 3.39364   1
   5   9  -1 9.95284 1.60743   7
  -5  -9   1 7.72638 1.36820   8
  -5  -9   1 7.45423 3.42312   1
  -5  -9   1 9.03275 1.59718   6
   4   9  -1 446.081 15.6066   2
   4   9  -1 442.368 15.8533   1
   4   9  -1 431.270 11.8553   7
  -4  -9   1 430.695 15.0799   2
  -4  -9   1 435.252 11.7708   8
  -4  -9   1 425.200 15.3733   1
  -4  -9   1 431.733 11.9546   6
   3   9  -1 59.9530 4.88803   1
   3   9  -1 65.2539 2.93688   7
   3   9  -1 54.7217 4.65604   2
  -3  -9   1 70.0244 3.06452   6
  -3  -9   1 74.3072 4.77753   2
  -3  -9   1 62.8538 2.82272   8
  -3  -9   1 61.6506 5.02976   1
   2   9  -1 10.2422 0.49445   5
   2   9  -1 8.93013 2.39352   1
   2   9  -1 9.65148 0.49587   5
   2   9  -1 7.99190 1.26706   7
   2   9  -1 5.03002 2.18392   2
  -2  -9   1 10.1752 1.32209   8
  -2  -9   1 8.56571 2.18629   1
  -2  -9   1 6.85748 2.01716   2
  -2  -9   1 9.65730 1.34116   6
   1   9  -1 47.0927 3.60322   2
   1   9  -1 47.8256 3.87867   1
   1   9  -1 47.3964 1.47813   5
   1   9  -1 49.4893 2.22069   7
   1   9  -1 47.8062 1.48261   5
  -1  -9   1 48.3263 2.29661   6
  -1  -9   1 45.2338 3.42318   1
  -1  -9   1 49.8674 3.38591   2
  -1  -9   1 47.7434 2.28246   8
   0   9  -1 16.1117 0.84863   5
   0   9  -1 14.2154 1.94620   2
   0   9  -1 11.3080 1.93044   1
   0   9  -1 13.1081 0.80653   5
   0  -9   1 14.2342 1.37607   8
   0  -9   1 15.1619 1.71975   2
   0  -9   1 13.7067 1.31895   6
   0  -9   1 13.2095 1.70079   1
  -1   9  -1 17.5378 0.97576   5
  -1   9  -1 16.8093 1.92622   1
  -1   9  -1 14.9715 0.95962   5
  -1   9  -1 17.7125 1.87600   2
   1  -9   1 16.1719 1.22838   2
   1  -9   1 15.5706 1.24914   1
   1  -9   1 15.5648 1.34054   8
   1  -9   1 18.1577 1.41292   6
  -2   9  -1 64.2248 2.19463   5
  -2   9  -1 60.1982 2.17525   5
  -2   9  -1 67.9139 2.64970   2
  -2   9  -1 68.9176 2.69416   1
   2  -9   1 58.9184 2.32197   7
   2  -9   1 64.4369 2.42989   8
   2  -9   1 64.6256 2.48801   6
  -3   9  -1 0.11421 0.55241   5
   3  -9   1 -0.6771 0.66958   8
   3  -9   1 -0.5500 0.69615   6
   3  -9   1 -0.0899 0.66582   7
  -4   9  -1 43.4577 1.92799   5
   4  -9   1 38.8587 1.82743   8
   4  -9   1 42.8935 1.89226   7
   4  -9   1 43.5453 1.97698   6
  -5   9  -1 21.5514 1.54278   5
   5  -9   1 18.7764 1.42297   7
   5  -9   1 17.6912 1.31065   8
   5  -9   1 18.6186 1.50345   6
  -6   9  -1 405.463 10.8905   9
  -6   9  -1 404.516 10.5200   2
  -6   9  -1 382.176 10.6680   5
  -6   9  -1 387.370 10.5927   1
   6  -9   1 414.976 10.4840   7
   6  -9   1 387.684 10.2437   8
  -7   9  -1 181.995 5.72815   9
  -7   9  -1 177.401 6.11173   1
  -7   9  -1 177.720 6.03376   2
   7  -9   1 170.858 5.18895   7
  -8   9  -1 123.025 5.22914   2
  -8   9  -1 119.039 4.39745   9
  -8   9  -1 117.374 5.41565   1
   8  -9   1 120.682 3.93202   7
  -9   9  -1 4.12347 1.41624   9
  -9   9  -1 3.81914 1.15605   6
  -9   9  -1 1.62913 1.91903   1
  -9   9  -1 3.37761 0.41120   8
  -9   9  -1 2.13967 1.94346   2
   9  -9   1 5.00894 1.13894   7
   9  -9   1 2.99357 1.15298   2
 -10   9  -1 0.77549 1.11746   6
 -10   9  -1 3.18439 2.26688   2
 -10   9  -1 1.12515 2.44900   1
  10  -9   1 0.44394 1.00983   7
  10  -9   1 -1.7890 1.71981   1
  10  -9   1 2.42162 1.62966   2
 -11   9  -1 49.0356 2.70793   6
 -11   9  -1 48.0834 6.01225   1
  11  -9   1 50.0115 4.67899   1
  11  -9   1 52.2771 4.34341   2
  11  -9   1 51.3099 2.64485   7
 -12   9  -1 19.8891 4.82794   1
 -12   9  -1 30.6427 2.44498   6
  12  -9   1 27.1753 2.31359   7
  12  -9   1 20.5608 3.88140   1
 -13   9  -1 7.12778 1.62778   6
 -13   9  -1 12.3869 6.21495   1
  13  -9   1 8.56442 1.60121   7
  13  -9   1 8.78755 4.53618   1
 -14   9  -1 8.24796 1.72097   6
  14  -9   1 8.02681 1.68479   7
  10   8  -1 0.98135 2.00888   7
 -10  -8   1 0.48647 1.67430   6
   9   8  -1 1.34225 1.75548   7
   9   8  -1 3.58083 6.50619   1
   9   8  -1 12.0382 5.91399   2
  -9  -8   1 2.18553 1.59650   6
  -9  -8   1 -3.2866 5.38107   2
   8   8  -1 3.77059 4.58800   1
   8   8  -1 0.89908 1.48429   7
   8   8  -1 1.42553 4.04534   2
  -8  -8   1 0.40816 4.89134   1
  -8  -8   1 -0.8275 1.23520   6
  -8  -8   1 6.85040 4.67749   2
   7   8  -1 5.83130 1.60228   7
   7   8  -1 4.11784 3.51296   2
   7   8  -1 7.23904 3.84753   1
  -7  -8   1 7.30370 4.21861   1
  -7  -8   1 5.92071 0.49839   5
  -7  -8   1 4.70442 1.42612   6
  -7  -8   1 6.38227 3.38473   2
   6   8  -1 -0.5793 1.19791   7
   6   8  -1 1.75133 3.05634   1
   6   8  -1 0.06421 2.51696   2
  -6  -8   1 0.62170 1.15178   6
  -6  -8   1 1.56778 2.92347   2
  -6  -8   1 1.59697 3.26551   1
  -6  -8   1 0.82780 0.26344   5
  -6  -8   1 0.27836 0.97254   8
   5   8  -1 54.9200 5.49254   2
   5   8  -1 49.2360 2.71600   7
   5   8  -1 53.7664 5.84231   1
  -5  -8   1 49.1948 2.69069   6
  -5  -8   1 40.5156 5.00283   2
  -5  -8   1 53.2795 2.43633   8
  -5  -8   1 49.7383 5.59997   1
   4   8  -1 27.9228 3.99685   1
   4   8  -1 27.6377 1.97995   7
   4   8  -1 26.0995 3.60573   2
  -4  -8   1 27.3346 1.84601   8
  -4  -8   1 23.2056 3.24197   2
  -4  -8   1 29.6359 3.87719   1
  -4  -8   1 30.4312 2.04051   6
   3   8  -1 56.6049 2.49578   7
   3   8  -1 57.7885 4.32201   2
   3   8  -1 48.2711 4.29486   1
  -3  -8   1 53.9271 2.36850   8
  -3  -8   1 47.4740 4.06673   1
  -3  -8   1 54.7477 2.50720   6
  -3  -8   1 52.6634 4.01655   2
   2   8  -1 27.3956 1.70357   7
   2   8  -1 25.8315 0.82459   5
   2   8  -1 25.0698 0.81932   5
   2   8  -1 23.9956 2.86304   2
   2   8  -1 28.6029 3.22198   1
  -2  -8   1 29.0778 3.08864   1
  -2  -8   1 24.1545 1.62210   6
  -2  -8   1 21.9062 1.56979   8
  -2  -8   1 23.6743 2.84575   2
   1   8  -1 18.3615 1.32294   7
   1   8  -1 19.9325 0.80251   5
   1   8  -1 21.5740 2.46658   2
   1   8  -1 19.7573 0.80045   5
   1   8  -1 25.1381 2.74383   1
  -1  -8   1 19.4796 1.38465   6
  -1  -8   1 18.2418 2.17158   2
  -1  -8   1 21.9110 1.41207   8
  -1  -8   1 21.8819 2.48124   1
   0   8  -1 26.5941 2.29068   2
   0   8  -1 28.6510 1.08443   5
   0   8  -1 27.2580 2.41037   1
   0   8  -1 28.8222 1.09728   5
   0  -8   1 30.9833 1.54762   6
   0  -8   1 31.4402 2.26396   1
   0  -8   1 29.3236 1.55240   8
   0  -8   1 28.1190 2.14040   2
  -1   8  -1 4.16548 1.05365   1
  -1   8  -1 4.50202 0.52754   5
  -1   8  -1 6.11333 0.67053   5
  -1   8  -1 4.63152 1.08242   2
   1  -8   1 6.71344 0.80101   1
   1  -8   1 5.46600 0.73837   2
   1  -8   1 5.38153 0.84437   8
  -2   8  -1 32.4824 1.63549   1
  -2   8  -1 30.7065 1.35259   5
  -2   8  -1 32.2145 1.58584   2
   2  -8   1 30.4935 1.54826   8
   2  -8   1 30.3425 1.44985   7
   2  -8   1 32.1721 1.53301   6
  -3   8  -1 83.0468 2.70391   5
   3  -8   1 82.8062 2.70224   8
   3  -8   1 82.0096 2.67492   7
   3  -8   1 87.0728 2.81730   6
  -4   8  -1 193.966 5.55827   5
   4  -8   1 196.984 5.53336   6
   4  -8   1 202.728 5.46233   7
   4  -8   1 198.049 5.43769   8
  -5   8  -1 116.637 3.60314   2
  -5   8  -1 118.723 3.77269   5
  -5   8  -1 120.277 3.95924   9
  -5   8  -1 123.688 3.71082   1
   5  -8   1 116.752 3.64980   6
   5  -8   1 119.246 3.59023   7
   5  -8   1 114.558 3.45096   8
  -6   8  -1 0.04211 0.72972   5
  -6   8  -1 0.03730 0.95207   9
  -6   8  -1 -0.0242 0.94288   2
  -6   8  -1 -0.3454 0.94900   1
   6  -8   1 0.37326 0.72185   7
   6  -8   1 -0.5070 0.45219   8
  -7   8  -1 90.0732 4.25894   2
  -7   8  -1 95.6580 3.65350   9
  -7   8  -1 99.5737 4.50479   1
   7  -8   1 92.9943 3.01468   2
   7  -8   1 91.8918 3.13811   7
   7  -8   1 92.4109 3.47478   5
  -8   8  -1 32.9437 2.35444   9
  -8   8  -1 37.5635 3.59826   1
  -8   8  -1 28.3648 3.37320   2
  -8   8  -1 33.5605 1.93713   6
   8  -8   1 31.9547 2.26247   5
   8  -8   1 29.9113 2.59087   1
   8  -8   1 31.8788 1.81226   7
   8  -8   1 31.1269 2.49885   2
  -9   8  -1 6.61059 2.23931   2
  -9   8  -1 5.53573 1.13706   6
  -9   8  -1 7.45837 2.39469   1
   9  -8   1 3.84021 1.66440   2
   9  -8   1 6.90823 1.10978   7
   9  -8   1 6.67124 1.90646   1
   9  -8   1 7.21972 1.35707   5
 -10   8  -1 1.26272 2.54032   1
 -10   8  -1 0.81156 1.06474   6
 -10   8  -1 -2.4045 2.30549   2
  10  -8   1 0.88774 1.20748   5
  10  -8   1 -1.2723 2.07402   1
  10  -8   1 -0.1868 1.79408   2
  10  -8   1 1.09902 0.99067   7
 -11   8  -1 5.78180 3.22472   1
 -11   8  -1 11.1618 1.58144   6
 -11   8  -1 7.51110 3.41922   2
  11  -8   1 9.01737 2.95601   1
  11  -8   1 10.2698 1.43667   7
  11  -8   1 7.34044 2.66384   2
 -12   8  -1 3.58558 4.12429   1
 -12   8  -1 1.01649 1.33891   6
  12  -8   1 1.39913 1.23610   7
  12  -8   1 -0.1522 3.51332   1
 -13   8  -1 27.5718 6.16824   1
 -13   8  -1 39.2960 2.78089   6
  13  -8   1 44.1421 2.85782   7
  13  -8   1 25.6780 5.50272   1
 -14   8  -1 1.56170 1.48276   6
  14  -8   1 1.54955 1.46885   7
  11   7  -1 5.95282 2.28444   7
 -11  -7   1 9.83323 2.17220   6
  10   7  -1 2.62657 6.93421   2
  10   7  -1 0.54487 1.87841   7
  10   7  -1 4.72769 6.33812   1
 -10  -7   1 5.36799 6.37312   2
 -10  -7   1 0.10357 1.51204   6
   9   7  -1 22.0165 2.43595   7
   9   7  -1 22.2260 6.29768   2
   9   7  -1 26.9945 6.45404   1
  -9  -7   1 25.0254 1.22218   5
  -9  -7   1 26.6175 2.59502   6
  -9  -7   1 31.1333 6.55682   1
  -9  -7   1 16.1170 5.36227   2
   8   7  -1 10.0057 4.35240   1
   8   7  -1 16.3019 4.81306   2
   8   7  -1 15.8001 1.98779   7
  -8  -7   1 13.9024 1.83078   6
  -8  -7   1 14.6356 0.92296   5
  -8  -7   1 7.04769 3.88640   2
  -8  -7   1 18.2116 4.55135   1
   7   7  -1 8.07786 1.57725   7
   7   7  -1 10.5985 3.79125   1
   7   7  -1 10.7233 3.43648   2
  -7  -7   1 8.20268 0.73460   5
  -7  -7   1 6.32282 1.46030   6
  -7  -7   1 4.27960 3.39942   1
  -7  -7   1 10.4173 3.44416   2
   6   7  -1 22.8426 0.95823   5
   6   7  -1 23.4939 2.03115   7
   6   7  -1 22.4780 4.13966   1
   6   7  -1 14.3995 3.28667   2
  -6  -7   1 18.0911 1.68097   8
  -6  -7   1 21.0057 0.93469   5
  -6  -7   1 21.5993 2.04366   6
  -6  -7   1 21.2860 3.79920   2
  -6  -7   1 11.4481 3.32908   1
   5   7  -1 131.437 4.43280   7
   5   7  -1 140.682 7.31811   2
   5   7  -1 128.349 7.45767   1
   5   7  -1 133.834 3.46838   5
  -5  -7   1 131.086 4.23760   8
  -5  -7   1 130.690 7.35988   1
  -5  -7   1 128.796 7.24574   2
  -5  -7   1 128.318 3.45995   5
  -5  -7   1 135.270 4.47147   6
   4   7  -1 29.1182 1.88387   7
   4   7  -1 28.6235 0.90580   5
   4   7  -1 24.6169 3.54556   2
   4   7  -1 26.6024 3.50275   1
  -4  -7   1 28.0102 0.90753   5
  -4  -7   1 21.4324 3.13814   1
  -4  -7   1 28.3005 1.84629   6
  -4  -7   1 31.8620 1.75488   8
   3   7  -1 219.329 5.82664   5
   3   7  -1 228.984 8.94400   2
   3   7  -1 235.187 6.61154   7
   3   7  -1 237.631 9.18670   1
  -3  -7   1 240.008 6.58001   8
  -3  -7   1 238.354 8.82333   2
  -3  -7   1 246.209 9.15455   1
  -3  -7   1 237.040 6.69012   6
   2   7  -1 0.42469 0.20813   5
   2   7  -1 -0.6920 0.65025   7
   2   7  -1 -1.5922 1.24131   1
   2   7  -1 0.56698 1.11385   2
  -2  -7   1 1.20755 1.23766   2
  -2  -7   1 0.86470 0.69456   6
  -2  -7   1 -1.6101 1.22246   1
  -2  -7   1 0.16360 0.67855   8
   1   7  -1 148.084 5.71211   2
   1   7  -1 141.886 3.63769   5
   1   7  -1 138.564 3.62562   5
   1   7  -1 133.585 5.62081   1
  -1  -7   1 139.272 5.50557   1
  -1  -7   1 142.909 5.40922   2
  -1  -7   1 141.816 4.19607   6
  -1  -7   1 136.957 4.13366   8
   0   7  -1 52.9065 2.86985   2
   0   7  -1 55.3253 2.98583   1
   0   7  -1 57.6685 1.68972   5
   0   7  -1 56.6781 1.67465   5
   0  -7   1 55.2921 2.06654   6
   0  -7   1 54.8361 2.74669   1
   0  -7   1 54.1891 2.05497   8
   0  -7   1 54.3890 2.68777   2
  -1   7  -1 22.2738 1.61274   2
  -1   7  -1 21.8410 1.67026   1
  -1   7  -1 21.3381 1.00191   5
  -1   7  -1 21.2318 0.98088   5
   1  -7   1 20.6697 1.23041   2
   1  -7   1 22.2699 1.24455   6
   1  -7   1 21.7973 1.26741   1
   1  -7   1 21.4901 1.25074   8
  -2   7  -1 67.9680 2.23992   2
  -2   7  -1 68.4909 2.27302   1
  -2   7  -1 65.1030 2.13342   5
   2  -7   1 63.4561 2.24629   6
   2  -7   1 65.9521 2.22691   8
   2  -7   1 64.5135 2.16335   7
  -3   7  -1 282.925 7.35836   5
   3  -7   1 273.328 7.35734   6
   3  -7   1 280.872 7.27804   7
   3  -7   1 272.978 7.28158   8
  -4   7  -1 99.1220 3.12301   5
  -4   7  -1 102.941 2.98559   1
   4  -7   1 98.1857 3.03197   6
   4  -7   1 96.1153 2.90868   8
   4  -7   1 94.3433 2.94255   7
  -5   7  -1 8.38289 1.14078   2
  -5   7  -1 10.3694 1.13757   5
  -5   7  -1 9.75362 1.10991   9
  -5   7  -1 11.3142 1.37502   1
   5  -7   1 9.83578 0.78000   8
   5  -7   1 10.2221 0.94836   7
  -6   7  -1 -0.5580 0.95409   1
  -6   7  -1 0.90394 0.86212   9
  -6   7  -1 0.39721 1.02926   2
  -6   7  -1 -0.1187 0.65656   5
   6  -7   1 -0.2298 0.63502   2
   6  -7   1 -0.1736 0.74874   5
   6  -7   1 0.62264 0.71926   1
   6  -7   1 0.14429 0.36982   8
   6  -7   1 -0.2681 0.59116   7
  -7   7  -1 1.15285 1.02546   9
  -7   7  -1 1.99600 0.84427   5
  -7   7  -1 -0.9587 1.33557   1
  -7   7  -1 1.28240 1.37338   2
   7  -7   1 3.91659 1.23283   1
   7  -7   1 0.96683 0.94281   5
   7  -7   1 1.75255 0.74662   7
   7  -7   1 3.16902 1.12719   2
  -8   7  -1 104.544 5.49965   1
  -8   7  -1 89.9639 2.58382   8
  -8   7  -1 99.2864 3.48896   6
  -8   7  -1 104.545 3.91002   9
  -8   7  -1 107.978 5.41566   2
   8  -7   1 105.882 3.83218   5
   8  -7   1 99.5254 4.68343   2
   8  -7   1 107.279 3.43458   7
   8  -7   1 113.025 4.95312   1
  -9   7  -1 61.2865 2.72464   6
  -9   7  -1 64.1166 5.01075   2
  -9   7  -1 64.8961 5.14841   1
   9  -7   1 65.0824 2.63480   7
   9  -7   1 59.3530 4.36806   1
   9  -7   1 61.6044 4.20226   2
   9  -7   1 68.5429 3.03504   5
 -10   7  -1 95.4182 3.57651   6
 -10   7  -1 112.176 6.96906   1
 -10   7  -1 86.8970 6.26500   2
  10  -7   1 96.1885 3.52930   7
  10  -7   1 93.2774 3.90848   5
  10  -7   1 91.3656 5.59878   2
  10  -7   1 92.7033 5.84166   1
 -11   7  -1 23.9650 4.34734   1
 -11   7  -1 18.7687 1.80958   6
 -11   7  -1 17.9283 3.93258   2
  11  -7   1 14.6962 3.44986   1
  11  -7   1 14.9425 3.23934   2
  11  -7   1 17.8141 1.91812   7
  11  -7   1 21.2588 2.12727   5
 -12   7  -1 2.51505 1.39306   6
 -12   7  -1 5.56067 4.26468   1
  12  -7   1 6.68220 3.84740   1
  12  -7   1 5.23783 1.35724   7
 -13   7  -1 0.37601 5.48406   1
 -13   7  -1 -1.0181 1.37279   6
  13  -7   1 0.78849 1.31702   7
  13  -7   1 5.89545 5.27287   1
 -14   7  -1 -1.3330 1.35029   6
  14  -7   1 0.82969 1.48885   7
  12   6  -1 1.63754 0.95360   8
  12   6  -1 5.22228 2.25629   7
 -12  -6   1 1.24183 1.91917   6
  11   6  -1 19.7819 7.38431   2
  11   6  -1 17.6270 2.56745   7
  11   6  -1 21.3152 8.61739   1
 -11  -6   1 17.9269 7.67361   2
 -11  -6   1 25.7785 2.63875   6
  10   6  -1 26.8150 7.02734   2
  10   6  -1 26.6603 6.64502   1
  10   6  -1 24.2554 2.61452   7
 -10  -6   1 21.0911 6.05325   2
 -10  -6   1 24.2118 2.41086   6
 -10  -6   1 12.2815 5.98487   1
   9   6  -1 1.20006 1.57071   7
   9   6  -1 -2.4970 4.32643   1
   9   6  -1 -1.2302 3.95265   2
  -9  -6   1 2.35889 4.87444   1
  -9  -6   1 0.66142 0.55436   5
  -9  -6   1 2.15491 4.63453   2
  -9  -6   1 1.67461 1.34920   6
   8   6  -1 25.3194 2.50482   7
   8   6  -1 25.6028 1.32305   5
   8   6  -1 29.0981 5.10189   1
   8   6  -1 19.3484 4.21386   2
  -8  -6   1 27.0741 4.81419   1
  -8  -6   1 25.8335 2.26356   6
  -8  -6   1 21.2611 5.03263   2
  -8  -6   1 23.6235 1.25987   5
   7   6  -1 130.035 4.64215   7
   7   6  -1 118.808 7.78590   2
   7   6  -1 128.741 3.66269   5
   7   6  -1 128.425 8.22132   1
  -7  -6   1 132.496 8.18884   1
  -7  -6   1 126.302 3.66037   5
  -7  -6   1 129.126 8.32510   2
  -7  -6   1 135.551 4.61741   6
   6   6  -1 42.6712 5.03007   1
   6   6  -1 47.3734 4.81832   2
   6   6  -1 45.8726 2.48533   7
   6   6  -1 47.9272 1.63746   5
  -6  -6   1 50.4680 2.44936   6
  -6  -6   1 54.2054 5.12668   1
  -6  -6   1 47.5157 2.16271   8
  -6  -6   1 47.6460 1.63088   5
  -6  -6   1 49.3615 4.87256   2
   5   6  -1 0.04550 0.91925   7
   5   6  -1 0.58212 0.33412   5
   5   6  -1 0.22699 1.73998   2
   5   6  -1 3.75968 2.15555   1
  -5  -6   1 -0.4888 1.86429   1
  -5  -6   1 0.40552 0.74748   8
  -5  -6   1 0.31389 0.83747   6
  -5  -6   1 0.33471 1.67724   2
  -5  -6   1 0.14740 0.31922   5
   4   6  -1 -1.7406 1.35600   2
   4   6  -1 1.85749 1.83114   1
   4   6  -1 0.40680 0.27108   5
   4   6  -1 -0.3390 0.73929   7
  -4  -6   1 0.18009 0.25595   5
  -4  -6   1 0.61382 0.75236   6
  -4  -6   1 -0.4495 1.67665   1
  -4  -6   1 0.50748 1.47938   2
   3   6  -1 96.7966 2.57019   5
   3   6  -1 97.2904 5.20542   1
   3   6  -1 99.8587 5.10813   2
   3   6  -1 102.953 3.27403   7
  -3  -6   1 95.1403 5.19617   1
  -3  -6   1 101.828 3.16565   8
  -3  -6   1 103.468 3.28668   6
  -3  -6   1 93.9938 2.56666   5
   2   6  -1 610.056 15.3047   7
   2   6  -1 582.989 14.7495   5
   2   6  -1 616.963 17.4328   2
   2   6  -1 614.209 17.5889   1
  -2  -6   1 612.645 15.2979   8
  -2  -6   1 586.878 15.3426   6
  -2  -6   1 601.771 17.3899   1
  -2  -6   1 591.852 17.1324   2
   1   6  -1 30.6017 0.99416   5
   1   6  -1 30.2065 1.00004   5
   1   6  -1 34.8133 2.46430   2
   1   6  -1 35.8599 2.57160   1
  -1  -6   1 33.1014 1.46851   8
  -1  -6   1 32.7786 1.48889   6
  -1  -6   1 35.3467 2.37366   2
  -1  -6   1 35.2675 2.45315   1
   0   6  -1 1297.82 33.7880   2
   0   6  -1 1337.33 33.8533   1
   0  -6   1 1278.68 33.5840   1
   0  -6   1 1384.31 33.5710   2
  -1   6  -1 251.342 7.15743   1
  -1   6  -1 244.960 7.11840   2
  -1   6  -1 255.384 6.48687   5
   1  -6   1 248.251 6.68733   6
   1  -6   1 254.820 6.66360   8
   1  -6   1 252.944 6.69420   2
   1  -6   1 253.546 6.59414   7
   1  -6   1 255.433 6.71552   1
  -2   6  -1 782.115 19.0001   5
  -2   6  -1 755.738 18.9922   1
  -2   6  -1 766.069 18.9749   2
   2  -6   1 764.829 19.0794   6
   2  -6   1 745.968 18.9618   7
   2  -6   1 766.702 19.0262   8
  -3   6  -1 279.721 6.75539   1
  -3   6  -1 264.877 6.69070   1
  -3   6  -1 252.521 6.88897   5
   3  -6   1 257.776 6.79252   7
   3  -6   1 256.442 6.90448   5
   3  -6   1 261.497 6.88064   6
   3  -6   1 254.416 6.77874   8
  -4   6  -1 223.624 6.12434   5
  -4   6  -1 232.677 6.40324   2
  -4   6  -1 221.334 6.22703   9
  -4   6  -1 223.107 6.41725   1
   4  -6   1 227.810 6.04412   6
   4  -6   1 222.762 5.95118   7
   4  -6   1 225.404 6.14637   5
   4  -6   1 222.832 5.85830   8
  -5   6  -1 8.01540 1.21006   2
  -5   6  -1 8.92961 0.94106   5
  -5   6  -1 7.41879 1.23613   1
  -5   6  -1 8.72510 1.03451   9
   5  -6   1 7.10394 0.75727   7
   5  -6   1 7.20466 0.87631   5
   5  -6   1 9.08380 0.63755   8
   5  -6   1 7.86814 0.94841   2
   5  -6   1 7.21372 0.94717   1
  -6   6  -1 322.044 9.97679   1
  -6   6  -1 322.793 9.91540   2
  -6   6  -1 317.752 8.78300   9
  -6   6  -1 317.260 8.67852   5
   6  -6   1 340.767 9.55566   1
   6  -6   1 314.871 8.68574   5
   6  -6   1 319.593 9.42082   2
   6  -6   1 312.214 8.40755   7
  -7   6  -1 111.649 3.03867   8
  -7   6  -1 120.263 4.11482   9
  -7   6  -1 123.508 5.46644   2
  -7   6  -1 121.821 3.94270   5
  -7   6  -1 121.592 5.52434   1
  -7   6  -1 121.090 3.73942   6
   7  -6   1 120.952 3.97969   5
   7  -6   1 119.739 4.96537   2
   7  -6   1 119.215 5.09659   1
   7  -6   1 115.159 3.62869   7
  -8   6  -1 0.12258 1.60803   1
  -8   6  -1 2.74427 1.90946   2
  -8   6  -1 0.32932 0.86246   6
   8  -6   1 0.35196 1.50989   1
   8  -6   1 0.18591 1.41553   2
   8  -6   1 -0.1373 0.89700   5
   8  -6   1 1.39675 0.81220   7
  -9   6  -1 85.3340 5.62423   2
  -9   6  -1 80.7494 3.26750   6
  -9   6  -1 81.7429 5.66984   1
   9  -6   1 97.6930 3.65128   5
   9  -6   1 99.6535 5.49578   1
   9  -6   1 88.2230 5.24687   2
   9  -6   1 89.4058 3.25658   7
 -10   6  -1 11.7739 3.14968   2
 -10   6  -1 6.58197 1.29193   6
 -10   6  -1 7.65430 3.00158   1
  10  -6   1 6.46047 2.67565   1
  10  -6   1 9.89435 2.50684   2
  10  -6   1 6.53049 1.21553   7
  10  -6   1 8.09906 1.46329   5
 -11   6  -1 19.8799 2.03880   6
 -11   6  -1 17.3974 4.14145   2
 -11   6  -1 19.6202 4.26584   1
  11  -6   1 21.6360 2.25402   5
  11  -6   1 11.8197 3.40602   2
  11  -6   1 15.2861 3.80481   1
  11  -6   1 17.7226 1.92292   7
 -12   6  -1 66.9469 3.27223   6
 -12   6  -1 50.9855 6.38761   1
  12  -6   1 67.1060 3.26210   7
  12  -6   1 59.2708 6.95354   1
  12  -6   1 60.5116 3.51446   5
 -13   6  -1 22.8484 2.52451   6
 -13   6  -1 15.6742 5.84130   1
  13  -6   1 21.4761 2.25796   7
  13  -6   1 19.2524 5.54940   1
 -14   6  -1 7.62275 1.78036   6
  14  -6   1 8.15530 1.80472   7
  12   5  -1 2.28334 0.84131   8
  12   5  -1 9.76190 8.55502   2
  12   5  -1 0.33371 1.98829   7
  12   5  -1 -10.531 8.47163   1
 -12  -5   1 2.59969 1.82283   6
  11   5  -1 -0.4273 6.17710   2
  11   5  -1 10.6334 1.15895   8
  11   5  -1 11.1295 6.47204   1
  11   5  -1 13.6053 2.27320   7
 -11  -5   1 21.1490 6.93287   2
 -11  -5   1 13.8855 2.12652   6
 -11  -5   1 11.0783 7.42948   1
  10   5  -1 5.97352 5.15158   2
  10   5  -1 3.40455 1.75317   7
  10   5  -1 14.0196 5.77108   1
 -10  -5   1 3.79414 0.83506   5
 -10  -5   1 4.33994 4.68647   2
 -10  -5   1 4.14773 1.58225   6
 -10  -5   1 8.51805 5.63575   1
   9   5  -1 1.52952 1.54372   7
   9   5  -1 9.21759 4.11690   2
   9   5  -1 4.53218 0.77397   5
   9   5  -1 8.66654 4.13504   1
  -9  -5   1 8.89084 4.04940   2
  -9  -5   1 3.01560 4.00081   1
  -9  -5   1 4.33934 0.76575   5
  -9  -5   1 6.14234 1.50994   6
   8   5  -1 98.3500 7.67372   1
   8   5  -1 92.1565 3.90713   7
   8   5  -1 94.8780 2.95771   5
   8   5  -1 84.5587 7.11254   2
  -8  -5   1 83.5843 7.03921   2
  -8  -5   1 90.1215 2.92177   5
  -8  -5   1 92.6839 3.76178   6
  -8  -5   1 84.6601 7.28939   1
   7   5  -1 12.8641 3.12582   2
   7   5  -1 14.9643 1.07978   5
   7   5  -1 10.4245 3.47000   1
   7   5  -1 12.5375 1.64119   7
  -7  -5   1 17.5519 3.72267   1
  -7  -5   1 14.1449 1.04245   5
  -7  -5   1 14.1012 1.55096   6
  -7  -5   1 10.1433 3.13527   2
   6   5  -1 54.4215 2.60626   7
   6   5  -1 59.7513 5.33026   1
   6   5  -1 66.1113 5.13400   2
   6   5  -1 60.6405 1.95848   5
  -6  -5   1 61.5941 5.02029   2
  -6  -5   1 59.8467 2.31355   8
  -6  -5   1 55.5250 5.13283   1
  -6  -5   1 55.6386 1.92888   5
  -6  -5   1 60.9908 2.64622   6
   5   5  -1 48.1246 2.20982   7
   5   5  -1 49.0970 1.57864   5
   5   5  -1 49.5213 4.38335   1
   5   5  -1 50.9937 4.20638   2
  -5  -5   1 49.2922 4.34610   1
  -5  -5   1 38.9600 3.84881   2
  -5  -5   1 50.3324 1.58662   5
  -5  -5   1 47.4084 2.14399   6
  -5  -5   1 48.5038 1.97786   8
   4   5  -1 123.609 6.23121   1
   4   5  -1 122.187 3.28970   5
   4   5  -1 127.745 3.90921   7
   4   5  -1 122.861 6.02995   2
  -4  -5   1 125.868 3.73163   8
  -4  -5   1 122.641 3.29259   5
  -4  -5   1 131.421 6.25895   1
  -4  -5   1 124.706 3.89115   6
  -4  -5   1 116.946 5.85398   2
   3   5  -1 50.0972 1.45581   5
   3   5  -1 52.0630 2.06218   7
   3   5  -1 54.8372 3.62118   2
   3   5  -1 46.9925 3.67691   1
  -3  -5   1 51.5817 1.92989   8
  -3  -5   1 56.2329 2.07239   6
  -3  -5   1 49.9914 3.36890   2
  -3  -5   1 49.7812 3.53885   1
  -3  -5   1 51.9206 1.45975   5
   2   5  -1 530.017 12.7500   5
   2   5  -1 518.440 15.0707   2
   2   5  -1 521.347 13.2115   7
   2   5  -1 505.853 15.0971   1
  -2  -5   1 527.190 13.1954   8
  -2  -5   1 508.448 13.2452   6
  -2  -5   1 526.828 15.1400   1
   1   5  -1 19.4997 1.82554   2
   1   5  -1 21.7737 2.05549   1
   1   5  -1 21.4607 0.71320   5
  -1  -5   1 23.0668 1.92036   2
  -1  -5   1 21.8921 1.97371   1
  -1  -5   1 21.0780 1.14762   6
  -1  -5   1 21.3248 1.15177   8
   0   5  -1 542.141 13.7903   5
   0   5  -1 563.109 14.9727   1
   0   5  -1 553.026 14.9084   2
   0   5  -1 548.438 13.7864   5
   0  -5   1 566.695 14.7433   2
   0  -5   1 554.957 14.0683   6
   0  -5   1 578.492 14.8501   1
   0  -5   1 568.707 14.0599   8
  -1   5  -1 670.744 17.2183   1
  -1   5  -1 682.614 17.2150   2
  -1   5  -1 667.251 16.7257   5
   1  -5   1 705.919 16.8671   1
   1  -5   1 663.536 16.8383   8
   1  -5   1 673.325 16.8451   2
   1  -5   1 682.498 16.8870   6
   1  -5   1 665.591 16.7812   7
  -2   5  -1 471.744 11.6311   5
  -2   5  -1 439.536 11.5630   1
   2  -5   1 460.350 11.5973   8
   2  -5   1 461.073 11.6585   6
   2  -5   1 461.580 11.5663   7
   2  -5   1 477.164 11.6416   5
  -3   5  -1 910.006 21.8789   2
  -3   5  -1 895.033 21.9097   1
  -3   5  -1 853.275 21.6962   5
   3  -5   1 876.172 21.5423   8
   3  -5   1 848.146 21.6464   6
   3  -5   1 857.470 21.5716   7
  -4   5  -1 115.064 3.46348   5
  -4   5  -1 116.540 3.59330   9
  -4   5  -1 116.760 4.05688   1
  -4   5  -1 114.240 3.96869   2
   4  -5   1 115.711 3.11732   8
   4  -5   1 115.235 3.65776   2
   4  -5   1 112.461 3.68738   1
   4  -5   1 117.887 3.47593   5
   4  -5   1 116.294 3.27164   7
  -5   5  -1 343.946 9.90652   2
  -5   5  -1 339.525 9.97072   1
  -5   5  -1 335.857 8.82239   5
  -5   5  -1 337.294 8.92817   9
   5  -5   1 322.005 9.52784   2
   5  -5   1 326.733 9.62523   1
   5  -5   1 329.386 8.81443   5
   5  -5   1 327.053 8.58093   7
  -6   5  -1 136.138 4.15727   5
  -6   5  -1 141.914 5.68934   1
  -6   5  -1 132.680 3.99309   6
  -6   5  -1 144.601 5.61286   2
   6  -5   1 134.500 4.17343   5
   6  -5   1 127.909 3.90015   7
   6  -5   1 141.689 5.30518   2
   6  -5   1 133.314 5.29370   1
  -7   5  -1 36.2609 1.88652   5
  -7   5  -1 41.8069 3.44527   1
  -7   5  -1 35.4972 3.34838   2
  -7   5  -1 36.2451 1.80077   6
   7  -5   1 41.4961 3.19811   1
   7  -5   1 38.0847 1.71447   7
   7  -5   1 39.5261 1.99738   5
   7  -5   1 40.2125 3.06291   2
  -8   5  -1 463.983 11.9946   6
  -8   5  -1 482.511 15.0081   2
  -8   5  -1 450.777 14.8583   1
   8  -5   1 458.918 12.2271   5
   8  -5   1 469.538 11.9633   7
   8  -5   1 411.385 14.2201   1
   8  -5   1 455.197 14.3373   2
  -9   5  -1 102.090 6.56248   1
  -9   5  -1 115.527 3.90908   6
  -9   5  -1 122.558 6.87211   2
   9  -5   1 113.739 6.15579   2
   9  -5   1 107.918 3.81085   7
   9  -5   1 112.957 4.12163   5
   9  -5   1 118.191 6.47041   1
 -10   5  -1 9.58862 3.27667   2
 -10   5  -1 9.18274 3.20225   1
 -10   5  -1 11.3231 1.43014   6
  10  -5   1 12.3815 1.59385   5
  10  -5   1 5.83184 2.80265   1
  10  -5   1 8.16343 2.68168   2
  10  -5   1 12.2351 1.47111   7
 -11   5  -1 4.13398 3.35987   1
 -11   5  -1 6.30148 1.45241   6
 -11   5  -1 2.65717 3.06083   2
  11  -5   1 3.95415 1.35822   5
  11  -5   1 7.76666 3.17623   2
  11  -5   1 7.06429 1.40586   7
  11  -5   1 7.59562 3.49148   1
 -12   5  -1 27.7460 5.83005   2
 -12   5  -1 26.8288 5.16156   1
 -12   5  -1 27.5626 2.42742   6
  12  -5   1 19.2984 4.52277   1
  12  -5   1 30.0636 2.68191   5
  12  -5   1 30.9165 2.44247   7
 -13   5  -1 7.32012 1.70416   6
 -13   5  -1 2.03195 6.04782   1
  13  -5   1 10.8894 1.84816   7
  13  -5   1 14.3665 5.53873   1
  13  -5   1 9.90307 1.82592   5
 -14   5  -1 10.7669 1.87504   6
  14  -5   1 10.9066 2.05112   7
  13   4  -1 -0.4811 1.90264   7
 -13  -4   1 0.05969 1.80567   6
  12   4  -1 -4.3403 7.28900   1
  12   4  -1 1.52114 0.73263   8
  12   4  -1 2.52354 1.98381   7
  12   4  -1 4.41788 7.68654   2
 -12  -4   1 2.44748 1.72373   6
 -12  -4   1 -1.0730 7.66512   1
 -12  -4   1 -2.2225 7.23061   2
  11   4  -1 35.0935 6.76001   1
  11   4  -1 49.3087 3.42993   7
  11   4  -1 40.9276 7.22670   2
  11   4  -1 41.3843 1.94824   8
 -11  -4   1 49.0869 7.47420   1
 -11  -4   1 39.6056 7.01254   2
 -11  -4   1 44.7091 2.98419   6
  10   4  -1 22.5309 1.62048   5
  10   4  -1 17.5816 2.19523   7
  10   4  -1 18.7900 5.62721   1
  10   4  -1 22.7854 5.06297   2
 -10  -4   1 20.7177 5.23183   2
 -10  -4   1 18.8488 5.20867   1
 -10  -4   1 18.2528 1.49897   5
 -10  -4   1 24.9930 2.26148   6
   9   4  -1 12.0546 1.31353   5
   9   4  -1 16.1077 1.90107   7
   9   4  -1 7.31920 3.93086   1
   9   4  -1 9.20907 3.70619   2
  -9  -4   1 12.5287 1.21676   5
  -9  -4   1 9.77751 4.01217   2
  -9  -4   1 17.7115 4.46960   1
  -9  -4   1 15.1129 1.76705   6
   8   4  -1 4.71779 3.32877   2
   8   4  -1 16.5166 3.77967   1
   8   4  -1 7.77405 1.61547   7
   8   4  -1 11.5950 1.21876   5
  -8  -4   1 11.2330 1.15167   5
  -8  -4   1 4.26545 3.03771   2
  -8  -4   1 11.4474 1.50641   6
  -8  -4   1 6.35091 3.30524   1
   7   4  -1 186.408 5.00622   5
   7   4  -1 165.537 5.56770   7
   7   4  -1 197.226 9.11531   2
   7   4  -1 174.396 9.03874   1
  -7  -4   1 173.289 9.01723   1
  -7  -4   1 189.211 5.59621   6
  -7  -4   1 182.413 8.91525   2
  -7  -4   1 168.968 4.94289   5
   6   4  -1 101.014 3.45599   7
   6   4  -1 92.4237 2.79989   5
   6   4  -1 90.1888 5.89428   1
   6   4  -1 97.7379 5.90158   2
  -6  -4   1 91.3260 2.96677   8
  -6  -4   1 84.6924 5.62567   2
  -6  -4   1 89.5145 2.77377   5
  -6  -4   1 95.6675 3.33213   6
  -6  -4   1 98.7484 6.14544   1
   5   4  -1 429.753 11.1381   7
   5   4  -1 418.511 14.2256   1
   5   4  -1 434.831 14.1419   2
   5   4  -1 414.652 10.6298   5
  -5  -4   1 411.050 14.1244   1
  -5  -4   1 424.251 11.1337   6
  -5  -4   1 404.176 13.8917   2
  -5  -4   1 432.098 10.8790   8
  -5  -4   1 425.820 10.6407   5
   4   4  -1 717.339 17.5683   5
   4   4  -1 703.880 17.9950   7
   4   4  -1 723.425 20.6921   2
   4   4  -1 695.745 20.7268   1
  -4  -4   1 722.458 17.8481   8
  -4  -4   1 708.710 20.5282   2
  -4  -4   1 702.344 17.5599   5
  -4  -4   1 706.525 18.0090   6
  -4  -4   1 724.827 20.8157   1
   3   4  -1 182.191 5.03422   7
   3   4  -1 180.947 6.99239   1
   3   4  -1 169.677 6.76662   2
   3   4  -1 178.054 4.59025   5
  -3  -4   1 184.907 4.94527   8
  -3  -4   1 187.465 7.10722   1
  -3  -4   1 178.844 4.59225   5
  -3  -4   1 181.770 6.93415   2
  -3  -4   1 184.444 5.04764   6
   2   4  -1 292.539 9.11436   2
   2   4  -1 286.317 7.48666   7
   2   4  -1 280.474 9.11761   1
   2   4  -1 291.403 7.10877   5
  -2  -4   1 281.750 9.10250   1
  -2  -4   1 285.201 7.10362   5
  -2  -4   1 289.506 7.53741   6
  -2  -4   1 295.732 7.47491   8
   1   4  -1 0.44818 0.78297   1
   1   4  -1 0.56063 0.15779   5
   1   4  -1 0.97115 0.76871   2
   1   4  -1 0.96923 0.43238   7
  -1  -4   1 0.36499 0.43961   6
  -1  -4   1 -0.3748 0.40399   8
  -1  -4   1 1.10727 0.72924   2
  -1  -4   1 -0.3205 0.70846   1
   0   4  -1 381.786 9.45233   5
   0   4  -1 378.895 10.3689   1
   0   4  -1 384.537 10.3478   2
   0  -4   1 382.409 10.2169   2
   0  -4   1 396.689 9.66297   8
   0  -4   1 369.192 9.65754   6
   0  -4   1 382.589 10.2938   1
  -1   4  -1 111.951 2.99543   5
  -1   4  -1 111.486 3.25525   2
  -1   4  -1 116.463 3.31025   1
   1  -4   1 108.102 3.00155   7
   1  -4   1 113.585 3.10147   6
   1  -4   1 113.250 3.06642   8
  -2   4  -1 2.54119 0.39544   5
  -2   4  -1 3.28222 0.44596   1
  -2   4  -1 2.91832 0.40581   2
   2  -4   1 2.75182 0.36398   7
   2  -4   1 2.97555 0.42005   5
   2  -4   1 3.56465 0.45897   6
   2  -4   1 3.32148 0.38026   8
  -3   4  -1 162.361 4.58157   5
  -3   4  -1 172.595 5.00653   2
  -3   4  -1 170.723 5.04275   1
  -3   4  -1 166.025 4.66618   9
   3  -4   1 169.225 4.60585   5
   3  -4   1 166.636 4.36107   8
   3  -4   1 173.856 4.80690   2
   3  -4   1 169.897 4.44401   7
   3  -4   1 174.147 4.84828   1
   3  -4   1 170.680 4.52023   6
  -4   4  -1 1283.16 32.2301   2
  -4   4  -1 1225.53 32.2426   1
   4  -4   1 1253.57 31.9949   2
   4  -4   1 1295.91 32.1069   1
  -5   4  -1 54.5699 3.10697   2
  -5   4  -1 56.6296 2.03507   6
  -5   4  -1 59.6220 3.25260   1
  -5   4  -1 61.3859 2.20159   5
  -5   4  -1 57.0199 2.26067   9
   5  -4   1 55.8258 1.94776   7
   5  -4   1 57.6933 2.16445   5
   5  -4   1 56.8860 3.14929   1
   5  -4   1 61.1983 3.03283   2
  -6   4  -1 404.478 12.4412   1
  -6   4  -1 396.923 12.3280   2
  -6   4  -1 399.339 10.3512   6
  -6   4  -1 425.289 10.7064   9
  -6   4  -1 394.986 10.5054   5
   6  -4   1 408.025 12.1347   2
   6  -4   1 389.896 12.1559   1
   6  -4   1 387.730 10.5840   9
   6  -4   1 386.196 10.2818   7
  -7   4  -1 7.26247 1.98649   2
  -7   4  -1 11.7000 2.08980   1
  -7   4  -1 10.9425 1.13754   6
  -7   4  -1 12.1689 1.30743   5
   7  -4   1 10.3818 1.15594   5
   7  -4   1 11.3313 1.17437   7
   7  -4   1 8.00612 1.88979   1
   7  -4   1 9.58229 1.93089   2
   7  -4   1 11.1511 1.21166   9
  -8   4  -1 2.16557 0.94436   5
  -8   4  -1 2.50272 2.11127   2
  -8   4  -1 2.96312 2.12106   1
  -8   4  -1 3.87118 1.03738   6
   8  -4   1 3.90526 0.94935   7
   8  -4   1 0.49126 1.64976   1
   8  -4   1 1.70246 1.74133   2
   8  -4   1 1.77624 0.98992   5
   8  -4   1 3.74669 1.14895   9
  -9   4  -1 58.8751 5.37883   1
  -9   4  -1 61.2524 5.46709   2
  -9   4  -1 56.9461 2.65654   6
   9  -4   1 59.5266 2.84174   5
   9  -4   1 57.1882 4.62503   2
   9  -4   1 56.3220 4.99300   1
   9  -4   1 59.3507 2.58759   7
 -10   4  -1 2.39248 2.91527   1
 -10   4  -1 3.45113 1.21969   6
 -10   4  -1 0.14880 2.70004   2
  10  -4   1 2.74046 2.55245   1
  10  -4   1 6.49413 2.78464   2
  10  -4   1 5.68075 1.25225   7
  10  -4   1 2.74337 1.23389   5
 -11   4  -1 -0.4424 1.20285   6
 -11   4  -1 3.16270 3.19174   2
 -11   4  -1 -2.0319 3.54358   1
  11  -4   1 1.57908 1.19603   5
  11  -4   1 5.77112 2.91470   2
  11  -4   1 0.22769 1.07789   7
  11  -4   1 -2.3297 3.06162   1
 -12   4  -1 13.4912 1.77296   6
 -12   4  -1 12.9238 4.66357   1
 -12   4  -1 13.4468 4.68606   2
  12  -4   1 12.8385 4.54439   1
  12  -4   1 11.1365 1.75408   5
  12  -4   1 11.2537 1.67301   7
 -13   4  -1 -2.0908 5.47223   1
 -13   4  -1 -0.5647 1.35481   6
  13  -4   1 0.22945 1.41385   7
  13  -4   1 0.97717 1.38997   5
  13  -4   1 2.73554 5.41335   1
 -14   4  -1 16.7762 2.14579   6
  14  -4   1 17.7855 2.23618   7
  13   3  -1 6.94256 2.16785   7
 -13  -3   1 9.58111 2.08050   6
 -13  -3   1 10.2382 9.44538   2
  12   3  -1 7.12559 6.37276   1
  12   3  -1 2.23170 1.82439   7
  12   3  -1 2.33490 5.96537   2
 -12  -3   1 -3.2631 6.73496   1
 -12  -3   1 0.28301 1.54361   6
 -12  -3   1 -2.5246 6.59406   2
  11   3  -1 20.9081 1.29612   8
  11   3  -1 19.0562 5.57803   2
  11   3  -1 19.1168 2.27251   7
  11   3  -1 16.3614 5.90354   1
 -11  -3   1 24.6881 5.79867   2
 -11  -3   1 23.0421 2.44896   6
 -11  -3   1 17.6000 5.87021   1
  10   3  -1 76.0782 3.74283   7
  10   3  -1 79.1543 2.65885   8
  10   3  -1 79.4852 8.03345   1
  10   3  -1 81.7039 3.03547   5
  10   3  -1 77.1758 7.50874   2
 -10  -3   1 83.7584 8.05562   1
 -10  -3   1 75.8052 7.83743   2
 -10  -3   1 81.6940 3.61379   6
   9   3  -1 94.7251 7.34551   2
   9   3  -1 97.1217 7.66660   1
   9   3  -1 90.6269 3.18393   5
   9   3  -1 92.2413 3.84606   7
  -9  -3   1 94.6403 7.44602   2
  -9  -3   1 86.6338 7.53694   1
  -9  -3   1 92.4946 3.67780   6
  -9  -3   1 90.8044 3.15072   5
   8   3  -1 115.388 7.46924   2
   8   3  -1 128.559 4.46899   7
   8   3  -1 126.046 7.81782   1
   8   3  -1 128.414 3.84148   5
  -8  -3   1 117.190 3.76361   5
  -8  -3   1 122.771 7.60335   2
  -8  -3   1 119.177 4.19659   6
  -8  -3   1 120.342 7.82542   1
   7   3  -1 20.3934 1.31429   5
   7   3  -1 18.7697 1.83357   7
   7   3  -1 13.9986 3.14526   1
   7   3  -1 18.3320 3.29514   2
  -7  -3   1 14.0390 3.06764   2
  -7  -3   1 19.7349 1.24719   5
  -7  -3   1 21.7371 3.60343   1
  -7  -3   1 21.5660 1.71767   6
   6   3  -1 1.94921 1.85350   2
   6   3  -1 1.03313 0.54081   5
   6   3  -1 1.13274 1.85371   1
   6   3  -1 4.03821 1.04507   7
  -6  -3   1 4.35237 2.09201   2
  -6  -3   1 0.80402 0.51117   5
  -6  -3   1 2.05384 2.01731   1
  -6  -3   1 1.56443 0.88015   6
   5   3  -1 57.8207 2.30667   7
   5   3  -1 57.2316 4.14068   2
   5   3  -1 64.0957 4.39545   1
   5   3  -1 57.7609 1.89660   5
  -5  -3   1 55.8762 4.24738   1
  -5  -3   1 59.2011 2.24801   6
  -5  -3   1 60.4408 2.02307   8
  -5  -3   1 53.4052 4.04124   2
  -5  -3   1 59.4043 1.90733   5
   4   3  -1 20.9085 2.53783   2
   4   3  -1 21.6806 2.67754   1
   4   3  -1 21.0194 1.33529   7
   4   3  -1 21.3982 0.91768   5
  -4  -3   1 19.3804 1.03003   8
  -4  -3   1 21.9886 0.91811   5
  -4  -3   1 19.8790 1.21814   6
  -4  -3   1 22.4847 2.61303   2
  -4  -3   1 17.6854 2.40882   1
   3   3  -1 892.411 24.1327   2
   3   3  -1 895.702 24.3087   1
   3   3  -1 896.911 22.1433   7
  -3  -3   1 889.120 24.0908   2
  -3  -3   1 882.622 22.0261   8
  -3  -3   1 885.902 24.2144   1
   2   3  -1 99.2770 4.08129   1
   2   3  -1 101.070 4.05434   2
   2   3  -1 98.2854 2.79871   7
   2   3  -1 94.1571 2.47500   5
  -2  -3   1 100.733 2.75940   8
  -2  -3   1 90.6230 3.85824   2
  -2  -3   1 99.1596 4.08460   1
  -2  -3   1 96.4208 2.80531   6
  -2  -3   1 97.3115 2.47887   5
   1   3  -1 7.97958 1.08339   1
   1   3  -1 6.40774 0.90353   2
   1   3  -1 7.92834 0.26729   5
   1   3  -1 7.12021 0.53001   7
  -1  -3   1 6.99401 0.55090   8
  -1  -3   1 7.87989 0.55998   6
  -1  -3   1 8.75613 1.10908   1
   0   3  -1 386.216 10.2696   2
   0   3  -1 392.818 10.3169   1
   0  -3   1 371.500 9.74717   6
   0  -3   1 390.961 9.74535   8
   0  -3   1 380.530 10.1903   2
   0  -3   1 418.613 10.3051   1
  -1   3  -1 1.15328 0.26526   5
  -1   3  -1 1.20302 0.29973   2
   1  -3   1 1.49874 0.24851   7
   1  -3   1 1.44170 0.24483   2
   1  -3   1 1.20992 0.29584   6
   1  -3   1 1.74538 0.27207   5
   1  -3   1 2.09902 0.26055   2
   1  -3   1 1.57987 0.28088   8
  -2   3  -1 12.0492 0.87927   1
  -2   3  -1 13.0178 0.84212   2
  -2   3  -1 13.0944 0.68828   5
   2  -3   1 13.6789 0.76841   2
   2  -3   1 13.3062 0.69957   5
   2  -3   1 11.9116 0.54870   7
   2  -3   1 12.0395 0.64082   6
   2  -3   1 12.3403 0.78896   1
   2  -3   1 12.3495 0.53109   8
  -3   3  -1 310.005 7.86305   9
  -3   3  -1 304.563 8.52684   1
  -3   3  -1 300.685 8.46239   2
  -3   3  -1 305.850 7.77678   5
   3  -3   1 293.872 7.76333   5
   3  -3   1 321.271 8.48556   1
   3  -3   1 302.481 8.36820   2
   3  -3   1 292.635 7.61326   7
   3  -3   1 291.526 7.48522   8
  -4   3  -1 0.69669 0.62433   9
  -4   3  -1 1.36076 0.85573   2
  -4   3  -1 1.03116 0.53705   5
  -4   3  -1 0.91136 0.81317   1
   4  -3   1 1.09753 0.57774   9
   4  -3   1 1.26378 0.86892   1
   4  -3   1 1.54848 0.81821   2
   4  -3   1 1.22489 0.55590   5
   4  -3   1 1.18425 0.42569   7
  -5   3  -1 4.81755 1.36288   2
  -5   3  -1 5.88610 0.79158   6
  -5   3  -1 4.19840 1.34107   1
  -5   3  -1 4.53428 0.74861   5
  -5   3  -1 5.23876 0.92020   9
   5  -3   1 5.93926 0.69935   7
   5  -3   1 2.32456 1.08203   2
   5  -3   1 5.09536 0.84406   9
   5  -3   1 4.73909 1.36367   1
   5  -3   1 4.63742 0.77468   5
  -6   3  -1 0.22300 1.15425   2
  -6   3  -1 -0.0422 0.61563   5
  -6   3  -1 0.50634 0.65991   6
  -6   3  -1 -1.2518 1.05679   1
   6  -3   1 -0.0530 1.04712   2
   6  -3   1 1.37962 1.27715   1
   6  -3   1 0.57906 0.69991   9
   6  -3   1 -0.9252 0.57377   7
   6  -3   1 -0.5709 0.62982   5
  -7   3  -1 11.1262 2.23052   2
  -7   3  -1 14.9904 1.42394   6
  -7   3  -1 12.2192 1.36870   5
  -7   3  -1 13.4945 2.52252   1
   7  -3   1 15.5994 1.52938   9
   7  -3   1 12.4550 1.30156   7
   7  -3   1 10.1914 2.06108   1
   7  -3   1 14.5941 1.51753   5
   7  -3   1 10.9862 2.23133   2
  -8   3  -1 236.676 9.70005   1
  -8   3  -1 230.329 9.71305   2
  -8   3  -1 221.885 6.69087   5
  -8   3  -1 234.765 6.58295   6
   8  -3   1 230.414 9.21987   2
   8  -3   1 232.065 6.75878   5
   8  -3   1 241.987 6.62357   7
   8  -3   1 224.348 7.25235   9
  -9   3  -1 9.58926 1.40221   6
  -9   3  -1 11.7428 2.98937   1
  -9   3  -1 6.61629 3.10023   2
   9  -3   1 9.37634 1.31841   7
   9  -3   1 9.32772 1.37644   5
   9  -3   1 8.54467 2.88281   2
 -10   3  -1 4.81137 2.81639   1
 -10   3  -1 -1.1808 3.01793   2
 -10   3  -1 0.97674 1.18196   6
  10  -3   1 0.31999 1.06669   7
  10  -3   1 0.31508 1.10903   5
  10  -3   1 -0.6747 2.63742   2
  10  -3   1 1.10461 3.11570   1
 -11   3  -1 98.8215 3.83489   6
 -11   3  -1 88.9852 8.29862   2
 -11   3  -1 89.3391 7.69923   1
  11  -3   1 99.6664 3.97727   5
  11  -3   1 98.2906 7.82577   1
  11  -3   1 83.8671 6.92672   2
  11  -3   1 95.7410 3.85089   7
 -12   3  -1 46.7880 6.91983   2
 -12   3  -1 37.6332 6.58887   1
 -12   3  -1 44.9445 2.76548   6
  12  -3   1 42.4335 6.25122   2
  12  -3   1 33.4107 5.80339   1
  12  -3   1 46.6578 2.90126   7
  12  -3   1 39.0230 2.72116   5
 -13   3  -1 -5.4676 6.52534   1
 -13   3  -1 1.67159 1.52880   6
  13  -3   1 0.66092 1.28853   5
  13  -3   1 4.56381 5.51346   1
  13  -3   1 1.37700 1.43381   7
 -14   3  -1 12.3843 2.04547   6
  14  -3   1 14.2735 2.16652   7
  13   2  -1 6.95061 2.05580   7
 -13  -2   1 7.66253 1.92850   6
 -13  -2   1 6.19732 8.96160   2
 -13  -2   1 -10.165 8.10345   1
  12   2  -1 24.4612 2.57687   7
  12   2  -1 20.9984 6.23528   2
  12   2  -1 27.1256 6.39063   1
 -12  -2   1 30.1979 6.96178   2
 -12  -2   1 19.4343 7.04101   1
 -12  -2   1 18.9190 2.18728   6
  11   2  -1 1.93575 1.01358   5
  11   2  -1 0.14472 4.30507   1
  11   2  -1 1.52905 1.56393   7
  11   2  -1 6.24303 4.74947   2
  11   2  -1 1.85284 0.56725   8
 -11  -2   1 10.4929 4.70219   2
 -11  -2   1 0.69278 4.68358   1
 -11  -2   1 2.71798 1.44111   6
  10   2  -1 53.9462 2.52450   5
  10   2  -1 54.0550 1.95946   8
  10   2  -1 56.5398 6.49449   2
  10   2  -1 61.3622 3.16228   7
  10   2  -1 63.2987 7.05909   1
 -10  -2   1 56.4920 6.88136   1
 -10  -2   1 55.5841 6.53495   2
 -10  -2   1 60.7018 2.92105   6
   9   2  -1 0.76719 0.55535   8
   9   2  -1 0.19874 1.23388   7
   9   2  -1 -5.3690 2.41683   2
   9   2  -1 0.12646 2.75171   1
   9   2  -1 -0.9793 0.72006   5
  -9  -2   1 0.60359 2.97271   1
  -9  -2   1 -1.3120 0.64740   5
  -9  -2   1 -0.0200 1.04342   6
  -9  -2   1 -2.7497 2.55282   2
   8   2  -1 24.3535 1.61012   5
   8   2  -1 28.1423 4.13065   1
   8   2  -1 24.6419 2.09804   7
   8   2  -1 24.0658 3.79109   2
  -8  -2   1 23.0883 3.74422   2
  -8  -2   1 23.0337 1.81365   6
  -8  -2   1 27.9309 4.20594   1
  -8  -2   1 25.6502 1.56142   5
   7   2  -1 235.315 9.86820   2
   7   2  -1 237.508 6.40664   5
   7   2  -1 234.301 6.79223   7
   7   2  -1 232.108 9.94817   1
  -7  -2   1 227.395 6.37395   5
  -7  -2   1 234.725 10.0719   1
  -7  -2   1 239.778 9.96317   2
  -7  -2   1 234.181 6.67569   6
   6   2  -1 302.708 11.0915   2
   6   2  -1 306.949 7.97838   5
   6   2  -1 296.672 11.2013   1
   6   2  -1 306.592 8.28804   7
  -6  -2   1 315.980 11.3851   1
  -6  -2   1 301.154 8.19860   6
  -6  -2   1 296.765 7.95388   5
  -6  -2   1 314.521 11.2255   2
   5   2  -1 718.245 21.0689   1
   5   2  -1 700.828 20.8136   2
   5   2  -1 719.817 18.2335   7
   5   2  -1 731.089 17.9804   5
  -5  -2   1 735.569 21.1078   1
  -5  -2   1 712.437 17.9684   5
  -5  -2   1 718.621 18.1961   6
  -5  -2   1 741.266 21.0271   2
   4   2  -1 31.8884 1.20026   5
   4   2  -1 40.2962 3.01080   2
   4   2  -1 35.6760 1.55950   7
   4   2  -1 36.5448 2.92175   1
  -4  -2   1 30.9311 1.40230   6
  -4  -2   1 35.2200 2.86854   2
  -4  -2   1 35.5735 2.94777   1
  -4  -2   1 32.9110 1.21383   5
  -4  -2   1 34.5600 1.26351   8
   3   2  -1 261.519 8.23585   2
   3   2  -1 247.591 8.26716   1
   3   2  -1 248.446 6.30671   5
   3   2  -1 243.892 6.51671   7
  -3  -2   1 253.786 6.52259   6
  -3  -2   1 267.242 8.35003   1
  -3  -2   1 239.608 6.29618   5
  -3  -2   1 248.834 8.12734   2
  -3  -2   1 246.310 6.38656   8
   2   2  -1 7737.79 203.319   4
   2   2  -1 7332.22 203.152   3
  -2  -2   1 7580.52 203.273   3
  -2  -2   1 6573.40 199.810   4
   1   2  -1 1535.42 38.9527   2
   1   2  -1 1553.74 39.0040   1
  -1  -2   1 1587.98 39.0229   1
   0   2  -1 4766.55 124.794   3
   0   2  -1 4901.67 124.557   4
   0  -2   1 4482.23 123.837   3
   0  -2   1 4887.20 123.882   4
  -1   2  -1 3861.84 100.123   3
  -1   2  -1 3813.40 99.7776   4
   1  -2   1 3812.05 99.1449   3
   1  -2   1 3948.99 99.3429   3
  -2   2  -1 706.806 18.4794   2
  -2   2  -1 726.750 18.5617   1
   2  -2   1 750.084 18.5413   1
  -3   2  -1 20.3772 1.01127   9
  -3   2  -1 18.0336 0.54075   8
  -3   2  -1 17.4972 1.47766   1
  -3   2  -1 18.4412 1.41195   2
  -3   2  -1 18.9158 0.85966   6
  -3   2  -1 20.6211 0.92391   5
   3  -2   1 20.9793 1.50572   2
   3  -2   1 23.1430 1.54529   1
   3  -2   1 19.6420 0.96376   9
   3  -2   1 19.4098 0.92952   5
   3  -2   1 20.1664 0.80505   7
  -4   2  -1 0.49814 0.46620   5
  -4   2  -1 0.76173 0.78360   2
  -4   2  -1 0.28683 0.81149   1
  -4   2  -1 0.92360 0.59418   9
   4  -2   1 0.67346 0.49725   5
   4  -2   1 -0.3017 0.65352   1
   4  -2   1 0.49672 0.82101   2
   4  -2   1 0.86749 0.52998   9
  -5   2  -1 62.9537 2.23994   5
  -5   2  -1 59.0391 3.50882   2
  -5   2  -1 61.8473 3.60999   1
  -5   2  -1 69.1109 2.26662   6
   5  -2   1 65.4793 2.26752   5
   5  -2   1 64.5375 3.50482   2
   5  -2   1 66.3516 2.17882   7
   5  -2   1 65.7376 2.39472   9
  -6   2  -1 642.875 16.1557   6
  -6   2  -1 624.821 16.2201   5
  -6   2  -1 649.511 18.8105   1
  -6   2  -1 663.802 18.7883   2
   6  -2   1 669.801 18.6814   2
   6  -2   1 581.268 18.7478   1
   6  -2   1 633.556 16.2333   5
   6  -2   1 637.910 16.1285   7
   6  -2   1 637.529 16.4103   9
  -7   2  -1 64.5186 2.47289   5
  -7   2  -1 60.1322 2.40318   6
  -7   2  -1 56.7967 4.53806   1
  -7   2  -1 65.1450 4.77266   2
   7  -2   1 63.6139 2.45234   7
   7  -2   1 61.2639 4.40034   1
   7  -2   1 61.4783 2.64550   9
   7  -2   1 66.0176 2.57395   5
   7  -2   1 64.4971 4.57826   2
  -8   2  -1 645.236 20.3591   1
  -8   2  -1 648.117 20.2594   2
  -8   2  -1 633.184 16.7021   5
  -8   2  -1 619.625 16.5890   6
   8  -2   1 644.918 16.6297   7
   8  -2   1 651.878 20.0043   2
   8  -2   1 673.443 20.3722   1
   8  -2   1 653.731 16.7514   5
  -9   2  -1 381.192 14.3454   2
  -9   2  -1 385.187 14.3211   1
  -9   2  -1 376.149 10.2509   6
   9  -2   1 365.244 13.9117   1
   9  -2   1 367.084 13.7617   2
   9  -2   1 365.764 10.2227   7
   9  -2   1 380.733 10.3108   5
 -10   2  -1 17.9688 3.91680   1
 -10   2  -1 18.8144 3.95786   2
 -10   2  -1 20.3149 2.08316   6
  10  -2   1 18.3244 3.60803   1
  10  -2   1 20.1349 2.03439   5
  10  -2   1 18.8005 2.03243   7
  10  -2   1 17.5906 3.65338   2
 -11   2  -1 30.2154 5.22954   2
 -11   2  -1 20.2474 4.79398   1
 -11   2  -1 30.5737 2.28508   6
  11  -2   1 26.9515 4.64533   1
  11  -2   1 32.2818 4.97584   2
  11  -2   1 33.0351 2.45922   5
  11  -2   1 30.8826 2.48317   7
 -12   2  -1 -7.0479 4.97101   2
 -12   2  -1 1.52312 1.41284   6
 -12   2  -1 4.88210 5.40107   1
  12  -2   1 2.12002 1.35301   5
  12  -2   1 5.33428 4.16172   1
  12  -2   1 2.55514 1.40158   7
  12  -2   1 2.13983 4.57488   2
 -13   2  -1 44.2316 2.99596   6
 -13   2  -1 21.6259 7.99122   1
  13  -2   1 46.7733 3.29954   7
  13  -2   1 40.3976 2.93261   5
  13  -2   1 43.1079 7.44150   1
 -14   2  -1 21.8405 2.44686   6
  14  -2   1 23.7099 2.51335   7
  14   1  -1 -0.1574 1.81208   7
 -14  -1   1 1.88516 1.64269   6
  13   1  -1 42.5477 3.41160   7
  13   1  -1 23.8232 8.15078   1
 -13  -1   1 34.9334 9.42163   1
 -13  -1   1 41.7062 10.5254   2
 -13  -1   1 35.1861 3.02852   6
  12   1  -1 -0.0071 5.42835   1
  12   1  -1 4.40192 4.82960   2
  12   1  -1 0.09938 1.60685   7
 -12  -1   1 7.20918 5.32450   2
 -12  -1   1 3.46179 1.59401   6
 -12  -1   1 -4.1852 5.55335   1
  11   1  -1 36.2175 2.25833   5
  11   1  -1 34.0128 1.14424   8
  11   1  -1 28.8099 5.68692   2
  11   1  -1 25.1463 5.66836   1
  11   1  -1 39.2550 2.87407   7
 -11  -1   1 35.4353 2.43033   6
 -11  -1   1 42.4839 6.23794   1
 -11  -1   1 32.5658 5.71126   2
  10   1  -1 54.2783 2.54316   5
  10   1  -1 57.6457 3.00515   7
  10   1  -1 46.8403 5.97186   1
  10   1  -1 50.2421 5.93570   2
  10   1  -1 51.9062 1.74068   8
 -10  -1   1 53.1708 6.25928   2
 -10  -1   1 42.8153 5.77229   1
 -10  -1   1 59.9982 2.90338   6
   9   1  -1 0.28397 2.46389   1
   9   1  -1 0.77543 0.48225   8
   9   1  -1 -0.3390 0.80829   5
   9   1  -1 0.02968 1.23343   7
   9   1  -1 -0.5764 2.47684   2
  -9  -1   1 0.99310 0.76720   5
  -9  -1   1 -1.1862 0.93515   6
  -9  -1   1 1.36626 2.56847   2
  -9  -1   1 3.11774 3.03098   1
   8   1  -1 69.6612 5.53176   2
   8   1  -1 65.2153 2.61637   5
   8   1  -1 66.6790 2.93746   7
   8   1  -1 66.0824 2.08025   8
   8   1  -1 74.4848 5.66796   1
  -8  -1   1 75.3286 5.97869   1
  -8  -1   1 63.6498 2.71892   6
  -8  -1   1 72.8150 5.79600   2
  -8  -1   1 64.0853 2.56149   5
   7   1  -1 152.303 4.39125   5
   7   1  -1 150.119 7.35104   2
   7   1  -1 153.733 7.46464   1
   7   1  -1 152.490 4.70694   7
  -7  -1   1 149.240 7.52216   1
  -7  -1   1 144.457 4.48281   6
  -7  -1   1 148.159 7.39892   2
  -7  -1   1 141.502 4.33833   5
   6   1  -1 269.654 7.18060   5
   6   1  -1 272.595 7.39977   7
   6   1  -1 278.167 10.0487   2
   6   1  -1 263.152 10.0723   1
  -6  -1   1 289.365 10.3172   1
  -6  -1   1 264.846 9.99324   2
  -6  -1   1 265.055 7.17212   5
  -6  -1   1 268.864 7.30615   6
   5   1  -1 57.9847 3.70052   2
   5   1  -1 59.1082 1.91766   5
   5   1  -1 55.5318 2.12733   7
   5   1  -1 57.3781 3.78231   1
  -5  -1   1 55.5805 2.00318   6
  -5  -1   1 57.0332 3.73337   2
  -5  -1   1 56.6101 1.90408   5
  -5  -1   1 61.8432 3.90416   1
   4   1  -1 293.605 7.53640   5
   4   1  -1 311.262 7.71977   7
   4   1  -1 299.011 9.56971   2
   4   1  -1 291.232 9.61722   1
  -4  -1   1 298.202 7.64822   6
  -4  -1   1 296.140 7.53838   5
  -4  -1   1 275.325 9.43072   2
   3   1  -1 134.182 4.88764   2
   3   1  -1 120.082 4.81458   1
   3   1  -1 129.461 3.37501   5
   3   1  -1 130.510 3.51976   7
  -3  -1   1 132.173 4.88144   2
  -3  -1   1 125.251 3.36662   5
  -3  -1   1 127.854 3.46588   6
  -3  -1   1 126.369 4.87649   1
   2   1  -1 3480.06 106.359   3
   2   1  -1 3446.68 105.596   4
  -2  -1   1 3648.89 106.547   4
  -2  -1   1 3584.54 107.050   3
   1   1  -1 78.6137 2.63595   2
   1   1  -1 83.5038 2.72233   1
   1   1  -1 70.3696 1.98995   7
  -1  -1   1 76.4044 1.99063   8
  -1  -1   1 79.7621 2.68955   1
  -1  -1   1 72.2830 1.89013   5
  -1  -1   1 75.2079 1.99868   6
  -1  -1   1 73.0599 2.57657   2
   0   1  -1 54.3212 1.75492   2
   0   1  -1 56.2601 1.43681   5
  -1   1  -1 3698.12 98.4718   3
  -2   1  -1 9091.07 233.813   4
  -2   1  -1 8933.83 234.407   3
   2  -1   1 8787.43 233.468   3
  -3   1  -1 335.662 8.49341   6
  -3   1  -1 331.969 8.17989   8
  -3   1  -1 341.900 9.74165   2
  -3   1  -1 346.237 9.85928   1
  -3   1  -1 338.842 8.53030   5
   3  -1   1 338.310 8.60511   9
   3  -1   1 332.575 8.52489   5
   3  -1   1 332.679 8.44739   7
   3  -1   1 322.850 9.63936   2
  -4   1  -1 0.49902 0.45829   5
  -4   1  -1 0.97652 1.01083   2
  -4   1  -1 1.47272 1.09038   1
  -4   1  -1 1.50345 0.56537   6
   4  -1   1 0.88229 0.55658   9
   4  -1   1 1.25982 0.47854   5
   4  -1   1 0.77438 0.92130   1
   4  -1   1 -0.4830 0.90665   2
  -5   1  -1 150.823 4.35451   5
  -5   1  -1 156.448 6.22666   2
  -5   1  -1 156.336 4.36940   6
  -5   1  -1 155.402 6.30351   1
   5  -1   1 154.604 6.20451   2
   5  -1   1 151.400 4.31127   7
   5  -1   1 147.324 4.49587   9
   5  -1   1 156.630 4.39073   5
   5  -1   1 162.754 6.37412   1
  -6   1  -1 121.453 3.66264   6
  -6   1  -1 131.858 6.02821   1
  -6   1  -1 115.083 3.62639   5
  -6   1  -1 122.396 5.80488   2
   6  -1   1 119.364 5.83435   1
   6  -1   1 115.742 3.65452   5
   6  -1   1 114.369 3.80057   9
   6  -1   1 127.117 5.79063   2
   6  -1   1 115.006 3.59733   7
  -7   1  -1 -0.1373 0.68199   5
  -7   1  -1 0.60058 1.75777   1
  -7   1  -1 1.13955 0.89092   6
  -7   1  -1 -0.2825 1.92677   2
   7  -1   1 0.20771 1.92488   1
   7  -1   1 1.22878 1.67341   2
   7  -1   1 -0.6795 0.79371   7
   7  -1   1 0.58290 0.78457   5
   7  -1   1 0.42941 0.83789   9
  -8   1  -1 104.343 6.43888   2
  -8   1  -1 95.7327 6.30940   1
  -8   1  -1 87.6177 3.35051   6
  -8   1  -1 93.5714 3.37791   5
   8  -1   1 90.5927 3.39715   7
   8  -1   1 84.2610 5.84191   2
   8  -1   1 97.0700 3.44752   5
   8  -1   1 101.612 6.31910   1
  -9   1  -1 641.517 17.2105   6
  -9   1  -1 647.524 21.6861   1
  -9   1  -1 655.543 21.7134   2
   9  -1   1 674.827 17.2671   7
   9  -1   1 675.423 21.6962   1
   9  -1   1 669.396 17.2522   5
   9  -1   1 669.654 21.3993   2
 -10   1  -1 4.16545 1.32790   6
 -10   1  -1 5.38647 3.24559   1
 -10   1  -1 2.44180 3.01768   2
  10  -1   1 2.40793 1.31101   7
  10  -1   1 -0.1383 2.76697   2
  10  -1   1 2.96910 1.16439   5
  10  -1   1 4.35338 2.87263   1
 -11   1  -1 30.9577 2.47956   6
 -11   1  -1 29.5400 5.32558   2
 -11   1  -1 39.2723 6.01072   1
  11  -1   1 21.3520 4.62178   1
  11  -1   1 32.6163 2.43240   5
  11  -1   1 20.4854 4.68802   2
  11  -1   1 31.1911 2.51974   7
 -12   1  -1 1.16399 5.00691   2
 -12   1  -1 0.81281 1.33247   6
 -12   1  -1 -7.5798 4.93438   1
  12  -1   1 1.37299 5.03874   2
  12  -1   1 1.11613 1.14338   5
  12  -1   1 -7.8604 4.23411   1
  12  -1   1 -0.6674 1.36347   7
 -13   1  -1 1.93384 1.55603   6
 -13   1  -1 5.00917 6.93127   1
  13  -1   1 2.44378 1.37600   5
  13  -1   1 8.53182 6.90760   1
  13  -1   1 3.76407 1.69424   7
 -14   1  -1 7.47309 1.99348   6
  14  -1   1 1.68270 1.73036   7
  14   0  -1 20.8274 2.61472   7
 -14   0   1 19.0971 2.21735   6
  13   0  -1 0.26940 1.56541   7
  13   0  -1 2.04172 6.58016   1
 -13   0   1 10.0885 6.94169   1
 -13   0   1 0.41174 1.35657   6
 -13   0   1 -0.8588 6.72213   2
  12   0  -1 18.5766 2.16110   7
  12   0  -1 8.74695 4.64476   2
  12   0  -1 7.83567 5.09301   1
 -12   0   1 12.9434 5.57225   1
 -12   0   1 15.0590 1.93337   6
 -12   0   1 16.4086 5.52881   2
  11   0  -1 79.8429 7.47507   2
  11   0  -1 79.2743 3.41094   5
  11   0  -1 76.5441 8.07978   1
  11   0  -1 86.2149 3.88881   7
 -11   0   1 81.3866 7.97722   2
 -11   0   1 86.7923 8.91960   1
 -11   0   1 90.1108 3.66476   6
  10   0  -1 178.338 9.72055   1
  10   0  -1 171.960 5.38296   5
  10   0  -1 174.323 9.40133   2
  10   0  -1 174.153 5.64817   7
  10   0  -1 156.712 4.27916   8
 -10   0   1 170.868 9.70293   1
 -10   0   1 179.212 9.65028   2
 -10   0   1 179.204 5.52531   6
   9   0  -1 18.2093 3.50148   2
   9   0  -1 18.3557 0.85828   8
   9   0  -1 23.4510 2.08501   7
   9   0  -1 14.3428 3.32053   1
   9   0  -1 20.0122 1.74964   5
  -9   0   1 18.6696 3.64686   2
  -9   0   1 18.9218 3.88313   1
  -9   0   1 18.9791 1.81158   6
  -9   0   1 19.6209 1.63348   5
   8   0  -1 0.37032 0.86391   5
   8   0  -1 0.00254 1.06884   7
   8   0  -1 -0.5666 0.37504   8
   8   0  -1 0.31083 1.99439   1
   8   0  -1 1.21722 2.15016   2
  -8   0   1 -3.3738 2.19970   2
  -8   0   1 0.01809 0.93357   6
  -8   0   1 1.04969 0.80794   5
  -8   0   1 1.08021 2.51428   1
   7   0  -1 166.970 7.67241   1
   7   0  -1 173.431 4.91054   5
   7   0  -1 179.723 7.79752   2
   7   0  -1 165.959 4.36857   8
   7   0  -1 170.421 5.04976   7
  -7   0   1 160.681 7.71398   1
  -7   0   1 170.127 7.73669   2
  -7   0   1 162.559 4.85454   5
  -7   0   1 169.570 4.91691   6
   6   0  -1 32.2999 3.08767   2
   6   0  -1 32.0311 1.48440   5
   6   0  -1 34.3536 3.40470   1
   6   0  -1 30.9670 1.66204   7
   6   0  -1 30.6166 1.06322   8
  -6   0   1 36.7507 3.29684   2
  -6   0   1 31.5135 1.45843   5
  -6   0   1 26.3410 3.05022   1
  -6   0   1 35.1628 1.51524   6
   5   0  -1 110.522 5.04858   2
   5   0  -1 108.805 3.33178   7
   5   0  -1 99.2717 4.96277   1
   5   0  -1 111.332 3.18885   5
  -5   0   1 108.374 3.19249   6
  -5   0   1 111.697 5.22225   1
  -5   0   1 109.090 3.18143   5
  -5   0   1 113.175 5.10859   2
   4   0  -1 1544.42 39.4494   1
   4   0  -1 1512.85 39.2853   2
  -4   0   1 1504.89 39.3274   2
  -4   0   1 1534.23 39.4704   1
   3   0  -1 5.32515 1.01029   2
   3   0  -1 6.26325 1.07264   1
   3   0  -1 5.54499 0.49741   5
  -3   0   1 6.34344 0.49224   6
  -3   0   1 7.79402 0.51803   5
  -3   0   1 7.03657 1.13701   2
  -3   0   1 8.95992 1.21873   1
   2   0  -1 3444.58 102.321   3
   2   0  -1 3581.15 101.983   4
  -2   0   1 3457.63 102.401   3
  -2   0   1 3564.37 102.165   4
  -1   0  -1 61.8508 1.66732   5
  -1   0  -1 53.7488 2.12794   2
  -1   0  -1 65.9190 1.58057   8
   1   0   1 64.4107 2.22280   2
  -2   0  -1 3460.59 102.168   4
  -2   0  -1 3415.78 103.095   3
   2   0   1 3457.64 102.432   4
   2   0   1 3367.22 102.335   3
  -3   0  -1 58.3950 1.57210   8
  -3   0  -1 63.8523 3.10398   1
  -3   0  -1 65.2234 3.01770   2
  -3   0  -1 58.7030 1.81035   5
  -3   0  -1 57.6378 1.84326   6
   3   0   1 56.8822 1.80460   7
   3   0   1 59.3867 1.82102   5
   3   0   1 58.1040 1.91579   9
   3   0   1 60.5074 2.91452   2
   3   0   1 61.4874 3.04154   1
  -4   0  -1 49.7926 1.34847   8
  -4   0  -1 46.4189 1.65995   5
  -4   0  -1 49.5838 3.03867   2
  -4   0  -1 46.4456 3.02062   1
   4   0   1 48.0880 3.09925   1
   4   0   1 44.2200 1.67089   5
   4   0   1 52.1360 1.74804   7
   4   0   1 47.8745 1.83046   9
   4   0   1 49.3131 3.03446   2
  -5   0  -1 4.20252 0.63616   5
  -5   0  -1 6.76539 1.59083   2
  -5   0  -1 3.83324 1.45262   1
  -5   0  -1 4.53844 0.39125   8
   5   0   1 3.76525 0.63928   5
   5   0   1 5.28329 0.83081   9
   5   0   1 5.41160 1.75018   1
   5   0   1 4.23786 0.77070   7
   5   0   1 5.62350 1.50957   2
  -6   0  -1 26.3852 1.38872   5
  -6   0  -1 27.8431 3.19259   1
  -6   0  -1 25.3911 1.55350   6
  -6   0  -1 25.6650 2.98531   2
   6   0   1 26.9033 3.16572   1
   6   0   1 18.6101 2.70332   2
   6   0   1 22.9305 1.53906   9
   6   0   1 27.3234 1.48777   5
   6   0   1 27.9586 1.51989   7
  -7   0  -1 17.9494 1.44548   5
  -7   0  -1 15.7588 2.93523   1
  -7   0  -1 20.9973 3.24250   2
  -7   0  -1 18.3326 1.65498   6
   7   0   1 16.1134 1.58783   7
   7   0   1 20.1397 1.68801   9
   7   0   1 16.6922 2.96910   1
   7   0   1 15.9871 2.88335   2
   7   0   1 17.9181 1.47189   5
  -8   0  -1 6.90040 2.68069   1
  -8   0  -1 2.11662 0.92200   5
  -8   0  -1 2.22667 1.16158   6
  -8   0  -1 3.57545 2.66528   2
   8   0   1 2.84259 2.63814   2
   8   0   1 1.59945 0.32428   8
   8   0   1 2.03136 1.18029   7
   8   0   1 0.33918 2.29937   1
   8   0   1 1.96525 1.01040   5
  -9   0  -1 197.872 10.2238   1
  -9   0  -1 204.836 6.23452   6
  -9   0  -1 199.519 10.1045   2
   9   0   1 201.329 6.20821   7
   9   0   1 214.279 6.16330   5
   9   0   1 184.208 9.61312   2
   9   0   1 202.065 9.98397   1
 -10   0  -1 3.55247 3.31773   2
 -10   0  -1 3.50187 3.37222   1
 -10   0  -1 1.41027 1.27269   6
  10   0   1 4.28397 3.11034   2
  10   0   1 2.65595 1.31351   7
  10   0   1 1.26748 1.03533   5
  10   0   1 3.51483 3.08630   1
 -11   0  -1 3.57191 1.48204   6
 -11   0  -1 11.1386 4.47868   2
 -11   0  -1 6.43807 5.07417   1
  11   0   1 4.77032 3.88706   1
  11   0   1 6.12767 1.31641   5
  11   0   1 2.90058 3.99019   2
  11   0   1 7.62291 1.65273   7
 -12   0  -1 16.9496 5.96887   2
 -12   0  -1 16.1682 2.03566   6
 -12   0  -1 9.86728 6.62287   1
  12   0   1 17.1546 2.11910   7
  12   0   1 14.5757 5.47865   2
  12   0   1 18.9337 2.04755   5
  12   0   1 7.69097 5.88142   1
 -13   0  -1 8.76945 1.94433   6
 -13   0  -1 20.9916 8.58028   1
  13   0   1 14.8444 2.12234   7
  13   0   1 12.8917 1.74177   5
 -14   0  -1 5.69677 2.01419   6
  14   0   1 5.55640 1.95253   7
  14  -1  -1 4.10634 1.83654   7
 -14   1   1 1.97055 1.53930   6
  13  -1  -1 4.85846 5.96302   1
  13  -1  -1 3.09656 1.62352   7
 -13   1   1 3.89719 1.42824   6
 -13   1   1 10.7126 6.52527   1
  12  -1  -1 33.2549 5.71447   1
  12  -1  -1 29.1179 2.74882   7
  12  -1  -1 26.9396 5.16216   2
 -12   1   1 29.8668 6.22584   1
 -12   1   1 30.9152 2.36104   6
 -12   1   1 28.0903 5.70429   2
  11  -1  -1 7.28811 1.30385   5
  11  -1  -1 6.40359 3.28840   2
  11  -1  -1 5.78521 3.49853   1
  11  -1  -1 6.15921 1.49481   7
 -11   1   1 4.25518 3.88658   1
 -11   1   1 5.59256 3.76569   2
 -11   1   1 6.03035 1.35911   6
  10  -1  -1 83.6470 3.44682   7
  10  -1  -1 76.2449 6.53660   1
  10  -1  -1 82.6296 6.50367   2
  10  -1  -1 85.0635 3.31583   5
 -10   1   1 83.2774 7.09975   2
 -10   1   1 84.3427 3.27850   6
 -10   1   1 72.5841 6.57633   1
   9  -1  -1 1.34580 2.23718   2
   9  -1  -1 1.31955 1.00446   5
   9  -1  -1 2.01874 2.34464   1
   9  -1  -1 0.82970 1.16334   7
  -9   1   1 5.16807 1.11666   6
  -9   1   1 -1.2724 2.73416   2
  -9   1   1 6.26966 2.93671   1
  -9   1   1 2.06453 0.93746   5
   8  -1  -1 426.800 14.2270   2
   8  -1  -1 389.981 11.0081   9
   8  -1  -1 416.923 10.8582   7
   8  -1  -1 424.965 10.7935   5
   8  -1  -1 396.148 9.90574   8
   8  -1  -1 401.248 14.1520   1
  -8   1   1 394.160 10.7119   5
  -8   1   1 402.732 10.6731   6
  -8   1   1 414.157 14.4286   2
  -8   1   1 375.754 14.0684   1
   7  -1  -1 161.730 7.12098   2
   7  -1  -1 163.338 4.67786   5
   7  -1  -1 157.356 4.69616   7
   7  -1  -1 148.965 7.01260   1
   7  -1  -1 153.270 3.96721   8
   7  -1  -1 156.312 4.87900   9
  -7   1   1 160.418 4.64064   5
  -7   1   1 156.330 7.21404   2
  -7   1   1 154.692 4.54879   6
  -7   1   1 163.300 7.32019   1
   6  -1  -1 9.75918 1.96314   2
   6  -1  -1 9.36335 1.02259   5
   6  -1  -1 7.55400 0.43336   8
   6  -1  -1 7.95484 0.99932   9
   6  -1  -1 7.14543 1.73008   1
   6  -1  -1 8.00668 0.91999   7
  -6   1   1 8.95496 0.87941   5
  -6   1   1 8.45352 1.87024   2
  -6   1   1 8.88549 0.94932   6
  -6   1   1 8.41727 1.91578   1
   5  -1  -1 139.645 3.99981   7
   5  -1  -1 144.149 5.77038   1
   5  -1  -1 135.346 3.53622   8
   5  -1  -1 140.221 3.96125   5
   5  -1  -1 141.226 5.64498   2
  -5   1   1 135.751 3.94193   5
  -5   1   1 142.704 5.89698   1
  -5   1   1 138.644 3.88552   6
  -5   1   1 146.621 5.76033   2
   4  -1  -1 2.14271 0.89281   1
   4  -1  -1 0.82438 0.20941   8
   4  -1  -1 0.75580 0.79072   2
   4  -1  -1 0.63081 0.48520   7
   4  -1  -1 1.15937 0.43581   5
  -4   1   1 0.64751 0.99444   1
  -4   1   1 1.94469 0.90845   2
  -4   1   1 1.86035 0.44953   5
  -4   1   1 1.75552 0.42449   6
   3  -1  -1 738.940 19.8407   2
  -3   1   1 763.865 19.9671   1
  -3   1   1 775.981 19.9525   2
   2  -1  -1 1456.77 36.2523   2
  -2   1   1 1453.63 36.2582   2
  -1   1   1 259.008 6.52003   6
  -1   1   1 275.520 6.96418   1
   0   1   1 806.401 20.1204   2
  -1  -1  -1 771.254 19.2625   1
  -1  -1  -1 734.356 19.1368   2
   1   1   1 744.840 19.1543   2
   1   1   1 737.519 19.2105   1
  -2  -1  -1 128.478 3.35294   6
  -2  -1  -1 123.669 4.41363   2
  -2  -1  -1 123.076 3.26513   5
  -2  -1  -1 123.960 3.19288   8
  -2  -1  -1 129.275 4.52797   1
   2   1   1 118.424 3.26228   5
   2   1   1 127.229 4.54167   1
   2   1   1 119.590 4.37075   2
   2   1   1 123.201 3.30339   7
  -3  -1  -1 633.467 16.2670   6
  -3  -1  -1 665.462 18.1111   1
  -3  -1  -1 662.181 17.9942   2
  -3  -1  -1 635.669 16.0591   8
  -3  -1  -1 644.835 16.1948   5
   3   1   1 661.450 16.2545   7
   3   1   1 653.887 18.0919   1
   3   1   1 641.302 16.1970   5
   3   1   1 681.389 18.0247   2
  -4  -1  -1 138.229 3.97927   6
  -4  -1  -1 143.681 5.81720   2
  -4  -1  -1 136.572 3.85784   5
  -4  -1  -1 141.246 3.65113   8
  -4  -1  -1 149.145 5.97561   1
   4   1   1 137.722 3.86616   5
   4   1   1 135.127 3.94631   7
   4   1   1 134.189 5.78386   1
   4   1   1 142.207 5.75638   2
  -5  -1  -1 511.759 12.6106   8
  -5  -1  -1 512.099 13.0068   6
  -5  -1  -1 515.901 15.7389   1
  -5  -1  -1 509.563 12.8907   5
  -5  -1  -1 493.598 15.4847   2
   5   1   1 496.816 12.8849   5
   5   1   1 509.281 15.5280   2
   5   1   1 513.871 12.9889   7
   5   1   1 501.708 15.6752   1
  -6  -1  -1 91.3021 2.51903   8
  -6  -1  -1 86.4146 5.21703   2
  -6  -1  -1 86.7087 5.30255   1
  -6  -1  -1 88.2431 3.02563   6
  -6  -1  -1 87.2367 2.88491   5
   6   1   1 94.3046 5.37500   2
   6   1   1 87.5895 2.91098   5
   6   1   1 90.3572 5.43878   1
   6   1   1 90.6259 3.09313   7
  -7  -1  -1 27.3761 3.75366   1
  -7  -1  -1 31.6238 1.98354   6
  -7  -1  -1 29.6481 1.70405   5
  -7  -1  -1 39.1048 4.26911   2
   7   1   1 35.6743 1.83903   5
   7   1   1 32.3984 4.02734   2
   7   1   1 30.5767 2.07700   9
   7   1   1 33.2862 4.11584   1
   7   1   1 31.4986 1.98986   7
  -8  -1  -1 12.8349 1.50335   6
  -8  -1  -1 9.46117 3.12290   1
  -8  -1  -1 10.0770 1.15888   5
  -8  -1  -1 7.58470 2.92737   2
   8   1   1 14.1503 3.38104   1
   8   1   1 14.7116 1.59905   5
   8   1   1 17.3230 3.35174   2
   8   1   1 11.0123 1.49663   7
  -9  -1  -1 15.5061 1.69705   6
  -9  -1  -1 14.2626 3.89212   1
  -9  -1  -1 13.2044 3.62653   2
   9   1   1 12.1151 1.66287   7
   9   1   1 11.7008 1.31671   5
   9   1   1 16.1483 3.69343   2
   9   1   1 9.42289 3.29913   1
 -10  -1  -1 25.7766 4.71487   2
 -10  -1  -1 23.1855 2.15857   6
 -10  -1  -1 21.1414 4.76080   1
  10   1   1 24.8087 4.59432   2
  10   1   1 23.8882 1.96969   5
  10   1   1 20.8976 0.85205   8
  10   1   1 22.1516 2.30588   7
  10   1   1 21.9394 4.58263   1
 -11  -1  -1 21.3942 2.20176   6
 -11  -1  -1 18.7253 5.67385   2
 -11  -1  -1 19.6586 5.49619   1
  11   1   1 12.6819 4.78619   2
  11   1   1 18.0499 4.93893   1
  11   1   1 26.0347 2.58759   7
  11   1   1 24.4057 2.09724   5
 -12  -1  -1 8.01549 5.81385   2
 -12  -1  -1 3.41941 6.49914   1
 -12  -1  -1 5.77023 1.67668   6
  12   1   1 2.47654 5.50258   2
  12   1   1 7.61278 1.86019   7
  12   1   1 6.79926 1.36827   5
  12   1   1 13.4889 6.55411   1
 -13  -1  -1 46.6780 3.43826   6
  13   1   1 48.4160 2.88313   5
  13   1   1 46.2430 3.63611   7
  14  -2  -1 0.55994 1.66765   7
 -14   2   1 -0.0242 1.30929   6
  13  -2  -1 -3.0646 5.22026   1
  13  -2  -1 5.70784 1.61730   7
 -13   2   1 1.63195 1.36309   6
 -13   2   1 -0.1916 5.30666   1
  12  -2  -1 4.03316 1.48283   7
  12  -2  -1 5.63439 4.35367   1
  12  -2  -1 0.30978 3.75306   2
 -12   2   1 3.41979 4.19076   2
 -12   2   1 5.06947 4.80900   1
 -12   2   1 2.53958 1.31230   6
  11  -2  -1 -0.4860 3.12563   1
  11  -2  -1 0.16217 0.97570   5
  11  -2  -1 -0.0959 2.79816   2
  11  -2  -1 0.81682 1.24065   7
 -11   2   1 -2.3804 3.30286   2
 -11   2   1 -0.4339 1.00923   6
 -11   2   1 0.92046 3.33367   1
  10  -2  -1 1.67803 2.49675   2
  10  -2  -1 1.45640 1.18388   7
  10  -2  -1 1.08352 1.01845   5
  10  -2  -1 -1.7318 2.36381   1
 -10   2   1 -0.4853 2.60748   1
 -10   2   1 4.54064 2.73398   2
 -10   2   1 0.64498 0.97769   6
   9  -2  -1 3.28739 2.41267   2
   9  -2  -1 1.95724 1.12463   7
   9  -2  -1 2.72554 1.06699   5
   9  -2  -1 0.19186 1.98967   1
  -9   2   1 4.49477 1.12352   5
  -9   2   1 6.87189 2.72881   1
  -9   2   1 1.80788 1.01951   6
  -9   2   1 3.31778 2.51931   2
   8  -2  -1 112.861 4.08088   9
   8  -2  -1 118.548 6.29119   2
   8  -2  -1 118.736 6.39782   1
   8  -2  -1 129.080 4.03177   5
   8  -2  -1 127.072 4.05268   7
  -8   2   1 119.657 3.92591   5
  -8   2   1 130.334 6.94248   1
  -8   2   1 122.565 6.52079   2
  -8   2   1 122.713 3.82409   6
   7  -2  -1 0.15189 0.78181   9
   7  -2  -1 -0.6674 1.26045   2
   7  -2  -1 0.02347 0.74259   7
   7  -2  -1 -0.6603 1.22953   1
  -7   2   1 1.05820 0.68828   5
  -7   2   1 1.68721 1.61458   1
  -7   2   1 -1.0488 1.32475   2
  -7   2   1 0.88268 0.68849   6
   6  -2  -1 745.405 18.7890   7
   6  -2  -1 720.488 18.9153   9
   6  -2  -1 771.172 21.0981   2
   6  -2  -1 759.512 18.8197   5
  -6   2   1 763.224 21.2082   2
  -6   2   1 729.500 18.6299   6
  -6   2   1 734.408 21.1637   1
  -6   2   1 748.836 18.8064   5
   5  -2  -1 521.540 13.4224   7
   5  -2  -1 544.182 13.4771   5
   5  -2  -1 526.136 13.5457   9
   5  -2  -1 513.178 12.9548   8
   5  -2  -1 527.326 15.1294   2
  -5   2   1 547.239 15.4070   1
  -5   2   1 522.190 13.4441   5
  -5   2   1 545.248 15.3101   2
  -5   2   1 531.397 13.2966   6
   4  -2  -1 387.507 9.74598   7
   4  -2  -1 374.742 9.41036   8
   4  -2  -1 377.723 9.82187   9
   4  -2  -1 386.266 9.78710   5
   4  -2  -1 383.057 10.9855   2
  -4   2   1 379.951 9.77883   5
  -4   2   1 388.678 11.0912   2
  -4   2   1 383.882 9.62065   6
  -4   2   1 392.967 11.1481   1
   3  -2  -1 1796.90 44.6479   1
   3  -2  -1 1711.32 44.5546   2
  -3   2   1 1847.59 44.7336   1
  -3   2   1 1794.10 44.6519   2
   2  -2  -1 42.1100 1.32663   7
   2  -2  -1 44.6890 1.24017   8
   2  -2  -1 45.5956 1.72430   1
   2  -2  -1 44.3631 1.68264   2
   2  -2  -1 43.7377 1.34074   9
   2  -2  -1 43.4556 1.22471   6
  -2   2   1 45.8693 1.34982   9
  -2   2   1 50.3164 1.80113   1
  -2   2   1 45.9046 1.74845   2
  -2   2   1 44.2331 1.38703   5
   1  -2  -1 2429.04 66.2893   4
   1  -2  -1 2553.28 66.5263   4
  -1   2   1 2527.83 67.0829   4
  -1   2   1 2528.53 67.0637   4
   0  -2  -1 1534.50 37.8241   1
   0   2   1 1529.93 37.8424   1
   0   2   1 1512.95 37.7999   2
  -1  -2  -1 898.761 23.1492   1
   1   2   1 915.627 23.2018   1
   1   2   1 881.609 23.0717   2
  -2  -2  -1 11.2368 0.71102   6
  -2  -2  -1 12.2362 1.46869   1
  -2  -2  -1 11.3078 0.58129   5
  -2  -2  -1 11.0137 0.59862   8
  -2  -2  -1 9.10838 1.26117   2
   2   2   1 11.5262 1.41808   2
   2   2   1 10.1157 0.68049   7
   2   2   1 12.1499 0.59320   5
   2   2   1 12.7664 1.49812   1
  -3  -2  -1 57.0262 1.86988   6
  -3  -2  -1 52.4159 1.67363   5
  -3  -2  -1 54.3667 1.64436   8
  -3  -2  -1 57.1593 3.18355   2
  -3  -2  -1 53.9134 3.23589   1
   3   2   1 49.4764 3.06116   2
   3   2   1 49.0341 1.79404   7
   3   2   1 54.2293 3.24174   1
   3   2   1 51.0268 1.67969   5
  -4  -2  -1 146.145 3.99844   5
  -4  -2  -1 147.796 3.90374   8
  -4  -2  -1 134.481 5.98825   2
  -4  -2  -1 148.868 6.28368   1
  -4  -2  -1 144.110 4.18398   6
   4   2   1 140.557 6.19425   1
   4   2   1 145.961 4.00680   5
   4   2   1 142.736 6.10217   2
   4   2   1 151.103 4.19245   7
  -5  -2  -1 10.8276 0.79424   8
  -5  -2  -1 6.58886 1.92968   2
  -5  -2  -1 12.8306 2.27563   1
  -5  -2  -1 11.3497 1.13270   6
  -5  -2  -1 10.1398 0.92775   5
   5   2   1 10.9584 2.23682   1
   5   2   1 10.7808 1.05530   7
   5   2   1 10.6683 2.12535   2
   5   2   1 10.7600 0.98101   5
  -6  -2  -1 595.025 18.0005   2
  -6  -2  -1 545.785 14.2841   5
  -6  -2  -1 554.460 14.0582   8
  -6  -2  -1 561.414 14.5347   6
  -6  -2  -1 582.914 18.0851   1
   6   2   1 553.653 17.7168   2
   6   2   1 552.070 14.3018   5
   6   2   1 556.644 17.9813   1
   6   2   1 557.610 14.5133   7
  -7  -2  -1 519.841 13.4399   5
  -7  -2  -1 533.256 17.6141   2
  -7  -2  -1 524.992 13.7116   6
  -7  -2  -1 525.284 13.1084   8
  -7  -2  -1 531.186 17.7124   1
   7   2   1 487.540 17.4622   1
   7   2   1 517.408 13.6835   7
   7   2   1 523.872 17.5261   2
  -8  -2  -1 7.94955 3.26037   1
  -8  -2  -1 10.8295 1.11277   5
  -8  -2  -1 17.4818 3.61109   2
  -8  -2  -1 11.5195 1.46680   6
   8   2   1 13.1660 1.62387   7
   8   2   1 13.2567 3.55055   2
   8   2   1 13.4466 1.44634   5
   8   2   1 16.2645 3.84128   1
  -9  -2  -1 29.4884 4.87605   1
  -9  -2  -1 29.2885 4.70246   2
  -9  -2  -1 28.7003 2.28510   6
   9   2   1 28.3785 1.90043   5
   9   2   1 26.5546 4.56908   1
   9   2   1 25.4730 4.29784   2
   9   2   1 33.8030 2.32246   7
 -10  -2  -1 12.1204 4.49466   1
 -10  -2  -1 2.18729 3.93280   2
 -10  -2  -1 7.34256 1.51428   6
  10   2   1 1.96777 3.76061   1
  10   2   1 6.81798 3.78390   2
  10   2   1 7.81262 0.79602   8
  10   2   1 6.78739 1.65603   7
  10   2   1 7.31563 1.22187   5
 -11  -2  -1 1.13359 5.11370   1
 -11  -2  -1 3.33584 1.56049   6
 -11  -2  -1 3.43402 4.81682   2
  11   2   1 4.89068 5.05155   1
  11   2   1 2.95478 1.59492   7
  11   2   1 2.78062 1.08094   5
  11   2   1 -1.2706 4.63860   2
 -12  -2  -1 9.98695 7.10536   1
 -12  -2  -1 6.20973 7.19715   2
 -12  -2  -1 2.15203 1.56535   6
  12   2   1 6.72143 6.92691   1
  12   2   1 3.57522 1.69758   7
  12   2   1 3.91047 1.15549   5
  12   2   1 4.81050 6.36699   2
 -13  -2  -1 1.23170 1.68978   6
  13   2   1 -0.4820 1.09174   5
  13   2   1 -1.4438 1.65197   7
  15  -3  -1 1.69428 1.80724   7
  14  -3  -1 1.52643 1.63753   7
 -14   3   1 2.86538 1.42857   6
  13  -3  -1 0.83532 1.44550   7
  13  -3  -1 1.47693 4.97593   1
 -13   3   1 -1.5756 1.22634   6
 -13   3   1 -0.5147 5.11298   1
  12  -3  -1 65.9972 3.33741   7
  12  -3  -1 55.3207 6.76262   1
  12  -3  -1 82.6252 7.89894   2
 -12   3   1 71.9141 7.57153   1
 -12   3   1 59.7441 2.96763   6
 -12   3   1 60.7793 7.48377   2
  11  -3  -1 29.2936 2.30440   5
  11  -3  -1 33.8381 4.54673   2
  11  -3  -1 31.9080 2.36393   7
 -11   3   1 29.9231 2.09701   6
 -11   3   1 21.4514 4.62572   2
 -11   3   1 24.5334 4.83203   1
  10  -3  -1 2.57783 2.33794   2
  10  -3  -1 -0.2694 1.01520   5
  10  -3  -1 4.56295 1.22804   7
 -10   3   1 2.18370 2.47391   2
 -10   3   1 2.77999 2.84765   1
 -10   3   1 1.93759 1.04934   6
   9  -3  -1 197.743 6.03034   5
   9  -3  -1 206.127 8.93801   2
   9  -3  -1 199.955 5.98318   7
  -9   3   1 202.620 9.16115   1
  -9   3   1 192.415 5.75799   6
  -9   3   1 202.870 9.10267   2
   8  -3  -1 -0.2167 0.79646   9
   8  -3  -1 -0.1145 0.81074   5
   8  -3  -1 1.00730 0.86650   7
   8  -3  -1 -0.2619 1.62341   2
  -8   3   1 -0.9432 1.58283   1
  -8   3   1 -0.1921 0.70808   5
  -8   3   1 0.99420 1.90798   2
  -8   3   1 0.68610 0.82902   6
   7  -3  -1 282.173 10.1173   1
   7  -3  -1 289.337 7.99890   5
   7  -3  -1 299.452 7.96888   7
   7  -3  -1 290.204 8.13983   9
   7  -3  -1 307.114 10.2180   2
  -7   3   1 306.447 10.4937   1
  -7   3   1 298.019 7.78855   6
  -7   3   1 277.104 7.95990   5
  -7   3   1 305.229 10.4349   2
   6  -3  -1 47.9123 3.21318   2
   6  -3  -1 46.3079 3.21833   1
   6  -3  -1 47.1080 1.85489   7
   6  -3  -1 41.5374 1.88708   9
   6  -3  -1 41.7951 1.86179   5
  -6   3   1 43.5639 3.07541   2
  -6   3   1 43.8121 3.13630   1
  -6   3   1 47.3456 1.71127   6
  -6   3   1 40.6163 1.82128   5
   5  -3  -1 528.509 14.0178   7
   5  -3  -1 554.531 14.1325   5
   5  -3  -1 577.863 15.6821   1
   5  -3  -1 565.327 15.5457   2
   5  -3  -1 540.972 14.1549   9
   5  -3  -1 543.821 13.6220   8
  -5   3   1 551.092 13.9103   6
  -5   3   1 559.231 14.1357   5
  -5   3   1 577.408 15.7948   1
  -5   3   1 571.357 15.7002   2
   4  -3  -1 302.869 8.67522   1
   4  -3  -1 283.448 7.32356   8
   4  -3  -1 287.691 7.59016   7
   4  -3  -1 291.130 7.68806   9
   4  -3  -1 298.582 8.61983   2
   4  -3  -1 299.326 7.69490   5
  -4   3   1 289.962 7.66986   5
  -4   3   1 308.113 8.75992   2
  -4   3   1 298.950 7.48046   6
  -4   3   1 289.505 8.71085   1
  -4   3   1 302.619 7.71210   9
   3  -3  -1 297.351 8.01040   2
   3  -3  -1 302.298 8.05479   1
   3  -3  -1 285.570 7.30750   8
   3  -3  -1 294.058 7.46695   7
  -3   3   1 292.056 7.52864   5
  -3   3   1 293.446 8.10142   2
  -3   3   1 285.333 7.49816   9
  -3   3   1 298.716 8.15639   1
   2  -3  -1 1306.56 31.8838   1
  -2   3   1 1283.27 31.9896   2
  -2   3   1 1300.51 32.0195   1
  -1   3   1 2865.13 70.1221   1
   0  -3  -1 851.126 21.3044   1
   0  -3  -1 818.133 21.2140   2
   0   3   1 817.652 21.2564   2
   0   3   1 854.034 21.3565   1
  -1  -3  -1 207.589 6.50013   1
  -1  -3  -1 208.301 5.21696   5
  -1  -3  -1 201.346 5.35463   6
  -1  -3  -1 205.761 5.32307   8
   1   3   1 200.731 6.39637   2
   1   3   1 206.050 5.21726   5
   1   3   1 211.128 6.53581   1
  -2  -3  -1 114.134 2.95776   5
  -2  -3  -1 117.755 4.55161   2
  -2  -3  -1 106.625 3.03282   8
  -2  -3  -1 110.679 4.54146   1
  -2  -3  -1 103.156 3.12970   6
   2   3   1 109.831 2.95354   5
   2   3   1 109.786 4.62929   1
   2   3   1 105.092 3.11585   7
   2   3   1 113.910 4.52695   2
  -3  -3  -1 110.903 3.06204   5
  -3  -3  -1 107.263 5.00847   1
  -3  -3  -1 109.287 3.12772   8
  -3  -3  -1 107.573 4.91513   2
  -3  -3  -1 107.138 3.29937   6
   3   3   1 115.569 5.16216   1
   3   3   1 113.708 3.30183   7
   3   3   1 112.505 5.01010   2
   3   3   1 111.350 3.07469   5
  -4  -3  -1 609.049 18.3075   1
  -4  -3  -1 604.154 15.6773   6
  -4  -3  -1 655.861 18.4397   2
  -4  -3  -1 617.309 15.4156   5
  -4  -3  -1 613.363 15.4257   8
   4   3   1 593.902 15.4090   5
   4   3   1 642.418 18.4261   2
   4   3   1 619.698 15.6512   7
   4   3   1 600.112 18.2999   1
  -5  -3  -1 74.6479 2.76531   6
  -5  -3  -1 75.6559 2.44049   5
  -5  -3  -1 74.3956 4.76930   2
  -5  -3  -1 81.8104 2.43134   8
  -5  -3  -1 71.8000 4.84701   1
   5   3   1 78.2261 4.85154   2
   5   3   1 74.0181 5.06212   1
   5   3   1 74.1291 2.74895   7
   5   3   1 76.6470 2.46837   5
  -6  -3  -1 102.508 6.17133   2
  -6  -3  -1 106.858 3.11706   8
  -6  -3  -1 99.7157 3.18742   5
  -6  -3  -1 100.811 6.22169   1
  -6  -3  -1 108.560 3.59206   6
   6   3   1 103.609 3.56144   7
   6   3   1 104.445 6.31609   1
   6   3   1 99.7833 6.04824   2
   6   3   1 101.132 3.21773   5
  -7  -3  -1 25.0186 3.73973   2
  -7  -3  -1 25.2352 3.85845   1
  -7  -3  -1 21.5736 1.29160   8
  -7  -3  -1 21.9958 1.41419   5
  -7  -3  -1 20.2634 1.86066   6
   7   3   1 18.5689 3.59294   1
   7   3   1 19.6869 3.50369   2
   7   3   1 18.1169 1.87404   7
   7   3   1 23.7269 1.53406   5
  -8  -3  -1 1.77789 0.75710   5
  -8  -3  -1 1.77251 2.70699   2
  -8  -3  -1 1.19954 3.04246   1
  -8  -3  -1 2.08210 1.15960   6
   8   3   1 1.35497 0.78722   5
   8   3   1 3.28401 2.86236   1
   8   3   1 -1.4488 1.17804   7
   8   3   1 0.64214 2.65544   2
  -9  -3  -1 0.76542 0.83370   5
  -9  -3  -1 3.78599 3.43138   2
  -9  -3  -1 0.27267 1.14395   6
  -9  -3  -1 1.21657 3.66740   1
   9   3   1 -0.6324 1.26284   7
   9   3   1 -1.5068 3.08561   1
   9   3   1 -2.3369 2.98058   2
   9   3   1 0.68253 0.77630   5
 -10  -3  -1 -0.0743 1.27246   6
 -10  -3  -1 2.83609 4.58578   2
 -10  -3  -1 -0.6981 4.35294   1
  10   3   1 0.07809 1.45744   7
  10   3   1 0.64502 4.05880   1
  10   3   1 -0.2051 0.83034   5
  10   3   1 3.06834 3.96009   2
 -11  -3  -1 9.26516 1.79256   6
 -11  -3  -1 12.2515 6.16485   2
 -11  -3  -1 9.34585 6.03211   1
  11   3   1 2.67770 5.71172   2
  11   3   1 7.08887 0.76132   8
  11   3   1 5.80679 1.17555   5
  11   3   1 11.7010 6.00573   1
  11   3   1 7.25248 1.85042   7
 -12  -3  -1 8.39763 7.38746   2
 -12  -3  -1 -0.7478 1.61080   6
 -12  -3  -1 -2.1690 7.55724   1
  12   3   1 3.27694 7.63340   2
  12   3   1 -1.2819 1.77534   7
  12   3   1 -0.7201 7.11401   1
  12   3   1 0.35389 1.01275   5
 -13  -3  -1 2.12139 1.80801   6
  13   3   1 1.74363 1.95029   7
  15  -4  -1 5.10693 1.94117   7
 -15   4   1 4.60334 1.63209   6
  14  -4  -1 2.90023 1.66227   7
 -14   4   1 1.32372 1.39456   6
  13  -4  -1 38.8248 2.91301   7
  13  -4  -1 32.2823 5.65655   1
 -13   4   1 35.3584 2.51393   6
 -13   4   1 30.6417 6.88123   1
  12  -4  -1 0.04432 3.23404   2
  12  -4  -1 5.15169 3.61767   1
  12  -4  -1 0.89249 1.32519   7
 -12   4   1 -0.7017 3.70652   2
 -12   4   1 2.38340 1.19588   6
 -12   4   1 3.99599 4.29196   1
  11  -4  -1 59.4690 5.96570   2
  11  -4  -1 57.5137 2.84368   7
  11  -4  -1 55.2672 5.93532   1
 -11   4   1 52.8880 6.59431   1
 -11   4   1 58.2160 2.68567   6
 -11   4   1 48.4389 5.67298   2
  10  -4  -1 4.20490 2.59141   2
  10  -4  -1 4.96810 1.19695   7
  10  -4  -1 4.53770 2.49782   1
  10  -4  -1 4.91252 1.19877   5
 -10   4   1 5.24962 1.11075   6
 -10   4   1 0.15196 2.24363   2
 -10   4   1 4.33074 2.90882   1
   9  -4  -1 -1.5321 1.80902   2
   9  -4  -1 0.15508 0.92519   7
   9  -4  -1 1.37610 1.92452   1
   9  -4  -1 0.73895 0.94566   5
  -9   4   1 2.30058 2.07085   1
  -9   4   1 0.50032 0.84276   6
  -9   4   1 -1.1887 1.82244   2
   8  -4  -1 33.3662 1.85329   7
   8  -4  -1 35.6193 2.03451   9
   8  -4  -1 34.2450 1.91486   5
   8  -4  -1 40.2977 3.68030   1
   8  -4  -1 29.9230 3.36221   2
  -8   4   1 35.8832 1.74779   6
  -8   4   1 36.5693 3.72790   2
  -8   4   1 31.6541 1.81217   5
  -8   4   1 40.2255 3.88035   1
   7  -4  -1 64.4186 2.47739   5
   7  -4  -1 65.3371 3.86094   2
   7  -4  -1 61.0366 2.35490   7
   7  -4  -1 63.6944 3.94898   1
   7  -4  -1 62.7709 2.49310   9
  -7   4   1 67.3436 4.19163   1
  -7   4   1 63.5948 2.23861   6
  -7   4   1 64.0014 3.95354   2
  -7   4   1 61.0710 2.41369   5
   6  -4  -1 -0.5103 0.55913   7
   6  -4  -1 1.25270 1.12350   2
   6  -4  -1 0.68659 0.65369   5
   6  -4  -1 0.45487 0.17670   8
   6  -4  -1 -0.4426 0.59621   9
   6  -4  -1 2.13520 1.17388   1
  -6   4   1 -0.1527 0.85778   2
  -6   4   1 -0.8450 0.55377   5
  -6   4   1 0.11335 0.50260   6
  -6   4   1 0.06440 1.10772   1
   5  -4  -1 477.520 12.2475   9
   5  -4  -1 461.391 11.7648   8
   5  -4  -1 470.045 12.1164   7
   5  -4  -1 483.867 13.3750   1
   5  -4  -1 480.207 13.2975   2
   5  -4  -1 459.657 12.2220   5
  -5   4   1 463.632 12.2426   9
  -5   4   1 477.682 12.2450   5
  -5   4   1 483.294 11.9884   6
  -5   4   1 497.390 13.6207   1
  -5   4   1 493.802 13.5334   2
   4  -4  -1 266.574 7.16512   7
   4  -4  -1 286.304 7.89633   1
   4  -4  -1 275.952 6.95333   8
   4  -4  -1 283.884 7.84668   2
  -4   4   1 270.394 7.27207   5
  -4   4   1 266.387 7.24446   9
  -4   4   1 285.052 8.04924   2
  -4   4   1 278.834 8.08651   1
   3  -4  -1 82.6891 2.49494   2
   3  -4  -1 86.3754 2.54535   1
   3  -4  -1 79.1878 2.26975   8
   3  -4  -1 79.9328 2.27682   6
   3  -4  -1 82.7187 2.40785   7
  -3   4   1 85.1743 2.48881   5
  -3   4   1 80.7936 2.43118   9
  -3   4   1 80.7924 2.75774   1
  -3   4   1 80.4097 2.71373   2
   2  -4  -1 1.90136 0.31796   6
   2  -4  -1 1.98689 0.39562   7
   2  -4  -1 2.36682 0.37664   8
  -2   4   1 1.84946 0.37380   5
  -2   4   1 2.05821 0.37371   2
   1  -4  -1 1092.77 26.9748   1
   1  -4  -1 1091.46 26.9496   2
  -1   4   1 1085.11 27.0904   2
  -1   4   1 1071.79 27.1166   1
   0  -4  -1 51.0462 1.62720   8
   0  -4  -1 51.8730 1.64559   7
   0  -4  -1 48.9323 2.26685   1
   0  -4  -1 51.0797 2.27779   2
   0  -4  -1 48.9592 1.48357   5
   0  -4  -1 47.2354 1.58191   6
   0   4   1 52.4821 2.37042   1
   0   4   1 50.1951 1.49472   5
   0   4   1 51.6259 2.30145   2
  -1  -4  -1 141.384 5.11017   1
  -1  -4  -1 140.865 3.85101   8
  -1  -4  -1 142.187 3.89410   6
  -1  -4  -1 136.946 3.67257   5
   1   4   1 140.790 3.68613   5
   1   4   1 141.970 5.13964   1
   1   4   1 142.889 5.06217   2
  -2  -4  -1 103.238 4.54980   1
  -2  -4  -1 88.9505 4.26183   2
  -2  -4  -1 103.744 2.77605   5
  -2  -4  -1 101.070 3.04355   6
  -2  -4  -1 104.702 2.96182   8
   2   4   1 100.731 4.57113   1
   2   4   1 103.914 3.05721   7
   2   4   1 98.7725 2.76581   5
   2   4   1 100.343 4.44821   2
  -3  -4  -1 267.323 6.97371   8
  -3  -4  -1 256.544 9.10926   2
  -3  -4  -1 279.497 9.42090   1
  -3  -4  -1 270.929 6.81884   5
  -3  -4  -1 272.254 7.15442   6
   3   4   1 260.137 9.13919   2
   3   4   1 258.463 6.80860   5
   3   4   1 263.663 9.32509   1
   3   4   1 258.605 7.09191   7
  -4  -4  -1 120.422 3.56142   8
  -4  -4  -1 125.561 5.92706   2
  -4  -4  -1 122.421 3.81595   6
  -4  -4  -1 120.776 3.44360   5
  -4  -4  -1 125.768 6.16427   1
   4   4   1 112.456 5.88079   1
   4   4   1 127.055 3.47317   5
   4   4   1 134.431 6.12972   2
   4   4   1 119.177 3.77059   7
  -5  -4  -1 2.26315 1.86873   1
  -5  -4  -1 4.54272 2.00636   2
  -5  -4  -1 2.61510 0.87897   6
  -5  -4  -1 2.07318 0.66737   8
  -5  -4  -1 2.61938 0.54958   5
   5   4   1 3.00893 0.62100   5
   5   4   1 3.87559 2.04345   1
   5   4   1 3.48590 1.90634   2
   5   4   1 3.93122 0.96765   7
  -6  -4  -1 8.81945 0.92487   8
  -6  -4  -1 10.0836 1.03937   5
  -6  -4  -1 9.52132 2.84923   1
  -6  -4  -1 8.45820 1.22663   6
  -6  -4  -1 11.6719 2.78460   2
   6   4   1 9.81065 1.30351   7
   6   4   1 7.24271 2.72707   1
   6   4   1 5.95542 2.40265   2
   6   4   1 10.9967 1.12289   5
  -7  -4  -1 6.66713 2.97956   1
  -7  -4  -1 5.09626 0.78238   5
  -7  -4  -1 6.34351 2.77713   2
  -7  -4  -1 4.62699 1.21117   6
  -7  -4  -1 5.86117 0.84780   8
   7   4   1 4.87436 0.80801   5
   7   4   1 5.16362 3.08357   1
   7   4   1 2.02679 1.21491   7
   7   4   1 3.35313 2.51516   2
  -8  -4  -1 34.3955 4.86286   2
  -8  -4  -1 37.1563 1.84732   5
  -8  -4  -1 42.7045 2.46768   6
  -8  -4  -1 45.3552 5.69350   1
   8   4   1 36.4376 5.04201   2
   8   4   1 39.2462 2.57086   7
   8   4   1 45.4914 5.66874   1
   8   4   1 39.4981 1.94371   5
  -9  -4  -1 29.1518 2.30291   6
  -9  -4  -1 22.9457 4.97405   1
  -9  -4  -1 22.3157 1.54703   5
  -9  -4  -1 18.1417 4.60260   2
   9   4   1 26.9664 5.50080   1
   9   4   1 24.1510 1.72106   5
   9   4   1 20.5203 4.47155   2
 -10  -4  -1 114.561 11.0367   1
 -10  -4  -1 109.898 9.82985   2
 -10  -4  -1 121.842 4.74019   6
  10   4   1 123.985 4.95515   7
  10   4   1 116.544 4.04470   5
  10   4   1 110.700 9.66450   1
  10   4   1 115.822 9.61818   2
 -11  -4  -1 10.7697 2.05168   6
 -11  -4  -1 3.97103 6.53045   1
 -11  -4  -1 0.29790 6.23954   2
  11   4   1 10.8013 6.04589   2
  11   4   1 10.9887 2.12145   7
  11   4   1 9.86913 1.28124   5
  11   4   1 6.79298 6.46332   1
 -12  -4  -1 6.60512 8.56943   1
 -12  -4  -1 11.5522 8.92839   2
  12   4   1 7.67208 8.40830   1
  15  -5  -1 2.38153 1.73930   7
 -15   5   1 1.87215 1.50211   6
  14  -5  -1 15.9080 2.14879   7
 -14   5   1 11.8655 1.75752   6
  13  -5  -1 2.98506 4.54189   1
 -13   5   1 0.71656 5.16114   1
  12  -5  -1 22.7328 4.64221   1
  12  -5  -1 25.1832 4.33737   2
  12  -5  -1 27.2485 2.48663   7
 -12   5   1 31.3754 5.27624   1
 -12   5   1 27.7372 2.17472   6
 -12   5   1 22.7644 5.20031   2
  11  -5  -1 2.92428 2.70179   1
  11  -5  -1 2.08432 1.19311   7
  11  -5  -1 2.07868 2.69607   2
 -11   5   1 -0.2818 3.02451   1
 -11   5   1 3.30097 1.14952   6
 -11   5   1 -4.8995 2.93570   2
  10  -5  -1 11.0561 2.74204   2
  10  -5  -1 6.49834 2.53918   1
  10  -5  -1 7.74743 1.33418   7
 -10   5   1 4.56629 2.78828   2
 -10   5   1 5.65009 2.74160   1
 -10   5   1 7.83817 1.17379   6
   9  -5  -1 51.9074 2.56799   5
   9  -5  -1 49.4145 4.13221   2
   9  -5  -1 49.3208 4.26784   1
   9  -5  -1 50.1510 2.33835   7
  -9   5   1 49.3759 2.20280   6
  -9   5   1 52.2786 4.64678   2
  -9   5   1 56.3875 4.84654   1
   8  -5  -1 12.0075 2.20367   1
   8  -5  -1 17.2929 1.60966   9
   8  -5  -1 12.7460 1.33842   7
   8  -5  -1 15.4032 2.33993   2
   8  -5  -1 19.6602 1.71868   5
  -8   5   1 17.7322 2.64043   2
  -8   5   1 14.8248 1.34742   6
  -8   5   1 15.2819 2.54716   1
  -8   5   1 16.8525 1.54253   5
   7  -5  -1 -0.7936 0.66682   5
   7  -5  -1 0.11854 1.15500   2
   7  -5  -1 0.64350 1.15147   1
   7  -5  -1 0.23744 0.18080   8
   7  -5  -1 -0.3466 0.62686   7
   7  -5  -1 -0.7409 0.63425   9
  -7   5   1 0.41561 0.58597   6
  -7   5   1 0.29562 0.65256   5
  -7   5   1 -0.1830 1.30120   2
  -7   5   1 0.43590 1.34670   1
   6  -5  -1 6.85203 1.33396   1
   6  -5  -1 5.36940 1.24491   2
   6  -5  -1 6.10029 0.86694   5
   6  -5  -1 7.47712 0.83394   7
   6  -5  -1 6.98949 0.48065   8
  -6   5   1 6.26249 1.44597   2
  -6   5   1 8.29981 1.59235   1
  -6   5   1 7.57811 0.91799   5
  -6   5   1 7.49374 0.83229   6
  -6   5   1 6.32045 0.94492   9
   5  -5  -1 189.359 5.36332   7
   5  -5  -1 190.050 5.08299   8
   5  -5  -1 198.094 6.15066   1
   5  -5  -1 204.118 6.13221   2
  -5   5   1 199.267 5.53491   9
  -5   5   1 206.274 6.44973   2
  -5   5   1 194.844 5.50061   5
  -5   5   1 203.870 6.48951   1
   4  -5  -1 221.503 5.96691   1
   4  -5  -1 209.514 5.76557   7
   4  -5  -1 214.927 5.60699   8
   4  -5  -1 213.104 5.65208   6
   4  -5  -1 211.149 5.89646   2
  -4   5   1 218.614 5.89720   5
  -4   5   1 215.708 6.31519   2
  -4   5   1 235.664 6.45838   1
  -4   5   1 215.888 5.86721   9
   3  -5  -1 20.2157 0.96775   8
   3  -5  -1 22.4254 0.94933   6
   3  -5  -1 22.6343 1.09517   7
  -3   5   1 22.1161 1.08318   5
  -3   5   1 23.2505 1.12766   1
  -3   5   1 20.4397 1.07519   2
   2  -5  -1 233.220 6.07210   8
   2  -5  -1 231.995 6.10445   7
   2  -5  -1 232.926 6.03499   6
  -2   5   1 235.078 6.09782   5
  -2   5   1 236.888 6.18057   2
  -2   5   1 229.226 6.18449   1
   1  -5  -1 1592.16 38.5694   2
   1  -5  -1 1532.39 38.5800   1
  -1   5   1 1587.80 38.8268   1
  -1   5   1 1510.28 38.7240   2
   0  -5  -1 51.5654 1.79581   8
   0  -5  -1 55.5604 2.58809   1
   0  -5  -1 54.8541 1.80769   6
   0  -5  -1 51.4490 2.50972   2
   0   5   1 51.9112 1.62218   5
   0   5   1 51.8217 2.55748   2
   0   5   1 55.3219 2.72547   1
  -1  -5  -1 232.356 5.98493   5
  -1  -5  -1 233.212 7.66890   1
  -1  -5  -1 235.906 6.22884   8
  -1  -5  -1 229.679 6.25016   6
  -1  -5  -1 231.761 7.57392   2
   1   5   1 239.084 7.66141   2
   1   5   1 235.497 7.75504   1
   1   5   1 239.346 6.00556   5
  -2  -5  -1 656.428 16.9012   6
  -2  -5  -1 666.541 16.8134   8
  -2  -5  -1 694.583 19.0573   1
  -2  -5  -1 662.191 16.5652   5
   2   5   1 663.160 16.8890   7
   2   5   1 660.548 16.5672   5
   2   5   1 691.433 19.1397   1
   2   5   1 663.160 18.8786   2
  -3  -5  -1 5.01340 1.59642   1
  -3  -5  -1 5.05146 0.74586   8
  -3  -5  -1 4.86287 0.51186   5
  -3  -5  -1 9.65057 1.89839   2
  -3  -5  -1 4.32213 0.81034   6
   3   5   1 2.66517 1.62026   2
   3   5   1 4.46145 0.83796   7
   3   5   1 7.00932 1.90910   1
   3   5   1 5.48918 0.54794   5
  -4  -5  -1 56.6042 2.10760   8
  -4  -5  -1 57.7761 4.47373   1
  -4  -5  -1 55.6880 2.27898   6
  -4  -5  -1 54.0057 1.84246   5
  -4  -5  -1 58.0368 4.14713   2
   4   5   1 58.3751 4.17613   2
   4   5   1 55.9886 1.86106   5
   4   5   1 55.5320 4.36747   1
   4   5   1 54.9193 2.32360   7
  -5  -5  -1 223.319 6.30591   8
  -5  -5  -1 230.645 6.65193   6
  -5  -5  -1 228.343 9.47814   2
  -5  -5  -1 225.189 6.11463   5
  -5  -5  -1 232.570 9.74102   1
   5   5   1 237.066 6.65116   7
   5   5   1 237.205 9.94716   1
   5   5   1 230.125 6.12799   5
   5   5   1 224.906 9.50095   2
  -6  -5  -1 164.409 5.18407   6
  -6  -5  -1 164.738 4.60776   5
  -6  -5  -1 164.278 4.77684   8
  -6  -5  -1 166.413 8.55534   1
  -6  -5  -1 159.900 8.16870   2
   6   5   1 162.485 4.61495   5
   6   5   1 168.014 5.18057   7
   6   5   1 154.151 8.39346   1
   6   5   1 150.954 8.19643   2
  -7  -5  -1 3.19696 1.20384   6
  -7  -5  -1 3.64492 2.64051   2
  -7  -5  -1 0.04783 3.07383   1
  -7  -5  -1 3.65032 0.90153   8
  -7  -5  -1 3.17093 0.68314   5
   7   5   1 2.62632 2.64303   2
   7   5   1 1.52472 1.24855   7
   7   5   1 3.26637 0.76448   5
   7   5   1 1.65357 2.78262   1
  -8  -5  -1 -0.0995 3.26503   1
  -8  -5  -1 0.94421 0.86764   8
  -8  -5  -1 1.37185 3.22969   2
  -8  -5  -1 2.26164 0.70325   5
  -8  -5  -1 0.25511 1.20172   6
   8   5   1 -0.4723 3.39252   1
   8   5   1 1.70029 0.72924   5
   8   5   1 2.78363 1.46719   7
   8   5   1 1.56720 3.24207   2
  -9  -5  -1 3.11046 0.81297   5
  -9  -5  -1 4.77355 4.49172   1
  -9  -5  -1 5.09996 1.52769   6
  -9  -5  -1 1.93970 4.03767   2
   9   5   1 0.47147 3.85485   2
   9   5   1 4.59139 0.94828   5
   9   5   1 2.79777 1.62634   7
   9   5   1 -0.4295 4.03874   1
 -10  -5  -1 3.74555 6.05403   2
 -10  -5  -1 -1.9120 5.45379   1
 -10  -5  -1 -0.4886 1.47067   6
  10   5   1 -1.2270 1.57839   7
  10   5   1 5.46703 5.90206   1
  10   5   1 0.21206 0.82237   5
  10   5   1 -0.5904 4.85077   2
 -11  -5  -1 1.52866 7.00132   2
 -11  -5  -1 -0.6285 7.23996   1
 -11  -5  -1 0.75598 1.64510   6
  11   5   1 4.28487 6.76580   2
  11   5   1 0.40779 0.87618   5
  11   5   1 -9.0711 6.60134   1
  11   5   1 2.53038 1.87051   7
 -12  -5  -1 -0.5044 1.76151   6
  12   5   1 -0.9716 1.88666   7
  15  -6  -1 6.46835 1.90321   7
 -15   6   1 9.35257 1.64599   6
  14  -6  -1 9.44781 1.97096   7
 -14   6   1 12.6528 1.76468   6
  13  -6  -1 9.87765 4.39572   1
  13  -6  -1 6.40935 1.62793   7
 -13   6   1 6.24878 1.44117   6
 -13   6   1 2.45222 5.05750   1
  12  -6  -1 2.07379 1.34510   7
  12  -6  -1 3.49265 3.47740   1
  12  -6  -1 1.85166 3.63823   2
 -12   6   1 -1.1872 3.73111   1
 -12   6   1 3.37751 1.22166   6
 -12   6   1 3.13665 3.92877   2
  11  -6  -1 12.1217 3.07912   2
  11  -6  -1 10.4424 3.10527   1
  11  -6  -1 14.4431 1.62747   7
 -11   6   1 9.64527 3.54332   1
 -11   6   1 13.0554 3.54651   2
 -11   6   1 14.9821 1.51750   6
  10  -6  -1 3.54597 1.17226   7
  10  -6  -1 3.21984 2.20236   2
  10  -6  -1 3.40744 2.23702   1
 -10   6   1 5.84068 1.13556   6
 -10   6   1 2.91087 2.72192   1
 -10   6   1 5.04086 2.44591   2
   9  -6  -1 18.7093 2.74876   1
   9  -6  -1 19.0363 2.65355   2
   9  -6  -1 17.9410 1.67051   7
  -9   6   1 18.7971 3.01240   1
  -9   6   1 18.8434 1.54421   6
  -9   6   1 25.1048 3.17280   2
   8  -6  -1 511.034 13.7119   7
   8  -6  -1 520.448 15.5316   2
   8  -6  -1 523.267 15.6358   1
  -8   6   1 555.330 16.2230   2
  -8   6   1 537.069 16.2218   1
  -8   6   1 524.526 13.5452   6
   7  -6  -1 164.294 4.42307   8
   7  -6  -1 171.093 6.24532   1
   7  -6  -1 178.469 5.02125   7
   7  -6  -1 167.483 6.14370   2
  -7   6   1 169.691 4.81388   6
  -7   6   1 173.454 6.62047   2
  -7   6   1 172.870 5.16374   5
  -7   6   1 179.091 6.76570   1
   6  -6  -1 1.74036 0.86195   2
   6  -6  -1 1.72467 0.65726   7
   6  -6  -1 1.30887 0.35834   8
   6  -6  -1 1.96061 0.89515   1
  -6   6   1 1.47764 0.66867   5
  -6   6   1 0.62171 0.98114   1
  -6   6   1 0.99966 0.73172   9
   5  -6  -1 10.3819 0.97101   7
   5  -6  -1 10.2294 1.01643   1
   5  -6  -1 8.44656 0.68646   8
   5  -6  -1 11.2165 0.98336   2
  -5   6   1 11.5317 1.46663   1
  -5   6   1 11.3210 1.26985   2
  -5   6   1 10.1040 1.09316   9
  -5   6   1 9.39429 1.03107   5
   4  -6  -1 167.400 4.56268   6
   4  -6  -1 166.930 4.68141   7
   4  -6  -1 165.618 4.54297   8
  -4   6   1 173.461 4.91397   2
  -4   6   1 171.597 4.77287   9
  -4   6   1 163.601 4.75342   5
  -4   6   1 179.201 4.95996   1
   3  -6  -1 10.3688 0.78486   8
   3  -6  -1 9.98071 0.77018   6
   3  -6  -1 9.25598 0.87446   7
  -3   6   1 11.6588 0.69236   2
  -3   6   1 10.2163 0.68691   2
  -3   6   1 9.86130 0.86075   5
   2  -6  -1 13.2491 0.89087   8
   2  -6  -1 12.6001 0.91103   7
   2  -6  -1 11.7518 0.83924   6
  -2   6   1 11.7551 0.83594   5
  -2   6   1 12.5057 0.86587   5
  -2   6   1 12.1538 1.00203   1
  -2   6   1 13.8089 0.98691   2
   1  -6  -1 58.9947 2.03685   8
   1  -6  -1 55.7551 1.95833   6
   1  -6  -1 61.7828 2.37086   2
   1  -6  -1 62.6651 2.05346   7
   1  -6  -1 60.4990 2.39814   1
  -1   6   1 62.9413 2.62550   2
  -1   6   1 57.1161 1.87845   5
  -1   6   1 65.8925 2.71189   1
   0  -6  -1 293.730 7.75382   8
   0  -6  -1 303.594 8.76537   2
   0  -6  -1 298.381 7.75068   6
   0  -6  -1 296.171 8.82531   1
   0   6   1 285.660 7.51020   5
   0   6   1 300.249 9.04446   1
   0   6   1 287.262 8.86709   2
  -1  -6  -1 309.987 7.87992   5
  -1  -6  -1 296.659 8.18296   6
  -1  -6  -1 316.593 9.71812   2
  -1  -6  -1 320.652 9.87142   1
  -1  -6  -1 310.994 8.17955   8
   1   6   1 315.024 7.89372   5
   1   6   1 322.405 10.0501   1
   1   6   1 296.411 9.74097   2
  -2  -6  -1 6.62378 0.86045   6
  -2  -6  -1 5.13326 1.43629   2
  -2  -6  -1 4.32834 0.75531   8
  -2  -6  -1 4.35365 1.52457   1
   2   6   1 4.40428 1.43137   2
   2   6   1 2.75286 1.57755   1
   2   6   1 4.58437 0.48849   5
   2   6   1 4.38588 0.81708   7
  -3  -6  -1 93.5423 3.05423   8
  -3  -6  -1 100.443 3.26221   6
  -3  -6  -1 76.1169 5.57028   2
  -3  -6  -1 94.4831 2.70518   5
  -3  -6  -1 92.4250 5.15063   1
   3   6   1 98.5422 5.54843   1
   3   6   1 93.9928 5.05964   2
   3   6   1 96.7540 3.23040   7
   3   6   1 95.7126 2.71612   5
  -4  -6  -1 0.36563 0.39650   5
  -4  -6  -1 0.07939 0.80841   6
  -4  -6  -1 -1.9305 1.43089   2
  -4  -6  -1 1.07883 1.99952   1
  -4  -6  -1 -0.0311 0.68962   8
   4   6   1 1.51028 1.90762   1
   4   6   1 -0.2936 0.83356   7
   4   6   1 -0.8026 1.43128   2
   4   6   1 -0.2240 0.41447   5
  -5  -6  -1 7.55426 2.36487   2
  -5  -6  -1 3.38810 2.36165   1
  -5  -6  -1 7.39313 1.01849   8
  -5  -6  -1 4.56107 1.09262   6
  -5  -6  -1 6.98273 0.68073   5
   5   6   1 8.17706 2.88868   1
   5   6   1 6.08247 2.35558   2
   5   6   1 5.57358 1.20179   7
   5   6   1 6.29879 0.68995   5
  -6  -6  -1 10.4477 3.06129   1
  -6  -6  -1 9.28546 1.12528   8
  -6  -6  -1 9.66381 0.97722   5
  -6  -6  -1 8.78790 1.35972   6
  -6  -6  -1 6.75972 2.69423   2
   6   6   1 6.02168 2.70437   2
   6   6   1 7.03914 1.39647   7
   6   6   1 7.17038 2.96224   1
   6   6   1 9.16428 1.02424   5
  -7  -6  -1 27.4572 4.35836   2
  -7  -6  -1 30.1867 4.66365   1
  -7  -6  -1 28.8172 1.87617   8
  -7  -6  -1 31.8984 1.54540   5
  -7  -6  -1 28.9386 2.24893   6
   7   6   1 32.5254 1.60626   5
   7   6   1 28.5905 4.52473   2
   7   6   1 38.0626 5.52067   1
   7   6   1 30.8756 2.37300   7
  -8  -6  -1 4.61926 1.03613   8
  -8  -6  -1 4.39314 1.43833   6
  -8  -6  -1 4.73085 3.95435   2
  -8  -6  -1 11.2846 4.12577   1
  -8  -6  -1 2.97216 0.70308   5
   8   6   1 2.50284 3.48804   2
   8   6   1 2.13937 4.17501   1
   8   6   1 3.68712 1.51942   7
   8   6   1 3.24666 0.77363   5
  -9  -6  -1 42.1167 6.81001   1
  -9  -6  -1 37.0024 1.90622   5
  -9  -6  -1 43.6606 2.87377   6
  -9  -6  -1 40.2285 6.71979   2
   9   6   1 40.5393 7.09781   1
   9   6   1 42.4485 3.10227   7
   9   6   1 42.4733 6.43088   2
   9   6   1 39.4892 1.96323   5
 -10  -6  -1 0.14107 1.58900   6
 -10  -6  -1 0.38946 6.05483   2
 -10  -6  -1 -5.7674 6.11369   1
  10   6   1 1.28129 0.79418   5
  10   6   1 7.17954 6.92209   1
  10   6   1 7.68881 6.71863   2
  10   6   1 -0.2199 1.80522   7
 -11  -6  -1 22.5071 2.63638   6
  11   6   1 15.6910 8.74094   1
  11   6   1 8.09865 8.18448   2
  11   6   1 25.1815 2.84884   7
  15  -7  -1 14.2936 2.13879   7
 -15   7   1 13.2384 1.79581   6
  14  -7  -1 11.1500 2.01448   7
 -14   7   1 9.57960 1.61955   6
  13  -7  -1 1.98178 4.13278   1
  13  -7  -1 0.39038 1.36177   7
 -13   7   1 2.12751 1.24228   6
 -13   7   1 8.41527 4.88924   1
  12  -7  -1 13.2452 1.74156   7
  12  -7  -1 10.0475 3.55446   1
 -12   7   1 11.3447 4.15710   1
 -12   7   1 15.2895 1.60075   6
  11  -7  -1 46.7202 5.00698   1
  11  -7  -1 45.1473 2.69729   7
  11  -7  -1 40.4133 4.82289   2
 -11   7   1 45.6793 5.07035   2
 -11   7   1 50.0796 2.42146   6
 -11   7   1 43.0369 5.05139   1
  10  -7  -1 11.0833 2.57047   2
  10  -7  -1 10.8732 2.59144   1
  10  -7  -1 12.6181 1.49615   7
 -10   7   1 11.4738 1.28107   6
 -10   7   1 12.0023 3.14781   1
 -10   7   1 11.3990 2.99888   2
   9  -7  -1 64.8878 4.04417   2
   9  -7  -1 55.5786 4.06893   1
   9  -7  -1 61.9210 2.64956   7
  -9   7   1 61.5540 4.77699   1
  -9   7   1 62.0776 4.48714   2
  -9   7   1 60.6260 2.47171   6
   8  -7  -1 95.1503 2.74551   8
   8  -7  -1 104.986 4.66997   1
   8  -7  -1 101.461 3.47483   7
   8  -7  -1 107.395 4.62488   2
  -8   7   1 102.094 5.15295   2
  -8   7   1 100.475 3.28227   6
  -8   7   1 108.895 5.40190   1
   7  -7  -1 3.84375 1.07771   2
   7  -7  -1 4.10595 0.89731   7
   7  -7  -1 2.52216 0.43952   8
   7  -7  -1 3.49033 1.07031   1
  -7   7   1 2.96759 0.99200   9
  -7   7   1 5.88754 1.49411   1
  -7   7   1 3.14293 0.84572   5
  -7   7   1 3.06952 1.37488   2
   6  -7  -1 258.300 7.09151   7
   6  -7  -1 248.211 6.75393   8
   6  -7  -1 259.668 6.98597   2
   6  -7  -1 267.956 6.99459   1
  -6   7   1 258.715 7.24763   9
  -6   7   1 258.590 7.24921   5
  -6   7   1 265.455 8.11500   1
  -6   7   1 271.113 8.00307   2
   5  -7  -1 21.5588 1.05614   8
   5  -7  -1 18.0153 1.18877   7
   5  -7  -1 18.5298 1.08510   6
  -5   7   1 20.6511 1.28412   5
  -5   7   1 18.6713 1.47831   1
  -5   7   1 17.9609 1.42379   2
  -5   7   1 20.8987 1.34705   9
   4  -7  -1 2.68175 0.56365   8
   4  -7  -1 2.59199 0.56263   6
   4  -7  -1 2.14865 0.65572   7
  -4   7   1 2.67579 0.62119   5
  -4   7   1 2.35708 0.43604   2
   3  -7  -1 130.055 3.66570   6
   3  -7  -1 127.330 3.72925   7
   3  -7  -1 128.048 3.69629   8
  -3   7   1 126.375 3.44934   2
  -3   7   1 128.561 3.73678   5
  -3   7   1 128.230 3.46150   2
   2  -7  -1 301.841 7.77863   6
   2  -7  -1 299.791 7.82332   8
   2  -7  -1 287.905 7.79825   7
  -2   7   1 295.553 7.73606   5
  -2   7   1 300.863 7.73831   5
  -2   7   1 293.079 8.13875   1
  -2   7   1 297.003 8.11541   2
   1  -7  -1 8.14742 0.81897   6
   1  -7  -1 7.37896 0.94949   2
   1  -7  -1 8.33829 0.85625   7
   1  -7  -1 8.62355 1.05093   1
   1  -7  -1 7.43565 0.82269   8
  -1   7   1 5.95617 1.10943   1
  -1   7   1 9.10955 0.72465   5
  -1   7   1 8.22678 1.17454   2
   0  -7  -1 1.80211 0.64940   8
   0  -7  -1 1.59126 0.94147   1
   0  -7  -1 1.79101 0.60856   6
   0  -7  -1 1.36028 0.96355   2
   0   7   1 1.54735 0.38724   5
   0   7   1 1.01618 0.97571   1
   0   7   1 0.16937 0.86308   2
  -1  -7  -1 252.289 7.05617   6
  -1  -7  -1 260.210 7.05152   8
  -1  -7  -1 263.892 8.62035   2
  -1  -7  -1 252.692 8.69618   1
   1   7   1 254.083 6.66333   5
   1   7   1 264.076 9.00827   1
   1   7   1 268.403 8.88196   2
  -2  -7  -1 180.549 4.87600   5
  -2  -7  -1 189.105 5.35067   8
  -2  -7  -1 191.133 7.52919   1
  -2  -7  -1 176.731 7.22159   2
  -2  -7  -1 179.716 5.39287   6
   2   7   1 185.105 5.39841   7
   2   7   1 183.573 4.88776   5
   2   7   1 188.028 7.41098   2
   2   7   1 203.108 7.86266   1
  -3  -7  -1 60.6535 2.52670   6
  -3  -7  -1 51.5661 4.96760   2
  -3  -7  -1 61.0442 2.44505   8
  -3  -7  -1 60.3046 1.87521   5
  -3  -7  -1 59.3768 4.52566   1
   3   7   1 59.1136 2.50537   7
   3   7   1 54.6351 4.45069   2
   3   7   1 58.1327 1.88640   5
   3   7   1 51.6630 4.59578   1
  -4  -7  -1 95.3239 3.35443   8
  -4  -7  -1 94.2426 3.51317   6
  -4  -7  -1 102.730 5.88789   2
  -4  -7  -1 97.1992 2.85455   5
  -4  -7  -1 101.614 6.25971   1
   4   7   1 96.5370 3.52228   7
   4   7   1 98.2262 6.16155   1
   4   7   1 100.713 2.88450   5
   4   7   1 105.170 6.10334   2
  -5  -7  -1 25.6989 3.84019   2
  -5  -7  -1 25.0857 1.90368   6
  -5  -7  -1 23.6850 1.69053   8
  -5  -7  -1 25.8559 3.74614   1
  -5  -7  -1 22.2219 1.13909   5
   5   7   1 21.6299 1.18323   5
   5   7   1 21.9510 1.94071   7
   5   7   1 19.7560 3.64216   1
  -6  -7  -1 -2.4022 2.56089   2
  -6  -7  -1 2.82329 1.22156   6
  -6  -7  -1 0.65052 0.50020   5
  -6  -7  -1 2.01979 0.95176   8
  -6  -7  -1 4.01742 3.09305   1
   6   7   1 5.91258 2.96921   2
   6   7   1 2.87026 3.26834   1
   6   7   1 1.32785 0.55756   5
   6   7   1 0.95075 1.22889   7
  -7  -7  -1 1.63457 3.53766   1
  -7  -7  -1 2.27025 0.58687   5
  -7  -7  -1 1.74433 0.98685   8
  -7  -7  -1 3.43819 1.35378   6
  -7  -7  -1 1.25381 3.32619   2
   7   7   1 -2.4255 3.12114   2
   7   7   1 3.21691 0.68614   5
   7   7   1 0.86803 3.35684   1
   7   7   1 3.80836 1.49533   7
  -8  -7  -1 28.8071 1.50900   5
  -8  -7  -1 32.2690 2.07769   8
  -8  -7  -1 26.5300 2.48844   6
  -8  -7  -1 33.2345 5.54978   2
  -8  -7  -1 17.8110 5.07540   1
   8   7   1 33.0877 5.49368   2
   8   7   1 30.5861 2.85066   7
   8   7   1 33.7637 5.87404   1
   8   7   1 31.3645 1.59254   5
  -9  -7  -1 0.38920 1.51891   6
  -9  -7  -1 0.71214 5.58319   1
  -9  -7  -1 1.62902 6.07477   2
   9   7   1 4.11603 5.40252   1
   9   7   1 1.47845 5.04443   2
   9   7   1 1.65585 0.70210   5
   9   7   1 0.13695 1.63166   7
 -10  -7  -1 21.1836 2.59820   6
 -10  -7  -1 15.0128 7.73916   2
  10   7   1 14.9082 2.45518   7
  10   7   1 21.0160 1.50800   5
  10   7   1 26.3966 7.92654   1
  10   7   1 19.0116 7.13102   2
 -11  -7  -1 6.81326 2.11715   6
  11   7   1 7.02231 2.36417   7
  15  -8  -1 1.28934 1.57161   7
  14  -8  -1 -0.6001 1.50383   7
 -14   8   1 1.68360 1.33133   6
  13  -8  -1 1.05896 4.23867   1
  13  -8  -1 -1.1112 1.28402   7
 -13   8   1 -0.2455 1.16409   6
 -13   8   1 2.40566 4.96792   1
  12  -8  -1 -1.1781 1.20588   7
  12  -8  -1 1.57289 3.08779   1
 -12   8   1 -1.2555 3.64843   1
 -12   8   1 -0.1857 1.07548   6
  11  -8  -1 3.28969 2.55563   1
  11  -8  -1 0.53929 1.14410   7
  11  -8  -1 1.02036 2.20609   2
 -11   8   1 4.87104 2.91983   2
 -11   8   1 3.71439 3.12164   1
 -11   8   1 3.29982 1.15192   6
  10  -8  -1 143.376 6.24476   2
  10  -8  -1 139.509 6.44903   1
  10  -8  -1 152.641 4.87936   7
 -10   8   1 136.597 7.33364   1
 -10   8   1 147.981 7.35026   2
 -10   8   1 139.985 4.51252   6
   9  -8  -1 27.6321 2.71174   2
   9  -8  -1 27.6108 1.91017   7
   9  -8  -1 21.4272 2.44697   1
  -9   8   1 28.7075 3.60437   1
  -9   8   1 27.9047 3.13462   2
  -9   8   1 25.8296 1.68942   6
   8  -8  -1 288.886 8.16304   1
   8  -8  -1 265.768 8.00533   2
   8  -8  -1 276.402 7.61309   7
   8  -8  -1 258.741 6.94774   8
  -8   8   1 267.319 7.35692   6
  -8   8   1 274.745 9.17052   2
  -8   8   1 272.364 7.86717   9
  -8   8   1 258.917 9.25027   1
   7  -8  -1 95.6367 3.32443   7
   7  -8  -1 94.5396 2.85750   8
  -7   8   1 101.993 4.26661   2
  -7   8   1 96.2477 4.35603   1
  -7   8   1 99.5221 3.52007   9
  -7   8   1 91.7162 3.84951   5
   6  -8  -1 309.209 8.30187   8
   6  -8  -1 329.447 8.61755   7
  -6   8   1 330.205 9.06724   2
  -6   8   1 316.597 8.74819   5
  -6   8   1 292.201 8.68511   9
  -6   8   1 341.501 9.19511   1
   5  -8  -1 54.2082 2.02598   6
   5  -8  -1 52.9693 2.16153   7
   5  -8  -1 53.9273 1.99439   8
  -5   8   1 55.9602 1.91848   2
  -5   8   1 55.6680 2.30282   9
  -5   8   1 52.0456 2.19146   5
  -5   8   1 57.7483 1.98632   1
   4  -8  -1 469.830 12.0405   6
   4  -8  -1 469.182 12.1461   7
   4  -8  -1 473.894 12.0674   8
  -4   8   1 468.128 12.1874   5
   3  -8  -1 24.5097 1.36991   8
   3  -8  -1 24.6459 1.31908   6
   3  -8  -1 25.4370 1.41880   7
  -3   8   1 26.6161 1.40445   5
  -3   8   1 27.9452 1.40366   5
  -3   8   1 26.7936 1.12294   2
  -3   8   1 25.9899 1.12058   2
   2  -8  -1 93.1290 3.03371   7
   2  -8  -1 95.6420 3.05499   8
   2  -8  -1 92.8142 2.97286   6
  -2   8   1 95.5835 2.91364   5
  -2   8   1 89.2357 3.43338   1
  -2   8   1 96.4200 3.43044   2
  -2   8   1 96.7989 2.91998   5
   1  -8  -1 56.7984 2.15035   6
   1  -8  -1 58.4022 2.61921   1
   1  -8  -1 58.6504 2.23383   8
   1  -8  -1 60.1489 2.60239   2
  -1   8   1 56.7105 3.06987   1
  -1   8   1 57.0218 1.96003   5
  -1   8   1 63.6060 3.05851   2
   0  -8  -1 69.8572 3.55529   1
   0  -8  -1 70.4445 2.51245   6
   0  -8  -1 68.6048 3.45522   2
   0  -8  -1 67.1040 2.50597   8
   0   8   1 69.2324 3.63387   2
   0   8   1 70.5644 3.82357   1
   0   8   1 68.0387 2.14782   5
  -1  -8  -1 32.3530 2.85635   2
  -1  -8  -1 35.4125 1.80946   8
  -1  -8  -1 39.4046 3.19291   1
  -1  -8  -1 39.3665 1.87549   6
   1   8   1 36.4900 3.33934   1
   1   8   1 36.0181 1.36473   5
   1   8   1 38.9271 3.17496   2
  -2  -8  -1 839.587 23.5423   2
  -2  -8  -1 827.159 21.1675   8
  -2  -8  -1 820.562 21.2505   6
  -2  -8  -1 864.302 23.9396   1
   2   8   1 826.025 23.8794   2
   2   8   1 836.274 24.1743   1
   2   8   1 840.432 20.6480   5
   2   8   1 819.414 21.2133   7
  -3  -8  -1 130.887 4.31579   6
  -3  -8  -1 126.389 3.54521   5
  -3  -8  -1 132.665 4.21491   8
  -3  -8  -1 134.776 6.85658   1
  -3  -8  -1 119.990 6.53119   2
   3   8   1 133.152 4.30667   7
   3   8   1 129.820 7.11598   1
   3   8   1 124.969 6.57181   2
   3   8   1 126.999 3.56374   5
  -4  -8  -1 129.496 3.63603   5
  -4  -8  -1 134.516 4.30311   8
  -4  -8  -1 134.522 7.23865   1
  -4  -8  -1 131.571 4.53471   6
   4   8   1 130.751 4.49007   7
   4   8   1 128.111 7.13379   2
   4   8   1 124.339 7.35943   1
   4   8   1 136.152 3.67416   5
  -5  -8  -1 7.81831 1.23163   8
  -5  -8  -1 9.27955 1.42602   6
  -5  -8  -1 6.59241 3.12190   2
  -5  -8  -1 7.70385 0.78472   5
  -5  -8  -1 6.36705 2.91219   1
   5   8   1 8.64703 0.86945   5
   5   8   1 6.66060 2.96721   2
   5   8   1 7.83901 3.18748   1
   5   8   1 7.86747 1.44040   7
  -6  -8  -1 66.3425 6.80751   2
  -6  -8  -1 60.9641 6.45891   1
  -6  -8  -1 66.4207 3.20074   6
  -6  -8  -1 62.3544 2.08406   5
  -6  -8  -1 61.7289 2.84716   8
   6   8   1 61.7355 6.38571   2
   6   8   1 62.8594 3.23554   7
   6   8   1 49.7852 6.35505   1
   6   8   1 61.8176 2.11216   5
  -7  -8  -1 41.0890 1.64180   5
  -7  -8  -1 39.9654 2.80158   6
  -7  -8  -1 31.0271 5.73083   2
  -7  -8  -1 44.8128 5.96881   1
  -7  -8  -1 39.1490 2.44480   8
   7   8   1 50.0762 6.29456   2
   7   8   1 39.8355 1.66602   5
   7   8   1 43.4880 6.32837   1
   7   8   1 41.6609 2.92974   7
  -8  -8  -1 -2.2623 5.38850   1
  -8  -8  -1 -3.7298 5.14484   2
  -8  -8  -1 0.42961 1.17427   8
  -8  -8  -1 1.00355 0.55247   5
  -8  -8  -1 0.22551 1.38566   6
   8   8   1 1.40547 1.62595   7
   8   8   1 1.66688 4.56976   2
   8   8   1 0.74597 0.56808   5
   8   8   1 -2.8823 4.75316   1
  -9  -8  -1 72.2931 3.94579   6
  -9  -8  -1 59.1849 8.39527   2
   9   8   1 61.6660 8.48526   2
   9   8   1 63.4803 2.31033   5
   9   8   1 63.4165 4.04504   7
 -10  -8  -1 -1.5455 1.71152   6
  10   8   1 -0.6366 1.96505   7
  14  -9  -1 1.78640 5.61689   1
  14  -9  -1 1.94191 1.57017   7
 -14   9   1 1.22171 1.26721   6
  13  -9  -1 0.97079 1.38129   7
  13  -9  -1 -2.6248 3.84386   1
 -13   9   1 -0.1076 4.58640   1
 -13   9   1 1.15271 1.24761   6
  12  -9  -1 48.2589 2.91328   7
  12  -9  -1 47.1158 5.35332   1
 -12   9   1 49.9729 2.60459   6
 -12   9   1 45.0788 5.52436   1
  11  -9  -1 -0.4042 1.12683   7
  11  -9  -1 -0.8305 2.12552   1
  11  -9  -1 0.28593 2.01587   2
 -11   9   1 1.20742 2.76772   2
 -11   9   1 1.79949 2.96155   1
 -11   9   1 -0.6480 1.03515   6
  10  -9  -1 34.4578 3.18571   1
  10  -9  -1 39.6859 3.07198   2
  10  -9  -1 38.7517 2.40252   7
 -10   9   1 34.6089 4.43754   1
 -10   9   1 35.6115 2.07153   6
 -10   9   1 33.5122 4.07772   2
   9  -9  -1 46.7673 2.46612   7
   9  -9  -1 48.3169 2.27181   2
   9  -9  -1 47.3828 1.60608   8
  -9   9   1 49.2309 2.24033   6
  -9   9   1 47.2636 4.05211   1
  -9   9   1 50.2036 3.86792   2
   8  -9  -1 103.913 3.20542   8
   8  -9  -1 107.830 3.76799   7
  -8   9   1 115.467 5.08409   1
  -8   9   1 113.312 4.06564   9
  -8   9   1 115.702 4.86163   2
   7  -9  -1 5.42463 0.76504   8
   7  -9  -1 4.60010 1.03353   7
  -7   9   1 2.30410 1.18757   1
  -7   9   1 2.76850 1.07325   9
  -7   9   1 3.73540 1.14180   2
   6  -9  -1 104.372 3.36936   6
   6  -9  -1 105.664 3.55211   7
   6  -9  -1 103.648 3.30555   8
  -6   9   1 101.104 3.63571   5
  -6   9   1 108.352 3.32371   1
  -6   9   1 113.220 3.74765   9
  -6   9   1 113.026 3.27416   2
   5  -9  -1 58.4085 2.24869   6
   5  -9  -1 56.5819 2.24447   8
   5  -9  -1 57.1966 2.41875   7
  -5   9   1 63.9067 2.55440   9
  -5   9   1 57.9748 2.42344   5
   4  -9  -1 15.4713 1.34241   7
   4  -9  -1 17.1323 1.39603   8
   4  -9  -1 13.8362 1.24440   6
  -4   9   1 13.5510 1.30795   5
   3  -9  -1 384.892 10.0716   7
   3  -9  -1 375.425 10.0291   8
   3  -9  -1 382.353 9.99820   6
  -3   9   1 384.024 9.97369   5
  -3   9   1 372.255 9.95231   5
  -3   9   1 379.169 9.80196   2
   2  -9  -1 559.200 14.7834   6
   2  -9  -1 587.954 14.8514   7
   2  -9  -1 574.592 14.8459   8
  -2   9   1 594.619 15.4671   2
  -2   9   1 578.020 14.6306   5
  -2   9   1 573.226 14.6452   5
  -2   9   1 567.788 15.4319   1
   1  -9  -1 17.0355 1.68130   1
   1  -9  -1 18.5369 1.45023   8
   1  -9  -1 17.2935 1.30608   6
   1  -9  -1 18.7094 1.70611   2
  -1   9   1 14.2348 1.06906   5
  -1   9   1 16.0619 1.97007   1
  -1   9   1 16.9737 1.08322   5
  -1   9   1 14.8708 1.85517   2
   0  -9  -1 9.94051 1.69346   1
   0  -9  -1 11.6253 1.22442   8
   0  -9  -1 12.2673 1.71712   2
   0   9   1 10.0129 1.94366   1
   0   9   1 11.7884 0.91331   5
   0   9   1 9.03238 1.86489   2
  -1  -9  -1 -0.3368 0.82958   8
  -1  -9  -1 3.09007 1.57826   2
  -1  -9  -1 2.50118 0.89636   6
  -1  -9  -1 -0.3150 1.42946   1
   1   9   1 1.60550 0.46907   5
   1   9   1 2.65260 1.61288   2
   1   9   1 1.00715 1.65868   1
  -2  -9  -1 6.81441 2.22539   1
  -2  -9  -1 12.1810 1.35944   6
  -2  -9  -1 6.85073 1.19361   8
  -2  -9  -1 5.18472 2.01876   2
   2   9   1 9.36844 1.34693   7
   2   9   1 13.6362 2.60632   2
   2   9   1 11.2141 2.47646   1
   2   9   1 8.25641 0.80210   5
  -3  -9  -1 78.0165 3.10019   8
  -3  -9  -1 70.7585 5.46673   1
  -3  -9  -1 74.1356 5.26852   2
  -3  -9  -1 80.1686 3.24127   6
   3   9   1 76.7699 2.32721   5
   3   9   1 88.5693 6.08769   1
   3   9   1 71.1712 5.22209   2
   3   9   1 77.9334 3.26480   7
  -4  -9  -1 -1.0820 1.08360   6
  -4  -9  -1 -0.2247 0.38292   5
  -4  -9  -1 0.06436 2.42123   2
  -4  -9  -1 -1.5249 2.53143   1
  -4  -9  -1 -0.0841 1.02241   8
   4   9   1 3.63358 2.68936   1
   4   9   1 0.33083 0.43774   5
   4   9   1 1.97374 1.20003   7
   4   9   1 -0.8291 2.02504   2
  -5  -9  -1 95.6726 3.82151   6
  -5  -9  -1 88.0036 3.49169   8
  -5  -9  -1 83.2291 2.57960   5
  -5  -9  -1 86.2341 6.74513   1
   5   9   1 87.2309 7.15607   1
   5   9   1 87.6069 6.80753   2
   5   9   1 86.6370 2.59837   5
   5   9   1 93.3020 3.90548   7
  -6  -9  -1 43.1247 5.68249   2
  -6  -9  -1 52.8028 2.85753   8
  -6  -9  -1 53.6064 3.17334   6
  -6  -9  -1 49.4445 1.74365   5
   6   9   1 61.7345 3.32098   7
   6   9   1 43.6658 5.69943   2
   6   9   1 52.9860 1.78696   5
   6   9   1 47.8305 6.09470   1
  -7  -9  -1 1.02623 1.21261   8
  -7  -9  -1 0.43046 0.42461   5
  -7  -9  -1 6.00180 5.14785   1
  -7  -9  -1 2.44759 1.52432   6
  -7  -9  -1 4.53725 4.36024   2
   7   9   1 0.94117 0.48704   5
   7   9   1 -2.1747 4.85708   1
   7   9   1 0.48238 1.53385   7
   7   9   1 5.15517 4.22313   2
  -8  -9  -1 -4.2330 5.42225   2
  -8  -9  -1 5.13722 1.79416   6
   8   9   1 2.91974 1.88152   7
   8   9   1 10.4877 5.49554   2
  -9  -9  -1 -1.6728 1.66285   6
   9   9   1 1.04308 1.95921   7
  14 -10  -1 4.78225 1.66467   7
 -14  10   1 4.04594 1.39136   6
  13 -10  -1 10.6925 3.30331   1
  13 -10  -1 14.8522 1.92539   7
 -13  10   1 3.46991 5.00923   1
 -13  10   1 13.3203 1.62647   6
  12 -10  -1 1.11206 1.28159   7
  12 -10  -1 0.55981 2.02369   1
 -12  10   1 6.49769 3.77029   1
 -12  10   1 1.56962 1.17702   6
  11 -10  -1 85.7872 3.63173   7
 -11  10   1 89.8765 6.24783   1
 -11  10   1 86.3164 3.38079   6
  10 -10  -1 65.6744 3.05185   7
 -10  10   1 64.3265 4.81683   1
 -10  10   1 64.6531 4.74984   2
 -10  10   1 65.9964 2.75158   6
   9 -10  -1 3.30514 0.60131   8
   9 -10  -1 3.96178 1.21556   7
  -9  10   1 4.39143 1.79457   2
  -9  10   1 2.02338 0.93259   6
  -9  10   1 2.38145 1.31810   9
  -9  10   1 2.56817 1.75594   1
   8 -10  -1 51.5007 1.98272   8
   8 -10  -1 52.9652 2.47986   7
  -8  10   1 54.4148 2.96138   2
  -8  10   1 54.5812 2.75058   9
  -8  10   1 52.0268 2.97267   1
   7 -10  -1 29.7797 1.56627   8
   7 -10  -1 32.4483 1.95482   7
  -7  10   1 28.4928 2.02545   9
   6 -10  -1 292.609 8.13037   8
   6 -10  -1 300.712 8.19422   6
   6 -10  -1 301.286 8.34557   7
  -6  10   1 317.023 8.55298   9
   5 -10  -1 28.7021 1.68064   8
   5 -10  -1 24.7353 1.61321   6
   5 -10  -1 26.4985 1.76116   7
  -5  10   1 25.4702 1.65710   5
   4 -10  -1 183.103 5.37173   7
   4 -10  -1 184.784 5.31325   8
   4 -10  -1 187.635 5.28968   6
  -4  10   1 171.110 5.27588   5
  -4  10   1 176.263 5.30161   5
   3 -10  -1 0.19130 0.92938   8
   3 -10  -1 0.11220 0.94017   7
   3 -10  -1 -0.3346 0.77655   6
  -3  10   1 1.24977 0.63871   2
  -3  10   1 -0.0645 0.72183   5
  -3  10   1 0.63513 0.68386   5
   2 -10  -1 16.2609 1.52790   6
   2 -10  -1 18.2608 1.60911   7
   2 -10  -1 20.5425 1.65377   8
  -2  10   1 19.8501 1.32538   5
  -2  10   1 19.5909 2.11363   1
  -2  10   1 19.0046 1.35641   5
  -2  10   1 20.3415 2.07785   2
   1 -10  -1 -0.6786 0.88231   1
   1 -10  -1 0.46634 0.90969   2
   1 -10  -1 -0.7103 0.81557   8
   1 -10  -1 2.72508 0.89540   6
  -1  10   1 0.55026 0.52567   5
  -1  10   1 0.45765 1.25587   2
  -1  10   1 0.92721 1.35508   1
  -1  10   1 0.62593 0.54907   5
   0 -10  -1 2.80629 1.02105   8
   0 -10  -1 1.14924 1.34730   2
   0 -10  -1 4.32571 1.48486   1
   0 -10  -1 2.08945 0.93425   6
   0  10   1 2.28012 1.59345   2
   0  10   1 0.84054 1.68107   1
   0  10   1 2.31885 0.53178   5
   0  10   1 3.06212 0.57328   5
  -1 -10  -1 3.09348 1.71320   2
  -1 -10  -1 2.48613 1.03640   6
  -1 -10  -1 5.11155 1.86437   1
  -1 -10  -1 2.27422 1.04478   8
   1  10   1 3.54741 1.87301   2
   1  10   1 5.38695 2.08450   1
   1  10   1 1.88905 0.52289   5
  -2 -10  -1 3.48144 2.12837   1
  -2 -10  -1 3.32136 1.16191   6
  -2 -10  -1 5.61620 1.22380   8
  -2 -10  -1 1.86996 2.10705   2
   2  10   1 8.75659 2.43846   2
   2  10   1 4.67895 1.22109   7
   2  10   1 3.82088 0.54509   5
   2  10   1 5.07124 2.49214   1
  -3 -10  -1 -0.3643 1.09171   6
  -3 -10  -1 -1.1804 2.21437   2
  -3 -10  -1 -1.8997 2.22651   1
  -3 -10  -1 0.01371 1.04697   8
   3  10   1 -1.6100 2.42124   1
   3  10   1 0.07465 0.40686   5
   3  10   1 -0.1781 1.15831   7
   3  10   1 -3.4540 1.92240   2
  -4 -10  -1 0.13276 1.10059   8
  -4 -10  -1 0.25240 2.91022   2
  -4 -10  -1 -0.9629 2.62928   1
  -4 -10  -1 0.01083 1.22842   6
   4  10   1 0.59338 3.25057   1
   4  10   1 0.59496 0.39001   5
   4  10   1 -3.5215 2.76261   2
   4  10   1 1.18667 1.31480   7
  -5 -10  -1 13.2357 1.89941   6
  -5 -10  -1 13.2009 1.65470   8
  -5 -10  -1 14.3278 4.36612   1
  -5 -10  -1 8.24125 3.74037   2
   5  10   1 15.5350 1.96492   7
   5  10   1 13.6251 0.76948   5
   5  10   1 11.9327 3.79288   2
   5  10   1 12.2120 4.21189   1
  -6 -10  -1 57.7077 3.12611   8
  -6 -10  -1 59.7532 3.37123   6
   6  10   1 51.0844 6.42927   2
   6  10   1 51.4239 6.74224   1
   6  10   1 53.8376 1.65746   5
   6  10   1 62.7187 3.47640   7
  -7 -10  -1 25.1538 2.38048   8
  -7 -10  -1 15.5565 5.93062   2
  -7 -10  -1 19.8583 2.40865   6
   7  10   1 19.6818 2.39398   7
   7  10   1 26.8039 5.97308   2
  -8 -10  -1 -0.7354 1.77168   6
   8  10   1 0.77700 1.97597   7
  -9 -10  -1 16.7497 2.62938   6
   9  10   1 18.0486 2.85771   7
  14 -11  -1 -1.7621 1.34491   7
 -14  11   1 1.67330 1.31873   6
  13 -11  -1 23.2917 2.38704   7
 -13  11   1 17.8684 1.80024   6
 -13  11   1 21.6851 5.26827   1
  12 -11  -1 2.51492 1.50980   7
 -12  11   1 3.62129 1.31610   6
 -12  11   1 3.05411 3.48365   1
  11 -11  -1 30.4479 2.47899   7
 -11  11   1 32.4128 3.79372   1
 -11  11   1 32.6944 2.15061   6
  10 -11  -1 3.35034 1.25719   7
 -10  11   1 2.13594 1.01211   6
 -10  11   1 1.25226 1.99080   1
 -10  11   1 1.62268 1.89932   2
   9 -11  -1 0.06287 1.07604   7
   9 -11  -1 -1.1888 0.52202   8
  -9  11   1 -0.3576 1.27808   2
  -9  11   1 0.38767 1.40366   1
  -9  11   1 -0.5332 1.10106   9
   8 -11  -1 19.9104 1.38120   8
   8 -11  -1 20.7320 1.81951   7
  -8  11   1 18.6313 1.94072   9
   7 -11  -1 74.2990 3.03808   7
   7 -11  -1 75.6875 2.73517   8
  -7  11   1 74.7235 3.17317   9
   6 -11  -1 57.5065 2.43432   6
   6 -11  -1 60.7911 2.61940   7
   6 -11  -1 60.2503 2.47301   8
  -6  11   1 57.7679 2.70873   9
   5 -11  -1 15.6754 1.66341   7
   5 -11  -1 16.4480 1.51020   6
   5 -11  -1 17.3017 1.56343   8
  -5  11   1 15.9091 1.60122   5
  -5  11   1 15.2061 1.39809   5
   4 -11  -1 95.4563 3.46110   8
   4 -11  -1 95.9477 3.44488   7
   4 -11  -1 95.9877 3.35891   6
  -4  11   1 92.8624 3.28576   5
  -4  11   1 99.1173 3.38253   5
   3 -11  -1 587.210 15.2729   7
   3 -11  -1 581.771 15.3028   8
   3 -11  -1 604.804 15.2739   6
  -3  11   1 593.226 15.0794   5
  -3  11   1 572.757 15.0059   2
  -3  11   1 574.748 15.0759   5
   2 -11  -1 385.699 10.3924   8
   2 -11  -1 376.439 10.2951   6
  -2  11   1 378.653 11.0703   2
  -2  11   1 373.641 9.96794   5
  -2  11   1 380.883 9.95615   5
  -2  11   1 377.053 11.1108   1
   1 -11  -1 286.775 8.05735   8
   1 -11  -1 275.296 7.97831   6
   1 -11  -1 258.324 7.93127   1
  -1  11   1 296.684 7.52961   5
  -1  11   1 286.138 9.46125   2
  -1  11   1 286.252 7.53313   5
  -1  11   1 281.084 9.50415   1
   0 -11  -1 3.96635 1.09708   6
   0 -11  -1 0.90628 1.46549   2
   0 -11  -1 -0.0867 1.02158   8
   0 -11  -1 2.39263 1.54909   1
   0  11   1 0.01467 1.87494   1
   0  11   1 4.36012 1.83002   2
   0  11   1 2.13357 0.59002   5
  -1 -11  -1 177.760 7.44547   1
  -1 -11  -1 174.629 5.67218   6
  -1 -11  -1 174.589 5.63121   8
  -1 -11  -1 169.517 7.25871   2
   1  11   1 179.652 5.65802   7
   1  11   1 179.639 4.79564   5
   1  11   1 176.636 7.85971   2
   1  11   1 177.062 4.80044   5
   1  11   1 174.758 8.18929   1
  -2 -11  -1 96.4626 5.94987   2
  -2 -11  -1 93.9391 6.00720   1
  -2 -11  -1 96.8217 3.84152   6
  -2 -11  -1 92.2935 3.71002   8
   2  11   1 93.1181 2.70674   5
   2  11   1 83.2183 6.34849   1
   2  11   1 85.4036 5.96002   2
   2  11   1 93.9897 3.74035   7
  -3 -11  -1 0.78564 1.22072   8
  -3 -11  -1 3.16730 2.88277   2
  -3 -11  -1 3.70906 1.37438   6
  -3 -11  -1 0.30619 2.60446   1
   3  11   1 2.56168 1.38502   7
   3  11   1 7.04571 3.09102   1
   3  11   1 2.53410 0.42729   5
   3  11   1 0.28393 2.35280   2
  -4 -11  -1 7.40131 3.44213   2
  -4 -11  -1 7.28539 3.79437   1
  -4 -11  -1 11.8016 1.66868   8
  -4 -11  -1 11.2597 1.81958   6
   4  11   1 10.3285 3.82693   2
   4  11   1 11.4560 4.12374   1
   4  11   1 9.79145 0.55225   5
   4  11   1 11.0288 1.79409   7
  -5 -11  -1 55.4710 3.42128   6
  -5 -11  -1 59.9964 7.31075   2
  -5 -11  -1 59.2878 3.21799   8
   5  11   1 67.5323 3.54453   7
   5  11   1 59.5103 6.89520   2
  -6 -11  -1 6.92150 5.28707   2
  -6 -11  -1 2.65231 1.60493   6
  -6 -11  -1 1.38789 1.51797   8
   6  11   1 5.21055 5.23831   2
   6  11   1 3.54680 1.74378   7
  -7 -11  -1 58.7839 3.74805   6
  -7 -11  -1 54.6174 3.33833   8
   7  11   1 67.8555 3.92259   7
  -8 -11  -1 33.6453 3.41255   6
   8  11   1 41.1243 3.77360   7
  13 -12  -1 38.4282 2.99879   7
 -13  12   1 42.4498 2.58327   6
 -13  12   1 31.0295 5.31585   1
  12 -12  -1 96.4806 4.23143   7
 -12  12   1 105.350 3.87084   6
 -12  12   1 77.8980 6.59836   1
  11 -12  -1 52.1183 3.04695   7
 -11  12   1 51.1571 2.66573   6
 -11  12   1 48.5883 4.55123   1
  10 -12  -1 8.98560 1.48583   7
 -10  12   1 4.66830 1.58253   1
 -10  12   1 6.19508 1.18865   6
 -10  12   1 5.47333 1.29975   2
   9 -12  -1 -1.1533 1.10094   7
   9 -12  -1 1.56158 0.74966   8
  -9  12   1 2.43459 1.31621   9
   8 -12  -1 0.56307 0.75363   8
   8 -12  -1 -0.1358 1.03017   7
  -8  12   1 -0.7893 1.03404   9
   7 -12  -1 114.008 4.01130   7
   7 -12  -1 106.834 3.73991   8
   7 -12  -1 112.508 3.79679   6
  -7  12   1 112.567 4.14386   9
   6 -12  -1 37.8024 2.05553   6
   6 -12  -1 37.1490 2.08670   8
   6 -12  -1 39.5670 2.25951   7
  -6  12   1 37.8016 2.26262   5
  -6  12   1 39.6172 2.28090   9
   5 -12  -1 174.449 5.42805   6
   5 -12  -1 177.961 5.52817   8
   5 -12  -1 186.702 5.57783   7
  -5  12   1 182.908 5.56676   5
   4 -12  -1 11.5786 1.40579   7
   4 -12  -1 10.5994 1.32522   8
   4 -12  -1 7.33453 1.22100   6
  -4  12   1 9.03267 1.14571   5
  -4  12   1 7.47655 0.97056   5
   3 -12  -1 -1.2321 0.88783   6
   3 -12  -1 -0.4927 0.95748   8
  -3  12   1 -1.5691 0.67663   5
  -3  12   1 0.41530 0.65968   5
  -3  12   1 -0.2367 0.73954   2
   2 -12  -1 281.433 8.11404   6
   2 -12  -1 278.059 8.15685   8
  -2  12   1 283.796 8.96319   1
  -2  12   1 268.432 8.78839   2
  -2  12   1 270.747 7.63742   5
  -2  12   1 304.355 7.70244   5
   1 -12  -1 390.326 10.6332   6
   1 -12  -1 392.979 10.7343   8
  -1  12   1 384.044 12.1888   2
  -1  12   1 369.371 10.0104   5
  -1  12   1 390.460 10.0245   5
  -1  12   1 372.970 12.2365   1
   0 -12  -1 44.3401 3.49248   2
   0 -12  -1 46.2203 2.67634   8
   0 -12  -1 46.9662 2.64335   6
   0 -12  -1 45.3103 3.52067   1
   0  12   1 48.6207 4.29629   2
   0  12   1 47.0227 4.60765   1
   0  12   1 44.1191 1.79569   5
   0  12   1 46.6800 1.83063   5
  -1 -12  -1 60.6377 4.75117   1
  -1 -12  -1 63.8663 3.13547   8
  -1 -12  -1 67.3150 4.87100   2
  -1 -12  -1 64.6407 3.16745   6
   1  12   1 60.6873 2.08051   5
   1  12   1 63.3730 3.17484   7
   1  12   1 63.7587 5.62595   1
   1  12   1 62.4193 5.16246   2
   1  12   1 65.2200 2.11460   5
  -2 -12  -1 108.013 4.23008   8
  -2 -12  -1 99.0841 6.41876   1
  -2 -12  -1 100.515 6.47512   2
  -2 -12  -1 108.321 4.26991   6
   2  12   1 96.1894 6.76652   2
   2  12   1 101.672 2.89132   5
   2  12   1 109.177 4.19533   7
   2  12   1 99.5504 7.07071   1
   2  12   1 98.7502 2.87890   5
  -3 -12  -1 55.9718 6.18625   2
  -3 -12  -1 60.8105 3.37311   6
  -3 -12  -1 65.8471 3.26270   8
  -3 -12  -1 53.9602 5.98947   1
   3  12   1 53.7363 6.78801   1
   3  12   1 56.8875 3.41781   7
   3  12   1 65.1584 6.30655   2
  -4 -12  -1 2.84920 1.45955   8
  -4 -12  -1 -1.2192 3.85990   2
  -4 -12  -1 0.64513 1.47521   6
   4  12   1 2.18243 3.86819   2
   4  12   1 2.42703 1.63612   7
  -5 -12  -1 10.0714 1.82628   8
  -5 -12  -1 10.0072 1.94681   6
  -5 -12  -1 8.81600 5.17241   2
   5  12   1 2.69158 5.05337   2
   5  12   1 10.2986 2.01160   7
  -6 -12  -1 0.83737 1.67682   6
  -6 -12  -1 0.73884 1.49608   8
   6  12   1 3.25922 1.83005   7
  -7 -12  -1 -3.9784 1.56883   6
  -7 -12  -1 -0.5054 1.53325   8
   7  12   1 0.53308 1.91798   7
  13 -13  -1 29.8745 2.70949   7
 -13  13   1 20.7628 2.16426   6
  12 -13  -1 51.7549 3.18787   7
 -12  13   1 46.0218 2.68452   6
  11 -13  -1 24.9590 2.53427   7
 -11  13   1 26.0858 2.13918   6
  10 -13  -1 9.64185 1.61522   7
 -10  13   1 6.10516 1.30162   6
 -10  13   1 5.85154 1.65200   9
   9 -13  -1 35.3763 2.42391   7
   9 -13  -1 29.4400 1.75572   8
  -9  13   1 32.2080 2.55815   9
   8 -13  -1 24.6818 1.78648   8
   8 -13  -1 23.4476 2.20632   7
  -8  13   1 24.4839 2.27091   9
   7 -13  -1 1.50365 1.15573   7
   7 -13  -1 0.32921 0.93904   8
   7 -13  -1 -0.3352 0.92659   6
  -7  13   1 -1.0800 1.00261   9
  -7  13   1 0.55099 1.09151   5
   6 -13  -1 4.91244 1.15025   8
   6 -13  -1 5.23971 1.26304   7
   6 -13  -1 4.04413 1.09652   6
  -6  13   1 3.15262 1.03061   5
  -6  13   1 5.40010 1.21426   9
   5 -13  -1 68.6058 2.97990   7
   5 -13  -1 65.2123 2.89505   8
   5 -13  -1 63.6403 2.86865   6
  -5  13   1 68.9354 2.90253   5
   4 -13  -1 9.13803 1.42071   7
   4 -13  -1 6.33801 1.25890   6
   4 -13  -1 7.72689 1.40967   8
  -4  13   1 5.52468 1.07347   5
   3 -13  -1 42.6581 2.57864   8
   3 -13  -1 46.0641 2.47874   6
  -3  13   1 42.3927 1.98815   5
  -3  13   1 46.0142 2.13529   5
   2 -13  -1 7.49292 1.46089   8
   2 -13  -1 8.47690 1.48848   6
  -2  13   1 5.88948 0.90935   5
  -2  13   1 5.79527 1.82818   2
  -2  13   1 7.52147 0.90232   5
  -2  13   1 5.98781 1.88393   1
   1 -13  -1 256.156 7.56983   6
   1 -13  -1 253.258 7.63510   8
  -1  13   1 241.254 6.75946   5
  -1  13   1 231.880 9.17472   1
  -1  13   1 255.158 6.78814   5
  -1  13   1 250.924 9.14367   2
   0 -13  -1 1.03004 1.80520   2
   0 -13  -1 2.04801 1.35422   6
   0 -13  -1 1.08372 1.64475   1
   0 -13  -1 1.33717 1.43657   8
   0  13   1 2.08433 0.59734   5
   0  13   1 3.94152 2.65563   1
   0  13   1 3.60438 0.67908   5
   0  13   1 5.59307 2.41514   2
  -1 -13  -1 22.0941 3.23960   1
  -1 -13  -1 17.0024 3.16123   2
  -1 -13  -1 28.9180 2.41227   6
  -1 -13  -1 30.1158 2.64833   8
   1  13   1 25.1026 1.20492   5
   1  13   1 25.3455 1.17748   5
   1  13   1 21.5535 3.96607   1
   1  13   1 22.8084 3.92652   2
   1  13   1 25.0390 2.45064   7
  -2 -13  -1 1.25695 1.39378   6
  -2 -13  -1 -0.2559 3.11129   2
  -2 -13  -1 0.91127 1.41475   8
   2  13   1 -0.0475 1.37862   7
   2  13   1 0.64488 0.30374   5
   2  13   1 3.92614 3.30592   2
   2  13   1 0.83718 0.31386   5
  -3 -13  -1 7.92937 4.23400   2
  -3 -13  -1 10.5700 1.90997   6
  -3 -13  -1 10.7253 1.87720   8
   3  13   1 0.51854 4.03889   2
   3  13   1 9.94054 1.92551   7
  -4 -13  -1 6.56811 5.18026   2
  -4 -13  -1 1.00837 1.60460   6
  -4 -13  -1 2.57050 1.55711   8
   4  13   1 -3.3435 4.72101   2
   4  13   1 3.08065 1.75977   7
  -5 -13  -1 4.64570 1.81423   6
  -5 -13  -1 1.68884 1.60423   8
   5  13   1 1.57222 1.73269   7
  -6 -13  -1 1.67357 1.81612   6
  -6 -13  -1 0.77949 1.57891   8
   6  13   1 0.02925 1.76916   7
  12 -14  -1 0.39137 1.38179   7
 -12  14   1 0.94790 1.18241   6
  11 -14  -1 4.93262 1.63643   7
 -11  14   1 3.87361 1.30153   6
  10 -14  -1 0.59144 1.32536   7
 -10  14   1 -0.3069 1.33279   9
   9 -14  -1 55.4705 3.00350   7
   9 -14  -1 51.8350 2.44067   8
  -9  14   1 52.8402 3.22975   5
  -9  14   1 55.6535 3.15104   9
   8 -14  -1 0.66366 0.96827   8
   8 -14  -1 0.31231 1.15160   7
  -8  14   1 3.27432 1.25019   5
  -8  14   1 1.11539 1.23421   9
   7 -14  -1 10.1643 1.43579   8
   7 -14  -1 10.7360 1.57763   7
   7 -14  -1 10.6998 1.47598   6
  -7  14   1 9.85410 1.48590   5
  -7  14   1 9.24062 1.56292   9
   6 -14  -1 3.08152 1.16075   6
   6 -14  -1 3.54539 1.35346   7
   6 -14  -1 1.39707 1.15763   8
  -6  14   1 3.19972 1.27890   9
  -6  14   1 5.37406 1.21428   5
   5 -14  -1 69.1365 3.16634   7
   5 -14  -1 65.6993 3.20213   8
   5 -14  -1 63.4540 2.99787   6
  -5  14   1 64.6690 2.91111   5
   4 -14  -1 2.66269 1.25935   8
   4 -14  -1 3.58901 1.18676   6
  -4  14   1 2.36042 0.94736   5
   3 -14  -1 16.4038 1.88301   8
   3 -14  -1 21.2498 1.98437   6
  -3  14   1 16.3576 1.39777   5
  -3  14   1 20.1220 1.56168   5
   2 -14  -1 21.2117 2.24667   8
   2 -14  -1 19.4918 2.15272   6
  -2  14   1 19.0963 2.45041   1
  -2  14   1 20.0812 1.47879   5
  -2  14   1 16.5607 2.28981   2
  -2  14   1 17.2712 1.33286   5
   1 -14  -1 7.15151 1.62033   8
   1 -14  -1 6.82805 1.53415   6
  -1  14   1 5.87715 0.83932   5
  -1  14   1 4.75032 2.50891   1
  -1  14   1 3.82579 2.45506   2
  -1  14   1 6.66069 0.79524   5
   0 -14  -1 4.31166 1.65468   1
   0 -14  -1 7.10723 1.68612   8
   0 -14  -1 6.57673 1.53664   6
   0  14   1 6.10365 2.95917   2
   0  14   1 4.77494 1.51771   7
   0  14   1 5.83103 0.67761   5
   0  14   1 6.49913 0.73114   5
  -1 -14  -1 2.16899 1.52562   8
  -1 -14  -1 1.27507 1.42715   6
  -1 -14  -1 -0.2662 2.67610   2
   1  14   1 0.64347 0.40881   5
   1  14   1 1.61601 1.49394   7
   1  14   1 0.32865 0.36594   5
   1  14   1 -1.2431 3.31955   2
  -2 -14  -1 57.8562 3.40499   6
  -2 -14  -1 62.8923 3.44466   8
  -2 -14  -1 52.0383 6.40310   2
   2  14   1 57.0263 3.53224   7
   2  14   1 44.0556 5.80960   2
  -3 -14  -1 22.9070 2.49693   8
  -3 -14  -1 29.6052 3.03073   6
  -3 -14  -1 32.6907 5.65220   2
   3  14   1 26.4500 5.90855   2
   3  14   1 30.2339 3.06117   7
  -4 -14  -1 1.09334 1.64949   8
  -4 -14  -1 -0.5471 1.62346   6
   4  14   1 0.47244 1.74270   7
  -5 -14  -1 1.82691 1.80667   6
  -5 -14  -1 -1.2782 1.57310   8
   5  14   1 -2.8074 1.69165   7
 -12  15   1 3.46387 1.71178   5
  11 -15  -1 4.43135 1.54626   7
 -11  15   1 4.95393 1.65502   5
 -11  15   1 4.72784 1.37061   6
  10 -15  -1 16.0960 1.99771   7
 -10  15   1 16.2520 2.10839   9
 -10  15   1 11.8506 1.90044   5
   9 -15  -1 28.3820 2.42922   7
   9 -15  -1 23.5446 1.92600   8
  -9  15   1 20.0808 2.36062   9
  -9  15   1 25.1952 2.47686   5
   8 -15  -1 4.15202 1.35602   7
   8 -15  -1 6.11976 1.28919   8
  -8  15   1 6.87609 1.51719   9
  -8  15   1 5.94965 1.44107   5
   7 -15  -1 20.5347 2.09499   8
   7 -15  -1 20.8203 2.30344   7
   7 -15  -1 24.7859 2.14249   6
  -7  15   1 24.8393 2.34081   9
  -7  15   1 23.4741 2.25421   5
   6 -15  -1 28.3213 2.47461   8
   6 -15  -1 30.7383 2.29974   6
   6 -15  -1 32.6223 2.64490   7
  -6  15   1 25.5213 2.23723   5
  -6  15   1 28.1793 2.40607   9
   5 -15  -1 94.7680 3.95297   8
   5 -15  -1 90.8674 3.81458   6
  -5  15   1 94.2375 3.65488   5
   4 -15  -1 2.19229 1.30496   6
   4 -15  -1 6.73567 1.61447   8
  -4  15   1 4.62916 1.05756   5
   3 -15  -1 19.5969 2.09050   8
   3 -15  -1 22.6215 2.09999   6
  -3  15   1 18.8308 1.58206   5
   2 -15  -1 62.5172 3.39746   8
   2 -15  -1 55.3109 3.09595   6
  -2  15   1 49.9476 2.18297   5
  -2  15   1 47.2264 2.16458   5
  -2  15   1 44.1548 3.89490   2
   1 -15  -1 41.5403 2.91869   8
   1 -15  -1 36.0873 2.63307   6
  -1  15   1 34.2542 3.79661   2
  -1  15   1 36.4121 1.65775   5
   0 -15  -1 0.73031 1.48705   8
   0 -15  -1 -1.4037 1.35135   6
   0  15   1 0.63491 3.47185   2
   0  15   1 1.63266 1.47616   7
  -1 -15  -1 3.04780 1.66671   8
  -1 -15  -1 5.48912 1.72645   6
  -1 -15  -1 0.96023 2.86532   2
   1  15   1 3.11106 1.72576   7
   1  15   1 10.3979 4.45633   2
  -2 -15  -1 7.76843 4.62892   2
  -2 -15  -1 17.1204 2.34096   6
  -2 -15  -1 18.4086 2.35296   8
   2  15   1 18.3121 2.40404   7
  -3 -15  -1 9.51356 2.14889   6
  -3 -15  -1 7.41530 2.04838   8
   3  15   1 8.05515 2.15840   7
  -4 -15  -1 2.91555 1.90644   8
  -4 -15  -1 0.57488 1.80686   6
   4  15   1 2.56606 1.94109   7
  10 -16  -1 16.1596 1.98718   7
 -10  16   1 15.9637 2.03815   9
 -10  16   1 22.5428 2.49273   5
   9 -16  -1 2.78734 1.40429   7
   9 -16  -1 1.39592 1.06909   8
  -9  16   1 2.50960 1.34024   9
  -9  16   1 1.03922 1.32894   5
   8 -16  -1 17.7468 1.96323   7
   8 -16  -1 15.1630 1.68241   8
  -8  16   1 17.8008 2.14163   9
  -8  16   1 16.4655 1.91601   5
   7 -16  -1 9.37984 1.71508   7
   7 -16  -1 8.76737 1.47214   6
   7 -16  -1 7.22469 1.47728   8
  -7  16   1 7.85059 1.55922   9
  -7  16   1 8.38295 1.48480   5
   6 -16  -1 19.3649 2.01077   6
   6 -16  -1 26.0187 2.37651   8
  -6  16   1 22.4857 2.34559   9
  -6  16   1 23.4847 2.19564   5
   5 -16  -1 29.1225 2.80308   8
   5 -16  -1 32.2261 2.49819   6
  -5  16   1 26.2738 2.14017   5
   4 -16  -1 53.2541 3.12735   6
   4 -16  -1 57.2356 3.28267   8
  -4  16   1 51.6649 2.57215   5
   3 -16  -1 0.43698 1.46848   8
   3 -16  -1 4.37835 1.46392   6
  -3  16   1 0.32789 0.76851   5
   2 -16  -1 2.76169 1.46659   6
   2 -16  -1 3.08018 1.66989   8
  -2  16   1 3.43993 2.15143   2
  -2  16   1 1.42938 0.70775   5
   1 -16  -1 2.33612 1.50238   6
   1 -16  -1 0.02670 1.49220   8
  -1  16   1 -0.4823 0.51217   5
  -1  16   1 -0.8721 1.38845   7
  -1  16   1 0.59466 3.29888   2
   0 -16  -1 1.20466 1.63527   8
   0 -16  -1 1.83179 1.56401   6
   0  16   1 0.71980 1.47861   7
   0  16   1 8.14938 4.37127   2
  -1 -16  -1 2.80581 1.76180   8
  -1 -16  -1 8.25112 1.91974   6
   1  16   1 6.19886 1.85813   7
  -2 -16  -1 6.95214 2.04015   6
  -2 -16  -1 2.68614 1.86262   8
   2  16   1 3.82782 1.93946   7
   9 -17  -1 11.9350 1.84841   7
  -9  17   1 10.0305 1.67178   9
  -9  17   1 9.13927 1.63239   5
   8 -17  -1 7.53561 1.67529   7
   8 -17  -1 10.4976 1.60251   8
  -8  17   1 11.6796 1.72722   9
  -8  17   1 9.20135 1.55639   5
   7 -17  -1 1.52035 1.40701   8
   7 -17  -1 1.31080 1.26281   6
  -7  17   1 0.40092 1.19160   9
  -7  17   1 1.89341 1.15937   5
   6 -17  -1 28.1804 2.82265   8
   6 -17  -1 30.5981 2.59397   6
  -6  17   1 30.7919 2.50632   9
  -6  17   1 31.9120 2.32323   5
   5 -17  -1 3.29578 1.69986   8
   5 -17  -1 2.73077 1.51049   6
  -5  17   1 3.77609 1.10292   5
   4 -17  -1 3.36524 1.49597   6
   4 -17  -1 -0.2698 1.59530   8
  -4  17   1 1.68525 0.94414   5
   3 -17  -1 -0.6701 1.58442   8
   3 -17  -1 1.89781 1.46754   6
  -3  17   1 1.41732 0.77812   5
   2 -17  -1 -1.6435 1.37876   6
   2 -17  -1 1.31224 1.66998   8
  -2  17   1 0.59677 0.64968   5
  -2  17   1 -0.4249 1.49806   7
   1 -17  -1 3.31538 1.78249   8
   1 -17  -1 1.74315 1.51333   6
  -1  17   1 1.46107 1.57972   7
   0 -17  -1 8.56905 2.08331   8
   0 -17  -1 7.55356 1.95275   6
   0  17   1 10.1695 2.09004   7
   6 -18  -1 0.49991 1.37346   6
   6 -18  -1 1.78986 1.59238   8
  -6  18   1 0.31204 1.20395   9
  -6  18   1 0.32636 1.03274   5
   5 -18  -1 25.7209 2.65177   6
   5 -18  -1 21.7541 2.47085   8
  -5  18   1 24.1860 2.51852   9
  -5  18   1 24.8800 2.11136   5
   4 -18  -1 31.9247 2.84297   6
   4 -18  -1 34.3592 3.11936   8
  -4  18   1 27.8189 2.02158   5
  -3  18  -2 19.2338 2.19894   7
   3 -18   2 24.2664 2.67741   6
  -4  18  -2 36.9274 2.93684   7
   4 -18   2 32.5348 3.17287   6
  -5  18  -2 3.83722 1.03965   5
   5 -18   2 2.59938 1.74803   6
   0  17  -2 6.73507 1.86107   7
   0 -17   2 5.76890 1.92044   6
  -1  17  -2 2.44250 1.52691   7
   1 -17   2 3.20129 1.78095   6
   1 -17   2 0.98978 1.69544   8
  -2  17  -2 10.4046 1.81252   7
   2 -17   2 9.76238 1.94996   6
   2 -17   2 6.89800 1.95547   8
  -3  17  -2 7.75626 1.64518   7
  -3  17  -2 8.76586 0.93717   5
   3 -17   2 8.48755 1.91561   6
   3 -17   2 7.05846 1.85388   8
  -4  17  -2 2.19112 0.88039   5
   4 -17   2 1.29022 1.57832   6
  -5  17  -2 -0.6558 0.85271   5
   5 -17   2 -0.0881 1.42132   6
  -6  17  -2 -0.3967 0.97896   5
  -6  17  -2 -0.3499 1.35736   9
   6 -17   2 1.18564 1.49037   6
  -7  17  -2 1.37952 1.15091   5
  -7  17  -2 2.32859 1.57540   9
   7 -17   2 3.25546 1.49724   6
  -8  17  -2 5.65275 1.44864   5
  -8  17  -2 5.47001 1.76756   9
   2  16  -2 74.2774 4.26410   7
  -2 -16   2 78.0641 4.51196   6
   1  16  -2 -1.8927 1.44824   7
   1  16  -2 -0.8858 7.29370   2
  -1 -16   2 2.62184 1.77101   8
  -1 -16   2 -0.1642 1.57999   6
   0  16  -2 3.67351 3.78496   2
   0  16  -2 0.82869 1.37523   7
   0 -16   2 0.40039 1.50332   6
   0 -16   2 1.08562 1.62869   8
  -1  16  -2 2.47050 1.43565   7
  -1  16  -2 2.27289 2.78060   2
   1 -16   2 0.65509 1.57144   8
   1 -16   2 1.71468 1.55931   6
  -2  16  -2 -0.0461 0.52853   5
  -2  16  -2 -3.1543 1.16345   7
   2 -16   2 -0.1114 1.43229   6
   2 -16   2 0.89176 1.53434   8
  -3  16  -2 43.1561 2.01666   5
   3 -16   2 51.3714 3.11180   6
   3 -16   2 40.4720 2.98373   8
  -4  16  -2 5.48874 1.02672   5
   4 -16   2 6.66517 1.69104   6
   4 -16   2 7.61534 1.84322   8
  -5  16  -2 0.59824 0.95588   5
   5 -16   2 0.66257 1.51043   6
  -6  16  -2 102.445 4.55307   9
  -6  16  -2 102.221 4.02758   5
   6 -16   2 105.654 4.45290   6
  -7  16  -2 5.31518 1.73841   9
  -7  16  -2 4.48363 1.32696   5
   7 -16   2 6.29639 1.63820   6
  -8  16  -2 77.5492 3.73327   5
  -8  16  -2 81.6311 4.23848   9
   8 -16   2 74.7940 3.46077   7
  -9  16  -2 11.9429 1.79853   5
  -9  16  -2 15.1657 2.22938   9
   9 -16   2 12.4883 1.65681   7
 -10  16  -2 40.8696 3.46607   9
  10 -16   2 41.8966 2.75616   7
   4  15  -2 4.90437 2.22189   7
  -4 -15   2 3.63792 2.16691   6
   3  15  -2 15.0535 2.32617   7
  -3 -15   2 15.9934 5.37467   2
  -3 -15   2 14.0625 2.52251   6
   2  15  -2 -0.8658 4.77840   2
   2  15  -2 4.62445 1.83031   7
  -2 -15   2 5.20725 1.88848   8
  -2 -15   2 6.45986 3.79032   2
  -2 -15   2 5.14668 1.96046   6
   1  15  -2 9.41277 1.87533   7
   1  15  -2 6.26126 4.08109   2
  -1 -15   2 4.20480 1.77053   8
  -1 -15   2 9.82947 1.96385   6
   0  15  -2 19.8472 2.16019   7
   0  15  -2 20.3598 3.70287   2
   0 -15   2 18.9777 2.23079   6
   0 -15   2 20.5551 2.31049   8
  -1  15  -2 22.4474 1.03438   5
  -1  15  -2 24.2499 2.42299   7
  -1  15  -2 20.3944 3.07035   2
  -1  15  -2 22.0292 1.04242   5
   1 -15   2 24.0255 2.52336   8
   1 -15   2 20.8775 2.23877   6
  -2  15  -2 120.016 3.85863   5
  -2  15  -2 133.552 3.91842   5
  -2  15  -2 131.394 4.48261   1
   2 -15   2 133.395 5.02634   6
   2 -15   2 141.754 5.14844   8
  -3  15  -2 1.61985 0.75913   5
  -3  15  -2 2.39934 0.82634   5
   3 -15   2 4.14891 1.51930   6
   3 -15   2 2.14619 1.50067   8
  -4  15  -2 51.0065 2.45277   5
   4 -15   2 53.9513 3.11080   6
   4 -15   2 56.5000 3.19668   8
  -5  15  -2 0.95960 1.00549   5
   5 -15   2 -0.1268 1.25449   8
   5 -15   2 1.53123 1.36036   6
  -6  15  -2 16.1075 2.05644   9
  -6  15  -2 14.5075 1.55306   5
   6 -15   2 14.9561 1.95679   6
  -7  15  -2 17.3561 2.10977   9
  -7  15  -2 13.9965 1.73494   5
   7 -15   2 15.3273 1.62688   7
   7 -15   2 15.5821 1.90213   6
  -8  15  -2 84.6337 4.23065   9
   8 -15   2 77.5541 3.42736   7
  -9  15  -2 43.3174 3.44505   9
   9 -15   2 36.9011 2.57390   7
 -10  15  -2 -0.3685 1.60176   9
  10 -15   2 0.22965 1.26217   7
 -11  15  -2 10.4978 1.89978   6
 -11  15  -2 9.56271 2.05672   9
  11 -15   2 8.96808 1.54632   7
   5  14  -2 -0.8814 1.80128   7
  -5 -14   2 -0.1868 1.84490   6
   4  14  -2 42.0260 3.44459   7
  -4 -14   2 38.3290 3.39930   6
  -4 -14   2 25.2050 6.05471   2
   3  14  -2 3.57143 4.55124   2
   3  14  -2 2.16442 1.67918   7
  -3 -14   2 -0.7576 1.61490   6
  -3 -14   2 5.23092 4.13214   2
  -3 -14   2 2.56920 1.67098   8
   2  14  -2 50.1756 5.83535   2
   2  14  -2 56.8456 3.36144   7
  -2 -14   2 57.6227 3.57318   6
  -2 -14   2 56.4859 3.49297   8
  -2 -14   2 54.3169 5.85594   2
   1  14  -2 13.9806 1.87697   7
   1  14  -2 13.0394 3.54511   2
  -1 -14   2 14.9228 2.13100   6
  -1 -14   2 9.63733 2.48190   2
  -1 -14   2 13.4572 1.96845   8
   0  14  -2 113.855 6.58526   2
   0  14  -2 111.365 4.45385   7
   0 -14   2 127.278 4.83039   6
   0 -14   2 116.253 4.67823   8
  -1  14  -2 4.69729 2.19355   2
  -1  14  -2 4.87977 1.33126   7
  -1  14  -2 4.92095 0.58097   5
  -1  14  -2 4.10955 2.14875   1
  -1  14  -2 4.85552 0.62556   5
   1 -14   2 3.50444 1.50867   8
   1 -14   2 5.70975 1.53761   6
  -2  14  -2 8.18216 0.91458   5
  -2  14  -2 10.5383 1.65359   2
  -2  14  -2 8.96009 0.90441   5
  -2  14  -2 8.98526 1.57520   1
   2 -14   2 8.00535 1.64950   6
   2 -14   2 8.82401 1.61808   8
  -3  14  -2 8.40040 0.98909   5
  -3  14  -2 8.25749 1.00123   5
   3 -14   2 10.4371 1.65025   8
   3 -14   2 8.60005 1.64252   6
  -4  14  -2 0.55300 0.84808   5
   4 -14   2 1.30906 1.22759   8
   4 -14   2 2.57878 1.30706   6
  -5  14  -2 15.6691 1.76302   5
   5 -14   2 15.1007 1.73515   8
   5 -14   2 21.3274 2.20863   6
  -6  14  -2 -1.3567 1.26611   9
   6 -14   2 0.08856 1.01337   7
   6 -14   2 0.06253 1.16079   6
  -7  14  -2 1.03464 1.38657   9
   7 -14   2 1.84585 1.06139   7
  -8  14  -2 2.20117 1.54460   9
   8 -14   2 3.12167 1.13891   7
  -9  14  -2 6.10386 1.77663   9
   9 -14   2 4.16067 1.22277   7
 -10  14  -2 0.05014 1.65058   9
  10 -14   2 -0.1487 1.13608   7
 -11  14  -2 18.8320 2.53813   9
 -11  14  -2 24.0167 2.31593   6
  11 -14   2 17.0052 1.75987   7
 -12  14  -2 33.7254 2.94355   6
  12 -14   2 31.3540 2.43849   7
   6  13  -2 9.13702 2.29840   7
  -6 -13   2 8.26259 2.20073   6
   5  13  -2 9.86663 2.13000   7
  -5 -13   2 8.18544 5.93103   2
  -5 -13   2 5.81105 2.02295   6
   4  13  -2 29.6184 5.48460   2
   4  13  -2 30.6182 2.85784   7
  -4 -13   2 26.0460 2.82518   6
  -4 -13   2 29.5294 5.07991   2
  -4 -13   2 29.4284 2.75884   8
   3  13  -2 57.7313 3.35757   7
   3  13  -2 61.8779 6.86910   2
  -3 -13   2 63.6565 3.45861   6
  -3 -13   2 60.5693 3.46061   8
  -3 -13   2 54.9041 6.28069   2
   2  13  -2 0.10561 1.25313   7
   2  13  -2 3.91529 2.99558   2
  -2 -13   2 -1.8050 2.65891   2
  -2 -13   2 0.99953 1.41259   8
  -2 -13   2 3.43777 3.00910   1
  -2 -13   2 1.72493 1.42264   6
   1  13  -2 6.21137 1.43031   7
   1  13  -2 5.45629 2.89925   1
   1  13  -2 8.56733 2.98328   2
  -1 -13   2 5.42592 1.48888   8
  -1 -13   2 4.72457 2.20999   2
  -1 -13   2 5.76592 1.59399   6
  -1 -13   2 3.96365 2.11904   1
   0  13  -2 31.3351 3.56031   2
   0  13  -2 31.5445 2.33709   7
   0  13  -2 28.6586 1.07494   5
   0  13  -2 31.9212 4.08475   1
   0  13  -2 30.6093 1.09494   5
   0 -13   2 31.1314 2.18713   2
   0 -13   2 30.0974 2.53093   6
   0 -13   2 27.9204 2.06251   1
   0 -13   2 32.3806 2.47437   8
  -1  13  -2 47.4685 1.77065   5
  -1  13  -2 50.1917 1.81870   5
  -1  13  -2 43.9112 3.86557   1
  -1  13  -2 49.9451 3.87392   2
   1 -13   2 45.3401 2.84124   6
   1 -13   2 51.9759 2.82443   8
  -2  13  -2 2.21866 0.63069   5
  -2  13  -2 -0.9264 1.32053   1
  -2  13  -2 1.92097 0.69486   5
  -2  13  -2 1.30742 1.29287   2
   2 -13   2 0.89661 1.19513   8
   2 -13   2 1.96315 1.27141   6
  -3  13  -2 101.417 3.41494   5
  -3  13  -2 106.493 3.51955   5
   3 -13   2 109.663 4.12351   6
   3 -13   2 104.180 3.97653   8
  -4  13  -2 136.837 4.38384   5
  -4  13  -2 127.681 4.27433   5
   4 -13   2 141.606 4.68000   8
   4 -13   2 138.544 4.78836   6
   5 -13   2 22.1930 2.03265   6
   5 -13   2 23.7940 1.89935   8
   5 -13   2 22.7845 1.82968   7
  -6  13  -2 15.3987 1.85690   9
   6 -13   2 17.9745 1.69574   8
   6 -13   2 14.1469 1.43558   7
   6 -13   2 14.3473 1.63253   6
  -7  13  -2 30.5585 2.58769   9
   7 -13   2 34.6079 2.06025   7
  -8  13  -2 73.2766 3.80796   9
   8 -13   2 80.1482 3.13330   7
  -9  13  -2 4.14540 1.65981   9
   9 -13   2 3.49783 1.17677   7
 -10  13  -2 7.89500 1.89208   9
 -10  13  -2 10.4949 1.10208   8
 -10  13  -2 8.21118 1.61070   6
  10 -13   2 9.05494 1.39650   7
 -11  13  -2 -1.7290 1.27285   6
  11 -13   2 -0.7065 1.06093   7
 -12  13  -2 26.5834 2.71144   6
  12 -13   2 22.6100 2.22245   7
   8  12  -2 6.11294 2.26930   7
   7  12  -2 65.9804 4.37795   7
  -7 -12   2 66.3114 4.13029   6
   6  12  -2 1.12580 1.76421   7
  -6 -12   2 5.05346 5.44816   2
  -6 -12   2 0.20022 1.70712   6
   5  12  -2 0.44641 1.51242   7
   5  12  -2 -7.0975 3.87187   2
  -5 -12   2 1.49610 1.56059   6
  -5 -12   2 6.73333 4.43283   2
   4  12  -2 68.6892 7.22420   2
   4  12  -2 69.4030 3.69594   7
  -4 -12   2 77.5044 3.60766   8
  -4 -12   2 76.8820 3.73209   6
  -4 -12   2 61.5602 6.72643   2
   3  12  -2 -2.6304 2.99028   2
   3  12  -2 0.61988 1.36874   7
   3  12  -2 1.65062 3.25214   1
  -3 -12   2 -0.3159 2.83773   2
  -3 -12   2 -0.1366 1.30067   6
  -3 -12   2 -4.1449 2.76732   1
  -3 -12   2 0.60486 1.29516   8
   2  12  -2 26.2431 3.86900   1
   2  12  -2 22.7945 2.20552   7
   2  12  -2 19.6699 3.56818   2
  -2 -12   2 22.3777 3.17782   1
  -2 -12   2 20.0154 3.09971   2
  -2 -12   2 23.9675 2.36581   6
  -2 -12   2 23.6955 2.32740   8
   1  12  -2 82.4989 3.35353   7
   1  12  -2 74.0729 5.61590   1
   1  12  -2 85.1195 5.67819   2
  -1 -12   2 73.5454 4.63837   1
  -1 -12   2 83.6422 3.62151   6
  -1 -12   2 82.4456 3.49773   8
  -1 -12   2 84.7304 4.81739   2
   0  12  -2 143.149 4.75680   7
   0  12  -2 139.486 3.78949   5
   0  12  -2 140.775 3.79063   5
   0  12  -2 141.943 6.59473   2
   0  12  -2 136.085 6.62986   1
   0 -12   2 144.620 4.99333   6
   0 -12   2 140.861 5.15637   1
   0 -12   2 146.584 4.91631   8
   0 -12   2 137.060 5.14567   2
  -1  12  -2 18.1609 2.44171   2
  -1  12  -2 21.7157 1.17582   5
  -1  12  -2 20.7650 1.20225   5
  -1  12  -2 23.3224 2.97229   1
   1 -12   2 19.0414 1.97435   8
   1 -12   2 19.7345 2.07542   6
  -2  12  -2 36.2405 2.58446   1
  -2  12  -2 37.7506 1.69808   5
  -2  12  -2 34.8337 1.60749   5
  -2  12  -2 36.2095 2.52170   2
   2 -12   2 33.0716 2.20047   8
   2 -12   2 37.5754 2.27118   6
  -3  12  -2 19.2078 1.36848   5
  -3  12  -2 20.6199 1.48505   5
   3 -12   2 20.8853 1.90754   6
   3 -12   2 24.1333 1.91497   8
  -4  12  -2 13.8617 1.30384   5
   4 -12   2 12.4454 1.51924   6
   4 -12   2 11.9678 1.36561   8
   5 -12   2 42.0102 2.35454   6
   5 -12   2 36.9534 2.04579   7
   5 -12   2 40.9186 2.17717   8
  -6  12  -2 9.51032 1.51248   9
   6 -12   2 8.72686 1.33448   6
   6 -12   2 7.85729 1.11012   7
   6 -12   2 8.31573 1.14418   8
  -7  12  -2 114.562 4.57919   9
   7 -12   2 115.407 3.88347   7
   8 -12   2 10.7000 1.27220   7
  -9  12  -2 55.7513 3.33670   9
   9 -12   2 54.7527 2.62857   7
 -10  12  -2 14.7900 1.00837   8
 -10  12  -2 13.8919 2.28158   1
 -10  12  -2 18.0717 2.25733   9
 -10  12  -2 16.2476 1.80825   6
  10 -12   2 15.3381 1.53377   7
 -11  12  -2 -2.2919 2.87250   1
 -11  12  -2 2.74895 1.42217   6
  11 -12   2 5.25667 1.23682   7
 -12  12  -2 -0.9146 4.03017   1
 -12  12  -2 0.03136 1.44440   6
  12 -12   2 0.76011 1.14287   7
 -13  12  -2 4.66196 1.67502   6
  13 -12   2 6.15137 1.49642   7
   8  11  -2 8.33600 2.30857   7
  -8 -11   2 8.78479 2.22565   6
   7  11  -2 2.93061 5.44616   2
   7  11  -2 2.78245 1.90144   7
  -7 -11   2 3.79716 1.82468   6
  -7 -11   2 5.04962 5.24684   2
   6  11  -2 177.138 6.23771   7
   6  11  -2 152.487 10.3937   2
  -6 -11   2 150.135 9.90310   2
  -6 -11   2 177.398 6.30997   6
   5  11  -2 31.1904 5.53601   1
   5  11  -2 17.2532 4.56202   2
   5  11  -2 23.5949 2.32678   7
  -5 -11   2 26.1399 2.56955   6
  -5 -11   2 17.7552 4.56701   2
  -5 -11   2 24.6072 2.32378   8
  -5 -11   2 27.8440 5.98412   1
   4  11  -2 73.9189 6.66467   2
   4  11  -2 75.4865 6.59594   1
   4  11  -2 73.5006 3.47467   7
  -4 -11   2 74.3394 6.89608   1
  -4 -11   2 65.1752 3.25086   8
  -4 -11   2 64.0317 6.05001   2
  -4 -11   2 74.5827 3.60474   6
   3  11  -2 87.9589 3.61102   7
   3  11  -2 79.4595 6.27312   2
   3  11  -2 71.9747 6.43310   1
  -3 -11   2 77.3829 5.87862   1
  -3 -11   2 73.3004 5.78484   2
  -3 -11   2 82.8104 3.60759   6
  -3 -11   2 78.6887 3.45744   8
   2  11  -2 22.1462 2.20077   7
   2  11  -2 21.4952 3.39556   2
   2  11  -2 25.3701 3.81819   1
  -2 -11   2 23.4924 2.12811   8
  -2 -11   2 17.7835 2.97311   2
  -2 -11   2 23.9094 2.19180   6
  -2 -11   2 19.1199 2.99887   1
   1  11  -2 19.3840 2.97122   1
   1  11  -2 28.4456 3.38291   2
   1  11  -2 20.9350 1.84278   7
  -1 -11   2 16.5111 2.46788   2
  -1 -11   2 20.5830 2.60604   1
  -1 -11   2 19.5892 2.05616   6
  -1 -11   2 16.4891 1.75893   8
   0  11  -2 210.476 5.52436   5
   0  11  -2 208.685 8.09488   1
   0  11  -2 226.155 8.23923   2
   0  11  -2 202.978 6.21392   7
   0  11  -2 213.744 5.52831   5
   0 -11   2 219.707 7.03111   2
   0 -11   2 206.273 6.96602   1
   0 -11   2 215.989 6.44076   8
   0 -11   2 210.459 6.48906   6
  -1  11  -2 82.4463 2.59643   5
  -1  11  -2 90.0001 4.35499   1
  -1  11  -2 86.0781 2.61557   5
  -1  11  -2 81.3839 4.14479   2
   1 -11   2 83.7929 3.26438   8
   1 -11   2 80.6774 3.26801   6
  -2  11  -2 112.908 4.19498   2
  -2  11  -2 111.141 4.21818   1
  -2  11  -2 110.373 3.38805   5
  -2  11  -2 110.914 3.40577   5
   2 -11   2 112.103 3.90555   6
   2 -11   2 109.531 3.85130   8
  -3  11  -2 215.698 6.17116   5
   3 -11   2 227.932 6.58951   6
   3 -11   2 222.488 6.47581   8
  -4  11  -2 38.3693 1.93580   5
   4 -11   2 41.4051 2.18122   6
   4 -11   2 43.7148 2.16114   8
   4 -11   2 43.1093 2.02230   7
  -5  11  -2 63.3212 2.61551   5
   5 -11   2 66.3183 2.54628   7
   5 -11   2 61.3963 2.75114   6
   5 -11   2 60.4619 2.51743   8
  -6  11  -2 20.9248 2.13164   9
   6 -11   2 21.7087 1.90105   6
   6 -11   2 22.7927 1.55879   8
   6 -11   2 23.1826 1.64667   7
  -7  11  -2 43.1797 2.78045   9
   7 -11   2 43.0755 2.14363   7
  -8  11  -2 26.2667 2.33631   1
  -8  11  -2 25.7604 2.48322   9
   8 -11   2 22.7550 1.78355   7
  -9  11  -2 29.8183 3.39858   1
  -9  11  -2 36.0936 3.28629   2
  -9  11  -2 37.8457 2.80812   9
   9 -11   2 34.3882 2.04939   7
 -10  11  -2 14.4077 2.01198   9
 -10  11  -2 16.4886 4.45072   2
 -10  11  -2 13.8676 2.93768   1
 -10  11  -2 16.2453 1.83254   6
  10 -11   2 15.9179 1.72148   7
 -11  11  -2 0.86150 3.18722   1
 -11  11  -2 -0.5760 1.29897   6
  11 -11   2 -0.7632 0.96139   7
 -12  11  -2 10.9598 1.84076   6
 -12  11  -2 3.90702 4.37595   1
  12 -11   2 8.97370 1.51253   7
 -13  11  -2 13.1501 1.99080   6
  13 -11   2 13.0996 1.75607   7
   9  10  -2 0.81259 2.01302   7
  -9 -10   2 1.48845 1.80548   6
   8  10  -2 8.94791 6.77833   2
   8  10  -2 12.1624 2.29804   7
  -8 -10   2 12.4526 5.92979   2
  -8 -10   2 9.44190 2.06129   6
   7  10  -2 4.12250 4.49526   2
   7  10  -2 2.02766 1.63006   7
  -7 -10   2 -4.1259 4.61522   2
  -7 -10   2 2.74008 1.55267   6
   6  10  -2 2.51138 1.55901   7
   6  10  -2 7.69079 4.49980   1
   6  10  -2 2.93781 3.41609   2
  -6 -10   2 -0.6121 1.27145   6
  -6 -10   2 6.42090 4.33293   2
  -6 -10   2 4.60314 3.86515   1
   5  10  -2 31.1829 4.81579   2
   5  10  -2 29.7571 2.58711   7
   5  10  -2 35.9325 5.35141   1
  -5 -10   2 25.4482 4.70400   1
  -5 -10   2 22.2042 4.28859   2
  -5 -10   2 29.7678 2.52296   6
  -5 -10   2 26.5204 2.20736   8
   4  10  -2 7.96892 3.26477   1
   4  10  -2 2.16370 1.35151   7
   4  10  -2 6.03365 2.88504   2
  -4 -10   2 1.94450 1.25108   8
  -4 -10   2 1.12135 1.27188   6
  -4 -10   2 -1.2565 2.48373   2
  -4 -10   2 0.40616 2.74480   1
   3  10  -2 56.0022 5.22172   2
   3  10  -2 59.2131 2.91227   7
   3  10  -2 52.4354 5.00164   1
  -3 -10   2 55.5480 2.92002   6
  -3 -10   2 52.6047 4.90601   1
  -3 -10   2 59.6076 4.86362   2
  -3 -10   2 58.0946 2.82055   8
   2  10  -2 52.1976 2.50014   7
   2  10  -2 49.8616 4.40375   2
   2  10  -2 46.7535 4.51080   1
  -2 -10   2 48.4399 3.98816   2
  -2 -10   2 45.3730 2.52957   8
  -2 -10   2 41.7880 4.17831   1
  -2 -10   2 46.3456 2.65028   6
   1  10  -2 19.9889 1.71500   7
   1  10  -2 22.1408 0.76142   5
   1  10  -2 21.2662 2.92982   1
   1  10  -2 20.3787 0.74505   5
   1  10  -2 30.8092 3.52502   2
  -1 -10   2 20.1254 2.47735   2
  -1 -10   2 24.7878 2.83079   1
  -1 -10   2 19.6795 1.82666   6
  -1 -10   2 22.1514 1.88674   8
   0  10  -2 41.5547 3.33743   2
   0  10  -2 40.1192 1.41828   5
   0  10  -2 42.3813 3.34233   1
   0  10  -2 41.0254 1.40937   5
   0 -10   2 37.2818 2.22542   6
   0 -10   2 35.9304 2.71668   1
   0 -10   2 42.7487 2.75125   2
   0 -10   2 42.4698 2.26287   8
  -1  10  -2 91.0397 2.72818   5
  -1  10  -2 88.3307 4.13336   1
  -1  10  -2 91.8869 2.73693   5
  -1  10  -2 88.3427 4.07149   2
   1 -10   2 93.0981 3.29133   8
   1 -10   2 90.3356 3.34124   6
  -2  10  -2 29.2962 2.07099   1
  -2  10  -2 30.1876 1.43614   5
  -2  10  -2 28.6382 2.01364   2
  -2  10  -2 28.7493 1.40388   5
   2 -10   2 29.2213 1.83092   8
   2 -10   2 30.4765 1.81543   6
  -3  10  -2 16.7081 1.25764   5
   3 -10   2 19.7908 1.61544   6
   3 -10   2 17.4301 1.37461   7
   3 -10   2 19.0273 1.47463   8
  -4  10  -2 1.80024 0.74275   5
   4 -10   2 3.21088 0.86896   8
   4 -10   2 2.29453 0.92595   6
   4 -10   2 0.94153 0.79402   7
  -5  10  -2 22.0309 1.60748   5
   5 -10   2 21.0045 1.51996   7
   5 -10   2 21.3364 1.47527   8
   5 -10   2 23.6423 1.78996   6
  -6  10  -2 37.3860 2.41118   9
   6 -10   2 35.0811 1.86004   7
   6 -10   2 37.2955 2.01579   6
  -7  10  -2 1.05346 1.14883   1
  -7  10  -2 0.30075 1.27426   9
   7 -10   2 0.67590 0.82688   7
  -8  10  -2 6.41001 1.83863   1
  -8  10  -2 8.48270 1.78731   2
  -8  10  -2 10.0450 1.69800   9
   8 -10   2 10.9744 1.24746   7
  -9  10  -2 71.6624 2.28054   8
  -9  10  -2 74.4279 3.18720   6
  -9  10  -2 85.3095 3.84916   9
  -9  10  -2 77.4189 4.70932   2
  -9  10  -2 71.1756 4.79070   1
   9 -10   2 79.6577 2.99810   7
 -10  10  -2 1.58344 2.41170   2
 -10  10  -2 -0.1616 1.38931   9
 -10  10  -2 1.36927 1.20170   6
 -10  10  -2 -1.9857 2.50143   1
  10 -10   2 0.56726 0.97002   7
 -11  10  -2 43.5226 2.73519   6
 -11  10  -2 49.2872 5.87011   1
  11 -10   2 38.8916 3.08864   2
  11 -10   2 49.0012 2.52716   7
 -12  10  -2 3.22062 4.30435   1
 -12  10  -2 12.4969 1.87159   6
  12 -10   2 13.6965 1.66528   7
 -13  10  -2 16.6045 2.12508   6
  13 -10   2 17.0462 1.86788   7
  14 -10   2 1.51435 1.31140   7
  10   9  -2 9.66032 2.34579   7
 -10  -9   2 11.6261 2.26062   6
   9   9  -2 3.93744 6.38303   2
   9   9  -2 0.61729 1.90602   7
  -9  -9   2 3.41003 1.76813   6
   8   9  -2 6.03590 5.60326   2
   8   9  -2 -2.0516 4.81127   1
   8   9  -2 2.79744 1.75216   7
  -8  -9   2 -0.1938 4.41972   2
  -8  -9   2 3.91374 1.64635   6
   7   9  -2 11.4800 4.16905   2
   7   9  -2 -0.3204 4.52779   1
   7   9  -2 6.45758 1.71331   7
  -7  -9   2 5.84465 4.22304   2
  -7  -9   2 6.37815 1.57173   6
  -7  -9   2 7.75470 4.60171   1
   6   9  -2 3.62325 3.07455   2
   6   9  -2 -0.8767 1.25005   7
   6   9  -2 -0.3444 3.21848   1
  -6  -9   2 1.72454 1.28144   6
  -6  -9   2 1.28170 3.10755   1
  -6  -9   2 -2.6936 2.81798   2
   5   9  -2 1.43419 1.30952   7
   5   9  -2 -2.0051 3.05034   1
   5   9  -2 3.43149 2.99506   2
  -5  -9   2 0.11930 1.14792   6
  -5  -9   2 1.22691 1.13369   8
  -5  -9   2 3.35267 2.90320   2
  -5  -9   2 -0.0740 2.88080   1
   4   9  -2 2.64035 1.29817   7
   4   9  -2 5.79435 2.90482   1
   4   9  -2 3.21940 2.43851   2
  -4  -9   2 0.05984 2.42321   1
  -4  -9   2 5.81016 1.32743   6
  -4  -9   2 3.67522 1.22255   8
  -4  -9   2 3.41572 2.35046   2
   3   9  -2 206.445 6.09061   7
   3   9  -2 203.118 8.92579   2
   3   9  -2 191.848 8.93244   1
  -3  -9   2 205.314 6.23019   6
  -3  -9   2 201.985 8.83415   1
  -3  -9   2 197.567 8.43515   2
  -3  -9   2 201.609 6.09208   8
   2   9  -2 518.811 16.5391   1
   2   9  -2 516.308 16.3172   2
   2   9  -2 538.494 13.7355   7
  -2  -9   2 517.122 13.7558   8
  -2  -9   2 518.221 13.8366   6
  -2  -9   2 507.675 16.1242   1
  -2  -9   2 541.035 15.9433   2
   1   9  -2 5.01661 0.44197   5
   1   9  -2 2.62265 1.57526   2
   1   9  -2 4.14256 0.44013   5
   1   9  -2 5.93909 1.01485   7
   1   9  -2 3.26537 1.78940   1
  -1  -9   2 5.04779 1.61889   1
  -1  -9   2 3.94530 1.05891   6
  -1  -9   2 4.68468 1.03821   8
  -1  -9   2 3.57348 1.50478   2
   0   9  -2 15.8908 2.05095   2
   0   9  -2 16.5638 0.83229   5
   0   9  -2 15.6785 0.82703   5
   0   9  -2 20.2395 2.43963   1
   0  -9   2 16.0445 1.40900   6
   0  -9   2 15.8483 1.44372   8
   0  -9   2 13.7405 1.69249   1
   0  -9   2 16.6179 1.90070   2
  -1   9  -2 61.9737 3.23110   1
  -1   9  -2 62.0490 2.00211   5
  -1   9  -2 58.9000 1.99234   5
  -1   9  -2 68.0334 3.19393   2
   1  -9   2 59.4994 2.23105   2
   1  -9   2 64.5056 2.48120   6
   1  -9   2 62.6138 2.42889   8
  -2   9  -2 0.98363 0.53145   5
  -2   9  -2 1.32444 0.80818   2
  -2   9  -2 2.60682 0.85026   1
   2  -9   2 2.31765 0.78454   8
   2  -9   2 1.91570 0.79395   6
  -3   9  -2 37.5429 1.66849   5
   3  -9   2 37.1998 1.69028   7
   3  -9   2 38.8371 1.76566   8
   3  -9   2 38.8530 1.90082   6
  -4   9  -2 161.125 4.89312   5
   4  -9   2 169.617 4.78784   7
   4  -9   2 171.171 4.84963   8
   4  -9   2 172.405 5.02538   6
  -5   9  -2 394.776 10.7133   5
   5  -9   2 402.243 10.4554   8
   5  -9   2 410.586 10.7140   6
   5  -9   2 403.475 10.4827   7
  -6   9  -2 -0.5292 1.08677   9
  -6   9  -2 1.23821 0.95760   2
  -6   9  -2 0.89229 0.86223   5
  -6   9  -2 0.83516 0.96620   1
   6  -9   2 -0.4453 0.73188   7
  -7   9  -2 42.8768 2.98897   2
  -7   9  -2 40.9025 3.02648   1
  -7   9  -2 46.5587 2.62826   9
   7  -9   2 44.3616 2.48323   5
   7  -9   2 40.2177 1.96647   7
  -8   9  -2 11.9679 2.27947   1
  -8   9  -2 8.70138 1.58924   9
  -8   9  -2 10.4951 2.10298   2
   8  -9   2 12.5652 1.26527   7
   8  -9   2 14.2469 1.64947   5
  -9   9  -2 44.4659 4.17620   1
  -9   9  -2 48.6472 2.86353   9
  -9   9  -2 46.6869 2.49181   6
  -9   9  -2 41.0715 1.30437   8
  -9   9  -2 46.2400 4.11698   2
   9  -9   2 44.9898 2.22119   7
   9  -9   2 46.1031 2.77715   5
   9  -9   2 44.7771 2.82428   2
 -10   9  -2 9.42843 2.84777   2
 -10   9  -2 8.67587 1.42739   6
 -10   9  -2 6.39371 2.97128   1
  10  -9   2 7.20043 1.94767   2
  10  -9   2 5.53114 2.13191   1
  10  -9   2 7.39666 1.18678   7
  10  -9   2 8.03849 1.54768   5
 -11   9  -2 6.98851 3.48461   1
 -11   9  -2 -0.2097 1.23445   6
  11  -9   2 0.46884 1.00200   7
  11  -9   2 -1.5502 2.62255   2
  11  -9   2 -0.7575 2.53107   1
 -12   9  -2 4.64483 1.55909   6
 -12   9  -2 -2.1974 4.19436   1
  12  -9   2 0.29167 3.45614   1
 -13   9  -2 -0.1442 1.53242   6
  13  -9   2 0.62134 4.75482   1
  13  -9   2 -0.0706 1.25320   7
 -14   9  -2 3.43514 1.64286   6
  14  -9   2 5.62508 1.56170   7
  11   8  -2 50.4090 2.82488   8
  11   8  -2 53.9796 4.22558   7
 -11  -8   2 45.2285 3.70075   6
  10   8  -2 -0.9952 1.84084   7
 -10  -8   2 -0.3094 1.62217   6
   9   8  -2 37.2174 6.77057   2
   9   8  -2 41.7414 3.32898   7
   9   8  -2 30.7627 6.71091   1
  -9  -8   2 22.1512 6.35614   2
  -9  -8   2 36.8643 2.89438   6
   8   8  -2 6.97269 4.36622   2
   8   8  -2 -4.3408 4.65993   1
   8   8  -2 0.53465 1.42323   7
  -8  -8   2 -0.7393 1.23801   6
  -8  -8   2 5.28375 4.84676   1
  -8  -8   2 -2.2917 3.96743   2
   7   8  -2 26.1473 2.49904   7
   7   8  -2 18.3274 4.39427   1
   7   8  -2 22.3670 4.49266   2
  -7  -8   2 17.8939 4.22500   1
  -7  -8   2 20.3530 2.13202   6
  -7  -8   2 18.0852 3.85068   2
   6   8  -2 27.7821 4.93394   1
   6   8  -2 32.5124 4.61998   2
   6   8  -2 37.9666 2.45742   7
  -6  -8   2 40.4010 5.00855   2
  -6  -8   2 24.7909 4.68052   1
  -6  -8   2 36.7300 2.43618   6
   5   8  -2 1.47096 2.27626   2
   5   8  -2 1.98654 1.16985   7
   5   8  -2 0.92293 2.52141   1
  -5  -8   2 -0.3506 1.02280   6
  -5  -8   2 1.87244 2.45955   1
  -5  -8   2 0.20249 0.97085   8
  -5  -8   2 0.96305 2.09961   2
   4   8  -2 25.0243 1.95982   7
   4   8  -2 29.4707 4.12343   1
   4   8  -2 20.2807 3.38661   2
  -4  -8   2 19.2971 3.16411   1
  -4  -8   2 24.1005 1.81313   8
  -4  -8   2 17.3753 2.89837   2
  -4  -8   2 23.1923 1.84805   6
   3   8  -2 147.712 7.07193   2
   3   8  -2 146.723 7.23626   1
   3   8  -2 155.443 4.78368   7
  -3  -8   2 155.656 6.99599   2
  -3  -8   2 156.251 4.76436   8
  -3  -8   2 158.337 4.88146   6
  -3  -8   2 152.350 7.27295   1
   2   8  -2 181.845 7.36209   2
   2   8  -2 170.275 7.36558   1
   2   8  -2 176.998 5.13325   7
  -2  -8   2 168.475 5.12735   8
  -2  -8   2 175.795 5.25256   6
  -2  -8   2 167.721 6.85392   2
  -2  -8   2 172.190 7.16354   1
   1   8  -2 305.307 9.95862   2
   1   8  -2 295.383 9.89681   1
   1   8  -2 298.047 7.34561   5
   1   8  -2 294.375 7.34364   5
   1   8  -2 301.538 7.96304   7
  -1  -8   2 295.015 8.04050   8
  -1  -8   2 298.118 9.42253   2
  -1  -8   2 285.752 8.06334   6
  -1  -8   2 288.322 9.56326   1
   0   8  -2 81.6972 3.94879   2
   0   8  -2 84.5924 2.37203   5
   0   8  -2 84.6231 2.36901   5
   0   8  -2 87.0613 4.01990   1
   0  -8   2 86.3096 3.58442   2
   0  -8   2 82.4766 2.88194   8
   0  -8   2 86.8506 3.65629   1
   0  -8   2 81.1746 2.88121   6
  -1   8  -2 0.08564 0.38459   5
  -1   8  -2 0.12997 0.79273   2
  -1   8  -2 0.61423 0.85016   1
   1  -8   2 0.03834 0.53384   2
   1  -8   2 0.59510 0.67708   6
   1  -8   2 -0.2220 0.55813   1
   1  -8   2 0.18836 0.64355   8
  -2   8  -2 3.37400 0.77035   1
  -2   8  -2 2.63075 0.53873   5
  -2   8  -2 3.60827 0.79591   2
   2  -8   2 2.74785 0.72791   8
   2  -8   2 2.69635 0.62261   7
   2  -8   2 3.49177 0.77568   6
  -3   8  -2 72.3735 2.28168   1
  -3   8  -2 73.4825 2.45506   5
   3  -8   2 70.9444 2.44280   8
   3  -8   2 76.3332 2.58216   6
   3  -8   2 72.4416 2.37666   7
  -4   8  -2 30.6359 1.51801   5
  -4   8  -2 32.2236 1.40548   1
  -4   8  -2 26.6210 1.30487   1
   4  -8   2 27.2164 1.35356   7
   4  -8   2 27.0412 1.54605   6
   4  -8   2 27.3306 1.37413   8
  -5   8  -2 147.340 4.66198   2
  -5   8  -2 150.474 4.76131   1
  -5   8  -2 147.783 4.47147   5
  -5   8  -2 151.218 4.70495   9
   5  -8   2 144.143 4.48895   5
   5  -8   2 146.291 4.40043   6
   5  -8   2 144.895 4.19795   7
   5  -8   2 140.658 4.11328   8
  -6   8  -2 316.513 8.72663   9
  -6   8  -2 301.738 9.25517   1
  -6   8  -2 315.495 9.23872   2
  -6   8  -2 297.202 8.48161   5
   6  -8   2 315.846 8.56807   5
   6  -8   2 303.313 8.17325   7
  -7   8  -2 49.1149 3.43496   1
  -7   8  -2 51.9630 2.72128   9
  -7   8  -2 50.8050 3.41406   2
   7  -8   2 50.0491 2.43742   2
   7  -8   2 54.9477 2.62096   5
   7  -8   2 51.0043 2.11928   7
  -8   8  -2 47.0309 3.70678   2
  -8   8  -2 42.4008 1.39296   8
  -8   8  -2 40.9896 3.81187   1
  -8   8  -2 44.0642 2.60158   9
  -8   8  -2 47.0493 2.29685   6
   8  -8   2 47.1954 2.55453   5
   8  -8   2 43.1656 3.06660   1
   8  -8   2 41.7016 2.00969   7
   8  -8   2 44.6006 2.90185   2
  -9   8  -2 17.8533 1.97446   9
  -9   8  -2 16.9619 1.76760   6
  -9   8  -2 12.8738 2.78307   1
  -9   8  -2 17.4033 2.89951   2
   9  -8   2 17.2488 2.33107   2
   9  -8   2 19.1197 1.59790   7
   9  -8   2 18.9776 1.84616   5
   9  -8   2 20.1067 2.58938   1
 -10   8  -2 4.25267 2.89702   1
 -10   8  -2 1.91590 1.27993   6
 -10   8  -2 -2.2139 2.52263   2
  10  -8   2 2.64396 1.04993   7
  10  -8   2 1.93566 2.01444   2
  10  -8   2 1.12816 2.30825   1
  10  -8   2 4.33390 1.37462   5
 -11   8  -2 3.19468 1.40967   6
 -11   8  -2 4.77034 3.80599   1
 -11   8  -2 10.6929 5.98780   2
  11  -8   2 1.86108 2.56861   2
  11  -8   2 4.37516 1.48686   5
  11  -8   2 6.69127 1.28812   7
  11  -8   2 5.14600 3.17710   1
 -12   8  -2 36.6448 2.75429   6
 -12   8  -2 32.3020 5.70661   1
  12  -8   2 37.5280 2.88939   5
  12  -8   2 39.0926 2.47688   7
  12  -8   2 32.0428 4.76761   1
 -13   8  -2 15.4957 2.07104   6
  13  -8   2 17.8938 1.99655   7
  13  -8   2 25.5534 5.78292   1
 -14   8  -2 1.80699 1.54061   6
  14  -8   2 -0.9604 1.21622   7
  11   7  -2 7.51443 2.24668   7
  11   7  -2 6.97954 1.31437   8
 -11  -7   2 5.40147 1.99547   6
  10   7  -2 16.8435 6.43842   2
  10   7  -2 31.2722 3.25529   7
  10   7  -2 20.4535 6.74871   1
 -10  -7   2 20.3961 6.53283   2
 -10  -7   2 26.1015 2.61138   6
   9   7  -2 1.45425 1.68585   7
   9   7  -2 3.25193 4.84910   1
   9   7  -2 9.31303 4.83993   2
  -9  -7   2 11.6006 5.44514   1
  -9  -7   2 0.43415 4.97731   2
  -9  -7   2 6.04711 1.62468   6
  -9  -7   2 3.77734 0.50880   5
   8   7  -2 7.93348 3.82522   2
   8   7  -2 2.80789 4.18508   1
   8   7  -2 5.85847 1.61149   7
  -8  -7   2 6.13061 4.32783   1
  -8  -7   2 3.91808 0.46304   5
  -8  -7   2 4.79830 1.43361   6
  -8  -7   2 -1.1307 3.38216   2
   7   7  -2 -0.1387 2.74286   2
   7   7  -2 4.04906 3.17554   1
   7   7  -2 0.10859 1.26256   7
  -7  -7   2 1.03462 2.81979   2
  -7  -7   2 2.32905 3.20710   1
  -7  -7   2 0.32157 1.12153   6
  -7  -7   2 1.17173 0.32980   5
   6   7  -2 24.4912 4.01776   1
   6   7  -2 21.6924 2.09260   7
   6   7  -2 18.0568 3.57210   2
  -6  -7   2 27.7354 4.42041   1
  -6  -7   2 19.0761 1.94816   6
  -6  -7   2 22.4229 0.72296   5
  -6  -7   2 21.0069 3.64758   2
   5   7  -2 73.9843 5.48836   2
   5   7  -2 75.7574 6.10775   1
   5   7  -2 78.4455 3.16331   7
  -5  -7   2 78.0265 2.93664   8
  -5  -7   2 75.9621 5.92850   1
  -5  -7   2 72.1324 3.08350   6
  -5  -7   2 70.6627 5.51494   2
   4   7  -2 -0.5450 1.57148   2
   4   7  -2 1.11108 1.98755   1
   4   7  -2 -0.4599 0.83693   7
  -4  -7   2 -0.3333 0.79116   6
  -4  -7   2 -0.7121 0.74849   8
  -4  -7   2 0.61474 1.88016   1
   3   7  -2 3.40875 1.81526   1
   3   7  -2 1.60954 1.60735   2
   3   7  -2 1.87525 0.83935   7
  -3  -7   2 1.06789 1.63103   1
  -3  -7   2 4.60356 1.67869   2
  -3  -7   2 2.47018 0.84522   6
  -3  -7   2 2.16569 0.79949   8
   2   7  -2 37.7106 1.79270   7
   2   7  -2 43.2273 3.41512   1
   2   7  -2 35.5722 3.16087   2
  -2  -7   2 41.9836 3.29987   1
  -2  -7   2 39.9750 1.80427   8
  -2  -7   2 41.1760 3.08147   2
  -2  -7   2 44.0704 1.88019   6
   1   7  -2 -0.8175 1.06581   1
   1   7  -2 0.53264 0.20225   5
   1   7  -2 0.33265 0.19470   5
   1   7  -2 0.22061 0.99507   2
   1   7  -2 0.82042 0.59572   7
  -1  -7   2 0.24738 0.60924   6
  -1  -7   2 0.87351 0.97341   2
  -1  -7   2 0.09239 0.96926   1
  -1  -7   2 0.74860 0.63633   8
   0   7  -2 80.4195 2.30367   5
   0   7  -2 81.9999 2.30878   5
   0   7  -2 93.9395 3.81560   2
   0   7  -2 85.4975 3.77619   1
   0  -7   2 80.1042 3.38232   2
   0  -7   2 79.8629 3.44117   1
   0  -7   2 85.8946 2.79089   6
   0  -7   2 82.2197 2.73831   8
  -1   7  -2 504.120 12.8656   5
  -1   7  -2 523.220 13.8608   2
  -1   7  -2 504.938 13.8675   1
   1  -7   2 521.286 13.1990   6
   1  -7   2 516.298 13.1389   8
   1  -7   2 512.326 13.2619   1
   1  -7   2 518.980 13.2620   2
  -2   7  -2 145.589 4.42273   1
  -2   7  -2 147.573 4.36549   2
  -2   7  -2 145.405 4.03577   5
   2  -7   2 142.875 4.20348   6
   2  -7   2 143.415 4.02423   7
   2  -7   2 144.329 4.13137   8
  -3   7  -2 202.392 5.60876   1
  -3   7  -2 199.315 5.53914   5
  -3   7  -2 215.214 5.66231   1
   3  -7   2 198.911 5.55233   5
   3  -7   2 205.346 5.42983   7
   3  -7   2 200.546 5.60840   6
   3  -7   2 200.887 5.49147   8
  -4   7  -2 3.16830 0.70566   5
  -4   7  -2 3.66094 0.80639   1
   4  -7   2 3.17578 0.57990   7
   4  -7   2 3.87349 0.75134   5
   4  -7   2 3.95954 0.60039   8
   4  -7   2 1.80041 0.70636   6
  -5   7  -2 3.95265 0.80383   5
  -5   7  -2 4.87489 0.98167   9
  -5   7  -2 4.60240 1.05433   1
  -5   7  -2 6.17081 1.14359   2
   5  -7   2 5.20662 0.90298   5
   5  -7   2 4.42296 0.66499   7
  -6   7  -2 170.612 5.26816   5
  -6   7  -2 181.620 6.30448   2
  -6   7  -2 183.508 6.44758   1
  -6   7  -2 181.053 5.49937   9
   6  -7   2 176.145 5.29883   5
   6  -7   2 168.716 4.93918   7
   6  -7   2 177.480 5.59057   2
   6  -7   2 183.753 5.68678   1
  -7   7  -2 88.4034 3.43051   9
  -7   7  -2 86.8727 4.53612   2
  -7   7  -2 86.7156 3.06956   6
  -7   7  -2 90.6181 4.66303   1
  -7   7  -2 82.3634 2.41544   8
   7  -7   2 91.6342 3.30990   5
   7  -7   2 86.2519 2.88696   7
   7  -7   2 90.4050 3.99034   2
   7  -7   2 85.1173 4.00706   1
  -8   7  -2 99.2002 3.85213   9
  -8   7  -2 98.4142 5.36215   2
  -8   7  -2 98.3799 5.50573   1
  -8   7  -2 94.1152 3.45082   6
   8  -7   2 103.298 3.73989   5
   8  -7   2 98.4609 3.25267   7
   8  -7   2 93.4048 4.84469   1
   8  -7   2 89.2691 4.68981   2
  -9   7  -2 6.52032 1.27185   6
  -9   7  -2 6.25082 2.40710   1
  -9   7  -2 6.55761 2.57238   2
   9  -7   2 8.88650 2.21338   1
   9  -7   2 5.13747 1.01860   7
   9  -7   2 7.02815 1.33069   5
   9  -7   2 6.01356 1.96440   2
 -10   7  -2 8.04674 1.46144   6
 -10   7  -2 11.2719 3.01371   2
 -10   7  -2 10.9418 3.29876   1
  10  -7   2 10.2675 1.30865   7
  10  -7   2 6.89502 2.35116   2
  10  -7   2 11.5833 1.61210   5
  10  -7   2 6.30386 2.70965   1
 -11   7  -2 3.04495 3.60488   1
 -11   7  -2 9.23415 3.64793   2
 -11   7  -2 4.44120 1.46996   6
  11  -7   2 11.0968 3.23604   2
  11  -7   2 3.97370 1.49332   5
  11  -7   2 5.62036 3.19675   1
  11  -7   2 7.93182 1.31042   7
 -12   7  -2 16.1255 1.93568   6
 -12   7  -2 20.4555 5.29669   1
  12  -7   2 11.8326 4.25840   1
  12  -7   2 13.0867 1.95596   5
  12  -7   2 16.5703 1.77945   7
 -13   7  -2 17.2377 9.40648   1
 -13   7  -2 14.8538 2.07859   6
  13  -7   2 12.0139 1.77931   7
  13  -7   2 13.7017 5.72545   1
 -14   7  -2 14.5437 2.05550   6
  14  -7   2 15.6309 2.03165   7
  12   6  -2 1.91524 1.00634   8
  12   6  -2 2.15378 2.10840   7
 -12  -6   2 5.66808 1.97455   6
  11   6  -2 1.77688 1.90850   7
  11   6  -2 1.57694 1.00640   8
  11   6  -2 -4.1901 7.01845   1
  11   6  -2 8.97828 6.95510   2
 -11  -6   2 -1.5488 6.99004   2
 -11  -6   2 1.10647 1.64497   6
  10   6  -2 8.84897 5.37659   2
  10   6  -2 9.06135 1.99611   7
  10   6  -2 7.92103 6.27256   1
 -10  -6   2 8.15729 0.94711   5
 -10  -6   2 7.72879 1.79898   6
 -10  -6   2 7.76796 5.64275   1
 -10  -6   2 9.77455 5.55271   2
   9   6  -2 15.5731 2.13265   7
   9   6  -2 16.3762 5.51203   1
   9   6  -2 12.1504 4.49087   2
  -9  -6   2 14.3150 1.87111   6
  -9  -6   2 15.4609 4.75527   2
  -9  -6   2 6.94504 4.50295   1
  -9  -6   2 14.9487 1.05227   5
   8   6  -2 20.5136 4.30765   2
   8   6  -2 15.7461 4.22871   1
   8   6  -2 20.6166 2.13396   7
  -8  -6   2 20.1298 1.09029   5
  -8  -6   2 21.0085 2.18837   6
  -8  -6   2 18.2982 4.16199   2
  -8  -6   2 18.8585 4.69224   1
   7   6  -2 15.4876 3.63088   2
   7   6  -2 13.0695 3.72355   1
   7   6  -2 14.9095 1.72934   7
  -7  -6   2 16.6801 3.79988   2
  -7  -6   2 21.8250 3.96868   1
  -7  -6   2 16.2907 0.92921   5
  -7  -6   2 17.8317 1.86423   6
   6   6  -2 56.2757 2.66862   7
   6   6  -2 49.2191 5.15592   1
   6   6  -2 55.1505 5.08527   2
  -6  -6   2 60.4147 5.14462   2
  -6  -6   2 54.7048 1.65617   5
  -6  -6   2 45.3929 5.08057   1
  -6  -6   2 52.4747 2.56191   6
   5   6  -2 48.9069 2.31297   7
   5   6  -2 44.2347 4.25684   2
   5   6  -2 49.8396 4.61966   1
  -5  -6   2 48.3037 2.25168   6
  -5  -6   2 47.3642 2.11637   8
  -5  -6   2 50.2409 4.88191   1
  -5  -6   2 47.2278 1.38064   5
  -5  -6   2 49.5837 4.19024   2
   4   6  -2 36.9031 1.89630   7
   4   6  -2 38.0690 3.56984   2
   4   6  -2 36.8447 3.89353   1
  -4  -6   2 37.7896 3.91434   1
  -4  -6   2 39.5552 3.45965   2
  -4  -6   2 40.2897 1.82766   8
  -4  -6   2 44.2567 1.95144   6
   3   6  -2 27.2040 1.47909   7
   3   6  -2 25.4233 2.67928   2
   3   6  -2 28.7051 2.94450   1
  -3  -6   2 27.7487 3.06234   1
  -3  -6   2 23.9938 1.46118   6
  -3  -6   2 23.9586 1.39837   8
   2   6  -2 9.21539 0.97699   7
   2   6  -2 8.76822 1.73871   2
   2   6  -2 7.85967 1.60799   1
  -2  -6   2 9.43895 0.96058   6
  -2  -6   2 8.87861 0.91321   8
  -2  -6   2 8.62794 1.61389   2
  -2  -6   2 9.81117 1.79763   1
   1   6  -2 0.45114 0.17627   5
   1   6  -2 0.31778 0.17220   5
   1   6  -2 0.87807 0.96273   1
   1   6  -2 0.41678 0.51615   7
   1   6  -2 0.02300 0.90688   2
  -1  -6   2 1.82882 0.96874   2
  -1  -6   2 -0.1424 0.91731   1
  -1  -6   2 0.70455 0.58838   8
  -1  -6   2 -0.1719 0.55228   6
   0   6  -2 244.015 6.19514   5
   0   6  -2 250.497 7.64083   1
   0   6  -2 245.829 7.58509   2
   0  -6   2 243.620 6.55253   8
   0  -6   2 241.924 7.35399   1
   0  -6   2 254.208 7.33807   2
   0  -6   2 237.481 6.56942   6
  -1   6  -2 1262.41 31.3528   2
  -1   6  -2 1230.88 31.3924   1
   1  -6   2 1237.76 30.9008   2
  -2   6  -2 1804.56 44.6487   1
  -3   6  -2 204.839 5.70378   5
  -3   6  -2 221.915 6.04919   1
   3  -6   2 211.573 5.73943   5
   3  -6   2 208.083 5.72914   6
   3  -6   2 215.125 5.60679   8
   3  -6   2 208.154 5.55045   7
  -4   6  -2 403.113 11.0438   2
  -4   6  -2 397.189 11.0846   1
  -4   6  -2 407.370 10.5052   5
   4  -6   2 419.555 10.2815   7
   4  -6   2 392.032 10.4907   5
   4  -6   2 401.745 10.4484   6
   4  -6   2 416.246 10.3928   2
   4  -6   2 396.305 10.2121   8
   4  -6   2 405.961 10.3660   2
  -5   6  -2 8.58771 1.37407   2
  -5   6  -2 7.86163 1.33184   1
  -5   6  -2 7.64431 0.90157   5
  -5   6  -2 7.61758 1.05901   9
   5  -6   2 7.75505 1.15956   1
   5  -6   2 8.97002 0.97581   5
   5  -6   2 7.02279 0.72630   7
   5  -6   2 6.10467 1.01530   2
  -6   6  -2 155.946 6.01132   1
  -6   6  -2 150.347 5.83743   2
  -6   6  -2 151.517 4.65353   5
  -6   6  -2 154.584 4.81554   9
   6  -6   2 154.063 5.49492   2
   6  -6   2 152.516 4.68435   5
   6  -6   2 157.158 5.62241   1
   6  -6   2 152.552 4.33629   7
  -7   6  -2 -0.0200 0.69685   5
  -7   6  -2 -0.3131 0.97720   9
  -7   6  -2 -0.5716 0.78919   6
  -7   6  -2 0.02636 0.19821   8
  -7   6  -2 -0.2814 1.40052   2
  -7   6  -2 -1.5105 1.28844   1
   7  -6   2 -0.5935 0.57780   7
   7  -6   2 -0.8439 0.78427   5
   7  -6   2 0.43514 1.26006   1
   7  -6   2 -0.7194 1.19396   2
  -8   6  -2 7.47432 2.30393   2
  -8   6  -2 4.71248 1.13043   6
  -8   6  -2 7.54553 2.25377   1
   8  -6   2 7.02597 1.26746   5
   8  -6   2 7.71628 1.04118   7
   8  -6   2 6.39654 1.86342   2
   8  -6   2 8.19177 2.08616   1
  -9   6  -2 36.5201 2.20929   6
  -9   6  -2 30.5222 3.97719   2
  -9   6  -2 39.2578 4.53328   1
   9  -6   2 35.5481 1.98967   7
   9  -6   2 38.4708 2.39796   5
   9  -6   2 33.0592 3.68677   2
   9  -6   2 34.8868 4.20200   1
 -10   6  -2 52.6849 2.69124   6
 -10   6  -2 60.6108 5.80571   2
 -10   6  -2 42.5785 5.34720   1
  10  -6   2 57.5653 4.79752   2
  10  -6   2 53.4535 2.50127   7
  10  -6   2 46.0324 4.96583   1
  10  -6   2 50.8671 2.82095   5
 -11   6  -2 5.24949 1.41787   6
 -11   6  -2 7.40767 3.81052   2
 -11   6  -2 4.25270 3.77367   1
  11  -6   2 3.93325 3.16221   1
  11  -6   2 2.20012 1.11757   7
  11  -6   2 2.65985 1.40329   5
  11  -6   2 3.78314 3.02023   2
 -12   6  -2 142.192 10.0927   1
 -12   6  -2 135.561 5.16803   6
  12  -6   2 128.658 9.29217   1
  12  -6   2 149.763 5.10286   7
  12  -6   2 149.970 5.48993   5
 -13   6  -2 28.3864 6.78331   1
 -13   6  -2 49.3110 3.18492   6
  13  -6   2 40.4535 6.61919   1
  13  -6   2 43.8095 3.27504   5
  13  -6   2 44.1949 3.02154   7
 -14   6  -2 -0.5660 1.49621   6
  14  -6   2 -1.9941 1.34466   7
  12   5  -2 -11.601 8.92779   2
  12   5  -2 1.36384 2.03921   7
  12   5  -2 0.87701 0.88180   8
  12   5  -2 0.91802 8.16925   1
 -12  -5   2 1.62737 1.74244   6
 -12  -5   2 -1.8974 10.7797   2
  11   5  -2 2.25939 1.86500   7
  11   5  -2 2.80238 0.96324   8
  11   5  -2 1.24011 6.10799   1
  11   5  -2 3.54242 5.60773   2
 -11  -5   2 1.69456 1.56915   6
 -11  -5   2 2.04446 6.13288   1
 -11  -5   2 0.67313 6.08635   2
  10   5  -2 27.5814 5.90500   1
  10   5  -2 26.0785 2.55481   7
  10   5  -2 25.0300 5.51184   2
 -10  -5   2 26.7233 1.54307   5
 -10  -5   2 27.3744 6.39461   1
 -10  -5   2 33.7536 5.95363   2
 -10  -5   2 28.4309 2.47308   6
   9   5  -2 138.627 9.72739   2
   9   5  -2 141.624 9.45150   1
   9   5  -2 145.892 5.24301   7
  -9  -5   2 154.650 9.69271   2
  -9  -5   2 149.448 5.10532   6
  -9  -5   2 131.393 4.10503   5
  -9  -5   2 129.012 9.37733   1
   8   5  -2 -5.0402 2.69189   1
   8   5  -2 1.83510 2.82091   2
   8   5  -2 -3.3310 1.19131   7
  -8  -5   2 0.22233 1.10535   6
  -8  -5   2 0.29522 3.19817   1
  -8  -5   2 -1.2204 0.46992   5
  -8  -5   2 -0.7416 2.87091   2
   7   5  -2 -0.4851 1.15740   7
   7   5  -2 -0.0780 2.36631   1
   7   5  -2 -2.3947 2.18528   2
  -7  -5   2 0.96210 2.66196   1
  -7  -5   2 0.38435 2.28240   2
  -7  -5   2 1.25385 1.04910   6
  -7  -5   2 0.63741 0.47180   5
   6   5  -2 370.457 13.6288   2
   6   5  -2 371.155 9.47570   5
   6   5  -2 388.930 10.2665   7
   6   5  -2 367.687 13.9029   1
  -6  -5   2 373.886 9.47862   5
  -6  -5   2 376.187 13.5874   2
  -6  -5   2 372.674 14.0151   1
  -6  -5   2 374.143 10.1786   6
   5   5  -2 20.2918 3.28147   1
   5   5  -2 19.4712 2.85967   2
   5   5  -2 19.3014 1.58380   7
   5   5  -2 19.6021 0.81644   5
  -5  -5   2 15.3532 2.61304   2
  -5  -5   2 19.4703 0.81843   5
  -5  -5   2 25.4519 3.42059   1
  -5  -5   2 18.9961 1.43896   6
  -5  -5   2 19.5540 1.26572   8
   4   5  -2 43.2934 1.98597   7
   4   5  -2 39.2574 3.50569   2
   4   5  -2 42.3475 3.68296   1
  -4  -5   2 43.0591 1.78033   8
  -4  -5   2 45.5161 3.57688   2
  -4  -5   2 46.6140 4.01249   1
  -4  -5   2 43.0090 1.91542   6
  -4  -5   2 43.8076 1.24257   5
   3   5  -2 76.4268 4.24810   2
   3   5  -2 79.4572 2.64138   7
   3   5  -2 74.9054 4.30257   1
  -3  -5   2 68.2426 4.11131   2
  -3  -5   2 79.3056 2.57351   8
  -3  -5   2 79.5219 2.64687   6
  -3  -5   2 83.9121 4.58726   1
   2   5  -2 102.745 3.10305   7
   2   5  -2 105.052 4.61546   2
   2   5  -2 105.012 4.75292   1
  -2  -5   2 102.234 3.16222   6
  -2  -5   2 105.058 3.13055   8
  -2  -5   2 105.404 4.64384   1
   1   5  -2 0.42986 0.87734   2
   1   5  -2 -0.0040 0.86529   1
   1   5  -2 0.18872 0.13945   5
   1   5  -2 -0.0122 0.13866   5
   1   5  -2 -0.2062 0.44907   7
  -1  -5   2 0.32361 0.52703   8
  -1  -5   2 1.25301 0.55942   6
  -1  -5   2 0.29487 0.81804   1
  -1  -5   2 -0.1093 0.75797   2
   0   5  -2 129.845 4.50583   2
   0   5  -2 135.976 4.61214   1
   0   5  -2 126.024 3.37976   5
   0  -5   2 128.418 4.32662   2
   0  -5   2 131.891 3.70859   6
   0  -5   2 132.326 4.41202   1
   0  -5   2 131.874 3.68403   8
  -1   5  -2 1115.99 27.5041   2
  -1   5  -2 1110.35 27.5836   1
   1  -5   2 1090.38 27.2137   2
   1  -5   2 1057.57 26.8603   7
  -2   5  -2 1178.06 30.9920   1
  -2   5  -2 1261.81 31.0194   1
   2  -5   2 1283.50 30.5006   2
   2  -5   2 1253.55 30.5608   7
   2  -5   2 1252.19 30.4953   2
  -3   5  -2 62.4460 2.13874   5
  -3   5  -2 67.1422 2.58003   2
  -3   5  -2 61.1606 2.56511   1
   3  -5   2 64.4658 2.18137   2
   3  -5   2 64.6759 2.16372   5
   3  -5   2 64.4958 2.17943   2
   3  -5   2 62.9226 2.11962   6
   3  -5   2 64.7776 1.94942   8
   3  -5   2 64.1641 1.93618   7
  -4   5  -2 198.579 5.53752   5
  -4   5  -2 206.261 6.41188   1
  -4   5  -2 204.692 5.71756   9
  -4   5  -2 198.328 6.29070   2
   4  -5   2 195.127 5.27940   7
   4  -5   2 201.750 5.56875   5
   4  -5   2 200.561 6.08668   1
   4  -5   2 205.337 6.04659   2
  -5   5  -2 106.615 4.36927   2
  -5   5  -2 99.2173 4.35650   1
  -5   5  -2 95.2962 3.39043   9
  -5   5  -2 97.6632 3.23582   5
   5  -5   2 106.500 4.10446   2
   5  -5   2 103.350 4.13882   1
   5  -5   2 106.566 3.32262   5
   5  -5   2 103.377 2.99120   7
  -6   5  -2 124.160 3.94783   5
  -6   5  -2 125.486 4.10787   9
  -6   5  -2 126.987 3.85513   6
  -6   5  -2 127.717 5.55122   1
  -6   5  -2 120.880 3.20321   8
  -6   5  -2 132.105 5.46771   2
   6  -5   2 128.811 5.14283   2
   6  -5   2 124.600 3.99783   5
   6  -5   2 123.645 3.66190   7
   6  -5   2 131.433 5.36571   1
  -7   5  -2 36.7383 3.37054   2
  -7   5  -2 30.9886 1.83110   6
  -7   5  -2 32.6405 3.30589   1
  -7   5  -2 32.8636 1.85798   5
  -7   5  -2 34.7617 2.10834   9
   7  -5   2 32.7459 1.97389   5
   7  -5   2 32.2300 1.60467   7
   7  -5   2 33.2472 3.02644   2
   7  -5   2 34.1760 3.26562   1
  -8   5  -2 10.6664 1.33655   6
  -8   5  -2 10.1994 2.48584   2
  -8   5  -2 10.9360 2.53757   1
   8  -5   2 13.0118 2.32310   2
   8  -5   2 12.5274 1.43780   5
   8  -5   2 11.2296 2.44313   1
   8  -5   2 9.28449 1.07054   7
  -9   5  -2 116.098 4.16486   6
  -9   5  -2 128.855 7.16385   2
  -9   5  -2 121.055 6.88316   1
   9  -5   2 115.589 4.33695   5
   9  -5   2 128.473 6.87913   1
   9  -5   2 121.787 6.57027   2
   9  -5   2 119.385 3.99001   7
 -10   5  -2 21.5586 4.02777   2
 -10   5  -2 15.2491 1.67857   6
 -10   5  -2 18.0583 3.75452   1
  10  -5   2 17.6853 1.81045   5
  10  -5   2 17.3112 3.57381   1
  10  -5   2 16.6860 1.69356   7
  10  -5   2 9.71833 3.08488   2
 -11   5  -2 8.86089 3.88868   1
 -11   5  -2 3.97608 3.71709   2
 -11   5  -2 2.19952 1.39113   6
  11  -5   2 2.04126 1.25450   5
  11  -5   2 2.89815 1.17819   7
  11  -5   2 3.24001 3.19412   1
  11  -5   2 2.94598 3.05372   2
 -12   5  -2 0.62482 1.37848   6
 -12   5  -2 3.56004 4.75731   1
  12  -5   2 -0.3477 1.30431   5
  12  -5   2 -0.2053 1.17221   7
  12  -5   2 -0.2747 3.83476   1
 -13   5  -2 17.4180 6.12841   1
 -13   5  -2 19.0726 2.16032   6
  13  -5   2 14.3966 5.98917   1
  13  -5   2 21.9471 2.24753   7
  13  -5   2 17.4284 2.15163   5
 -14   5  -2 2.61464 1.61824   6
  14  -5   2 1.36023 1.55149   7
  13   4  -2 21.1576 2.75315   7
 -13  -4   2 19.8882 2.49768   6
  12   4  -2 0.11965 1.81916   7
  12   4  -2 -0.0590 0.75630   8
  12   4  -2 11.0068 6.90238   2
  12   4  -2 1.82464 6.99768   1
 -12  -4   2 -1.7660 7.07391   1
 -12  -4   2 0.45918 1.65091   6
 -12  -4   2 4.14247 7.02726   2
  11   4  -2 7.91008 5.57078   1
  11   4  -2 6.13928 0.96755   8
  11   4  -2 5.37630 5.01781   2
  11   4  -2 4.42033 1.86532   7
 -11  -4   2 7.97016 5.75072   1
 -11  -4   2 5.52735 5.24332   2
 -11  -4   2 7.22664 1.69524   6
  10   4  -2 45.1925 6.41295   1
  10   4  -2 43.9905 6.06117   2
  10   4  -2 46.5357 2.06712   8
  10   4  -2 41.7706 3.21275   7
 -10  -4   2 36.7709 5.97709   2
 -10  -4   2 42.7017 2.00707   5
 -10  -4   2 49.9908 2.84896   6
 -10  -4   2 36.8788 6.18209   1
   9   4  -2 7.33041 3.59070   2
   9   4  -2 4.74291 1.53672   7
   9   4  -2 4.57148 3.41539   1
  -9  -4   2 3.88268 1.26302   6
  -9  -4   2 3.30759 0.71886   5
  -9  -4   2 0.18276 3.47998   2
  -9  -4   2 4.18991 3.52283   1
   8   4  -2 132.000 4.71827   7
   8   4  -2 124.713 8.21630   1
   8   4  -2 133.305 3.93371   5
   8   4  -2 144.097 8.26717   2
  -8  -4   2 125.854 7.93989   2
  -8  -4   2 138.218 8.43288   1
  -8  -4   2 126.703 3.89452   5
  -8  -4   2 143.712 4.58648   6
   7   4  -2 291.436 8.09672   7
   7   4  -2 288.236 12.0594   1
   7   4  -2 266.996 11.3643   2
   7   4  -2 286.316 7.40492   5
  -7  -4   2 281.712 7.94308   6
  -7  -4   2 274.257 7.38060   5
  -7  -4   2 268.964 11.6266   1
  -7  -4   2 293.776 11.6866   2
   6   4  -2 16.3896 0.97036   5
   6   4  -2 20.7320 3.33803   1
   6   4  -2 20.6414 1.68813   7
   6   4  -2 20.3673 3.08749   2
  -6  -4   2 19.4462 0.99649   5
  -6  -4   2 22.5605 1.57235   6
  -6  -4   2 13.6682 2.93013   1
  -6  -4   2 13.9354 2.71019   2
   5   4  -2 17.8258 1.54662   7
   5   4  -2 15.7259 2.66402   1
   5   4  -2 16.5811 2.61625   2
   5   4  -2 18.5235 0.87283   5
  -5  -4   2 16.4574 2.79048   1
  -5  -4   2 17.1356 1.39866   6
  -5  -4   2 17.5166 0.86099   5
  -5  -4   2 18.2259 2.70391   2
   4   4  -2 92.7487 3.04212   7
   4   4  -2 96.7959 5.13327   2
   4   4  -2 93.4167 2.51943   5
   4   4  -2 98.9029 5.12963   1
  -4  -4   2 101.540 5.01797   2
  -4  -4   2 91.0279 2.51619   5
  -4  -4   2 96.9072 2.92041   8
  -4  -4   2 88.9376 3.00236   6
  -4  -4   2 96.1631 5.11139   1
   3   4  -2 61.4478 3.76600   1
   3   4  -2 55.5745 3.43597   2
   3   4  -2 56.5436 2.05057   7
  -3  -4   2 53.9759 3.34759   2
  -3  -4   2 55.2506 2.01114   6
  -3  -4   2 57.3058 3.55778   1
  -3  -4   2 56.5602 1.96511   8
  -3  -4   2 55.2878 1.47677   5
   2   4  -2 329.994 10.1847   1
   2   4  -2 319.888 10.0484   2
   2   4  -2 325.248 8.40751   7
  -2  -4   2 334.400 10.1591   1
  -2  -4   2 320.175 8.45905   6
  -2  -4   2 332.457 8.42628   8
   1   4  -2 1060.73 27.7729   2
   1   4  -2 1091.20 27.8815   1
  -1  -4   2 1085.38 27.8101   1
  -1  -4   2 1062.20 27.6786   2
   0   4  -2 208.136 5.21233   5
   0   4  -2 205.691 6.21514   1
   0   4  -2 211.132 6.18768   2
   0  -4   2 203.611 6.07513   1
   0  -4   2 198.905 5.44303   6
   0  -4   2 211.079 6.07278   2
   0  -4   2 205.625 5.21295   5
   0  -4   2 217.144 5.44692   8
  -1   4  -2 1400.02 34.3186   2
  -1   4  -2 1372.31 34.3284   1
   1  -4   2 1369.44 34.1395   2
   1  -4   2 1375.42 34.1274   2
  -2   4  -2 234.888 6.33455   2
  -2   4  -2 227.473 6.35466   1
  -2   4  -2 230.128 5.88807   5
   2  -4   2 230.012 5.89483   5
   2  -4   2 217.068 5.72501   7
   2  -4   2 231.853 6.12246   2
   2  -4   2 228.504 5.91893   6
   2  -4   2 227.568 5.80062   8
   2  -4   2 210.740 6.07518   2
  -3   4  -2 0.42633 0.45638   5
  -3   4  -2 0.38634 0.63662   2
  -3   4  -2 1.64762 0.73816   1
   3  -4   2 1.37803 0.51377   5
   3  -4   2 0.59795 0.56393   2
   3  -4   2 0.92175 0.33645   7
   3  -4   2 0.48915 0.60548   1
   3  -4   2 0.57542 0.48751   6
  -4   4  -2 24.2279 2.05600   1
  -4   4  -2 24.0461 1.89273   2
  -4   4  -2 23.5982 1.30419   5
  -4   4  -2 24.0677 1.45854   9
   4  -4   2 23.3784 1.02034   7
   4  -4   2 22.9891 1.90178   1
   4  -4   2 21.9443 1.75691   2
   4  -4   2 23.4157 1.27056   5
  -5   4  -2 140.300 5.51326   2
  -5   4  -2 136.649 3.57492   8
  -5   4  -2 139.800 4.16748   5
  -5   4  -2 144.120 5.61711   1
  -5   4  -2 147.276 4.12322   6
  -5   4  -2 145.880 4.36241   9
   5  -4   2 143.487 4.21089   5
   5  -4   2 144.276 5.45530   1
   5  -4   2 137.720 3.90824   7
   5  -4   2 137.752 5.27754   2
  -6   4  -2 391.369 10.5300   5
  -6   4  -2 420.792 12.7262   1
  -6   4  -2 391.205 10.4071   6
  -6   4  -2 406.171 10.7299   9
  -6   4  -2 407.185 12.5703   2
   6  -4   2 405.827 12.4256   1
   6  -4   2 404.154 12.2844   2
   6  -4   2 389.331 10.5390   5
   6  -4   2 381.823 10.2520   7
  -7   4  -2 -0.5301 1.64789   1
  -7   4  -2 1.07426 1.72212   2
  -7   4  -2 2.17517 0.86371   5
  -7   4  -2 0.69963 0.93044   6
   7  -4   2 0.68271 0.86635   9
   7  -4   2 -1.4065 1.42656   2
   7  -4   2 0.87999 0.92277   5
   7  -4   2 2.65813 0.80737   7
   7  -4   2 1.91456 1.61386   1
  -8   4  -2 1.26387 1.03651   6
  -8   4  -2 1.17623 2.03034   1
  -8   4  -2 -0.9871 1.91272   2
   8  -4   2 0.33229 1.85423   2
   8  -4   2 0.59446 0.97166   5
   8  -4   2 0.15507 0.80000   7
   8  -4   2 2.00759 1.89979   1
  -9   4  -2 211.443 6.34121   6
  -9   4  -2 204.283 9.51030   1
  -9   4  -2 230.344 10.0246   2
   9  -4   2 215.334 9.33554   2
   9  -4   2 210.881 6.21818   7
   9  -4   2 198.083 9.14089   1
   9  -4   2 217.694 6.51400   5
 -10   4  -2 116.843 7.88216   1
 -10   4  -2 119.346 7.68941   2
 -10   4  -2 107.944 4.10003   6
  10  -4   2 120.496 7.45548   1
  10  -4   2 115.673 7.27813   2
  10  -4   2 109.966 4.27201   5
  10  -4   2 109.921 3.96448   7
 -11   4  -2 31.3738 2.44967   6
 -11   4  -2 29.6186 4.95807   1
 -11   4  -2 25.1122 5.08007   2
  11  -4   2 32.4350 4.79705   2
  11  -4   2 33.0130 2.33537   7
  11  -4   2 24.9097 4.28570   1
  11  -4   2 29.5221 2.48543   5
 -12   4  -2 13.0507 5.06306   1
 -12   4  -2 22.7365 2.45608   6
  12  -4   2 18.7902 2.02805   7
  12  -4   2 8.02113 4.64975   1
  12  -4   2 14.5223 1.90369   5
 -13   4  -2 10.5954 6.81109   1
 -13   4  -2 10.0687 1.87151   6
  13  -4   2 6.16254 6.24598   1
  13  -4   2 11.5525 1.88676   5
  13  -4   2 9.77965 1.82063   7
 -14   4  -2 2.82422 1.64735   6
  14  -4   2 3.30555 1.56821   5
  14  -4   2 7.09756 1.75458   7
  13   3  -2 0.08628 1.89218   7
 -13  -3   2 3.41745 8.97135   2
 -13  -3   2 -1.1883 9.70185   1
 -13  -3   2 -0.9301 1.57613   6
  12   3  -2 32.1890 7.69636   2
  12   3  -2 35.1839 3.23462   7
  12   3  -2 35.3645 7.20918   1
  12   3  -2 32.2162 1.62593   8
 -12  -3   2 25.8529 8.16106   1
 -12  -3   2 38.7367 3.07623   6
 -12  -3   2 34.1014 7.53685   2
  11   3  -2 0.83281 4.34842   2
  11   3  -2 2.22255 4.69891   1
  11   3  -2 0.62877 1.60219   7
  11   3  -2 0.19228 0.64775   8
 -11  -3   2 9.29413 4.89232   2
 -11  -3   2 2.46565 4.88688   1
 -11  -3   2 -0.4643 1.32974   6
  10   3  -2 6.70126 3.68458   2
  10   3  -2 2.58505 3.80937   1
  10   3  -2 4.65710 1.61133   7
  10   3  -2 3.46700 0.80781   8
 -10  -3   2 0.15320 3.37828   2
 -10  -3   2 4.46685 1.42410   6
 -10  -3   2 2.76411 0.81734   5
 -10  -3   2 2.22060 4.16473   1
   9   3  -2 19.9856 3.98899   2
   9   3  -2 20.6601 4.26328   1
   9   3  -2 17.9036 1.92722   7
  -9  -3   2 19.4939 1.41988   5
  -9  -3   2 20.9374 4.37330   2
  -9  -3   2 23.0286 1.99231   6
  -9  -3   2 19.6734 4.40331   1
   8   3  -2 90.1164 6.35841   2
   8   3  -2 75.0783 3.29490   7
   8   3  -2 73.1950 6.45612   1
   8   3  -2 77.2836 2.68245   5
  -8  -3   2 78.0026 6.37495   1
  -8  -3   2 75.5453 2.65233   5
  -8  -3   2 86.4851 6.33927   2
  -8  -3   2 79.0663 3.15348   6
   7   3  -2 12.8695 1.41723   7
   7   3  -2 10.0615 1.00991   5
   7   3  -2 5.66880 2.53871   1
   7   3  -2 11.8685 2.81622   2
  -7  -3   2 8.85488 0.96380   5
  -7  -3   2 11.0009 2.80430   2
  -7  -3   2 6.52147 2.60612   1
  -7  -3   2 9.04474 1.17144   6
   6   3  -2 363.050 9.41155   5
   6   3  -2 376.707 13.0086   2
   6   3  -2 375.379 9.88881   7
   6   3  -2 357.268 13.1286   1
  -6  -3   2 373.116 9.81738   6
  -6  -3   2 384.061 13.2885   1
  -6  -3   2 356.406 12.8599   2
  -6  -3   2 360.417 9.40753   5
   5   3  -2 298.362 10.5993   1
   5   3  -2 279.574 7.73005   7
   5   3  -2 283.871 7.32963   5
   5   3  -2 297.423 10.4314   2
  -5  -3   2 286.696 7.70290   6
  -5  -3   2 277.920 7.31894   5
  -5  -3   2 286.379 10.2780   2
  -5  -3   2 289.984 10.5072   1
   4   3  -2 288.596 10.0404   2
   4   3  -2 294.253 7.50429   5
   4   3  -2 296.261 7.88850   7
   4   3  -2 291.425 10.1631   1
  -4  -3   2 302.603 7.87393   6
  -4  -3   2 303.733 10.1088   2
  -4  -3   2 313.326 10.3717   1
  -4  -3   2 298.488 7.50628   5
   3   3  -2 517.093 13.0052   7
   3   3  -2 503.127 14.9049   2
   3   3  -2 494.422 14.9520   1
  -3  -3   2 526.699 14.9597   2
  -3  -3   2 509.235 12.9993   6
  -3  -3   2 508.529 15.0174   1
  -3  -3   2 535.459 12.9396   8
  -3  -3   2 518.514 12.6393   5
   2   3  -2 111.277 4.41761   2
   2   3  -2 109.819 3.12718   7
   2   3  -2 109.275 4.43730   1
  -2  -3   2 115.339 3.13927   8
  -2  -3   2 113.129 3.16194   6
  -2  -3   2 121.898 4.56764   1
  -2  -3   2 104.756 4.28900   2
   1   3  -2 628.739 16.7628   2
   1   3  -2 591.915 15.5902   7
   1   3  -2 633.731 16.8129   1
  -1  -3   2 650.782 15.6765   8
  -1  -3   2 652.770 16.8308   1
   0   3  -2 1101.62 27.2966   2
   0   3  -2 1055.87 27.3001   1
   0  -3   2 1096.57 27.2339   1
   0  -3   2 1076.46 27.2059   2
  -1   3  -2 12.3093 0.96416   1
  -1   3  -2 12.7870 0.58685   5
  -1   3  -2 9.89362 0.89649   2
   1  -3   2 11.5310 0.63741   6
   1  -3   2 12.1956 0.87169   2
   1  -3   2 12.3135 0.59238   5
   1  -3   2 11.5569 0.57752   8
   1  -3   2 11.7927 0.47339   7
  -2   3  -2 218.314 6.12143   2
  -2   3  -2 218.019 5.52770   5
  -2   3  -2 210.112 6.13857   1
   2  -3   2 212.927 5.52463   5
   2  -3   2 215.938 5.52194   6
   2  -3   2 211.458 5.99170   2
   2  -3   2 207.767 5.33624   7
   2  -3   2 206.104 6.02661   1
  -3   3  -2 297.467 8.08615   5
  -3   3  -2 313.843 8.21875   9
  -3   3  -2 324.281 9.12049   1
  -3   3  -2 325.111 9.04974   2
   3  -3   2 317.209 8.12057   5
   3  -3   2 321.138 9.01528   1
   3  -3   2 310.464 7.89809   7
   3  -3   2 312.286 8.89860   2
  -4   3  -2 135.978 5.16446   1
  -4   3  -2 132.934 3.89911   5
  -4   3  -2 134.347 3.44693   8
  -4   3  -2 145.310 5.18105   2
  -4   3  -2 141.847 4.05739   9
  -4   3  -2 133.340 3.85377   6
   4  -3   2 137.954 5.11069   1
   4  -3   2 141.346 3.94858   5
   4  -3   2 133.489 3.68693   7
   4  -3   2 131.476 4.90510   2
  -5   3  -2 359.342 10.7551   2
  -5   3  -2 328.938 10.6620   1
  -5   3  -2 323.046 8.80341   6
  -5   3  -2 350.377 9.08268   9
  -5   3  -2 331.566 8.89391   5
   5  -3   2 326.015 8.99118   9
   5  -3   2 346.417 10.6647   1
   5  -3   2 333.682 10.4444   2
   5  -3   2 339.916 8.93638   5
   5  -3   2 343.753 8.70698   7
  -6   3  -2 125.979 3.80438   6
  -6   3  -2 133.449 5.96859   1
  -6   3  -2 127.537 5.80352   2
  -6   3  -2 122.997 3.87282   5
   6  -3   2 122.548 3.65895   7
   6  -3   2 119.349 3.96877   9
   6  -3   2 128.191 5.67515   1
   6  -3   2 118.696 3.84631   5
   6  -3   2 128.379 5.65586   2
  -7   3  -2 1605.97 42.2803   1
  -7   3  -2 1609.11 42.1606   2
  -7   3  -2 1581.26 38.9565   6
  -7   3  -2 1505.10 39.0242   5
   7  -3   2 1551.50 41.7128   2
   7  -3   2 1535.58 39.2257   9
   7  -3   2 1588.72 39.0751   5
   7  -3   2 1579.90 38.8612   7
  -8   3  -2 5.63597 2.65499   1
  -8   3  -2 6.26950 1.27207   6
  -8   3  -2 8.51982 2.73447   2
   8  -3   2 5.57277 1.08800   7
   8  -3   2 4.37998 1.18107   5
   8  -3   2 2.74525 2.28738   2
  -9   3  -2 39.2412 4.75923   2
  -9   3  -2 39.6642 2.42117   6
  -9   3  -2 48.1480 5.00652   1
   9  -3   2 44.2074 2.50468   5
   9  -3   2 34.4744 4.27778   2
   9  -3   2 40.1231 2.29357   7
 -10   3  -2 1.54602 3.34617   1
 -10   3  -2 -1.6609 2.89679   2
 -10   3  -2 -0.1309 1.19930   6
  10  -3   2 2.51479 1.15207   7
  10  -3   2 -0.3046 1.11856   5
  10  -3   2 2.06816 3.07739   1
  10  -3   2 3.21983 2.52283   2
 -11   3  -2 47.5424 6.06779   2
 -11   3  -2 54.9346 6.50134   1
 -11   3  -2 51.6625 2.88524   6
  11  -3   2 44.7074 5.66574   1
  11  -3   2 53.3543 2.85658   7
  11  -3   2 52.7712 3.03238   5
  11  -3   2 47.8548 5.89893   2
 -12   3  -2 33.5144 2.68050   6
 -12   3  -2 32.2949 6.36984   2
 -12   3  -2 34.3164 6.10215   1
  12  -3   2 39.4753 6.12153   1
  12  -3   2 34.7919 2.73990   5
  12  -3   2 41.5462 2.82030   7
 -13   3  -2 6.43935 6.70976   1
 -13   3  -2 15.1020 2.09918   6
  13  -3   2 16.9676 6.69759   1
  13  -3   2 11.1900 1.86472   7
  13  -3   2 10.0585 1.76084   5
 -14   3  -2 1.44711 1.64719   6
  14  -3   2 -1.1452 1.51363   7
  14  -3   2 4.42003 1.55112   5
  14   2  -2 2.69049 2.03834   7
  13   2  -2 46.8771 10.6024   1
  13   2  -2 62.6341 4.08995   7
 -13  -2   2 56.6169 3.48725   6
  12   2  -2 84.8771 4.43939   7
  12   2  -2 79.1999 9.58331   1
  12   2  -2 75.1297 9.22742   2
 -12  -2   2 97.7103 11.3336   1
 -12  -2   2 84.9770 4.06889   6
 -12  -2   2 82.2901 9.52591   2
  11   2  -2 7.05483 4.57951   1
  11   2  -2 19.6295 4.83218   2
  11   2  -2 11.4591 1.93583   7
  11   2  -2 9.69267 0.87454   8
 -11  -2   2 10.2433 4.93644   1
 -11  -2   2 9.60047 4.55888   2
 -11  -2   2 10.3311 1.65463   6
  10   2  -2 0.14544 0.61088   8
  10   2  -2 2.23131 3.11539   2
  10   2  -2 0.55238 1.36217   7
  10   2  -2 -1.3870 3.23466   1
 -10  -2   2 4.87992 3.75570   1
 -10  -2   2 -1.3623 1.00880   6
 -10  -2   2 3.04162 3.51472   2
 -10  -2   2 -1.4832 0.66350   5
   9   2  -2 11.0184 1.11245   5
   9   2  -2 5.85148 2.94234   2
   9   2  -2 5.85092 3.20196   1
   9   2  -2 9.20239 1.58143   7
   9   2  -2 10.6265 1.04840   8
  -9  -2   2 11.2735 3.75529   1
  -9  -2   2 8.82861 3.25030   2
  -9  -2   2 10.0215 1.08940   5
  -9  -2   2 7.86771 1.31431   6
   8   2  -2 157.657 8.27366   1
   8   2  -2 153.356 8.09653   2
   8   2  -2 146.579 4.91119   7
   8   2  -2 155.365 4.49357   5
  -8  -2   2 151.052 8.34532   1
  -8  -2   2 148.476 4.46525   5
  -8  -2   2 152.577 4.78568   6
  -8  -2   2 149.978 8.04972   2
   7   2  -2 33.1132 1.97648   7
   7   2  -2 31.4142 1.50419   5
   7   2  -2 31.6220 3.99275   1
   7   2  -2 20.6725 3.18015   2
  -7  -2   2 30.3977 1.74326   6
  -7  -2   2 29.3312 1.46780   5
  -7  -2   2 26.5707 3.68489   1
  -7  -2   2 32.0663 3.97347   2
   6   2  -2 58.4674 2.37721   7
   6   2  -2 61.9343 4.36995   2
   6   2  -2 56.5728 1.97041   5
   6   2  -2 54.8766 4.31721   1
  -6  -2   2 56.8482 1.97316   5
  -6  -2   2 55.8194 2.21844   6
  -6  -2   2 67.1770 4.62857   1
  -6  -2   2 58.6884 4.37095   2
   5   2  -2 148.622 4.03606   5
   5   2  -2 149.377 6.56845   1
   5   2  -2 147.166 6.45145   2
   5   2  -2 146.192 4.34063   7
  -5  -2   2 140.862 6.37572   2
  -5  -2   2 157.045 6.73182   1
  -5  -2   2 148.943 4.25135   6
  -5  -2   2 153.012 4.04570   5
   4   2  -2 795.823 22.6602   2
   4   2  -2 826.603 22.7741   1
   4   2  -2 830.227 20.3926   7
  -4  -2   2 819.423 22.6269   2
  -4  -2   2 810.475 22.7427   1
  -4  -2   2 812.751 20.3246   6
   3   2  -2 184.742 6.62852   1
   3   2  -2 184.634 6.54650   2
   3   2  -2 191.468 4.98645   7
  -3  -2   2 184.949 4.93986   6
  -3  -2   2 182.027 4.71679   5
  -3  -2   2 190.298 6.68181   1
  -3  -2   2 187.255 6.56672   2
   2   2  -2 2586.07 86.0885   4
   2   2  -2 2528.95 86.5555   3
  -2  -2   2 2560.62 86.4844   3
  -2  -2   2 2725.09 86.4500   4
   1   2  -2 7748.49 205.755   4
   1   2  -2 7471.70 206.000   3
  -1  -2   2 7997.66 206.125   4
   0   2  -2 836.345 21.1305   1
   0   2  -2 861.159 21.1381   2
   0  -2   2 849.610 21.1121   1
   0  -2   2 794.740 21.0598   2
  -1   2  -2 2.88883 0.57806   1
  -1   2  -2 1.16336 0.27352   5
  -1   2  -2 0.86787 0.45924   2
   1  -2   2 1.36151 0.29101   5
   1  -2   2 0.29394 0.43207   2
   1  -2   2 1.77315 0.47301   2
   1  -2   2 1.18933 0.30541   6
  -2   2  -2 20.4532 0.92165   9
  -2   2  -2 20.4458 1.43761   1
  -2   2  -2 19.4027 0.85416   5
  -2   2  -2 20.6538 1.37358   2
  -2   2  -2 20.5482 0.68435   8
   2  -2   2 19.5708 0.86801   5
   2  -2   2 20.9295 1.37153   1
   2  -2   2 19.7061 0.66550   7
   2  -2   2 19.6359 1.33244   2
  -3   2  -2 0.62937 0.77839   1
  -3   2  -2 1.98247 0.44459   6
  -3   2  -2 2.14933 0.77531   2
  -3   2  -2 2.01793 0.43972   5
  -3   2  -2 2.42039 0.25777   8
  -3   2  -2 2.27000 0.53709   9
   3  -2   2 1.76843 0.70367   2
   3  -2   2 1.81660 0.46895   9
   3  -2   2 1.43182 0.70017   1
   3  -2   2 1.61374 0.43065   5
   3  -2   2 2.00533 0.32042   7
  -4   2  -2 49.0838 2.98143   1
  -4   2  -2 46.1787 1.18406   8
  -4   2  -2 43.9804 1.72791   6
  -4   2  -2 49.5365 1.90488   9
  -4   2  -2 48.1315 2.91043   2
  -4   2  -2 45.5110 1.71255   5
   4  -2   2 44.9335 1.79943   9
   4  -2   2 48.2679 1.74464   5
   4  -2   2 41.4500 2.59926   2
   4  -2   2 45.0852 1.57632   7
  -5   2  -2 229.410 6.08963   6
  -5   2  -2 221.686 6.11089   5
  -5   2  -2 238.033 8.19433   1
  -5   2  -2 228.550 7.98885   2
   5  -2   2 225.850 7.85618   2
   5  -2   2 218.651 5.94478   7
   5  -2   2 216.538 6.21315   9
   5  -2   2 217.076 6.10468   5
  -6   2  -2 57.6327 2.26541   5
  -6   2  -2 58.6086 4.16344   1
  -6   2  -2 59.9035 2.29168   6
  -6   2  -2 63.7201 4.07878   2
   6  -2   2 58.7924 2.40725   9
   6  -2   2 56.1771 2.14113   7
   6  -2   2 62.6174 2.34648   5
   6  -2   2 62.7325 3.94917   1
   6  -2   2 68.3816 4.24179   2
  -7   2  -2 92.3631 3.24502   6
  -7   2  -2 97.6085 5.61801   1
  -7   2  -2 86.6955 3.19589   5
  -7   2  -2 93.9387 5.51234   2
   7  -2   2 103.652 5.71006   2
   7  -2   2 92.6401 3.23668   5
   7  -2   2 83.5917 5.27669   1
   7  -2   2 86.3520 3.32386   9
   7  -2   2 91.2830 3.09832   7
  -8   2  -2 -0.6880 1.06507   6
  -8   2  -2 1.07570 0.87414   5
  -8   2  -2 5.95355 2.51050   2
  -8   2  -2 2.05508 2.28598   1
   8  -2   2 0.08908 1.98938   2
   8  -2   2 -1.5137 0.92355   7
   8  -2   2 -0.2568 0.98109   5
   8  -2   2 -1.8202 1.84678   1
  -9   2  -2 199.981 9.72174   2
  -9   2  -2 203.544 9.86544   1
  -9   2  -2 200.307 6.16179   6
   9  -2   2 198.443 6.18403   5
   9  -2   2 180.645 9.25996   1
   9  -2   2 205.219 9.75119   2
   9  -2   2 203.473 6.06850   7
 -10   2  -2 151.422 9.52316   1
 -10   2  -2 138.156 9.37773   2
 -10   2  -2 157.739 5.24641   6
  10  -2   2 157.392 9.10248   2
  10  -2   2 159.201 9.28364   1
  10  -2   2 157.721 5.25433   5
  10  -2   2 162.055 5.17227   7
 -11   2  -2 7.50183 4.09882   1
 -11   2  -2 13.5492 4.25600   2
 -11   2  -2 9.28083 1.64560   6
  11  -2   2 5.21286 3.41895   1
  11  -2   2 10.2370 1.55190   5
  11  -2   2 6.85742 1.48220   7
  11  -2   2 8.02084 3.96774   2
 -12   2  -2 0.98454 4.76114   2
 -12   2  -2 9.04377 5.34610   1
 -12   2  -2 0.67502 1.37440   6
  12  -2   2 1.09195 1.37926   7
  12  -2   2 2.80696 4.45544   1
  12  -2   2 1.68983 1.23915   5
 -13   2  -2 2.27182 1.64306   6
 -13   2  -2 11.2682 8.47156   1
  13  -2   2 0.85575 1.38065   5
  13  -2   2 3.81253 1.69872   7
 -14   2  -2 0.16741 1.75307   6
  14  -2   2 -0.6322 1.50365   7
  14  -2   2 2.04422 1.36980   5
  14   1  -2 1.73476 1.97579   7
 -14  -1   2 3.73682 1.72013   6
  13   1  -2 -2.7136 6.31164   1
  13   1  -2 -2.5785 1.67227   7
 -13  -1   2 -0.8542 1.42215   6
 -13  -1   2 -13.151 6.24598   2
 -13  -1   2 7.39332 7.51709   1
  12   1  -2 194.360 12.1996   2
  12   1  -2 207.983 6.78944   7
  12   1  -2 162.594 11.8085   1
 -12  -1   2 197.495 6.41246   6
 -12  -1   2 180.671 12.8408   1
 -12  -1   2 190.948 12.6672   2
  11   1  -2 34.6798 5.71487   2
  11   1  -2 30.0075 5.35034   1
  11   1  -2 30.0561 2.70373   7
  11   1  -2 27.3135 1.16783   8
 -11  -1   2 32.7546 2.33022   6
 -11  -1   2 31.3530 5.43628   2
 -11  -1   2 24.6003 5.33907   1
  10   1  -2 227.564 11.2609   2
  10   1  -2 212.304 11.0960   1
  10   1  -2 237.234 6.13666   8
  10   1  -2 244.017 7.27487   7
 -10  -1   2 238.641 7.01675   6
 -10  -1   2 225.287 11.5568   1
 -10  -1   2 243.518 11.6489   2
   9   1  -2 1.68297 0.57136   8
   9   1  -2 -0.3411 1.19760   7
   9   1  -2 2.66619 0.88479   5
   9   1  -2 2.16245 2.52655   2
   9   1  -2 0.56339 2.49477   1
  -9  -1   2 0.12648 2.52378   2
  -9  -1   2 3.33222 2.92617   1
  -9  -1   2 0.92982 0.75410   5
  -9  -1   2 1.62534 1.07567   6
   8   1  -2 56.1949 5.33734   2
   8   1  -2 50.4460 4.95357   1
   8   1  -2 54.0989 2.24957   5
   8   1  -2 53.8046 2.68018   7
   8   1  -2 54.5627 1.85302   8
  -8  -1   2 55.5670 5.61532   1
  -8  -1   2 56.0316 5.22144   2
  -8  -1   2 52.3190 2.20180   5
  -8  -1   2 58.6804 2.44877   6
   7   1  -2 11.4128 1.13607   5
   7   1  -2 10.7298 2.42197   2
   7   1  -2 10.8871 0.84315   8
   7   1  -2 10.7344 1.27852   7
   7   1  -2 7.81498 2.27333   1
  -7  -1   2 11.1642 1.18950   6
  -7  -1   2 10.2594 1.07995   5
  -7  -1   2 11.6770 2.83539   1
  -7  -1   2 10.3867 2.46386   2
   6   1  -2 23.2397 2.87311   2
   6   1  -2 21.5019 1.51756   7
   6   1  -2 23.2887 2.93124   1
   6   1  -2 21.6505 1.18510   5
  -6  -1   2 20.6589 2.70316   2
  -6  -1   2 20.8241 1.28404   6
  -6  -1   2 18.1498 2.68761   1
  -6  -1   2 20.7306 1.15399   5
   5   1  -2 447.981 13.3499   2
   5   1  -2 416.465 10.6689   5
   5   1  -2 428.384 13.4201   1
   5   1  -2 406.547 10.8587   7
  -5  -1   2 433.143 13.3171   2
  -5  -1   2 420.192 13.3546   1
  -5  -1   2 422.892 10.7747   6
  -5  -1   2 403.301 10.6554   5
   4   1  -2 33.5354 2.64811   1
   4   1  -2 33.2535 1.19357   5
   4   1  -2 28.3931 2.46138   2
  -4  -1   2 34.0343 1.29505   6
  -4  -1   2 33.1102 2.61637   2
  -4  -1   2 28.8278 2.57491   1
  -4  -1   2 34.4837 1.20692   5
   3   1  -2 159.610 5.72229   1
   3   1  -2 166.646 5.71937   2
   3   1  -2 160.427 4.28896   7
  -3  -1   2 160.586 4.13191   5
  -3  -1   2 160.653 5.67738   2
  -3  -1   2 159.474 5.75491   1
  -3  -1   2 155.849 4.20587   6
   2   1  -2 9635.21 260.846   3
   2   1  -2 9896.58 259.603   4
  -2  -1   2 9999.99 260.019   4
  -2  -1   2 9617.72 260.620   3
   1   1  -2 56.4439 1.60392   7
   1   1  -2 59.2506 2.33593   2
   1   1  -2 62.5215 2.39951   1
   1   1  -2 59.1881 1.54560   5
  -1  -1   2 59.8871 1.54565   5
  -1  -1   2 60.3384 1.62711   6
  -1  -1   2 60.3346 2.36287   1
  -1  -1   2 60.1116 2.32824   2
   0   1  -2 7.83942 0.37996   5
   0   1  -2 9.85175 0.78905   2
   0   1  -2 9.18870 0.78125   1
   0   1  -2 8.21611 0.41658   8
   0  -1   2 8.03879 0.74340   1
   0  -1   2 9.24487 0.28312   7
   0  -1   2 9.09918 0.40692   6
  -1   1  -2 2211.73 66.8136   3
  -1   1  -2 2186.59 66.2495   4
   1  -1   2 2167.56 66.2062   3
  -2   1  -2 753.334 19.0449   1
  -2   1  -2 756.674 18.9794   2
   2  -1   2 663.317 18.8095   2
  -3   1  -2 28.6489 2.07996   1
  -3   1  -2 29.1319 1.14686   5
  -3   1  -2 27.4700 0.80208   8
  -3   1  -2 27.5477 1.23943   9
  -3   1  -2 26.0265 1.93664   2
  -3   1  -2 28.8874 1.14958   6
   3  -1   2 27.6057 1.97714   1
   3  -1   2 28.3653 1.05035   7
   3  -1   2 28.6522 1.16977   5
   3  -1   2 27.6116 1.94973   2
   3  -1   2 29.1801 1.22717   9
  -4   1  -2 0.24739 0.46291   5
  -4   1  -2 -0.9773 0.62688   6
  -4   1  -2 0.29506 0.15266   8
  -4   1  -2 1.21304 1.05679   1
  -4   1  -2 0.70149 1.00554   2
   4  -1   2 -0.4814 0.54958   7
   4  -1   2 0.35581 0.97951   2
   4  -1   2 0.17231 1.02107   1
   4  -1   2 -0.1103 0.54438   9
  -5   1  -2 86.9486 2.83041   6
  -5   1  -2 83.3180 2.79510   5
  -5   1  -2 89.4399 4.58442   2
  -5   1  -2 93.4764 4.76711   1
  -5   1  -2 87.1615 2.24182   8
   5  -1   2 85.9322 2.95586   9
   5  -1   2 91.4561 2.87278   5
   5  -1   2 86.6049 2.72709   7
   5  -1   2 92.7408 4.69795   1
   5  -1   2 92.8580 4.54085   2
  -6   1  -2 2.70207 1.62852   2
  -6   1  -2 3.37232 0.71853   5
  -6   1  -2 2.07469 0.82220   6
  -6   1  -2 2.18015 1.76867   1
   6  -1   2 2.45245 1.52497   2
   6  -1   2 4.59276 1.75428   1
   6  -1   2 3.31973 0.80648   7
   6  -1   2 1.39456 0.69896   5
   6  -1   2 1.90415 0.77519   9
  -7   1  -2 113.034 3.74422   5
  -7   1  -2 122.546 3.83764   6
  -7   1  -2 133.066 6.94085   1
  -7   1  -2 120.355 6.44700   2
   7  -1   2 106.942 3.67100   7
   7  -1   2 111.835 3.97212   9
   7  -1   2 117.427 3.83820   5
   7  -1   2 115.421 6.34129   1
   7  -1   2 110.747 6.35414   2
  -8   1  -2 6.59944 2.69098   2
  -8   1  -2 5.38871 2.67369   1
  -8   1  -2 9.99830 1.45931   6
  -8   1  -2 7.87040 1.18515   5
   8  -1   2 7.91558 1.30124   7
   8  -1   2 11.5591 2.78744   1
   8  -1   2 5.65009 2.54428   2
   8  -1   2 10.1630 1.31258   5
  -9   1  -2 81.7620 3.31882   6
  -9   1  -2 83.9229 6.55617   2
  -9   1  -2 85.5590 6.59640   1
   9  -1   2 88.1715 6.81164   2
   9  -1   2 76.0163 3.26679   5
   9  -1   2 74.2953 3.16814   7
   9  -1   2 75.5957 6.60617   1
 -10   1  -2 -0.8984 3.18977   1
 -10   1  -2 5.27332 3.65413   2
 -10   1  -2 0.61535 1.20600   6
  10  -1   2 0.26230 1.00244   5
  10  -1   2 2.92806 1.22472   7
  10  -1   2 2.38134 2.96106   2
  10  -1   2 0.88124 2.91203   1
 -11   1  -2 119.029 4.50775   6
 -11   1  -2 112.060 9.13777   1
 -11   1  -2 110.535 9.09108   2
  11  -1   2 101.040 8.48685   1
  11  -1   2 117.614 4.39736   5
  11  -1   2 109.737 8.46679   2
  11  -1   2 122.097 4.52779   7
 -12   1  -2 -1.0754 1.29828   6
 -12   1  -2 -7.1768 4.88829   2
 -12   1  -2 -4.3495 6.00742   1
  12  -1   2 -0.7111 1.31526   7
  12  -1   2 0.14365 1.18398   5
  12  -1   2 4.20018 5.08378   1
 -13   1  -2 8.12856 1.91942   6
  13  -1   2 11.7699 1.95066   7
  13  -1   2 9.29364 1.64537   5
 -14   1  -2 1.15713 1.84085   6
  14  -1   2 -0.5766 1.60248   7
  14  -1   2 -0.7172 1.19304   5
  14   0  -2 0.28399 1.77691   7
 -14   0   2 1.58406 1.58265   6
  13   0  -2 3.55158 5.59641   1
  13   0  -2 1.81215 1.65148   7
 -13   0   2 2.48728 7.32528   1
 -13   0   2 -2.6595 5.92432   2
 -13   0   2 -0.2370 1.27407   6
  12   0  -2 1.65913 4.35699   2
  12   0  -2 8.08375 4.45129   1
  12   0  -2 8.99055 1.84090   7
 -12   0   2 1.34697 5.58668   1
 -12   0   2 6.28912 4.94069   2
 -12   0   2 8.08005 1.49340   6
  11   0  -2 0.74082 3.32368   2
  11   0  -2 -1.6699 1.26435   7
  11   0  -2 -1.8894 3.33008   1
 -11   0   2 -0.4828 1.07467   6
 -11   0   2 3.34072 3.47979   2
 -11   0   2 1.10257 3.81725   1
  10   0  -2 98.8994 7.63976   1
  10   0  -2 90.8945 2.63326   8
  10   0  -2 91.1597 7.05454   2
  10   0  -2 99.6165 3.87207   7
 -10   0   2 102.530 7.70415   1
 -10   0   2 109.832 7.59475   2
 -10   0   2 99.1799 3.61246   6
   9   0  -2 53.1970 2.37895   5
   9   0  -2 44.7921 4.98210   1
   9   0  -2 49.4980 1.64551   8
   9   0  -2 58.2437 5.38857   2
   9   0  -2 49.6071 2.58542   7
  -9   0   2 56.4857 5.40622   2
  -9   0   2 51.2237 2.41352   6
  -9   0   2 61.5780 6.15164   1
  -9   0   2 48.8545 2.27826   5
   8   0  -2 61.1109 2.67056   7
   8   0  -2 58.7208 2.37154   5
   8   0  -2 50.5139 4.69734   1
   8   0  -2 54.6848 1.78623   8
   8   0  -2 50.1031 4.98319   2
  -8   0   2 57.5762 2.31136   5
  -8   0   2 57.8166 2.36562   6
  -8   0   2 59.1309 5.08067   2
  -8   0   2 53.4516 4.98469   1
   7   0  -2 68.2388 2.41048   5
   7   0  -2 71.5911 4.81809   1
   7   0  -2 64.7695 1.98484   8
   7   0  -2 72.1466 4.92608   2
   7   0  -2 63.0308 2.62421   7
  -7   0   2 65.2960 2.41695   6
  -7   0   2 64.8787 2.37861   5
  -7   0   2 70.5025 4.77600   2
  -7   0   2 70.2016 4.84336   1
   6   0  -2 605.352 15.6586   8
   6   0  -2 647.142 15.9892   5
   6   0  -2 639.766 16.1310   7
   6   0  -2 641.086 18.7612   2
   6   0  -2 608.156 18.7370   1
  -6   0   2 631.193 15.9657   6
  -6   0   2 644.355 15.9832   5
  -6   0   2 653.222 18.9089   2
   5   0  -2 9.65620 0.65076   8
   5   0  -2 9.01399 0.94526   7
   5   0  -2 7.63738 0.78861   5
   5   0  -2 10.1466 1.70432   2
   5   0  -2 9.48839 1.72106   1
  -5   0   2 7.90696 0.80841   6
  -5   0   2 8.19253 0.81694   5
  -5   0   2 6.74782 1.62870   1
  -5   0   2 8.31214 1.62973   2
   4   0  -2 117.264 3.10275   8
   4   0  -2 111.512 4.79577   1
   4   0  -2 108.539 3.33330   7
   4   0  -2 121.747 3.26347   5
   4   0  -2 122.725 4.86134   2
  -4   0   2 120.612 4.87190   2
  -4   0   2 123.103 3.27104   5
  -4   0   2 115.365 3.21427   6
  -4   0   2 121.663 4.96415   1
   3   0  -2 1186.36 29.5940   2
   3   0  -2 1145.94 29.5988   1
  -3   0   2 1114.87 29.5127   2
  -3   0   2 1129.69 29.6108   1
   2   0  -2 1189.13 30.4565   1
   2   0  -2 1172.28 30.4002   2
  -2   0   2 1206.61 30.4422   2
  -2   0   2 1236.84 30.5439   1
   1   0  -2 279.678 8.50353   1
   1   0  -2 335.310 8.58835   2
  -1   0   2 338.593 8.59394   2
   0   0  -2 659.551 16.9770   1
   0   0   2 672.243 16.9501   2
  -1   0  -2 2688.08 80.3758   3
  -1   0  -2 2608.21 78.8122   4
   1   0   2 2629.61 79.0010   4
   1   0   2 2554.58 79.0914   3
  -2   0  -2 1178.80 30.1218   1
  -2   0  -2 1177.56 30.0338   2
   2   0   2 1143.37 29.9624   2
   2   0   2 1185.97 30.1171   1
  -3   0  -2 89.8427 2.55146   6
  -3   0  -2 88.0316 3.82272   2
  -3   0  -2 84.3609 2.23149   8
  -3   0  -2 81.8487 2.48345   5
  -3   0  -2 85.7773 3.91091   1
   3   0   2 83.7070 2.58525   9
   3   0   2 84.0260 2.42982   7
   3   0   2 86.7589 2.52203   5
   3   0   2 82.8058 3.83669   1
   3   0   2 83.1734 3.74841   2
  -4   0  -2 23.2170 2.39684   2
  -4   0  -2 30.2572 1.41127   6
  -4   0  -2 22.6877 1.18637   5
  -4   0  -2 30.9836 2.64657   1
  -4   0  -2 26.5073 0.87081   8
   4   0   2 22.9790 2.38397   2
   4   0   2 29.2168 2.57826   1
   4   0   2 30.6793 1.32354   7
   4   0   2 26.3126 1.35987   9
   4   0   2 24.6036 1.24783   5
  -5   0  -2 800.815 19.8221   8
  -5   0  -2 771.005 20.2287   5
  -5   0  -2 804.543 20.3046   6
  -5   0  -2 822.382 22.9648   2
  -5   0  -2 862.296 23.2311   1
   5   0   2 828.267 23.0484   1
   5   0   2 781.159 20.4143   9
   5   0   2 802.573 20.2186   7
   5   0   2 808.968 20.2699   5
   5   0   2 807.710 22.8040   2
  -6   0  -2 12.5918 1.16658   5
  -6   0  -2 11.2078 1.14734   6
  -6   0  -2 11.8686 2.39116   2
  -6   0  -2 9.32434 0.54758   8
  -6   0  -2 8.76061 2.16522   1
   6   0   2 8.23947 2.03750   2
   6   0   2 9.76423 1.00119   5
   6   0   2 6.13774 2.01737   1
   6   0   2 10.7060 1.09182   7
   6   0   2 11.0968 1.17052   9
  -7   0  -2 422.663 14.5200   1
  -7   0  -2 429.603 14.4701   2
  -7   0  -2 408.958 10.9012   6
  -7   0  -2 411.135 10.8322   5
   7   0   2 416.835 10.8454   7
   7   0   2 379.809 14.0926   1
   7   0   2 401.949 11.0851   9
   7   0   2 401.784 14.0958   2
   7   0   2 402.445 10.8212   5
  -8   0  -2 9.78461 3.01578   2
  -8   0  -2 11.1864 3.15728   1
  -8   0  -2 11.8457 1.44602   6
  -8   0  -2 7.89976 1.17630   5
   8   0   2 13.2281 1.35181   5
   8   0   2 9.41452 1.38163   7
   8   0   2 9.57339 3.00300   1
   8   0   2 5.47585 2.59911   2
  -9   0  -2 34.5609 4.62088   2
  -9   0  -2 28.0494 2.11873   6
  -9   0  -2 28.1040 4.48388   1
   9   0   2 31.6211 2.05449   5
   9   0   2 30.8222 4.66187   1
   9   0   2 26.1181 4.06008   2
   9   0   2 26.9217 2.10133   7
 -10   0  -2 10.5125 3.97382   1
 -10   0  -2 15.8901 4.26356   2
 -10   0  -2 13.5866 1.67572   6
  10   0   2 14.4378 1.56614   5
  10   0   2 7.60981 3.67323   1
  10   0   2 11.1871 1.56956   7
  10   0   2 12.6901 3.76541   2
 -11   0  -2 4.34494 1.48156   6
 -11   0  -2 5.98410 4.62478   1
 -11   0  -2 -0.7796 4.86324   2
  11   0   2 -4.7401 4.09992   2
  11   0   2 3.50904 1.20999   5
  11   0   2 -1.1507 4.00047   1
  11   0   2 1.64229 1.33835   7
 -12   0  -2 2.78948 6.27376   2
 -12   0  -2 -3.2241 6.10744   1
 -12   0  -2 0.27238 1.50364   6
  12   0   2 2.11826 1.24505   5
  12   0   2 1.88427 1.48489   7
  12   0   2 0.75557 5.26807   1
 -13   0  -2 23.5849 2.56204   6
  13   0   2 24.1112 2.44873   5
  13   0   2 27.5578 2.84398   7
  14  -1  -2 1.40436 1.73134   7
 -14   1   2 3.30365 1.56032   6
  13  -1  -2 9.91795 5.14349   1
  13  -1  -2 1.44223 1.59704   7
 -13   1   2 0.85067 1.25809   6
 -13   1   2 -5.1588 6.14797   2
 -13   1   2 -0.4520 6.88925   1
  12  -1  -2 1.29659 1.41645   7
  12  -1  -2 4.75032 3.98845   2
  12  -1  -2 -0.7516 3.88196   1
 -12   1   2 8.84863 5.04174   1
 -12   1   2 1.04468 1.16389   6
 -12   1   2 1.26268 4.88466   2
  11  -1  -2 6.71602 3.50453   1
  11  -1  -2 4.65288 1.40820   7
  11  -1  -2 6.99405 3.45432   2
 -11   1   2 6.60864 4.08579   1
 -11   1   2 11.0184 3.96624   2
 -11   1   2 4.73043 1.16158   6
  10  -1  -2 8.75484 2.97149   1
  10  -1  -2 5.31543 3.12667   2
  10  -1  -2 10.8757 1.56544   7
 -10   1   2 3.30445 3.11585   1
 -10   1   2 7.17582 1.19694   6
 -10   1   2 5.26114 3.07244   2
   9  -1  -2 127.553 4.13020   5
   9  -1  -2 128.701 7.24991   2
   9  -1  -2 118.159 3.18805   8
   9  -1  -2 129.123 4.29519   7
   9  -1  -2 121.453 7.15801   1
  -9   1   2 118.638 7.71209   1
  -9   1   2 126.873 4.10635   5
  -9   1   2 125.125 4.04272   6
  -9   1   2 125.950 7.39708   2
   8  -1  -2 106.792 3.84960   9
   8  -1  -2 108.308 3.73277   7
   8  -1  -2 120.818 6.46391   1
   8  -1  -2 114.113 3.63538   5
   8  -1  -2 108.273 2.90512   8
   8  -1  -2 107.357 6.19574   2
  -8   1   2 112.077 3.54131   6
  -8   1   2 116.436 6.50165   2
  -8   1   2 110.427 3.61412   5
  -8   1   2 98.5976 6.19671   1
   7  -1  -2 75.2957 2.11568   8
   7  -1  -2 73.4946 4.65347   2
   7  -1  -2 76.6996 2.81467   7
   7  -1  -2 73.3885 4.76387   1
   7  -1  -2 77.8392 2.70409   5
  -7   1   2 76.9168 4.86667   2
  -7   1   2 78.0770 2.67202   5
  -7   1   2 78.5288 5.15871   1
  -7   1   2 78.4134 2.56363   6
   6  -1  -2 15.4779 2.23585   2
   6  -1  -2 12.9267 1.12998   7
   6  -1  -2 12.5815 0.63584   8
   6  -1  -2 10.8013 1.05589   5
   6  -1  -2 13.1904 2.17241   1
  -6   1   2 13.9973 1.06500   5
  -6   1   2 8.29648 1.87409   1
  -6   1   2 14.5388 2.17854   2
  -6   1   2 11.3278 0.95093   6
   5  -1  -2 156.200 4.33240   5
   5  -1  -2 155.973 4.00675   8
   5  -1  -2 154.043 4.37566   7
   5  -1  -2 158.709 6.16090   1
   5  -1  -2 159.094 6.09417   2
  -5   1   2 152.416 4.19371   6
  -5   1   2 156.790 6.20602   1
  -5   1   2 153.125 4.32169   5
  -5   1   2 159.995 6.16904   2
   4  -1  -2 1425.57 36.6033   1
   4  -1  -2 1381.52 36.4629   2
  -4   1   2 1435.26 36.5829   2
  -4   1   2 1434.80 36.6771   1
   3  -1  -2 1797.09 46.1227   1
   2  -1  -2 162.731 4.16124   8
   2  -1  -2 158.272 4.22677   7
   2  -1  -2 168.905 5.02177   2
  -2   1   2 170.640 5.03280   2
  -2   1   2 158.347 4.05728   6
  -2   1   2 171.534 5.08783   1
   1  -1  -2 977.171 25.0002   2
  -1   1   2 999.762 25.0264   2
  -1   1   2 1017.89 25.0644   1
   0  -1  -2 1968.26 66.1375   3
   0  -1  -2 2305.34 67.4862   4
   0   1   2 2314.70 67.8189   3
   0   1   2 2344.61 67.7711   4
  -1  -1  -2 820.373 21.5642   1
  -1  -1  -2 841.160 21.5258   2
   1   1   2 851.213 21.6290   1
   1   1   2 818.590 21.4997   2
  -2  -1  -2 118.282 3.27837   6
  -2  -1  -2 118.970 4.46693   2
  -2  -1  -2 120.481 3.23645   5
  -2  -1  -2 115.155 3.11901   8
  -2  -1  -2 116.850 4.53106   1
   2   1   2 124.587 3.25403   5
   2   1   2 121.173 3.21979   7
   2   1   2 119.832 4.47254   2
   2   1   2 122.000 4.56905   1
  -3  -1  -2 29.8042 1.25175   6
  -3  -1  -2 27.8744 2.30671   2
  -3  -1  -2 31.7460 2.45755   1
  -3  -1  -2 26.9412 0.94398   8
  -3  -1  -2 25.2501 1.12517   5
   3   1   2 23.2228 2.25042   1
   3   1   2 25.2928 1.12473   7
   3   1   2 34.2486 2.44492   2
   3   1   2 27.5789 1.14573   5
  -4  -1  -2 920.023 23.0430   8
  -4  -1  -2 928.812 25.8414   1
  -4  -1  -2 977.026 25.8266   2
  -4  -1  -2 896.411 23.2698   5
  -4  -1  -2 938.949 23.3872   6
   4   1   2 953.619 23.3153   7
   4   1   2 950.372 25.7072   2
   4   1   2 942.980 25.8623   1
  -5  -1  -2 257.322 6.47575   8
  -5  -1  -2 257.410 9.47255   1
  -5  -1  -2 253.047 6.79864   5
  -5  -1  -2 256.353 9.40297   2
  -5  -1  -2 253.992 6.91622   6
   5   1   2 253.736 6.81311   5
   5   1   2 249.382 9.42710   1
   5   1   2 244.026 6.99584   9
   5   1   2 254.268 6.83946   7
   5   1   2 259.787 9.34664   2
  -6  -1  -2 1.74451 0.69173   5
  -6  -1  -2 2.44873 1.81822   1
  -6  -1  -2 1.62489 0.40914   8
  -6  -1  -2 1.12228 1.76322   2
  -6  -1  -2 0.65911 0.83809   6
   6   1   2 1.38540 1.81648   2
   6   1   2 0.97050 0.84427   7
   6   1   2 2.17866 0.85478   9
   6   1   2 3.25908 1.87659   1
   6   1   2 1.07440 0.67461   5
  -7  -1  -2 8.56756 2.61978   2
  -7  -1  -2 4.43871 0.86311   5
  -7  -1  -2 3.73744 2.33636   1
  -7  -1  -2 6.03301 0.57478   8
  -7  -1  -2 6.52320 1.20081   6
   7   1   2 7.61360 2.58810   1
   7   1   2 3.13364 2.21238   2
   7   1   2 4.28720 1.09917   9
   7   1   2 4.35438 1.12910   7
   7   1   2 4.33098 0.92974   5
  -8  -1  -2 36.4101 4.86657   1
  -8  -1  -2 27.6772 1.73709   5
  -8  -1  -2 23.0918 3.90667   2
  -8  -1  -2 29.0489 2.11648   6
   8   1   2 28.6313 2.13907   7
   8   1   2 27.1440 1.86990   5
   8   1   2 23.0543 3.88744   1
   8   1   2 23.2270 3.77940   2
  -9  -1  -2 97.4183 7.55712   2
  -9  -1  -2 98.7053 3.91605   6
  -9  -1  -2 110.787 7.83311   1
   9   1   2 112.427 7.66571   1
   9   1   2 97.9997 7.25147   2
   9   1   2 104.754 4.00886   7
   9   1   2 108.863 3.80154   5
 -10  -1  -2 1.20516 1.28902   6
 -10  -1  -2 4.31599 3.94184   1
 -10  -1  -2 0.32546 3.69101   2
  10   1   2 0.34628 1.25254   7
  10   1   2 6.84329 3.83428   1
  10   1   2 1.30165 1.02431   5
  10   1   2 0.94416 0.25642   8
  10   1   2 4.42998 3.57586   2
 -11  -1  -2 1.99027 1.40891   6
 -11  -1  -2 2.28955 4.86694   2
 -11  -1  -2 -3.2374 4.70342   1
  11   1   2 0.06756 1.33947   7
  11   1   2 -0.6440 0.98456   5
  11   1   2 2.34562 4.82784   2
  11   1   2 -0.1675 4.43581   1
 -12  -1  -2 -4.3874 6.41731   1
 -12  -1  -2 -1.0051 1.42893   6
 -12  -1  -2 -3.4551 6.11627   2
  12   1   2 1.17510 1.19816   5
  12   1   2 -0.6463 1.44183   7
  12   1   2 3.01093 5.99563   1
 -13  -1  -2 -0.0530 1.65744   6
  13   1   2 3.89303 1.83309   7
  13   1   2 2.43305 1.26793   5
  15  -2  -2 8.88939 2.18688   7
  14  -2  -2 0.92466 1.63887   7
 -14   2   2 2.65865 1.41252   6
  13  -2  -2 16.9801 2.10654   7
  13  -2  -2 10.4860 5.48682   1
 -13   2   2 11.8280 6.25898   2
 -13   2   2 5.38512 6.35922   1
 -13   2   2 15.4552 1.81854   6
  12  -2  -2 0.50939 1.34593   7
  12  -2  -2 4.76420 4.16775   2
  12  -2  -2 -0.2471 3.78427   1
 -12   2   2 1.50639 3.97621   2
 -12   2   2 -0.4072 4.50223   1
 -12   2   2 0.27161 1.07720   6
  11  -2  -2 5.73638 3.48874   1
  11  -2  -2 5.20602 1.37104   7
  11  -2  -2 4.44218 3.47504   2
 -11   2   2 4.47940 3.50872   1
 -11   2   2 -0.5725 3.10654   2
 -11   2   2 3.68482 1.08855   6
  10  -2  -2 53.0576 2.77428   7
  10  -2  -2 51.5079 5.31842   2
 -10   2   2 53.2996 2.42575   6
 -10   2   2 61.9165 5.78422   1
 -10   2   2 55.4534 5.50517   2
   9  -2  -2 32.5105 3.97784   2
   9  -2  -2 32.7533 4.01629   1
   9  -2  -2 33.1241 2.06812   5
   9  -2  -2 34.8219 2.12838   7
  -9   2   2 29.1808 1.91294   5
  -9   2   2 35.5031 4.38888   1
  -9   2   2 36.5667 4.39185   2
  -9   2   2 31.7540 1.78820   6
   8  -2  -2 5.42684 1.08796   7
   8  -2  -2 7.29182 2.11788   2
   8  -2  -2 7.28792 0.28557   8
   8  -2  -2 5.91529 0.98056   5
   8  -2  -2 6.79066 2.19529   1
   8  -2  -2 5.12897 1.05950   9
  -8   2   2 8.51474 1.01012   6
  -8   2   2 6.62599 2.21637   2
  -8   2   2 8.30087 1.03126   5
  -8   2   2 3.74060 2.08374   1
   7  -2  -2 1056.65 29.3859   2
   7  -2  -2 1049.36 26.7344   7
   7  -2  -2 1004.69 26.0605   8
   7  -2  -2 1075.06 29.6474   1
   7  -2  -2 1048.08 26.8756   9
   7  -2  -2 1087.06 26.7295   5
  -7   2   2 1111.45 29.8911   1
  -7   2   2 1069.96 26.7171   5
  -7   2   2 1092.75 26.5178   6
  -7   2   2 1089.61 29.6899   2
   6  -2  -2 0.21779 0.59016   5
   6  -2  -2 1.07563 0.68430   7
   6  -2  -2 0.20266 1.03829   2
   6  -2  -2 0.45740 1.19411   1
   6  -2  -2 1.04796 0.24471   8
   6  -2  -2 0.24992 0.65401   9
  -6   2   2 0.18151 1.26287   2
  -6   2   2 2.26551 1.54743   1
  -6   2   2 -0.6025 0.53059   5
  -6   2   2 0.76894 0.53243   6
   5  -2  -2 2216.71 57.2459   2
  -5   2   2 2295.02 57.5010   1
  -5   2   2 2269.33 57.3742   2
   4  -2  -2 630.018 15.6919   9
   4  -2  -2 618.380 15.3875   8
   4  -2  -2 633.245 17.0132   2
   4  -2  -2 627.147 15.6508   7
  -4   2   2 621.733 17.1037   1
  -4   2   2 624.165 15.6682   5
  -4   2   2 639.605 17.0852   2
  -4   2   2 620.081 15.4454   6
   3  -2  -2 39.9583 1.22329   8
   3  -2  -2 46.1035 2.13988   1
   3  -2  -2 42.8751 1.37825   9
   3  -2  -2 36.0704 1.95905   2
   3  -2  -2 42.3347 1.39061   7
  -3   2   2 42.8017 1.18550   6
  -3   2   2 48.9591 2.20702   2
  -3   2   2 43.4983 2.19826   1
  -3   2   2 43.4134 1.42475   5
   2  -2  -2 11.4914 0.50166   9
   2  -2  -2 10.0502 0.95688   1
   2  -2  -2 10.6536 0.34590   6
   2  -2  -2 8.25631 0.87828   2
   2  -2  -2 9.69496 0.56401   7
   2  -2  -2 10.0230 0.48978   8
  -2   2   2 11.1589 1.00137   1
  -2   2   2 11.7387 1.00669   2
   1  -2  -2 842.287 22.2897   1
   1  -2  -2 906.889 22.3474   1
  -1   2   2 876.257 22.3432   1
  -1   2   2 918.840 22.3430   2
   0  -2  -2 59.8698 2.43394   1
   0  -2  -2 60.3307 1.69264   5
   0  -2  -2 59.7847 1.67239   6
   0  -2  -2 56.4863 1.68209   8
   0  -2  -2 58.6045 1.70648   7
   0   2   2 60.0881 1.69626   5
   0   2   2 58.9498 2.37137   2
   0   2   2 62.4468 2.49473   1
  -1  -2  -2 109.088 2.97460   8
  -1  -2  -2 114.616 3.04052   6
  -1  -2  -2 109.610 2.97592   5
  -1  -2  -2 112.412 4.04299   2
   1   2   2 114.569 4.14686   1
   1   2   2 111.867 4.05790   2
   1   2   2 109.086 2.97695   5
  -2  -2  -2 135.890 3.74030   5
  -2  -2  -2 137.360 3.70556   8
  -2  -2  -2 139.667 3.84978   6
  -2  -2  -2 143.348 5.23947   2
  -2  -2  -2 145.343 5.37066   1
   2   2   2 142.910 5.23244   2
   2   2   2 144.679 5.36367   1
   2   2   2 137.280 3.79611   7
   2   2   2 142.519 3.76568   5
  -3  -2  -2 768.246 20.4585   2
  -3  -2  -2 688.542 18.0363   5
  -3  -2  -2 706.447 20.2751   1
  -3  -2  -2 720.388 17.9708   8
  -3  -2  -2 729.461 18.2050   6
   3   2   2 806.892 20.4962   2
   3   2   2 702.410 18.1201   7
   3   2   2 705.531 18.0598   5
   3   2   2 721.627 20.3564   1
  -4  -2  -2 20.1863 2.46934   2
  -4  -2  -2 15.0936 1.16027   6
  -4  -2  -2 13.4376 0.82533   8
  -4  -2  -2 13.8796 0.97395   5
   4   2   2 15.7827 2.20966   2
   4   2   2 13.0067 0.98988   5
   4   2   2 15.1227 1.10966   7
   4   2   2 17.8573 2.46222   1
  -5  -2  -2 38.7326 1.42686   8
  -5  -2  -2 37.7851 3.48055   2
  -5  -2  -2 44.9440 3.77377   1
  -5  -2  -2 40.6150 1.63617   5
  -5  -2  -2 41.2733 1.83878   6
   5   2   2 41.4200 1.69186   5
   5   2   2 38.7031 3.64682   1
   5   2   2 40.8441 3.50617   2
   5   2   2 38.4901 1.76538   7
  -6  -2  -2 152.970 4.50492   5
  -6  -2  -2 155.451 4.21209   8
  -6  -2  -2 164.333 7.64914   2
  -6  -2  -2 149.034 4.71435   6
  -6  -2  -2 148.447 7.52015   1
   6   2   2 154.184 7.64989   1
   6   2   2 154.905 7.42835   2
   6   2   2 154.761 4.53984   5
   6   2   2 155.473 4.69257   7
  -7  -2  -2 42.0771 1.99428   5
  -7  -2  -2 50.9923 4.88400   2
  -7  -2  -2 42.0600 1.60414   8
  -7  -2  -2 32.8201 4.24596   1
  -7  -2  -2 40.3609 2.32689   6
   7   2   2 48.3940 4.87673   2
   7   2   2 43.3026 2.08007   5
   7   2   2 35.9047 4.50808   1
   7   2   2 43.8493 2.29107   7
  -8  -2  -2 63.7385 2.68216   5
  -8  -2  -2 66.4625 6.09258   2
  -8  -2  -2 75.6095 6.38330   1
  -8  -2  -2 67.9043 3.11174   6
   8   2   2 71.2532 6.17913   1
   8   2   2 75.2945 6.21857   2
   8   2   2 71.9753 3.09187   7
   8   2   2 73.5213 2.84685   5
  -9  -2  -2 25.1853 2.10101   6
  -9  -2  -2 20.3050 4.45401   1
  -9  -2  -2 20.2633 4.30058   2
   9   2   2 26.3252 2.34055   7
   9   2   2 23.7024 1.83795   5
   9   2   2 24.1559 4.66635   2
   9   2   2 12.6466 3.79524   1
 -10  -2  -2 6.35711 4.28328   2
 -10  -2  -2 6.17156 4.36934   1
 -10  -2  -2 7.58169 1.59933   6
  10   2   2 4.74531 3.82656   2
  10   2   2 7.27345 1.60867   7
  10   2   2 4.52602 1.14930   5
  10   2   2 6.87818 4.01466   1
 -11  -2  -2 3.81165 5.51599   2
 -11  -2  -2 2.13122 1.48259   6
 -11  -2  -2 6.77135 5.70844   1
  11   2   2 2.35358 1.56400   7
  11   2   2 5.59393 4.75210   2
  11   2   2 5.96159 5.20631   1
  11   2   2 2.39271 1.10600   5
 -12  -2  -2 8.31767 1.87605   6
 -12  -2  -2 11.9149 7.83722   1
 -12  -2  -2 9.10451 7.20396   2
  12   2   2 5.22389 1.29627   5
  12   2   2 11.9290 7.07235   1
  12   2   2 7.37540 1.90492   7
 -13  -2  -2 5.40769 1.94412   6
  13   2   2 -0.4358 1.14996   5
  13   2   2 2.51055 1.87926   7
  15  -3  -2 11.8182 2.29077   7
 -15   3   2 14.5314 1.86687   6
  14  -3  -2 2.00875 1.58796   7
 -14   3   2 1.90811 1.33972   6
  13  -3  -2 10.5815 1.78343   7
  13  -3  -2 6.61798 4.87192   1
 -13   3   2 9.13147 1.43092   6
 -13   3   2 6.51481 5.35746   1
  12  -3  -2 8.49314 3.76106   2
  12  -3  -2 9.99481 1.65902   7
  12  -3  -2 9.12160 4.14105   1
 -12   3   2 5.77442 3.99391   1
 -12   3   2 11.8472 1.47419   6
 -12   3   2 13.1056 4.35164   2
  11  -3  -2 63.3827 6.48632   2
  11  -3  -2 64.0031 6.49584   1
  11  -3  -2 76.8676 3.35987   7
 -11   3   2 69.3687 2.90010   6
 -11   3   2 66.8711 7.01155   2
 -11   3   2 66.7413 6.99639   1
  10  -3  -2 19.5466 1.86825   7
  10  -3  -2 17.7561 5.43148   1
  10  -3  -2 16.9732 3.47782   2
 -10   3   2 13.6308 3.32110   1
 -10   3   2 20.7088 3.66861   2
 -10   3   2 15.5624 1.56084   6
   9  -3  -2 96.7883 6.10272   2
   9  -3  -2 97.1033 3.47776   7
  -9   3   2 91.6830 4.11022   5
  -9   3   2 93.4622 3.16911   6
  -9   3   2 92.4437 6.07669   1
  -9   3   2 92.6788 6.03782   2
   8  -3  -2 32.3650 1.81713   7
   8  -3  -2 40.4658 3.84242   2
   8  -3  -2 35.7430 1.87732   5
   8  -3  -2 32.1115 1.85788   9
  -8   3   2 29.3515 3.45839   1
  -8   3   2 34.8231 3.65896   2
  -8   3   2 32.9775 1.60667   6
  -8   3   2 33.0741 1.80882   5
   7  -3  -2 442.951 11.5610   9
   7  -3  -2 432.009 11.4014   7
   7  -3  -2 417.326 10.7176   8
   7  -3  -2 430.369 13.7456   1
   7  -3  -2 450.156 13.7801   2
   7  -3  -2 445.209 11.4674   5
  -7   3   2 422.415 11.4083   5
  -7   3   2 443.437 13.9980   1
  -7   3   2 430.351 11.1496   6
  -7   3   2 463.585 14.0893   2
   6  -3  -2 133.679 3.92600   7
   6  -3  -2 134.672 4.02032   9
   6  -3  -2 141.012 5.68826   1
   6  -3  -2 126.594 3.39371   8
   6  -3  -2 131.940 5.44920   2
  -6   3   2 133.746 5.60213   2
  -6   3   2 131.590 3.67791   6
  -6   3   2 135.300 5.76078   1
  -6   3   2 133.926 3.97594   5
   5  -3  -2 582.281 14.9663   8
   5  -3  -2 592.845 15.3227   7
   5  -3  -2 605.585 16.8635   1
   5  -3  -2 611.705 15.3995   9
   5  -3  -2 604.294 16.8131   2
  -5   3   2 609.601 15.3858   5
  -5   3   2 643.004 17.1491   1
  -5   3   2 621.815 15.1112   6
  -5   3   2 610.700 16.9474   2
   4  -3  -2 359.153 9.13253   7
   4  -3  -2 344.798 8.88152   8
   4  -3  -2 352.671 10.1385   2
   4  -3  -2 367.013 10.2517   1
   4  -3  -2 354.599 9.13652   9
  -4   3   2 375.598 10.4076   1
  -4   3   2 364.875 10.2797   2
  -4   3   2 353.879 8.90271   6
  -4   3   2 345.799 9.16490   5
   3  -3  -2 0.89062 0.27187   8
   3  -3  -2 0.41972 0.36005   7
   3  -3  -2 -0.2200 0.48504   1
   3  -3  -2 0.18783 0.29461   9
   3  -3  -2 -0.0930 0.49489   2
  -3   3   2 -0.0934 0.28309   9
  -3   3   2 0.46556 0.38605   5
  -3   3   2 0.28105 0.53745   1
  -3   3   2 0.28482 0.51947   2
   2  -3  -2 495.864 12.8902   7
   2  -3  -2 501.947 12.8306   8
   2  -3  -2 534.665 13.3870   1
   2  -3  -2 530.908 13.3687   1
   2  -3  -2 518.675 12.7348   6
  -2   3   2 511.965 13.4190   1
  -2   3   2 533.976 13.4254   2
   1  -3  -2 1186.44 29.7348   1
  -1   3   2 1238.81 29.7939   2
  -1   3   2 1138.10 29.7616   1
   0  -3  -2 462.561 11.3929   8
   0  -3  -2 462.108 11.4110   7
   0  -3  -2 442.978 12.3258   1
   0  -3  -2 468.544 11.3720   6
   0  -3  -2 459.094 11.3468   5
   0  -3  -2 403.969 12.1735   2
   0   3   2 467.957 12.4444   1
   0   3   2 455.895 11.3509   5
   0   3   2 480.920 12.4035   2
  -1  -3  -2 214.511 5.52935   6
  -1  -3  -2 213.327 6.85634   1
  -1  -3  -2 209.550 5.42222   5
  -1  -3  -2 209.108 5.47404   8
   1   3   2 209.543 6.83462   1
   1   3   2 212.758 6.76585   2
   1   3   2 209.221 5.42775   5
  -2  -3  -2 2.31760 1.01842   2
  -2  -3  -2 2.46762 0.46795   8
  -2  -3  -2 3.29005 0.60541   6
  -2  -3  -2 2.72910 1.24082   1
  -2  -3  -2 1.51324 0.39565   5
   2   3   2 0.26471 0.91732   2
   2   3   2 1.87943 0.41858   5
   2   3   2 2.31175 1.11300   1
   2   3   2 1.31196 0.51811   7
  -3  -3  -2 1.21176 1.24690   1
  -3  -3  -2 1.62499 0.47934   8
  -3  -3  -2 2.77101 0.49834   5
  -3  -3  -2 3.30074 0.71136   6
  -3  -3  -2 1.95573 1.25552   2
   3   3   2 2.93166 0.52069   5
   3   3   2 2.31041 0.64525   7
   3   3   2 1.46603 1.23139   2
   3   3   2 0.79672 1.20754   1
  -4  -3  -2 13.5128 2.21747   2
  -4  -3  -2 16.3183 2.43051   1
  -4  -3  -2 13.0749 0.94320   5
  -4  -3  -2 16.9038 1.23432   6
  -4  -3  -2 17.0401 0.97016   8
   4   3   2 14.1613 1.00606   5
   4   3   2 16.2097 2.44503   1
   4   3   2 14.9574 1.18894   7
   4   3   2 11.8933 2.12404   2
  -5  -3  -2 81.1521 2.52907   8
  -5  -3  -2 82.8112 2.63248   5
  -5  -3  -2 76.9203 4.96892   2
  -5  -3  -2 81.4424 2.90433   6
  -5  -3  -2 88.0064 5.36401   1
   5   3   2 75.7243 5.06473   1
   5   3   2 77.7424 4.97410   2
   5   3   2 83.3337 2.91435   7
   5   3   2 82.1851 2.65760   5
  -6  -3  -2 53.3150 1.93165   8
  -6  -3  -2 52.1672 4.58977   2
  -6  -3  -2 50.6369 4.75360   1
  -6  -3  -2 54.7106 2.10033   5
  -6  -3  -2 50.5511 2.39935   6
   6   3   2 52.3817 2.40767   7
   6   3   2 53.8873 4.87204   1
   6   3   2 59.8067 4.78806   2
   6   3   2 50.4924 2.10573   5
  -7  -3  -2 101.022 3.08469   8
  -7  -3  -2 97.0082 6.86195   1
  -7  -3  -2 100.690 3.31727   5
  -7  -3  -2 96.3524 3.71699   6
  -7  -3  -2 93.5686 6.56002   2
   7   3   2 101.989 6.73662   2
   7   3   2 97.4380 3.66009   7
   7   3   2 103.936 6.91825   1
   7   3   2 104.112 3.38838   5
  -8  -3  -2 36.0899 5.12884   1
  -8  -3  -2 37.2350 2.32846   6
  -8  -3  -2 33.2322 1.56885   8
  -8  -3  -2 33.2053 4.72796   2
  -8  -3  -2 33.3721 1.82904   5
   8   3   2 36.7364 4.95848   2
   8   3   2 27.0887 4.59582   1
   8   3   2 35.5494 1.96303   5
   8   3   2 36.5760 2.39628   7
  -9  -3  -2 1.77944 3.80758   2
  -9  -3  -2 -3.5343 3.35809   1
  -9  -3  -2 -0.3077 1.16426   6
   9   3   2 2.48897 3.45096   1
   9   3   2 -2.4382 3.31828   2
   9   3   2 -0.0999 1.30599   7
   9   3   2 0.26495 0.85857   5
 -10  -3  -2 85.3458 8.99434   2
 -10  -3  -2 87.4561 3.90762   6
 -10  -3  -2 82.6157 9.62306   1
  10   3   2 75.6218 8.63460   1
  10   3   2 85.3882 3.97252   7
  10   3   2 83.8618 3.38240   5
  10   3   2 64.8184 7.91245   2
 -11  -3  -2 7.12930 1.79965   6
 -11  -3  -2 7.72744 6.10987   1
 -11  -3  -2 3.30303 6.04051   2
  11   3   2 3.44184 5.82557   1
  11   3   2 9.00486 0.86761   8
  11   3   2 11.3260 1.44113   5
  11   3   2 -0.7656 5.23265   2
  11   3   2 11.5270 1.98647   7
 -12  -3  -2 25.9475 8.78672   1
 -12  -3  -2 21.3086 2.47659   6
 -12  -3  -2 7.38202 8.26260   2
  12   3   2 14.4991 2.30856   7
  12   3   2 19.3507 1.99011   5
  12   3   2 15.6775 8.04864   1
  15  -4  -2 1.86884 1.77605   7
 -15   4   2 0.07436 1.31045   6
  14  -4  -2 -1.7298 1.45363   7
 -14   4   2 0.97834 1.19735   6
  13  -4  -2 -2.0162 4.13419   1
  13  -4  -2 1.95041 1.47995   7
 -13   4   2 0.34509 1.08975   6
 -13   4   2 -2.5468 4.57624   1
  12  -4  -2 -1.7041 3.34208   2
  12  -4  -2 0.90778 1.29201   7
  12  -4  -2 2.22870 3.12008   1
 -12   4   2 1.08023 1.03276   6
 -12   4   2 -1.7629 3.66476   2
 -12   4   2 1.78027 3.70845   1
  11  -4  -2 89.8624 3.66997   7
  11  -4  -2 84.1713 6.21301   2
  11  -4  -2 81.7554 6.36261   1
 -11   4   2 79.3810 7.26568   1
 -11   4   2 82.0468 3.19960   6
 -11   4   2 90.2381 7.41733   2
  10  -4  -2 0.77170 2.21203   2
  10  -4  -2 1.80561 1.13976   7
  10  -4  -2 0.74248 2.10149   1
 -10   4   2 4.76004 2.57518   1
 -10   4   2 1.42588 0.95264   6
 -10   4   2 -0.1333 2.24915   2
   9  -4  -2 3.78750 1.96826   1
   9  -4  -2 2.27557 1.02222   7
   9  -4  -2 2.50588 1.85720   2
  -9   4   2 5.23497 2.44982   1
  -9   4   2 2.13507 0.82713   6
  -9   4   2 -1.1369 1.84600   2
   8  -4  -2 241.367 9.13687   1
   8  -4  -2 242.486 9.05097   2
   8  -4  -2 249.925 6.80552   7
   8  -4  -2 235.834 6.89485   9
  -8   4   2 229.320 6.78159   5
  -8   4   2 247.573 9.33037   2
  -8   4   2 237.528 6.45824   6
  -8   4   2 232.693 9.24747   1
   7  -4  -2 31.2412 1.65214   9
   7  -4  -2 30.1168 2.83491   2
   7  -4  -2 29.1996 1.54538   7
   7  -4  -2 33.2349 2.92521   1
   7  -4  -2 27.6981 0.88926   8
  -7   4   2 29.1075 1.61625   5
  -7   4   2 30.6546 1.36593   6
  -7   4   2 28.2737 2.97279   2
  -7   4   2 34.4208 3.20424   1
   6  -4  -2 342.194 9.16300   7
   6  -4  -2 371.719 10.9543   1
   6  -4  -2 352.444 9.27791   9
   6  -4  -2 362.168 10.8061   2
   6  -4  -2 344.875 8.72064   8
  -6   4   2 349.563 11.0098   1
  -6   4   2 341.566 8.92096   6
  -6   4   2 342.513 9.24644   5
  -6   4   2 351.980 10.9432   2
   5  -4  -2 1.50760 0.91365   1
   5  -4  -2 1.95484 0.60155   7
   5  -4  -2 0.99444 0.55290   9
   5  -4  -2 1.40525 0.32706   8
   5  -4  -2 1.44467 0.92859   2
  -5   4   2 1.70515 0.61936   5
  -5   4   2 0.84946 0.91661   2
  -5   4   2 2.10398 0.44025   6
  -5   4   2 -0.1680 0.82198   1
   4  -4  -2 115.511 3.40134   7
   4  -4  -2 122.818 4.08587   2
   4  -4  -2 119.483 3.21271   8
   4  -4  -2 118.966 4.11364   1
  -4   4   2 126.375 3.44188   9
  -4   4   2 115.106 4.17186   2
  -4   4   2 121.863 3.49828   5
  -4   4   2 119.183 4.29319   1
   3  -4  -2 55.5857 1.64632   6
   3  -4  -2 63.1899 2.24055   1
   3  -4  -2 58.2074 1.88729   7
   3  -4  -2 58.0627 1.75794   8
  -3   4   2 56.8377 1.79424   9
  -3   4   2 56.1123 1.89839   5
  -3   4   2 58.0501 2.33732   1
  -3   4   2 59.8125 2.34783   2
   2  -4  -2 24.7047 1.26422   1
   2  -4  -2 24.0283 0.86164   6
   2  -4  -2 24.1411 1.25208   1
   2  -4  -2 23.5316 1.01940   7
   2  -4  -2 23.1670 0.96368   8
  -2   4   2 24.9060 1.04137   5
  -2   4   2 22.4122 1.31250   2
  -2   4   2 23.6459 1.33454   2
   1  -4  -2 2.85403 0.40703   5
   1  -4  -2 3.15608 0.39052   6
   1  -4  -2 1.55211 0.57875   1
   1  -4  -2 2.58740 0.46907   7
   1  -4  -2 3.56814 0.48796   8
   1  -4  -2 1.21548 0.60100   2
  -1   4   2 2.20776 0.71049   1
  -1   4   2 2.44082 0.67294   2
  -1   4   2 1.54198 0.35935   5
   0  -4  -2 1656.07 42.0280   1
   0  -4  -2 1672.95 41.9948   2
   0   4   2 1681.42 42.1575   1
   0   4   2 1664.24 42.0489   2
  -1  -4  -2 361.380 9.12522   5
  -1  -4  -2 375.804 9.25755   8
  -1  -4  -2 363.290 10.7852   1
  -1  -4  -2 354.012 9.26040   6
   1   4   2 351.255 9.12118   5
   1   4   2 364.401 10.7464   2
   1   4   2 364.530 10.8524   1
  -2  -4  -2 272.829 8.96307   2
  -2  -4  -2 275.506 6.97571   5
  -2  -4  -2 268.039 7.07484   8
  -2  -4  -2 274.448 9.07341   1
  -2  -4  -2 270.809 7.18481   6
   2   4   2 269.729 6.97429   5
   2   4   2 275.781 9.01749   2
   2   4   2 266.765 7.15205   7
   2   4   2 268.939 9.13612   1
  -3  -4  -2 10.6491 1.04234   6
  -3  -4  -2 9.62500 0.80135   5
  -3  -4  -2 9.79891 1.84019   2
  -3  -4  -2 11.3772 0.93210   8
  -3  -4  -2 9.99057 1.96897   1
   3   4   2 12.3020 0.84355   5
   3   4   2 10.1528 1.97958   1
   3   4   2 10.2145 1.05602   7
   3   4   2 9.39293 1.96885   2
  -4  -4  -2 28.1538 3.35587   2
  -4  -4  -2 32.3080 1.66771   6
  -4  -4  -2 26.3863 3.15740   1
  -4  -4  -2 33.9566 1.43917   8
  -4  -4  -2 32.0011 1.34844   5
   4   4   2 31.2577 3.18676   2
   4   4   2 30.5803 1.37702   5
   4   4   2 33.4591 3.41934   1
   4   4   2 32.2883 1.70440   7
  -5  -4  -2 120.560 6.64438   1
  -5  -4  -2 119.888 6.39489   2
  -5  -4  -2 117.889 3.55819   5
  -5  -4  -2 124.385 3.60715   8
  -5  -4  -2 121.962 3.94849   6
   5   4   2 110.161 6.50034   1
   5   4   2 120.884 3.59632   5
   5   4   2 123.522 3.93926   7
   5   4   2 119.302 6.46375   2
  -6  -4  -2 419.517 14.9707   1
  -6  -4  -2 408.943 14.7895   2
  -6  -4  -2 409.672 10.5908   8
  -6  -4  -2 394.522 10.6187   5
  -6  -4  -2 405.657 11.0495   6
   6   4   2 402.881 14.6034   2
   6   4   2 415.889 11.0229   7
   6   4   2 408.141 14.9350   1
   6   4   2 408.507 10.6559   5
  -7  -4  -2 51.5622 2.08565   8
  -7  -4  -2 48.6284 2.11275   5
  -7  -4  -2 50.9127 5.29086   2
  -7  -4  -2 52.5047 2.63758   6
  -7  -4  -2 44.6097 5.32080   1
   7   4   2 52.2317 5.44248   2
   7   4   2 53.6114 5.61777   1
   7   4   2 55.4860 2.24669   5
   7   4   2 52.2279 2.76605   7
  -8  -4  -2 27.4472 1.57462   8
  -8  -4  -2 25.8185 1.63969   5
  -8  -4  -2 24.1878 4.57403   2
  -8  -4  -2 27.3896 4.78557   1
  -8  -4  -2 24.7025 2.25449   6
   8   4   2 27.2258 4.57517   2
   8   4   2 28.7089 1.79674   5
   8   4   2 23.3618 4.87596   1
   8   4   2 26.5712 2.43158   7
  -9  -4  -2 -5.1685 3.73515   1
  -9  -4  -2 0.73564 3.79476   2
  -9  -4  -2 -1.1313 1.21695   6
   9   4   2 0.98707 3.70175   2
   9   4   2 5.62820 3.82951   1
   9   4   2 -1.6017 1.33775   7
   9   4   2 -0.2750 0.75852   5
 -10  -4  -2 4.83995 5.42249   1
 -10  -4  -2 4.22463 1.65352   6
 -10  -4  -2 10.7434 5.29239   2
  10   4   2 2.87268 1.04686   5
  10   4   2 3.82870 4.89767   1
  10   4   2 -9.1239 4.57311   2
  10   4   2 2.34690 1.70017   7
 -11  -4  -2 -0.8889 1.49506   6
 -11  -4  -2 8.35071 6.62612   2
 -11  -4  -2 3.41444 6.95088   1
  11   4   2 -0.2832 1.74551   7
  11   4   2 -0.3021 0.95604   5
  11   4   2 10.4225 6.46367   1
  11   4   2 0.39606 6.25904   2
 -12  -4  -2 4.56936 2.02269   6
 -12  -4  -2 25.8177 15.9690   2
 -12  -4  -2 8.89615 11.7690   1
  12   4   2 4.21588 2.02801   7
  12   4   2 6.11775 1.30285   5
  15  -5  -2 9.41822 2.00299   7
 -15   5   2 10.8229 1.69016   6
  14  -5  -2 1.28410 1.49824   7
 -14   5   2 -1.6228 1.14905   6
  13  -5  -2 7.81097 1.72746   7
  13  -5  -2 3.74351 4.14941   1
 -13   5   2 7.41335 1.37727   6
 -13   5   2 6.16798 4.63551   1
  12  -5  -2 53.9081 3.02401   7
  12  -5  -2 54.5851 6.48218   2
  12  -5  -2 61.3515 6.46731   1
 -12   5   2 49.7436 5.99798   2
 -12   5   2 44.4952 5.95787   1
 -12   5   2 58.6596 2.67145   6
  11  -5  -2 11.1365 1.54729   7
  11  -5  -2 9.94780 3.24307   1
  11  -5  -2 14.1129 3.36061   2
 -11   5   2 10.1535 3.26558   2
 -11   5   2 12.4972 1.39506   6
 -11   5   2 9.45668 3.32864   1
  10  -5  -2 18.6332 3.34148   1
  10  -5  -2 21.8137 1.85266   7
  10  -5  -2 15.6961 2.94419   2
 -10   5   2 21.2381 1.62929   6
 -10   5   2 18.6891 3.58176   2
 -10   5   2 19.1183 3.35256   1
   9  -5  -2 0.65117 1.75541   1
   9  -5  -2 1.43490 0.95909   7
   9  -5  -2 1.18708 1.82612   2
  -9   5   2 -0.5178 2.02102   2
  -9   5   2 1.65661 2.16658   1
  -9   5   2 -0.4401 0.72634   6
   8  -5  -2 216.390 5.69877   8
   8  -5  -2 242.193 8.68249   2
   8  -5  -2 225.859 6.52003   7
   8  -5  -2 229.196 8.55724   1
   8  -5  -2 225.445 6.66348   9
  -8   5   2 226.182 6.61687   5
  -8   5   2 241.957 9.10604   1
  -8   5   2 232.325 6.23939   6
  -8   5   2 241.876 8.98246   2
   7  -5  -2 17.2623 1.33268   9
   7  -5  -2 14.4030 1.93160   2
   7  -5  -2 18.3471 1.28330   7
   7  -5  -2 17.1390 0.68989   8
   7  -5  -2 15.1611 2.02864   1
  -7   5   2 17.2514 1.31449   5
  -7   5   2 14.5518 2.18441   1
  -7   5   2 22.3647 2.61668   2
  -7   5   2 16.1453 1.06871   6
   6  -5  -2 4.73766 0.43176   8
   6  -5  -2 3.34291 0.70274   7
   6  -5  -2 2.48818 1.02668   1
   6  -5  -2 7.27316 1.34565   2
  -6   5   2 2.93098 1.22846   1
  -6   5   2 4.29201 0.75623   5
  -6   5   2 3.14882 0.52795   6
  -6   5   2 2.04462 1.14485   2
   5  -5  -2 35.4685 2.09989   1
   5  -5  -2 33.3122 1.46836   7
   5  -5  -2 34.8333 2.04398   2
   5  -5  -2 33.6601 1.20386   8
  -5   5   2 38.4929 2.28571   2
  -5   5   2 33.2107 1.51346   9
  -5   5   2 33.8465 1.57385   5
  -5   5   2 34.3132 2.29897   1
   4  -5  -2 223.111 6.20340   1
   4  -5  -2 213.822 5.83573   7
   4  -5  -2 212.068 5.61113   6
   4  -5  -2 216.801 6.13755   2
   4  -5  -2 214.053 5.66733   8
  -4   5   2 216.771 5.90792   5
  -4   5   2 233.269 6.58060   1
  -4   5   2 218.061 6.46608   2
  -4   5   2 218.002 5.82770   9
   3  -5  -2 12.1534 0.78641   8
   3  -5  -2 11.6874 0.67583   6
   3  -5  -2 10.7737 0.88208   7
   3  -5  -2 11.8656 0.80790   1
   3  -5  -2 13.2610 0.84092   1
  -3   5   2 10.1706 1.11426   1
  -3   5   2 12.1648 1.09026   2
   2  -5  -2 980.345 24.5250   1
   2  -5  -2 1051.52 24.5911   1
   2  -5  -2 931.081 24.2782   8
   2  -5  -2 965.039 24.2017   6
   2  -5  -2 978.740 24.3426   7
  -2   5   2 979.138 24.8198   1
  -2   5   2 996.289 24.8198   2
   1  -5  -2 99.1606 3.47273   1
   1  -5  -2 93.2932 2.76923   6
   1  -5  -2 98.2032 2.89923   7
   1  -5  -2 99.8819 3.44982   2
   1  -5  -2 98.9463 2.87807   8
  -1   5   2 108.378 2.83411   5
  -1   5   2 91.9681 3.51209   2
  -1   5   2 92.4322 3.58304   1
   0  -5  -2 151.448 5.18480   2
   0  -5  -2 154.525 5.26355   1
   0  -5  -2 152.674 4.16448   8
   0  -5  -2 149.077 4.11356   6
   0  -5  -2 147.615 3.99794   5
   0   5   2 146.321 4.00677   5
   0   5   2 147.240 5.33000   1
   0   5   2 147.848 5.22443   2
  -1  -5  -2 24.9752 2.12630   1
  -1  -5  -2 23.9398 1.21290   8
  -1  -5  -2 23.2511 1.18390   6
  -1  -5  -2 25.3948 2.21091   2
  -1  -5  -2 25.1378 1.03021   5
   1   5   2 24.6637 1.04710   5
   1   5   2 26.1069 2.25926   2
   1   5   2 25.7178 2.39059   1
  -2  -5  -2 31.4171 2.73211   1
  -2  -5  -2 29.6491 1.35875   8
  -2  -5  -2 29.4521 1.16966   5
  -2  -5  -2 29.2609 1.42851   6
   2   5   2 25.0560 2.69811   2
   2   5   2 27.4579 2.69092   1
   2   5   2 30.2319 1.18814   5
   2   5   2 28.3300 1.45787   7
  -3  -5  -2 22.5089 1.24300   8
  -3  -5  -2 22.7256 1.43120   6
  -3  -5  -2 17.0258 2.47904   2
  -3  -5  -2 21.2496 1.06089   5
  -3  -5  -2 26.1015 2.89517   1
   3   5   2 24.6968 2.74896   2
   3   5   2 22.4129 1.09087   5
   3   5   2 23.3210 2.90912   1
   3   5   2 22.1358 1.38952   7
  -4  -5  -2 26.2622 3.24781   2
  -4  -5  -2 28.6452 3.57774   1
  -4  -5  -2 32.6316 1.36648   5
  -4  -5  -2 32.3054 1.75129   6
  -4  -5  -2 29.3722 1.52547   8
   4   5   2 29.9713 3.63642   1
   4   5   2 31.3166 1.39184   5
   4   5   2 29.6860 3.36042   2
   4   5   2 32.4917 1.79935   7
  -5  -5  -2 74.5421 2.67796   8
  -5  -5  -2 74.5140 2.51654   5
  -5  -5  -2 80.9982 5.44884   2
  -5  -5  -2 77.2869 2.99971   6
  -5  -5  -2 75.2494 5.55621   1
   5   5   2 76.5956 3.03196   7
   5   5   2 76.5806 5.67134   2
   5   5   2 79.7027 2.57570   5
   5   5   2 71.5371 5.50061   1
  -6  -5  -2 61.7198 2.30506   5
  -6  -5  -2 59.0823 2.86486   6
  -6  -5  -2 65.2192 6.01408   1
  -6  -5  -2 60.8802 2.40007   8
  -6  -5  -2 68.8350 5.66580   2
   6   5   2 60.3747 2.81223   7
   6   5   2 71.6689 5.69139   2
   6   5   2 69.0248 5.83086   1
   6   5   2 60.4506 2.32754   5
  -7  -5  -2 10.4734 1.60188   6
  -7  -5  -2 11.8522 3.34153   2
  -7  -5  -2 10.7751 1.03990   5
  -7  -5  -2 10.0707 3.52442   1
  -7  -5  -2 9.51861 1.11258   8
   7   5   2 9.99202 3.53994   1
   7   5   2 11.9520 1.63212   7
   7   5   2 10.1350 3.43058   2
   7   5   2 9.37674 1.02056   5
  -8  -5  -2 88.9789 7.65278   2
  -8  -5  -2 79.6761 7.49686   1
  -8  -5  -2 70.6649 2.78677   5
  -8  -5  -2 80.9853 2.89737   8
  -8  -5  -2 76.1096 3.59308   6
   8   5   2 73.4058 7.18014   2
   8   5   2 75.6855 2.92140   5
   8   5   2 86.8393 3.74978   7
   8   5   2 81.0208 7.49705   1
  -9  -5  -2 3.40660 4.51479   1
  -9  -5  -2 1.41182 1.42817   6
  -9  -5  -2 2.08965 4.51308   2
   9   5   2 0.88113 0.87021   5
   9   5   2 -0.5605 1.52569   7
   9   5   2 -1.3166 4.32507   1
   9   5   2 3.22729 4.18874   2
 -10  -5  -2 20.7140 6.73134   1
 -10  -5  -2 23.0426 6.39907   2
 -10  -5  -2 35.2237 3.02433   6
  10   5   2 32.1536 2.08769   5
  10   5   2 24.6059 6.61071   1
  10   5   2 35.8472 3.10909   7
  10   5   2 40.1817 6.89452   2
 -11  -5  -2 18.9171 8.91308   2
 -11  -5  -2 18.1165 2.53115   6
 -11  -5  -2 29.7639 9.47875   1
  11   5   2 23.6149 8.28588   1
  11   5   2 16.5154 1.60954   5
  11   5   2 15.2647 2.48154   7
  11   5   2 13.6430 7.45437   2
 -12  -5  -2 2.77767 1.98881   6
  12   5   2 3.05976 2.03757   7
  12   5   2 3.82227 1.07410   5
  15  -6  -2 0.49755 1.76832   7
 -15   6   2 0.33668 1.21275   6
  14  -6  -2 0.51439 1.53337   7
 -14   6   2 1.87327 1.19110   6
  13  -6  -2 4.60472 4.23161   1
  13  -6  -2 8.62498 1.82718   7
 -13   6   2 3.03405 5.02357   1
 -13   6   2 7.93190 1.33793   6
  12  -6  -2 34.6459 4.64552   1
  12  -6  -2 32.7622 2.60051   7
  12  -6  -2 31.5314 4.55892   2
 -12   6   2 32.6227 2.15106   6
 -12   6   2 39.8853 5.43642   2
 -12   6   2 32.8101 5.28304   1
  11  -6  -2 33.8961 2.41970   7
  11  -6  -2 27.9205 3.85020   2
  11  -6  -2 29.3265 4.03277   1
 -11   6   2 28.7397 4.23438   1
 -11   6   2 24.8646 4.07113   2
 -11   6   2 28.0149 1.92043   6
  10  -6  -2 60.1377 4.99451   1
  10  -6  -2 57.8820 2.72976   7
  10  -6  -2 61.7983 4.78873   2
 -10   6   2 55.5977 5.19262   2
 -10   6   2 56.2765 5.21153   1
 -10   6   2 59.8102 2.42581   6
   9  -6  -2 19.9318 2.70405   1
   9  -6  -2 19.4706 1.65089   7
   9  -6  -2 21.8221 2.78991   2
  -9   6   2 18.4346 2.96919   1
  -9   6   2 21.3191 3.10100   2
  -9   6   2 16.7215 1.41604   6
   8  -6  -2 28.2305 2.86818   2
   8  -6  -2 24.5482 1.69618   7
   8  -6  -2 24.3326 2.71199   1
   8  -6  -2 21.0838 0.83646   8
  -8   6   2 20.6813 1.35053   6
  -8   6   2 19.1237 2.61544   1
  -8   6   2 30.4207 3.15532   2
   7  -6  -2 -0.2838 0.68863   7
   7  -6  -2 0.75034 1.15073   1
   7  -6  -2 0.71237 0.34004   8
   7  -6  -2 -0.5891 1.04926   2
  -7   6   2 -0.3695 0.51910   6
  -7   6   2 0.02513 1.26681   1
  -7   6   2 -0.0941 0.67125   5
  -7   6   2 1.23519 1.32972   2
   6  -6  -2 22.6352 1.87196   2
   6  -6  -2 20.3466 0.95188   8
   6  -6  -2 20.9489 1.34785   7
   6  -6  -2 24.3757 1.94608   1
  -6   6   2 22.0224 1.40351   5
  -6   6   2 20.1962 2.20496   1
  -6   6   2 20.7303 1.39779   9
  -6   6   2 24.1998 2.13936   2
   5  -6  -2 3.66891 0.73455   1
   5  -6  -2 3.00561 0.66338   7
   5  -6  -2 3.47278 0.50720   8
   5  -6  -2 1.79519 0.63884   2
  -5   6   2 4.88206 0.99164   1
  -5   6   2 1.29977 0.83471   2
  -5   6   2 1.99343 0.62285   5
  -5   6   2 3.85752 0.68014   9
   4  -6  -2 6.95066 0.65329   8
   4  -6  -2 5.22133 0.52892   6
   4  -6  -2 4.93601 0.69583   7
  -4   6   2 3.96671 0.76442   2
  -4   6   2 5.28227 0.66168   9
  -4   6   2 4.86740 0.81337   1
  -4   6   2 4.29620 0.65499   5
   3  -6  -2 36.1243 1.52319   7
   3  -6  -2 35.3397 1.31658   6
   3  -6  -2 36.6773 1.44392   8
  -3   6   2 35.1916 1.51378   5
  -3   6   2 38.7543 1.72017   2
  -3   6   2 39.5038 1.53296   5
  -3   6   2 36.3556 1.70245   2
   2  -6  -2 353.387 9.09071   1
   2  -6  -2 356.339 9.11868   1
   2  -6  -2 333.068 8.83654   6
   2  -6  -2 345.191 8.95074   8
   2  -6  -2 340.349 8.96900   7
  -2   6   2 350.178 9.48383   2
  -2   6   2 351.052 9.52872   1
  -2   6   2 343.527 8.92022   5
   1  -6  -2 285.397 8.05868   1
   1  -6  -2 274.722 7.22795   6
   1  -6  -2 278.583 7.97118   2
   1  -6  -2 274.591 7.32290   7
   1  -6  -2 285.712 7.31968   8
  -1   6   2 266.278 8.14275   2
  -1   6   2 267.042 7.16700   5
  -1   6   2 285.627 8.31699   1
   0  -6  -2 1034.12 25.8355   6
   0  -6  -2 1022.81 25.6603   5
   0  -6  -2 1066.41 27.2769   1
   0  -6  -2 1033.41 25.8610   8
   0  -6  -2 1044.25 27.1462   2
   0   6   2 1042.41 27.3193   2
   0   6   2 1051.54 27.4633   1
   0   6   2 1029.50 25.6777   5
  -1  -6  -2 28.8200 2.55734   2
  -1  -6  -2 33.8225 2.69888   1
  -1  -6  -2 29.1894 1.42822   8
  -1  -6  -2 29.9618 1.45643   6
  -1  -6  -2 28.3548 1.15694   5
   1   6   2 27.2279 1.17514   5
   1   6   2 29.7382 2.56784   1
   1   6   2 28.7672 2.44632   2
  -2  -6  -2 411.973 10.5128   8
  -2  -6  -2 419.657 13.0056   1
  -2  -6  -2 412.398 10.2361   5
  -2  -6  -2 393.974 10.5705   6
  -2  -6  -2 353.179 12.6713   2
   2   6   2 403.787 12.7789   2
   2   6   2 413.388 10.5940   7
   2   6   2 400.925 10.2314   5
   2   6   2 418.836 13.1276   1
  -3  -6  -2 28.2065 1.69610   6
  -3  -6  -2 28.2474 3.49611   1
  -3  -6  -2 29.0254 1.56132   8
  -3  -6  -2 35.7819 3.55853   2
  -3  -6  -2 30.9476 1.30657   5
   3   6   2 30.5320 1.74344   7
   3   6   2 32.0173 1.34082   5
   3   6   2 27.9080 3.37277   1
   3   6   2 32.9400 3.25896   2
  -4  -6  -2 18.7185 3.11253   1
  -4  -6  -2 12.4063 1.35431   6
  -4  -6  -2 15.9974 2.73524   2
  -4  -6  -2 15.2634 1.02590   5
  -4  -6  -2 17.4965 1.39353   8
   4   6   2 17.7174 1.11164   5
   4   6   2 14.6195 1.52840   7
   4   6   2 18.7223 2.88029   2
   4   6   2 17.7968 3.05685   1
  -5  -6  -2 114.765 6.65334   2
  -5  -6  -2 96.8135 3.70785   6
  -5  -6  -2 98.4857 3.10815   5
  -5  -6  -2 99.3628 3.40425   8
  -5  -6  -2 103.467 6.54456   1
   5   6   2 101.331 3.74214   7
   5   6   2 100.086 6.97641   1
   5   6   2 104.195 3.14914   5
   5   6   2 98.7537 6.66737   2
  -6  -6  -2 94.9827 3.11908   5
  -6  -6  -2 93.5666 6.69823   2
  -6  -6  -2 95.2952 7.00366   1
  -6  -6  -2 100.190 3.85204   6
  -6  -6  -2 98.9148 3.38022   8
   6   6   2 99.0207 3.16451   5
   6   6   2 99.0135 7.26811   2
   6   6   2 99.9670 3.80854   7
   6   6   2 98.2476 7.11958   1
  -7  -6  -2 151.162 9.85258   1
  -7  -6  -2 152.045 4.66645   5
  -7  -6  -2 162.192 4.91796   8
  -7  -6  -2 166.923 5.52081   6
  -7  -6  -2 163.569 9.43665   2
   7   6   2 157.067 4.70730   5
   7   6   2 165.361 9.79707   2
   7   6   2 157.758 5.46179   7
   7   6   2 156.508 9.42444   1
  -8  -6  -2 -3.8313 3.69716   1
  -8  -6  -2 0.94151 1.30752   6
  -8  -6  -2 1.61906 0.68966   5
  -8  -6  -2 0.82605 0.88791   8
  -8  -6  -2 -0.0167 3.77806   2
   8   6   2 8.79351 4.44671   2
   8   6   2 0.96105 0.73710   5
   8   6   2 2.53426 1.51631   7
   8   6   2 -1.1049 3.80882   1
  -9  -6  -2 32.1208 6.40108   1
  -9  -6  -2 30.7098 6.29451   2
  -9  -6  -2 44.7323 3.05381   6
   9   6   2 47.6282 3.34104   7
   9   6   2 46.9384 2.21834   5
   9   6   2 46.7914 6.83910   2
   9   6   2 49.0309 7.10738   1
 -10  -6  -2 38.7025 8.30264   1
 -10  -6  -2 41.6665 8.65218   2
 -10  -6  -2 45.2564 3.37633   6
  10   6   2 41.2203 7.88321   2
  10   6   2 42.9765 3.45740   7
  10   6   2 40.9132 2.24717   5
  10   6   2 43.2288 8.09789   1
 -11  -6  -2 1.47689 1.84147   6
  11   6   2 1.45775 0.97124   5
  11   6   2 0.08421 1.98733   7
  11   6   2 8.92782 15.4966   1
  15  -7  -2 0.89932 1.61265   7
 -15   7   2 0.91821 1.17586   6
  14  -7  -2 11.3028 1.96341   7
  14  -7  -2 9.93891 8.75923   1
 -14   7   2 7.94505 1.39628   6
  13  -7  -2 11.6263 4.54796   1
  13  -7  -2 19.9016 2.16886   7
 -13   7   2 15.3693 1.61263   6
 -13   7   2 15.7187 5.41868   1
  12  -7  -2 4.87769 3.28872   1
  12  -7  -2 3.30956 3.71000   2
  12  -7  -2 3.89324 1.43476   7
 -12   7   2 5.16570 1.15164   6
 -12   7   2 11.2012 3.98734   1
 -12   7   2 14.5191 4.61030   2
  11  -7  -2 9.65171 2.69612   2
  11  -7  -2 7.25503 2.75676   1
  11  -7  -2 12.0754 1.56184   7
 -11   7   2 12.2927 1.30435   6
 -11   7   2 7.74668 3.22130   1
 -11   7   2 8.31276 3.17157   2
  10  -7  -2 0.24116 1.82441   2
  10  -7  -2 3.76384 2.10282   1
  10  -7  -2 1.64795 1.08709   7
 -10   7   2 3.30415 2.42737   2
 -10   7   2 2.63862 2.39918   1
 -10   7   2 2.98303 0.96712   6
   9  -7  -2 60.0806 4.14075   1
   9  -7  -2 64.1466 2.69105   7
   9  -7  -2 53.2527 1.63108   8
   9  -7  -2 62.6576 4.02009   2
  -9   7   2 58.9073 2.29904   6
  -9   7   2 58.6396 4.66646   1
  -9   7   2 57.3147 4.33841   2
   8  -7  -2 6.09866 0.64156   8
   8  -7  -2 7.99711 1.12122   7
   8  -7  -2 5.17257 1.50970   2
   8  -7  -2 4.60176 1.49063   1
  -8   7   2 7.29181 2.10134   1
  -8   7   2 6.83799 1.87543   2
  -8   7   2 7.36805 0.90485   6
   7  -7  -2 12.5049 1.52491   1
   7  -7  -2 11.2196 0.81531   8
   7  -7  -2 9.59873 1.11766   7
   7  -7  -2 8.35277 1.36038   2
  -7   7   2 10.6660 1.00517   6
  -7   7   2 12.7976 1.85423   2
  -7   7   2 11.0240 1.26829   9
  -7   7   2 12.8571 1.92428   1
  -7   7   2 13.8941 1.41875   5
   6  -7  -2 451.653 11.9382   7
   6  -7  -2 445.066 11.6096   8
   6  -7  -2 465.507 12.0312   1
  -6   7   2 448.654 12.0590   5
  -6   7   2 454.666 11.9810   9
  -6   7   2 468.053 12.9294   2
  -6   7   2 481.647 13.0325   1
   5  -7  -2 8.62225 0.82738   6
   5  -7  -2 9.36686 0.89288   8
   5  -7  -2 8.86504 0.96843   7
  -5   7   2 10.7114 1.10246   5
  -5   7   2 10.6749 1.19972   2
  -5   7   2 9.22428 1.13441   1
  -5   7   2 9.55840 1.09072   9
   4  -7  -2 58.1856 1.94957   6
   4  -7  -2 58.6982 2.18481   7
   4  -7  -2 60.7954 2.06560   8
  -4   7   2 60.1859 2.27265   2
  -4   7   2 58.2477 2.10157   9
  -4   7   2 63.8636 2.31392   2
  -4   7   2 57.8038 2.17990   5
   3  -7  -2 393.672 10.3051   7
   3  -7  -2 395.113 10.1538   6
   3  -7  -2 400.350 10.2565   8
  -3   7   2 398.893 10.2882   5
  -3   7   2 402.669 10.5392   2
  -3   7   2 398.773 10.5087   2
  -3   7   2 393.266 10.2835   5
   2  -7  -2 483.240 12.7473   1
   2  -7  -2 497.070 12.7342   8
   2  -7  -2 492.458 12.7820   1
   2  -7  -2 497.123 12.7583   7
   2  -7  -2 484.949 12.6287   6
  -2   7   2 502.056 13.3569   2
  -2   7   2 510.891 12.6761   5
  -2   7   2 519.792 13.4776   1
   1  -7  -2 0.98568 0.77802   2
   1  -7  -2 0.93481 0.79990   1
   1  -7  -2 1.60440 0.63395   8
   1  -7  -2 0.83804 0.62706   7
   1  -7  -2 1.38617 0.56566   6
  -1   7   2 1.08449 0.44476   5
  -1   7   2 1.32907 0.86128   2
  -1   7   2 1.17800 0.99129   1
   0  -7  -2 171.080 6.45473   2
   0  -7  -2 201.936 5.42540   8
   0  -7  -2 194.096 6.69812   1
   0  -7  -2 195.930 5.37461   6
   0   7   2 190.649 6.82448   2
   0   7   2 194.017 5.14831   5
   0   7   2 194.125 6.93916   1
  -1  -7  -2 117.898 5.19749   2
  -1  -7  -2 110.743 3.29306   5
  -1  -7  -2 118.437 3.66289   8
  -1  -7  -2 121.494 3.69738   6
  -1  -7  -2 119.746 5.40086   1
   1   7   2 114.841 5.32848   2
   1   7   2 114.512 3.32472   5
   1   7   2 120.825 5.52013   1
  -2  -7  -2 120.403 3.74760   8
  -2  -7  -2 112.787 3.32389   5
  -2  -7  -2 122.114 5.81318   1
  -2  -7  -2 112.024 5.61116   2
  -2  -7  -2 117.463 3.80696   6
   2   7   2 116.305 3.35939   5
   2   7   2 123.403 5.98672   1
   2   7   2 120.507 5.76595   2
   2   7   2 117.457 3.82173   7
  -3  -7  -2 1205.94 32.5370   1
  -3  -7  -2 1163.32 29.0209   8
  -3  -7  -2 1146.30 28.6306   5
  -3  -7  -2 1146.84 29.1689   6
   3   7   2 1136.38 32.4952   1
   3   7   2 1161.59 29.1507   7
   3   7   2 1153.93 28.6396   5
   3   7   2 1158.74 32.3697   2
  -4  -7  -2 8.93336 1.32343   6
  -4  -7  -2 8.20248 0.89623   5
  -4  -7  -2 7.54209 2.50599   2
  -4  -7  -2 8.38844 1.13374   8
  -4  -7  -2 7.72053 2.58217   1
   4   7   2 3.92852 2.36186   2
   4   7   2 8.76109 2.61406   1
   4   7   2 9.36261 0.95995   5
   4   7   2 10.7828 1.36364   7
  -5  -7  -2 134.020 7.68358   1
  -5  -7  -2 121.360 4.26943   6
  -5  -7  -2 112.794 7.02031   2
  -5  -7  -2 115.466 3.91437   8
  -5  -7  -2 113.996 3.49738   5
   5   7   2 120.893 7.54603   2
   5   7   2 119.095 4.20848   7
   5   7   2 117.262 3.52683   5
   5   7   2 111.904 7.40329   1
  -6  -7  -2 2.99843 1.06722   8
  -6  -7  -2 4.87994 3.03331   2
  -6  -7  -2 2.77412 1.24979   6
  -6  -7  -2 3.75552 0.70336   5
  -6  -7  -2 3.54045 3.19217   1
   6   7   2 5.13934 1.42688   7
   6   7   2 11.4911 3.56093   2
   6   7   2 -0.2988 2.80005   1
   6   7   2 3.54563 0.74691   5
  -7  -7  -2 2.51090 3.61008   1
  -7  -7  -2 3.80104 1.39454   6
  -7  -7  -2 0.77443 0.97702   8
  -7  -7  -2 1.48739 0.63574   5
  -7  -7  -2 6.93975 3.55345   2
   7   7   2 2.84525 0.76845   5
   7   7   2 7.90468 3.85589   1
   7   7   2 -0.7004 1.34348   7
   7   7   2 3.44960 3.44169   2
  -8  -7  -2 8.80574 4.46833   2
  -8  -7  -2 4.57697 0.80873   5
  -8  -7  -2 3.79807 1.55597   6
  -8  -7  -2 -1.5688 4.48026   1
  -8  -7  -2 2.92643 1.10801   8
   8   7   2 3.11604 4.38962   2
   8   7   2 4.84532 0.84900   5
   8   7   2 0.21048 5.01786   1
   8   7   2 3.89486 1.64072   7
  -9  -7  -2 10.5931 6.88316   1
  -9  -7  -2 -3.1345 5.68367   2
  -9  -7  -2 11.7629 2.06624   6
   9   7   2 8.71772 5.76995   2
   9   7   2 11.1741 2.13149   7
   9   7   2 12.1848 6.29916   1
   9   7   2 11.9912 1.19214   5
 -10  -7  -2 3.34250 1.92869   6
  10   7   2 3.98714 2.19616   7
  10   7   2 8.85493 7.67227   2
  10   7   2 5.38776 1.00610   5
  15  -8  -2 -0.2542 1.58116   7
 -15   8   2 0.58260 1.08440   6
  14  -8  -2 3.64357 1.74298   7
  14  -8  -2 -0.7501 5.61472   1
 -14   8   2 4.90946 1.26048   6
  13  -8  -2 0.61325 1.43360   7
  13  -8  -2 0.63278 4.03241   1
 -13   8   2 0.16344 1.06327   6
 -13   8   2 -3.4380 4.61394   1
  12  -8  -2 15.1604 1.83740   7
  12  -8  -2 14.8899 3.55532   1
 -12   8   2 18.5494 1.78316   6
 -12   8   2 11.6540 4.14385   1
  11  -8  -2 -1.4820 2.37720   1
  11  -8  -2 -0.7400 2.11110   2
  11  -8  -2 -0.0077 1.15447   7
 -11   8   2 0.81021 2.65407   2
 -11   8   2 -4.1053 2.78961   1
 -11   8   2 -0.2970 0.91367   6
  10  -8  -2 132.223 6.06514   2
  10  -8  -2 137.128 4.62977   7
  10  -8  -2 140.104 6.32721   1
 -10   8   2 134.407 4.20262   6
 -10   8   2 128.235 7.08739   1
 -10   8   2 131.544 6.81194   2
   9  -8  -2 1.93306 1.59728   1
   9  -8  -2 5.03436 0.51941   8
   9  -8  -2 7.00863 1.62012   2
   9  -8  -2 5.18807 1.21021   7
  -9   8   2 4.22388 1.99323   2
  -9   8   2 4.26610 2.20836   1
  -9   8   2 5.95887 0.97128   6
   8  -8  -2 291.960 7.66991   8
   8  -8  -2 294.768 8.69933   2
   8  -8  -2 292.802 8.26520   7
   8  -8  -2 308.874 8.84605   1
  -8   8   2 300.861 10.0159   1
  -8   8   2 285.953 7.89659   6
  -8   8   2 307.858 9.87456   2
   7  -8  -2 0.00165 0.52850   8
   7  -8  -2 -0.6020 0.86168   7
   7  -8  -2 0.28720 0.20491   1
  -7   8   2 2.38129 1.23013   2
  -7   8   2 0.73387 0.91479   5
  -7   8   2 0.43366 0.90149   9
  -7   8   2 0.20942 1.18632   1
   6  -8  -2 10.9264 1.21673   7
   6  -8  -2 10.2724 1.03218   8
  -6   8   2 10.1781 1.17546   5
  -6   8   2 11.4577 1.44011   1
  -6   8   2 9.43889 1.10139   9
  -6   8   2 12.7438 1.42125   2
   5  -8  -2 153.796 4.60808   7
   5  -8  -2 156.563 4.37256   6
   5  -8  -2 153.763 4.43149   8
  -5   8   2 150.212 4.65461   5
  -5   8   2 157.515 4.61924   9
  -5   8   2 162.468 4.71394   2
   4  -8  -2 158.720 4.76430   7
   4  -8  -2 167.371 4.68773   8
   4  -8  -2 166.433 4.59450   6
  -4   8   2 166.081 4.79457   5
  -4   8   2 160.692 4.62544   2
  -4   8   2 164.257 4.66158   2
  -4   8   2 163.866 4.79678   5
   3  -8  -2 64.2091 2.44722   7
   3  -8  -2 63.5632 2.25147   6
   3  -8  -2 64.0849 2.35784   8
  -3   8   2 69.8050 2.56661   2
  -3   8   2 64.1612 2.33431   5
  -3   8   2 67.8169 2.38865   5
  -3   8   2 70.5675 2.60709   2
   2  -8  -2 0.11825 0.74377   7
   2  -8  -2 1.38926 0.71909   8
   2  -8  -2 0.65954 0.49183   1
   2  -8  -2 1.62134 0.57301   1
   2  -8  -2 1.87952 0.63885   6
  -2   8   2 1.09379 0.95290   1
  -2   8   2 0.42353 0.82972   2
  -2   8   2 2.33347 0.59615   5
   1  -8  -2 538.147 13.8541   8
   1  -8  -2 537.084 13.7738   6
   1  -8  -2 551.543 14.6152   2
   1  -8  -2 549.761 14.7019   1
   1  -8  -2 526.917 13.8274   7
  -1   8   2 519.010 14.9981   2
  -1   8   2 537.399 15.1724   1
  -1   8   2 540.039 13.6162   5
   0  -8  -2 7.08886 1.55618   1
   0  -8  -2 5.42457 0.89512   8
   0  -8  -2 5.07945 0.86370   6
   0  -8  -2 4.67569 1.33891   2
   0   8   2 3.54399 1.37899   2
   0   8   2 3.10479 1.42858   1
   0   8   2 6.06954 0.66235   5
  -1  -8  -2 16.9890 1.39383   6
  -1  -8  -2 19.2424 1.45280   8
  -1  -8  -2 16.7352 2.26249   2
  -1  -8  -2 14.7346 2.26933   1
   1   8   2 16.5806 1.03968   5
   1   8   2 14.2959 2.28936   2
   1   8   2 15.0757 2.43211   1
  -2  -8  -2 5.01513 1.99461   2
  -2  -8  -2 5.26581 1.05175   8
  -2  -8  -2 5.58285 1.10733   6
  -2  -8  -2 4.78428 0.62021   5
  -2  -8  -2 5.72727 2.09376   1
   2   8   2 4.59338 2.01036   2
   2   8   2 2.82771 1.01019   7
   2   8   2 5.57162 2.14545   1
   2   8   2 5.55001 0.67133   5
  -3  -8  -2 5.62325 1.09801   8
  -3  -8  -2 7.40124 2.46879   2
  -3  -8  -2 11.7615 2.78773   1
  -3  -8  -2 7.98512 1.25467   6
  -3  -8  -2 7.13150 0.79213   5
   3   8   2 7.90303 1.29324   7
   3   8   2 6.37367 2.39365   1
   3   8   2 6.28501 2.42374   2
   3   8   2 7.73163 0.75353   5
  -4  -8  -2 105.750 6.86111   1
  -4  -8  -2 103.117 3.85669   6
  -4  -8  -2 99.0704 3.04987   5
  -4  -8  -2 100.058 3.63684   8
   4   8   2 103.565 3.10469   5
   4   8   2 101.618 6.68447   1
   4   8   2 105.842 6.51503   2
   4   8   2 105.269 3.85324   7
  -5  -8  -2 1.76490 1.22681   6
  -5  -8  -2 7.67032 3.16439   2
  -5  -8  -2 2.02234 2.71986   1
  -5  -8  -2 2.42331 0.58293   5
  -5  -8  -2 2.25020 1.04239   8
   5   8   2 2.09978 2.85440   1
   5   8   2 5.67871 2.82702   2
   5   8   2 2.31137 0.62469   5
   5   8   2 4.38586 1.35010   7
  -6  -8  -2 19.1259 4.65809   2
  -6  -8  -2 14.2714 1.10969   5
  -6  -8  -2 15.3448 4.18034   1
  -6  -8  -2 15.7440 1.60707   8
  -6  -8  -2 13.6783 1.81695   6
   6   8   2 16.4701 4.21826   1
   6   8   2 12.0343 4.06918   2
   6   8   2 16.9370 1.94842   7
   6   8   2 14.6251 1.20392   5
  -7  -8  -2 51.9189 6.65128   1
  -7  -8  -2 47.7340 3.02921   6
  -7  -8  -2 47.5585 1.93142   5
  -7  -8  -2 47.5475 2.62551   8
  -7  -8  -2 44.2670 6.00747   2
   7   8   2 50.0093 7.05274   1
   7   8   2 40.4533 1.90582   5
   7   8   2 39.1249 5.92947   2
   7   8   2 55.4076 3.31302   7
  -8  -8  -2 7.51250 5.51655   1
  -8  -8  -2 9.76728 1.47106   8
  -8  -8  -2 6.57896 5.07755   2
  -8  -8  -2 7.50835 1.82179   6
   8   8   2 12.1798 5.37303   2
   8   8   2 5.95645 5.54370   1
   8   8   2 11.3171 2.11509   7
   8   8   2 9.04487 0.97432   5
  -9  -8  -2 5.81791 1.97731   6
  -9  -8  -2 1.67801 7.21525   2
   9   8   2 6.52514 0.93629   5
   9   8   2 8.57095 2.22669   7
   9   8   2 3.51986 7.41897   2
 -10  -8  -2 4.45123 1.99567   6
  10   8   2 -1.6479 1.94764   7
  14  -9  -2 0.15382 1.56164   7
  14  -9  -2 -8.0509 5.26896   1
 -14   9   2 1.14645 1.13285   6
  13  -9  -2 -4.0752 3.80759   1
  13  -9  -2 -0.8258 1.37310   7
 -13   9   2 1.03486 1.10614   6
 -13   9   2 3.16879 4.80495   1
  12  -9  -2 79.3980 3.64241   7
  12  -9  -2 66.4092 5.83323   1
 -12   9   2 65.1386 7.25559   1
 -12   9   2 73.6225 2.99087   6
  11  -9  -2 4.98835 2.08212   2
  11  -9  -2 6.56585 2.30283   1
  11  -9  -2 4.63394 1.39823   7
 -11   9   2 4.21343 2.80403   2
 -11   9   2 3.85045 1.07387   6
 -11   9   2 5.65414 3.12445   1
  10  -9  -2 42.0271 2.51175   7
  10  -9  -2 36.2120 3.04754   2
  10  -9  -2 42.5292 3.34327   1
 -10   9   2 41.5009 4.19559   2
 -10   9   2 41.1383 2.07911   6
 -10   9   2 40.5207 4.45431   1
   9  -9  -2 285.542 8.08693   7
   9  -9  -2 280.620 7.79956   1
   9  -9  -2 269.412 7.29040   8
  -9   9   2 280.698 7.65431   6
  -9   9   2 284.599 9.91468   1
  -9   9   2 289.919 9.77732   2
   8  -9  -2 8.78852 0.81824   8
   8  -9  -2 8.56352 1.23936   7
  -8   9   2 6.10675 1.21141   9
  -8   9   2 10.2932 1.77975   2
  -8   9   2 7.77598 1.78794   1
   7  -9  -2 44.6566 1.81664   8
   7  -9  -2 39.5570 2.16892   7
  -7   9   2 44.3701 2.69726   1
  -7   9   2 43.4025 2.62728   2
  -7   9   2 46.9642 2.31580   9
   6  -9  -2 11.1245 1.16494   8
   6  -9  -2 10.1499 0.97529   6
   6  -9  -2 10.1614 1.22035   7
  -6   9   2 8.08526 1.16369   9
  -6   9   2 11.1011 1.29087   2
  -6   9   2 12.1377 1.28740   5
   5  -9  -2 4.62221 1.02885   7
   5  -9  -2 4.72264 0.81897   6
   5  -9  -2 4.82405 0.86563   8
[truncated: 2,057,127 more chars]
