# Supplementary material for: Property-Driven Design of Thermally Robust Organophosphorus Ionic Liquids for High-Temperature Applications
Source: ACS Appl Eng Mater. 2025 May 5;3(5):1468–82. doi: 10.1021/acsaenm.5c00221 (PMC12117501; doi:10.1021/acsaenm.5c00221)
Supplement: Supplementary file 2 [file em5c00221_si_002.zip › IL8_NTf2.cif]

 
data_AB_IL2_NTf2_0m

_publ_section_references
;
Bruker (2022). Apex4 2022.1-1, SAINT V8.40B, Bruker AXS 
Inc.: Madison (WI), USA, 2022.

H\"ubschle, C. B., Sheldrick, G. M. and Dittrich, B. (2011). J. Appl. Cryst. 
44, 1281--1284.

Krause, L., Herbst-Irmer, R., Sheldrick G.M. & Stalke D. (2015). J. Appl. 
Cryst. 48, 3--10.

Sheldrick, G.M. (2008). Acta Cryst. A64, 112--122.

Sheldrick, G. M. (2019). SHELXL2019. University of G\"ottingen, Germany.

Sheldrick, G. M. (2015a). Crystal structure refinement with SHELXL, Acta Cryst. 
C71, 3--8.

Sheldrick, G. M. (2015b). SHELXT--Integrated space-group and
crystal-structure determination, Acta Cryst. A71 3--8.
;

_publ_section_acknowledgements
;
This material is based upon work supported by the National Science Foundation 
through the Major Research Instrumentation Program under Grant No. CHE 1625543.
(Funding for the single crystal X-ray diffractometer).
;
 
_audit_creation_method            'SHELXL-2019/3'
_shelx_SHELXL_version_number      '2019/3'
_chemical_name_systematic         ?
_chemical_name_common             ?
_chemical_melting_point           ?
_chemical_formula_moiety          
 'C30 H25 N P, C2 F6 N O4 S2'
_chemical_formula_sum
 'C32 H25 F6 N2 O4 P S2' 
_chemical_formula_weight          710.63

loop_
 _atom_type_symbol
 _atom_type_description
 _atom_type_scat_dispersion_real
 _atom_type_scat_dispersion_imag
 _atom_type_scat_source
 'C'  'C'   0.0033   0.0016
 'International Tables Vol C Tables 4.2.6.8 and 6.1.1.4'
 'H'  'H'   0.0000   0.0000
 'International Tables Vol C Tables 4.2.6.8 and 6.1.1.4'
 'N'  'N'   0.0061   0.0033
 'International Tables Vol C Tables 4.2.6.8 and 6.1.1.4'
 'O'  'O'   0.0106   0.0060
 'International Tables Vol C Tables 4.2.6.8 and 6.1.1.4'
 'F'  'F'   0.0171   0.0103
 'International Tables Vol C Tables 4.2.6.8 and 6.1.1.4'
 'P'  'P'   0.1023   0.0942
 'International Tables Vol C Tables 4.2.6.8 and 6.1.1.4'
 'S'  'S'   0.1246   0.1234
 'International Tables Vol C Tables 4.2.6.8 and 6.1.1.4'
 
_space_group_crystal_system       orthorhombic
_space_group_IT_number            29
_space_group_name_H-M_alt         'P c a 21'
_space_group_name_Hall            'P 2c -2ac'
 
_shelx_space_group_comment
;
The symmetry employed for this shelxl refinement is uniquely defined
by the following loop, which should always be used as a source of
symmetry information in preference to the above space-group names.
They are only intended as comments.
;
 
loop_
 _space_group_symop_operation_xyz
 'x, y, z'
 '-x, -y, z+1/2'
 'x+1/2, -y, z'
 '-x+1/2, y, z+1/2'
 
_cell_length_a                    18.3030(7)
_cell_length_b                    9.0442(3)
_cell_length_c                    19.0341(9)
_cell_angle_alpha                 90
_cell_angle_beta                  90
_cell_angle_gamma                 90
_cell_volume                      3150.8(2)
_cell_formula_units_Z             4
_cell_measurement_temperature     150(2)
_cell_measurement_reflns_used     9910    
_cell_measurement_theta_min       2.5120   
_cell_measurement_theta_max       33.0268
 
_exptl_crystal_description        plate
_exptl_crystal_colour             colourless
_exptl_crystal_density_meas       ?
_exptl_crystal_density_method     ?
_exptl_crystal_density_diffrn     1.498          
_exptl_crystal_F_000              1456
_exptl_transmission_factor_min    ?
_exptl_transmission_factor_max    ?
_exptl_crystal_size_max           0.450
_exptl_crystal_size_mid           0.410
_exptl_crystal_size_min           0.050
_exptl_absorpt_coefficient_mu     0.297
_shelx_estimated_absorpt_T_min    0.878
_shelx_estimated_absorpt_T_max    0.985
_exptl_absorpt_correction_type    multi-scan
_exptl_absorpt_correction_T_min   0.6788
_exptl_absorpt_correction_T_max   0.7465
_exptl_absorpt_process_details
;
 SADABS 2016/2: Krause, L., Herbst-Irmer, R., Sheldrick G.M. & Stalke D.,
 J. Appl. Cryst. 48 (2015) 3-10
;
_exptl_absorpt_special_details    ?
_diffrn_ambient_temperature       150(2)
_diffrn_radiation_wavelength      0.71073
_diffrn_radiation_type            MoK\a
_diffrn_source                    'fine focus sealed tube X-ray source'
_diffrn_source_current            '30 mA'
_diffrn_source_voltage            '50 kV'
_diffrn_radiation_monochromator   'Triumph curved graphite crystal'
_diffrn_measurement_device        'three circle diffractometer'
_diffrn_measurement_device_type   'Bruker AXS D8 Quest'
_diffrn_detector_type             'PhotonII charge-integrating pixel array (CPAD)'
_diffrn_measurement_method        'omega and phi scans'
_diffrn_detector_area_resol_mean  7.4074
_diffrn_reflns_number             49976
_diffrn_reflns_av_unetI/netI      0.0545
_diffrn_reflns_av_R_equivalents   0.0615
_diffrn_reflns_limit_h_min        -24
_diffrn_reflns_limit_h_max        27
_diffrn_reflns_limit_k_min        -12
_diffrn_reflns_limit_k_max        13
_diffrn_reflns_limit_l_min        -28
_diffrn_reflns_limit_l_max        29
_diffrn_reflns_theta_min          2.225
_diffrn_reflns_theta_max          33.138
_diffrn_reflns_theta_full         25.242
_diffrn_measured_fraction_theta_max   0.977
_diffrn_measured_fraction_theta_full  0.998
_diffrn_reflns_Laue_measured_fraction_max    0.977
_diffrn_reflns_Laue_measured_fraction_full   0.998
_diffrn_reflns_point_group_measured_fraction_max   0.959
_diffrn_reflns_point_group_measured_fraction_full  0.998
_reflns_number_total              11525
_reflns_number_gt                 8763
_reflns_threshold_expression      'I > 2\s(I)'
_reflns_Friedel_coverage          0.914
_reflns_Friedel_fraction_max      0.941
_reflns_Friedel_fraction_full     0.998
 
_reflns_special_details
;
 Reflections were merged by SHELXL according to the crystal
 class for the calculation of statistics and refinement.
 
 _reflns_Friedel_fraction is defined as the number of unique
 Friedel pairs measured divided by the number that would be
 possible theoretically, ignoring centric projections and
 systematic absences.
;
 
_computing_data_collection        'Apex4 v2022.10-0 (Bruker, 2022)' 
_computing_cell_refinement        'SAINT V8.40B (Bruker, 2020)' 
_computing_data_reduction         'SAINT V8.40B (Bruker, 2020)'
_computing_structure_solution     'SHELXT (Sheldrick, 2015b)' 
_computing_structure_refinement   
;  
SHELXL-2019/2 (Sheldrick, 2015a, 2019), 
SHELXLE Rev1541 (H\"ubschle et al., 2011)
;  
_computing_molecular_graphics     ?
_computing_publication_material   ?
_refine_special_details           
;
The anion was refined as disordered over two orientations. 
The two disordered moieties were restrained to have similar geometries. 
Uij components of ADPs for disordered atoms closer to each other than 
2.0 Angstrom were restrained to be similar. Subject to these conditions 
the occupancy ratio refined to 0.646(3) to 0.354(3). 
;
_refine_ls_structure_factor_coef  Fsqd
_refine_ls_matrix_type            full
_refine_ls_weighting_scheme       calc
_refine_ls_weighting_details
'w=1/[\s^2^(Fo^2^)+(0.0590P)^2^+0.3226P] where P=(Fo^2^+2Fc^2^)/3'
_atom_sites_solution_primary      dual 
_atom_sites_solution_secondary    difmap
_atom_sites_solution_hydrogens    mixed
_refine_ls_hydrogen_treatment     mixed
_refine_ls_extinction_method      none
_refine_ls_extinction_coef        .
_refine_ls_abs_structure_details
;
 Flack x determined using 3444 quotients [(I+)-(I-)]/[(I+)+(I-)]
 (Parsons, Flack and Wagner, Acta Cryst. B69 (2013) 249-259).
;
_refine_ls_abs_structure_Flack    -0.004(19)
_chemical_absolute_configuration  ?
_refine_ls_number_reflns          11525
_refine_ls_number_parameters      563
_refine_ls_number_restraints      548
_refine_ls_R_factor_all           0.0749
_refine_ls_R_factor_gt            0.0412
_refine_ls_wR_factor_ref          0.1103
_refine_ls_wR_factor_gt           0.0971
_refine_ls_goodness_of_fit_ref    1.021
_refine_ls_restrained_S_all       1.072
_refine_ls_shift/su_max           0.001
_refine_ls_shift/su_mean          0.000
 
loop_
 _atom_site_label
 _atom_site_type_symbol
 _atom_site_fract_x
 _atom_site_fract_y
 _atom_site_fract_z
 _atom_site_U_iso_or_equiv
 _atom_site_adp_type
 _atom_site_occupancy
 _atom_site_site_symmetry_order  
 _atom_site_calc_flag
 _atom_site_refinement_flags_posn
 _atom_site_refinement_flags_adp
 _atom_site_refinement_flags_occupancy
 _atom_site_disorder_assembly
 _atom_site_disorder_group
P1 P 0.68468(3) 0.94539(6) 0.48235(3) 0.01993(11) Uani 1 1 d . . . . .
N1 N 0.48967(14) 0.5833(3) 0.29893(13) 0.0350(5) Uani 1 1 d D . . . .
H1 H 0.513(2) 0.541(4) 0.2648(17) 0.052 Uiso 1 1 d D U . . .
C1 C 0.53402(14) 0.6674(2) 0.34135(12) 0.0238(4) Uani 1 1 d . . . . .
C2 C 0.50582(13) 0.7566(2) 0.39536(11) 0.0223(4) Uani 1 1 d . . . . .
H2 H 0.454576 0.759949 0.403138 0.027 Uiso 1 1 calc R U . . .
C3 C 0.55171(14) 0.8392(2) 0.43713(11) 0.0226(4) Uani 1 1 d . . . . .
H3 H 0.531561 0.899830 0.472988 0.027 Uiso 1 1 calc R U . . .
C4 C 0.62760(13) 0.8354(2) 0.42770(11) 0.0199(4) Uani 1 1 d . . . . .
C5 C 0.65621(14) 0.7460(3) 0.37399(12) 0.0242(4) Uani 1 1 d . . . . .
H5 H 0.707539 0.741369 0.366934 0.029 Uiso 1 1 calc R U . . .
C6 C 0.61014(16) 0.6646(3) 0.33135(12) 0.0288(5) Uani 1 1 d . . . . .
H6 H 0.630206 0.605892 0.294742 0.035 Uiso 1 1 calc R U . . .
C7 C 0.41219(15) 0.5920(3) 0.29942(14) 0.0297(5) Uani 1 1 d . . . . .
C8 C 0.37546(17) 0.6500(3) 0.24191(14) 0.0346(6) Uani 1 1 d . . . . .
H8 H 0.402177 0.681717 0.201865 0.042 Uiso 1 1 calc R U . . .
C9 C 0.29992(18) 0.6619(4) 0.24263(17) 0.0413(7) Uani 1 1 d . . . . .
H9 H 0.275033 0.701177 0.203013 0.050 Uiso 1 1 calc R U . . .
C10 C 0.26110(18) 0.6169(4) 0.30042(19) 0.0441(7) Uani 1 1 d . . . . .
H10 H 0.209375 0.625457 0.300999 0.053 Uiso 1 1 calc R U . . .
C11 C 0.2977(2) 0.5589(4) 0.35812(18) 0.0461(7) Uani 1 1 d . . . . .
H11 H 0.270862 0.529083 0.398443 0.055 Uiso 1 1 calc R U . . .
C12 C 0.37276(19) 0.5443(3) 0.35716(15) 0.0396(7) Uani 1 1 d . . . . .
H12 H 0.397350 0.501607 0.396139 0.048 Uiso 1 1 calc R U . . .
C13 C 0.64637(13) 1.1290(2) 0.48311(12) 0.0235(4) Uani 1 1 d . . . . .
C14 C 0.61308(14) 1.1812(3) 0.42206(12) 0.0250(5) Uani 1 1 d . . . . .
H14 H 0.611062 1.120151 0.381490 0.030 Uiso 1 1 calc R U . . .
C15 C 0.58285(15) 1.3221(3) 0.42026(14) 0.0297(5) Uani 1 1 d . . . . .
H15 H 0.560964 1.357973 0.378328 0.036 Uiso 1 1 calc R U . . .
C16 C 0.5847(2) 1.4101(3) 0.47972(17) 0.0438(7) Uani 1 1 d . . . . .
H16 H 0.563421 1.505843 0.478944 0.053 Uiso 1 1 calc R U . . .
C17 C 0.6177(3) 1.3582(3) 0.54032(16) 0.0656(14) Uani 1 1 d . . . . .
H17 H 0.619559 1.419230 0.580889 0.079 Uiso 1 1 calc R U . . .
C18 C 0.6482(3) 1.2174(3) 0.54233(15) 0.0524(10) Uani 1 1 d . . . . .
H18 H 0.670165 1.182009 0.584299 0.063 Uiso 1 1 calc R U . . .
C19 C 0.68872(13) 0.8740(2) 0.57056(11) 0.0217(4) Uani 1 1 d . . . . .
C20 C 0.73858(16) 0.9313(3) 0.61917(14) 0.0317(5) Uani 1 1 d . . . . .
H20 H 0.771768 1.006860 0.605646 0.038 Uiso 1 1 calc R U . . .
C21 C 0.73912(17) 0.8765(4) 0.68757(14) 0.0373(6) Uani 1 1 d . . . . .
H21 H 0.773112 0.913983 0.720826 0.045 Uiso 1 1 calc R U . . .
C22 C 0.68994(17) 0.7671(3) 0.70710(13) 0.0351(6) Uani 1 1 d . . . . .
H22 H 0.690562 0.729807 0.753755 0.042 Uiso 1 1 calc R U . . .
C23 C 0.64029(16) 0.7122(3) 0.65947(13) 0.0305(5) Uani 1 1 d . . . . .
H23 H 0.606361 0.638473 0.673535 0.037 Uiso 1 1 calc R U . . .
C24 C 0.63972(14) 0.7647(3) 0.59070(12) 0.0247(5) Uani 1 1 d . . . . .
H24 H 0.605908 0.725775 0.557649 0.030 Uiso 1 1 calc R U . . .
C25 C 0.77476(14) 0.9448(2) 0.44479(12) 0.0235(4) Uani 1 1 d . . . . .
C26 C 0.82875(16) 0.8556(3) 0.47369(16) 0.0364(6) Uani 1 1 d . . . . .
H26 H 0.819786 0.803728 0.516227 0.044 Uiso 1 1 calc R U . . .
C27 C 0.89585(18) 0.8425(4) 0.44023(17) 0.0412(7) Uani 1 1 d . . . . .
H27 H 0.933174 0.782775 0.460205 0.049 Uiso 1 1 calc R U . . .
C28 C 0.90837(16) 0.9171(3) 0.37715(15) 0.0356(6) Uani 1 1 d . . . . .
H28 H 0.953634 0.906028 0.353302 0.043 Uiso 1 1 calc R U . . .
C29 C 0.85474(17) 1.0070(3) 0.34969(14) 0.0346(6) Uani 1 1 d . . . . .
H29 H 0.863706 1.059253 0.307254 0.042 Uiso 1 1 calc R U . . .
C30 C 0.78776(15) 1.0224(3) 0.38317(13) 0.0295(5) Uani 1 1 d . . . . .
H30 H 0.751255 1.085361 0.364108 0.035 Uiso 1 1 calc R U . . .
S1 S 0.9147(3) 0.1635(5) 0.7084(2) 0.0279(5) Uani 0.646(3) 1 d D U P A 1
O1 O 0.8626(8) 0.1090(14) 0.7579(7) 0.050(2) Uani 0.646(3) 1 d D U P A 1
O2 O 0.9693(3) 0.2679(5) 0.7300(2) 0.0405(10) Uani 0.646(3) 1 d D U P A 1
C31 C 0.9657(5) -0.0001(9) 0.6788(5) 0.0348(13) Uani 0.646(3) 1 d D U P A 1
F1 F 1.0098(3) -0.0459(6) 0.7303(4) 0.0660(14) Uani 0.646(3) 1 d D U P A 1
F2 F 0.9214(4) -0.1105(7) 0.6639(3) 0.0514(12) Uani 0.646(3) 1 d D U P A 1
F3 F 1.0043(4) 0.0281(11) 0.6204(4) 0.0476(15) Uani 0.646(3) 1 d D U P A 1
N2 N 0.8702(4) 0.2073(6) 0.6405(3) 0.0300(11) Uani 0.646(3) 1 d D U P A 1
S2 S 0.89874(6) 0.31076(12) 0.57924(5) 0.0309(3) Uani 0.646(3) 1 d D U P A 1
O3 O 0.9768(4) 0.3399(14) 0.5799(4) 0.0468(17) Uani 0.646(3) 1 d D U P A 1
O4 O 0.8626(3) 0.2730(7) 0.5155(2) 0.0554(12) Uani 0.646(3) 1 d D U P A 1
C32 C 0.8615(3) 0.4925(6) 0.6036(3) 0.0464(11) Uani 0.646(3) 1 d D U P A 1
F4 F 0.8811(4) 0.5314(5) 0.6676(2) 0.0770(15) Uani 0.646(3) 1 d D U P A 1
F5 F 0.7921(3) 0.4994(7) 0.6036(4) 0.0757(17) Uani 0.646(3) 1 d D U P A 1
F6 F 0.8876(3) 0.5940(5) 0.5595(2) 0.0726(12) Uani 0.646(3) 1 d D U P A 1
S1B S 0.9226(7) 0.1517(12) 0.7120(6) 0.0383(17) Uani 0.354(3) 1 d D U P A 2
O1B O 0.8694(12) 0.082(2) 0.7595(10) 0.037(3) Uani 0.354(3) 1 d D U P A 2
O2B O 0.9795(5) 0.2241(10) 0.7495(5) 0.0417(18) Uani 0.354(3) 1 d D U P A 2
C31B C 0.9635(10) -0.0115(19) 0.6728(10) 0.042(2) Uani 0.354(3) 1 d D U P A 2
F1B F 0.9921(7) -0.0933(11) 0.7219(7) 0.073(3) Uani 0.354(3) 1 d D U P A 2
F2B F 0.9172(9) -0.0925(15) 0.6392(6) 0.060(3) Uani 0.354(3) 1 d D U P A 2
F3B F 1.0191(9) 0.026(2) 0.6323(9) 0.059(3) Uani 0.354(3) 1 d D U P A 2
N2B N 0.8813(8) 0.2366(13) 0.6552(7) 0.040(2) Uani 0.354(3) 1 d D U P A 2
S2B S 0.91875(12) 0.3734(2) 0.61600(11) 0.0367(6) Uani 0.354(3) 1 d D U P A 2
O3B O 0.9232(7) 0.4983(11) 0.6618(5) 0.073(3) Uani 0.354(3) 1 d D U P A 2
O4B O 0.9679(10) 0.331(3) 0.5630(8) 0.056(3) Uani 0.354(3) 1 d D U P A 2
C32B C 0.8374(6) 0.4142(13) 0.5625(6) 0.061(2) Uani 0.354(3) 1 d D U P A 2
F4B F 0.8234(6) 0.3018(11) 0.5202(5) 0.079(2) Uani 0.354(3) 1 d D U P A 2
F5B F 0.7790(7) 0.4416(13) 0.5931(7) 0.079(3) Uani 0.354(3) 1 d D U P A 2
F6B F 0.8548(5) 0.5350(9) 0.5242(4) 0.0716(19) Uani 0.354(3) 1 d D U P A 2
 
loop_
 _atom_site_aniso_label
 _atom_site_aniso_U_11
 _atom_site_aniso_U_22
 _atom_site_aniso_U_33
 _atom_site_aniso_U_23
 _atom_site_aniso_U_13
 _atom_site_aniso_U_12
P1 0.0216(3) 0.01710(19) 0.0211(2) 0.00105(19) -0.0003(2) -0.0002(2)
N1 0.0310(12) 0.0376(12) 0.0364(11) -0.0181(9) -0.0082(9) 0.0069(10)
C1 0.0269(12) 0.0200(9) 0.0246(9) -0.0027(7) -0.0043(8) 0.0032(9)
C2 0.0210(11) 0.0208(9) 0.0252(9) -0.0010(7) -0.0016(8) 0.0021(9)
C3 0.0244(12) 0.0206(9) 0.0228(9) -0.0031(7) 0.0007(8) 0.0029(9)
C4 0.0217(11) 0.0162(8) 0.0217(8) 0.0005(7) -0.0002(7) 0.0018(8)
C5 0.0228(11) 0.0244(9) 0.0254(9) -0.0021(8) 0.0011(8) 0.0052(10)
C6 0.0296(13) 0.0287(11) 0.0281(10) -0.0087(9) -0.0001(9) 0.0068(11)
C7 0.0289(14) 0.0242(10) 0.0359(12) -0.0103(9) -0.0075(10) 0.0005(10)
C8 0.0346(15) 0.0363(13) 0.0329(12) -0.0077(10) -0.0088(10) -0.0021(12)
C9 0.0352(16) 0.0424(15) 0.0463(15) -0.0051(12) -0.0161(12) -0.0004(13)
C10 0.0317(16) 0.0403(15) 0.0603(18) -0.0150(14) -0.0077(14) -0.0078(14)
C11 0.0419(19) 0.0461(17) 0.0503(17) -0.0048(13) 0.0032(13) -0.0142(16)
C12 0.0423(18) 0.0368(14) 0.0398(14) 0.0005(11) -0.0092(12) -0.0063(13)
C13 0.0300(12) 0.0165(7) 0.0239(8) 0.0000(8) -0.0002(9) 0.0003(8)
C14 0.0288(13) 0.0204(9) 0.0259(9) 0.0002(7) -0.0025(9) 0.0026(9)
C15 0.0329(14) 0.0212(10) 0.0349(11) 0.0031(8) -0.0048(10) 0.0028(10)
C16 0.071(2) 0.0205(9) 0.0396(13) 0.0000(10) 0.0012(15) 0.0133(12)
C17 0.137(4) 0.0279(13) 0.0321(14) -0.0090(11) -0.0114(18) 0.0282(19)
C18 0.103(3) 0.0253(12) 0.0289(12) -0.0050(10) -0.0202(15) 0.0133(16)
C19 0.0229(11) 0.0207(9) 0.0213(9) 0.0027(7) -0.0019(8) -0.0002(9)
C20 0.0319(14) 0.0333(12) 0.0298(10) 0.0009(9) -0.0051(10) -0.0077(11)
C21 0.0372(16) 0.0472(15) 0.0276(10) 0.0023(10) -0.0081(10) -0.0059(14)
C22 0.0428(16) 0.0392(13) 0.0234(10) 0.0071(9) 0.0005(10) 0.0045(12)
C23 0.0329(14) 0.0285(11) 0.0303(11) 0.0075(9) 0.0048(10) 0.0000(11)
C24 0.0266(13) 0.0219(9) 0.0256(10) 0.0026(7) -0.0003(8) -0.0010(9)
C25 0.0227(11) 0.0214(9) 0.0264(9) 0.0011(8) 0.0010(8) -0.0041(9)
C26 0.0302(14) 0.0387(13) 0.0404(14) 0.0130(11) 0.0064(11) 0.0087(11)
C27 0.0287(14) 0.0442(16) 0.0506(16) 0.0111(13) 0.0060(12) 0.0084(13)
C28 0.0283(14) 0.0374(13) 0.0412(14) -0.0010(11) 0.0098(10) -0.0062(12)
C29 0.0317(15) 0.0368(13) 0.0353(12) 0.0067(10) 0.0063(10) -0.0084(12)
C30 0.0287(13) 0.0287(11) 0.0312(11) 0.0078(9) 0.0006(9) -0.0029(10)
S1 0.0305(13) 0.0278(8) 0.0255(9) -0.0055(7) -0.0010(9) -0.0020(9)
O1 0.056(4) 0.050(4) 0.043(3) 0.004(3) 0.009(3) 0.002(3)
O2 0.045(2) 0.034(2) 0.042(2) -0.0069(15) -0.0119(17) -0.0048(19)
C31 0.035(3) 0.026(2) 0.043(2) 0.003(2) -0.004(2) -0.004(2)
F1 0.068(3) 0.050(3) 0.080(3) 0.005(2) -0.038(2) 0.017(2)
F2 0.055(2) 0.0271(17) 0.072(3) -0.007(2) 0.008(3) -0.0072(16)
F3 0.045(3) 0.039(2) 0.059(2) 0.0008(19) 0.017(2) 0.010(2)
N2 0.028(2) 0.029(2) 0.033(2) 0.0048(17) 0.0007(17) 0.0001(18)
S2 0.0324(5) 0.0352(5) 0.0249(4) 0.0052(4) 0.0043(4) 0.0071(4)
O3 0.029(2) 0.060(3) 0.052(3) 0.024(3) 0.009(2) 0.007(2)
O4 0.065(3) 0.072(3) 0.0293(17) -0.0026(16) -0.001(2) 0.006(3)
C32 0.058(3) 0.039(2) 0.043(2) 0.0135(18) 0.010(2) 0.020(2)
F4 0.126(4) 0.043(2) 0.062(2) -0.0122(16) -0.001(3) 0.013(2)
F5 0.051(3) 0.068(3) 0.109(4) 0.006(3) 0.021(3) 0.031(3)
F6 0.090(3) 0.0465(19) 0.081(3) 0.0344(18) 0.021(2) 0.019(2)
S1B 0.034(2) 0.042(3) 0.038(2) 0.0009(15) -0.0092(15) 0.0015(17)
O1B 0.044(5) 0.048(6) 0.020(3) 0.008(4) 0.007(3) 0.001(5)
O2B 0.037(4) 0.047(4) 0.041(4) -0.002(3) -0.015(3) -0.007(3)
C31B 0.040(4) 0.033(4) 0.055(4) 0.005(4) 0.003(4) 0.008(4)
F1B 0.085(6) 0.050(5) 0.084(5) 0.026(4) -0.020(4) 0.012(4)
F2B 0.059(4) 0.041(4) 0.081(6) -0.016(4) 0.003(5) -0.007(3)
F3B 0.038(5) 0.055(5) 0.085(6) 0.002(5) 0.015(4) -0.006(4)
N2B 0.040(5) 0.037(4) 0.043(4) 0.007(4) -0.002(4) 0.001(4)
S2B 0.0401(12) 0.0316(9) 0.0386(10) -0.0012(8) -0.0092(8) 0.0018(8)
O3B 0.114(7) 0.056(5) 0.049(4) -0.005(4) -0.023(5) -0.019(5)
O4B 0.049(6) 0.064(5) 0.054(6) 0.007(6) 0.016(5) 0.006(5)
C32B 0.063(4) 0.061(4) 0.058(4) 0.018(3) 0.003(4) 0.010(4)
F4B 0.098(6) 0.076(5) 0.063(4) 0.007(4) -0.026(5) -0.019(5)
F5B 0.050(5) 0.086(6) 0.100(6) 0.018(5) -0.013(4) 0.014(5)
F6B 0.088(5) 0.061(4) 0.066(4) 0.037(3) -0.004(3) 0.011(4)
 
_geom_special_details
;
 All esds (except the esd in the dihedral angle between two l.s. planes)
 are estimated using the full covariance matrix.  The cell esds are taken
 into account individually in the estimation of esds in distances, angles
 and torsion angles; correlations between esds in cell parameters are only
 used when they are defined by crystal symmetry.  An approximate (isotropic)
 treatment of cell esds is used for estimating esds involving l.s. planes.
;
 
loop_
 _geom_bond_atom_site_label_1
 _geom_bond_atom_site_label_2
 _geom_bond_distance
 _geom_bond_site_symmetry_2
 _geom_bond_publ_flag
P1 C4 1.778(2) . ?
P1 C25 1.797(3) . ?
P1 C19 1.800(2) . ?
P1 C13 1.803(2) . ?
N1 C1 1.374(3) . ?
N1 C7 1.420(4) . ?
N1 H1 0.86(2) . ?
C1 C2 1.405(3) . ?
C1 C6 1.406(4) . ?
C2 C3 1.377(3) . ?
C2 H2 0.9500 . ?
C3 C4 1.401(3) . ?
C3 H3 0.9500 . ?
C4 C5 1.405(3) . ?
C5 C6 1.383(4) . ?
C5 H5 0.9500 . ?
C6 H6 0.9500 . ?
C7 C12 1.384(4) . ?
C7 C8 1.387(4) . ?
C8 C9 1.387(4) . ?
C8 H8 0.9500 . ?
C9 C10 1.371(5) . ?
C9 H9 0.9500 . ?
C10 C11 1.389(5) . ?
C10 H10 0.9500 . ?
C11 C12 1.381(5) . ?
C11 H11 0.9500 . ?
C12 H12 0.9500 . ?
C13 C18 1.382(3) . ?
C13 C14 1.394(3) . ?
C14 C15 1.390(3) . ?
C14 H14 0.9500 . ?
C15 C16 1.384(4) . ?
C15 H15 0.9500 . ?
C16 C17 1.384(5) . ?
C16 H16 0.9500 . ?
C17 C18 1.391(4) . ?
C17 H17 0.9500 . ?
C18 H18 0.9500 . ?
C19 C24 1.389(3) . ?
C19 C20 1.399(3) . ?
C20 C21 1.393(4) . ?
C20 H20 0.9500 . ?
C21 C22 1.388(4) . ?
C21 H21 0.9500 . ?
C22 C23 1.376(4) . ?
C22 H22 0.9500 . ?
C23 C24 1.392(3) . ?
C23 H23 0.9500 . ?
C24 H24 0.9500 . ?
C25 C30 1.387(3) . ?
C25 C26 1.389(4) . ?
C26 C27 1.389(4) . ?
C26 H26 0.9500 . ?
C27 C28 1.397(4) . ?
C27 H27 0.9500 . ?
C28 C29 1.377(5) . ?
C28 H28 0.9500 . ?
C29 C30 1.389(4) . ?
C29 H29 0.9500 . ?
C30 H30 0.9500 . ?
S1 O1 1.429(9) . ?
S1 O2 1.435(6) . ?
S1 N2 1.577(7) . ?
S1 C31 1.837(8) . ?
C31 F2 1.318(9) . ?
C31 F1 1.335(9) . ?
C31 F3 1.341(9) . ?
N2 S2 1.584(6) . ?
S2 O4 1.423(5) . ?
S2 O3 1.454(9) . ?
S2 C32 1.839(5) . ?
C32 F5 1.271(8) . ?
C32 F4 1.317(7) . ?
C32 F6 1.332(6) . ?
S1B O2B 1.421(12) . ?
S1B O1B 1.470(15) . ?
S1B N2B 1.527(14) . ?
S1B C31B 1.816(15) . ?
C31B F2B 1.290(16) . ?
C31B F1B 1.302(17) . ?
C31B F3B 1.321(17) . ?
N2B S2B 1.599(12) . ?
S2B O4B 1.405(16) . ?
S2B O3B 1.429(9) . ?
S2B C32B 1.841(11) . ?
C32B F5B 1.243(14) . ?
C32B F4B 1.321(14) . ?
C32B F6B 1.351(11) . ?
 
loop_
 _geom_angle_atom_site_label_1
 _geom_angle_atom_site_label_2
 _geom_angle_atom_site_label_3
 _geom_angle
 _geom_angle_site_symmetry_1
 _geom_angle_site_symmetry_3
 _geom_angle_publ_flag
C4 P1 C25 107.73(11) . . ?
C4 P1 C19 111.66(10) . . ?
C25 P1 C19 109.40(11) . . ?
C4 P1 C13 106.94(11) . . ?
C25 P1 C13 111.28(11) . . ?
C19 P1 C13 109.81(11) . . ?
C1 N1 C7 123.7(2) . . ?
C1 N1 H1 113(3) . . ?
C7 N1 H1 121(3) . . ?
N1 C1 C2 122.0(2) . . ?
N1 C1 C6 119.7(2) . . ?
C2 C1 C6 118.2(2) . . ?
C3 C2 C1 120.7(2) . . ?
C3 C2 H2 119.7 . . ?
C1 C2 H2 119.7 . . ?
C2 C3 C4 121.2(2) . . ?
C2 C3 H3 119.4 . . ?
C4 C3 H3 119.4 . . ?
C3 C4 C5 118.5(2) . . ?
C3 C4 P1 119.59(16) . . ?
C5 C4 P1 121.92(19) . . ?
C6 C5 C4 120.4(2) . . ?
C6 C5 H5 119.8 . . ?
C4 C5 H5 119.8 . . ?
C5 C6 C1 121.0(2) . . ?
C5 C6 H6 119.5 . . ?
C1 C6 H6 119.5 . . ?
C12 C7 C8 119.5(3) . . ?
C12 C7 N1 120.6(3) . . ?
C8 C7 N1 120.0(3) . . ?
C9 C8 C7 120.3(3) . . ?
C9 C8 H8 119.9 . . ?
C7 C8 H8 119.9 . . ?
C10 C9 C8 120.1(3) . . ?
C10 C9 H9 119.9 . . ?
C8 C9 H9 119.9 . . ?
C9 C10 C11 119.8(3) . . ?
C9 C10 H10 120.1 . . ?
C11 C10 H10 120.1 . . ?
C12 C11 C10 120.3(3) . . ?
C12 C11 H11 119.8 . . ?
C10 C11 H11 119.8 . . ?
C11 C12 C7 120.0(3) . . ?
C11 C12 H12 120.0 . . ?
C7 C12 H12 120.0 . . ?
C18 C13 C14 119.6(2) . . ?
C18 C13 P1 122.0(2) . . ?
C14 C13 P1 118.37(17) . . ?
C15 C14 C13 120.3(2) . . ?
C15 C14 H14 119.8 . . ?
C13 C14 H14 119.8 . . ?
C16 C15 C14 119.8(2) . . ?
C16 C15 H15 120.1 . . ?
C14 C15 H15 120.1 . . ?
C15 C16 C17 119.8(2) . . ?
C15 C16 H16 120.1 . . ?
C17 C16 H16 120.1 . . ?
C16 C17 C18 120.6(3) . . ?
C16 C17 H17 119.7 . . ?
C18 C17 H17 119.7 . . ?
C13 C18 C17 119.8(3) . . ?
C13 C18 H18 120.1 . . ?
C17 C18 H18 120.1 . . ?
C24 C19 C20 120.2(2) . . ?
C24 C19 P1 119.09(17) . . ?
C20 C19 P1 120.70(18) . . ?
C21 C20 C19 119.4(2) . . ?
C21 C20 H20 120.3 . . ?
C19 C20 H20 120.3 . . ?
C22 C21 C20 119.9(3) . . ?
C22 C21 H21 120.0 . . ?
C20 C21 H21 120.0 . . ?
C23 C22 C21 120.6(2) . . ?
C23 C22 H22 119.7 . . ?
C21 C22 H22 119.7 . . ?
C22 C23 C24 120.1(2) . . ?
C22 C23 H23 119.9 . . ?
C24 C23 H23 119.9 . . ?
C19 C24 C23 119.8(2) . . ?
C19 C24 H24 120.1 . . ?
C23 C24 H24 120.1 . . ?
C30 C25 C26 120.4(2) . . ?
C30 C25 P1 119.5(2) . . ?
C26 C25 P1 119.80(18) . . ?
C27 C26 C25 119.8(2) . . ?
C27 C26 H26 120.1 . . ?
C25 C26 H26 120.1 . . ?
C26 C27 C28 119.9(3) . . ?
C26 C27 H27 120.1 . . ?
C28 C27 H27 120.1 . . ?
C29 C28 C27 119.7(3) . . ?
C29 C28 H28 120.2 . . ?
C27 C28 H28 120.2 . . ?
C28 C29 C30 120.9(2) . . ?
C28 C29 H29 119.5 . . ?
C30 C29 H29 119.5 . . ?
C25 C30 C29 119.3(2) . . ?
C25 C30 H30 120.4 . . ?
C29 C30 H30 120.4 . . ?
O1 S1 O2 120.1(7) . . ?
O1 S1 N2 106.4(7) . . ?
O2 S1 N2 115.4(4) . . ?
O1 S1 C31 105.3(6) . . ?
O2 S1 C31 105.3(5) . . ?
N2 S1 C31 102.3(4) . . ?
F2 C31 F1 107.2(7) . . ?
F2 C31 F3 106.8(8) . . ?
F1 C31 F3 110.4(8) . . ?
F2 C31 S1 111.3(7) . . ?
F1 C31 S1 109.4(6) . . ?
F3 C31 S1 111.6(7) . . ?
S1 N2 S2 125.5(5) . . ?
O4 S2 O3 120.6(4) . . ?
O4 S2 N2 109.4(3) . . ?
O3 S2 N2 115.1(5) . . ?
O4 S2 C32 104.9(3) . . ?
O3 S2 C32 101.6(5) . . ?
N2 S2 C32 102.7(3) . . ?
F5 C32 F4 105.0(6) . . ?
F5 C32 F6 108.9(5) . . ?
F4 C32 F6 107.5(6) . . ?
F5 C32 S2 114.5(5) . . ?
F4 C32 S2 111.8(4) . . ?
F6 C32 S2 108.9(4) . . ?
O2B S1B O1B 112.0(12) . . ?
O2B S1B N2B 119.1(10) . . ?
O1B S1B N2B 108.8(13) . . ?
O2B S1B C31B 106.2(10) . . ?
O1B S1B C31B 100.2(11) . . ?
N2B S1B C31B 108.7(10) . . ?
F2B C31B F1B 107.3(14) . . ?
F2B C31B F3B 111.4(16) . . ?
F1B C31B F3B 104.7(16) . . ?
F2B C31B S1B 113.3(13) . . ?
F1B C31B S1B 109.4(12) . . ?
F3B C31B S1B 110.3(14) . . ?
S1B N2B S2B 120.5(10) . . ?
O4B S2B O3B 128.2(12) . . ?
O4B S2B N2B 113.4(13) . . ?
O3B S2B N2B 110.6(7) . . ?
O4B S2B C32B 100.1(8) . . ?
O3B S2B C32B 103.0(6) . . ?
N2B S2B C32B 93.8(6) . . ?
F5B C32B F4B 105.8(12) . . ?
F5B C32B F6B 107.1(10) . . ?
F4B C32B F6B 109.8(10) . . ?
F5B C32B S2B 118.5(9) . . ?
F4B C32B S2B 109.9(8) . . ?
F6B C32B S2B 105.7(8) . . ?
 
loop_
 _geom_torsion_atom_site_label_1
 _geom_torsion_atom_site_label_2
 _geom_torsion_atom_site_label_3
 _geom_torsion_atom_site_label_4
 _geom_torsion
 _geom_torsion_site_symmetry_1
 _geom_torsion_site_symmetry_2
 _geom_torsion_site_symmetry_3
 _geom_torsion_site_symmetry_4
 _geom_torsion_publ_flag
C7 N1 C1 C2 8.1(4) . . . . ?
C7 N1 C1 C6 -172.3(3) . . . . ?
N1 C1 C2 C3 179.8(2) . . . . ?
C6 C1 C2 C3 0.2(3) . . . . ?
C1 C2 C3 C4 -0.8(3) . . . . ?
C2 C3 C4 C5 0.5(3) . . . . ?
C2 C3 C4 P1 179.39(17) . . . . ?
C25 P1 C4 C3 -168.05(17) . . . . ?
C19 P1 C4 C3 71.80(19) . . . . ?
C13 P1 C4 C3 -48.3(2) . . . . ?
C25 P1 C4 C5 10.8(2) . . . . ?
C19 P1 C4 C5 -109.36(19) . . . . ?
C13 P1 C4 C5 130.50(19) . . . . ?
C3 C4 C5 C6 0.4(3) . . . . ?
P1 C4 C5 C6 -178.43(18) . . . . ?
C4 C5 C6 C1 -1.1(4) . . . . ?
N1 C1 C6 C5 -178.9(2) . . . . ?
C2 C1 C6 C5 0.8(3) . . . . ?
C1 N1 C7 C12 -67.9(4) . . . . ?
C1 N1 C7 C8 111.4(3) . . . . ?
C12 C7 C8 C9 0.8(4) . . . . ?
N1 C7 C8 C9 -178.6(2) . . . . ?
C7 C8 C9 C10 0.3(4) . . . . ?
C8 C9 C10 C11 -0.3(5) . . . . ?
C9 C10 C11 C12 -0.9(5) . . . . ?
C10 C11 C12 C7 2.1(5) . . . . ?
C8 C7 C12 C11 -2.0(4) . . . . ?
N1 C7 C12 C11 177.4(3) . . . . ?
C4 P1 C13 C18 144.4(3) . . . . ?
C25 P1 C13 C18 -98.2(3) . . . . ?
C19 P1 C13 C18 23.1(3) . . . . ?
C4 P1 C13 C14 -34.6(2) . . . . ?
C25 P1 C13 C14 82.8(2) . . . . ?
C19 P1 C13 C14 -155.87(19) . . . . ?
C18 C13 C14 C15 1.0(4) . . . . ?
P1 C13 C14 C15 -180.0(2) . . . . ?
C13 C14 C15 C16 -1.1(4) . . . . ?
C14 C15 C16 C17 1.0(5) . . . . ?
C15 C16 C17 C18 -0.9(7) . . . . ?
C14 C13 C18 C17 -0.9(6) . . . . ?
P1 C13 C18 C17 -179.9(4) . . . . ?
C16 C17 C18 C13 0.8(7) . . . . ?
C4 P1 C19 C24 -11.6(2) . . . . ?
C25 P1 C19 C24 -130.79(19) . . . . ?
C13 P1 C19 C24 106.8(2) . . . . ?
C4 P1 C19 C20 170.8(2) . . . . ?
C25 P1 C19 C20 51.6(2) . . . . ?
C13 P1 C19 C20 -70.8(2) . . . . ?
C24 C19 C20 C21 0.7(4) . . . . ?
P1 C19 C20 C21 178.3(2) . . . . ?
C19 C20 C21 C22 -0.7(5) . . . . ?
C20 C21 C22 C23 -0.2(5) . . . . ?
C21 C22 C23 C24 1.0(4) . . . . ?
C20 C19 C24 C23 0.0(4) . . . . ?
P1 C19 C24 C23 -177.6(2) . . . . ?
C22 C23 C24 C19 -0.9(4) . . . . ?
C4 P1 C25 C30 71.7(2) . . . . ?
C19 P1 C25 C30 -166.75(19) . . . . ?
C13 P1 C25 C30 -45.2(2) . . . . ?
C4 P1 C25 C26 -102.1(2) . . . . ?
C19 P1 C25 C26 19.4(2) . . . . ?
C13 P1 C25 C26 141.0(2) . . . . ?
C30 C25 C26 C27 -0.9(4) . . . . ?
P1 C25 C26 C27 172.9(2) . . . . ?
C25 C26 C27 C28 -1.0(5) . . . . ?
C26 C27 C28 C29 2.0(5) . . . . ?
C27 C28 C29 C30 -1.2(5) . . . . ?
C26 C25 C30 C29 1.6(4) . . . . ?
P1 C25 C30 C29 -172.1(2) . . . . ?
C28 C29 C30 C25 -0.6(4) . . . . ?
O1 S1 C31 F2 45.9(9) . . . . ?
O2 S1 C31 F2 173.8(6) . . . . ?
N2 S1 C31 F2 -65.2(7) . . . . ?
O1 S1 C31 F1 -72.4(9) . . . . ?
O2 S1 C31 F1 55.5(7) . . . . ?
N2 S1 C31 F1 176.6(6) . . . . ?
O1 S1 C31 F3 165.1(9) . . . . ?
O2 S1 C31 F3 -67.0(8) . . . . ?
N2 S1 C31 F3 54.1(8) . . . . ?
O1 S1 N2 S2 162.8(7) . . . . ?
O2 S1 N2 S2 26.8(7) . . . . ?
C31 S1 N2 S2 -87.0(6) . . . . ?
S1 N2 S2 O4 153.1(5) . . . . ?
S1 N2 S2 O3 13.5(8) . . . . ?
S1 N2 S2 C32 -95.9(5) . . . . ?
O4 S2 C32 F5 50.5(5) . . . . ?
O3 S2 C32 F5 176.8(6) . . . . ?
N2 S2 C32 F5 -63.8(5) . . . . ?
O4 S2 C32 F4 169.7(5) . . . . ?
O3 S2 C32 F4 -64.0(6) . . . . ?
N2 S2 C32 F4 55.3(5) . . . . ?
O4 S2 C32 F6 -71.6(5) . . . . ?
O3 S2 C32 F6 54.6(6) . . . . ?
N2 S2 C32 F6 174.0(5) . . . . ?
O2B S1B C31B F2B 177.2(13) . . . . ?
O1B S1B C31B F2B 60.5(17) . . . . ?
N2B S1B C31B F2B -53.5(16) . . . . ?
O2B S1B C31B F1B 57.5(15) . . . . ?
O1B S1B C31B F1B -59.1(17) . . . . ?
N2B S1B C31B F1B -173.2(13) . . . . ?
O2B S1B C31B F3B -57.2(16) . . . . ?
O1B S1B C31B F3B -173.8(16) . . . . ?
N2B S1B C31B F3B 72.1(16) . . . . ?
O2B S1B N2B S2B 24.9(16) . . . . ?
O1B S1B N2B S2B 154.8(12) . . . . ?
C31B S1B N2B S2B -96.9(12) . . . . ?
S1B N2B S2B O4B 79.3(13) . . . . ?
S1B N2B S2B O3B -72.6(13) . . . . ?
S1B N2B S2B C32B -178.0(11) . . . . ?
O4B S2B C32B F5B 172.7(15) . . . . ?
O3B S2B C32B F5B -54.1(12) . . . . ?
N2B S2B C32B F5B 58.0(12) . . . . ?
O4B S2B C32B F4B 51.0(14) . . . . ?
O3B S2B C32B F4B -175.7(9) . . . . ?
N2B S2B C32B F4B -63.6(9) . . . . ?
O4B S2B C32B F6B -67.4(14) . . . . ?
O3B S2B C32B F6B 65.8(9) . . . . ?
N2B S2B C32B F6B 178.0(9) . . . . ?
 
loop_
 _geom_hbond_atom_site_label_D 
 _geom_hbond_atom_site_label_H 
 _geom_hbond_atom_site_label_A 
 _geom_hbond_distance_DH 
 _geom_hbond_distance_HA 
 _geom_hbond_distance_DA 
 _geom_hbond_angle_DHA 
 _geom_hbond_site_symmetry_A 
 _geom_hbond_publ_flag
N1 H1 O2^a  0.86(2) 2.58(4) 3.229(5) 133(3) 4_654 yes
N1 H1 O3B^b  0.86(2) 2.32(3) 3.154(9) 163(4) 4_654 yes
 
_refine_diff_density_max    0.402
_refine_diff_density_min   -0.330
_refine_diff_density_rms    0.058

_shelx_res_file
;
TITL AB_IL2_NTf2_0m.res in Pca2(1)
    AB_IL2_NTf2_0m.res
    created by SHELXL-2019/3 at 21:12:38 on 21-Oct-2023
REM Old TITL AB_IL2_NTf2_0m in Pca2(1)
REM SHELXT solution in Pca2(1): R1 0.137, Rweak 0.015, Alpha 0.003
REM <I/s>   0.459 for  325 systematic absences,  Orientation as input
REM Flack x =  0.132 ( 0.031 ) from  2510 Parsons' quotients
REM Formula found by SHELXT:  C36 N5 O2 F3 P S
CELL  0.71073  18.3030   9.0442  19.0341   90.000   90.000   90.000
ZERR    4.000   0.0007   0.0003   0.0009    0.000    0.000    0.000
LATT -1
SYMM -X, -Y, 1/2+Z
SYMM 1/2+X, -Y, Z
SYMM 1/2-X, Y, 1/2+Z
SFAC C H N O F P S
UNIT 128 100 8 16 24 4 8
OMIT 3 3 0
TEMP -123.150
SIZE 0.45 0.41 0.05
L.S. 10
BOND $H
ACTA
CONF
LIST 4
FMAP 2
PLAN 20
HTAB
EQIV $1 -x+3/2, y, z-1/2
HTAB N1 O2_$1
HTAB N1 O3B_$1
DFIX 0.88 N1 H1
SADI S1 N2 S1B N2B S2 N2 S2B N2B
SIMU 0.01 0.01 S1 > F6B
WGHT    0.059000    0.322600
FVAR       0.50688   0.64650
P1    6    0.684682    0.945389    0.482349    11.00000    0.02164    0.01710 =
         0.02106    0.00105   -0.00032   -0.00025
N1    3    0.489667    0.583335    0.298925    11.00000    0.03096    0.03762 =
         0.03642   -0.01810   -0.00817    0.00691
H1    2    0.512948    0.541314    0.264808    11.00000   -1.50000
C1    1    0.534025    0.667395    0.341350    11.00000    0.02695    0.02000 =
         0.02457   -0.00269   -0.00425    0.00320
C2    1    0.505819    0.756598    0.395362    11.00000    0.02099    0.02084 =
         0.02522   -0.00102   -0.00156    0.00210
AFIX  43
H2    2    0.454576    0.759949    0.403138    11.00000   -1.20000
AFIX   0
C3    1    0.551714    0.839202    0.437133    11.00000    0.02445    0.02057 =
         0.02276   -0.00315    0.00066    0.00287
AFIX  43
H3    2    0.531561    0.899830    0.472988    11.00000   -1.20000
AFIX   0
C4    1    0.627599    0.835428    0.427696    11.00000    0.02174    0.01620 =
         0.02168    0.00047   -0.00020    0.00179
C5    1    0.656208    0.745974    0.373994    11.00000    0.02282    0.02436 =
         0.02536   -0.00210    0.00112    0.00519
AFIX  43
H5    2    0.707539    0.741369    0.366934    11.00000   -1.20000
AFIX   0
C6    1    0.610137    0.664598    0.331355    11.00000    0.02963    0.02870 =
         0.02809   -0.00870   -0.00012    0.00678
AFIX  43
H6    2    0.630206    0.605892    0.294742    11.00000   -1.20000
AFIX   0
C7    1    0.412185    0.592008    0.299418    11.00000    0.02891    0.02418 =
         0.03592   -0.01033   -0.00755    0.00053
C8    1    0.375458    0.649996    0.241911    11.00000    0.03460    0.03635 =
         0.03286   -0.00767   -0.00878   -0.00214
AFIX  43
H8    2    0.402177    0.681717    0.201865    11.00000   -1.20000
AFIX   0
C9    1    0.299922    0.661859    0.242627    11.00000    0.03519    0.04239 =
         0.04629   -0.00509   -0.01615   -0.00037
AFIX  43
H9    2    0.275033    0.701177    0.203013    11.00000   -1.20000
AFIX   0
C10   1    0.261104    0.616927    0.300422    11.00000    0.03171    0.04031 =
         0.06026   -0.01504   -0.00774   -0.00778
AFIX  43
H10   2    0.209375    0.625457    0.300999    11.00000   -1.20000
AFIX   0
C11   1    0.297658    0.558906    0.358116    11.00000    0.04195    0.04609 =
         0.05027   -0.00478    0.00317   -0.01424
AFIX  43
H11   2    0.270862    0.529083    0.398443    11.00000   -1.20000
AFIX   0
C12   1    0.372760    0.544345    0.357158    11.00000    0.04230    0.03684 =
         0.03978    0.00047   -0.00916   -0.00630
AFIX  43
H12   2    0.397350    0.501607    0.396139    11.00000   -1.20000
AFIX   0
C13   1    0.646369    1.129000    0.483106    11.00000    0.02997    0.01648 =
         0.02390   -0.00002   -0.00023    0.00026
C14   1    0.613084    1.181209    0.422056    11.00000    0.02881    0.02038 =
         0.02595    0.00018   -0.00250    0.00256
AFIX  43
H14   2    0.611062    1.120151    0.381490    11.00000   -1.20000
AFIX   0
C15   1    0.582851    1.322132    0.420257    11.00000    0.03294    0.02119 =
         0.03489    0.00314   -0.00482    0.00284
AFIX  43
H15   2    0.560964    1.357973    0.378328    11.00000   -1.20000
AFIX   0
C16   1    0.584724    1.410072    0.479717    11.00000    0.07132    0.02050 =
         0.03963   -0.00002    0.00120    0.01326
AFIX  43
H16   2    0.563421    1.505843    0.478944    11.00000   -1.20000
AFIX   0
C17   1    0.617711    1.358160    0.540319    11.00000    0.13693    0.02787 =
         0.03205   -0.00899   -0.01138    0.02820
AFIX  43
H17   2    0.619559    1.419230    0.580889    11.00000   -1.20000
AFIX   0
C18   1    0.648172    1.217368    0.542328    11.00000    0.10316    0.02528 =
         0.02886   -0.00497   -0.02022    0.01328
AFIX  43
H18   2    0.670165    1.182009    0.584299    11.00000   -1.20000
AFIX   0
C19   1    0.688720    0.873982    0.570562    11.00000    0.02291    0.02074 =
         0.02135    0.00271   -0.00193   -0.00019
C20   1    0.738579    0.931280    0.619167    11.00000    0.03188    0.03327 =
         0.02984    0.00089   -0.00506   -0.00769
AFIX  43
H20   2    0.771768    1.006860    0.605646    11.00000   -1.20000
AFIX   0
C21   1    0.739121    0.876509    0.687574    11.00000    0.03719    0.04723 =
         0.02762    0.00232   -0.00813   -0.00586
AFIX  43
H21   2    0.773112    0.913983    0.720826    11.00000   -1.20000
AFIX   0
C22   1    0.689940    0.767114    0.707103    11.00000    0.04276    0.03916 =
         0.02336    0.00712    0.00053    0.00448
AFIX  43
H22   2    0.690562    0.729807    0.753755    11.00000   -1.20000
AFIX   0
C23   1    0.640293    0.712240    0.659469    11.00000    0.03286    0.02846 =
         0.03031    0.00746    0.00482   -0.00002
AFIX  43
H23   2    0.606361    0.638473    0.673535    11.00000   -1.20000
AFIX   0
C24   1    0.639720    0.764665    0.590702    11.00000    0.02661    0.02195 =
         0.02561    0.00262   -0.00026   -0.00103
AFIX  43
H24   2    0.605908    0.725775    0.557649    11.00000   -1.20000
AFIX   0
C25   1    0.774760    0.944756    0.444785    11.00000    0.02274    0.02137 =
         0.02644    0.00112    0.00095   -0.00405
C26   1    0.828747    0.855585    0.473687    11.00000    0.03019    0.03869 =
         0.04043    0.01301    0.00638    0.00873
AFIX  43
H26   2    0.819786    0.803728    0.516227    11.00000   -1.20000
AFIX   0
C27   1    0.895854    0.842453    0.440227    11.00000    0.02870    0.04420 =
         0.05063    0.01107    0.00602    0.00839
AFIX  43
H27   2    0.933174    0.782775    0.460205    11.00000   -1.20000
AFIX   0
C28   1    0.908370    0.917149    0.377150    11.00000    0.02827    0.03735 =
         0.04116   -0.00095    0.00976   -0.00618
AFIX  43
H28   2    0.953634    0.906028    0.353302    11.00000   -1.20000
AFIX   0
C29   1    0.854742    1.007035    0.349693    11.00000    0.03173    0.03677 =
         0.03534    0.00675    0.00630   -0.00838
AFIX  43
H29   2    0.863706    1.059253    0.307254    11.00000   -1.20000
AFIX   0
C30   1    0.787763    1.022397    0.383174    11.00000    0.02870    0.02875 =
         0.03117    0.00775    0.00063   -0.00288
AFIX  43
H30   2    0.751255    1.085361    0.364108    11.00000   -1.20000
AFIX   0
PART 1 21
S1    7    0.914725    0.163487    0.708376    21.00000    0.03053    0.02778 =
         0.02547   -0.00546   -0.00102   -0.00200
O1    4    0.862607    0.108999    0.757905    21.00000    0.05601    0.04989 =
         0.04299    0.00424    0.00929    0.00209
O2    4    0.969270    0.267894    0.730027    21.00000    0.04525    0.03448 =
         0.04180   -0.00694   -0.01190   -0.00483
C31   1    0.965682   -0.000058    0.678831    21.00000    0.03549    0.02633 =
         0.04255    0.00345   -0.00421   -0.00412
F1    5    1.009754   -0.045890    0.730328    21.00000    0.06765    0.05025 =
         0.08010    0.00543   -0.03797    0.01726
F2    5    0.921355   -0.110498    0.663891    21.00000    0.05463    0.02706 =
         0.07247   -0.00666    0.00848   -0.00722
F3    5    1.004277    0.028114    0.620446    21.00000    0.04485    0.03861 =
         0.05920    0.00079    0.01693    0.01024
N2    3    0.870229    0.207252    0.640533    21.00000    0.02795    0.02939 =
         0.03269    0.00475    0.00069    0.00006
SAME S1 > F3
S2    7    0.898738    0.310759    0.579235    21.00000    0.03245    0.03520 =
         0.02493    0.00520    0.00427    0.00709
O3    4    0.976845    0.339886    0.579942    21.00000    0.02872    0.05960 =
         0.05215    0.02371    0.00860    0.00686
O4    4    0.862586    0.272979    0.515542    21.00000    0.06460    0.07224 =
         0.02932   -0.00263   -0.00088    0.00566
C32   1    0.861489    0.492498    0.603622    21.00000    0.05759    0.03920 =
         0.04253    0.01347    0.01004    0.02013
F4    5    0.881057    0.531421    0.667608    21.00000    0.12599    0.04296 =
         0.06208   -0.01223   -0.00059    0.01323
F5    5    0.792125    0.499416    0.603642    21.00000    0.05098    0.06755 =
         0.10853    0.00603    0.02095    0.03052
F6    5    0.887579    0.593999    0.559524    21.00000    0.09023    0.04651 =
         0.08107    0.03441    0.02125    0.01928
PART 2 -21
SAME S1 > F3
S1B   7    0.922640    0.151702    0.712030   -21.00000    0.03423    0.04235 =
         0.03834    0.00086   -0.00917    0.00146
O1B   4    0.869438    0.082162    0.759482   -21.00000    0.04357    0.04839 =
         0.02016    0.00830    0.00684    0.00127
O2B   4    0.979486    0.224118    0.749488   -21.00000    0.03660    0.04708 =
         0.04137   -0.00223   -0.01487   -0.00657
C31B  1    0.963482   -0.011533    0.672758   -21.00000    0.03988    0.03252 =
         0.05485    0.00468    0.00262    0.00825
F1B   5    0.992149   -0.093275    0.721868   -21.00000    0.08494    0.04951 =
         0.08396    0.02551   -0.02003    0.01243
F2B   5    0.917160   -0.092550    0.639225   -21.00000    0.05870    0.04122 =
         0.08116   -0.01640    0.00305   -0.00744
F3B   5    1.019093    0.026158    0.632295   -21.00000    0.03812    0.05461 =
         0.08467    0.00150    0.01487   -0.00590
N2B   3    0.881314    0.236589    0.655192   -21.00000    0.03953    0.03733 =
         0.04256    0.00676   -0.00196    0.00073
SAME S1 > F3
S2B   7    0.918748    0.373439    0.615999   -21.00000    0.04007    0.03156 =
         0.03860   -0.00116   -0.00915    0.00176
O3B   4    0.923160    0.498324    0.661819   -21.00000    0.11397    0.05581 =
         0.04886   -0.00455   -0.02325   -0.01940
O4B   4    0.967893    0.331005    0.562979   -21.00000    0.04889    0.06414 =
         0.05371    0.00728    0.01569    0.00572
C32B  1    0.837425    0.414179    0.562508   -21.00000    0.06327    0.06061 =
         0.05842    0.01781    0.00267    0.00997
F4B   5    0.823411    0.301803    0.520232   -21.00000    0.09806    0.07624 =
         0.06296    0.00672   -0.02634   -0.01879
F5B   5    0.778989    0.441636    0.593065   -21.00000    0.04963    0.08648 =
         0.10036    0.01820   -0.01349    0.01438
F6B   5    0.854798    0.535012    0.524234   -21.00000    0.08786    0.06109 =
         0.06579    0.03655   -0.00356    0.01096
PART 0
HKLF 4


REM  AB_IL2_NTf2_0m.res in Pca2(1)
REM wR2 = 0.1103, GooF = S = 1.021, Restrained GooF = 1.072 for all data
REM R1 = 0.0412 for 8763 Fo > 4sig(Fo) and 0.0749 for all 11525 data
REM 563 parameters refined using 548 restraints

END

WGHT      0.0590      0.3232

REM Instructions for potential hydrogen bonds
HTAB N1 O2_$1
HTAB N1 O3B_$1
HTAB C6 F4_$1
EQIV $2 x-1/2, -y+1, z
HTAB C12 F6B_$2
EQIV $3 -x+3/2, y+1, z-1/2
HTAB C14 O1_$3
HTAB C14 O1B_$3
EQIV $4 x, y+1, z
HTAB C20 N2_$4
HTAB C24 O3_$2
HTAB C24 O4B_$2
HTAB C26 F6
HTAB C26 F6B

REM Highest difference peak  0.402,  deepest hole -0.330,  1-sigma level  0.058
Q1    1   0.8524  0.1509  0.7136  11.00000  0.05    0.40
Q2    1   0.8206  0.5256  0.6473  11.00000  0.05    0.38
Q3    1   0.9697  0.4569  0.6541  11.00000  0.05    0.37
Q4    1   1.0398 -0.0040  0.6820  11.00000  0.05    0.32
Q5    1   0.6289  1.1527  0.4513  11.00000  0.05    0.31
Q6    1   0.6521  1.0511  0.4817  11.00000  0.05    0.31
Q7    1   0.7882  0.3384  0.6118  11.00000  0.05    0.30
Q8    1   0.9516 -0.1503  0.7084  11.00000  0.05    0.29
Q9    1   0.7150  0.8999  0.5921  11.00000  0.05    0.29
Q10   1   0.6306  0.7434  0.6211  11.00000  0.05    0.29
Q11   1   0.6005  1.3844  0.5107  11.00000  0.05    0.26
Q12   1   0.6403  0.7754  0.3907  11.00000  0.05    0.26
Q13   1   0.3889  0.5300  0.3276  11.00000  0.05    0.25
Q14   1   0.6918  0.9095  0.5240  11.00000  0.05    0.25
Q15   1   0.7879  0.9551  0.4592  11.00000  0.05    0.25
Q16   1   0.8078  0.5081  0.5383  11.00000  0.05    0.25
Q17   1   0.6485  1.1851  0.5116  11.00000  0.05    0.24
Q18   1   0.3995  0.6476  0.2735  11.00000  0.05    0.24
Q19   1   0.9552  0.4550  0.5426  11.00000  0.05    0.24
Q20   1   0.6001  0.5669  0.5478  11.00000  0.05    0.23
;
_shelx_res_checksum   87538

_shelx_hkl_file
;
   2   0   0 445.824 11.7678   1
   3   0   0 1.84875 2.26042   1
  -3   0   0 2.50969 1.55365   1
  -5   0   0 8.70132 3.04784   1
   5   0   0 1.32318 3.05120   1
   6   0   0 6.13370 3.73854   1
  -6   0   0 11.8863 3.41679   1
   7   0   0 -1.2012 3.88271   1
  -7   0   0 -0.3086 3.37071   1
   8   0   0 2697.70 67.8647   1
   9   0   0 14.5744 5.91642   1
  10   0   0 2275.00 60.0182   1
  11   0   0 16.3384 5.73509   1
  12   0   0 23.8026 6.37495   1
  13   0   0 -8.1467 5.09474   1
  13   0   0 0.04253 1.30901   2
  14   0   0 29.0807 2.38740   2
  14   0   0 22.4027 7.12331   1
  15   0   0 1.85544 6.00475   1
  15   0   0 -0.0434 1.59323   2
  16   0   0 1.18589 6.41184   1
  16   0   0 -1.3163 1.52313   2
  17   0   0 -1.3919 1.72368   2
  17   0   0 -8.5687 6.60880   1
  18   0   0 656.446 28.6939   1
  18   0   0 599.106 15.1978   2
  19   0   0 8.35260 8.14989   1
  20   0   0 -2.5767 7.59659   1
  21   0   0 3.54709 7.78460   1
  22   0   0 224.286 19.2429   1
  23   0   0 1.62179 8.03814   1
  24   0   0 14.0760 9.22672   1
  25   0   0 -5.8136 8.45706   1
  26   0   0 -10.912 10.3828   1
   1  -1   0 258.006 6.58770   1
  -1  -1   0 213.082 7.88790   1
  -2  -1   0 199.412 7.84737   1
   2   1   0 193.854 8.04683   1
   3   1   0 3867.40 92.3625   1
  -3  -1   0 3899.53 92.3125   1
   4   1   0 1627.45 41.4969   1
  -4  -1   0 1572.96 41.1891   1
   5   1   0 233.064 10.8933   1
   5  -1   0 237.847 5.42804   2
  -5  -1   0 213.690 11.4321   1
   5  -1   0 231.844 7.65114   1
   6  -1   0 873.260 23.1354   1
   6   1   0 900.153 26.9329   1
   6  -1   0 882.461 20.2718   2
   7  -1   0 1151.66 26.2079   2
   7   1   0 1127.62 33.2526   1
   7  -1   0 1150.43 29.9744   1
   8  -1   0 198.122 4.97306   2
   8   1   0 206.796 12.1936   1
   8  -1   0 189.061 9.84182   1
   9   1   0 6.54709 5.59607   1
  -9  -1   0 1.09803 3.48615   1
   9  -1   0 -1.2553 4.14576   1
   9  -1   0 3.81759 1.06712   2
  10   1   0 106.769 10.5573   1
 -10  -1   0 104.535 9.09502   1
  10  -1   0 111.974 3.20926   2
  10  -1   0 106.495 8.86081   1
  11  -1   0 84.9378 2.79245   2
  11  -1   0 84.1625 8.70282   1
 -11  -1   0 90.6443 9.99837   1
  11   1   0 82.2814 9.99164   1
  12  -1   0 430.616 17.2906   1
  12   1   0 435.405 19.9017   1
  12  -1   0 425.812 10.3382   2
  13  -1   0 15.5947 6.01516   1
  13  -1   0 18.9235 1.90409   2
  13   1   0 14.5398 7.12732   1
  14   1   0 3.71152 6.13924   1
  14  -1   0 8.84399 1.42967   2
  14  -1   0 15.0802 6.28445   1
  15  -1   0 538.854 22.2608   1
  15  -1   0 499.603 12.4164   2
  15   1   0 515.688 24.5822   1
  16  -1   0 98.7997 3.52113   2
  16   1   0 104.237 4.15845   2
  16  -1   0 104.835 11.4169   1
  16   1   0 84.6951 11.7685   1
  17  -1   0 10.2022 6.67489   1
  17   1   0 7.02046 1.99663   2
  17  -1   0 7.18269 1.56024   2
  17   1   0 3.11072 7.83016   1
  18   1   0 12.5988 8.75168   1
  18  -1   0 13.6031 1.78564   2
  18   1   0 17.3026 2.27863   2
  18  -1   0 12.1246 7.27625   1
  19   1   0 13.9439 8.75228   1
  19  -1   0 7.90747 7.32091   1
  20  -1   0 13.0233 7.87538   1
  20   1   0 14.4064 8.20372   1
  21   1   0 -8.0807 8.09131   1
  21  -1   0 3.77399 7.47146   1
  22  -1   0 188.771 17.3184   1
  22   1   0 172.723 19.1565   1
  22  -1   0 179.366 16.6399   1
  23   1   0 67.0735 13.1234   1
  23  -1   0 59.6595 11.4469   1
  23  -1   0 70.3076 11.9748   1
  24  -1   0 14.7357 9.69090   1
  24   1   0 23.9529 12.1708   1
  25  -1   0 -8.3883 8.62111   1
  25   1   0 -1.8208 10.2320   1
  26  -1   0 9.96774 9.87859   1
  26   1   0 31.2956 11.9047   1
  27  -1   0 3.39525 10.5304   1
   0   2   0 48.5495 4.81415   1
   0  -2   0 35.5020 4.45032   1
  -1  -2   0 9696.40 227.921   1
   1   2   0 9999.99 227.985   1
  -2   2   0 1113.80 26.8677   1
   2   2   0 1113.69 30.4614   1
   2  -2   0 1099.21 27.4104   1
  -2  -2   0 1106.53 30.5542   1
   3   2   0 38.2433 5.58566   1
   3  -2   0 47.9536 3.00315   1
  -3  -2   0 59.5760 7.12285   1
   4   2   0 3887.05 97.8114   1
   4  -2   0 4048.15 91.8870   1
  -4  -2   0 4107.97 98.0996   1
  -5  -2   0 3052.89 75.5040   1
   5  -2   0 2877.94 68.1769   1
   5   2   0 3002.33 75.2417   1
   6   2   0 5.84093 5.46230   1
  -6  -2   0 7.51686 5.56010   1
   7  -2   0 115.023 2.78973   2
   7   2   0 113.279 10.9894   1
  -7  -2   0 124.568 10.8027   1
  -8  -2   0 25.5420 7.07692   1
   8  -2   0 30.5072 1.17345   2
   8  -2   0 24.8694 3.51287   1
   8   2   0 19.5035 7.17611   1
   9  -2   0 1007.02 23.1396   2
   9  -2   0 973.261 26.7647   1
   9   2   0 1026.84 34.0392   1
  -9  -2   0 1047.43 33.1323   1
  10   2   0 287.581 16.3950   1
  10  -2   0 260.875 10.9560   1
  10  -2   0 279.794 6.47704   2
 -10  -2   0 251.268 15.6165   1
  11   2   0 37.4007 7.84374   1
  11  -2   0 41.8264 1.63830   2
  11  -2   0 44.4055 5.29385   1
 -11  -2   0 32.7741 8.74858   1
  12  -2   0 10.3033 4.39604   1
  12   2   0 2.10397 5.98318   1
  12  -2   0 3.97217 0.91128   2
  13   2   0 602.328 26.0629   1
  13  -2   0 557.703 13.5816   2
  13  -2   0 595.656 20.4481   1
  14  -2   0 40.5982 6.49585   1
  14   2   0 34.1577 9.02086   1
  14  -2   0 47.3482 2.07887   2
 -14  -2   0 43.7223 8.33019   1
  15  -2   0 60.0856 7.78981   1
  15   2   0 40.0439 9.58466   1
  15  -2   0 66.0046 2.48376   2
  16  -2   0 30.4406 6.74396   1
  16   2   0 35.8914 10.4361   1
  16  -2   0 43.8730 2.23225   2
  17   2   0 47.5088 3.69730   2
  17  -2   0 45.8673 7.91000   1
  17   2   0 45.0518 11.4464   1
  17  -2   0 46.6177 2.35654   2
  18  -2   0 7.68105 6.12749   1
  18   2   0 -2.5935 7.59763   1
  18   2   0 0.94846 2.14214   2
  18  -2   0 0.53211 1.23081   2
  19  -2   0 -4.2744 5.83271   1
  19  -2   0 -2.3164 5.76862   1
  19   2   0 -4.0034 8.57284   1
  20  -2   0 17.4297 7.13793   1
  20  -2   0 17.1357 6.69437   1
  20   2   0 21.1550 10.2327   1
  21   2   0 8.01167 9.33416   1
  21  -2   0 11.1405 6.66834   1
  21  -2   0 3.06105 5.71567   1
  22  -2   0 26.1662 7.81030   1
  22   2   0 28.5924 11.0554   1
  23   2   0 77.8090 14.3387   1
  23  -2   0 79.6175 10.5940   1
  23  -2   0 75.5549 11.0419   1
  23  -2   0 75.6487 3.19995   2
  24   2   0 -0.2405 9.58526   1
  24  -2   0 -12.845 7.26491   1
  25  -2   0 -4.3893 7.94125   1
  25   2   0 21.0836 12.1848   1
  26  -2   0 17.1889 8.65839   1
  26   2   0 14.1888 12.2001   1
  27  -2   0 -0.5970 9.15674   1
   0  -3   0 117.658 8.55955   1
   0   3   0 137.677 7.88896   1
   1   3   0 57.6342 6.87151   1
  -1  -3   0 46.7753 6.37746   1
  -1   3   0 47.9253 5.50501   1
   1  -3   0 49.9690 6.18091   1
  -2   3   0 444.489 13.8587   1
   2   3   0 482.642 17.8396   1
  -2  -3   0 465.219 17.4793   1
   2  -3   0 466.322 14.9133   1
  -3  -3   0 -1.6283 5.03659   1
   3  -3   0 -0.3681 2.79297   1
  -3   3   0 1.56623 1.90103   1
   3   3   0 -2.0854 4.77303   1
  -4  -3   0 2438.80 62.7641   1
   4  -3   0 2442.70 56.6282   1
   4   3   0 2234.01 62.0559   1
   5   3   0 319.262 15.8268   1
  -5  -3   0 275.826 15.3219   1
   5  -3   0 285.781 8.86597   1
  -5   3   0 292.720 6.74542   2
  -6  -3   0 232.917 14.6455   1
   6  -3   0 208.038 6.61551   1
   6   3   0 228.061 14.4599   1
  -7  -3   0 0.26509 6.41894   1
   7  -3   0 4.99696 1.54333   1
   7   3   0 2.19720 6.66194   1
   8  -3   0 82.9489 3.72797   1
   8   3   0 59.3275 9.30797   1
  -8  -3   0 72.9053 9.62279   1
   9   3   0 155.923 13.7089   1
  -9  -3   0 167.036 14.6382   1
   9  -3   0 185.990 6.32883   1
  10  -3   0 206.297 7.80832   1
 -10  -3   0 215.516 14.8263   1
  10   3   0 213.492 15.6764   1
  10  -3   0 198.054 7.44783   1
 -11  -3   0 79.3990 10.4107   1
  11  -3   0 74.4518 5.42668   1
  11  -3   0 82.7707 5.78515   1
  12  -3   0 4.94258 3.45776   1
 -12  -3   0 0.83527 6.33186   1
  12   3   0 2.76941 7.00462   1
  12  -3   0 1.57284 2.97235   1
  13  -3   0 417.472 14.2820   1
 -13  -3   0 441.765 22.0383   1
  13  -3   0 395.555 14.5191   1
  13   3   0 379.946 21.9752   1
 -14  -3   0 233.246 17.0139   1
  14  -3   0 201.164 10.8859   1
  14  -3   0 220.112 10.7477   1
  14   3   0 213.375 17.5528   1
  15   3   0 632.512 29.8842   1
  15  -3   0 595.326 13.7546   2
  15  -3   0 615.045 20.0939   1
  15  -3   0 592.471 20.3553   1
 -15  -3   0 576.840 27.1699   1
  15  -3   0 592.655 13.7666   2
  16   3   0 82.0271 13.3374   1
  16  -3   0 79.5990 9.00530   1
  16  -3   0 82.6713 2.22607   2
  16  -3   0 83.1386 2.25789   2
  16  -3   0 92.5631 8.89685   1
  17  -3   0 12.0808 5.14911   1
  17  -3   0 12.6241 1.03625   2
  17  -3   0 14.8733 1.03236   2
  17   3   0 6.50980 9.30225   1
  17  -3   0 17.9072 5.52784   1
  18  -3   0 -3.7849 4.55093   1
  18   3   0 2.59349 2.20266   2
  18   3   0 -18.859 8.41541   1
  18  -3   0 0.12136 0.64013   2
  18  -3   0 -2.7146 4.76911   1
  18  -3   0 -0.1956 0.61355   2
  19  -3   0 4.74339 5.47668   1
  19  -3   0 11.5722 5.54712   1
  19   3   0 -9.2730 8.98892   1
  20   3   0 -6.3749 8.84231   1
  20  -3   0 -4.2865 4.83022   1
  20  -3   0 -0.4931 5.39588   1
  21   3   0 25.3367 10.9515   1
  21  -3   0 45.3890 7.33945   1
  21  -3   0 39.3790 7.32050   1
  22  -3   0 -3.3865 5.44054   1
  22   3   0 -11.664 9.27361   1
  22  -3   0 -0.6331 5.81102   1
  23  -3   0 29.7050 7.27403   1
  23   3   0 5.42695 9.98753   1
  23  -3   0 30.0751 7.50085   1
  24   3   0 31.6138 14.5420   1
  24  -3   0 38.3709 8.17168   1
  25  -3   0 25.8371 7.69418   1
  25   3   0 27.8165 12.5021   1
  26  -3   0 12.6606 7.02481   1
  27  -3   0 7.00538 7.54245   1
   0   4   0 441.537 17.0758   1
   0  -4   0 432.029 17.8543   1
  -1  -4   0 803.845 26.5173   1
  -1   4   0 772.882 23.6754   1
   1  -4   0 760.218 24.3439   1
   1   4   0 766.214 25.1923   1
   2   4   0 114.822 10.5958   1
  -2   4   0 122.884 8.13840   1
  -2  -4   0 117.737 12.3375   1
   2  -4   0 117.059 8.99101   1
  -3  -4   0 65.3192 8.83515   1
   3  -4   0 77.5028 7.68935   1
   3   4   0 65.1258 8.53837   1
  -3   4   0 87.6837 6.39863   1
   4  -4   0 538.324 16.9601   1
  -4   4   0 508.171 14.4254   1
   4   4   0 541.560 21.9300   1
  -4   4   0 508.852 14.3742   1
  -4  -4   0 531.351 22.0015   1
   5   4   0 260.422 16.1322   1
  -5  -4   0 274.876 16.5997   1
  -5   4   0 266.326 6.39903   2
   5  -4   0 273.137 10.5686   1
   6  -4   0 4639.79 106.421   1
   6   4   0 4483.19 115.771   1
  -6  -4   0 4500.18 115.595   1
   7   4   0 5.30927 7.06366   1
  -7  -4   0 6.37187 6.53777   1
   7  -4   0 7.08296 2.56561   1
   8  -4   0 144.678 5.47563   1
  -8  -4   0 128.384 13.3813   1
   8   4   0 139.906 13.4853   1
   9  -4   0 224.128 6.75578   1
   9   4   0 219.174 16.4029   1
  -9  -4   0 235.955 16.2913   1
 -10  -4   0 105.021 13.1870   1
  10   4   0 104.352 13.7446   1
  11   4   0 29.4274 9.67410   1
 -11  -4   0 42.8502 9.84970   1
  11  -4   0 50.6105 3.22865   1
  12  -4   0 515.047 14.1562   1
 -12  -4   0 526.229 25.8891   1
  12  -4   0 527.715 14.1707   1
  12   4   0 508.811 26.4619   1
  13   4   0 102.744 14.1229   1
  13  -4   0 111.231 6.05678   1
 -13  -4   0 133.321 15.3395   1
  13  -4   0 122.495 5.93347   1
  14  -4   0 67.1198 5.74713   1
 -14  -4   0 46.5616 10.8398   1
  14   4   0 66.2629 12.4254   1
  14  -4   0 62.6228 5.19485   1
  15  -4   0 25.2906 4.16063   1
  15  -4   0 27.7127 3.92286   1
  15   4   0 46.7566 11.6343   1
 -15  -4   0 44.0000 10.5931   1
  16   4   0 0.28471 8.73820   1
  16  -4   0 -3.6983 3.01112   1
 -16  -4   0 -1.5137 7.76389   1
  16  -4   0 -0.5203 3.41247   1
 -17  -4   0 133.056 15.7657   1
  17   4   0 89.2173 14.7297   1
  17  -4   0 101.469 7.77230   1
  17  -4   0 112.184 7.84061   1
  18   4   0 65.0335 12.9125   1
  18  -4   0 35.6268 5.18113   1
  18  -4   0 51.5204 5.67359   1
  19  -4   0 -2.0383 3.43177   1
  19  -4   0 -2.0070 3.75543   1
  19   4   0 23.2468 10.6400   1
  20  -4   0 18.6767 4.55618   1
  20   4   0 36.8112 12.9301   1
  20  -4   0 32.3311 5.12654   1
  21   4   0 119.974 17.8370   1
  21  -4   0 119.821 9.28723   1
  21  -4   0 129.340 9.42476   1
  22  -4   0 -1.3625 3.88797   1
  22   4   0 -1.7704 9.04863   1
  22  -4   0 6.71505 4.15799   1
  23   4   0 10.2593 11.2954   1
  23  -4   0 0.10010 4.28006   1
  23  -4   0 8.41857 4.63742   1
  24   4   0 46.6564 15.1985   1
  24  -4   0 19.0144 5.22847   1
  25   4   0 -9.0009 13.0131   1
  25  -4   0 3.24957 4.83684   1
   0  -5   0 87.0627 10.7411   1
   0   5   0 90.0882 9.76369   1
  -1   5   0 1040.71 30.6787   1
   1   5   0 967.851 31.7795   1
  -1  -5   0 1022.54 33.1867   1
   1  -5   0 1039.84 32.1034   1
   2  -5   0 197.482 12.1457   1
  -2  -5   0 216.357 15.1227   1
  -2   5   0 212.595 11.1001   1
   2   5   0 204.536 13.3533   1
   3  -5   0 87.5791 9.27629   1
  -3   5   0 89.1959 7.03112   1
   3   5   0 102.928 11.9904   1
  -3  -5   0 99.8208 11.3358   1
   4   5   0 89.6860 11.0815   1
  -4   5   0 99.4336 6.18462   1
   4  -5   0 105.218 8.64968   1
  -4   5   0 98.3559 6.51969   1
  -4  -5   0 111.071 11.9811   1
  -5  -5   0 45.3875 8.58956   1
  -5   5   0 44.5125 3.21723   1
   5   5   0 38.9997 8.19950   1
  -5   5   0 49.8772 3.19895   1
   5  -5   0 44.1785 5.60655   1
  -6   5   0 29.7914 1.43723   2
  -6  -5   0 17.8143 7.64225   1
   6  -5   0 21.7269 4.43490   1
   6   5   0 36.5149 8.35200   1
   7  -5   0 27.1814 4.10278   1
  -7   5   0 24.9983 1.09745   2
  -7  -5   0 30.7744 8.45487   1
   7   5   0 33.4170 8.45017   1
  -7   5   0 26.7374 1.13205   2
   8  -5   0 76.8181 5.76104   1
  -8  -5   0 59.5116 10.2320   1
   8   5   0 60.7565 10.4016   1
  -9  -5   0 572.428 27.3111   1
   9  -5   0 606.384 16.4144   1
   9   5   0 578.609 27.4130   1
 -10  -5   0 -1.7911 7.46167   1
  10   5   0 4.09047 8.20357   1
  10  -5   0 0.85886 1.89814   1
  11   5   0 96.1378 13.5724   1
 -11  -5   0 78.2440 12.4325   1
  12   5   0 12.1647 9.60435   1
 -12  -5   0 -4.1444 7.80455   1
 -13  -5   0 191.194 18.5147   1
  13   5   0 150.139 17.8088   1
  14   5   0 50.6314 12.2343   1
 -14  -5   0 50.3304 11.4047   1
 -15  -5   0 55.3217 12.5738   1
  15   5   0 73.0566 13.9565   1
 -16  -5   0 0.70440 9.15400   1
  16   5   0 6.33644 11.1630   1
 -17  -5   0 212.560 19.8302   1
  17   5   0 197.510 20.8551   1
 -18  -5   0 8.83353 9.11419   1
  18   5   0 19.8955 10.6476   1
  19   5   0 12.6273 10.7470   1
  20   5   0 32.4348 12.3539   1
  21   5   0 58.3798 14.2181   1
  22   5   0 -1.1959 11.1862   1
  23   5   0 25.7476 15.1422   1
  24   5   0 34.0920 16.5976   1
   0  -6   0 156.517 13.0410   1
   0   6   0 139.906 10.7268   1
   1  -6   0 4.05245 5.71440   1
  -1   6   0 -3.2425 4.27269   1
  -1  -6   0 -1.1699 6.02764   1
   1   6   0 6.32671 5.90683   1
  -2  -6   0 248.596 16.8286   1
   2   6   0 266.094 16.2601   1
   2  -6   0 258.599 14.7413   1
  -2   6   0 244.473 12.8644   1
   3  -6   0 91.6780 9.64281   1
   3   6   0 78.3935 10.1271   1
  -3   6   0 90.0205 7.67751   1
  -3  -6   0 67.0728 10.2545   1
  -4   6   0 306.945 12.3694   1
  -4  -6   0 312.008 18.6988   1
  -4   6   0 288.679 11.9579   1
   4  -6   0 301.290 14.9047   1
   4   6   0 302.412 18.6240   1
   5  -6   0 7.96477 4.91386   1
   5   6   0 11.7843 7.03205   1
  -5   6   0 11.6801 2.83705   1
  -5  -6   0 7.80133 8.22862   1
  -5   6   0 12.2391 2.92008   1
   6  -6   0 394.445 15.7793   1
  -6  -6   0 342.088 21.1447   1
  -6   6   0 367.631 8.96628   2
   6   6   0 388.754 21.3403   1
  -7  -6   0 125.770 15.0023   1
  -7   6   0 126.571 3.37632   2
  -7   6   0 126.377 3.42370   2
   7  -6   0 126.457 9.36584   1
   7   6   0 123.911 14.4863   1
  -8  -6   0 16.7275 8.98249   1
   8  -6   0 18.5833 4.53736   1
  -8   6   0 12.8697 0.90105   2
  -8   6   0 14.7369 0.91668   2
   8   6   0 19.9271 9.05570   1
  -9  -6   0 48.1069 10.9685   1
   9  -6   0 67.6553 6.46333   1
   9   6   0 45.0314 11.2526   1
  10  -6   0 15.8958 3.37110   1
  10   6   0 12.7991 9.75121   1
 -10  -6   0 10.3473 8.76045   1
  11   6   0 63.2173 12.9001   1
 -11  -6   0 81.0779 13.3502   1
  12   6   0 219.063 20.4245   1
 -12  -6   0 232.583 20.2650   1
  13   6   0 15.3902 10.4292   1
 -13  -6   0 5.90052 9.11120   1
  14   6   0 50.3347 12.6867   1
 -14  -6   0 29.9233 10.8909   1
 -15  -6   0 11.8171 9.35429   1
  15   6   0 17.6913 11.0297   1
 -16  -6   0 57.9490 12.6241   1
  16   6   0 54.8166 13.5951   1
 -17  -6   0 3.94434 10.0883   1
  17   6   0 -9.1769 9.54522   1
  18   6   0 -12.587 8.72707   1
 -18  -6   0 -16.425 7.50902   1
  19   6   0 5.56900 10.8750   1
  20   6   0 23.2617 13.3584   1
  21   6   0 1.50491 11.6397   1
  22   6   0 30.4206 14.8271   1
  23   6   0 26.3535 16.9294   1
  24   6   0 -11.685 18.8645   1
   0  -7   0 -6.1853 6.62157   1
   0   7   0 -7.0975 5.11670   1
   1   7   0 23.2786 7.03604   1
  -1   7   0 40.0823 7.45356   1
   1  -7   0 30.6017 8.37012   1
  -1  -7   0 27.3813 8.11238   1
   2  -7   0 215.508 15.2706   1
  -2   7   0 196.207 12.2604   1
   2   7   0 186.464 15.4204   1
  -2  -7   0 193.830 16.1678   1
  -3   7   0 79.5015 8.64095   1
   3  -7   0 69.8077 9.72695   1
   3   7   0 58.1474 9.77777   1
  -3  -7   0 63.2303 11.1203   1
   4   7   0 35.4836 9.82596   1
  -4   7   0 37.3690 5.71686   1
  -4   7   0 36.3655 5.40182   1
  -4  -7   0 50.1381 10.8391   1
   4  -7   0 28.5517 7.48262   1
  -5  -7   0 3.56686 8.33227   1
  -5   7   0 6.97062 3.32597   1
   5  -7   0 13.3415 6.22966   1
  -5   7   0 2.33292 3.08995   1
   5   7   0 -2.5354 6.81051   1
   6  -7   0 23.6651 6.34765   1
   6   7   0 23.0862 9.02242   1
  -6   7   0 29.5977 2.18661   2
  -6  -7   0 23.4880 9.72366   1
  -7   7   0 154.703 4.30163   2
  -7   7   0 161.007 4.23842   2
  -7  -7   0 155.141 17.5587   1
   7  -7   0 150.236 11.2771   1
   7   7   0 142.416 16.2844   1
  -8   7   0 0.34497 0.84379   2
  -8  -7   0 -7.1032 8.27178   1
   8   7   0 3.74698 8.32045   1
  -8   7   0 0.61254 0.86821   2
   8  -7   0 -6.4268 4.33498   1
   9   7   0 211.452 19.0334   1
  -9  -7   0 171.367 18.8477   1
   9  -7   0 196.586 10.8885   1
 -10  -7   0 48.2810 11.9455   1
  10   7   0 37.4780 11.6900   1
  10  -7   0 35.4999 5.12624   1
  11  -7   0 2.25110 2.91884   1
  11   7   0 -2.1285 8.47398   1
 -11  -7   0 15.1330 10.2172   1
  12   7   0 16.6376 10.2077   1
 -12  -7   0 3.82315 10.3545   1
  13   7   0 4.32592 9.89902   1
 -13  -7   0 9.81637 10.7115   1
 -14  -7   0 57.8679 14.3171   1
  14   7   0 34.4141 12.2752   1
 -15  -7   0 127.089 17.7395   1
  15   7   0 161.125 20.3494   1
  16   7   0 110.857 17.2547   1
 -16  -7   0 116.516 16.7532   1
  17   7   0 -1.7571 10.1740   1
 -17  -7   0 12.3550 10.1613   1
  18   7   0 3.57216 10.4767   1
 -18  -7   0 -2.8393 9.54772   1
  19   7   0 42.6742 15.7947   1
  20   7   0 25.5751 13.8483   1
  21   7   0 33.7587 15.3421   1
  22   7   0 1.65805 15.3648   1
  23   7   0 -5.0225 16.3933   1
   0   8   0 15.6533 7.13923   1
   0  -8   0 34.2405 9.88224   1
   1  -8   0 -4.8252 6.82943   1
  -1   8   0 5.56422 5.93085   1
   1   8   0 1.20650 6.66914   1
  -1  -8   0 -0.9555 7.33304   1
  -2   8   0 2.99876 5.10287   1
  -2  -8   0 7.69583 8.94045   1
   2  -8   0 -8.6655 6.02222   1
   2   8   0 9.27615 7.35099   1
  -3  -8   0 95.4861 13.9900   1
  -3   8   0 106.511 10.2634   1
   3   8   0 87.9060 11.7265   1
   3  -8   0 105.368 13.5559   1
  -3   8   0 73.1707 9.74221   1
   4  -8   0 -2.0480 6.36861   1
   4   8   0 14.4750 8.00378   1
  -4  -8   0 10.4925 8.44428   1
  -4   8   0 3.55095 4.22398   1
  -4   8   0 2.37679 4.61452   1
  -5   8   0 280.717 12.0010   1
   5  -8   0 299.177 17.2687   1
  -5   8   0 286.784 12.0223   1
   5   8   0 283.520 20.2634   1
  -5  -8   0 266.697 21.3659   1
  -6   8   0 61.9911 2.96494   2
   6  -8   0 54.8272 8.90713   1
   6   8   0 55.9741 12.7660   1
  -6   8   0 66.4365 2.94926   2
  -6  -8   0 66.0752 13.1587   1
   7  -8   0 84.5218 10.2522   1
  -7   8   0 77.2795 2.95041   2
  -7  -8   0 54.0110 12.3660   1
   7   8   0 64.1847 13.1422   1
  -7   8   0 73.9555 2.88471   2
   8   8   0 17.7928 9.73582   1
  -8   8   0 10.9508 1.25844   2
  -8   8   0 15.7007 1.22218   2
   8  -8   0 6.62738 5.67709   1
  -8  -8   0 11.3887 9.49964   1
  -9  -8   0 178.982 19.6571   1
   9  -8   0 165.670 11.6764   1
   9   8   0 191.699 19.7352   1
  10   8   0 290.014 23.8711   1
 -10  -8   0 321.561 25.3957   1
  10  -8   0 314.737 14.2511   1
 -11  -8   0 35.1912 12.6436   1
  11   8   0 34.5794 12.0584   1
 -12  -8   0 5.82571 10.6244   1
  12   8   0 5.48530 11.1471   1
 -13  -8   0 90.7095 16.2198   1
  13   8   0 114.317 17.3794   1
  14   8   0 209.771 22.4509   1
 -14  -8   0 183.578 21.7850   1
 -15  -8   0 150.676 19.4350   1
  15   8   0 182.880 22.4311   1
  16   8   0 3.40481 11.1517   1
 -16  -8   0 -10.036 9.43753   1
  17   8   0 10.0109 12.4666   1
 -18  -8   0 19.2256 11.3990   1
  18   8   0 14.0576 13.1631   1
  19   8   0 1.37512 14.2330   1
  20   8   0 21.7928 17.4864   1
  21   8   0 -18.411 15.7846   1
  22   8   0 -15.328 17.0175   1
   0  -9   0 71.3011 12.4510   1
   0   9   0 56.1489 9.64303   1
   1   9   0 16.2395 8.11162   1
   1  -9   0 16.5376 9.82487   1
  -1   9   0 16.8359 6.99756   1
  -1  -9   0 17.6671 9.35965   1
   2  -9   0 47.5461 10.6560   1
  -2   9   0 26.5018 7.64887   1
   2   9   0 31.2253 8.90801   1
  -2   9   0 36.9773 7.43153   1
  -2  -9   0 43.4424 11.9236   1
  -3   9   0 11.6650 6.27521   1
  -3   9   0 18.1964 6.15555   1
   3   9   0 4.49404 8.13914   1
   3  -9   0 3.44361 7.53140   1
  -3  -9   0 16.9382 9.77882   1
  -4   9   0 -3.0328 4.10682   1
  -4  -9   0 2.21362 8.65674   1
  -4   9   0 -2.3430 4.55582   1
   4   9   0 3.68980 7.64039   1
   4  -9   0 6.13449 7.31849   1
  -5   9   0 16.4559 2.00768   2
  -5   9   0 21.9230 4.55061   1
   5  -9   0 9.48794 7.32798   1
   5   9   0 25.6907 9.87100   1
  -5  -9   0 10.8496 10.6933   1
  -5   9   0 20.0039 4.39824   1
  -6   9   0 48.6890 2.85325   2
   6   9   0 42.2740 10.7619   1
  -6  -9   0 40.0307 12.1660   1
   6  -9   0 42.6985 8.98470   1
  -6   9   0 48.1206 3.01173   2
   7  -9   0 5.69413 6.38922   1
  -7   9   0 4.13599 1.45978   2
  -7  -9   0 -1.7342 9.67186   1
  -7   9   0 6.18270 1.56834   2
   7   9   0 13.9515 9.36011   1
   8  -9   0 80.7485 9.83219   1
  -8   9   0 85.5869 2.99025   2
  -8  -9   0 92.9188 15.2024   1
   8   9   0 72.0577 14.1070   1
  -8   9   0 83.7710 2.95782   2
   9  -9   0 7.60820 6.07368   1
  -9   9   0 5.66773 0.83486   2
  -9   9   0 6.74031 0.89033   2
  -9  -9   0 9.93566 10.4490   1
   9   9   0 -1.6374 9.33273   1
  10   9   0 4.72028 10.6255   1
 -10  -9   0 20.9021 11.6235   1
  10  -9   0 16.8220 5.61970   1
  11   9   0 14.7550 11.6461   1
 -11  -9   0 11.9110 12.7452   1
 -12  -9   0 81.4838 15.9176   1
  12   9   0 90.0145 16.7157   1
  13   9   0 43.7700 14.2968   1
 -13  -9   0 52.5047 14.5318   1
 -14  -9   0 4.90517 10.8437   1
  14   9   0 12.3526 12.3209   1
  15   9   0 17.5314 13.4190   1
 -15  -9   0 34.3849 13.1565   1
 -16  -9   0 39.0318 14.0968   1
  16   9   0 37.1400 14.7622   1
 -17  -9   0 1.72249 11.9472   1
  17   9   0 6.04045 15.1607   1
 -18  -9   0 32.8522 13.8497   1
  18   9   0 16.9761 15.6472   1
  19   9   0 -24.364 17.5246   1
  20   9   0 19.1255 20.4161   1
   0 -10   0 266.123 21.5544   1
   0  10   0 277.627 18.7433   1
   0  10   0 276.535 18.3943   1
  -1 -10   0 15.4206 9.08951   1
   1  10   0 28.1297 9.15548   1
  -1  10   0 16.7053 7.48296   1
   1 -10   0 -2.2855 8.39030   1
  -1  10   0 30.0630 8.77950   1
  -2 -10   0 40.0444 11.8571   1
   2  10   0 44.9712 10.0606   1
  -2  10   0 30.1853 8.25900   1
  -2  10   0 46.6651 8.49174   1
   2 -10   0 36.6423 10.4085   1
   3  10   0 3.10257 8.68089   1
   3 -10   0 0.14625 7.74079   1
  -3  10   0 3.97185 5.41851   1
  -3  10   0 1.63964 5.49260   1
  -3 -10   0 4.70570 8.33803   1
  -3  10   0 0.67762 2.09867   2
   4 -10   0 -0.5983 7.82002   1
  -4  10   0 17.2117 5.20032   1
   4  10   0 23.1004 9.17876   1
  -4  10   0 12.2827 2.18469   2
  -4  10   0 9.58001 5.00214   1
  -4 -10   0 10.2062 9.57873   1
  -5  10   0 24.8099 4.56778   1
   5 -10   0 24.6782 8.82445   1
   5  10   0 16.3147 10.1582   1
  -5  10   0 29.3059 2.37928   2
  -5  10   0 26.1864 2.33531   2
  -5 -10   0 23.2710 10.9669   1
  -5  10   0 26.3906 4.65062   1
  -6  10   0 114.086 4.11360   2
  -6  10   0 109.620 4.21477   2
  -6 -10   0 111.296 17.4615   1
   6 -10   0 112.393 13.9954   1
   6  10   0 111.231 15.4567   1
   7  10   0 -5.6939 7.96260   1
   7 -10   0 4.26650 6.51822   1
  -7  10   0 -2.6183 1.54938   2
  -7 -10   0 -7.0983 9.52126   1
  -7  10   0 1.54301 1.50813   2
  -8 -10   0 50.1320 13.8516   1
  -8  10   0 47.6658 2.45767   2
   8  10   0 42.6757 12.5935   1
   8 -10   0 34.0323 7.96416   1
  -8  10   0 45.3357 2.47290   2
  -9  10   0 0.82351 0.88389   2
   9  10   0 0.90472 10.1686   1
  -9  10   0 -0.1516 0.87625   2
   9 -10   0 0.12499 5.59051   1
  -9 -10   0 -6.3664 9.76224   1
  10  10   0 10.8070 11.6074   1
 -10 -10   0 4.66234 11.0202   1
  11  10   0 -11.798 10.1268   1
 -11 -10   0 -9.5004 10.4482   1
  12  10   0 -0.2045 11.8528   1
 -12 -10   0 26.1078 12.9515   1
 -13 -10   0 6.22880 11.2000   1
  13  10   0 17.4854 13.5670   1
  14  10   0 17.9233 13.9641   1
 -14 -10   0 6.09092 12.9173   1
  15  10   0 11.1929 3.53669   2
 -15 -10   0 -2.3078 12.4069   1
  15  10   0 -2.0389 14.0213   1
  16  10   0 24.2079 15.4229   1
 -16 -10   0 52.0101 15.3570   1
 -17 -10   0 -14.368 13.0243   1
  17  10   0 -15.573 18.2657   1
  18  10   0 -34.517 16.1703   1
  19  10   0 18.2928 19.2384   1
   0  11   0 196.559 6.86518   2
   0  11   0 194.172 18.0265   1
   0 -11   0 189.844 20.6804   1
   0  11   0 196.525 17.4773   1
  -1 -11   0 104.508 15.6398   1
  -1  11   0 103.689 12.5823   1
  -1  11   0 100.896 4.95567   2
  -1  11   0 113.435 13.6772   1
   1  11   0 127.550 15.8597   1
   1 -11   0 90.4139 14.5021   1
   1  11   0 87.0414 12.2930   1
  -2  11   0 20.2754 7.27199   1
   2 -11   0 31.5106 10.6603   1
   2  11   0 15.8597 8.71637   1
  -2 -11   0 23.0138 11.7634   1
  -2  11   0 25.4106 7.42598   1
   2  11   0 20.4391 9.52299   1
  -2  11   0 21.1087 2.69852   2
   3  11   0 12.6841 9.25919   1
   3  11   0 11.1196 9.00952   1
  -3  11   0 3.39965 2.35504   2
   3 -11   0 3.51520 8.85559   1
  -3  11   0 17.7736 6.42491   1
  -3 -11   0 8.16297 10.5932   1
  -3  11   0 5.75586 5.67285   1
  -4  11   0 5.03700 2.21197   2
  -4  11   0 5.64428 4.69376   1
   4 -11   0 0.41726 8.34331   1
  -4  11   0 2.19714 4.83765   1
  -4  11   0 5.17125 2.19652   2
  -4 -11   0 -12.747 8.76662   1
   4  11   0 0.97829 8.47109   1
  -5  11   0 36.2382 3.40490   2
  -5  11   0 31.1634 4.01342   1
  -5 -11   0 44.5025 13.8149   1
   5 -11   0 31.9628 9.52142   1
   5  11   0 45.0783 11.6288   1
  -5  11   0 35.0989 4.34531   1
  -5  11   0 35.2311 3.31346   2
  -6 -11   0 27.7143 12.0814   1
  -6  11   0 34.1561 3.11556   2
  -6  11   0 33.5717 2.99671   2
   6  11   0 25.4399 10.8611   1
   6 -11   0 16.0513 8.29667   1
   7  11   0 4.97436 11.2214   1
   7 -11   0 6.89072 7.04620   1
  -7  11   0 8.19361 1.75647   2
  -7  11   0 8.54847 1.87482   2
  -7 -11   0 2.11176 10.3109   1
  -8  11   0 59.4076 2.82963   2
  -8 -11   0 46.9938 15.7140   1
   8 -11   0 63.1469 9.86473   1
   8  11   0 55.3787 14.5499   1
  -8  11   0 60.7143 2.81540   2
  -9 -11   0 52.7271 14.7819   1
   9  11   0 40.3190 13.8029   1
  -9  11   0 46.3070 1.70689   2
  10  11   0 45.5655 14.8823   1
  11  11   0 13.2020 13.1606   1
 -11 -11   0 1.36386 10.7383   1
  12  11   0 16.7831 16.2135   1
 -12 -11   0 83.1141 16.6176   1
  12  11   0 53.7547 5.11334   2
 -13 -11   0 -10.334 11.8994   1
 -14 -11   0 14.6114 14.2125   1
 -15 -11   0 35.2690 16.5768   1
 -16 -11   0 -11.465 18.7340   1
   0  12   0 52.1472 11.0849   1
   0  12   0 56.5841 4.56737   2
  -1  12   0 66.2336 10.9702   1
  -1  12   0 77.8720 4.68059   2
   1  12   0 66.7957 4.93055   2
   1  12   0 76.2296 12.8480   1
  -2  12   0 170.535 14.5161   1
   2  12   0 124.582 16.4854   1
   2  12   0 168.245 6.59768   2
  -2 -12   0 172.133 32.4512   1
  -2  12   0 155.903 6.10605   2
  -3  12   0 47.3962 8.03108   1
  -3  12   0 50.8361 13.8401   1
  -3  12   0 57.8607 4.16113   2
  -3  12   0 63.0475 4.35269   2
   3  12   0 57.7157 4.90966   2
   3  12   0 52.9833 12.0327   1
  -3 -12   0 48.9690 16.2774   1
  -4 -12   0 16.4928 12.8431   1
  -4  12   0 0.67535 2.30387   2
  -4  12   0 0.69189 4.65268   1
  -4  12   0 2.07061 2.29729   2
  -4  12   0 0.37004 4.70936   1
   4  12   0 -7.6417 9.94214   1
   5  12   0 18.4121 11.5278   1
  -5  12   0 30.4034 2.65861   2
   5  12   0 26.6354 3.51684   2
  -5  12   0 28.2543 2.67065   2
  -5 -12   0 18.7759 11.3175   1
  -6 -12   0 49.2777 16.0522   1
   6  12   0 47.4874 4.18895   2
   6  12   0 65.4474 13.1224   1
  -6  12   0 54.9779 3.49932   2
  -6  12   0 53.7079 3.46174   2
  -7  12   0 30.7192 2.84089   2
   7  12   0 33.0643 3.89571   2
  -7  12   0 35.4256 2.82261   2
  -7 -12   0 36.9943 13.7373   1
  -8 -12   0 23.5520 12.3724   1
  -8  12   0 0.08764 1.45013   2
   8  12   0 4.32691 3.00265   2
  -8  12   0 4.01063 1.42925   2
  -9 -12   0 -6.5908 14.9374   1
   9  12   0 6.56818 4.01981   2
 -10 -12   0 11.8998 15.2077   1
   0  13   0 -5.4571 9.56364   1
   0  13   0 4.21100 2.87689   2
   1  13   0 27.3122 11.9732   1
  -1  13   0 26.0614 3.36836   2
  -1  13   0 26.9811 3.28725   2
   1  13   0 26.8079 3.49415   2
  -1  13   0 31.1534 10.3240   1
  -2  13   0 4.11489 2.74670   2
   2  13   0 13.7164 12.1239   1
   2  13   0 4.06471 3.05726   2
  -2  13   0 1.37236 8.31885   1
  -2  13   0 4.89060 2.80257   2
  -3  13   0 19.0775 2.86804   2
   3  13   0 7.39238 12.4657   1
   3  13   0 26.1578 3.63676   2
  -3  13   0 21.6095 2.98080   2
  -3  13   0 19.4945 7.04908   1
   4  13   0 -8.2621 13.3811   1
  -4  13   0 5.93867 2.43225   2
  -4  13   0 8.12324 2.52533   2
  -5  13   0 11.1484 2.36310   2
   5  13   0 2.95896 14.9002   1
  -5  13   0 4.75646 2.27731   2
  -6  13   0 24.0992 2.41093   2
  -6  13   0 19.5660 2.41699   2
  -7  13   0 2.59840 1.77141   2
  -7  13   0 4.66138 1.96823   2
  -8  13   0 -0.3776 1.21917   2
  -8  13   0 -0.6440 1.24354   2
   2   0   1 2370.79 55.5787   1
   3   0  -1 3.37808 0.69475   2
   3   0   1 2.85671 2.42726   1
  -3   0  -1 4.37561 1.83979   1
   5   0  -1 1.67476 0.85792   2
   5   0   1 0.41681 3.12392   1
   5   0  -1 1.07501 2.81688   1
  -5   0  -1 4.15949 2.90515   1
  -6   0  -1 206.460 9.11038   1
   6   0  -1 212.863 9.76538   1
   6   0   1 213.649 9.71343   1
   6   0  -1 202.826 5.19268   2
  -7   0  -1 0.47427 3.61305   1
   7   0   1 -4.0648 3.74804   1
   7   0  -1 0.28103 3.99647   1
   7   0  -1 -0.5104 1.03435   2
   8   0  -1 1896.06 49.3602   1
  -8   0  -1 1864.52 48.0350   1
   8   0   1 1841.63 48.9429   1
   9   0  -1 3.41539 5.17420   1
   9   0   1 5.91063 5.30165   1
  -9   0  -1 2.31474 4.55817   1
  10   0  -1 370.319 9.47511   2
 -10   0  -1 375.589 15.2452   1
  10   0  -1 424.014 17.4272   1
  10   0   1 392.738 16.8554   1
  11   0  -1 1.21132 1.29706   2
  11   0  -1 -1.7911 5.07403   1
  11   0   1 0.51286 5.04545   1
  12   0  -1 58.2473 7.93329   1
  12   0   1 46.9475 7.41293   1
  12   0  -1 50.4598 2.52604   2
  13   0  -1 1.22726 5.62917   1
  13   0   1 -8.4700 4.73659   1
  14   0   1 422.640 19.9048   1
  14   0  -1 385.760 19.7723   1
  14   0  -1 420.836 10.3428   2
  15   0  -1 7.41623 6.76826   1
  15   0   1 2.51461 6.39158   1
  15   0  -1 2.51353 1.57358   2
  16   0  -1 16.8165 7.57249   1
  16   0   1 22.1006 1.95653   2
  16   0  -1 19.6045 1.96985   2
  16   0   1 25.2619 8.02317   1
  17   0  -1 -2.0575 1.70726   2
  17   0   1 0.17693 1.62620   2
  17   0  -1 -7.7768 6.44398   1
  18   0  -1 332.261 20.3084   1
  18   0   1 282.687 19.8716   1
  18   0  -1 289.480 8.12413   2
  18   0   1 311.195 8.22774   2
  19   0   1 3.20252 7.55126   1
  19   0  -1 8.40870 8.06007   1
  20   0  -1 82.3636 12.0770   1
  20   0   1 78.7638 12.0080   1
  21   0  -1 0.33891 7.09529   1
  21   0   1 6.48673 8.63548   1
  22   0  -1 286.469 20.4059   1
  22   0  -1 248.996 21.4129   1
  22   0   1 266.069 20.6956   1
  23   0  -1 -5.3802 8.37102   1
  23   0   1 -1.6777 8.04042   1
  23   0  -1 0.74625 8.74890   1
  24   0  -1 19.5269 9.98273   1
  24   0   1 27.4043 10.1141   1
  25   0  -1 10.6951 10.2758   1
  25   0   1 5.23522 9.57184   1
  26   0  -1 20.8517 11.1823   1
  26   0   1 2.81159 10.7501   1
   0  -1  -1 1.20900 1.51919   1
   1  -1   1 2514.29 56.0041   1
   1  -1   1 2597.26 55.9438   1
  -1  -1  -1 2194.39 57.2267   1
   1   1   1 2122.92 57.1815   1
   1  -1  -1 2564.89 56.3690   1
  -1  -1   1 2440.15 57.5391   1
   2   1  -1 1978.83 48.9854   1
   2  -1   1 2026.02 46.0996   1
  -2  -1  -1 2004.49 49.0524   1
  -2  -1   1 1977.48 48.9434   1
   2  -1  -1 1960.92 46.8288   1
   2   1   1 2051.35 49.0095   1
  -3   1   1 285.444 6.67339   2
   3  -1   1 272.085 7.35988   1
   3  -1   1 294.717 6.60267   2
  -3  -1  -1 297.026 11.1507   1
   3   1  -1 290.562 11.2066   1
   3  -1  -1 276.081 8.19966   1
   3   1   1 313.364 11.3403   1
   3  -1  -1 286.764 6.67643   2
  -3  -1   1 287.704 11.0856   1
   4   1  -1 2451.08 60.2968   1
   4  -1   1 2392.84 56.3816   1
  -4  -1  -1 2494.79 60.1894   1
   4  -1  -1 2348.22 56.9493   1
   4   1   1 2413.22 60.1211   1
  -4  -1   1 2450.09 60.1152   1
   5   1  -1 1845.52 48.6481   1
   5  -1   1 1887.39 44.9716   1
  -5  -1   1 1850.65 48.4277   1
   5   1   1 1959.61 48.8540   1
   6  -1   1 247.084 8.75525   1
   6   1  -1 250.155 11.8325   1
   6  -1  -1 239.123 5.79695   2
   6   1   1 240.068 12.1009   1
   7  -1   1 390.203 12.7866   1
   7   1  -1 374.324 16.2352   1
   7  -1  -1 362.399 8.93964   2
   7  -1  -1 379.924 12.9808   1
   7   1   1 404.161 15.9071   1
   8  -1   1 316.708 12.2368   1
   8   1  -1 312.286 15.0953   1
   8  -1  -1 322.599 12.5924   1
   8  -1  -1 317.376 7.68954   2
   8   1   1 330.245 15.2502   1
   9   1  -1 18.3227 6.36422   1
   9  -1   1 27.1425 5.06594   1
   9   1   1 30.9546 6.66526   1
   9  -1  -1 31.5100 1.80453   2
   9  -1  -1 35.1770 5.61467   1
  10   1  -1 213.823 14.2131   1
  10  -1   1 185.150 10.6387   1
 -10  -1  -1 200.433 12.4038   1
  10  -1  -1 206.860 10.8764   1
  10   1   1 186.894 13.4981   1
  10  -1  -1 202.776 5.18372   2
 -11  -1  -1 55.8893 7.54034   1
  11  -1   1 67.3891 8.09606   1
  11   1  -1 36.9902 7.39110   1
  11  -1  -1 58.8380 2.28350   2
  11   1   1 40.9349 7.29209   1
  11  -1  -1 69.1584 8.42491   1
  12  -1   1 292.510 14.2369   1
 -12  -1  -1 306.100 15.4323   1
  12   1  -1 319.588 17.8296   1
  12   1   1 320.644 16.7243   1
  12  -1  -1 328.115 14.8683   1
  12  -1  -1 311.782 7.74861   2
 -13  -1  -1 69.6290 8.78947   1
  13  -1   1 60.1542 7.73075   1
  13  -1   1 71.0025 2.67136   2
  13   1  -1 71.2326 3.04576   2
  13   1  -1 59.6997 9.57144   1
  13  -1  -1 74.2560 2.70760   2
  13   1   1 50.9151 8.55719   1
  13  -1  -1 53.8335 7.69897   1
  14   1  -1 226.542 15.8091   1
  14   1  -1 213.517 6.35655   2
  14  -1   1 228.784 13.8127   1
  14  -1   1 217.814 5.85988   2
  14   1   1 222.518 15.4831   1
  14  -1  -1 223.071 5.92213   2
  14  -1  -1 226.115 14.3483   1
  15   1  -1 34.2291 3.08538   2
  15  -1   1 40.2017 7.68362   1
  15   1  -1 34.0589 9.00137   1
  15  -1   1 38.6664 2.38407   2
  15  -1  -1 35.9331 2.53430   2
  15   1   1 30.2929 8.86626   1
  15  -1  -1 38.1989 7.87537   1
  16  -1   1 46.2937 7.92074   1
  16  -1   1 38.6986 2.58869   2
  16   1  -1 31.2340 9.38669   1
  16   1  -1 38.4815 3.13471   2
  16  -1  -1 35.0954 7.88893   1
  16   1   1 36.2442 9.51484   1
  16  -1  -1 36.1856 2.51435   2
  17   1  -1 85.3865 11.8808   1
  17  -1   1 108.338 3.74066   2
  17   1  -1 104.524 4.28453   2
  17  -1   1 103.026 12.4727   1
  17  -1  -1 92.0720 11.2303   1
  17   1   1 86.4268 12.3358   1
  17  -1  -1 102.755 3.69823   2
  18   1  -1 181.833 5.90859   2
  18  -1   1 181.943 15.3676   1
  18   1  -1 195.123 17.8406   1
  18  -1   1 185.823 5.39824   2
  18  -1  -1 204.888 16.0237   1
  18   1   1 194.015 16.6114   1
  18  -1  -1 174.447 5.33065   2
  18   1   1 180.911 5.88498   2
  19  -1   1 174.025 15.6980   1
  19   1  -1 206.431 19.0131   1
  19   1   1 183.830 17.9959   1
  19  -1  -1 191.736 15.6855   1
  19  -1  -1 204.187 15.8964   1
  20  -1   1 58.3921 10.4058   1
  20   1  -1 69.6448 12.4395   1
  20   1   1 58.6556 11.3331   1
  20  -1  -1 54.2067 10.1111   1
  20  -1  -1 68.0178 10.5365   1
  21  -1   1 64.1475 10.6286   1
  21   1  -1 40.2676 11.5746   1
  21   1   1 60.5232 12.6461   1
  21  -1  -1 53.5964 10.2712   1
  21  -1  -1 68.3683 11.2266   1
  22  -1   1 91.9113 12.3797   1
  22   1  -1 77.2589 13.1888   1
  22  -1  -1 75.5917 11.7367   1
  22  -1  -1 112.926 14.4819   1
  22   1   1 76.3847 13.6827   1
  23  -1   1 0.48271 7.77057   1
  23   1  -1 -2.1281 8.41434   1
  23   1   1 -7.9875 8.96646   1
  23  -1  -1 7.44251 8.22907   1
  23  -1  -1 -10.748 7.12146   1
  24   1  -1 -8.5176 8.63811   1
  24  -1  -1 -5.8366 7.59349   1
  24   1   1 6.18761 9.87527   1
  25  -1   1 7.22035 8.96953   1
  25   1  -1 29.9387 11.6206   1
  25   1   1 40.8531 12.4695   1
  25  -1  -1 22.3255 9.59154   1
  26  -1   1 20.5724 10.0713   1
  26   1  -1 8.71163 12.2622   1
  26  -1  -1 20.5829 10.3578   1
  26   1   1 26.1520 12.7806   1
  27  -1   1 5.98545 10.0975   1
   0  -2   1 -0.7316 3.01972   1
   0   2  -1 -1.8155 3.14489   1
   0   2   1 -1.7096 3.01297   1
   0  -2  -1 0.35169 3.36690   1
   1   2  -1 2776.36 66.9159   1
  -1   2   1 2751.41 65.2865   1
   1  -2   1 2735.45 65.3777   1
  -1  -2  -1 2774.21 67.0981   1
   1   2   1 2746.44 66.9136   1
  -1   2  -1 2656.64 64.9211   1
  -1   2  -1 2757.57 65.1407   1
  -1  -2   1 2770.40 66.9881   1
   1  -2  -1 2737.03 65.5116   1
   2  -2   1 2459.92 58.3442   1
  -2  -2  -1 2469.41 61.5595   1
   2   2  -1 2427.63 61.3950   1
  -2   2   1 2513.35 58.4086   1
  -2   2  -1 2608.54 57.9227   1
  -2  -2   1 2478.42 61.5430   1
  -2   2  -1 2408.42 57.6669   1
   2  -2  -1 2382.51 58.5823   1
   2   2   1 2492.72 61.4302   1
  -3   2   1 1705.67 40.0006   1
   3  -2   1 1575.89 39.7897   1
   3   2  -1 1682.88 44.6812   1
  -3  -2  -1 1718.24 44.8238   1
   3  -2   1 1739.85 40.0643   1
   3   2   1 1728.69 44.8072   1
   3  -2  -1 1692.08 40.6575   1
  -3  -2   1 1745.38 44.8268   1
  -4  -2  -1 1247.23 34.8182   1
   4   2  -1 1260.05 34.7687   1
   4  -2  -1 1197.93 29.6167   1
  -4  -2   1 1182.70 34.3562   1
   4   2   1 1211.87 34.4849   1
  -5   2   1 317.133 7.63597   2
   5   2  -1 336.283 14.8665   1
  -5  -2  -1 325.114 14.6871   1
  -5  -2   1 349.581 14.8381   1
   5   2   1 328.104 14.7921   1
   5  -2  -1 339.725 7.64106   2
   5  -2  -1 325.274 9.51074   1
  -6  -2  -1 180.903 11.6620   1
  -6   2   1 185.295 4.32173   2
   6  -2   1 189.464 5.46297   1
   6   2  -1 175.728 11.8766   1
   6   2   1 185.814 11.8407   1
   6  -2  -1 181.620 4.30444   2
  -6  -2   1 174.435 11.6076   1
   6  -2  -1 169.176 6.51116   1
   7   2  -1 79.2814 10.3236   1
  -7  -2  -1 79.8764 9.63978   1
   7  -2   1 71.8317 4.34025   1
   7   2   1 61.4429 8.42368   1
  -7  -2   1 53.2453 8.43171   1
   7  -2  -1 78.7299 5.10757   1
   7  -2  -1 80.9657 2.09741   2
   8   2  -1 6.16304 6.48872   1
  -8  -2  -1 11.8839 6.32793   1
   8  -2   1 11.1992 0.83901   2
   8  -2   1 6.40753 2.90597   1
   8  -2  -1 10.1572 0.80233   2
   8  -2  -1 9.43535 3.20629   1
   8   2   1 23.9241 7.08937   1
  -8  -2   1 5.54499 5.89712   1
   9  -2   1 895.283 24.0560   1
  -9  -2  -1 889.293 30.6720   1
   9   2  -1 858.120 30.5602   1
   9  -2   1 920.897 20.4927   2
   9  -2  -1 929.902 24.6488   1
   9  -2  -1 901.354 24.6695   1
  -9  -2   1 880.862 30.0575   1
   9  -2  -1 883.146 20.5562   2
   9   2   1 885.311 30.7284   1
  10  -2   1 782.290 22.7015   1
  10   2  -1 789.730 29.0907   1
 -10  -2  -1 804.755 28.5738   1
  10  -2   1 825.529 18.4700   2
  10   2   1 791.166 29.0538   1
 -10  -2   1 780.604 28.2014   1
  10  -2  -1 798.401 23.2799   1
  10  -2  -1 804.652 18.5310   2
  10  -2  -1 844.418 23.3133   1
  11  -2   1 11.4437 0.90047   2
  11   2  -1 10.2769 6.55972   1
  11  -2   1 7.43738 3.64290   1
 -11  -2   1 -1.5021 5.04753   1
  11  -2  -1 10.6689 0.94652   2
  11   2   1 5.39504 5.97819   1
  11  -2  -1 10.0041 4.20047   1
  12  -2   1 761.608 23.6578   1
  12   2  -1 796.535 30.2170   1
  12  -2   1 803.636 18.0454   2
  12  -2  -1 754.388 18.0736   2
  12   2   1 761.842 29.8450   1
  12  -2  -1 803.933 24.5910   1
  13  -2   1 121.843 9.29404   1
  13  -2   1 105.822 3.05464   2
  13   2  -1 111.467 12.8944   1
  13  -2  -1 101.744 3.11740   2
  13   2   1 90.0666 12.0031   1
  13  -2  -1 106.873 9.80560   1
  13  -2  -1 103.024 8.72388   1
  14  -2   1 325.803 8.04189   2
  14   2  -1 340.893 21.0219   1
 -14  -2  -1 345.034 18.2670   1
  14  -2   1 326.536 15.0502   1
  14   2   1 329.895 21.1563   1
  14  -2  -1 336.444 15.8429   1
  14  -2  -1 345.187 15.2824   1
  14  -2  -1 323.779 8.10618   2
  15  -2   1 252.279 13.8090   1
  15   2  -1 254.065 7.38210   2
  15   2  -1 260.096 18.6055   1
 -15  -2  -1 233.898 17.2144   1
  15  -2   1 241.493 6.28173   2
  15  -2  -1 275.318 14.1978   1
  15  -2  -1 243.412 6.33705   2
  15   2   1 249.792 19.1265   1
  15  -2  -1 247.617 14.5096   1
  16   2  -1 161.537 17.3802   1
  16   2  -1 138.928 4.98331   2
 -16  -2  -1 142.149 13.5262   1
  16  -2   1 138.335 3.97100   2
  16  -2   1 138.905 11.6842   1
  16  -2  -1 130.374 4.04395   2
  16  -2  -1 153.734 12.0061   1
  16  -2  -1 153.565 12.1933   1
  16   2   1 154.010 16.9328   1
  17  -2   1 110.086 3.44704   2
  17   2  -1 87.6555 12.8169   1
  17   2  -1 108.406 4.75378   2
  17  -2   1 117.062 11.7318   1
  17  -2  -1 107.629 11.1525   1
  17   2   1 135.614 16.6382   1
  17  -2  -1 110.108 3.53112   2
  17  -2  -1 125.702 11.9706   1
  18   2  -1 95.3926 4.53401   2
  18   2  -1 66.3228 12.8561   1
  18  -2   1 93.2952 3.20260   2
  18  -2   1 87.0444 11.2599   1
  18  -2  -1 104.752 11.6698   1
  18   2   1 107.728 14.5038   1
  18  -2  -1 89.7697 11.2887   1
  18  -2  -1 95.9156 3.28298   2
  19   2  -1 173.223 17.5080   1
  19  -2   1 156.751 13.8376   1
  19  -2  -1 173.994 14.4091   1
  19  -2  -1 177.215 14.2717   1
  19   2   1 186.366 17.8252   1
  20   2  -1 86.2549 14.2612   1
  20  -2   1 62.2613 9.42101   1
  20   2   1 43.3478 11.4699   1
  20  -2  -1 61.6766 9.02106   1
  20  -2  -1 49.2360 8.81422   1
  21  -2   1 37.5077 8.08531   1
  21   2  -1 32.7123 11.0277   1
  21  -2   1 41.1013 8.45015   1
  21  -2   1 45.6495 2.40083   2
  21   2   1 53.4447 12.0790   1
  21  -2  -1 42.1987 8.49840   1
  21  -2  -1 41.7338 8.62614   1
  22  -2   1 38.7070 8.06753   1
  22  -2   1 14.4393 7.17844   1
  22   2  -1 20.2358 10.4535   1
  22  -2   1 17.4224 1.52474   2
  22  -2  -1 33.2746 8.57830   1
  22  -2  -1 21.0669 7.61415   1
  22   2   1 12.9212 9.83304   1
  23  -2   1 7.36336 6.97684   1
  23   2  -1 -2.5421 10.5884   1
  23  -2   1 13.0549 6.89317   1
  23   2   1 21.8489 11.6318   1
  23  -2  -1 8.12601 7.23925   1
  24  -2   1 -3.8630 6.86607   1
  24   2  -1 -9.3344 8.15316   1
  24   2   1 13.7713 9.14048   1
  24  -2  -1 -7.7323 7.22082   1
  25   2  -1 47.4033 14.0758   1
  25  -2   1 38.8272 9.79353   1
  25   2   1 49.6329 13.8553   1
  25  -2  -1 35.5944 9.64275   1
  26  -2   1 32.3824 9.50702   1
  26   2  -1 44.2591 15.0530   1
  26   2   1 45.7906 14.9206   1
  26  -2  -1 34.2163 10.1985   1
  27  -2   1 -0.2243 8.24694   1
  27  -2  -1 4.39874 9.65155   1
   0   3   1 -1.9569 3.03304   1
   0  -3  -1 3.24995 3.71754   1
   0  -3   1 -4.1953 3.45319   1
   0   3  -1 -3.5393 3.64439   1
   1   3  -1 2671.30 67.4784   1
   1  -3   1 2673.12 66.2209   1
  -1  -3  -1 2777.16 68.1845   1
  -1   3   1 2690.63 65.8646   1
   1  -3  -1 2654.02 66.3293   1
  -1  -3   1 2671.20 67.7087   1
  -1   3  -1 2820.71 66.0049   1
   1   3   1 2655.26 67.5262   1
  -2  -3  -1 1698.48 44.4932   1
   2   3  -1 1736.03 44.5458   1
   2  -3   1 1613.87 41.1659   1
  -2   3   1 1557.55 40.5086   1
  -2  -3   1 1639.35 44.3539   1
  -2   3  -1 1615.05 40.3671   1
   2   3   1 1695.64 44.2095   1
  -2   3  -1 1538.08 40.0854   1
   2  -3  -1 1560.53 41.2633   1
   3  -3   1 47.9023 5.19391   1
  -3  -3  -1 27.8321 6.33402   1
  -3   3   1 41.8849 4.05936   1
   3   3  -1 26.8242 6.09713   1
   3  -3  -1 43.7367 5.24776   1
  -3   3  -1 38.2501 3.57984   1
  -3   3  -1 46.9097 3.67856   1
  -3  -3   1 35.0565 6.56324   1
  -4  -3  -1 37.9833 7.25538   1
  -4   3   1 52.9001 1.65218   2
   4  -3   1 51.9184 4.76512   1
  -4   3   1 49.5682 3.24671   1
   4   3  -1 34.0589 6.86440   1
   4   3   1 47.1333 7.40221   1
   4  -3  -1 47.2193 4.94743   1
  -4  -3   1 48.6591 7.50880   1
  -4   3  -1 47.0455 1.53640   2
   5   3  -1 2322.84 63.1656   1
   5  -3   1 2386.29 55.5698   1
  -5  -3  -1 2355.38 63.3340   1
   5   3   1 2465.02 63.6968   1
  -5  -3   1 2430.33 63.5094   1
   5  -3  -1 2253.14 56.2997   1
   6   3  -1 184.252 13.8227   1
  -6  -3  -1 180.694 13.6512   1
  -6   3   1 178.015 4.29167   2
   6  -3   1 178.290 5.38982   1
  -6  -3   1 185.842 13.5841   1
   6   3   1 181.994 13.6914   1
   6  -3  -1 184.451 6.94264   1
   7   3  -1 564.594 23.0423   1
  -7  -3  -1 550.346 22.6866   1
   7  -3  -1 525.701 14.8690   1
   7   3   1 539.128 22.8257   1
  -7  -3   1 538.383 22.5506   1
   8   3  -1 268.369 16.1314   1
  -8  -3  -1 251.096 15.6608   1
   8   3   1 260.955 17.1191   1
  -8  -3   1 240.612 15.5952   1
   8  -3  -1 244.421 8.47789   1
  -9  -3  -1 274.064 16.3465   1
   9   3  -1 258.375 16.5044   1
   9  -3  -1 257.867 8.98895   1
  -9  -3   1 276.645 16.3679   1
   9   3   1 254.925 16.5056   1
  10   3  -1 284.212 17.3018   1
  10  -3   1 252.829 8.50797   1
 -10  -3  -1 270.432 16.6478   1
  10  -3  -1 262.663 9.43252   1
 -10  -3   1 258.796 16.1497   1
  10   3   1 262.924 17.1997   1
  11   3  -1 223.607 17.2455   1
  11  -3   1 175.687 7.66584   1
 -11  -3  -1 202.658 15.0559   1
 -11  -3   1 184.951 14.5218   1
  11  -3  -1 184.726 8.32457   1
  11  -3  -1 189.649 8.77264   1
  11   3   1 186.460 15.6430   1
  11  -3  -1 197.554 4.48580   2
  12  -3   1 299.274 11.2115   1
  12   3  -1 307.080 19.6112   1
 -12  -3  -1 325.600 19.6754   1
  12  -3  -1 314.247 7.27832   2
  12   3   1 294.941 19.4357   1
  12  -3  -1 316.968 11.8426   1
  12  -3  -1 330.404 12.4547   1
 -12  -3   1 303.436 18.5508   1
  13  -3   1 220.747 10.3197   1
 -13  -3  -1 214.327 16.2389   1
  13   3  -1 232.916 18.3861   1
  13  -3  -1 234.264 10.5457   1
  13  -3  -1 227.210 5.45342   2
 -13  -3   1 230.978 16.7242   1
  13  -3  -1 242.210 11.2000   1
  13   3   1 229.346 19.1914   1
 -14  -3  -1 6.86084 6.95687   1
  14  -3   1 4.69184 4.06267   1
  14   3  -1 -0.2550 7.39637   1
  14  -3  -1 -0.8161 3.81929   1
  14   3   1 8.94463 8.40972   1
 -14  -3   1 -0.9232 6.62956   1
  14  -3  -1 -2.1938 4.20093   1
  14  -3  -1 1.11542 0.69132   2
  15   3  -1 49.6948 12.2303   1
 -15  -3  -1 44.7208 10.2844   1
  15  -3   1 29.9513 5.47675   1
  15  -3  -1 40.9728 6.45066   1
  15  -3  -1 34.1700 5.75476   1
  15   3   1 41.4029 11.1572   1
  15  -3  -1 42.0503 1.63024   2
  16   3  -1 280.991 22.6236   1
  16   3  -1 293.798 8.50416   2
  16  -3   1 283.527 13.4945   1
  16   3   1 314.289 22.0826   1
  16  -3  -1 295.542 7.08201   2
  16  -3  -1 281.870 13.9584   1
  16  -3  -1 330.187 14.9407   1
  17  -3   1 81.2140 9.05110   1
  17  -3   1 92.6390 9.18684   1
  17   3  -1 73.3059 4.53816   2
  17   3  -1 72.5684 13.2432   1
  17  -3  -1 76.9904 9.03415   1
  17  -3  -1 88.3275 9.88844   1
  17  -3  -1 80.8414 2.43124   2
  17   3   1 87.0778 13.6216   1
  18   3  -1 66.8935 12.6490   1
  18   3  -1 70.9180 4.07708   2
  18  -3   1 87.7381 9.50616   1
  18  -3   1 83.4844 9.31176   1
  18  -3  -1 70.9089 2.27121   2
  18  -3  -1 91.4637 9.97209   1
  18   3   1 69.1179 12.9270   1
  18  -3  -1 75.1764 8.72975   1
  19  -3   1 124.761 10.8921   1
  19   3  -1 112.273 16.9312   1
  19  -3   1 127.864 10.7128   1
  19   3   1 87.2446 14.5483   1
  19  -3  -1 122.235 11.5842   1
  19  -3  -1 123.371 11.3294   1
  20  -3   1 5.15819 5.25455   1
  20   3  -1 -6.0120 8.63775   1
  20  -3   1 4.13867 5.38913   1
  20   3   1 -4.6189 8.41772   1
  20  -3  -1 5.22209 5.85139   1
  20  -3  -1 6.62811 0.76984   2
  20  -3  -1 7.87394 5.68657   1
  21  -3   1 0.02574 4.79081   1
  21   3  -1 -10.449 10.0007   1
  21  -3   1 0.03042 5.33922   1
  21  -3  -1 -2.6310 5.35298   1
  21  -3  -1 -6.7368 4.79321   1
  21   3   1 -6.8011 9.54140   1
  22  -3   1 33.8715 7.36253   1
  22   3  -1 28.6775 12.6521   1
  22  -3   1 19.3384 5.77293   1
  22  -3  -1 28.2714 6.84806   1
  22  -3  -1 18.9954 6.69087   1
  22   3   1 28.2157 12.7154   1
  23  -3   1 -3.1700 5.27397   1
  23   3  -1 -18.431 9.69235   1
  23  -3   1 13.3147 6.47200   1
  23   3   1 -5.2498 8.94858   1
  23  -3  -1 -6.4034 5.76924   1
  23  -3  -1 -4.6029 5.89377   1
  24  -3   1 10.7935 6.30396   1
  24   3  -1 -4.7606 10.7764   1
  24   3   1 29.2727 13.1307   1
  24  -3  -1 12.2199 7.54984   1
  25  -3   1 -5.5199 5.78666   1
  25   3  -1 -14.823 13.0802   1
  25   3   1 10.5548 13.2173   1
  25  -3  -1 -4.7691 6.79091   1
  26  -3   1 40.9123 8.34164   1
  26  -3  -1 38.4697 8.97194   1
  27  -3   1 3.28931 7.18030   1
  27  -3  -1 -12.002 7.53663   1
   0  -4   1 -5.9482 5.29777   1
   0  -4  -1 -1.3888 4.98182   1
   0   4  -1 0.44222 4.84807   1
   0   4   1 7.96833 5.18454   1
  -1   4   1 491.494 17.2852   1
   1   4  -1 478.800 18.6683   1
   1  -4   1 493.852 18.2071   1
  -1  -4  -1 468.903 19.1146   1
  -1   4  -1 490.758 17.2496   1
   1   4   1 493.311 19.2826   1
  -1  -4   1 502.921 19.9194   1
   1  -4  -1 481.634 18.3865   1
  -2  -4  -1 461.244 19.9410   1
   2  -4   1 451.134 16.8028   1
   2   4  -1 454.159 18.6779   1
  -2   4   1 442.117 15.5970   1
   2  -4  -1 443.688 16.6835   1
  -2  -4   1 458.323 19.1836   1
   2   4   1 444.363 18.5730   1
  -2   4  -1 449.060 15.4705   1
   3  -4   1 690.622 21.1419   1
   3   4  -1 679.990 24.7365   1
  -3   4   1 684.509 19.8161   1
  -3  -4  -1 673.190 25.1650   1
  -3  -4   1 669.689 25.0420   1
  -3   4  -1 660.117 19.3044   1
  -3   4  -1 696.894 19.5221   1
   3   4   1 682.407 24.8449   1
   3  -4  -1 698.039 21.2536   1
  -4   4   1 302.495 7.42409   2
   4  -4   1 307.807 12.1247   1
  -4  -4  -1 306.227 17.1826   1
   4   4  -1 318.348 16.5638   1
  -4   4   1 316.407 10.3315   1
   4  -4  -1 299.839 12.1658   1
  -4  -4   1 300.028 16.7718   1
   4   4   1 315.912 16.3856   1
  -4   4  -1 311.016 9.32142   1
  -4   4  -1 306.277 9.24053   1
   5  -4   1 97.4100 6.95926   1
  -5   4   1 103.534 2.86729   2
  -5  -4  -1 86.3415 10.7032   1
   5   4  -1 127.203 12.3705   1
   5  -4  -1 105.965 7.17361   1
  -5  -4   1 96.5423 11.8704   1
  -5   4  -1 102.150 2.77542   2
   5   4   1 129.408 12.1154   1
  -6  -4  -1 108.355 12.3001   1
  -6   4   1 98.0058 2.60176   2
   6   4  -1 106.016 12.1847   1
   6  -4   1 104.019 5.90977   1
  -6   4  -1 97.2147 2.40715   2
   6   4   1 71.8186 9.99839   1
   6  -4  -1 106.754 6.56155   1
  -6  -4   1 95.0949 11.8892   1
  -6   4  -1 94.7775 2.40503   2
   7  -4   1 354.212 10.2012   1
   7   4  -1 355.002 18.9681   1
  -7   4   1 333.001 7.94555   2
  -7  -4  -1 330.626 18.5566   1
  -7  -4   1 369.401 19.1783   1
   7  -4  -1 336.188 11.1527   1
   7   4   1 340.132 18.8381   1
  -8  -4  -1 21.6978 7.69270   1
   8   4  -1 19.8878 7.85407   1
   8   4   1 22.6249 7.68649   1
   8  -4  -1 17.2926 2.79243   1
  -8  -4   1 13.6255 7.41613   1
  -9  -4  -1 35.1788 8.80166   1
   9   4  -1 34.4173 9.05427   1
  -9  -4   1 34.7645 8.51914   1
   9   4   1 27.2560 8.48614   1
   9  -4  -1 40.2399 3.90146   1
 -10  -4  -1 548.910 25.7057   1
  10   4  -1 595.750 26.8384   1
 -10  -4   1 550.690 25.4920   1
  10  -4  -1 566.061 15.6333   1
  10   4   1 546.355 25.9055   1
 -11  -4  -1 398.132 22.1145   1
  11   4  -1 357.388 22.0306   1
 -11  -4   1 412.452 22.2495   1
  11   4   1 361.507 22.0730   1
  11  -4  -1 412.861 12.2441   1
  12   4  -1 104.644 13.6338   1
 -12  -4  -1 87.0718 12.6980   1
  12   4   1 104.460 13.7345   1
  12  -4  -1 122.844 6.59696   1
  12  -4  -1 115.265 6.38497   1
 -12  -4   1 119.483 14.3989   1
  13   4  -1 383.241 23.5508   1
  13  -4   1 373.112 10.9152   1
 -13  -4  -1 397.279 23.1359   1
  13  -4   1 383.404 10.8832   1
  13  -4  -1 406.133 13.2786   1
  13   4   1 373.105 23.7188   1
  13  -4  -1 406.863 13.0248   1
 -13  -4   1 383.822 23.7560   1
  14  -4   1 261.364 9.24124   1
 -14  -4  -1 308.689 22.0514   1
  14  -4   1 265.728 9.14411   1
  14   4  -1 279.893 21.3032   1
 -14  -4   1 282.304 20.3315   1
  14  -4  -1 281.217 11.2373   1
  14  -4  -1 286.156 10.8253   1
  14   4   1 268.537 21.3576   1
 -15  -4  -1 89.6791 13.9359   1
  15   4  -1 133.140 17.1636   1
  15  -4   1 117.054 6.57375   1
  15  -4   1 121.403 6.58871   1
 -15  -4   1 92.3413 13.3506   1
  15  -4  -1 111.287 8.00455   1
  15   4   1 133.287 17.3375   1
  15  -4  -1 129.171 7.81134   1
 -16  -4  -1 165.264 17.9456   1
  16  -4   1 163.899 8.11142   1
  16   4  -1 118.691 16.2800   1
  16  -4   1 164.973 7.98356   1
  16  -4  -1 161.101 9.02524   1
  16  -4  -1 152.547 9.27077   1
  16   4   1 136.772 17.7311   1
 -17  -4  -1 26.5549 9.55611   1
  17   4  -1 43.9317 12.2271   1
  17  -4   1 46.6442 5.97881   1
  17  -4   1 52.0119 6.09533   1
  17   4  -1 41.9397 3.49529   2
  17   4   1 48.8899 11.8428   1
  17  -4  -1 49.6210 6.01898   1
  17  -4  -1 52.4928 6.85163   1
  18   4  -1 12.8000 2.83333   2
  18   4  -1 9.54329 10.3349   1
  18  -4   1 15.1376 4.08466   1
  18  -4   1 7.11207 3.71833   1
 -18  -4  -1 9.96350 8.36902   1
  18  -4  -1 7.35862 4.02423   1
  18   4   1 28.2946 10.6405   1
  18  -4  -1 5.65312 4.45520   1
  19  -4   1 1.36534 3.42132   1
  19   4  -1 1.34125 9.18905   1
  19  -4   1 0.31436 3.64881   1
  19  -4  -1 -0.5270 3.85386   1
  19   4   1 2.02827 8.96868   1
  19  -4  -1 -1.0539 4.35298   1
  20   4  -1 -2.0887 10.6978   1
  20  -4   1 6.59603 4.16394   1
  20  -4   1 6.43505 3.73822   1
  20  -4  -1 9.13689 4.51378   1
  20  -4  -1 12.3995 4.76595   1
  20   4   1 13.4235 9.63144   1
  21   4  -1 58.6234 14.7945   1
  21  -4   1 42.4290 5.73056   1
  21   4   1 51.8612 13.9022   1
  21  -4  -1 31.7061 6.14968   1
  21  -4  -1 40.7990 6.30572   1
  22  -4   1 15.7132 4.59434   1
  22   4  -1 27.9879 11.7582   1
  22  -4   1 7.17063 4.11080   1
  22  -4  -1 9.06560 4.74533   1
  22   4   1 28.0456 12.0409   1
  22  -4  -1 9.97957 4.98201   1
  23  -4   1 64.1185 7.82026   1
  23   4  -1 79.6464 15.9549   1
  23  -4   1 50.0193 6.26150   1
  23   4   1 68.9160 16.6666   1
  23  -4  -1 64.7431 8.08008   1
  23  -4  -1 58.7296 7.29294   1
  24  -4   1 14.4843 4.60474   1
  24   4  -1 7.54511 12.2705   1
  24  -4  -1 7.31703 4.93451   1
  24   4   1 37.1292 14.5892   1
  25   4  -1 42.3057 16.3836   1
  25  -4   1 46.1217 5.91634   1
  25   4   1 37.4495 17.0080   1
  25  -4  -1 27.5408 6.22048   1
  26  -4  -1 8.91596 5.88680   1
   0   5   1 5.49709 4.69353   1
   0  -5  -1 -0.3346 5.83874   1
   0   5  -1 0.40806 4.85008   1
   0  -5   1 1.33032 5.65078   1
   1  -5   1 383.016 16.7621   1
   1   5  -1 339.328 16.6509   1
  -1  -5  -1 336.991 17.6916   1
  -1   5   1 343.765 15.0880   1
   1   5   1 340.369 16.2980   1
  -1   5  -1 360.065 15.3018   1
  -1  -5   1 354.985 17.8013   1
   1  -5  -1 357.320 16.7665   1
   2   5  -1 420.828 18.8474   1
  -2   5   1 418.596 16.1106   1
  -2  -5  -1 407.705 19.9848   1
   2  -5   1 399.308 17.3970   1
   2  -5  -1 417.109 17.4413   1
  -2  -5   1 445.592 20.3691   1
   2   5   1 428.094 19.5728   1
  -2   5  -1 426.296 15.9267   1
  -3   5   1 893.431 25.8665   1
   3  -5   1 899.902 27.4519   1
  -3  -5  -1 887.003 31.8876   1
   3   5  -1 907.649 30.9973   1
   3   5   1 880.021 30.6526   1
  -3   5  -1 888.240 25.4714   1
   3  -5  -1 905.684 27.9961   1
  -3   5  -1 861.033 25.2957   1
  -3  -5   1 900.065 31.4214   1
   4   5  -1 89.9857 11.1366   1
  -4   5   1 91.3012 6.50760   1
  -4  -5  -1 102.395 11.8669   1
   4  -5   1 105.180 8.49622   1
   4   5   1 83.6179 11.0159   1
  -4   5  -1 91.6405 6.02299   1
  -4  -5   1 72.8293 9.97825   1
  -4   5  -1 90.8851 5.99009   1
   4  -5  -1 115.942 8.90031   1
  -5   5   1 511.935 15.3504   1
   5  -5   1 570.645 18.5676   1
   5   5  -1 588.956 25.1982   1
  -5  -5  -1 576.500 24.7427   1
  -5   5   1 544.176 15.5094   1
   5  -5  -1 609.705 19.3427   1
   5   5   1 563.927 24.1061   1
  -5  -5   1 543.596 24.2799   1
  -5   5  -1 546.147 13.0566   2
   6   5  -1 78.3591 10.7172   1
   6  -5   1 86.0624 7.18461   1
  -6   5   1 99.6098 2.72190   2
  -6  -5  -1 70.5897 10.2857   1
   6   5   1 84.9528 10.8973   1
  -6  -5   1 97.7424 12.0819   1
   6  -5  -1 92.9936 7.46211   1
  -6   5  -1 101.211 2.63704   2
  -7   5   1 309.922 7.36241   2
   7   5  -1 330.625 19.0942   1
   7  -5   1 312.558 11.3998   1
  -7  -5  -1 326.519 19.1743   1
   7   5   1 314.312 18.7402   1
  -7  -5   1 300.105 18.8292   1
   7  -5  -1 327.072 12.0998   1
  -7   5  -1 319.209 7.21114   2
  -7   5  -1 288.434 7.20547   2
  -8  -5  -1 10.0506 7.92565   1
   8   5  -1 16.9211 7.82372   1
   8   5   1 7.78953 7.27102   1
  -8  -5   1 9.92427 7.51949   1
   8  -5  -1 6.18613 3.28844   1
  -9  -5  -1 -10.011 6.57311   1
   9   5  -1 1.08003 7.42472   1
   9  -5  -1 -2.3627 2.65689   1
  -9  -5   1 2.66126 7.52712   1
   9   5   1 -7.4482 6.65984   1
  10   5  -1 17.1995 8.82953   1
 -10  -5  -1 12.8185 8.54542   1
  10   5   1 6.48778 8.64964   1
  10  -5  -1 10.7065 2.97086   1
 -10  -5   1 18.1184 8.83140   1
  11   5  -1 611.680 29.8466   1
 -11  -5  -1 611.453 29.1016   1
  11  -5  -1 577.945 16.2801   1
  11   5   1 619.559 29.7179   1
 -11  -5   1 568.916 28.3629   1
  12   5  -1 23.5886 10.5066   1
 -12  -5  -1 26.5993 9.72305   1
  12  -5  -1 31.2017 3.70005   1
  12   5   1 19.4007 10.1863   1
 -12  -5   1 27.7817 9.92494   1
 -13  -5  -1 231.837 19.7670   1
  13   5  -1 245.273 21.0794   1
  13   5   1 260.955 20.9258   1
  13  -5  -1 256.127 7.92239   1
  13  -5  -1 244.802 7.73425   1
 -13  -5   1 229.781 19.6151   1
  14   5  -1 1.69047 9.37207   1
 -14  -5  -1 -0.5486 8.91076   1
  14   5   1 5.78818 10.5175   1
 -14  -5   1 12.8936 8.87007   1
 -15  -5  -1 39.9764 11.5736   1
  15   5  -1 44.9513 12.6752   1
 -15  -5   1 29.8844 11.4279   1
  15   5   1 33.3598 11.7405   1
  16   5  -1 21.1061 11.2362   1
 -16  -5  -1 23.9752 10.8935   1
  16   5   1 46.3033 13.0449   1
 -16  -5   1 17.1481 9.29164   1
  17   5  -1 100.553 16.5280   1
 -17  -5  -1 76.4740 13.7374   1
  17   5  -1 77.1654 4.63475   2
  17   5   1 68.5118 13.8923   1
 -18  -5  -1 13.6031 10.6022   1
  18   5  -1 15.7610 11.8962   1
  18   5   1 8.76899 10.2127   1
 -19  -5  -1 4.79898 9.40909   1
  19   5  -1 -12.647 10.9126   1
  20   5  -1 36.0229 14.3579   1
  20   5   1 29.7878 12.4587   1
  21   5  -1 33.7462 13.4449   1
  21   5   1 28.5996 11.6479   1
  22   5  -1 19.8803 11.5771   1
  22   5   1 10.7050 11.7760   1
  23   5  -1 4.96957 12.3900   1
  23   5   1 23.9686 14.6691   1
  24   5  -1 32.7538 16.7738   1
  24   5   1 -7.4204 13.5978   1
   0  -6   1 -1.9997 5.85925   1
   0  -6  -1 -0.0463 6.18635   1
   0   6  -1 -3.7421 4.78510   1
   0   6   1 3.82143 5.13863   1
   1  -6   1 28.7138 7.08374   1
  -1  -6  -1 17.8774 6.83267   1
   1   6  -1 21.1279 6.60866   1
  -1   6   1 18.0127 5.76899   1
   1   6   1 16.0749 6.51699   1
  -1   6  -1 30.9500 6.10599   1
   1  -6  -1 18.1664 6.52171   1
  -1  -6   1 21.7923 7.04358   1
  -2   6   1 329.244 15.0291   1
  -2  -6  -1 353.706 19.7228   1
   2   6  -1 353.287 18.3023   1
   2  -6   1 317.658 16.2715   1
  -2  -6   1 326.452 18.3585   1
   2   6   1 356.976 18.5429   1
   2  -6  -1 317.677 16.6898   1
  -2   6  -1 328.513 14.9007   1
  -3   6   1 18.6675 4.52180   1
   3   6  -1 25.4111 7.22776   1
  -3  -6  -1 19.2829 7.73554   1
   3  -6   1 20.1769 5.88207   1
  -3   6  -1 18.0974 4.53773   1
   3   6   1 24.6306 7.15776   1
   3  -6  -1 25.9575 6.58168   1
  -3   6  -1 21.7992 4.81803   1
  -3  -6   1 16.2112 7.48497   1
  -4  -6  -1 805.238 31.6396   1
  -4   6   1 809.892 24.1831   1
   4  -6   1 808.962 26.7555   1
   4   6  -1 804.132 30.9288   1
  -4  -6   1 821.717 31.8476   1
  -4   6  -1 796.935 23.5309   1
   4  -6  -1 827.842 27.2765   1
   4   6   1 842.144 31.2450   1
  -4   6  -1 800.270 23.5531   1
  -5   6   1 179.357 4.66815   2
  -5  -6  -1 145.579 14.7133   1
  -5   6   1 180.406 8.02732   1
  -5   6   1 158.601 8.07529   1
   5  -6   1 159.724 11.1207   1
   5   6  -1 176.440 15.0268   1
  -5   6  -1 167.962 4.62877   2
  -5   6  -1 171.693 7.00588   1
  -5   6  -1 171.053 6.99284   1
   5  -6  -1 182.558 11.4353   1
   5   6   1 188.582 16.2132   1
  -5  -6   1 144.875 14.9275   1
  -6  -6  -1 79.4744 12.0791   1
   6   6  -1 78.9753 11.5323   1
  -6   6   1 88.7516 2.83611   2
   6  -6   1 88.5538 8.65139   1
   6  -6  -1 105.499 9.26916   1
  -6   6  -1 86.3170 2.77917   2
   6   6   1 101.720 12.9725   1
  -6  -6   1 76.0471 11.4761   1
  -7   6   1 3.00828 0.93131   2
   7   6  -1 -0.2795 8.44308   1
   7  -6   1 2.81063 4.28510   1
  -7  -6  -1 1.61082 8.49823   1
   7  -6  -1 -1.1654 4.11964   1
   7   6   1 -11.926 6.67253   1
  -7   6  -1 0.54541 0.83254   2
  -7  -6   1 -3.4560 7.34436   1
  -7   6  -1 1.07114 0.80295   2
   8   6  -1 258.382 19.4259   1
  -8   6   1 237.719 5.83486   2
  -8  -6  -1 229.613 18.9288   1
   8  -6   1 247.826 10.9765   1
   8   6   1 236.343 20.1286   1
  -8  -6   1 251.816 19.3161   1
   8  -6  -1 246.796 11.7024   1
  -9  -6  -1 93.2935 13.7780   1
   9   6  -1 96.6102 13.6809   1
   9  -6   1 105.660 6.78901   1
  -9  -6   1 72.4412 12.7978   1
   9   6   1 111.333 14.1329   1
   9  -6  -1 106.888 7.75793   1
  10   6  -1 89.9556 14.0673   1
 -10  -6  -1 81.4931 13.9586   1
  10   6   1 54.2711 11.6910   1
 -10  -6   1 86.2009 13.0726   1
  10  -6  -1 86.9546 6.78533   1
 -11  -6  -1 173.200 18.6531   1
  11   6  -1 183.306 19.1785   1
  11  -6  -1 177.234 7.91668   1
 -11  -6   1 172.016 18.2312   1
  11   6   1 173.040 17.9101   1
  12   6  -1 47.0846 11.8352   1
 -12  -6  -1 40.4095 11.9889   1
 -12  -6   1 56.7903 12.2580   1
  12  -6  -1 62.9449 4.18202   1
  12   6   1 63.6064 12.3660   1
  13   6  -1 17.1119 10.5247   1
 -13  -6  -1 1.94071 8.67801   1
 -13  -6   1 15.9100 9.74689   1
  13   6   1 9.23081 9.09346   1
  14   6  -1 100.267 15.7106   1
 -14  -6  -1 110.989 15.9488   1
  14   6   1 110.728 15.9602   1
 -14  -6   1 101.706 14.7238   1
 -15  -6  -1 33.1632 11.1358   1
  15   6  -1 48.6909 13.0005   1
  15   6   1 56.6501 13.2886   1
 -15  -6   1 41.9889 12.1743   1
 -16  -6  -1 14.5889 9.65250   1
  16   6  -1 15.9248 11.2883   1
 -16  -6   1 10.4530 10.5928   1
  16   6   1 10.6713 10.1434   1
  17   6  -1 -2.0881 10.0253   1
 -17  -6  -1 11.6644 8.92148   1
  17   6  -1 1.64728 2.69010   2
  17   6   1 -2.6190 10.0781   1
 -17  -6   1 -5.5656 8.24867   1
  18   6  -1 4.33449 9.90228   1
 -18  -6  -1 4.55256 9.04424   1
  18   6   1 8.15921 10.1894   1
 -19  -6  -1 46.9150 11.9469   1
  19   6  -1 62.1385 15.0428   1
  19   6   1 51.8903 14.4301   1
  20   6  -1 40.7556 14.0690   1
  20   6   1 55.7861 16.2412   1
  21   6  -1 -6.7056 11.3548   1
  21   6   1 14.6100 14.6381   1
  22   6  -1 8.24516 13.0153   1
  22   6   1 40.1528 18.2332   1
  23   6  -1 -15.449 13.2252   1
  23   6   1 1.41771 16.1510   1
  24   6  -1 -32.075 16.5220   1
  24   6   1 -6.2675 30.0070   1
   0   7   1 -2.4627 4.76185   1
   0   7  -1 -1.7649 5.49455   1
   0  -7  -1 -0.7859 7.04257   1
   0  -7   1 11.0505 7.37439   1
   1  -7   1 218.328 15.8047   1
  -1   7   1 190.697 13.2308   1
  -1  -7  -1 180.756 16.4735   1
   1   7  -1 206.142 15.2189   1
   1   7   1 224.522 15.5662   1
   1  -7  -1 187.904 15.5369   1
  -1  -7   1 189.408 15.5062   1
  -1   7  -1 201.058 13.4117   1
  -2   7   1 141.371 10.9827   1
   2  -7   1 133.706 13.2433   1
  -2  -7  -1 166.824 16.4853   1
   2   7  -1 158.092 13.3779   1
  -2  -7   1 145.171 16.1594   1
   2  -7  -1 168.819 14.3215   1
   2   7   1 152.894 14.3091   1
  -2   7  -1 143.253 10.8741   1
  -2   7  -1 130.517 11.4901   1
   3   7  -1 192.399 14.9753   1
  -3  -7  -1 157.827 15.3383   1
  -3   7   1 170.837 11.1118   1
   3  -7   1 159.244 13.2681   1
  -3  -7   1 180.308 17.5441   1
   3  -7  -1 174.818 14.0274   1
  -3   7  -1 163.541 11.0159   1
   3   7   1 156.200 14.3166   1
  -3   7  -1 153.705 11.1465   1
  -4  -7  -1 214.563 17.5602   1
  -4   7   1 182.442 10.7019   1
   4   7  -1 204.007 17.3102   1
   4  -7   1 200.281 14.1981   1
  -4   7  -1 204.071 10.6604   1
   4  -7  -1 192.833 13.8422   1
   4   7   1 169.635 15.4708   1
  -4   7  -1 186.367 10.5021   1
  -4  -7   1 184.209 16.9933   1
  -5   7   1 99.5731 7.62978   1
   5   7  -1 78.8077 11.7950   1
  -5   7   1 96.1690 7.29149   1
   5  -7   1 87.3022 10.6259   1
  -5   7   1 99.8970 3.36781   2
  -5  -7  -1 91.5186 13.1898   1
  -5   7  -1 93.6461 6.48124   1
  -5   7  -1 88.2267 6.52573   1
  -5   7  -1 99.0337 3.40007   2
   5  -7  -1 93.4978 11.1498   1
   5   7   1 84.9045 11.9092   1
  -5  -7   1 76.4795 12.6092   1
  -6   7   1 2.80128 1.81672   1
   6  -7   1 -2.5469 5.15065   1
  -6   7   1 3.57722 1.30450   2
  -6   7   1 1.37039 1.80508   1
  -6  -7  -1 10.1976 8.84155   1
   6   7  -1 -3.0716 7.41064   1
   6   7   1 -4.2748 8.20257   1
   6  -7  -1 7.44327 5.72552   1
  -6  -7   1 -0.9602 8.33819   1
  -6   7  -1 3.20396 1.33047   2
   7   7  -1 63.7907 12.6821   1
   7  -7   1 91.1416 9.64224   1
  -7   7   1 80.6928 2.75659   2
  -7  -7  -1 67.6606 12.5330   1
  -7   7  -1 80.2132 2.66553   2
  -7   7  -1 70.9823 2.62946   2
  -7  -7   1 77.6994 13.3331   1
   7  -7  -1 76.5255 9.82288   1
   7   7   1 73.3132 13.1418   1
   8  -7   1 25.9372 5.63208   1
  -8   7   1 33.0266 1.76618   2
   8   7  -1 33.5958 10.9754   1
  -8  -7  -1 30.6551 10.4663   1
   8   7   1 49.7852 11.1532   1
  -8  -7   1 23.4237 9.85633   1
  -8   7  -1 33.9924 1.51891   2
   8  -7  -1 30.9948 6.32944   1
  -8   7  -1 35.8320 1.48048   2
   9   7  -1 3.50455 8.77628   1
  -9  -7  -1 22.0411 10.8515   1
   9  -7   1 14.2455 4.54705   1
   9   7   1 5.13038 8.78913   1
   9  -7  -1 12.4217 5.13198   1
  -9  -7   1 10.8672 9.61419   1
  10   7  -1 34.8888 11.9436   1
 -10  -7  -1 16.9189 10.6212   1
  10  -7  -1 28.1149 5.18806   1
  10   7   1 44.0029 11.4415   1
 -10  -7   1 41.2209 11.8753   1
  11   7  -1 231.609 21.2481   1
 -11  -7  -1 210.718 20.7528   1
 -11  -7   1 223.477 21.0445   1
  11   7   1 277.131 22.0936   1
  11  -7  -1 225.540 10.1403   1
 -12  -7  -1 147.394 18.3301   1
  12   7  -1 157.925 18.9912   1
  12  -7  -1 159.451 7.22784   1
  12   7   1 150.407 18.9639   1
 -12  -7   1 148.396 18.8983   1
  13   7  -1 363.629 26.5432   1
 -13  -7  -1 370.337 26.1976   1
  13   7   1 363.923 26.4814   1
 -13  -7   1 359.079 25.6674   1
 -14  -7  -1 14.6695 10.8569   1
  14   7  -1 -11.510 8.78346   1
  14   7   1 -2.5120 10.7308   1
 -14  -7   1 3.87377 9.39931   1
 -15  -7  -1 10.0903 11.1150   1
  15   7  -1 33.3338 13.4111   1
 -15  -7   1 22.2264 10.7896   1
  15   7   1 12.9976 10.6938   1
  16   7  -1 50.2212 14.0978   1
 -16  -7  -1 49.6906 12.8972   1
  16   7   1 69.7682 14.9010   1
 -16  -7   1 62.3324 13.8890   1
 -17  -7  -1 -0.5403 9.15892   1
  17   7  -1 -3.8782 10.4304   1
  17   7  -1 3.96640 3.12923   2
 -17  -7   1 12.2652 9.86286   1
  17   7   1 -0.0464 9.98821   1
 -18  -7  -1 12.8392 10.0928   1
  18   7  -1 7.37716 11.4252   1
  18   7   1 0.28792 11.0588   1
  19   7  -1 8.39428 12.7241   1
 -19  -7  -1 24.5869 12.3414   1
  19   7   1 16.3689 13.4808   1
  20   7  -1 -10.954 12.3821   1
 -20  -7  -1 -0.3303 10.8768   1
  20   7   1 -4.3376 14.0775   1
  21   7  -1 -8.1782 12.9186   1
  21   7   1 -13.055 13.1026   1
  22   7  -1 -20.187 13.4020   1
  22   7   1 4.98745 14.2331   1
  23   7  -1 5.37213 16.1086   1
  23   7   1 -4.8168 16.0081   1
   0   8   1 -4.8863 6.05450   1
   0  -8   1 0.18708 6.90436   1
   0   8  -1 2.48990 6.03292   1
   0  -8  -1 0.71450 6.93327   1
   1   8  -1 144.326 14.0414   1
  -1  -8  -1 107.242 14.2523   1
  -1   8   1 146.327 13.4637   1
   1  -8   1 130.214 15.0224   1
   1   8   1 181.035 14.9971   1
  -1   8  -1 150.683 12.9433   1
   1  -8  -1 155.305 15.7405   1
  -1  -8   1 171.630 17.3359   1
  -1   8  -1 153.217 12.7685   1
  -2   8   1 8.72868 5.96538   1
  -2  -8  -1 7.35549 7.91398   1
   2  -8   1 1.83555 7.31124   1
   2   8  -1 24.1474 8.26188   1
  -2   8  -1 19.8052 6.58130   1
   2   8   1 20.6080 7.88115   1
   2  -8  -1 15.1215 7.91664   1
  -2   8  -1 5.62109 5.67313   1
  -2  -8   1 8.38716 8.41947   1
   3   8  -1 30.1363 9.24604   1
  -3   8   1 27.2742 6.21086   1
   3  -8   1 27.3783 8.20771   1
  -3  -8  -1 31.0869 9.97781   1
  -3   8  -1 20.8672 6.17012   1
  -3  -8   1 17.6191 9.32027   1
   3   8   1 16.8638 8.56746   1
   3  -8  -1 29.2018 8.21569   1
  -3   8  -1 18.8891 5.62252   1
   4   8  -1 8.65952 8.90597   1
  -4   8   1 -0.1225 4.14446   1
  -4   8   1 2.99746 4.90264   1
   4  -8   1 -1.6251 6.58020   1
  -4  -8  -1 -6.2908 7.35221   1
  -4   8  -1 11.8479 4.91007   1
   4   8   1 18.1816 9.03749   1
  -4  -8   1 -3.6315 8.03059   1
   4  -8  -1 1.38129 6.42304   1
  -5  -8  -1 129.150 16.6006   1
   5   8  -1 88.7575 13.6034   1
  -5   8   1 91.6866 3.68820   2
   5  -8   1 93.2385 11.8101   1
  -5   8   1 101.647 7.90663   1
  -5   8   1 100.372 8.29333   1
   5  -8  -1 88.1738 11.6147   1
  -5   8  -1 92.9481 7.23588   1
  -5   8  -1 94.0668 3.67002   2
   5   8   1 90.1141 12.6056   1
  -5  -8   1 87.7758 13.9786   1
  -5   8  -1 80.6321 6.98722   1
  -6   8   1 107.804 5.29726   1
  -6   8   1 108.338 3.81595   2
   6   8  -1 101.804 14.0518   1
  -6   8   1 113.345 5.32975   1
   6  -8   1 120.477 11.7719   1
  -6  -8  -1 87.6771 14.4083   1
   6   8   1 105.490 14.1362   1
  -6   8  -1 109.900 3.69895   2
  -6  -8   1 119.822 15.4413   1
   6  -8  -1 115.466 12.2565   1
   7   8  -1 13.8126 9.65673   1
  -7   8   1 14.8764 1.50115   2
   7  -8   1 18.2138 6.57298   1
  -7  -8  -1 10.9968 9.98920   1
   7   8   1 13.4388 8.74065   1
   7  -8  -1 11.7102 6.36056   1
  -7   8  -1 14.2796 1.50207   2
  -7  -8   1 14.6725 10.2957   1
  -7   8  -1 16.3104 1.46360   2
  -8  -8  -1 33.9464 11.2952   1
   8   8  -1 13.8938 9.52774   1
  -8   8   1 19.1751 1.39131   2
  -8   8   1 18.7178 1.48175   2
   8  -8   1 12.1500 5.83199   1
  -8  -8   1 19.8003 12.0045   1
   8  -8  -1 18.6060 6.32973   1
  -8   8  -1 17.0735 1.65506   2
   8   8   1 36.6777 10.9825   1
  -8   8  -1 17.6575 1.63420   2
  -9   8   1 18.8298 1.38993   2
   9  -8   1 16.0477 5.55913   1
  -9  -8  -1 6.73628 10.4271   1
   9   8  -1 26.1739 10.9004   1
  -9   8   1 17.6208 1.38019   2
  -9  -8   1 12.5799 10.6704   1
   9  -8  -1 11.1997 5.72852   1
   9   8   1 8.90016 10.2228   1
 -10  -8  -1 95.5696 16.0358   1
  10   8  -1 86.8454 14.7811   1
 -10  -8   1 90.5844 15.4174   1
  10   8   1 90.3338 15.5861   1
  10  -8  -1 79.8505 9.22349   1
  11   8  -1 49.3991 12.9251   1
 -11  -8  -1 50.4637 13.5379   1
  11  -8  -1 35.2831 5.56164   1
 -11  -8   1 30.2301 12.6704   1
  11   8   1 51.6589 13.6177   1
 -12  -8  -1 27.2300 12.1501   1
  12   8  -1 26.2149 12.0367   1
  12  -8  -1 34.8029 4.59633   1
 -12  -8   1 33.3668 13.0349   1
  12   8   1 26.3784 12.1239   1
 -13  -8  -1 2.00294 10.7495   1
  13   8  -1 11.9737 11.0987   1
  13   8   1 6.86319 11.2047   1
 -13  -8   1 -5.3251 9.09111   1
 -14  -8  -1 28.7958 12.2482   1
  14   8  -1 29.1955 12.5718   1
  14   8   1 37.8918 13.2378   1
 -14  -8   1 17.8932 11.1630   1
 -15  -8  -1 8.84851 11.6909   1
  15   8  -1 40.1823 13.4843   1
 -15  -8   1 14.8017 11.6105   1
  15   8   1 24.8209 14.1267   1
  16   8  -1 34.6047 13.7490   1
 -16  -8  -1 16.8410 11.3287   1
  16   8  -1 31.0436 3.65941   2
 -16  -8   1 8.06830 12.1902   1
  16   8   1 65.4648 14.8920   1
  17   8  -1 28.0720 13.9133   1
 -17  -8  -1 -3.2783 9.51356   1
  17   8   1 -8.9455 11.4238   1
 -17  -8   1 -13.283 9.68948   1
 -18  -8  -1 59.7320 14.3498   1
  18   8  -1 36.7327 15.3195   1
  18   8   1 30.9281 16.5841   1
  19   8  -1 -2.2028 13.1179   1
 -19  -8  -1 5.91883 11.6473   1
  19   8   1 -7.0197 12.9852   1
  20   8  -1 61.4187 19.0144   1
  20   8   1 24.4316 14.6362   1
  21   8  -1 -3.8654 15.7721   1
  21   8   1 -5.1588 17.1436   1
  22   8  -1 -5.7054 18.0842   1
  22   8   1 -11.512 17.1176   1
   0   9  -1 -13.250 5.37162   1
   0   9   1 1.31714 6.43494   1
   0   9  -1 -3.6533 5.96750   1
   0  -9  -1 -13.692 7.41448   1
   0  -9   1 8.90391 8.92501   1
   1   9  -1 33.3090 9.03210   1
  -1   9   1 32.9399 8.14592   1
   1  -9   1 48.5859 10.9142   1
  -1  -9  -1 55.0941 12.2090   1
   1  -9  -1 35.7130 10.5355   1
  -1  -9   1 36.5535 9.97393   1
  -1   9  -1 41.5891 8.45379   1
  -1   9  -1 52.3971 8.85562   1
   2   9  -1 58.5929 10.8633   1
  -2  -9  -1 71.6838 12.6190   1
  -2   9   1 70.7049 9.32966   1
   2  -9   1 63.4237 10.8803   1
  -2  -9   1 52.6912 11.1042   1
   2   9   1 52.3716 10.5087   1
  -2   9  -1 92.1475 11.1832   1
  -2   9  -1 63.9642 3.66519   2
  -2   9  -1 50.2769 8.30532   1
   2  -9  -1 80.2573 12.0047   1
  -3   9   1 66.2276 8.91771   1
  -3   9   1 60.0116 8.36904   1
   3  -9   1 75.6376 11.2749   1
  -3  -9  -1 86.5474 14.2757   1
   3   9  -1 78.6865 12.3162   1
  -3   9  -1 75.1053 9.46256   1
  -3   9  -1 69.5325 8.79641   1
   3   9   1 61.1297 11.0962   1
   3  -9  -1 80.9760 11.5125   1
  -3  -9   1 87.0400 14.4301   1
  -3   9  -1 76.9623 3.89325   2
  -4  -9  -1 59.8695 13.3857   1
  -4   9   1 51.7998 6.90454   1
   4   9  -1 63.2898 11.5161   1
  -4   9   1 49.3073 7.21298   1
   4  -9   1 45.9190 9.51214   1
   4  -9  -1 50.1899 9.91586   1
  -4  -9   1 60.1116 12.4047   1
  -4   9  -1 59.4040 3.41949   2
  -4   9  -1 54.7932 6.91822   1
  -4   9  -1 50.9787 6.93498   1
  -5   9   1 31.4812 5.11003   1
  -5  -9  -1 14.8166 9.86777   1
   5  -9   1 16.6305 7.73446   1
   5   9  -1 19.8962 9.67768   1
  -5   9   1 33.8522 5.44528   1
  -5   9   1 26.0482 2.16507   2
   5   9   1 29.7012 10.7224   1
  -5   9  -1 31.2929 4.66328   1
   5  -9  -1 12.0018 7.35648   1
  -5   9  -1 24.3035 2.16960   2
  -5  -9   1 13.6435 9.72131   1
  -5   9  -1 20.0102 4.24523   1
   6   9  -1 42.6115 10.7498   1
  -6   9   1 27.8909 2.67323   2
  -6  -9  -1 15.7232 10.9378   1
   6  -9   1 25.5307 7.68976   1
   6   9   1 18.0937 9.17129   1
   6  -9  -1 27.0267 7.91277   1
  -6   9  -1 29.3246 2.59080   2
  -6  -9   1 33.8174 11.6061   1
  -6   9  -1 31.9846 2.68658   2
   7  -9   1 24.2908 7.31651   1
  -7   9   1 26.2415 2.40143   2
  -7  -9  -1 11.8421 10.7820   1
   7   9  -1 30.7356 11.7023   1
  -7   9   1 27.4302 2.54496   2
  -7   9  -1 31.8385 2.33843   2
  -7   9  -1 30.5832 2.40508   2
   7   9   1 26.2300 10.1379   1
  -7  -9   1 5.49529 10.0797   1
   7  -9  -1 21.1603 7.48875   1
   8   9  -1 60.7663 13.8568   1
  -8   9   1 42.3999 2.29906   2
   8  -9   1 39.2181 7.42770   1
  -8   9   1 42.3127 2.41924   2
  -8  -9  -1 43.6184 13.0317   1
   8   9   1 53.0855 12.5903   1
  -8  -9   1 44.6442 12.8584   1
   8  -9  -1 47.1298 8.30593   1
  -8   9  -1 42.7899 2.18267   2
  -8   9  -1 45.1608 2.15346   2
  -9   9   1 10.4860 1.10257   2
  -9  -9  -1 19.6806 12.4466   1
   9   9  -1 -0.5581 9.65402   1
   9  -9   1 7.69323 5.65783   1
  -9   9   1 11.9923 1.11363   2
  -9  -9   1 -12.994 9.16693   1
   9  -9  -1 13.7533 6.37395   1
   9   9   1 -4.4486 10.2246   1
 -10  -9  -1 51.0748 13.2578   1
  10   9  -1 96.0374 16.0507   1
  10  -9  -1 64.2859 8.00895   1
  10   9   1 41.4384 12.6264   1
 -10  -9   1 67.0843 14.7905   1
 -11  -9  -1 52.5935 14.0973   1
  11   9  -1 80.3194 16.3804   1
  11   9   1 52.3441 14.3385   1
  11  -9  -1 47.0062 6.73736   1
 -11  -9   1 43.6338 13.5515   1
 -12  -9  -1 29.3344 12.9301   1
  12   9  -1 32.8318 12.6385   1
 -12  -9   1 28.7650 12.2149   1
  12   9   1 32.5856 12.7028   1
  13   9  -1 39.6541 12.9588   1
 -13  -9  -1 50.1380 14.9317   1
  13   9   1 31.2051 13.5162   1
 -13  -9   1 30.9011 11.6144   1
  14   9  -1 100.794 5.75824   2
  14   9  -1 105.620 18.4578   1
 -14  -9  -1 75.5992 16.2425   1
 -14  -9   1 89.1150 17.8431   1
  14   9   1 109.544 17.7065   1
  15   9  -1 23.5883 3.88970   2
 -15  -9  -1 32.7861 13.4260   1
  15   9  -1 17.6798 13.2920   1
  15   9   1 42.5784 15.1756   1
 -15  -9   1 41.0093 13.3542   1
 -16  -9  -1 46.7532 13.1297   1
  16   9  -1 17.8843 14.5932   1
  16   9  -1 28.7508 3.78331   2
  16   9   1 23.9591 15.6597   1
 -16  -9   1 38.6951 13.5707   1
 -17  -9  -1 14.6874 12.2661   1
  17   9  -1 -31.474 13.3783   1
  17   9   1 -19.388 12.4092   1
  18   9  -1 27.6636 16.6108   1
 -18  -9  -1 38.2291 14.6801   1
  18   9   1 51.8124 17.1728   1
  19   9  -1 -9.0274 17.5292   1
 -19  -9  -1 -1.1972 14.1294   1
  19   9   1 9.29694 17.9386   1
  20   9  -1 21.4340 17.6079   1
  20   9   1 17.2985 18.1877   1
  21   9  -1 -7.4112 20.9291   1
  21   9   1 -21.130 20.2542   1
   0  10   1 1.92495 7.08972   1
   0 -10  -1 1.67700 9.00487   1
   0 -10   1 -2.7781 8.73223   1
   0  10  -1 1.81648 2.41371   2
   0  10  -1 1.21443 6.87137   1
   0  10  -1 1.07645 7.08884   1
   1  10  -1 38.6705 10.3371   1
  -1 -10  -1 40.0052 12.0391   1
   1 -10   1 28.8860 10.7759   1
   1  10  -1 36.2139 9.59101   1
  -1  10   1 40.2785 8.34120   1
  -1 -10   1 19.5545 10.7512   1
   1  10   1 43.4480 10.1370   1
  -1  10  -1 33.2818 2.93365   2
  -1  10  -1 46.5097 9.29847   1
   1 -10  -1 35.4270 10.7473   1
  -1  10  -1 38.5815 8.56466   1
  -2  10   1 139.639 13.2128   1
   2 -10   1 141.900 17.4277   1
  -2  10   1 137.986 13.9655   1
  -2 -10  -1 144.858 17.8851   1
   2  10  -1 151.828 16.7421   1
   2  10  -1 177.641 17.2976   1
   2  10   1 178.195 17.0126   1
  -2  10  -1 121.678 13.0661   1
   2 -10  -1 183.942 17.7088   1
  -2 -10   1 149.845 19.6908   1
  -2  10  -1 150.545 5.59691   2
  -2  10  -1 151.154 13.7274   1
  -3 -10  -1 11.0960 10.6982   1
   3 -10   1 12.1935 8.88453   1
   3  10  -1 21.7170 9.64565   1
  -3  10   1 14.3811 6.18984   1
  -3  10   1 24.5589 6.78411   1
  -3 -10   1 25.2699 10.7509   1
   3  10   1 23.8733 9.82128   1
  -3  10  -1 24.6230 2.47033   2
  -3  10  -1 15.5198 5.88716   1
  -3  10  -1 20.9009 6.45281   1
   3 -10  -1 18.6476 9.25489   1
  -4  10   1 46.8195 7.14856   1
   4  10  -1 46.2035 10.6151   1
  -4  10   1 39.4557 6.69468   1
   4 -10   1 37.8852 9.83906   1
  -4  10   1 43.5499 3.42491   2
  -4 -10  -1 54.7059 13.0063   1
   4  10   1 46.9478 11.1473   1
  -4  10  -1 51.6558 6.77659   1
  -4  10  -1 41.1678 3.48156   2
  -4  10  -1 37.2452 6.26078   1
  -4 -10   1 51.0669 13.9288   1
   4 -10  -1 45.4962 10.2103   1
  -5 -10  -1 10.3499 10.6046   1
  -5  10   1 17.9584 2.19335   2
   5 -10   1 20.1252 8.01249   1
  -5  10   1 21.8017 2.19705   2
  -5  10   1 24.3589 4.83719   1
   5  10  -1 35.8608 11.5750   1
  -5  10   1 22.7605 4.83711   1
  -5  10  -1 19.4419 4.06413   1
   5 -10  -1 20.1105 8.65692   1
  -5  10  -1 17.6888 3.95904   1
   5  10   1 23.1151 9.88432   1
  -5  10  -1 18.4084 2.18335   2
  -5 -10   1 23.5165 10.9423   1
  -6  10   1 3.42370 1.87931   2
   6  10  -1 -3.3402 9.21817   1
   6 -10   1 7.49441 6.83651   1
  -6  10   1 1.12454 1.72849   2
  -6 -10  -1 9.74906 10.3511   1
  -6 -10   1 -1.9288 10.0627   1
   6  10   1 7.54642 9.97381   1
   6 -10  -1 -3.1532 6.74625   1
  -6  10  -1 2.99660 1.77056   2
  -6  10  -1 3.67114 1.79001   2
   7  10  -1 28.8551 11.9982   1
  -7  10   1 31.4174 2.72983   2
   7 -10   1 22.7039 7.35862   1
  -7 -10  -1 32.4020 11.8510   1
  -7  10   1 33.5466 2.64397   2
  -7 -10   1 46.1701 13.1483   1
  -7  10  -1 29.5049 2.60077   2
  -7  10  -1 30.0983 2.54805   2
   7 -10  -1 29.4359 8.44136   1
   7  10   1 24.4013 11.8126   1
   8 -10   1 13.6082 6.60222   1
  -8 -10  -1 -5.3830 10.6627   1
   8  10  -1 4.91108 11.3272   1
  -8  10   1 13.6195 1.54867   2
  -8  10   1 11.7187 1.62430   2
   8 -10  -1 6.49547 6.54923   1
  -8  10  -1 13.0021 1.49669   2
  -8  10  -1 9.32950 1.38805   2
  -8 -10   1 15.5695 11.7866   1
   8  10   1 7.37555 11.1011   1
   9  10  -1 64.1459 14.8315   1
  -9  10   1 81.3326 2.74869   2
  -9 -10  -1 72.3939 16.0697   1
  -9  10   1 91.3630 2.73928   2
   9  10   1 90.1147 15.9827   1
   9 -10  -1 94.3609 11.7376   1
  -9 -10   1 61.2848 14.4007   1
  10  10  -1 22.7473 13.6882   1
 -10 -10  -1 28.8529 12.8438   1
  10  10   1 39.9882 13.1397   1
  10 -10  -1 32.8620 7.15069   1
  11  10  -1 4.72128 12.0625   1
 -11 -10  -1 -19.545 10.0445   1
 -11 -10   1 -10.917 11.2393   1
  11 -10  -1 7.44339 5.24782   1
  11  10   1 -15.131 10.4920   1
  12  10  -1 55.6463 5.02168   2
 -12 -10  -1 47.2174 14.3164   1
  12  10  -1 66.7594 16.2849   1
  12  10   1 56.9169 16.2653   1
 -12 -10   1 57.6876 15.1858   1
 -13 -10  -1 22.7742 13.7615   1
  13  10  -1 41.2238 14.6003   1
  13  10  -1 40.0583 4.29686   2
 -13 -10   1 35.0342 14.4458   1
  13  10   1 50.1887 14.8257   1
  14  10  -1 45.2648 4.25313   2
  14  10  -1 65.8495 16.5873   1
 -14 -10  -1 39.3551 14.3839   1
  14  10   1 47.2238 15.7127   1
 -14 -10   1 51.1150 14.7070   1
  15  10  -1 -6.4160 13.2159   1
 -15 -10  -1 -10.863 11.5790   1
  15  10  -1 2.05838 3.23384   2
 -15 -10   1 -11.470 11.8685   1
  15  10   1 -34.372 12.6143   1
 -16 -10  -1 5.78785 12.9930   1
  16  10  -1 -0.6338 15.2827   1
 -16 -10   1 18.4315 13.7143   1
  16  10   1 -7.3428 14.1354   1
  17  10  -1 12.8749 20.0434   1
 -17 -10  -1 15.3381 14.5864   1
  17  10   1 35.3320 20.3424   1
  18  10  -1 -5.5560 19.0917   1
 -18 -10  -1 -0.0628 15.8730   1
  18  10   1 -4.1950 17.8232   1
  19  10  -1 31.2649 21.7768   1
  19  10   1 31.8199 20.5529   1
   0 -11   1 -1.5185 9.51652   1
   0  11  -1 1.62263 2.52510   2
   0  11   1 12.3735 8.41988   1
   0  11  -1 -0.2344 7.76529   1
   0 -11  -1 -14.248 8.40391   1
   0  11  -1 -16.145 6.44512   1
   0  11   1 -3.6725 6.82100   1
   1  11  -1 42.8402 10.6416   1
  -1 -11  -1 37.1278 11.1354   1
   1  11  -1 36.1425 3.32618   2
   1 -11   1 51.3287 11.6420   1
   1  11  -1 35.5648 10.1583   1
  -1  11   1 27.4582 8.51385   1
  -1  11  -1 32.3298 3.09312   2
   1 -11  -1 32.8345 10.7813   1
  -1 -11   1 34.2791 11.5001   1
   1  11   1 32.9809 9.72913   1
  -1  11  -1 21.6268 8.35203   1
  -1  11  -1 27.1088 8.49150   1
   2 -11   1 29.9350 10.6395   1
  -2 -11  -1 48.6419 12.8195   1
   2  11  -1 41.9354 3.55734   2
  -2  11   1 51.1146 8.94286   1
   2  11  -1 24.9703 9.76443   1
   2  11  -1 30.6027 10.0864   1
  -2  11   1 33.5317 7.81608   1
  -2  11  -1 40.3895 3.73758   2
   2  11   1 43.3786 10.5665   1
   2 -11  -1 53.2213 12.2006   1
  -2  11  -1 29.8835 8.04345   1
  -2  11  -1 46.5942 8.39819   1
  -2 -11   1 51.8290 13.0565   1
   3  11  -1 -1.3660 8.75733   1
   3 -11   1 -0.1552 8.09627   1
  -3  11   1 3.83943 2.33948   2
  -3  11   1 2.49498 5.30579   1
  -3  11   1 1.70728 2.27883   2
   3  11  -1 3.01102 7.99555   1
  -3  11   1 5.89425 6.05761   1
  -3 -11  -1 1.48228 9.50412   1
   3  11   1 4.49270 8.77870   1
  -3  11  -1 4.30630 2.32915   2
  -3  11  -1 9.20575 5.54820   1
   3 -11  -1 0.06171 8.33196   1
  -3 -11   1 3.23601 9.98317   1
  -3  11  -1 -4.4212 5.14433   1
   4  11  -1 26.7072 10.6658   1
  -4  11   1 26.2357 6.07674   1
  -4  11   1 26.9726 2.58890   2
   4 -11   1 36.5398 10.1353   1
   4  11  -1 24.4777 10.4308   1
  -4  11   1 22.3619 5.87883   1
  -4 -11  -1 5.18789 9.89644   1
  -4  11   1 23.1047 2.59222   2
  -4  11  -1 24.0130 2.57243   2
   4 -11  -1 20.2965 9.09937   1
  -4 -11   1 26.1949 11.5679   1
   4  11   1 15.7980 10.1660   1
  -4  11  -1 33.6646 5.78231   1
  -4  11  -1 18.6505 5.59203   1
  -5  11   1 35.0863 2.78179   2
  -5  11   1 38.0959 3.39691   2
  -5  11   1 37.4314 4.85833   1
   5  11  -1 42.9266 3.79364   2
   5  11  -1 51.2860 11.7923   1
   5 -11   1 27.0379 9.10548   1
   5  11  -1 32.7717 11.5514   1
  -5 -11  -1 23.0735 11.1994   1
  -5  11   1 32.0015 4.97976   1
   5  11   1 27.0590 11.1870   1
   5 -11  -1 24.4343 9.44545   1
  -5  11  -1 38.0750 3.42081   2
  -5  11  -1 45.6186 3.22301   2
  -5 -11   1 23.7432 11.4825   1
  -6 -11  -1 41.6539 14.1956   1
   6  11  -1 50.3121 13.3666   1
   6 -11   1 33.4885 9.41641   1
   6  11  -1 47.9580 4.90896   2
  -6  11   1 53.9344 3.34374   2
  -6  11   1 50.5573 3.33586   2
  -6  11  -1 48.3194 3.29562   2
   6 -11  -1 48.2833 10.4540   1
   6  11   1 31.2221 12.0266   1
  -6  11  -1 47.3582 3.16042   2
  -6 -11   1 39.7627 14.1315   1
  -7 -11  -1 80.5933 15.8658   1
   7  11  -1 80.2187 5.59126   2
  -7  11   1 89.3266 3.69099   2
   7 -11   1 75.3404 11.1146   1
   7  11  -1 90.3599 16.2913   1
  -7  11   1 88.9556 3.67727   2
  -7  11  -1 93.8049 3.64350   2
  -7 -11   1 75.7745 15.4403   1
   7 -11  -1 73.2494 11.2545   1
  -7  11  -1 88.5938 3.60924   2
   7  11   1 85.2929 14.8160   1
   8  11  -1 17.1992 12.8632   1
  -8  11   1 18.2074 1.86535   2
  -8 -11  -1 7.72386 11.6868   1
  -8  11   1 17.7309 1.74239   2
   8  11  -1 16.8369 3.58148   2
  -8  11  -1 16.9968 1.65054   2
   8  11   1 13.1005 10.6959   1
   8 -11  -1 24.9992 8.27954   1
  -8  11  -1 16.5185 1.58100   2
  -8 -11   1 10.8234 11.8088   1
  -9  11   1 35.8247 1.95576   2
  -9 -11  -1 48.0207 14.7636   1
   9  11  -1 36.0465 3.79798   2
   9  11  -1 23.7931 14.2937   1
  -9  11   1 33.6928 1.84128   2
  -9 -11   1 48.6483 15.4735   1
   9  11   1 15.9945 12.2149   1
  10  11  -1 78.1980 5.36395   2
 -10 -11  -1 54.7950 14.7308   1
  10  11  -1 58.3283 15.2354   1
 -10 -11   1 50.5108 16.0188   1
  10  11   1 81.0371 16.4762   1
 -11 -11  -1 13.9410 11.8134   1
  11  11  -1 16.3083 14.3525   1
  11  11  -1 7.67881 3.51649   2
 -11 -11   1 0.36985 11.2388   1
  11  11   1 13.1921 12.6228   1
  12  11  -1 4.55376 3.16795   2
  12  11  -1 -1.0627 14.7976   1
 -12 -11  -1 9.23897 12.4423   1
 -12 -11   1 15.7323 12.6500   1
  12  11   1 5.62931 14.4717   1
  13  11  -1 -12.792 14.9933   1
 -13 -11  -1 11.7398 13.5861   1
 -13 -11   1 10.5078 13.8944   1
  13  11   1 -28.370 15.0218   1
 -14 -11  -1 0.24340 12.4543   1
 -14 -11   1 40.5828 14.8872   1
 -15 -11  -1 0.56094 14.3408   1
 -15 -11   1 22.7350 15.6651   1
 -16 -11  -1 5.13574 19.0446   1
 -17 -11  -1 12.4019 19.7200   1
   0  12   1 3.75073 8.93174   1
   0  12   1 1.64846 2.67872   2
   0  12  -1 -1.3788 8.25064   1
   0  12  -1 0.28025 2.76234   2
   1  12  -1 26.7510 10.2233   1
  -1  12   1 9.84810 8.26257   1
  -1  12   1 20.0608 2.98009   2
   1  12  -1 20.4187 3.28014   2
  -1  12  -1 27.3448 8.71671   1
  -1  12  -1 16.2721 2.98862   2
   1  12   1 22.7089 9.66815   1
  -2  12   1 24.9264 3.06397   2
  -2 -12  -1 51.6843 23.3463   1
  -2  12   1 23.5232 3.09535   2
   2  12  -1 22.8197 3.35279   2
   2  12  -1 23.3355 10.4909   1
  -2  12   1 25.2809 8.35289   1
  -2  12  -1 23.4801 7.91245   1
   2  12   1 5.58849 9.84139   1
  -2  12  -1 25.3602 2.91060   2
  -3  12   1 35.2659 7.60361   1
  -3  12   1 23.4009 2.91148   2
   3  12  -1 26.1344 3.47036   2
  -3  12   1 27.1795 2.94749   2
   3  12  -1 13.3840 10.8374   1
  -3 -12  -1 7.30123 11.8109   1
  -3  12  -1 25.4584 7.01861   1
  -3  12  -1 15.5010 8.68004   1
  -3  12  -1 27.4354 2.86769   2
   3  12   1 25.3796 10.5877   1
  -3 -12   1 27.8081 16.9381   1
  -4  12   1 70.2923 4.05457   2
   4  12  -1 44.8098 12.9591   1
  -4  12   1 57.5640 4.12151   2
  -4 -12  -1 49.6686 15.9166   1
  -4  12   1 55.1555 7.18804   1
  -4  12   1 52.7972 7.24503   1
  -4  12  -1 56.2990 6.41286   1
  -4  12  -1 51.5508 3.90905   2
   4  12   1 43.1202 11.6307   1
  -4  12  -1 63.4736 8.05002   1
  -4  12  -1 60.8607 4.10648   2
  -4 -12   1 29.5793 15.4586   1
  -5 -12  -1 17.8682 12.8697   1
   5  12  -1 8.80505 11.5557   1
  -5  12   1 3.97301 2.24223   2
  -5  12   1 7.98483 2.24207   2
   5  12  -1 5.45105 2.75417   2
  -5 -12   1 11.1010 12.7178   1
  -5  12  -1 6.12453 2.22347   2
  -5  12  -1 4.12116 2.15002   2
   6  12  -1 6.83519 2.92510   2
  -6  12   1 5.90517 2.08270   2
  -6 -12  -1 4.57681 11.8137   1
  -6  12   1 4.01166 2.03758   2
   6  12  -1 37.0699 12.6518   1
  -6  12  -1 4.09799 1.97441   2
  -6 -12   1 0.85353 10.4137   1
  -6  12  -1 5.77944 2.00452   2
   7  12  -1 17.7242 3.23352   2
  -7  12   1 14.6870 1.98909   2
  -7 -12  -1 3.81595 12.2189   1
  -7  12   1 18.0315 2.11668   2
  -7  12  -1 16.4996 2.08106   2
  -7 -12   1 33.8175 16.0822   1
  -7  12  -1 14.8413 1.92730   2
  -8 -12  -1 18.9539 13.3023   1
  -8  12   1 10.2827 1.63705   2
  -8  12   1 8.68982 1.61511   2
   8  12  -1 -0.6411 13.0223   1
   8  12  -1 9.57691 3.19178   2
  -8  12  -1 11.1183 1.47485   2
  -8 -12   1 -1.6040 10.6510   1
  -8  12  -1 11.4606 1.46963   2
  -9 -12  -1 -3.4634 12.3670   1
   9  12  -1 -1.0499 3.75627   2
  -9 -12   1 -11.010 12.7047   1
  10  12  -1 -23.691 15.3843   1
 -10 -12  -1 8.60691 15.3553   1
 -10 -12   1 19.8105 22.3657   1
  11  12  -1 -17.364 16.7455   1
   0  13  -1 -11.863 9.53043   1
   0  13   1 -3.0747 2.92049   2
   0  13   1 -15.161 9.08760   1
   0  13   1 2.51232 3.09023   2
   0  13  -1 3.93047 2.95308   2
  -1  13   1 -1.6561 2.85474   2
  -1  13   1 3.12545 2.97226   2
  -1  13   1 5.25511 9.15804   1
   1  13  -1 -5.3617 10.0307   1
   1  13  -1 0.45421 3.05439   2
  -1  13  -1 9.39058 8.60806   1
   1  13   1 4.57206 10.8363   1
   1  13   1 4.56225 3.03728   2
  -1  13  -1 8.65954 2.88256   2
   2  13  -1 30.0526 12.6960   1
  -2  13   1 11.6905 8.67249   1
  -2  13   1 19.0805 3.06432   2
   2  13  -1 22.6533 3.42241   2
  -2  13   1 20.7565 3.08130   2
   2  13   1 29.4340 12.8989   1
  -2  13  -1 24.5571 8.86527   1
   2  13   1 26.3522 3.54268   2
  -2  13  -1 22.8652 3.16630   2
  -2  13  -1 20.4654 3.02877   2
   3  13  -1 8.23239 12.5537   1
   3  13  -1 2.13981 3.09131   2
  -3  13   1 -2.2348 6.97278   1
  -3  13   1 13.8084 2.80916   2
  -3  13   1 10.8532 2.75179   2
  -3  13  -1 8.87143 2.72109   2
   3  13   1 4.73306 13.4974   1
   3  13   1 8.62129 3.14049   2
  -3  13  -1 4.78706 6.22699   1
  -3  13  -1 7.95166 2.68029   2
  -4  13   1 9.10335 2.55845   2
   4  13  -1 11.7043 3.12773   2
  -4  13   1 6.86591 2.48467   2
   4  13  -1 -1.2323 12.9987   1
   4  13   1 -4.1191 13.5109   1
  -4  13  -1 7.00313 2.40374   2
  -4  13  -1 9.41116 2.49135   2
   5  13  -1 -24.370 16.2273   1
  -5  13   1 3.74827 2.29925   2
  -5  13   1 4.15379 2.31526   2
  -5  13  -1 1.71723 2.23840   2
  -5  13  -1 1.66905 2.20041   2
   5  13   1 21.7321 17.2885   1
  -6  13   1 5.07204 2.13762   2
  -6  13   1 6.43213 2.18200   2
  -6  13  -1 5.24063 2.08550   2
  -6  13  -1 5.79435 2.15434   2
  -7  13   1 45.5123 3.14399   2
  -7  13   1 43.6421 3.08475   2
  -7  13  -1 44.1479 2.93906   2
  -7  13  -1 46.0275 2.98639   2
  -8  13   1 12.6997 1.56140   2
  -8  13   1 15.1999 1.55230   2
  -8  13  -1 14.7157 1.31719   2
  -8  13  -1 17.2738 1.68972   2
   1   0   2 0.19702 0.38136   2
   1   0  -2 0.25413 1.48185   1
   1   0  -2 0.62772 0.42991   2
   1   0   2 2.13537 1.41282   1
  -1   0   2 -0.7945 1.20021   1
   2   0  -2 2921.52 67.9347   1
  -2   0   2 2543.27 67.5712   1
   2   0   2 3153.57 67.8652   1
   3   0   2 -0.1780 2.39280   1
  -3   0  -2 -0.9683 1.48287   1
   3   0  -2 1.02048 2.84967   1
   4   0   2 3721.06 90.0226   1
   4   0  -2 3895.82 90.4893   1
  -5   0  -2 7.01311 3.01251   1
   5   0  -2 0.76816 0.88471   2
   5   0   2 -2.6146 2.98253   1
   6   0  -2 634.309 19.9051   1
   6   0   2 638.366 19.5707   1
   6   0  -2 637.049 14.9532   2
  -6   0  -2 657.137 19.4646   1
   7   0  -2 -0.5747 1.11398   2
   7   0   2 -1.6592 3.88016   1
   7   0  -2 -0.7099 3.60169   1
  -7   0  -2 -1.3011 3.54815   1
  -8   0  -2 837.196 24.7057   1
   8   0  -2 830.171 25.8654   1
   8   0  -2 805.904 19.1309   2
   8   0   2 810.706 25.3446   1
   9   0  -2 1.47699 1.36747   2
  -9   0  -2 -1.1607 4.64926   1
   9   0   2 -6.4853 4.67566   1
   9   0  -2 -0.8494 4.64570   1
  10   0   2 45.4143 6.79006   1
  10   0  -2 39.0947 2.32466   2
  10   0  -2 35.3678 6.74338   1
 -10   0  -2 31.4376 5.57743   1
  11   0   2 -3.6498 4.75450   1
 -11   0  -2 0.02780 4.26120   1
  11   0  -2 -0.7767 1.28112   2
  11   0  -2 -1.0328 5.02638   1
  12   0   2 122.883 10.8986   1
 -12   0  -2 128.825 9.58178   1
  12   0  -2 134.889 11.7414   1
  12   0  -2 129.823 4.01374   2
  13   0  -2 -0.7917 1.41474   2
  13   0   2 -7.9961 5.07753   1
  13   0  -2 -3.2295 5.65506   1
  14   0  -2 324.729 17.2731   1
  14   0   2 314.105 17.4246   1
  14   0  -2 321.765 8.27952   2
  15   0   2 2.17261 6.20513   1
  15   0  -2 2.84498 1.60132   2
  15   0  -2 2.51709 6.68807   1
  16   0  -2 18.8962 1.96814   2
  16   0  -2 17.8707 7.54148   1
  16   0   2 15.3992 7.48273   1
  17   0  -2 6.06139 7.48041   1
  17   0  -2 -2.5330 1.65451   2
  17   0   2 -2.6372 6.60189   1
  18   0  -2 373.668 22.1944   1
  18   0  -2 374.094 9.76261   2
  18   0   2 389.502 21.6458   1
  18   0   2 370.214 9.71375   2
  19   0  -2 0.11599 7.62928   1
  19   0  -2 7.78284 7.72749   1
  19   0   2 -5.3206 6.99054   1
  20   0   2 12.6758 8.43307   1
  20   0  -2 12.8956 8.44490   1
  20   0  -2 21.9747 9.17057   1
  21   0   2 2.73599 7.31156   1
  21   0  -2 -0.3353 7.77145   1
  21   0  -2 6.54636 8.59949   1
  22   0  -2 60.7624 11.8577   1
  22   0   2 49.0068 11.2854   1
  22   0  -2 45.4895 11.1908   1
  23   0   2 6.56334 8.42583   1
  23   0  -2 -6.5263 8.32871   1
  23   0  -2 -12.787 7.75411   1
  24   0  -2 177.189 18.8710   1
  24   0   2 162.005 18.9590   1
  25   0  -2 4.80651 10.3080   1
  25   0   2 11.8966 9.59270   1
  26   0  -2 0.36341 10.2622   1
  26   0   2 1.98109 10.3702   1
   0   1   2 211.400 5.63070   2
   0  -1   2 253.471 8.17137   1
   0  -1  -2 247.361 5.66929   2
   0  -1   2 246.650 5.65870   2
   0   1   2 223.698 8.11326   1
   0  -1  -2 250.388 8.49565   1
   1   1  -2 353.839 8.74395   2
   1  -1   2 376.355 8.66445   2
   1   1  -2 361.122 11.7147   1
  -1   1   2 325.313 10.7964   1
  -1  -1  -2 376.551 11.9759   1
   1  -1   2 388.093 10.8250   1
  -1  -1   2 377.834 8.75805   2
   1  -1  -2 377.452 8.70673   2
   1  -1  -2 392.714 11.3818   1
  -1  -1   2 401.970 12.0648   1
   1   1   2 389.853 12.0515   1
   2   1  -2 3648.89 85.7082   1
   2  -1   2 3554.44 83.5780   1
   2   1  -2 3787.83 86.0442   1
  -2  -1  -2 3652.43 85.7495   1
  -2   1   2 3511.97 84.0597   1
   2  -1  -2 3536.97 84.3127   1
  -2   1  -2 3586.81 83.3209   1
   2   1   2 3520.69 85.6054   1
  -3   1   2 2600.26 62.0919   1
   3  -1   2 2617.37 61.4667   1
   3   1  -2 2644.66 64.4595   1
  -3  -1  -2 2650.85 64.3888   1
   3  -1  -2 2686.79 62.4199   1
   3   1   2 2601.61 64.3804   1
  -3   1  -2 2616.64 61.1202   1
  -4  -1  -2 3272.65 80.5763   1
  -4   1   2 3337.24 77.9564   1
   4  -1   2 3288.16 77.3182   1
   4   1  -2 3451.30 81.1129   1
   4  -1  -2 3228.88 78.0855   1
  -4   1  -2 3202.64 76.7691   1
   4   1   2 3451.36 80.8703   1
  -5  -1  -2 238.564 12.3526   1
   5  -1   2 288.792 9.25865   1
   5   1  -2 286.586 6.94855   2
   5  -1   2 301.987 6.61948   2
  -5   1   2 279.653 6.69178   2
   5   1  -2 272.591 12.2199   1
   5   1   2 265.484 11.8909   1
  -5   1  -2 285.059 8.53251   1
   5  -1  -2 289.432 6.68625   2
   5  -1  -2 283.074 9.81035   1
   6   1  -2 597.118 14.1061   2
   6   1  -2 634.123 20.9239   1
  -6   1   2 592.406 13.8696   2
   6  -1   2 580.189 16.9156   1
  -6   1  -2 602.209 16.0403   1
   6  -1  -2 590.724 17.5600   1
   6  -1  -2 596.090 13.8543   2
   6   1   2 596.294 20.5155   1
   7   1  -2 102.293 9.48088   1
   7  -1   2 102.411 6.97863   1
   7   1  -2 109.934 3.57938   2
  -7   1  -2 107.734 5.81078   1
   7  -1  -2 109.179 3.02300   2
   7   1   2 100.651 9.18911   1
   7  -1  -2 104.396 7.36011   1
   8   1  -2 341.645 15.9231   1
   8  -1   2 328.797 12.7680   1
   8   1  -2 331.472 8.40661   2
   8   1   2 296.358 15.1496   1
  -8   1  -2 377.363 11.5269   1
   8  -1  -2 342.381 13.3782   1
   8  -1  -2 328.912 8.08681   2
   9   1  -2 88.5449 3.26028   2
   9  -1   2 99.4231 8.05953   1
   9   1  -2 79.1267 9.88336   1
   9  -1  -2 89.7020 2.86125   2
   9  -1  -2 89.3764 8.57953   1
   9   1   2 100.134 11.3037   1
  10   1  -2 96.3324 3.32756   2
  10   1  -2 87.9895 10.2166   1
  10  -1   2 91.3233 8.25220   1
 -10  -1  -2 91.6444 9.09838   1
  10  -1  -2 92.1315 2.96202   2
  10  -1  -2 99.9451 9.00069   1
  10   1   2 84.1660 10.8251   1
  11  -1   2 201.636 11.1343   1
  11   1  -2 172.636 5.22974   2
  11   1  -2 186.941 13.7664   1
 -11  -1  -2 178.344 12.4135   1
  11  -1  -2 170.182 4.76098   2
  11   1   2 188.163 13.5535   1
  11  -1  -2 177.321 11.3896   1
  12   1  -2 398.727 9.84901   2
  12   1  -2 395.555 19.6457   1
 -12  -1  -2 397.931 18.1408   1
  12  -1   2 373.520 16.3409   1
  12   1   2 371.549 18.4792   1
  12  -1  -2 380.297 17.0004   1
  12  -1  -2 387.072 9.41254   2
  13  -1   2 128.435 10.8362   1
  13   1  -2 124.154 4.31591   2
  13   1  -2 114.648 13.1514   1
 -13  -1  -2 120.268 11.4589   1
  13  -1  -2 130.216 11.0402   1
  13  -1  -2 122.504 3.78884   2
  13   1   2 128.110 13.0958   1
  14   1  -2 274.634 7.49338   2
  14   1  -2 283.563 17.6157   1
 -14  -1  -2 278.788 16.1360   1
  14  -1   2 267.802 14.9833   1
  14  -1  -2 262.535 7.01481   2
  14  -1  -2 274.928 15.7993   1
  14   1   2 274.996 17.9507   1
  15   1  -2 7.29661 7.03791   1
  15  -1   2 22.5511 6.75416   1
 -15  -1  -2 19.4780 6.95784   1
  15   1  -2 17.3060 2.12584   2
  15  -1  -2 16.0697 6.63079   1
  15   1   2 9.46968 7.04216   1
  15  -1  -2 16.2002 6.84696   1
  15  -1  -2 14.8513 1.62689   2
  16   1  -2 279.058 7.93563   2
  16   1  -2 286.845 18.7597   1
  16  -1   2 298.374 16.8365   1
  16  -1   2 290.874 7.43377   2
  16  -1  -2 289.764 17.0999   1
  16  -1  -2 273.991 7.44936   2
  16  -1  -2 310.457 17.1560   1
  16   1   2 275.275 18.3069   1
  17  -1   2 214.942 5.89297   2
  17   1  -2 197.299 16.6591   1
  17   1  -2 207.815 6.43262   2
  17  -1   2 200.819 15.2011   1
  17  -1  -2 208.619 5.95566   2
  17  -1  -2 229.183 15.7735   1
  17  -1  -2 237.610 16.2073   1
  17   1   2 212.197 17.3163   1
  18  -1   2 54.1125 2.93926   2
  18   1  -2 57.9700 3.53833   2
  18  -1   2 48.7414 8.98322   1
  18   1  -2 49.8030 10.4371   1
  18  -1  -2 52.7188 2.94673   2
  18  -1  -2 51.9989 9.72125   1
  18  -1  -2 52.2670 9.55106   1
  18   1   2 49.4616 10.7457   1
  19  -1   2 10.7406 7.43760   1
  19   1  -2 5.10449 8.31854   1
  19   1   2 16.1672 9.47209   1
  19  -1  -2 14.1870 7.16849   1
  19  -1  -2 17.7120 8.56736   1
  20   1  -2 -0.6337 7.76701   1
  20  -1   2 -7.0428 6.61514   1
  20   1   2 5.97829 8.43039   1
  20  -1  -2 0.62198 6.86715   1
  20  -1  -2 6.62241 7.36863   1
  21   1  -2 51.3876 11.8614   1
  21   1  -2 65.6385 12.0661   1
  21  -1   2 42.2977 9.69510   1
  21   1   2 65.7381 12.2362   1
  21  -1  -2 56.5967 10.8685   1
  21  -1  -2 40.7803 9.78338   1
  22  -1   2 22.0036 8.66826   1
  22   1  -2 44.5204 12.1568   1
  22   1  -2 25.2993 10.0732   1
  22  -1  -2 34.3101 9.72733   1
  22   1   2 38.8068 10.9887   1
  22  -1  -2 29.9337 9.04659   1
  23   1  -2 -5.9382 8.74843   1
  23  -1   2 1.19239 1.65819   2
  23   1  -2 -15.788 8.23062   1
  23  -1   2 -6.6335 7.07791   1
  23  -1  -2 -0.6018 7.75361   1
  23  -1  -2 0.82873 7.63075   1
  23   1   2 -12.635 8.26830   1
  24   1  -2 44.8999 12.1331   1
  24  -1   2 38.1105 10.0668   1
  24  -1   2 50.7030 3.01199   2
  24  -1  -2 52.6333 11.1567   1
  24   1   2 48.2535 12.5521   1
  25  -1   2 14.4095 9.34604   1
  25   1  -2 22.6229 11.4127   1
  25   1   2 35.5306 12.1015   1
  25  -1  -2 33.2940 10.1437   1
  26  -1   2 7.85159 9.83580   1
  26   1  -2 40.4447 12.8799   1
  26  -1  -2 29.3596 11.5411   1
  26   1   2 9.97487 12.1705   1
  27  -1   2 6.64816 9.93029   1
   0  -2   2 32.0598 4.40511   1
   0   2  -2 39.4153 5.01903   1
   0  -2  -2 41.5489 5.38794   1
   0   2   2 27.4326 3.97936   1
  -1  -2  -2 1325.53 34.6674   1
   1  -2   2 1313.39 33.0779   1
   1   2  -2 1315.50 34.4775   1
  -1   2   2 1313.91 33.2219   1
   1  -2   2 1243.53 32.7469   1
  -1  -2   2 1299.12 34.6248   1
  -1   2  -2 1291.08 32.5431   1
   1   2   2 1284.84 34.4198   1
   1  -2  -2 1293.17 33.3665   1
  -1   2  -2 1326.63 32.8954   1
   2  -2   2 2854.10 69.1086   1
   2   2  -2 2976.65 72.3052   1
  -2   2   2 3005.08 69.7968   1
  -2  -2  -2 2932.11 72.2516   1
  -2   2  -2 2918.03 68.7873   1
  -2  -2   2 2956.79 72.2529   1
   2  -2  -2 2929.29 69.9398   1
  -2   2  -2 2901.80 68.9277   1
   2   2   2 2927.53 72.1913   1
  -3  -2  -2 2594.76 65.8886   1
   3   2  -2 2600.14 65.8577   1
   3  -2   2 2544.72 61.4199   1
  -3   2  -2 2665.00 60.7800   1
   3   2   2 2701.93 66.2163   1
  -3  -2   2 2568.53 65.7491   1
   3  -2  -2 2642.09 62.6039   1
  -3   2  -2 2650.71 60.6669   1
   4   2  -2 2026.45 52.4234   1
   4  -2   2 1974.03 46.8069   1
  -4  -2  -2 2097.67 52.6347   1
  -4   2   2 1981.80 47.3447   1
   4  -2  -2 1897.31 48.1642   1
   4   2   2 1954.57 52.1558   1
  -4  -2   2 2011.06 52.2891   1
  -5   2   2 315.007 7.44102   2
   5  -2   2 321.745 8.76839   1
   5   2  -2 299.188 14.4567   1
  -5  -2  -2 323.844 14.6207   1
   5  -2   2 333.457 7.27430   2
   5  -2  -2 316.638 7.43584   2
  -5  -2   2 310.932 14.4413   1
   5   2   2 300.654 14.2001   1
   5  -2  -2 314.956 10.3532   1
  -6   2   2 59.0614 1.86815   2
   6  -2   2 56.8024 3.61519   1
   6   2  -2 44.0191 7.39892   1
  -6  -2  -2 38.8908 7.00121   1
   6  -2   2 60.9943 1.48780   2
   6  -2  -2 58.7512 4.99403   1
   6   2   2 72.2074 9.12769   1
  -6  -2   2 55.9303 7.53188   1
   6  -2  -2 58.2824 1.80052   2
   7  -2   2 196.145 7.11885   1
   7  -2   2 195.221 4.56264   2
  -7  -2  -2 182.709 12.7955   1
   7   2  -2 198.197 14.2270   1
  -7   2   2 201.931 4.80746   2
   7  -2  -2 196.936 4.79286   2
  -7  -2   2 180.681 12.6739   1
   7   2   2 200.822 13.2809   1
   7  -2  -2 184.491 8.25495   1
   8   2  -2 1101.31 35.3380   1
   8  -2   2 1151.44 25.4409   2
   8  -2   2 1049.55 28.2609   1
  -8  -2  -2 1114.29 34.9170   1
  -8  -2   2 1129.66 35.4694   1
   8   2   2 1099.30 35.3487   1
   8  -2  -2 1149.72 25.5805   2
   8  -2  -2 1116.33 29.5314   1
   9  -2   2 522.463 12.1433   2
   9  -2   2 480.223 15.6008   1
   9   2  -2 546.659 22.4624   1
  -9  -2  -2 564.974 22.5301   1
   9  -2  -2 519.234 16.6784   1
   9   2   2 534.813 22.1575   1
   9  -2  -2 529.456 12.2756   2
  -9  -2   2 533.926 21.6741   1
  10   2  -2 84.9869 10.5682   1
  10  -2   2 86.9043 6.67192   1
 -10  -2  -2 79.2276 9.98872   1
  10  -2   2 97.2473 2.53909   2
  10  -2  -2 93.3548 7.42433   1
  10  -2  -2 93.8757 2.69208   2
  10   2   2 90.7497 10.9259   1
  11   2  -2 32.0703 7.84044   1
  11   2  -2 26.1026 2.46760   2
  11  -2   2 22.9108 1.37230   2
  11  -2   2 19.5216 4.23092   1
  11   2   2 27.1806 7.33973   1
  11  -2  -2 14.5878 4.48246   1
  11  -2  -2 22.6420 1.50575   2
  11  -2  -2 25.7173 4.87782   1
  12   2  -2 68.1679 9.85572   1
  12  -2   2 68.8027 2.21529   2
  12   2  -2 63.6864 3.20294   2
  12  -2   2 74.7081 7.62580   1
  12  -2   2 69.3826 2.21727   2
  12  -2  -2 58.4020 7.51229   1
  12  -2  -2 67.9362 2.38623   2
  12  -2  -2 59.5610 6.91776   1
  12   2   2 56.4695 9.39810   1
  13   2  -2 212.781 6.32551   2
  13  -2   2 216.928 5.45558   2
  13   2  -2 225.140 16.5526   1
  13  -2   2 229.759 11.7753   1
  13  -2  -2 207.281 11.6748   1
  13   2   2 218.397 17.4137   1
  13  -2  -2 218.304 12.4211   1
  13  -2  -2 218.337 5.59538   2
  14  -2   2 39.1280 6.40830   1
  14  -2   2 52.8120 2.08300   2
  14   2  -2 44.4833 3.17162   2
 -14  -2  -2 39.8230 8.15246   1
  14   2  -2 34.0337 9.71624   1
  14  -2  -2 47.5691 6.79184   1
  14  -2  -2 49.3652 2.30327   2
  14  -2  -2 43.9278 7.27543   1
  14   2   2 41.4547 9.64412   1
 -15  -2  -2 9.17585 7.59951   1
  15   2  -2 5.69994 2.03635   2
  15   2  -2 7.24445 8.06317   1
  15  -2   2 7.27041 1.18451   2
  15  -2   2 13.4063 5.66262   1
  15  -2  -2 2.68021 5.71716   1
  15  -2  -2 8.06320 1.32873   2
  15   2   2 5.61731 7.97145   1
  15  -2  -2 3.21450 5.18472   1
  16   2  -2 27.2308 2.64049   2
  16  -2   2 29.9420 2.02292   2
 -16  -2  -2 22.4796 8.14726   1
  16   2  -2 22.9318 9.73015   1
  16  -2   2 28.2399 2.03839   2
  16  -2   2 15.2955 6.09322   1
  16  -2  -2 34.5439 6.93528   1
  16   2   2 36.9859 10.3570   1
  16  -2  -2 15.3864 6.53617   1
  16  -2  -2 30.3493 2.20104   2
  17  -2   2 9.14736 5.71298   1
  17   2  -2 14.0912 2.47743   2
  17   2  -2 7.78633 8.35410   1
 -17  -2  -2 14.3372 8.01299   1
  17  -2   2 14.7109 1.38430   2
  17  -2   2 12.7505 1.36804   2
  17   2   2 13.7808 9.21357   1
  17  -2  -2 9.13158 6.65205   1
  17  -2  -2 16.3105 6.52602   1
  17  -2  -2 15.3353 1.51876   2
  18   2  -2 149.054 5.47379   2
  18  -2   2 138.636 4.14600   2
  18  -2   2 139.238 4.13887   2
  18   2  -2 134.926 15.8685   1
  18  -2   2 124.777 12.3525   1
  18   2   2 189.200 18.4551   1
  18  -2  -2 146.114 12.6896   1
  18  -2  -2 145.504 4.29708   2
  18  -2  -2 156.852 13.5448   1
  19  -2   2 -0.6138 1.19950   2
  19   2  -2 -7.5744 8.40916   1
  19  -2   2 2.94284 5.95729   1
  19   2   2 2.35140 8.86910   1
  19  -2  -2 0.31862 6.20996   1
  19  -2  -2 9.58325 6.55630   1
  20  -2   2 38.0855 2.25785   2
  20   2  -2 45.5773 11.5044   1
  20  -2   2 27.2148 7.51557   1
  20  -2  -2 37.3227 8.33272   1
  20   2   2 21.7608 10.5732   1
  20  -2  -2 28.7389 8.09385   1
  21   2  -2 174.305 18.0239   1
  21  -2   2 134.642 13.0077   1
  21  -2   2 134.286 4.08626   2
  21   2   2 145.207 17.2667   1
  21  -2  -2 144.102 14.0648   1
  21  -2  -2 146.825 14.4674   1
  22  -2   2 40.6588 2.23731   2
  22   2  -2 42.3066 12.2068   1
  22  -2   2 53.0874 8.38067   1
  22  -2  -2 37.3931 9.26161   1
  22   2   2 46.1458 12.2764   1
  22  -2  -2 29.6723 9.01313   1
  23  -2   2 31.9699 7.93471   1
  23   2  -2 6.78144 10.9919   1
  23  -2   2 36.0307 8.22625   1
  23   2  -2 34.4048 12.0335   1
  23   2   2 27.8593 11.5930   1
  23  -2  -2 24.3731 8.53115   1
  23  -2  -2 29.7080 9.37352   1
  24   2  -2 14.9828 11.3862   1
  24  -2   2 15.5698 7.36847   1
  24   2   2 0.43695 10.1612   1
  24  -2  -2 38.2541 8.83850   1
  25  -2   2 38.6590 8.61366   1
  25   2  -2 46.2355 14.3446   1
  25   2   2 50.1477 14.1046   1
  26  -2   2 20.8565 9.07162   1
  26   2  -2 34.5631 14.3170   1
  26   2   2 42.8461 14.4986   1
  26  -2  -2 36.6824 10.4851   1
  27  -2   2 17.7816 8.93911   1
  27  -2  -2 -0.0805 10.2006   1
   0  -3   2 107.568 7.93990   1
   0   3   2 106.389 8.10076   1
   0  -3  -2 111.892 8.05822   1
   0   3  -2 112.176 8.21010   1
  -1   3   2 3482.71 85.9253   1
   1  -3   2 3690.94 86.3861   1
   1   3  -2 3610.16 87.6100   1
  -1  -3  -2 3612.84 87.9184   1
   1   3   2 3661.10 87.7578   1
  -1   3  -2 3544.62 85.8083   1
  -1   3  -2 3367.33 85.2637   1
  -1  -3   2 3538.34 87.6675   1
   1  -3  -2 3631.41 86.6118   1
  -2  -3  -2 1714.02 46.0070   1
   2   3  -2 1676.83 45.6223   1
   2  -3   2 1671.43 42.8528   1
  -2   3   2 1659.34 42.6381   1
   2   3   2 1801.53 46.0700   1
  -2   3  -2 1646.78 41.8093   1
   2  -3  -2 1700.51 43.3051   1
  -2  -3   2 1730.64 45.9126   1
  -2   3  -2 1627.24 42.0596   1
  -3   3   2 50.7933 4.93059   1
   3   3  -2 37.9646 6.77583   1
  -3  -3  -2 71.1125 8.96923   1
  -3   3   2 56.0233 1.96786   2
   3  -3   2 66.5340 5.81941   1
  -3   3  -2 53.8249 4.37376   1
  -3   3  -2 54.5432 1.84522   2
  -3  -3   2 47.3368 7.14581   1
  -3   3  -2 57.7203 4.29633   1
   3  -3  -2 52.9225 5.46507   1
  -4   3   2 16.5602 2.87068   1
  -4   3   2 15.3652 1.32891   2
  -4  -3  -2 13.4001 6.21982   1
   4   3  -2 20.9257 6.53981   1
   4  -3   2 12.2967 3.11050   1
   4  -3  -2 19.0116 3.64911   1
  -4  -3   2 16.3946 6.33626   1
   4   3   2 10.5026 6.10646   1
  -4   3  -2 18.4214 1.15945   2
  -5   3   2 810.472 18.3566   2
   5  -3   2 741.081 20.1827   1
  -5   3   2 790.967 19.9695   1
  -5  -3  -2 833.931 27.9594   1
   5   3  -2 700.323 26.8912   1
   5  -3  -2 812.881 21.9264   1
   5   3   2 866.411 28.0667   1
  -5  -3   2 803.890 27.5095   1
  -5   3  -2 819.460 18.2026   2
  -6   3   2 943.374 21.6901   2
   6   3  -2 891.870 31.4550   1
   6  -3   2 935.443 22.9994   1
  -6  -3  -2 931.430 31.7176   1
   6  -3  -2 968.655 25.2126   1
  -6  -3   2 950.681 31.6641   1
   6   3   2 999.153 31.9429   1
  -7   3   2 214.703 5.23165   2
   7   3  -2 247.019 15.6095   1
   7  -3   2 214.002 6.31118   1
  -7  -3  -2 231.761 15.0560   1
   7  -3  -2 219.669 8.84560   1
   7   3   2 198.634 14.4922   1
  -7  -3   2 211.317 14.6182   1
  -8  -3  -2 720.857 27.4272   1
   8  -3   2 727.569 17.7708   1
  -8   3   2 728.702 16.6708   2
   8   3  -2 730.725 27.7966   1
   8  -3  -2 720.065 16.6550   2
   8  -3  -2 723.011 20.3094   1
   8   3   2 731.161 27.7006   1
  -8  -3   2 719.159 27.2810   1
   9  -3   2 242.255 7.57444   1
  -9  -3  -2 248.123 16.8518   1
   9   3  -2 227.226 15.9917   1
  -9  -3   2 270.583 16.0812   1
   9   3   2 263.923 16.2777   1
   9  -3  -2 252.977 9.77001   1
   9  -3  -2 255.102 5.95439   2
 -10  -3  -2 344.565 18.7465   1
  10   3  -2 329.123 19.2166   1
  10  -3   2 345.727 10.3822   1
  10   3   2 338.474 19.0848   1
 -10  -3   2 341.903 18.6428   1
  10  -3  -2 340.080 12.1885   1
  10  -3  -2 352.163 8.05506   2
 -11  -3  -2 60.0311 9.80940   1
  11   3  -2 63.8894 10.3996   1
  11  -3   2 73.8703 5.12510   1
 -11  -3   2 51.1556 9.15389   1
  11   3   2 58.7757 10.1449   1
  11  -3  -2 64.8416 6.20853   1
  11  -3  -2 73.6946 2.05932   2
 -12  -3  -2 545.999 25.3618   1
  12  -3   2 526.016 16.0616   1
  12   3  -2 544.841 25.7601   1
  12  -3  -2 517.891 12.2924   2
  12   3   2 549.184 26.4817   1
  12  -3  -2 532.842 17.8424   1
  12  -3  -2 522.838 17.3827   1
 -12  -3   2 507.542 24.2034   1
  13   3  -2 59.0253 10.7520   1
  13   3  -2 58.1464 3.62249   2
  13  -3   2 68.1524 6.66013   1
 -13  -3  -2 52.8260 10.1960   1
  13  -3  -2 71.9667 7.47687   1
  13   3   2 65.6000 11.3585   1
  13  -3  -2 58.2551 2.04364   2
  13  -3  -2 67.1424 8.03188   1
  14   3  -2 188.136 18.7271   1
  14   3  -2 190.130 6.04006   2
  14  -3   2 187.072 9.81845   1
 -14  -3  -2 174.625 16.8859   1
  14  -3  -2 201.795 10.9723   1
  14   3   2 161.725 16.7321   1
  14  -3  -2 182.076 4.66601   2
  14  -3  -2 173.745 11.0403   1
 -15  -3  -2 132.204 17.3858   1
  15   3  -2 144.885 16.6448   1
  15  -3   2 133.446 9.25376   1
  15   3  -2 128.767 5.06947   2
  15  -3  -2 144.640 10.5710   1
  15  -3  -2 129.193 9.64516   1
  15  -3  -2 132.578 3.59255   2
  15   3   2 121.894 15.7323   1
  16   3  -2 7.42454 2.29738   2
  16  -3   2 4.47791 4.24360   1
  16   3  -2 -3.8934 7.81476   1
  16   3   2 6.88863 9.11281   1
  16  -3  -2 7.02920 1.01345   2
  16  -3  -2 11.6819 5.20114   1
  16  -3  -2 2.25651 5.06287   1
  17  -3   2 62.5281 8.29902   1
  17   3  -2 74.0445 4.50572   2
  17   3  -2 85.0517 14.5781   1
  17  -3  -2 74.2385 9.81431   1
  17   3   2 82.4081 13.7830   1
  17  -3  -2 73.8012 8.44919   1
  17  -3  -2 76.6129 2.50029   2
  18   3  -2 141.478 5.74959   2
  18  -3   2 132.270 10.8004   1
  18   3  -2 165.517 18.3231   1
 -18  -3  -2 172.499 17.1173   1
  18   3   2 152.203 17.5998   1
  18  -3  -2 136.814 11.7198   1
  18  -3  -2 141.698 3.86491   2
  18  -3  -2 134.843 11.4521   1
  19   3  -2 -0.9819 9.76439   1
  19  -3   2 5.36879 5.02264   1
  19  -3  -2 2.13995 5.43115   1
  19   3   2 -0.4162 8.15954   1
  19  -3  -2 -1.3982 5.61812   1
  20  -3   2 52.5384 7.35277   1
  20  -3   2 43.8490 7.28852   1
  20   3  -2 19.5538 10.6618   1
  20  -3  -2 44.5610 7.84095   1
  20   3   2 40.7912 11.2648   1
  20  -3  -2 55.3952 8.35577   1
  21   3  -2 73.0525 15.3338   1
  21  -3   2 87.8573 9.69993   1
  21  -3   2 75.3443 9.01408   1
  21  -3  -2 71.9864 9.61081   1
  21   3   2 108.972 16.6760   1
  21  -3  -2 100.865 11.5307   1
  22  -3   2 21.6198 6.54359   1
  22  -3   2 15.9890 5.35150   1
  22   3  -2 31.1438 12.0511   1
  22  -3  -2 25.7659 7.05306   1
  22  -3  -2 28.7252 7.52263   1
  22   3   2 7.99094 11.9364   1
  23  -3   2 60.5566 8.56523   1
  23   3  -2 69.5269 14.4121   1
  23  -3   2 68.2603 8.95708   1
  23   3  -2 48.4158 15.1060   1
  23   3   2 63.4625 13.8184   1
  23  -3  -2 64.8803 9.20725   1
  23  -3  -2 78.8353 10.0999   1
  24  -3   2 9.43083 6.25139   1
  24   3  -2 -14.020 11.3520   1
  24  -3  -2 12.6029 7.03425   1
  24   3   2 12.4926 11.8681   1
  25  -3   2 7.43936 6.53799   1
  25   3  -2 -11.617 10.7930   1
  25  -3  -2 13.9779 7.83342   1
  25   3   2 7.03468 12.7591   1
  26  -3   2 15.5310 6.66510   1
  26  -3  -2 -6.0152 7.63239   1
  27  -3   2 6.82157 7.05207   1
  27  -3  -2 14.2040 8.05543   1
   0  -4   2 177.931 11.3859   1
   0  -4  -2 169.377 11.4243   1
   0   4   2 176.385 10.6162   1
   0   4  -2 176.282 11.3360   1
  -1  -4  -2 80.4809 9.87511   1
   1  -4   2 94.3733 9.31101   1
  -1   4   2 103.028 8.77187   1
   1   4  -2 79.5780 10.3050   1
   1  -4  -2 94.1235 9.73037   1
   1   4   2 91.5094 9.38120   1
  -1  -4   2 90.4707 10.9841   1
  -1   4  -2 87.0292 8.44980   1
  -1   4  -2 90.1332 8.18859   1
  -2  -4  -2 269.899 14.9251   1
   2   4  -2 262.997 14.2898   1
  -2   4   2 268.655 11.6164   1
   2  -4   2 239.578 12.1189   1
  -2   4  -2 253.821 11.4236   1
   2   4   2 258.832 14.9128   1
   2  -4  -2 253.123 12.7191   1
  -2  -4   2 242.755 14.4263   1
  -2   4  -2 273.682 11.0365   1
  -2   4  -2 252.361 6.49375   2
   3  -4   2 1980.07 49.8565   1
   3   4  -2 1921.88 54.1138   1
  -3   4   2 1997.13 49.1740   1
  -3  -4  -2 1908.27 54.1940   1
  -3   4  -2 1978.49 47.9587   1
   3  -4  -2 1917.12 50.2594   1
  -3   4  -2 1833.00 44.4040   2
   3   4   2 1974.02 54.0054   1
  -3   4  -2 2013.18 48.3161   1
  -3  -4   2 1898.68 54.0026   1
   4   4  -2 21.1071 7.38092   1
   4  -4   2 22.4581 4.61581   1
  -4   4   2 28.4495 1.74250   2
  -4   4   2 31.0522 4.05786   1
  -4  -4  -2 22.6213 7.36515   1
   4   4   2 24.3782 7.35608   1
  -4   4  -2 25.5573 2.84505   1
  -4   4  -2 25.3398 2.91233   1
  -4  -4   2 15.0566 7.28203   1
  -4   4  -2 27.3004 1.58093   2
   4  -4  -2 24.8622 4.80722   1
   5  -4   2 277.840 10.6517   1
   5   4  -2 284.562 16.5691   1
  -5  -4  -2 253.659 16.2251   1
  -5   4   2 268.213 6.51007   2
  -5   4   2 269.806 9.00657   1
  -5  -4   2 246.087 15.9255   1
   5  -4  -2 267.190 11.0377   1
   5   4   2 270.479 16.0717   1
  -5   4  -2 269.006 6.38033   2
   6  -4   2 406.512 12.5465   1
   6   4  -2 395.959 19.9291   1
  -6  -4  -2 408.873 20.0863   1
  -6   4   2 409.683 9.50074   2
  -6   4  -2 406.315 9.30517   2
  -6  -4   2 376.026 19.5044   1
   6  -4  -2 403.400 13.7960   1
   6   4   2 415.809 20.0221   1
   7   4  -2 420.974 20.9703   1
  -7  -4  -2 421.758 20.8494   1
  -7   4   2 411.205 9.90951   2
   7  -4  -2 440.049 13.9914   1
  -7  -4   2 445.254 21.3565   1
   7   4   2 419.085 20.6732   1
  -8  -4  -2 272.241 17.5319   1
   8   4  -2 312.584 18.3885   1
  -8   4   2 274.890 6.60283   2
  -8  -4   2 295.230 17.6658   1
   8   4   2 251.793 16.9528   1
   8  -4  -2 288.093 10.4571   1
   9   4  -2 19.5015 8.28120   1
  -9  -4  -2 43.2477 8.81603   1
  -9  -4   2 16.3163 7.59632   1
   9   4   2 21.9399 7.97172   1
   9  -4  -2 24.9603 3.54048   1
 -10  -4  -2 23.3356 8.56337   1
  10   4  -2 26.2323 9.07082   1
  10  -4  -2 26.1207 3.74357   1
  10   4   2 12.0295 7.96966   1
 -10  -4   2 21.2831 8.17340   1
 -11  -4  -2 637.747 28.2178   1
  11   4  -2 590.282 28.2453   1
 -11  -4   2 595.981 27.5983   1
  11  -4  -2 599.883 18.2748   1
  11   4   2 637.271 28.4557   1
 -12  -4  -2 358.593 23.1964   1
  12   4  -2 385.294 23.3863   1
 -12  -4   2 396.098 22.5381   1
  12   4   2 384.741 22.7887   1
  12  -4  -2 383.687 13.4529   1
 -13  -4  -2 172.050 16.5209   1
  13   4  -2 121.242 15.9204   1
  13  -4   2 153.393 5.36237   1
  13  -4   2 141.203 5.30809   1
  13  -4  -2 148.969 8.57203   1
 -13  -4   2 147.034 15.9899   1
  13   4   2 128.616 15.9407   1
  13  -4  -2 148.616 8.40412   1
  14  -4   2 173.000 6.70111   1
 -14  -4  -2 170.461 16.8779   1
  14   4  -2 171.855 5.99396   2
  14   4  -2 151.913 17.6734   1
  14  -4   2 165.365 6.69625   1
  14  -4  -2 175.080 9.78628   1
  14  -4  -2 169.487 9.34632   1
  14   4   2 179.787 17.9294   1
 -15  -4  -2 261.006 20.0770   1
  15   4  -2 282.321 21.5769   1
  15  -4   2 270.960 9.65801   1
  15  -4   2 271.832 9.66198   1
  15   4  -2 273.859 8.14225   2
  15   4   2 271.136 20.8581   1
  15  -4  -2 260.824 12.3262   1
  15  -4  -2 273.624 12.0133   1
  16  -4   2 16.4161 3.50232   1
  16  -4   2 15.1350 3.38247   1
  16   4  -2 13.2816 9.87656   1
 -16  -4  -2 15.4930 9.77442   1
  16   4  -2 20.0463 2.74029   2
  16  -4  -2 16.9318 5.00532   1
  16   4   2 12.8652 9.66769   1
  16  -4  -2 18.3458 4.58637   1
 -17  -4  -2 68.0704 11.7355   1
  17   4  -2 75.2490 4.34471   2
  17  -4   2 89.7137 6.73895   1
  17   4  -2 69.4194 13.3218   1
  17  -4   2 63.2080 6.14824   1
  17  -4  -2 70.8652 7.77316   1
  17  -4  -2 76.8689 8.56202   1
  17   4   2 81.3134 13.7129   1
 -18  -4  -2 3.33654 7.13234   1
  18  -4   2 9.46531 3.76506   1
  18   4  -2 8.60833 9.41746   1
  18  -4   2 10.5758 3.53323   1
  18   4  -2 9.34598 2.51418   2
  18   4   2 22.4645 11.5605   1
  18  -4  -2 14.0250 5.23065   1
  18  -4  -2 4.61219 4.08440   1
  19   4  -2 3.62757 11.3414   1
  19  -4   2 11.6408 3.74424   1
  19  -4   2 10.7767 4.05682   1
  19  -4  -2 17.8405 5.33707   1
  19   4   2 8.07950 10.0276   1
  19  -4  -2 12.2003 4.57822   1
  20  -4   2 -3.5947 3.64502   1
  20   4  -2 -16.094 9.32222   1
  20  -4   2 1.69834 3.44907   1
  20  -4  -2 -1.1211 4.37888   1
  20  -4  -2 4.28046 4.39362   1
  20   4   2 2.64622 8.64847   1
  21  -4   2 22.2735 4.45900   1
  21  -4   2 12.5971 4.42756   1
  21   4  -2 25.7581 12.4269   1
  21  -4  -2 18.2227 5.47277   1
  21  -4  -2 15.0780 5.05810   1
  21   4   2 39.3149 12.6892   1
  22  -4   2 8.02066 3.98811   1
  22  -4   2 9.92987 4.57756   1
  22   4  -2 38.3386 13.7495   1
  22   4   2 11.6612 12.5174   1
  22  -4  -2 11.5832 5.04309   1
  22  -4  -2 14.6477 5.15021   1
  23  -4   2 22.1646 5.33964   1
  23   4  -2 31.8618 12.9984   1
  23   4   2 5.08674 13.5041   1
  23  -4  -2 20.0558 5.93944   1
  24  -4   2 13.4529 4.41013   1
  24   4  -2 9.82074 13.2002   1
  24   4   2 8.99012 13.2884   1
  24  -4  -2 1.14047 5.20560   1
  25  -4   2 59.0292 7.55250   1
  25   4  -2 52.0453 14.9299   1
  25  -4  -2 40.9387 7.11032   1
  25   4   2 25.8195 15.9838   1
  26  -4  -2 8.62276 5.95153   1
   0  -5  -2 468.659 19.7244   1
   0   5   2 458.104 18.9901   1
   0  -5   2 492.801 20.1985   1
   0   5  -2 482.838 18.6780   1
  -1   5   2 306.992 14.5252   1
  -1  -5  -2 319.822 17.0710   1
   1   5  -2 300.185 15.9658   1
   1  -5   2 328.692 15.6326   1
  -1  -5   2 317.285 16.2503   1
   1   5   2 305.115 15.4231   1
  -1   5  -2 291.877 13.9005   1
  -1   5  -2 319.669 14.2465   1
   1  -5  -2 301.501 15.6358   1
   2  -5   2 244.359 13.1276   1
  -2  -5  -2 250.489 15.1086   1
   2   5  -2 234.686 14.2642   1
  -2   5   2 257.092 12.2399   1
  -2  -5   2 248.610 15.0870   1
   2  -5  -2 267.580 13.7739   1
  -2   5  -2 249.778 11.9293   1
   2   5   2 253.528 14.4169   1
  -2   5  -2 237.716 11.9803   1
  -3  -5  -2 882.562 31.4444   1
   3   5  -2 892.398 30.7114   1
   3  -5   2 868.450 27.3008   1
  -3   5   2 855.749 25.9996   1
  -3   5  -2 925.224 25.5225   1
  -3  -5   2 883.837 31.7134   1
   3   5   2 881.800 30.7650   1
  -3   5  -2 884.966 20.6107   2
  -3   5  -2 892.910 25.5741   1
   3  -5  -2 882.892 27.8071   1
   4  -5   2 109.153 8.72595   1
  -4   5   2 105.183 3.40429   2
   4   5  -2 127.960 13.2557   1
  -4  -5  -2 100.611 12.2211   1
  -4   5   2 128.943 7.63393   1
  -4   5  -2 115.264 3.36264   2
   4  -5  -2 120.830 9.44222   1
   4   5   2 120.213 11.9230   1
  -4  -5   2 114.000 12.0365   1
  -4   5  -2 126.669 6.67072   1
  -4   5  -2 117.993 6.49222   1
   5   5  -2 26.3574 7.69307   1
   5  -5   2 17.6622 4.51983   1
  -5  -5  -2 25.0687 7.74681   1
  -5   5   2 19.0420 3.25357   1
  -5   5   2 15.6506 1.23385   2
  -5   5  -2 19.4307 1.47787   2
   5  -5  -2 12.9391 4.58637   1
   5   5   2 12.3025 7.17143   1
  -5  -5   2 12.4359 6.74690   1
   6   5  -2 80.3843 10.6267   1
  -6   5   2 75.8074 3.28887   1
  -6   5   2 74.2347 2.33897   2
  -6  -5  -2 51.3920 9.70091   1
   6  -5   2 67.1751 6.58534   1
   6  -5  -2 71.9697 7.33884   1
   6   5   2 63.3488 9.67342   1
  -6   5  -2 68.6080 2.13665   2
  -6  -5   2 64.4951 10.2722   1
  -7   5   2 239.069 6.02101   2
   7   5  -2 239.212 17.1046   1
  -7  -5  -2 281.051 18.3351   1
   7  -5   2 255.808 9.94944   1
  -7   5  -2 237.689 5.76167   2
   7   5   2 270.574 17.5620   1
  -7  -5   2 256.859 17.7770   1
   7  -5  -2 244.305 11.0551   1
  -8   5   2 76.7094 2.15157   2
   8   5  -2 72.1241 10.9226   1
  -8  -5  -2 71.3948 11.0422   1
   8   5   2 77.8639 11.0895   1
   8  -5  -2 66.1685 6.49091   1
  -8  -5   2 72.9163 10.8975   1
  -9   5   2 96.9558 2.51407   2
  -9  -5  -2 108.904 14.1746   1
   9   5  -2 113.696 14.3929   1
  -9  -5   2 86.5049 12.0603   1
   9  -5  -2 114.853 7.18724   1
   9   5   2 112.154 14.3918   1
 -10  -5  -2 80.0808 12.1160   1
  10   5  -2 71.1890 11.6735   1
  10  -5  -2 69.6127 6.13714   1
 -10  -5   2 54.3058 11.0452   1
  10   5   2 68.5645 11.7344   1
  11   5  -2 239.632 19.8847   1
 -11  -5  -2 245.003 19.4334   1
  11   5   2 238.389 20.8882   1
 -11  -5   2 230.937 18.6236   1
  11  -5  -2 247.453 9.81246   1
 -12  -5  -2 64.7725 12.5339   1
  12   5  -2 74.1538 12.7857   1
 -12  -5   2 62.9674 11.8914   1
  12   5   2 65.2563 12.4928   1
  12  -5  -2 66.9861 5.83269   1
 -13  -5  -2 64.9231 13.0728   1
  13   5  -2 64.6470 12.7140   1
  13  -5  -2 50.1066 5.41158   1
 -13  -5   2 58.8166 11.6733   1
  13   5   2 43.9844 11.5176   1
  14   5  -2 13.4448 10.1067   1
 -14  -5  -2 20.5045 10.6796   1
 -14  -5   2 -0.4724 8.59789   1
  14   5   2 10.2106 9.73581   1
  14  -5  -2 17.2726 3.39676   1
  14  -5  -2 15.5107 3.66939   1
  15   5  -2 26.7189 10.7479   1
  15   5  -2 23.1807 2.90293   2
 -15  -5  -2 21.6657 10.7733   1
  15  -5  -2 20.9518 3.94708   1
  15  -5  -2 27.1611 3.82178   1
  15   5   2 18.8242 10.6913   1
  16   5  -2 15.5618 10.8289   1
 -16  -5  -2 10.8726 8.68065   1
  16   5  -2 21.6068 3.16673   2
  16  -5  -2 21.2834 3.79817   1
  16   5   2 28.4208 10.9148   1
  16  -5  -2 22.5344 3.74095   1
 -17  -5  -2 19.9267 9.17396   1
  17   5  -2 26.4916 11.5140   1
  17   5  -2 21.8213 3.16958   2
  17  -5  -2 15.7946 3.75781   1
  17   5   2 18.3934 10.2343   1
  17  -5  -2 19.6707 3.73458   1
  18   5  -2 23.3642 11.7072   1
 -18  -5  -2 31.5974 10.3059   1
  18  -5  -2 27.4152 3.97076   1
  18  -5  -2 20.9477 3.93360   1
  18   5   2 20.0837 11.0026   1
  19   5  -2 36.5137 13.0244   1
 -19  -5  -2 16.1793 9.47404   1
  19  -5  -2 21.3368 3.87271   1
  19  -5  -2 23.1954 3.77767   1
  19   5   2 18.2123 10.8186   1
 -20  -5  -2 39.8827 11.1448   1
  20   5  -2 40.1790 13.1533   1
  20  -5  -2 37.6711 4.49966   1
  20   5   2 39.8139 14.9300   1
  20  -5  -2 41.0994 4.60447   1
  21   5  -2 6.95756 11.7670   1
  21   5   2 -1.4818 12.5084   1
  21  -5  -2 2.90969 3.02179   1
  21  -5  -2 1.09182 2.98781   1
  22   5  -2 2.94964 13.0546   1
  22  -5  -2 7.40120 3.17272   1
  22   5   2 32.3389 14.2461   1
  22  -5  -2 7.76390 3.23002   1
  23   5  -2 79.1282 15.9218   1
  23  -5  -2 45.0352 4.73580   1
  23   5   2 62.2167 17.4754   1
  24   5  -2 39.2861 14.6198   1
  24   5   2 11.0455 16.1515   1
   0  -6   2 41.7152 8.29873   1
   0   6  -2 44.8043 7.38125   1
   0  -6  -2 36.9002 7.71788   1
   0   6   2 42.8146 7.34542   1
  -1  -6  -2 407.977 20.0630   1
   1  -6   2 416.693 19.3070   1
   1   6  -2 416.168 18.8115   1
  -1   6   2 393.656 17.5546   1
  -1   6  -2 401.280 17.4175   1
  -1  -6   2 412.267 20.5622   1
  -1   6  -2 418.419 17.6269   1
   1   6   2 403.872 19.2615   1
   1  -6  -2 426.378 19.7566   1
  -2   6   2 180.165 11.5710   1
   2   6  -2 192.773 13.6059   1
  -2  -6  -2 171.171 13.8066   1
   2  -6   2 168.632 12.5148   1
  -2   6  -2 190.987 11.4035   1
  -2  -6   2 179.790 14.2001   1
   2  -6  -2 190.375 13.3432   1
  -2   6  -2 175.330 10.8256   1
   2   6   2 169.292 14.1516   1
  -3   6   2 84.9226 8.22378   1
   3   6  -2 105.553 11.6855   1
  -3  -6  -2 91.6982 11.7692   1
   3  -6   2 115.661 10.6775   1
  -3  -6   2 83.4342 11.0093   1
  -3   6  -2 89.8754 8.03777   1
  -3   6  -2 95.1572 3.35565   2
  -3   6  -2 97.9434 8.32846   1
   3  -6  -2 92.4909 10.1375   1
   3   6   2 117.297 11.9236   1
  -4   6   2 245.415 11.3688   1
   4  -6   2 261.584 13.5370   1
  -4  -6  -2 223.010 16.7214   1
  -4   6   2 237.421 6.22981   2
   4   6  -2 231.674 16.2779   1
  -4   6  -2 231.856 6.17220   2
  -4   6  -2 226.335 10.2047   1
  -4  -6   2 249.431 17.9703   1
   4  -6  -2 235.109 13.8272   1
   4   6   2 260.767 17.6985   1
  -4   6  -2 229.346 10.2979   1
  -5   6   2 77.5271 6.29183   1
   5   6  -2 54.0039 10.1166   1
  -5   6   2 73.3461 2.70239   2
   5  -6   2 67.0405 8.35376   1
  -5  -6  -2 66.7155 10.8967   1
   5   6   2 53.5804 9.49866   1
  -5   6  -2 78.4165 2.68624   2
  -5   6  -2 71.5397 4.74410   1
  -5   6  -2 78.0260 4.77605   1
  -5  -6   2 66.6812 10.2930   1
   5  -6  -2 69.2314 8.31281   1
   6  -6   2 54.6763 6.72686   1
  -6   6   2 68.8760 4.51970   1
  -6  -6  -2 51.8346 10.7967   1
   6   6  -2 60.2942 10.5163   1
  -6   6   2 61.1381 4.60844   1
  -6   6   2 67.9440 2.49747   2
   6   6   2 58.3958 10.1650   1
  -6  -6   2 67.9246 11.1729   1
   6  -6  -2 69.7722 8.51614   1
  -6   6  -2 62.2309 2.31334   2
  -7   6   2 0.17683 0.99469   2
   7   6  -2 -3.5249 7.19326   1
   7  -6   2 -0.4742 3.81282   1
  -7  -6  -2 14.6214 8.57850   1
   7   6   2 2.41283 7.73319   1
   7  -6  -2 1.36111 4.48952   1
  -7  -6   2 -0.7005 7.43163   1
  -7   6  -2 0.10674 0.80287   2
  -8  -6  -2 151.283 16.4874   1
  -8   6   2 144.518 3.97494   2
   8   6  -2 158.430 17.5486   1
  -8  -6   2 162.125 16.3277   1
   8  -6  -2 167.255 9.96867   1
   8   6   2 161.021 16.2484   1
  -9   6   2 10.2896 1.04776   2
  -9  -6  -2 5.41281 8.48061   1
   9   6  -2 17.2011 10.3059   1
   9  -6  -2 10.5389 4.33814   1
   9   6   2 7.64900 8.56011   1
  -9  -6   2 11.7329 8.59474   1
  10   6  -2 200.977 19.0338   1
 -10  -6  -2 206.728 19.1862   1
 -10  -6   2 239.774 19.6006   1
  10  -6  -2 205.699 10.3234   1
  10   6   2 171.476 18.3393   1
  11   6  -2 13.5191 10.0575   1
 -11  -6  -2 9.10143 9.54923   1
  11   6   2 5.65518 9.51933   1
 -11  -6   2 8.87766 9.44860   1
  11  -6  -2 9.65303 3.80766   1
 -12  -6  -2 174.127 19.1037   1
  12   6  -2 172.923 19.2990   1
  12  -6  -2 196.017 8.83905   1
  12   6   2 188.142 19.3095   1
 -12  -6   2 210.489 19.2989   1
  13   6  -2 50.5351 12.8291   1
 -13  -6  -2 51.1333 12.0220   1
  13  -6  -2 51.3974 5.04987   1
 -13  -6   2 45.6977 11.9650   1
  13   6   2 39.8607 11.8755   1
 -14  -6  -2 24.9682 10.0478   1
  14   6  -2 40.2300 12.5522   1
 -14  -6   2 23.3141 10.7366   1
  14  -6  -2 34.9789 3.71188   1
  14   6   2 28.6254 11.2539   1
  15   6  -2 24.7165 11.7477   1
  15   6  -2 20.3977 2.98622   2
 -15  -6  -2 22.4076 11.5673   1
 -15  -6   2 23.1480 10.5038   1
  15   6   2 13.4831 10.4085   1
  16   6  -2 44.8239 12.9077   1
 -16  -6  -2 41.2949 12.7465   1
  16   6  -2 42.8060 4.26433   2
  16   6   2 59.6011 13.3761   1
  17   6  -2 159.648 20.0774   1
  17   6  -2 131.796 5.89606   2
 -17  -6  -2 155.210 19.6029   1
  17   6   2 113.467 17.8618   1
 -18  -6  -2 45.0516 12.0993   1
  18   6  -2 46.4397 13.8117   1
  18   6   2 32.0608 13.7001   1
  19   6  -2 -12.776 10.1585   1
 -19  -6  -2 12.6932 10.0781   1
  19   6   2 -15.029 10.3835   1
 -20  -6  -2 10.1569 10.8474   1
  20   6  -2 9.46115 12.2477   1
  20   6   2 12.4583 12.3111   1
  21   6  -2 12.8931 15.4478   1
  21   6   2 29.4888 13.4691   1
  22   6  -2 24.3184 15.6534   1
  22   6   2 -4.0242 11.9727   1
  23   6  -2 10.3764 15.0047   1
  23   6   2 41.6733 16.7514   1
   0  -7   2 114.243 13.4393   1
   0   7   2 118.801 12.0958   1
   0   7  -2 102.911 11.4215   1
   0   7  -2 97.9646 11.2012   1
   0  -7  -2 84.2905 11.4968   1
  -1   7   2 210.454 13.8496   1
   1   7  -2 253.329 15.2026   1
  -1  -7  -2 219.499 16.4138   1
   1  -7   2 213.032 15.8067   1
  -1   7  -2 212.703 13.6790   1
   1  -7  -2 200.446 16.1722   1
  -1   7  -2 189.875 13.4368   1
  -1  -7   2 239.698 16.6509   1
   1   7   2 202.459 15.0845   1
   2   7  -2 14.5187 6.86037   1
  -2   7   2 37.0660 6.78245   1
  -2  -7  -2 44.6546 10.1582   1
   2  -7   2 22.6359 7.62306   1
   2  -7  -2 37.6499 8.83371   1
  -2  -7   2 17.8684 8.19028   1
  -2   7  -2 31.1338 2.65647   2
  -2   7  -2 29.9328 6.48022   1
   2   7   2 26.8340 7.74218   1
  -2   7  -2 28.4766 6.39642   1
   3   7  -2 62.9875 9.96523   1
  -3  -7  -2 80.4595 11.9709   1
  -3   7   2 73.0173 8.94426   1
   3  -7   2 97.1897 11.2669   1
  -3   7  -2 75.0984 3.29676   2
  -3   7  -2 60.0237 7.24043   1
   3  -7  -2 51.0599 9.21221   1
  -3  -7   2 79.0042 11.5828   1
  -3   7  -2 73.3466 8.37537   1
   3   7   2 85.1126 11.7216   1
  -4   7   2 90.9125 8.65536   1
  -4   7   2 98.0758 3.63222   2
   4   7  -2 99.6519 12.9194   1
  -4  -7  -2 98.4420 13.0939   1
   4  -7   2 77.7099 9.45021   1
   4  -7  -2 104.360 11.3353   1
  -4   7  -2 99.7480 8.22621   1
  -4  -7   2 114.379 13.9816   1
   4   7   2 92.9727 12.0018   1
  -4   7  -2 99.1078 8.32685   1
  -4   7  -2 98.8293 3.62979   2
  -5   7   2 84.4708 3.28863   2
  -5   7   2 90.8132 7.61429   1
   5   7  -2 83.5286 12.5515   1
  -5  -7  -2 81.8325 12.7021   1
   5  -7   2 57.4002 8.35523   1
  -5   7  -2 81.5957 3.11502   2
  -5   7  -2 84.9990 6.22237   1
  -5   7  -2 77.5641 5.98599   1
   5   7   2 75.0682 12.0281   1
   5  -7  -2 99.2299 10.7342   1
  -5  -7   2 77.2652 12.2006   1
   6  -7   2 6.87781 5.62959   1
  -6   7   2 11.6266 1.48015   2
  -6   7   2 8.84068 2.86308   1
  -6  -7  -2 16.7079 9.17076   1
   6   7  -2 15.9210 8.54323   1
  -6   7   2 3.97248 2.91689   1
  -6  -7   2 9.84498 9.19442   1
  -6   7  -2 11.6572 1.40629   2
   6  -7  -2 7.06592 5.93361   1
   6   7   2 3.27495 7.92230   1
  -7   7   2 113.048 3.29543   2
  -7  -7  -2 101.410 14.3483   1
   7  -7   2 111.060 9.85768   1
   7   7  -2 88.4665 13.2422   1
   7  -7  -2 113.314 10.8818   1
   7   7   2 89.3941 12.8231   1
  -7   7  -2 90.4111 3.04678   2
  -7  -7   2 99.2771 14.3377   1
  -8  -7  -2 136.258 17.2187   1
   8   7  -2 145.008 17.0025   1
  -8   7   2 132.395 3.73687   2
  -8   7  -2 133.624 3.40410   2
   8  -7  -2 149.918 11.4130   1
  -8   7  -2 136.473 3.41707   2
  -8  -7   2 98.3455 14.4835   1
   8   7   2 128.504 16.3001   1
   9   7  -2 161.704 19.7890   1
  -9   7   2 161.859 4.16307   2
  -9  -7  -2 164.627 18.7303   1
   9  -7  -2 160.911 11.1554   1
   9   7   2 187.976 19.1013   1
  -9  -7   2 168.544 18.9000   1
  10   7  -2 20.1786 11.4797   1
 -10  -7  -2 10.4195 9.60756   1
  10  -7  -2 7.73909 4.72412   1
  10   7   2 22.7918 10.8792   1
 -10  -7   2 34.5146 11.5444   1
  11   7  -2 41.0558 12.4369   1
 -11  -7  -2 30.6593 11.6349   1
  11   7   2 35.7553 12.8633   1
  11  -7  -2 59.1553 7.27020   1
 -11  -7   2 49.0087 12.4714   1
  12   7  -2 61.6307 13.9533   1
 -12  -7  -2 61.8468 13.8380   1
  12   7   2 71.8302 14.4587   1
 -12  -7   2 68.0427 13.7238   1
  12  -7  -2 96.3326 7.21129   1
 -13  -7  -2 17.3414 10.6432   1
  13   7  -2 13.7721 10.9744   1
 -13  -7   2 22.0217 11.3079   1
  13   7   2 19.9249 11.9749   1
  14   7  -2 97.1261 16.8195   1
  14   7  -2 102.151 5.32818   2
 -14  -7  -2 70.9910 14.2874   1
  14   7   2 89.4995 15.9248   1
 -14  -7   2 103.659 15.9295   1
  15   7  -2 30.8149 3.43212   2
 -15  -7  -2 23.4019 11.4781   1
  15   7  -2 41.8434 13.7367   1
  15   7   2 24.9213 13.5697   1
 -15  -7   2 26.3765 11.1855   1
  16   7  -2 7.52623 2.88781   2
 -16  -7  -2 5.69042 9.25869   1
  16   7  -2 20.3699 11.2713   1
  16   7   2 4.36046 10.9641   1
  17   7  -2 39.4866 13.2763   1
 -17  -7  -2 55.3036 14.3177   1
  17   7  -2 43.3627 4.10626   2
  17   7   2 56.3551 14.6499   1
  18   7  -2 49.8365 14.5741   1
 -18  -7  -2 46.9671 13.8665   1
  18   7   2 55.1534 15.2425   1
  19   7  -2 13.8277 13.2692   1
 -19  -7  -2 33.9009 11.7283   1
  19   7   2 30.1340 13.6322   1
 -20  -7  -2 18.3964 11.6185   1
  20   7  -2 8.60746 14.1999   1
  20   7   2 16.8614 13.0981   1
  21   7  -2 40.7880 15.6259   1
 -21  -7  -2 53.3181 15.1209   1
  21   7   2 43.0031 15.9839   1
  22   7  -2 4.23251 15.5590   1
  22   7   2 18.0385 16.9666   1
  23   7  -2 24.5734 16.1945   1
  23   7   2 31.3166 22.4501   1
   0   8  -2 396.951 20.3065   1
   0   8  -2 391.045 20.4194   1
   0   8   2 373.530 20.2975   1
   0  -8   2 425.726 23.2460   1
   0  -8  -2 414.978 22.6891   1
   1   8  -2 144.403 14.2659   1
  -1   8   2 136.682 12.7162   1
   1   8  -2 124.352 12.6761   1
   1  -8   2 114.955 14.6173   1
  -1  -8  -2 136.552 15.2183   1
  -1  -8   2 128.284 16.1320   1
  -1   8  -2 131.281 4.77422   2
   1  -8  -2 136.019 14.2748   1
  -1   8  -2 142.373 12.4812   1
   1   8   2 116.728 13.6287   1
  -1   8  -2 116.182 12.2302   1
  -2  -8  -2 68.9726 11.9046   1
   2   8  -2 63.5438 10.9964   1
   2  -8   2 62.4237 10.6173   1
  -2   8   2 77.1599 9.94407   1
  -2  -8   2 47.0818 10.8182   1
  -2   8  -2 66.5447 8.84108   1
  -2   8  -2 62.9162 3.43774   2
   2  -8  -2 72.0010 11.2040   1
   2   8   2 78.0853 11.3442   1
  -2   8  -2 56.2094 8.27311   1
   3   8  -2 157.980 15.9883   1
   3  -8   2 154.819 14.1067   1
  -3  -8  -2 139.838 16.2465   1
  -3   8   2 157.439 11.9478   1
  -3  -8   2 158.482 16.2367   1
  -3   8  -2 118.395 11.0090   1
   3  -8  -2 124.988 14.0402   1
  -3   8  -2 143.265 11.4544   1
   3   8   2 133.325 14.4370   1
  -3   8  -2 141.403 4.83203   2
  -4  -8  -2 6.79163 8.67053   1
   4   8  -2 11.6055 7.63293   1
   4  -8   2 -1.9130 6.51249   1
  -4   8   2 4.00906 1.84508   2
  -4   8   2 6.78188 4.76213   1
   4   8   2 7.43029 7.69120   1
   4  -8  -2 -0.5234 6.62138   1
  -4   8  -2 6.50745 1.79214   2
  -4   8  -2 9.01334 4.59789   1
  -4  -8   2 -2.3208 8.39757   1
  -4   8  -2 11.9188 4.75697   1
   5   8  -2 84.5803 12.5059   1
  -5   8   2 89.7389 3.69501   2
  -5  -8  -2 91.5194 14.8282   1
  -5   8   2 90.6932 8.23545   1
   5  -8   2 97.7980 12.1115   1
  -5   8   2 88.1388 8.68309   1
  -5   8  -2 72.3916 6.59206   1
  -5  -8   2 92.7267 14.0853   1
  -5   8  -2 96.7690 7.10617   1
   5   8   2 71.5400 12.7938   1
  -5   8  -2 94.4258 3.44698   2
   5  -8  -2 119.781 12.9360   1
   6  -8   2 25.8236 7.08271   1
  -6   8   2 26.0970 3.70800   1
  -6  -8  -2 46.3690 11.7477   1
   6   8  -2 28.2124 9.68038   1
  -6   8   2 27.7982 3.95213   1
  -6   8   2 26.9970 2.49157   2
   6  -8  -2 17.9959 7.34533   1
  -6  -8   2 25.5710 11.0215   1
  -6   8  -2 22.7992 1.81938   2
   6   8   2 9.11481 8.72137   1
   7  -8   2 13.8256 6.02577   1
  -7  -8  -2 -2.2840 9.49304   1
  -7   8   2 10.9350 1.50031   2
   7   8  -2 5.11672 8.71563   1
  -7   8  -2 12.3768 1.37257   2
  -7  -8   2 6.50124 9.13625   1
   7   8   2 -2.7457 7.76987   1
   7  -8  -2 11.1189 6.55955   1
   8   8  -2 143.367 17.7414   1
  -8  -8  -2 144.650 18.3405   1
  -8   8   2 124.639 3.74363   2
   8   8   2 141.364 17.4138   1
  -8   8  -2 119.905 3.42862   2
  -8   8  -2 124.424 3.46805   2
   8  -8  -2 126.655 12.1537   1
  -8  -8   2 147.252 18.7400   1
   9   8  -2 152.548 20.1073   1
  -9  -8  -2 152.574 19.1919   1
  -9   8   2 151.045 4.02239   2
  -9   8   2 149.414 3.96796   2
  -9  -8   2 115.501 17.2017   1
   9   8   2 126.603 16.7838   1
   9  -8  -2 157.725 11.9340   1
 -10  -8  -2 42.4614 12.6744   1
  10   8  -2 46.6975 12.8408   1
 -10  -8   2 41.2498 12.2044   1
  10   8   2 38.0038 12.0269   1
  10  -8  -2 39.1494 6.85875   1
  11   8  -2 63.2784 14.0047   1
 -11  -8  -2 38.9803 13.0001   1
  11  -8  -2 59.0961 7.12158   1
  11   8   2 53.0354 13.1665   1
 -11  -8   2 60.5118 13.8115   1
 -12  -8  -2 19.4755 11.8396   1
  12   8  -2 30.3942 12.3060   1
 -12  -8   2 30.1560 12.4738   1
  12   8   2 31.4939 12.3510   1
  12  -8  -2 39.0440 5.59693   1
  13   8  -2 127.651 6.04547   2
  13   8  -2 146.840 19.8259   1
 -13  -8  -2 93.8560 16.6135   1
  13  -8  -2 123.540 7.20871   1
  13   8   2 128.594 18.2258   1
 -13  -8   2 99.4957 16.6797   1
 -14  -8  -2 119.667 17.8841   1
  14   8  -2 141.786 6.30784   2
  14   8  -2 150.266 19.8946   1
 -14  -8   2 143.760 18.9382   1
  14   8   2 108.145 17.6313   1
  15   8  -2 17.1604 12.3140   1
 -15  -8  -2 12.5396 11.4631   1
  15   8   2 9.03961 12.1933   1
 -15  -8   2 16.7378 12.6317   1
  16   8  -2 32.4869 3.67185   2
 -16  -8  -2 30.4398 14.3048   1
  16   8  -2 18.6309 12.5422   1
  16   8   2 32.5762 13.7688   1
 -17  -8  -2 1.26269 9.99929   1
  17   8  -2 12.4926 12.4219   1
  17   8   2 -10.355 13.1438   1
  18   8  -2 29.0876 14.6955   1
  18   8   2 20.1921 14.5345   1
  19   8  -2 -19.713 12.4113   1
 -19  -8  -2 2.16234 13.2309   1
  19   8   2 -10.867 13.9580   1
 -20  -8  -2 79.6914 18.6213   1
  20   8  -2 72.6648 19.1272   1
  20   8   2 75.6616 19.4662   1
  21   8  -2 -5.0806 14.8391   1
 -21  -8  -2 17.4007 16.6749   1
  21   8   2 33.7060 19.7279   1
  22   8  -2 -44.258 16.8749   1
  22   8   2 -30.731 18.9668   1
   0   9  -2 147.727 14.4165   1
   0   9   2 159.485 14.9401   1
   0  -9  -2 164.453 16.4622   1
   0  -9   2 170.300 17.4667   1
   0   9  -2 163.437 15.4820   1
   0   9  -2 159.823 5.69655   2
   1   9  -2 17.1975 8.13175   1
  -1   9   2 24.9083 7.44167   1
   1   9  -2 20.0201 2.73213   2
   1   9  -2 17.0522 8.00788   1
   1  -9   2 19.8493 8.90154   1
  -1  -9  -2 14.5874 9.77704   1
   1  -9  -2 38.6782 10.4302   1
  -1   9  -2 27.7047 2.57858   2
  -1   9  -2 20.7578 7.19816   1
  -1   9  -2 25.3229 7.76987   1
  -1  -9   2 0.94761 8.92331   1
   1   9   2 18.1842 8.50620   1
   2   9  -2 146.093 15.5713   1
  -2  -9  -2 128.727 16.5292   1
  -2   9   2 144.353 12.8529   1
   2   9  -2 95.1466 13.0566   1
   2  -9   2 122.521 15.2295   1
  -2   9  -2 145.310 12.7941   1
   2   9   2 131.508 15.3582   1
  -2  -9   2 128.825 16.2724   1
  -2   9  -2 134.062 12.3017   1
  -2   9  -2 137.902 5.12753   2
   2  -9  -2 143.858 14.8484   1
   3  -9   2 48.2235 10.0486   1
   3   9  -2 44.4607 10.3590   1
  -3   9   2 53.2180 8.04263   1
  -3  -9  -2 41.9786 12.0629   1
   3   9  -2 34.1659 8.94845   1
   3   9   2 32.2297 10.0361   1
   3  -9  -2 37.9332 9.93882   1
  -3   9  -2 39.4164 7.04571   1
  -3   9  -2 44.0287 3.44703   2
  -3  -9   2 56.4086 11.7805   1
  -3   9  -2 38.3856 7.15418   1
  -4   9   2 -6.0158 4.77088   1
   4  -9   2 11.4716 7.69386   1
  -4   9   2 1.85432 1.88396   2
  -4  -9  -2 -9.5342 8.24761   1
   4   9  -2 10.4203 8.50014   1
  -4   9   2 1.60775 4.65744   1
  -4   9  -2 -2.2378 1.83561   2
   4   9   2 6.24555 8.49016   1
  -4   9  -2 0.33573 4.16351   1
  -4   9  -2 2.86291 4.03577   1
   4  -9  -2 11.3977 7.65449   1
  -5   9   2 18.5763 4.79762   1
   5   9  -2 19.4695 9.91988   1
   5  -9   2 23.9652 7.58773   1
  -5  -9  -2 10.4035 9.96048   1
  -5   9   2 25.4632 5.37725   1
  -5   9   2 16.2122 1.98764   2
  -5   9  -2 13.6625 3.84046   1
  -5   9  -2 15.2744 1.97196   2
   5  -9  -2 18.9451 7.80333   1
  -5  -9   2 8.29499 9.36532   1
   5   9   2 17.4542 9.89739   1
  -5   9  -2 19.3128 4.09651   1
  -6   9   2 88.3330 3.53680   2
   6   9  -2 91.2195 14.3887   1
  -6  -9  -2 99.4723 15.5273   1
  -6   9   2 94.9723 6.08217   1
   6  -9   2 80.8944 10.3029   1
  -6   9   2 93.4417 6.15359   1
   6  -9  -2 84.1730 11.2204   1
   6   9   2 82.6572 13.7746   1
  -6  -9   2 89.0411 15.8083   1
  -6   9  -2 88.9961 3.52387   2
   7  -9   2 4.23657 5.88512   1
   7   9  -2 13.1924 9.76899   1
  -7   9   2 -0.1952 1.45752   2
  -7  -9  -2 -6.2126 10.0700   1
   7   9   2 2.74662 8.55474   1
  -7  -9   2 -13.913 8.42485   1
  -7   9  -2 2.67091 1.40881   2
   7  -9  -2 0.31799 6.10731   1
  -7   9  -2 0.95458 1.40211   2
  -8  -9  -2 36.4166 12.2308   1
   8   9  -2 34.2633 11.3272   1
  -8   9   2 39.3771 2.35606   2
  -8   9  -2 36.3987 2.06343   2
   8  -9  -2 28.5118 7.82632   1
   8   9   2 37.6582 11.9245   1
  -8  -9   2 27.3653 12.0085   1
  -8   9  -2 38.9757 2.01626   2
   9   9  -2 11.3150 11.1035   1
  -9   9   2 23.4264 1.89997   2
  -9   9   2 25.5836 1.88824   2
  -9  -9  -2 20.8353 12.0098   1
   9   9   2 29.1011 11.6741   1
  -9  -9   2 22.6730 11.1706   1
   9  -9  -2 25.3810 7.26660   1
  10   9  -2 9.41328 2.95048   2
  10   9  -2 -5.9680 9.77720   1
 -10  -9  -2 33.9463 12.7971   1
 -10  -9   2 0.57499 9.70216   1
  10   9   2 -2.9700 10.9967   1
  10  -9  -2 12.1320 5.71004   1
  11   9  -2 36.0966 3.71595   2
  11   9  -2 49.3283 13.7644   1
 -11  -9  -2 44.1848 12.9318   1
  11   9   2 28.3705 12.3855   1
  11  -9  -2 43.5567 6.72467   1
 -11  -9   2 21.1777 11.6282   1
 -12  -9  -2 112.856 17.3195   1
  12   9  -2 110.002 5.76887   2
  12   9  -2 100.283 17.2625   1
  12  -9  -2 115.449 9.45709   1
  12   9   2 113.115 17.5199   1
 -12  -9   2 92.0396 17.1384   1
  13   9  -2 19.4710 3.47017   2
  13   9  -2 8.31030 11.5733   1
 -13  -9  -2 29.8727 12.7441   1
 -13  -9   2 23.4489 12.0495   1
  13  -9  -2 9.82564 3.69138   1
  13   9   2 19.3212 12.4529   1
  14   9  -2 111.974 18.6188   1
  14   9  -2 130.089 6.21722   2
 -14  -9  -2 123.773 18.9057   1
  14   9   2 111.440 19.8502   1
 -14  -9   2 83.1840 16.3070   1
 -15  -9  -2 32.7214 13.0373   1
  15   9  -2 -7.1622 12.8646   1
  15   9  -2 15.1380 3.69295   2
 -15  -9   2 40.0218 13.6418   1
  15   9   2 6.10340 14.4042   1
  16   9  -2 92.6975 5.80570   2
 -16  -9  -2 91.7745 18.4611   1
  16   9  -2 98.8998 18.7721   1
  16   9   2 101.728 19.2217   1
  17   9  -2 -17.273 12.4277   1
 -17  -9  -2 8.15835 11.1761   1
  17   9   2 -8.4300 13.5484   1
 -18  -9  -2 27.1702 13.8828   1
  18   9  -2 3.60629 15.4515   1
  18   9   2 41.4101 17.1971   1
  19   9  -2 12.2053 19.1010   1
 -19  -9  -2 -0.8545 15.5609   1
  19   9   2 -3.2660 15.8495   1
 -20  -9  -2 -12.465 16.7655   1
  20   9  -2 -2.6909 18.2241   1
  20   9  -2 30.1501 16.8009   1
  20   9   2 19.2678 18.6951   1
  21   9  -2 -3.9091 20.1510   1
  21   9  -2 2.36889 17.2132   1
  21   9   2 -17.205 21.7861   1
   0 -10  -2 168.736 17.4188   1
   0  10   2 185.621 17.2159   1
   0  10  -2 199.573 6.62767   2
   0 -10   2 221.571 20.1217   1
   0  10  -2 183.698 15.7692   1
   0  10  -2 199.895 16.1018   1
   1 -10   2 87.8165 13.6854   1
   1  10  -2 92.4171 12.8328   1
   1  10  -2 99.3399 4.89629   2
   1  10  -2 92.8002 12.8210   1
  -1 -10  -2 89.0049 14.7570   1
  -1  10   2 77.8429 10.9494   1
  -1  10  -2 92.0174 4.55299   2
   1  10   2 103.952 13.4242   1
  -1 -10   2 88.3299 14.0906   1
  -1  10  -2 97.5375 12.7318   1
  -1  10  -2 101.266 13.3667   1
   1 -10  -2 90.6797 14.1857   1
   2  10  -2 42.2467 10.6649   1
   2 -10   2 35.7533 10.1431   1
   2  10  -2 39.5756 10.2054   1
  -2  10   2 54.2100 9.02938   1
  -2 -10  -2 46.8486 12.0864   1
   2  10  -2 58.2942 3.86857   2
  -2  10  -2 59.2753 8.99953   1
  -2  10  -2 62.9885 3.74510   2
   2  10   2 48.5980 10.5466   1
  -2  10  -2 50.6577 8.58266   1
  -2 -10   2 45.6731 12.0394   1
   2 -10  -2 58.9496 11.9743   1
   3  10  -2 26.2604 9.46014   1
   3 -10   2 40.9667 10.2669   1
  -3  10   2 33.7872 7.51940   1
   3  10  -2 33.6114 9.54928   1
  -3  10   2 30.6659 2.73550   2
  -3  10   2 29.1240 7.66519   1
  -3 -10  -2 12.1628 9.96750   1
   3 -10  -2 37.4625 10.5633   1
  -3  10  -2 27.1555 2.62577   2
  -3  10  -2 32.0987 7.02936   1
  -3  10  -2 31.9418 7.07457   1
  -3 -10   2 32.8558 10.8895   1
   3  10   2 21.0414 9.85317   1
  -4  10   2 10.6424 5.44758   1
  -4  10   2 22.3319 6.15759   1
  -4 -10  -2 17.1778 10.6368   1
   4 -10   2 17.1218 8.31950   1
   4  10  -2 20.4282 9.34537   1
  -4  10   2 11.0893 2.26183   2
   4  10  -2 15.3110 2.74563   2
   4  10  -2 36.5389 10.9334   1
   4 -10  -2 14.1438 8.67040   1
  -4  10  -2 22.0292 5.43346   1
  -4  10  -2 19.0825 2.31936   2
  -4  10  -2 10.7413 4.95466   1
   4  10   2 25.0520 10.5926   1
  -4 -10   2 9.50384 11.0113   1
   5  10  -2 20.5347 2.95428   2
   5  10  -2 24.5882 9.92063   1
  -5 -10  -2 23.7221 10.9782   1
  -5  10   2 20.4804 2.24225   2
  -5  10   2 23.8535 5.30735   1
   5 -10   2 17.7345 8.14721   1
  -5  10   2 25.5922 5.13428   1
   5 -10  -2 23.4123 8.76437   1
  -5 -10   2 41.7338 12.1333   1
  -5  10  -2 23.6823 3.82090   1
   5  10   2 19.3582 9.34349   1
  -5  10  -2 22.1323 2.24364   2
  -5  10  -2 18.1363 3.81123   1
  -6  10   2 134.179 4.65165   2
   6 -10   2 140.050 14.3045   1
  -6 -10  -2 113.890 17.5607   1
   6  10  -2 140.887 5.77963   2
   6  10  -2 139.292 17.8667   1
  -6 -10   2 106.809 16.4351   1
  -6  10  -2 139.175 4.56111   2
   6  10   2 116.663 16.7853   1
   6 -10  -2 130.094 14.4075   1
  -7  10   2 9.08275 1.86585   2
  -7  10   2 9.49304 1.73860   2
  -7 -10  -2 17.1222 11.4488   1
   7  10  -2 18.2833 10.6576   1
   7  10  -2 6.17656 2.75433   2
  -7 -10   2 20.5312 10.7395   1
   7  10   2 4.49813 9.74467   1
  -7  10  -2 10.4524 1.64864   2
   7 -10  -2 10.2301 7.00877   1
  -7  10  -2 10.6092 1.65533   2
   8  10  -2 7.03954 9.93182   1
  -8 -10  -2 10.3146 11.3981   1
  -8  10   2 17.1786 1.71027   2
   8  10  -2 15.2235 3.12984   2
  -8  10   2 21.6293 1.85260   2
  -8  10  -2 21.3662 2.06000   2
  -8  10  -2 19.7572 1.94655   2
  -8 -10   2 -7.5875 10.4553   1
   8  10   2 17.1463 11.0155   1
   8 -10  -2 21.0041 7.62864   1
   9  10  -2 35.1307 14.1262   1
  -9 -10  -2 58.2100 14.8251   1
  -9  10   2 64.2813 2.55243   2
   9  10  -2 69.5135 4.93765   2
  -9  10   2 61.4456 2.58620   2
  -9 -10   2 35.0340 12.7587   1
   9  10   2 70.5630 14.6827   1
   9 -10  -2 72.5112 9.96769   1
  10  10  -2 -8.4330 10.2066   1
 -10 -10  -2 -11.584 9.79896   1
  10  10  -2 1.42047 2.92775   2
  10 -10  -2 7.71501 6.01457   1
 -10 -10   2 -7.8382 10.3484   1
  10  10   2 1.42991 12.1858   1
 -11 -10  -2 9.58483 10.8077   1
  11  10  -2 16.8902 11.5128   1
  11  10  -2 18.9371 3.38310   2
  11 -10  -2 28.1039 6.81721   1
 -11 -10   2 30.7797 13.3564   1
  11  10   2 -3.4305 11.8475   1
 -12 -10  -2 -5.8226 10.9673   1
  12  10  -2 29.4998 14.6431   1
  12  10  -2 18.1933 3.39103   2
  12  10   2 24.7295 13.2040   1
  12 -10  -2 13.7248 5.16546   1
 -12 -10   2 -0.9442 11.4011   1
 -13 -10  -2 3.74567 12.5466   1
  13  10  -2 9.95795 13.6735   1
 -13 -10   2 8.60801 11.8462   1
  13  10   2 2.34583 13.9271   1
  14  10  -2 13.4559 3.46069   2
 -14 -10  -2 -5.9768 11.5462   1
  14  10  -2 16.1770 13.8745   1
 -14 -10   2 48.5703 14.8369   1
  14  10   2 14.7550 13.3707   1
 -15 -10  -2 49.1075 17.6567   1
  15  10  -2 48.8023 4.43581   2
  15  10  -2 43.1286 16.2026   1
  15  10   2 13.7209 15.6643   1
 -16 -10  -2 8.67685 13.1693   1
  16  10  -2 37.2818 15.8108   1
  16  10   2 25.5604 17.5727   1
  17  10  -2 5.86988 18.3022   1
  17  10  -2 -12.412 14.9622   1
 -17 -10  -2 0.98007 15.9566   1
  17  10   2 -2.2132 17.5526   1
  18  10  -2 -23.632 16.8438   1
 -18 -10  -2 -17.349 16.0399   1
  18  10  -2 39.2381 18.1923   1
  18  10   2 -11.902 16.8665   1
  19  10  -2 17.9831 19.7079   1
  19  10  -2 44.7689 25.3261   1
  19  10   2 22.9531 20.3228   1
   0 -11  -2 127.439 17.5410   1
   0  11  -2 167.768 16.7569   1
   0  11   2 180.688 16.5505   1
   0  11  -2 176.619 6.63682   2
   0 -11   2 197.562 20.6574   1
   0  11  -2 176.384 17.2290   1
   1  11  -2 182.001 17.8847   1
  -1 -11  -2 178.678 20.0575   1
   1  11  -2 194.788 17.5053   1
   1 -11   2 202.337 19.4802   1
  -1  11   2 182.882 16.3583   1
   1  11  -2 169.641 6.53625   2
  -1  11   2 149.820 15.9274   1
  -1 -11   2 202.569 21.3383   1
  -1  11  -2 178.934 15.6291   1
   1 -11  -2 147.690 18.1481   1
  -1  11  -2 155.922 15.3170   1
   1  11   2 177.938 17.8020   1
  -1  11  -2 177.574 6.27226   2
  -2  11   2 27.9016 8.19235   1
  -2  11   2 43.6804 8.62379   1
   2  11  -2 46.8636 11.1350   1
  -2  11   2 50.7642 4.25642   2
  -2 -11  -2 35.3340 12.6528   1
   2 -11   2 40.2189 11.0806   1
   2  11  -2 48.6620 11.2610   1
   2  11  -2 45.2874 4.50408   2
   2 -11  -2 15.9559 10.5258   1
   2  11   2 45.7252 11.4100   1
  -2  11  -2 56.2934 8.66097   1
  -2  11  -2 48.2310 8.71873   1
  -2 -11   2 36.0489 12.5023   1
  -2  11  -2 35.6920 3.13143   2
  -3  11   2 44.2296 8.05705   1
   3  11  -2 51.9653 12.1533   1
  -3 -11  -2 35.3445 12.5022   1
  -3  11   2 53.6686 8.65172   1
   3  11  -2 51.1763 12.0040   1
  -3  11   2 62.3278 4.15106   2
   3 -11   2 41.4258 10.9697   1
  -3  11  -2 44.2169 7.77179   1
   3  11   2 30.9865 10.1932   1
   3 -11  -2 58.5841 12.2616   1
  -3  11  -2 67.3638 8.66473   1
  -3 -11   2 59.0934 14.0081   1
  -3  11  -2 55.3621 3.81449   2
   4 -11   2 59.8870 11.5148   1
   4  11  -2 56.8041 12.2794   1
   4  11  -2 71.3154 13.3042   1
  -4  11   2 52.6805 7.77925   1
  -4  11   2 54.7738 3.86412   2
  -4 -11  -2 72.4189 16.2705   1
  -4  11   2 53.7271 7.60431   1
   4 -11  -2 51.2333 11.4517   1
  -4  11  -2 41.7787 6.48688   1
  -4 -11   2 46.2328 13.0767   1
  -4  11  -2 49.7797 3.66346   2
   4  11   2 33.6654 10.2525   1
  -4  11  -2 63.1763 8.30903   1
   5  11  -2 13.7693 9.63027   1
  -5  11   2 2.84942 4.10928   1
  -5  11   2 6.46982 2.16819   2
   5  11  -2 10.6535 10.4762   1
   5 -11   2 0.31998 7.41322   1
  -5 -11  -2 7.75619 11.1779   1
  -5  11   2 4.19730 3.92417   1
  -5  11   2 5.61137 2.16101   2
   5  11  -2 9.04358 2.79873   2
   5  11   2 4.39698 9.41985   1
   5 -11  -2 -8.9976 7.18639   1
  -5 -11   2 2.95211 10.0823   1
  -5  11  -2 6.50071 2.14688   2
  -6  11   2 19.6991 2.25403   2
   6  11  -2 15.1877 3.03142   2
  -6 -11  -2 25.3822 12.0122   1
   6  11  -2 21.3325 10.9289   1
  -6  11   2 19.0316 2.32924   2
   6 -11  -2 -2.1024 7.47297   1
  -6 -11   2 12.7139 11.5141   1
   6  11   2 9.70716 10.2295   1
  -6  11  -2 22.9681 2.19361   2
  -6  11  -2 18.5996 2.10426   2
   7  11  -2 4.59220 8.28857   1
  -7 -11  -2 7.59111 10.4696   1
   7  11  -2 7.49906 3.24890   2
  -7  11   2 6.87517 1.93897   2
  -7  11   2 12.5461 1.91896   2
   7  11  -2 17.7334 10.8522   1
   7 -11  -2 8.29005 7.56862   1
  -7 -11   2 15.7800 10.5705   1
   7  11   2 -1.7490 11.3776   1
  -7  11  -2 9.87961 1.76184   2
  -7  11  -2 7.57375 1.76258   2
  -8 -11  -2 14.3716 13.0706   1
   8  11  -2 48.2854 4.61186   2
  -8  11   2 51.4800 2.83275   2
   8  11  -2 38.4228 13.3554   1
   8  11  -2 53.6426 13.8949   1
  -8  11   2 48.9828 2.89587   2
  -8  11  -2 48.9918 2.43293   2
   8 -11  -2 41.4789 10.7301   1
  -8  11  -2 51.3256 2.52064   2
  -8 -11   2 35.4807 13.7038   1
   8  11   2 63.3724 15.4701   1
   9  11  -2 1.76879 10.6787   1
  -9 -11  -2 1.77898 12.4824   1
   9  11  -2 16.6834 13.3681   1
  -9 -11   2 18.0990 11.7262   1
   9  11   2 -24.863 11.1018   1
 -10 -11  -2 -23.834 12.0884   1
  10  11  -2 -4.7644 11.2986   1
  10  11  -2 5.56205 3.10541   2
  10  11  -2 14.8299 12.0126   1
  10  11   2 -9.2986 10.5920   1
 -10 -11   2 -7.6364 10.3706   1
  11  11  -2 3.33768 14.0243   1
  11  11  -2 -22.129 12.1255   1
 -11 -11  -2 27.9999 13.4086   1
  11  11  -2 4.28607 3.48855   2
 -11 -11   2 -6.7069 12.4086   1
  11  11   2 17.9510 12.6688   1
  12  11  -2 5.14326 13.7619   1
  12  11  -2 31.5284 16.6461   1
 -12 -11  -2 8.31132 12.5739   1
 -12 -11   2 32.9044 14.8887   1
  12  11   2 -0.9056 13.0937   1
  13  11  -2 32.4030 15.6554   1
  13  11  -2 -7.5536 17.2310   1
 -13 -11  -2 23.0706 14.4794   1
  13  11   2 -10.313 15.8982   1
 -13 -11   2 19.2984 13.9068   1
 -14 -11  -2 -7.4061 13.7045   1
  14  11  -2 12.9228 15.7726   1
 -15 -11  -2 -0.5846 14.7876   1
  15  11  -2 -12.125 16.7072   1
  16  11  -2 38.6671 36.8930   1
 -16 -11  -2 -8.7455 17.4167   1
 -17 -11  -2 23.6169 21.9482   1
   0  12   2 162.659 17.9582   1
   0  12  -2 174.183 17.0799   1
   0  12   2 168.009 6.62260   2
   0  12  -2 162.595 6.44188   2
  -1  12   2 43.5852 3.65431   2
   1  12  -2 48.4745 3.78099   2
  -1  12   2 22.0056 9.38519   1
   1  12  -2 48.1637 11.4912   1
   1  12   2 38.3397 11.4541   1
  -1  12  -2 44.3916 4.39924   2
  -1  12  -2 39.7427 9.37168   1
  -2  12   2 28.8053 3.18797   2
   2  12  -2 21.9207 10.7088   1
  -2  12   2 32.5791 8.76108   1
   2  12  -2 32.2304 3.44472   2
  -2 -12  -2 13.1619 17.0642   1
  -2  12  -2 33.2007 3.01845   2
  -2  12  -2 27.8383 8.00183   1
  -3 -12  -2 -3.4800 14.1393   1
  -3  12   2 1.92920 2.42506   2
  -3  12   2 1.71603 2.48084   2
   3  12  -2 8.19610 9.96369   1
   3  12  -2 2.11897 2.85845   2
  -3  12   2 -7.1543 6.28552   1
  -3  12  -2 2.43181 5.77236   1
  -3  12  -2 0.70551 2.40051   2
  -3 -12   2 15.0370 16.0095   1
  -4  12   2 17.8504 2.61297   2
  -4  12   2 16.5025 5.88027   1
  -4 -12  -2 18.2104 14.4096   1
  -4  12   2 21.4021 2.72702   2
  -4  12   2 11.5726 6.89388   1
  -4  12  -2 21.0988 4.75030   1
  -4  12  -2 21.0446 2.66499   2
  -4 -12   2 -0.4296 11.8436   1
  -4  12  -2 17.5758 4.75454   1
   5  12  -2 5.93563 10.9189   1
   5  12  -2 -1.4345 2.91868   2
  -5  12   2 0.46174 2.14982   2
  -5  12   2 -1.0392 2.12513   2
  -5 -12  -2 17.7660 11.5626   1
  -5  12  -2 -1.3657 2.06980   2
  -5  12  -2 0.94884 2.11268   2
  -5 -12   2 36.8998 17.6937   1
  -6 -12  -2 18.4633 12.3306   1
  -6  12   2 19.5170 2.43829   2
   6  12  -2 18.9571 3.20319   2
  -6  12   2 22.4030 2.35973   2
   6  12  -2 7.93503 11.2940   1
  -6 -12   2 19.3284 14.8490   1
  -6  12  -2 21.4747 2.33296   2
  -6  12  -2 21.6875 2.23703   2
  -7 -12  -2 -13.586 12.6246   1
  -7  12   2 5.01059 1.88019   2
   7  12  -2 0.86196 2.87231   2
  -7  12   2 5.23145 1.97269   2
  -7  12  -2 3.83746 1.68667   2
  -7 -12   2 13.3281 13.9840   1
  -7  12  -2 4.68068 1.73601   2
  -8  12   2 29.1648 2.62157   2
   8  12  -2 31.0391 13.9058   1
  -8 -12  -2 27.7564 13.7597   1
  -8  12   2 32.8610 2.66651   2
   8  12  -2 32.2064 3.80276   2
  -8  12  -2 32.1241 2.09919   2
  -8  12  -2 29.3452 2.16149   2
  -9 -12  -2 3.57445 14.9474   1
   9  12  -2 22.5286 5.25285   2
  -9  12   2 22.1618 1.73556   2
  -9  12   2 25.2300 1.78584   2
   9  12  -2 4.41952 14.4583   1
 -10 -12  -2 -15.025 15.0184   1
  10  12  -2 -35.068 12.4148   1
  11  12  -2 -29.425 16.5892   1
   0  13   2 4.88921 3.09357   2
   0  13  -2 -0.7312 2.74929   2
   0  13   2 5.04628 9.87680   1
   0  13  -2 -10.496 9.29572   1
   0  13   2 0.60716 2.80499   2
   1  13  -2 2.11418 10.5083   1
  -1  13   2 10.2248 3.04527   2
  -1  13   2 13.4030 3.02972   2
   1  13  -2 7.05202 2.98797   2
  -1  13   2 13.5368 9.87282   1
  -1  13  -2 15.2941 9.17117   1
   1  13   2 11.6497 3.24712   2
   1  13   2 1.64265 11.6868   1
   1  13   2 12.4966 3.30003   2
  -1  13  -2 14.8246 3.00170   2
  -2  13   2 2.76079 2.76425   2
   2  13  -2 24.5750 11.9033   1
  -2  13   2 6.43441 9.03739   1
   2  13  -2 1.80527 2.97226   2
  -2  13   2 6.17106 2.81421   2
  -2  13  -2 5.91896 2.77820   2
  -2  13  -2 0.01379 8.16428   1
   2  13   2 2.58699 3.04429   2
   2  13   2 -0.6973 3.07446   2
   2  13   2 20.6712 12.7783   1
  -3  13   2 12.4874 7.88830   1
   3  13  -2 12.9653 3.29461   2
  -3  13   2 13.2148 2.74553   2
   3  13  -2 -7.1091 12.8772   1
  -3  13   2 17.3345 2.90219   2
  -3  13  -2 10.7217 6.02984   1
   3  13   2 26.9537 14.9689   1
  -3  13  -2 10.7494 2.74328   2
   3  13   2 8.18143 3.06515   2
  -3  13  -2 10.2298 2.75854   2
   4  13  -2 -4.2982 13.1372   1
   4  13  -2 6.55764 3.51895   2
  -4  13   2 0.84813 2.42147   2
  -4  13   2 0.37334 2.41423   2
  -4  13  -2 2.49696 2.40270   2
  -4  13  -2 -0.3191 2.38984   2
   4  13   2 -10.708 12.7614   1
  -5  13   2 4.80372 2.33409   2
  -5  13   2 3.41105 2.23377   2
   5  13  -2 -41.648 19.6578   1
   5  13   2 -1.0027 16.0503   1
  -5  13  -2 1.52420 2.13322   2
  -5  13  -2 3.66703 2.22798   2
  -6  13   2 2.79493 2.29310   2
  -6  13   2 -0.5135 2.02011   2
  -6  13  -2 4.08706 2.03514   2
  -6  13  -2 3.62681 2.03008   2
  -7  13   2 35.1809 3.16705   2
  -7  13   2 29.0332 2.41154   2
  -7  13  -2 30.6133 2.78267   2
  -7  13  -2 32.3063 2.69375   2
  -8  13   2 5.92163 1.61098   2
  -8  13   2 1.39005 1.53202   2
   0   0  -3 2.71737 0.68023   2
   0   0  -3 4.50186 2.43137   1
   0   0   3 2.28989 0.66859   2
   0   0   3 1.72710 2.33952   1
   1   0   3 5.41502 2.39698   1
  -1   0   3 2.40758 0.72727   2
   1   0  -3 2.76588 2.11492   1
  -1   0  -3 2.59113 0.71134   2
  -1   0   3 4.92967 2.52861   1
   1   0   3 2.01255 0.69845   2
  -1   0  -3 3.92757 2.37503   1
   3   0  -3 -0.7956 2.92466   1
  -3   0   3 0.89777 0.81779   2
  -3   0   3 -1.5775 2.86156   1
   3   0   3 -0.0758 2.62076   1
   3   0   3 0.65839 0.83726   2
   3   0  -3 -0.1033 0.82097   2
   4   0   3 1443.94 37.5655   1
   4   0  -3 1467.36 38.1055   1
  -4   0   3 1496.48 37.9771   1
   5   0  -3 3.31421 3.68953   1
   5   0   3 0.40326 2.92675   1
  -5   0  -3 5.42577 2.69063   1
  -5   0   3 0.17349 0.89300   2
   5   0  -3 -0.3430 0.97417   2
  -6   0   3 56.6289 2.13660   2
  -6   0  -3 55.0612 6.19151   1
   6   0   3 57.1184 6.61721   1
   6   0  -3 67.0327 6.57248   1
   6   0  -3 61.0387 2.12761   2
  -7   0  -3 2.46953 4.20160   1
   7   0  -3 0.39148 4.40636   1
   7   0  -3 0.00945 1.22432   2
   7   0   3 -3.1981 3.61245   1
  -8   0  -3 1165.79 32.8640   1
   8   0   3 1171.01 33.4744   1
   8   0  -3 1171.99 33.9416   1
   8   0  -3 1158.84 33.9599   1
   8   0  -3 1139.62 26.8701   2
  -9   0  -3 -7.1877 4.54328   1
   9   0  -3 -1.2426 5.03924   1
   9   0  -3 1.65647 1.43187   2
   9   0  -3 -4.0241 5.12271   1
   9   0   3 1.41697 5.07887   1
  10   0   3 810.270 27.0590   1
  10   0  -3 841.708 27.5626   1
 -10   0  -3 838.807 26.1612   1
  10   0  -3 848.341 19.6266   2
  11   0  -3 2.34906 1.31962   2
  11   0  -3 -2.4243 4.94986   1
  11   0   3 -0.4699 4.68845   1
 -11   0  -3 1.06220 4.63126   1
 -12   0  -3 331.295 15.2919   1
  12   0  -3 347.636 8.67229   2
  12   0  -3 355.407 17.5879   1
  12   0   3 336.360 16.6214   1
  13   0   3 -0.4192 5.22625   1
  13   0  -3 2.65194 5.94003   1
  13   0  -3 2.00887 1.43629   2
 -13   0  -3 2.64520 4.54956   1
  14   0  -3 40.0544 8.02690   1
  14   0   3 30.1065 7.50597   1
  14   0  -3 34.5367 7.57426   1
  14   0  -3 37.3978 2.63378   2
 -14   0  -3 39.1505 6.72863   1
  15   0  -3 1.43542 6.74345   1
  15   0  -3 -1.3412 1.54227   2
  15   0  -3 -3.2675 5.98847   1
  15   0   3 4.98594 6.13796   1
  16   0  -3 360.716 19.9257   1
  16   0  -3 355.313 20.5817   1
  16   0   3 371.458 19.7729   1
  16   0  -3 352.735 9.37770   2
  17   0  -3 0.53814 1.77269   2
  17   0  -3 -11.258 6.02701   1
  17   0  -3 3.87179 7.44275   1
  17   0   3 -4.6153 6.66447   1
  18   0  -3 16.3410 8.31843   1
  18   0  -3 20.5839 2.19385   2
  18   0  -3 17.2982 8.41279   1
  18   0   3 28.3021 8.76461   1
  19   0  -3 0.99914 7.73635   1
  19   0   3 -5.1119 6.95917   1
  19   0  -3 0.56189 7.69236   1
  20   0  -3 295.496 21.6129   1
  20   0  -3 290.232 20.2553   1
  20   0   3 278.196 20.5587   1
  21   0  -3 -2.8753 8.00939   1
  21   0   3 15.6455 8.93507   1
  21   0  -3 -6.7645 7.69691   1
  22   0  -3 61.5354 11.5935   1
  22   0  -3 35.1411 10.6635   1
  22   0   3 32.9737 10.0839   1
  23   0  -3 -12.916 8.56433   1
  23   0  -3 0.63982 8.40192   1
  23   0   3 9.33542 8.02856   1
  24   0   3 28.1125 2.51843   2
  24   0  -3 3.02334 9.57099   1
  24   0   3 25.7981 10.0242   1
  25   0  -3 20.1228 10.2311   1
  25   0   3 8.79978 8.59184   1
  26   0  -3 33.6234 12.3961   1
  26   0   3 12.5967 10.2394   1
   0  -1  -3 6.45182 0.88232   2
   0   1   3 4.18132 0.81268   2
   0  -1   3 4.31286 2.72483   1
   0  -1   3 3.26594 0.81246   2
   0   1   3 2.67058 2.79769   1
   0  -1  -3 6.34770 3.04028   1
  -1  -1  -3 4612.51 109.935   1
   1   1  -3 4612.88 109.728   1
  -1   1   3 4736.08 109.689   1
   1   1   3 4637.11 109.954   1
  -1  -1   3 4670.75 109.887   1
   1  -1  -3 4722.69 109.665   1
  -2  -1  -3 5777.59 134.224   1
   2   1  -3 5702.77 134.170   1
   2   1   3 5684.02 134.146   1
  -2  -1   3 5679.08 134.104   1
  -3  -1  -3 1229.46 32.9061   1
  -3   1   3 1234.98 31.3183   1
   3   1  -3 1222.55 32.8940   1
   3  -1   3 1220.97 30.6384   1
   3   1   3 1212.39 32.8483   1
  -3   1  -3 1205.02 30.3388   1
   3  -1  -3 1222.54 31.5188   1
  -4   1   3 53.7627 1.73665   2
   4   1  -3 34.6488 5.18734   1
   4   1  -3 47.9384 2.02772   2
  -4   1   3 36.6384 4.62327   1
   4  -1   3 50.7911 4.39524   1
   4  -1   3 54.5613 1.58001   2
  -4  -1   3 47.4346 2.03381   2
  -4   1  -3 50.6808 4.24243   1
   4  -1  -3 46.6085 1.69939   2
   4   1   3 34.0242 5.09323   1
   4  -1  -3 41.8871 5.02220   1
  -4   1  -3 49.5496 1.64830   2
   5  -1   3 588.397 16.5553   1
   5   1  -3 595.444 19.6483   1
  -5   1   3 568.753 17.0149   1
  -5  -1  -3 573.826 19.3516   1
   5   1  -3 606.072 19.7049   1
   5  -1   3 569.064 13.3342   2
   5   1  -3 587.444 13.6037   2
  -5   1   3 557.207 13.4024   2
  -5   1  -3 543.557 15.9518   1
   5  -1  -3 573.994 17.3077   1
   5   1   3 582.338 19.4011   1
   5  -1  -3 585.118 13.4175   2
   6  -1   3 209.702 4.97383   2
   6   1  -3 204.813 5.44461   2
   6   1  -3 192.176 11.1754   1
  -6   1   3 196.534 5.10627   2
   6  -1   3 196.412 8.54098   1
   6   1   3 206.673 11.2407   1
   6  -1  -3 202.510 5.05831   2
   6  -1  -3 202.763 9.33951   1
  -6   1  -3 213.331 8.16956   1
  -7   1   3 233.224 5.86999   2
   7  -1   3 235.474 10.1812   1
   7   1  -3 227.935 12.8592   1
   7  -1   3 235.227 5.75862   2
   7   1  -3 236.294 6.15067   2
   7   1   3 234.176 13.4290   1
   7  -1  -3 236.480 5.87657   2
   7  -1  -3 229.968 10.6861   1
  -7   1  -3 242.751 9.33379   1
   8  -1   3 1179.10 26.8045   2
   8  -1   3 1171.31 31.8445   1
   8   1  -3 1160.61 27.1241   2
   8   1  -3 1157.65 35.3556   1
  -8   1  -3 1168.88 30.4685   1
   8   1   3 1199.37 35.2085   1
   8  -1  -3 1142.18 32.4244   1
   8  -1  -3 1145.41 26.8470   2
   9  -1   3 875.947 26.1192   1
   9   1  -3 907.062 29.6896   1
   9   1  -3 899.982 20.8553   2
   9  -1  -3 885.609 26.8244   1
  -9   1  -3 878.135 24.4241   1
   9   1   3 844.323 28.8758   1
   9  -1  -3 897.133 20.5721   2
 -10  -1  -3 563.468 21.4996   1
  10   1  -3 571.695 13.5946   2
  10  -1   3 549.152 19.3295   1
  10   1  -3 570.577 22.6129   1
  10  -1  -3 573.966 13.3269   2
  10  -1  -3 565.202 20.0043   1
 -10   1  -3 566.606 17.4803   1
  10   1   3 523.785 22.0671   1
  10  -1  -3 570.409 19.8599   1
  11   1  -3 119.921 3.83015   2
 -11  -1  -3 119.643 11.0766   1
  11  -1   3 120.193 9.46850   1
  11   1  -3 123.070 11.3202   1
 -11   1  -3 111.033 7.51378   1
  11  -1  -3 116.707 3.55655   2
  11  -1  -3 113.390 9.36347   1
  11  -1  -3 105.625 9.47095   1
  11   1   3 105.775 10.5229   1
  12   1  -3 24.9066 7.80746   1
  12   1  -3 28.2879 2.63368   2
 -12  -1  -3 26.4377 6.20078   1
  12  -1   3 21.1553 5.52228   1
  12   1   3 22.9938 6.75644   1
  12  -1  -3 33.3219 6.53929   1
  12  -1  -3 27.4849 2.08559   2
  12  -1  -3 17.5691 5.74684   1
  13   1  -3 211.178 15.9336   1
  13  -1   3 215.303 12.9840   1
 -13  -1  -3 209.007 13.9936   1
  13   1  -3 214.557 6.03298   2
  13   1   3 187.518 14.1076   1
  13  -1  -3 191.675 13.0610   1
  13  -1  -3 202.657 5.60004   2
  13  -1  -3 216.120 13.3806   1
  14  -1   3 451.208 19.5964   1
  14   1  -3 461.684 11.4060   2
 -14  -1  -3 439.590 20.5970   1
  14   1  -3 451.544 22.3489   1
  14   1   3 467.247 22.7236   1
  14  -1  -3 478.731 21.0189   1
  14  -1  -3 450.414 11.0948   2
  14  -1  -3 431.801 19.8650   1
  15   1  -3 86.1882 3.59970   2
  15   1  -3 65.9135 10.4847   1
 -15  -1  -3 99.7744 11.7070   1
  15  -1   3 87.4790 10.4874   1
  15  -1  -3 72.6156 9.49255   1
  15  -1  -3 91.7928 3.41072   2
  15  -1  -3 80.3800 10.1350   1
  15   1   3 75.8041 10.7638   1
  16  -1   3 109.196 12.1176   1
  16   1  -3 113.137 13.7371   1
 -16  -1  -3 126.094 13.2892   1
  16   1  -3 104.793 4.37860   2
  16  -1  -3 103.742 3.84286   2
  16  -1  -3 104.434 12.4634   1
  16   1   3 108.758 14.2708   1
  16  -1  -3 126.603 13.1292   1
  17   1  -3 39.7374 9.36866   1
  17   1  -3 34.4910 3.22720   2
  17  -1   3 31.2326 7.91730   1
  17  -1  -3 22.6914 7.78300   1
  17  -1  -3 32.9490 7.99243   1
  17  -1  -3 30.0179 2.67603   2
  17   1   3 44.6789 10.1760   1
  18   1  -3 26.7085 2.44374   2
  18   1  -3 20.2361 8.47762   1
  18   1  -3 24.1713 9.64586   1
  18  -1   3 12.3627 7.18321   1
  18  -1   3 28.9996 2.44340   2
  18   1   3 29.6210 9.61939   1
  18  -1  -3 44.7652 8.68470   1
  18  -1  -3 37.1868 8.99722   1
  18  -1  -3 31.6638 2.66939   2
  19   1  -3 6.62833 8.77908   1
  19   1  -3 7.87995 8.75167   1
  19  -1   3 12.4439 7.30950   1
  19  -1  -3 5.30634 7.62271   1
  19   1   3 16.0490 8.86524   1
  19  -1  -3 8.23966 7.06262   1
  20  -1   3 109.524 4.01916   2
  20   1  -3 103.957 14.6154   1
  20   1  -3 135.163 16.8630   1
  20  -1   3 115.133 13.9968   1
  20  -1  -3 111.576 14.5991   1
  20   1   3 99.4710 13.9647   1
  20  -1  -3 87.1255 12.3308   1
  21  -1   3 3.93566 1.64041   2
  21   1  -3 12.9523 8.88883   1
  21  -1   3 1.22423 6.86619   1
  21   1  -3 3.79347 8.96915   1
  21   1   3 -3.3025 7.14833   1
  21  -1  -3 15.6354 8.43885   1
  21  -1  -3 -8.6327 7.09155   1
  22  -1   3 3.52182 1.66408   2
  22   1  -3 -6.8236 8.90581   1
  22  -1   3 1.52026 6.81914   1
  22   1  -3 20.9396 10.0481   1
  22   1   3 5.41671 8.58947   1
  22  -1  -3 -3.5788 6.75949   1
  22  -1  -3 4.04147 7.64101   1
  23  -1   3 23.3423 8.85291   1
  23   1  -3 1.80981 9.51584   1
  23   1  -3 11.0283 10.2493   1
  23  -1  -3 9.64037 8.81596   1
  23  -1  -3 14.4742 8.94266   1
  23   1   3 14.9783 10.2282   1
  24  -1   3 0.20462 1.58551   2
  24   1  -3 -12.486 9.71485   1
  24  -1   3 0.43035 7.48246   1
  24  -1  -3 14.8878 9.05020   1
  24   1   3 1.69488 9.46663   1
  25   1  -3 31.8178 12.4848   1
  25  -1  -3 42.0024 11.6303   1
  25   1   3 35.4847 12.5774   1
  26   1  -3 87.6069 16.1606   1
  26  -1   3 56.9043 11.8122   1
  26  -1  -3 42.8066 12.9045   1
  26   1   3 53.8516 13.8849   1
  27  -1   3 6.75929 12.2400   1
   0  -2  -3 -1.4444 3.03301   1
   0   2   3 1.39502 0.96655   2
   0  -2   3 -2.2699 3.17795   1
   0   2  -3 0.60782 3.13510   1
   0   2   3 -2.9644 3.22104   1
   0  -2   3 -1.9993 0.96841   2
   1   2  -3 4086.83 98.3203   1
   1  -2   3 4234.51 97.0762   1
  -1   2   3 4126.83 97.5150   1
  -1  -2  -3 4101.49 98.5765   1
   1   2  -3 4086.60 98.1636   1
  -1   2  -3 3774.38 96.4010   1
  -1   2  -3 4304.08 97.0753   1
   1  -2  -3 4094.28 97.6555   1
   1   2   3 4078.20 98.4159   1
   2  -2   3 5228.60 124.977   1
   2   2  -3 5237.53 127.590   1
   2   2  -3 5402.42 127.630   1
  -2  -2  -3 5391.39 127.917   1
   2  -2  -3 5462.27 126.133   1
  -2   2  -3 5452.46 124.855   1
   2   2   3 5368.25 127.770   1
   3  -2   3 164.005 6.84147   1
  -3   2   3 163.206 7.43246   1
   3  -2   3 154.819 4.00569   2
   3   2  -3 167.558 4.44730   2
   3   2  -3 165.606 9.86164   1
   3   2  -3 161.486 9.98928   1
  -3   2   3 156.528 4.11999   2
  -3  -2  -3 175.966 10.2602   1
   3  -2  -3 167.285 4.12600   2
  -3   2  -3 177.807 6.70739   1
  -3   2  -3 166.400 6.39799   1
  -3   2  -3 161.881 4.02666   2
   3   2   3 166.789 10.0188   1
   3  -2  -3 161.386 7.67236   1
   4  -2   3 871.149 23.0177   1
   4  -2   3 872.462 20.4364   2
   4   2  -3 887.085 27.5967   1
   4   2  -3 921.828 20.8527   2
  -4  -2  -3 884.810 27.5147   1
  -4   2   3 935.634 23.9824   1
   4  -2  -3 880.766 20.5434   2
   4  -2  -3 887.337 24.5098   1
   4   2   3 935.893 27.7402   1
  -4   2  -3 869.444 21.9847   1
  -4   2  -3 881.661 21.9012   1
  -5  -2  -3 453.168 18.1177   1
  -5   2   3 466.007 10.6854   2
  -5   2   3 470.115 13.8858   1
   5  -2   3 458.434 13.1232   1
   5  -2   3 461.725 10.5373   2
   5   2  -3 444.310 11.0398   2
   5   2  -3 452.698 18.1281   1
   5  -2  -3 442.972 10.6666   2
   5   2   3 473.233 18.2707   1
  -5   2  -3 447.596 10.5392   2
   5  -2  -3 452.227 14.5832   1
   6   2  -3 105.368 3.65071   2
   6  -2   3 109.713 5.54244   1
   6  -2   3 106.375 2.73159   2
  -6   2   3 108.624 2.98888   2
  -6  -2  -3 106.316 10.2802   1
   6   2  -3 113.542 10.8613   1
   6   2   3 99.0119 10.4671   1
   6  -2  -3 101.883 2.94925   2
   6  -2  -3 116.349 7.06742   1
   7  -2   3 534.901 12.1840   2
   7   2  -3 509.998 12.8070   2
  -7   2   3 516.362 12.3437   2
  -7  -2  -3 540.689 21.1493   1
   7   2  -3 529.432 21.5541   1
   7  -2   3 555.549 15.3529   1
   7  -2  -3 511.878 12.3395   2
   7  -2  -3 537.172 16.9113   1
   7   2   3 520.434 21.0907   1
   8   2  -3 221.833 14.6831   1
   8   2  -3 236.803 6.42909   2
   8  -2   3 242.974 5.60176   2
  -8  -2  -3 231.869 15.1356   1
  -8   2   3 229.548 5.82682   2
   8  -2   3 243.017 9.19818   1
   8   2   3 208.597 14.1387   1
   8  -2  -3 239.858 5.82162   2
   8  -2  -3 229.390 10.4429   1
   9   2  -3 83.9020 11.0695   1
   9   2  -3 72.8940 3.29928   2
   9  -2   3 75.8439 6.17289   1
   9  -2   3 82.9902 2.26309   2
  -9  -2  -3 77.2115 10.1618   1
   9  -2  -3 83.8619 2.50019   2
   9  -2  -3 74.7240 7.38872   1
  10  -2   3 154.724 8.37417   1
  10   2  -3 163.005 13.0686   1
  10   2  -3 148.476 4.72772   2
  10  -2   3 151.496 3.83610   2
 -10  -2  -3 145.481 12.6687   1
  10   2   3 148.068 13.6586   1
  10  -2  -3 149.069 9.32402   1
  10  -2  -3 154.453 4.05365   2
  11   2  -3 190.941 5.76267   2
  11  -2   3 211.175 9.94185   1
  11   2  -3 198.070 14.6615   1
  11  -2   3 200.284 4.95031   2
  11  -2  -3 201.083 5.13343   2
  11  -2  -3 200.402 10.6741   1
  11   2   3 194.988 14.2227   1
  12   2  -3 146.575 13.6052   1
  12  -2   3 144.895 3.78511   2
  12  -2   3 141.942 9.16587   1
  12   2  -3 140.832 4.70453   2
  12  -2  -3 142.377 3.97645   2
  12  -2  -3 153.290 10.3240   1
  12   2   3 134.567 12.8478   1
  12  -2  -3 136.826 9.64779   1
  13   2  -3 274.021 7.59120   2
  13  -2   3 256.970 12.8254   1
  13  -2   3 266.904 6.54676   2
  13   2  -3 254.531 17.7358   1
  13  -2  -3 269.632 13.9145   1
  13  -2  -3 280.533 13.6989   1
  13   2   3 244.769 17.0235   1
  13  -2  -3 264.734 6.71340   2
  14  -2   3 54.1321 7.13513   1
 -14  -2  -3 56.9446 9.68557   1
  14   2  -3 62.5876 11.4289   1
  14   2  -3 66.3396 3.85351   2
  14  -2   3 68.5941 2.45004   2
  14  -2  -3 62.9229 7.96814   1
  14  -2  -3 66.0331 2.66621   2
  14   2   3 63.1145 11.2356   1
  14  -2  -3 61.6638 8.05130   1
  15  -2   3 32.9856 2.04196   2
  15   2  -3 29.3576 2.72989   2
 -15  -2  -3 31.9189 8.82400   1
  15   2  -3 32.3256 9.64438   1
  15  -2   3 31.0080 6.46481   1
  15  -2   3 30.7477 2.00932   2
  15  -2  -3 29.2875 2.19847   2
  15   2   3 28.3415 9.13657   1
  15  -2  -3 31.1968 7.22530   1
  15  -2  -3 19.2600 6.39215   1
  16  -2   3 42.4768 2.22117   2
 -16  -2  -3 37.4880 9.42940   1
  16   2  -3 35.0863 9.73884   1
  16  -2   3 43.0945 7.17020   1
  16   2  -3 43.1983 3.71248   2
  16  -2   3 45.3657 2.23818   2
  16  -2  -3 42.7660 2.43346   2
  16  -2  -3 41.1903 7.56669   1
  16  -2  -3 48.3248 8.19989   1
  16   2   3 43.3262 10.0352   1
  17   2  -3 88.7318 4.48543   2
 -17  -2  -3 100.089 12.3863   1
  17  -2   3 117.679 10.8107   1
  17  -2   3 90.9141 3.09769   2
  17  -2   3 91.9740 3.10563   2
  17   2  -3 94.2547 13.5990   1
  17  -2  -3 96.7411 3.38329   2
  17  -2  -3 102.784 11.2833   1
  17   2   3 100.027 13.4867   1
  17  -2  -3 104.632 12.0073   1
  18  -2   3 6.95849 5.73744   1
  18  -2   3 5.26085 1.25606   2
  18  -2   3 5.20844 1.27739   2
  18   2  -3 2.94342 9.40103   1
 -18  -2  -3 -8.8941 6.34879   1
  18   2  -3 9.90544 2.40686   2
  18  -2  -3 7.13345 1.62917   2
  18  -2  -3 3.85735 6.39179   1
  18  -2  -3 1.78172 5.88447   1
  18   2   3 14.7728 9.46525   1
  19   2  -3 100.653 15.0614   1
  19  -2   3 113.361 11.6799   1
  19  -2   3 102.236 3.37043   2
  19  -2  -3 109.348 12.9346   1
  19   2   3 98.8765 14.4980   1
  19  -2  -3 102.280 12.2400   1
  20   2  -3 75.9276 13.6437   1
  20  -2   3 68.0027 9.25922   1
  20  -2   3 72.1130 2.77023   2
  20   2  -3 51.8243 11.6341   1
  20   2   3 73.5883 13.8716   1
  20  -2  -3 74.4819 10.8127   1
  20  -2  -3 59.2395 9.70654   1
  21  -2   3 13.6662 1.40807   2
  21  -2   3 13.2318 6.46658   1
  21   2  -3 17.4239 9.52719   1
  21   2  -3 7.17803 10.1872   1
  21  -2  -3 15.0041 7.50006   1
  21  -2  -3 20.2315 7.85129   1
  21   2   3 19.9234 10.7738   1
  22   2  -3 18.4209 9.77185   1
  22  -2   3 15.9680 1.43311   2
  22   2  -3 5.07426 10.2925   1
  22  -2   3 12.7732 6.26910   1
  22   2   3 18.8437 10.6253   1
  22  -2  -3 31.8481 8.46726   1
  22  -2  -3 12.7342 7.87865   1
  23   2  -3 39.3700 13.2199   1
  23  -2   3 22.2228 6.97979   1
  23   2  -3 36.0196 11.2949   1
  23  -2  -3 31.8475 8.58970   1
  23  -2  -3 21.0081 8.52887   1
  23   2   3 25.3623 11.4736   1
  24   2  -3 1.68141 11.1899   1
  24  -2   3 -13.502 6.14569   1
  24   2   3 -11.893 10.2943   1
  24  -2  -3 9.65040 8.18781   1
  25  -2   3 8.80048 7.62747   1
  25   2  -3 13.0812 12.1714   1
  25   2   3 19.2863 12.5475   1
  25  -2  -3 -5.4849 8.33558   1
  26  -2   3 17.0185 9.59048   1
  26   2  -3 8.34021 14.1448   1
  26   2   3 27.4302 13.2451   1
  26  -2  -3 16.9195 10.0053   1
  27  -2   3 19.0718 9.44059   1
  27  -2  -3 -3.3577 14.9608   1
   0   3  -3 1.27534 2.44348   1
   0  -3   3 4.65604 4.59135   1
   0   3  -3 -4.1839 3.74748   1
   0  -3  -3 2.18091 3.93709   1
   0   3   3 -0.5923 3.43868   1
   1   3  -3 775.005 24.4294   1
  -1  -3  -3 759.114 24.8393   1
  -1   3   3 775.179 17.9734   2
  -1   3   3 786.021 23.1791   1
   1  -3   3 808.953 23.3322   1
   1   3   3 767.210 24.1743   1
   1  -3  -3 754.611 23.2970   1
  -1   3  -3 739.327 22.2145   1
  -1  -3   3 788.010 24.4180   1
  -1   3  -3 779.680 22.7337   1
  -1   3  -3 752.682 17.8851   2
  -2   3   3 2806.88 68.9014   1
  -2  -3  -3 2882.70 71.9274   1
   2   3  -3 2812.26 71.4556   1
   2   3  -3 2783.54 71.1957   1
   2   3   3 2814.73 71.4941   1
  -2  -3   3 2701.25 71.2857   1
  -2   3  -3 2844.59 68.2119   1
   2  -3  -3 2861.67 69.4693   1
  -2   3  -3 2804.08 67.7864   1
  -3  -3  -3 1623.61 45.8958   1
   3   3  -3 1637.06 45.7048   1
   3  -3   3 1602.28 41.3206   1
  -3   3   3 1660.32 42.1004   1
   3  -3  -3 1667.69 42.6023   1
   3   3   3 1679.32 45.9070   1
  -3   3  -3 1637.29 40.7613   1
  -3   3  -3 1664.69 40.5732   1
  -3  -3   3 1645.30 45.7732   1
   4   3  -3 1465.25 33.8219   2
   4  -3   3 1469.80 36.6690   1
  -4   3   3 1434.53 37.2424   1
   4   3  -3 1465.41 42.2803   1
  -4  -3  -3 1546.08 42.9682   1
  -4   3  -3 1556.91 35.2891   1
   4  -3  -3 1445.18 37.9809   1
  -4   3  -3 1294.65 34.8366   1
  -4  -3   3 1479.54 42.6236   1
  -5  -3  -3 2379.74 65.1584   1
   5  -3   3 2439.60 58.2014   1
  -5   3   3 2405.37 58.5961   1
   5   3  -3 2511.20 65.6037   1
  -5  -3   3 2428.50 65.2545   1
   5   3   3 2470.22 65.3961   1
   5  -3  -3 2418.47 60.0351   1
  -6  -3  -3 179.664 13.8660   1
   6   3  -3 177.966 5.28091   2
  -6   3   3 173.254 4.47123   2
   6   3  -3 169.780 13.7443   1
  -6   3   3 169.852 7.17982   1
   6  -3   3 164.670 6.90973   1
  -6   3  -3 185.714 4.18870   2
   6  -3  -3 172.250 8.94541   1
   6   3   3 168.986 13.5911   1
   6  -3  -3 183.907 4.48044   2
  -6  -3   3 162.042 13.3306   1
   7  -3   3 9.67349 2.36563   1
   7   3  -3 4.33729 1.83656   2
  -7  -3  -3 10.2482 6.81490   1
  -7   3   3 11.2175 0.98102   2
   7   3  -3 6.92625 6.66458   1
   7  -3  -3 10.7040 3.65109   1
   7  -3  -3 9.59139 0.97443   2
  -7  -3   3 4.12825 6.47416   1
   7   3   3 6.23908 6.68241   1
   8   3  -3 295.144 17.1730   1
  -8   3   3 287.361 7.03099   2
   8  -3   3 294.571 9.19604   1
  -8  -3  -3 295.823 17.0808   1
   8   3  -3 293.866 7.85199   2
   8   3   3 302.014 16.9813   1
  -8  -3   3 303.229 17.2101   1
   8  -3  -3 281.886 11.4136   1
   8  -3  -3 292.475 7.02226   2
  -9  -3  -3 506.037 22.8525   1
   9   3  -3 543.219 23.6376   1
  -9   3   3 561.616 12.1567   2
   9  -3   3 517.983 14.4317   1
   9   3  -3 509.765 12.8605   2
   9  -3  -3 516.001 12.1185   2
   9  -3  -3 519.388 16.8269   1
   9   3   3 459.658 22.3566   1
 -10  -3  -3 635.357 26.8715   1
  10  -3   3 690.273 18.5872   1
  10   3  -3 743.306 28.7296   1
  10   3  -3 661.824 16.5966   2
  10  -3  -3 695.061 15.8520   2
  10  -3  -3 670.053 20.7844   1
  10   3   3 698.507 28.0447   1
  11   3  -3 377.617 9.99763   2
 -11  -3  -3 375.630 20.9754   1
  11  -3   3 394.795 12.4229   1
  11   3  -3 383.318 21.3247   1
  11   3   3 388.047 21.0166   1
  11  -3  -3 386.454 9.09511   2
  11  -3  -3 373.020 14.4065   1
  12   3  -3 474.955 24.2338   1
 -12  -3  -3 473.197 23.1944   1
  12   3  -3 478.929 12.0679   2
  12  -3   3 453.891 14.8578   1
  12  -3  -3 454.568 16.7125   1
  12  -3  -3 473.132 10.9852   2
  12   3   3 441.835 23.5017   1
 -13  -3  -3 592.897 27.4856   1
  13   3  -3 648.734 29.2108   1
  13  -3   3 646.260 19.3859   1
  13   3  -3 641.236 15.8210   2
  13  -3  -3 627.905 21.1084   1
  13   3   3 633.483 28.8244   1
  13  -3  -3 617.946 14.7398   2
  13  -3  -3 637.182 21.7084   1
  14  -3   3 270.786 11.5871   1
  14   3  -3 250.692 7.50917   2
 -14  -3  -3 255.099 18.2506   1
  14   3  -3 241.972 19.3332   1
  14   3   3 244.968 19.1763   1
  14  -3  -3 267.317 13.5519   1
  14  -3  -3 252.316 6.34782   2
  14  -3  -3 247.097 12.8421   1
 -15  -3  -3 45.5148 12.9763   1
  15  -3   3 65.8565 7.60514   1
  15   3  -3 55.4841 3.78988   2
  15   3  -3 58.1462 12.6773   1
  15  -3  -3 60.0140 7.36391   1
  15  -3  -3 60.2167 7.69994   1
  15   3   3 51.2179 11.2643   1
  15  -3  -3 57.0178 2.29417   2
  16  -3   3 133.013 9.61500   1
  16   3  -3 131.473 5.07788   2
  16   3  -3 103.158 14.6437   1
  16  -3  -3 129.172 11.2328   1
  16  -3  -3 125.058 10.7899   1
  16   3   3 127.703 15.9558   1
  16  -3  -3 124.701 3.65564   2
  17   3  -3 7.20988 2.34422   2
  17  -3   3 5.75249 4.54596   1
 -17  -3  -3 24.7274 8.54308   1
  17   3  -3 18.7861 11.1838   1
  17  -3  -3 -1.9029 5.31655   1
  17  -3  -3 9.92436 1.19559   2
  17   3   3 11.1806 8.78167   1
  17  -3  -3 11.4232 5.66450   1
  18  -3   3 5.38330 4.67071   1
  18   3  -3 -2.9274 7.84785   1
 -18  -3  -3 9.52095 7.51741   1
  18   3  -3 1.88212 2.41898   2
  18  -3  -3 9.53381 5.98956   1
  18   3   3 8.79809 8.78912   1
  18  -3  -3 4.50427 5.59694   1
 -19  -3  -3 2.47844 8.13315   1
  19   3  -3 28.2916 11.4088   1
  19  -3   3 21.2580 5.61017   1
  19   3   3 15.1835 10.8574   1
  19  -3  -3 15.0659 6.28789   1
  19  -3  -3 8.98630 6.23278   1
  20   3  -3 64.6967 13.3164   1
  20  -3   3 85.1066 9.65704   1
  20  -3  -3 63.6283 9.46814   1
  20  -3  -3 78.1897 9.55577   1
  20   3   3 100.975 16.2110   1
  21  -3   3 13.8011 5.08797   1
  21   3  -3 -1.7043 8.55504   1
  21   3  -3 3.98512 10.6308   1
  21  -3  -3 -0.0041 6.08690   1
  21   3   3 17.3828 11.2018   1
  21  -3  -3 11.4333 6.05230   1
  22   3  -3 26.8150 12.2783   1
  22  -3   3 14.8865 6.29363   1
  22   3  -3 3.82593 10.5256   1
  22  -3   3 -2.9558 4.53446   1
  22  -3  -3 9.28265 6.24951   1
  22  -3  -3 3.95943 6.34254   1
  22   3   3 6.07261 10.4766   1
  23  -3   3 6.13879 5.36674   1
  23   3  -3 -8.5861 10.0515   1
  23   3  -3 16.9487 10.7283   1
  23  -3   3 7.60401 5.97721   1
  23  -3  -3 -1.0472 7.04692   1
  23   3   3 12.6986 10.8982   1
  23  -3  -3 -8.2645 8.28243   1
  24   3  -3 16.5699 12.7081   1
  24  -3   3 0.68858 5.74357   1
  24   3   3 18.6595 12.2514   1
  24  -3  -3 13.7301 7.49604   1
  25   3  -3 21.7167 15.7826   1
  25  -3   3 24.4262 6.97361   1
  25   3   3 26.4389 13.2293   1
  25  -3  -3 34.5885 8.85646   1
  26  -3   3 13.3386 6.72416   1
  26  -3  -3 -0.6699 8.02034   1
  27  -3   3 8.36716 7.50042   1
  27  -3  -3 17.7942 9.88146   1
   0  -4  -3 6.76902 6.18482   1
   0  -4   3 -4.0327 4.78753   1
   0   4  -3 1.92844 1.09055   2
   0   4  -3 2.43117 4.88859   1
   0   4   3 6.18337 5.31987   1
  -1  -4  -3 2716.48 70.7820   1
   1  -4   3 2710.23 68.9815   1
  -1   4   3 2686.51 68.5031   1
   1   4  -3 2713.47 70.1603   1
   1  -4  -3 2702.69 69.5272   1
  -1   4  -3 2708.80 67.8771   1
   1   4   3 2700.55 70.0519   1
  -1   4  -3 2674.96 68.2071   1
  -1  -4   3 2788.35 70.7787   1
   2   4  -3 87.6249 10.4825   1
  -2   4   3 101.966 8.69653   1
   2   4  -3 87.4310 3.69729   2
  -2   4   3 90.8805 3.17135   2
   2  -4   3 90.5687 8.65957   1
  -2   4  -3 95.6213 3.01258   2
   2  -4  -3 102.453 9.36905   1
  -2  -4   3 80.7846 9.91263   1
   2   4   3 93.3031 10.4176   1
  -2   4  -3 99.4701 7.93351   1
  -2   4  -3 88.5460 8.16685   1
  -3   4   3 819.605 19.4458   2
   3  -4   3 848.139 24.9004   1
   3   4  -3 828.162 29.1998   1
  -3   4   3 825.111 24.6001   1
  -3  -4  -3 864.294 29.4288   1
  -3  -4   3 866.515 29.1221   1
  -3   4  -3 797.630 19.3374   2
   3   4   3 821.635 28.5905   1
  -3   4  -3 852.989 23.7934   1
   3  -4  -3 830.377 25.6052   1
  -3   4  -3 840.711 23.3055   1
   4   4  -3 729.133 27.3369   1
  -4   4   3 758.774 22.1965   1
  -4   4   3 724.757 17.5741   2
  -4  -4  -3 779.607 28.2129   1
  -4   4  -3 774.696 20.2585   1
  -4   4  -3 727.304 17.4587   2
   4  -4  -3 741.755 23.2987   1
  -4  -4   3 767.028 27.6819   1
   4   4   3 765.718 27.5077   1
  -4   4  -3 789.474 20.4147   1
  -5   4   3 39.7918 5.04186   1
   5   4  -3 34.4061 8.18640   1
  -5   4   3 35.9864 1.77753   2
  -5  -4  -3 30.3638 6.80176   1
   5  -4  -3 38.5531 5.18421   1
  -5   4  -3 35.7030 1.56475   2
  -5  -4   3 28.3239 7.80405   1
   5   4   3 34.6291 7.69675   1
  -6  -4  -3 7.45765 6.69633   1
  -6   4   3 15.2394 2.73453   1
   6   4  -3 9.52099 6.82577   1
   6  -4  -3 6.01547 3.59384   1
  -6   4  -3 10.7541 1.01634   2
   6   4   3 12.9797 6.82604   1
  -6  -4   3 5.34566 6.41859   1
  -7   4   3 186.344 4.57300   2
  -7  -4  -3 178.831 14.4979   1
   7   4  -3 172.745 14.6507   1
  -7  -4   3 181.317 14.5265   1
   7  -4  -3 177.429 9.11481   1
   7   4   3 171.958 14.4789   1
   8   4  -3 66.4842 10.4256   1
  -8   4   3 80.7162 2.34936   2
   8  -4   3 76.1277 4.39384   1
  -8  -4  -3 72.4366 10.5139   1
   8  -4  -3 81.6860 6.58740   1
  -8  -4   3 78.3567 10.4034   1
   8   4   3 74.0763 10.4187   1
   9  -4   3 234.045 7.34330   1
   9   4  -3 240.601 17.4767   1
  -9   4   3 233.771 5.73144   2
  -9  -4  -3 248.730 17.1852   1
   9   4   3 242.165 16.9585   1
   9  -4  -3 245.134 10.4575   1
  -9  -4   3 220.529 16.5260   1
 -10  -4  -3 590.921 26.5040   1
  10   4  -3 557.774 26.6432   1
  10   4  -3 574.111 14.0937   2
 -10   4   3 551.551 13.0017   2
  10  -4   3 556.638 14.2596   1
  10  -4  -3 569.192 18.0801   1
  10   4   3 546.752 25.9893   1
 -10  -4   3 537.667 25.7353   1
  11   4  -3 907.487 36.4383   1
  11   4  -3 864.359 21.1636   2
 -11  -4  -3 873.621 35.2249   1
 -11  -4   3 850.257 34.2193   1
  11  -4  -3 874.973 25.4892   1
  11   4   3 879.175 35.0310   1
  12   4  -3 78.4307 12.5630   1
 -12  -4  -3 114.622 14.8841   1
  12  -4   3 99.1391 4.56502   1
  12   4  -3 99.4338 4.52807   2
  12   4   3 116.806 14.9640   1
  12  -4  -3 112.765 8.29017   1
  13   4  -3 46.5864 3.75471   2
  13   4  -3 57.4302 12.5534   1
  13  -4   3 45.2704 3.90141   1
 -13  -4  -3 48.4612 10.7178   1
  13  -4  -3 49.4322 5.79447   1
  13   4   3 47.2274 10.9871   1
 -14  -4  -3 182.800 16.9848   1
  14   4  -3 178.740 6.10083   2
  14  -4   3 177.098 7.09996   1
  14   4  -3 152.946 17.6569   1
  14  -4  -3 171.598 10.3290   1
  14   4   3 160.955 17.4055   1
  14  -4  -3 167.092 10.3144   1
  15   4  -3 40.3720 11.1857   1
  15  -4   3 52.2995 5.12405   1
 -15  -4  -3 47.2459 10.9757   1
  15   4  -3 40.2164 3.88659   2
  15  -4  -3 49.7663 6.59134   1
  15   4   3 44.9598 11.5618   1
  15  -4  -3 48.1384 6.25336   1
 -16  -4  -3 216.980 20.0621   1
  16  -4   3 220.093 9.26316   1
  16   4  -3 228.812 20.6356   1
  16   4  -3 218.481 7.11692   2
  16  -4  -3 218.779 12.0751   1
  16   4   3 237.633 20.6340   1
  16  -4  -3 212.689 12.4906   1
  17   4  -3 27.8327 10.5225   1
  17  -4   3 22.6874 3.73412   1
  17   4  -3 22.5608 2.79566   2
 -17  -4  -3 9.62610 8.18366   1
  17   4   3 5.33749 9.43785   1
  17  -4  -3 25.9341 5.44181   1
  17  -4  -3 20.5826 5.80062   1
  18   4  -3 -0.4344 2.26430   2
  18  -4   3 3.57422 3.61535   1
  18  -4   3 4.08654 3.18328   1
  18   4  -3 9.30716 10.4972   1
 -18  -4  -3 -1.8453 7.58304   1
  18   4   3 3.73990 10.1432   1
  18  -4  -3 -2.6002 4.11202   1
  18  -4  -3 7.73553 5.24673   1
  19  -4   3 123.563 8.22470   1
  19   4  -3 122.198 16.9556   1
  19  -4   3 125.045 7.99075   1
  19  -4  -3 107.688 10.1360   1
  19   4   3 101.058 16.5413   1
  19  -4  -3 132.948 11.0087   1
  20   4  -3 27.9301 12.3561   1
  20  -4   3 13.2794 3.92454   1
  20  -4   3 4.11128 4.00463   1
 -20  -4  -3 23.2243 9.15238   1
  20  -4  -3 14.1611 5.25267   1
  20   4   3 4.23326 9.97320   1
  20  -4  -3 14.9198 5.74820   1
  21  -4   3 49.6966 6.48198   1
  21   4  -3 29.0285 13.5395   1
  21  -4   3 33.5429 5.41283   1
  21  -4  -3 32.6941 6.39021   1
  21   4   3 37.7297 12.4457   1
  21  -4  -3 33.0599 6.60449   1
  22   4  -3 11.6161 12.1757   1
  22  -4   3 5.21473 3.92312   1
  22   4  -3 29.7485 12.1543   1
  22  -4   3 12.3100 4.59756   1
  22   4   3 10.0564 10.9931   1
  22  -4  -3 11.2950 5.99838   1
  22  -4  -3 10.7880 5.67595   1
  23  -4   3 19.8413 4.94880   1
  23   4  -3 10.1854 11.0704   1
  23   4  -3 16.5400 13.8124   1
  23  -4   3 17.6443 4.69363   1
  23  -4  -3 17.0611 6.55923   1
  23   4   3 16.1293 12.1945   1
  24   4  -3 -13.210 12.2522   1
  24  -4   3 3.15990 4.18055   1
  24   4   3 -7.9865 13.1957   1
  24  -4  -3 2.54722 5.54925   1
  25   4  -3 44.6310 17.0335   1
  25  -4   3 2.48502 4.21179   1
  25   4   3 8.82205 15.3117   1
  25  -4  -3 2.85134 6.42434   1
  26  -4  -3 10.7007 6.67829   1
   0   5  -3 3.12328 4.81401   1
   0  -5  -3 -3.0462 5.59982   1
   0  -5   3 -1.0782 5.02775   1
   0   5  -3 4.37153 5.30009   1
   0   5   3 -5.3038 4.61915   1
   1   5  -3 117.357 10.5263   1
  -1   5   3 122.698 10.0035   1
  -1  -5  -3 115.662 11.3772   1
   1  -5   3 132.851 11.0215   1
  -1   5  -3 140.921 9.86053   1
  -1   5  -3 130.114 3.98516   2
  -1  -5   3 115.980 11.0471   1
  -1   5  -3 146.132 10.2659   1
   1  -5  -3 124.656 11.2213   1
   1   5   3 137.208 11.7565   1
   2  -5   3 249.779 13.3553   1
   2   5  -3 267.241 15.7043   1
  -2   5   3 237.746 12.2467   1
  -2  -5  -3 252.302 15.4698   1
  -2   5  -3 263.302 12.4797   1
   2   5   3 246.954 15.4584   1
  -2   5  -3 259.382 12.1542   1
  -2  -5   3 241.361 14.9753   1
  -2   5  -3 251.875 6.47266   2
   2  -5  -3 249.503 13.8807   1
  -3   5   3 519.026 18.4634   1
   3  -5   3 502.256 19.0833   1
   3   5  -3 488.871 22.4457   1
  -3   5   3 471.610 12.5611   2
  -3  -5  -3 526.198 22.8477   1
  -3  -5   3 518.026 22.4560   1
  -3   5  -3 565.461 12.5352   2
  -3   5  -3 556.261 17.3843   1
  -3   5  -3 568.184 17.8487   1
   3   5   3 531.466 22.8673   1
   3  -5  -3 531.825 19.8632   1
  -4   5   3 17.5385 1.66497   2
   4  -5   3 6.23534 4.48286   1
  -4  -5  -3 8.87709 6.97979   1
  -4   5   3 15.2561 3.87181   1
   4   5  -3 15.4666 6.83343   1
   4  -5  -3 18.4344 5.19372   1
  -4   5  -3 17.5767 3.33176   1
   4   5   3 7.41854 6.23406   1
  -4   5  -3 17.2030 1.67634   2
  -4  -5   3 7.88362 6.29091   1
  -4   5  -3 15.4986 3.40858   1
  -5   5   3 363.457 8.76765   2
  -5  -5  -3 366.732 19.6830   1
   5   5  -3 346.852 19.1867   1
  -5   5   3 354.003 13.0320   1
  -5   5  -3 375.378 10.0435   1
  -5  -5   3 358.721 19.2918   1
   5  -5  -3 373.320 15.1286   1
   5   5   3 363.879 19.4329   1
  -5   5  -3 353.791 9.99977   1
  -5   5  -3 357.433 8.62099   2
  -6  -5  -3 27.7945 8.31580   1
  -6   5   3 35.6595 1.82884   2
  -6   5   3 34.2905 4.15799   1
   6   5  -3 37.2255 8.77313   1
   6  -5  -3 34.6483 5.37197   1
  -6   5  -3 36.7511 1.52654   2
  -6  -5   3 26.3924 8.07684   1
   6   5   3 28.5771 8.10377   1
   7   5  -3 154.202 14.5419   1
  -7   5   3 123.330 3.62073   2
  -7  -5  -3 136.815 14.6498   1
   7   5   3 147.409 14.3602   1
   7  -5  -3 131.591 8.83060   1
  -7  -5   3 141.567 14.2958   1
  -7   5  -3 134.687 3.28804   2
  -8   5   3 18.0679 1.42334   2
  -8  -5  -3 29.6850 9.25401   1
   8   5  -3 29.4761 9.01695   1
   8  -5  -3 8.94290 3.97246   1
   8   5   3 17.7923 8.34076   1
  -8  -5   3 7.26518 7.69916   1
  -9  -5  -3 112.018 14.3559   1
   9   5  -3 99.4472 13.2564   1
  -9   5   3 103.819 2.88389   2
   9  -5  -3 99.9810 7.91944   1
  -9  -5   3 120.458 14.1770   1
   9   5   3 117.796 15.0663   1
 -10  -5  -3 143.495 16.1295   1
 -10   5   3 137.779 3.59399   2
  10   5  -3 128.006 16.1372   1
  10   5   3 159.452 16.5702   1
 -10  -5   3 154.749 16.2141   1
  10  -5  -3 160.048 8.95329   1
  11   5  -3 556.640 14.3158   2
 -11  -5  -3 545.218 27.8178   1
  11   5  -3 543.383 28.3238   1
  11   5   3 587.780 29.0321   1
 -11  -5   3 550.494 27.6890   1
  11  -5  -3 566.388 18.2494   1
 -12  -5  -3 55.7909 11.9496   1
  12   5  -3 52.5065 4.00344   2
  12   5  -3 48.9402 11.9439   1
  12  -5  -3 47.5962 5.39350   1
 -12  -5   3 70.0792 12.4700   1
  12   5   3 37.3680 11.1741   1
  13   5  -3 367.936 10.4338   2
  13   5  -3 381.749 24.8935   1
 -13  -5  -3 414.696 24.7433   1
  13   5   3 355.268 24.4023   1
  13  -5  -3 374.272 14.0328   1
 -14  -5  -3 32.4339 11.4253   1
  14   5  -3 40.1872 3.98467   2
  14   5  -3 37.0456 11.8840   1
  14   5   3 30.1807 11.7133   1
  14  -5  -3 34.4573 4.93555   1
 -15  -5  -3 71.8781 13.3051   1
  15   5  -3 76.7770 4.55365   2
  15   5  -3 79.5294 14.0828   1
  15  -5  -3 71.9316 7.16073   1
  15   5   3 71.8606 15.0294   1
  15  -5  -3 77.6211 7.34907   1
  16   5  -3 8.53269 10.1912   1
  16   5  -3 10.5654 2.71001   2
 -16  -5  -3 13.4042 9.17595   1
  16  -5  -3 9.22651 3.89459   1
  16  -5  -3 10.8759 4.25812   1
  16   5   3 -6.1615 9.52483   1
  17   5  -3 0.57926 9.30272   1
  17   5  -3 6.41973 2.59462   2
 -17  -5  -3 10.1881 9.11998   1
  17  -5  -3 2.37993 3.83786   1
  17  -5  -3 1.96841 3.50721   1
  17   5   3 2.49523 10.2519   1
 -18  -5  -3 93.5280 14.2584   1
  18   5  -3 91.5901 15.4757   1
  18  -5  -3 95.3865 7.85971   1
  18   5   3 89.1623 15.6489   1
  18  -5  -3 89.5591 7.79450   1
  19   5  -3 128.288 18.0670   1
 -19  -5  -3 104.780 15.7116   1
  19  -5  -3 95.1786 8.07929   1
  19  -5  -3 105.882 8.24488   1
  19   5   3 114.874 18.0821   1
  20   5  -3 17.6373 12.7758   1
 -20  -5  -3 7.30024 9.22661   1
  20   5   3 13.4767 11.1719   1
  20  -5  -3 17.2187 4.31836   1
  20  -5  -3 18.2203 4.42529   1
  21   5  -3 -5.3191 11.0983   1
 -21  -5  -3 9.89739 9.21896   1
  21  -5  -3 11.0863 4.09064   1
  21   5   3 11.9270 11.6588   1
  21  -5  -3 14.0159 4.24267   1
  22   5  -3 5.80728 11.9796   1
  22   5  -3 16.4281 12.5720   1
  22   5   3 21.7925 12.4463   1
  22  -5  -3 9.41843 3.97887   1
  23   5  -3 48.0104 17.1017   1
  23   5  -3 7.49842 11.8901   1
  23  -5  -3 29.9946 4.81458   1
  23   5   3 20.4909 13.6203   1
  24   5  -3 18.1357 15.2219   1
  24   5   3 17.7140 14.9096   1
   0  -6  -3 -4.5535 5.16173   1
   0  -6   3 -6.0434 5.94821   1
   0   6  -3 0.43275 1.56880   2
   0   6  -3 7.16781 5.16050   1
   0   6  -3 -2.0372 5.07754   1
   0   6   3 -7.7230 4.66845   1
   1   6  -3 106.800 10.2769   1
   1   6  -3 90.6502 11.3689   1
   1  -6   3 91.6656 10.9807   1
  -1  -6  -3 109.992 12.0949   1
  -1   6   3 85.3500 9.72237   1
   1  -6  -3 81.0619 10.5979   1
   1   6   3 95.4125 11.5226   1
  -1   6  -3 94.2752 3.51827   2
  -1   6  -3 82.4090 9.00733   1
  -1   6  -3 97.5255 9.70179   1
  -1  -6   3 103.651 12.4772   1
  -2   6   3 100.735 9.08050   1
   2  -6   3 101.461 10.9614   1
   2   6  -3 86.2338 10.7649   1
  -2  -6  -3 112.852 12.3246   1
  -2   6  -3 95.2997 3.38940   2
   2  -6  -3 93.4955 10.0830   1
   2   6   3 84.7794 10.6195   1
  -2  -6   3 81.7812 10.8306   1
  -2   6  -3 104.316 9.37542   1
  -2   6  -3 86.2368 8.51227   1
   3   6  -3 309.918 18.7090   1
   3  -6   3 323.863 15.8524   1
  -3   6   3 322.774 8.27913   2
  -3   6   3 326.579 14.7191   1
  -3  -6  -3 348.122 19.4829   1
   3   6   3 347.422 18.8213   1
   3  -6  -3 350.158 16.8780   1
  -3  -6   3 308.282 18.5258   1
  -3   6  -3 321.022 8.21663   2
  -3   6  -3 330.779 14.1380   1
  -3   6  -3 315.693 13.6232   1
   4   6  -3 7.85454 7.90626   1
  -4   6   3 12.3610 4.31301   1
  -4  -6  -3 10.2426 7.48792   1
  -4   6   3 11.3100 1.52671   2
   4  -6   3 3.32110 4.74683   1
  -4   6  -3 13.6792 3.84210   1
  -4   6  -3 16.4605 3.91988   1
  -4   6  -3 11.8542 1.40541   2
  -4  -6   3 9.10831 7.15481   1
   4  -6  -3 15.3609 5.93113   1
   4   6   3 8.49385 7.18496   1
  -5   6   3 247.966 11.0848   1
   5  -6   3 228.609 12.5220   1
   5   6  -3 238.368 16.9525   1
  -5  -6  -3 234.250 17.6971   1
  -5   6   3 231.294 6.09248   2
   5  -6  -3 245.208 13.7496   1
  -5   6  -3 226.824 8.56552   1
  -5   6  -3 222.556 8.48533   1
   5   6   3 236.494 16.7057   1
  -5   6  -3 232.479 5.98938   2
  -5  -6   3 245.209 17.5639   1
  -6   6   3 56.4781 2.29580   2
  -6   6   3 51.2522 5.28732   1
  -6  -6  -3 34.8092 9.63523   1
   6   6  -3 53.3708 10.0454   1
   6   6   3 59.0754 10.6497   1
   6  -6  -3 39.9849 6.79061   1
  -6  -6   3 51.2951 10.4448   1
  -6   6  -3 50.4907 2.10517   2
  -7   6   3 25.8005 1.91099   2
  -7  -6  -3 19.5613 9.10494   1
   7   6  -3 25.0511 8.99275   1
   7   6   3 25.6461 9.04880   1
   7  -6  -3 21.9966 5.78845   1
  -7  -6   3 20.7470 9.26884   1
  -7   6  -3 26.6150 1.49924   2
   8   6  -3 8.27706 8.56693   1
  -8  -6  -3 11.3411 9.19840   1
  -8   6   3 24.1442 1.72681   2
   8   6   3 18.7804 9.13703   1
   8  -6  -3 22.0505 5.54482   1
  -8  -6   3 23.5950 9.15962   1
  -9   6   3 180.824 4.54147   2
   9   6  -3 194.177 18.0625   1
  -9  -6  -3 157.711 17.3056   1
  -9  -6   3 194.934 18.0285   1
   9  -6  -3 168.640 10.9013   1
   9   6   3 181.081 17.9211   1
  10   6  -3 451.127 25.8162   1
 -10   6   3 383.906 9.58358   2
 -10  -6  -3 428.247 25.4065   1
  10  -6  -3 414.305 15.9750   1
 -10  -6   3 426.661 25.1482   1
  10   6   3 427.836 25.6063   1
  11   6  -3 107.717 15.2597   1
 -11  -6  -3 99.7829 14.7380   1
  11   6  -3 112.588 5.14390   2
  11   6   3 89.9915 14.5104   1
 -11  -6   3 99.5384 14.7321   1
  11  -6  -3 114.516 8.54941   1
  12   6  -3 266.218 22.2292   1
  12   6  -3 304.094 8.90039   2
 -12  -6  -3 263.485 22.2310   1
 -12  -6   3 324.368 23.1936   1
  12  -6  -3 289.830 12.3895   1
  12   6   3 320.313 23.6217   1
  13   6  -3 177.743 19.7897   1
  13   6  -3 180.098 6.62770   2
 -13  -6  -3 180.144 19.6380   1
 -13  -6   3 198.804 19.9748   1
  13  -6  -3 190.913 9.50932   1
  13   6   3 167.446 19.5523   1
  14   6  -3 98.4391 5.16703   2
 -14  -6  -3 99.4796 15.2411   1
  14   6  -3 96.7269 16.2762   1
  14   6   3 100.085 15.7413   1
  14  -6  -3 102.395 7.14424   1
  15   6  -3 21.2553 3.05022   2
 -15  -6  -3 9.65756 9.73774   1
  15   6  -3 18.9457 10.8597   1
  15  -6  -3 22.9537 3.73396   1
  15  -6  -3 19.1259 3.56610   1
  15   6   3 6.52408 10.2099   1
  16   6  -3 36.2912 3.38817   2
  16   6  -3 30.8291 12.1082   1
 -16  -6  -3 14.6935 9.67598   1
  16  -6  -3 34.9644 4.60145   1
  16   6   3 41.7828 13.6903   1
  16  -6  -3 27.0080 3.56980   1
 -17  -6  -3 15.0765 9.39054   1
  17   6  -3 28.6311 12.3746   1
  17   6  -3 1.68872 3.00287   2
  17   6   3 4.77051 10.4761   1
  18   6  -3 9.31884 11.3281   1
 -18  -6  -3 19.1291 9.79891   1
  18   6   3 -2.4972 11.6224   1
  19   6  -3 38.3260 14.0304   1
 -19  -6  -3 43.5698 11.2101   1
  19   6   3 56.5476 14.8107   1
  20   6  -3 14.5966 13.0260   1
 -20  -6  -3 2.03177 8.55691   1
  20   6   3 16.4161 11.6313   1
  21   6  -3 2.09025 13.0845   1
  21   6  -3 29.2609 12.6381   1
  21   6   3 42.8882 15.4017   1
  22   6  -3 14.1624 11.9858   1
  22   6  -3 9.22929 14.8000   1
  22   6   3 -8.5462 13.0737   1
  23   6  -3 -6.1163 15.8703   1
  23   6   3 4.79693 14.5998   1
   0   7  -3 7.65816 6.33738   1
   0   7  -3 -0.9004 5.64656   1
   0  -7  -3 6.91502 7.59645   1
   0   7  -3 2.04538 1.87303   2
   0  -7   3 3.67564 6.53301   1
   0   7   3 -3.2683 5.61368   1
  -1  -7  -3 82.6137 11.5304   1
   1   7  -3 93.5137 12.1936   1
   1   7  -3 105.393 3.97675   2
  -1   7   3 85.2709 10.6742   1
   1  -7   3 96.5010 12.7529   1
   1   7  -3 112.618 12.7688   1
   1  -7  -3 76.4417 10.4489   1
   1   7   3 97.8117 11.4115   1
  -1   7  -3 97.7920 10.6991   1
  -1  -7   3 80.7682 11.1953   1
  -1   7  -3 91.9420 10.5792   1
  -1   7  -3 98.0219 3.88365   2
   2   7  -3 62.8637 10.2872   1
   2  -7   3 58.8085 9.32408   1
   2   7  -3 51.8854 8.56892   1
  -2   7   3 52.2480 7.81160   1
  -2  -7  -3 64.9671 11.7020   1
   2   7   3 57.4869 9.59647   1
  -2   7  -3 64.7179 3.10426   2
  -2  -7   3 50.0058 10.0672   1
  -2   7  -3 68.5255 8.93723   1
  -2   7  -3 44.9316 7.35651   1
   2  -7  -3 61.9610 9.98238   1
  -3  -7  -3 115.436 14.4292   1
  -3   7   3 123.485 10.6791   1
   3   7  -3 129.214 4.73107   2
   3  -7   3 135.328 13.0149   1
   3   7  -3 138.736 13.7210   1
  -3   7   3 128.328 4.45134   2
  -3   7  -3 136.409 10.4640   1
  -3  -7   3 117.720 14.1235   1
  -3   7  -3 128.059 4.30795   2
   3  -7  -3 127.515 12.7322   1
   3   7   3 141.887 13.9443   1
  -3   7  -3 131.798 10.1267   1
  -4   7   3 249.272 12.7233   1
  -4   7   3 230.851 6.42603   2
  -4  -7  -3 223.209 18.2739   1
   4   7  -3 224.567 17.2905   1
   4  -7   3 221.104 14.0793   1
  -4   7  -3 232.369 11.5488   1
  -4   7  -3 239.046 6.28938   2
   4   7   3 231.507 17.5148   1
   4  -7  -3 243.136 15.5462   1
  -4   7  -3 223.633 11.2765   1
  -4  -7   3 237.476 18.4429   1
  -5   7   3 126.420 8.95492   1
   5  -7   3 129.607 11.3912   1
  -5   7   3 121.678 4.01715   2
   5   7  -3 89.7743 12.8003   1
  -5  -7  -3 108.980 14.3791   1
   5   7   3 117.972 14.2927   1
  -5  -7   3 130.947 15.9542   1
   5  -7  -3 125.583 11.7206   1
  -5   7  -3 101.414 6.89290   1
  -5   7  -3 112.705 6.96939   1
  -5   7  -3 120.452 3.78434   2
  -6   7   3 184.197 9.16825   1
   6   7  -3 201.694 17.9384   1
  -6  -7  -3 217.397 19.0427   1
  -6   7   3 194.641 5.48491   2
   6  -7  -3 208.191 14.0039   1
  -6  -7   3 205.258 18.6914   1
   6   7   3 190.374 17.2310   1
  -6   7  -3 205.642 5.30299   2
  -7  -7  -3 101.027 14.3315   1
   7   7  -3 93.4183 13.6433   1
  -7   7   3 109.321 3.47359   2
  -7  -7   3 112.469 15.5396   1
  -7   7  -3 103.902 3.13768   2
   7   7   3 99.7804 14.4016   1
   7  -7  -3 100.687 10.7991   1
   8   7  -3 1.56073 8.52315   1
  -8   7   3 17.6269 1.43703   2
  -8  -7  -3 10.8478 9.41365   1
  -8  -7   3 22.7181 9.96547   1
   8  -7  -3 19.6710 6.15708   1
  -8   7  -3 16.9984 1.26411   2
   8   7   3 21.3734 9.93624   1
  -9  -7  -3 212.450 20.3159   1
  -9   7   3 228.894 5.79174   2
   9   7  -3 233.559 21.9034   1
   9   7  -3 232.618 7.45472   2
   9  -7  -3 247.258 13.6306   1
   9   7   3 199.649 19.5449   1
  -9  -7   3 250.503 20.7764   1
 -10   7   3 129.183 3.41420   2
  10   7  -3 148.064 5.78945   2
  10   7  -3 147.911 18.1204   1
 -10  -7  -3 132.387 16.8574   1
  10   7   3 149.345 18.3844   1
 -10  -7   3 102.569 15.3636   1
  10  -7  -3 133.827 10.9186   1
  11   7  -3 21.1426 3.33505   2
 -11  -7  -3 13.3916 10.3121   1
  11   7  -3 7.50260 10.2873   1
 -11  -7   3 11.1174 9.94696   1
  11  -7  -3 30.8981 5.86073   1
  11   7   3 38.3175 11.6916   1
  12   7  -3 102.131 5.23807   2
 -12  -7  -3 67.3968 14.4570   1
  12   7  -3 75.8166 15.1804   1
 -12  -7   3 98.0675 15.4341   1
  12   7   3 112.743 16.1781   1
  12  -7  -3 100.637 8.62875   1
  13   7  -3 13.0116 2.96909   2
 -13  -7  -3 18.7822 10.9806   1
  13   7  -3 4.00659 11.6106   1
  13   7   3 2.81349 10.3336   1
  13  -7  -3 6.68535 4.00449   1
 -13  -7   3 12.7200 10.0030   1
  14   7  -3 50.7049 13.4726   1
 -14  -7  -3 52.5213 12.8941   1
  14   7  -3 44.2483 4.47687   2
  14   7   3 53.6894 13.1990   1
  14  -7  -3 55.3430 5.86805   1
 -15  -7  -3 74.3344 14.6168   1
  15   7  -3 78.9819 15.6925   1
  15   7  -3 50.2451 4.71487   2
  15  -7  -3 62.0486 4.08613   1
  15   7   3 51.0705 13.7833   1
  16   7  -3 94.1610 5.34257   2
 -16  -7  -3 62.3222 14.2878   1
  16   7  -3 74.6775 15.5479   1
  16   7   3 81.6439 16.8533   1
 -17  -7  -3 30.1548 12.2165   1
  17   7  -3 45.3049 4.59689   2
  17   7  -3 52.5979 15.2947   1
  17   7   3 32.7388 13.8586   1
  18   7  -3 -0.9088 12.0255   1
 -18  -7  -3 14.9265 10.9670   1
  18   7   3 21.8604 13.4508   1
  19   7  -3 45.2968 14.8518   1
 -19  -7  -3 97.3990 15.4438   1
  19   7   3 78.2887 17.2239   1
 -20  -7  -3 14.8510 11.2902   1
  20   7  -3 13.3575 13.1232   1
  20   7   3 10.6237 13.8968   1
  21   7  -3 2.39725 13.5816   1
 -21  -7  -3 31.0557 13.8044   1
  21   7  -3 57.2501 16.6079   1
  21   7   3 21.0182 15.6495   1
 -22  -7  -3 7.53159 13.5353   1
  22   7  -3 7.13658 16.1861   1
  22   7  -3 -10.635 13.9915   1
  22   7   3 27.8403 15.8451   1
  23   7  -3 13.1283 19.0085   1
  23   7   3 18.2286 27.3673   1
   0   8  -3 -1.6281 6.22025   1
   0  -8   3 5.49189 8.16432   1
   0   8  -3 2.13242 6.61403   1
   0  -8  -3 3.65440 7.58074   1
   0   8  -3 -0.0034 2.09983   2
   0   8   3 6.88029 6.71903   1
   1  -8   3 114.111 14.6821   1
   1   8  -3 123.073 4.87858   2
   1   8  -3 126.368 13.9414   1
  -1   8   3 118.697 12.3529   1
  -1  -8  -3 133.239 15.2706   1
   1   8  -3 126.544 13.5616   1
   1   8   3 131.374 14.1967   1
  -1   8  -3 126.543 12.8551   1
  -1   8  -3 116.194 12.1447   1
  -1  -8   3 124.099 14.9956   1
  -1   8  -3 118.992 4.61640   2
   1  -8  -3 134.197 14.1725   1
   2   8  -3 94.6102 12.3201   1
  -2   8   3 112.463 11.2847   1
   2  -8   3 77.2710 11.4454   1
   2   8  -3 102.988 12.7465   1
  -2  -8  -3 130.573 17.0757   1
  -2  -8   3 74.6613 12.2695   1
  -2   8  -3 104.222 11.1542   1
   2   8   3 115.384 14.3323   1
  -2   8  -3 114.401 11.3806   1
   2  -8  -3 108.569 13.2466   1
  -2   8  -3 105.224 4.10835   2
  -3  -8  -3 45.2874 11.7169   1
  -3   8   3 41.5099 3.05578   2
   3   8  -3 48.1981 3.49065   2
  -3   8   3 41.4585 7.05590   1
   3  -8   3 33.0288 8.33713   1
   3   8  -3 35.3353 9.38932   1
  -3   8  -3 37.0263 6.67978   1
   3  -8  -3 33.0398 9.09419   1
  -3  -8   3 29.9440 9.97071   1
  -3   8  -3 37.7578 3.09668   2
   3   8   3 32.9053 9.57099   1
  -3   8  -3 39.5617 6.71910   1
   4   8  -3 185.982 6.52199   2
   4   8  -3 178.099 16.8229   1
  -4   8   3 196.870 12.1109   1
   4   8  -3 201.857 16.7720   1
   4  -8   3 172.735 14.0954   1
  -4  -8  -3 185.955 18.2745   1
  -4   8   3 180.173 5.66156   2
  -4   8  -3 187.946 5.59735   2
   4   8   3 202.301 18.2580   1
  -4  -8   3 169.730 19.3059   1
  -4   8  -3 186.119 11.2146   1
  -4   8  -3 200.506 11.3052   1
   4  -8  -3 181.404 15.3134   1
  -5  -8  -3 113.690 15.3890   1
   5   8  -3 109.848 14.1768   1
   5  -8   3 111.434 12.5254   1
   5   8  -3 121.280 5.08306   2
  -5   8   3 126.270 4.27780   2
  -5   8   3 114.667 9.56173   1
  -5   8  -3 121.488 7.56973   1
  -5  -8   3 140.319 17.1416   1
  -5   8  -3 132.476 4.07967   2
  -5   8  -3 112.781 7.47078   1
   5   8   3 131.829 15.5712   1
   5  -8  -3 124.833 13.1119   1
  -6   8   3 21.9945 1.85444   2
  -6  -8  -3 21.8741 10.3527   1
   6   8  -3 16.2459 9.07512   1
  -6   8   3 26.6204 4.33495   1
   6   8  -3 14.8523 2.67916   2
   6  -8  -3 14.5503 7.22497   1
  -6  -8   3 14.7306 10.7876   1
  -6   8  -3 22.4948 2.27411   2
   6   8   3 24.0083 9.34571   1
   7   8  -3 167.491 19.0222   1
   7   8  -3 159.127 5.98721   2
  -7   8   3 159.979 4.72260   2
  -7  -8  -3 143.507 18.0744   1
   7   8   3 157.793 17.6209   1
   7  -8  -3 162.030 13.4738   1
  -7   8  -3 157.432 4.44838   2
  -7  -8   3 188.692 18.7136   1
  -8   8   3 5.46854 1.36184   2
   8   8  -3 2.84952 2.53583   2
   8   8  -3 0.63795 9.02551   1
  -8  -8  -3 8.41947 10.7638   1
   8  -8  -3 3.82108 5.72767   1
  -8   8  -3 3.98561 0.99761   2
  -8   8  -3 3.88827 1.04278   2
   8   8   3 4.70574 8.57975   1
  -8  -8   3 14.1698 9.74280   1
  -9   8   3 28.8916 1.98523   2
  -9  -8  -3 34.1644 12.0887   1
   9   8  -3 32.7913 3.25058   2
   9   8  -3 27.3718 10.8428   1
   9   8   3 30.9524 11.4523   1
   9  -8  -3 38.8848 7.46093   1
  -9  -8   3 16.5100 10.7362   1
  10   8  -3 129.821 5.66367   2
 -10  -8  -3 112.070 16.7917   1
 -10   8   3 118.472 3.15530   2
  10   8  -3 125.949 17.2233   1
 -10  -8   3 113.605 16.6597   1
  10  -8  -3 120.071 11.1332   1
  10   8   3 85.6799 15.4683   1
  11   8  -3 98.7730 15.7989   1
 -11  -8  -3 60.9254 13.3763   1
  11   8  -3 92.1577 5.17593   2
 -11  -8   3 92.2329 16.0456   1
  11   8   3 71.5000 14.7825   1
  11  -8  -3 91.0993 9.82015   1
 -12  -8  -3 270.339 24.7715   1
  12   8  -3 242.701 8.51241   2
  12   8  -3 288.966 24.5908   1
  12  -8  -3 276.814 13.1654   1
  12   8   3 265.404 24.3373   1
 -12  -8   3 230.791 23.2635   1
 -13  -8  -3 216.223 23.5009   1
  13   8  -3 257.904 23.9727   1
  13   8  -3 232.949 8.01282   2
 -13  -8   3 234.341 23.5830   1
  13  -8  -3 214.758 11.0534   1
  13   8   3 209.684 24.5578   1
  14   8  -3 48.8266 15.1669   1
  14   8  -3 46.8369 4.08060   2
 -14  -8  -3 64.1377 14.5198   1
  14  -8  -3 53.3286 5.51543   1
  14   8   3 57.2370 14.8975   1
  15   8  -3 -0.3070 10.7010   1
 -15  -8  -3 1.04579 9.39519   1
  15   8   3 -10.323 11.7908   1
  16   8  -3 -1.5771 12.5419   1
 -16  -8  -3 13.6566 11.1704   1
  16   8  -3 7.30970 3.16387   2
  16   8   3 13.6045 12.7783   1
 -17  -8  -3 33.4989 12.7182   1
  17   8  -3 77.2243 16.3239   1
  17   8   3 49.6539 15.9772   1
 -18  -8  -3 59.4389 14.6594   1
  18   8  -3 9.40835 13.8529   1
  18   8   3 36.4226 14.7984   1
  19   8  -3 -17.964 15.1676   1
 -19  -8  -3 8.67971 12.5590   1
  19   8  -3 21.5624 13.0744   1
  19   8   3 13.6970 14.0380   1
  20   8  -3 10.8596 15.9350   1
  20   8  -3 5.82440 12.8843   1
 -20  -8  -3 26.1302 16.1284   1
  20   8   3 -7.5340 13.6015   1
  21   8  -3 -0.7587 17.2788   1
  21   8  -3 8.22529 15.0358   1
 -21  -8  -3 1.79159 17.0969   1
  21   8   3 -5.2132 14.7524   1
  22   8   3 -21.938 22.7078   1
   0  -9  -3 3.67455 9.00521   1
   0  -9   3 -2.1458 7.52228   1
   0   9  -3 3.40824 6.98900   1
   0   9   3 -2.9495 6.76601   1
   0   9  -3 0.35594 6.30615   1
   0   9  -3 0.71369 2.20540   2
   1  -9   3 100.713 13.4327   1
  -1  -9  -3 125.170 15.4609   1
   1   9  -3 126.865 14.2717   1
   1   9  -3 108.297 4.86749   2
  -1   9   3 114.244 13.3240   1
   1   9  -3 105.407 12.8078   1
   1  -9  -3 78.0453 13.1118   1
  -1   9  -3 117.664 12.8849   1
   1   9   3 94.0621 12.3001   1
  -1   9  -3 110.198 4.59637   2
  -1  -9   3 98.4290 14.3418   1
  -1   9  -3 137.997 12.6984   1
  -2  -9  -3 56.2099 12.1926   1
   2  -9   3 38.4667 9.65446   1
  -2   9   3 55.4044 3.63230   2
   2   9  -3 53.3737 3.30332   2
  -2   9   3 57.3526 8.61036   1
   2   9  -3 47.1081 9.77920   1
   2   9  -3 41.0358 10.0877   1
  -2  -9   3 30.8114 11.3860   1
   2   9   3 45.5996 9.71204   1
   2  -9  -3 37.0960 9.74050   1
  -2   9  -3 41.0036 7.97360   1
  -2   9  -3 60.8928 8.62062   1
  -2   9  -3 51.1844 3.73075   2
   3  -9   3 16.1688 8.52820   1
   3   9  -3 9.64158 8.00754   1
   3   9  -3 -1.9426 7.63233   1
  -3  -9  -3 17.6340 9.81309   1
  -3   9   3 13.9947 2.22263   2
  -3   9   3 5.72349 5.62554   1
  -3   9  -3 15.8660 2.23793   2
   3  -9  -3 0.91549 8.19682   1
  -3   9  -3 10.5643 5.76208   1
  -3  -9   3 11.6362 8.83343   1
   3   9   3 9.49650 8.75317   1
  -3   9  -3 11.6627 5.84176   1
   4   9  -3 63.6661 4.05369   2
  -4   9   3 57.4844 3.51562   2
  -4  -9  -3 57.2217 12.5295   1
  -4   9   3 48.5208 7.52537   1
   4  -9   3 56.1309 10.2165   1
   4   9  -3 60.9235 11.8334   1
  -4   9  -3 51.8684 6.73339   1
  -4   9  -3 55.9485 6.86882   1
  -4   9  -3 61.6417 3.51304   2
   4  -9  -3 62.1537 10.7480   1
   4   9   3 47.4042 11.3129   1
  -4  -9   3 45.7371 11.5360   1
  -5   9   3 25.1433 5.51454   1
  -5   9   3 34.7641 3.11854   2
  -5  -9  -3 39.8359 11.6990   1
   5   9  -3 27.5155 2.96159   2
   5  -9   3 40.1735 8.89234   1
   5   9  -3 14.7632 9.65918   1
   5   9  -3 32.0349 9.90147   1
   5   9   3 54.4061 11.9910   1
  -5   9  -3 29.6288 4.36197   1
  -5  -9   3 34.8410 10.9176   1
   5  -9  -3 19.6186 8.72326   1
  -5   9  -3 40.8112 2.91188   2
  -5   9  -3 36.2007 4.69969   1
  -6   9   3 116.399 7.89511   1
  -6  -9  -3 109.634 16.7010   1
  -6   9   3 100.474 3.87954   2
   6   9  -3 125.291 15.8955   1
  -6   9   3 100.497 7.34265   1
   6   9  -3 102.138 5.44227   2
   6   9  -3 79.8645 13.4451   1
  -6  -9   3 114.946 15.8835   1
   6  -9  -3 108.523 13.7554   1
   6   9   3 121.984 15.5870   1
  -6   9  -3 105.155 3.74916   2
   7   9  -3 32.9483 3.43898   2
   7   9  -3 32.4686 10.5328   1
  -7   9   3 30.6949 2.53250   2
  -7  -9  -3 25.5876 10.8206   1
   7  -9  -3 15.7599 7.51474   1
  -7   9  -3 30.6704 2.30606   2
   7   9   3 13.1823 9.85485   1
  -7  -9   3 20.0478 10.3836   1
  -8  -9  -3 97.0339 16.2482   1
   8   9  -3 90.3554 4.97855   2
  -8   9   3 99.2455 3.43373   2
   8   9  -3 85.4590 14.1543   1
   8  -9  -3 100.593 12.2915   1
  -8   9  -3 91.6909 3.00432   2
  -8  -9   3 79.5894 14.8768   1
  -8   9  -3 90.4414 2.93414   2
   8   9   3 83.0373 14.6791   1
  -9  -9  -3 24.4903 11.8530   1
  -9   9   3 29.3583 2.10948   2
   9   9  -3 27.3186 3.34062   2
   9   9  -3 4.10299 10.0380   1
   9  -9  -3 29.7803 7.50792   1
   9   9   3 39.1719 12.2999   1
  -9  -9   3 7.10055 11.0766   1
 -10   9   3 119.817 3.23696   2
 -10   9   3 120.179 3.24436   2
  10   9  -3 111.332 17.0234   1
 -10  -9  -3 127.179 18.6279   1
  10   9  -3 123.530 5.81683   2
  10   9   3 114.374 17.0679   1
  10  -9  -3 116.502 12.1628   1
 -10  -9   3 94.1507 17.7987   1
  11   9  -3 31.3264 3.86128   2
 -11  -9  -3 30.5645 12.7323   1
  11   9  -3 28.0771 13.3680   1
 -11  -9   3 30.5095 12.8307   1
  11  -9  -3 36.1032 6.89567   1
  11   9   3 36.7114 12.4080   1
  12   9  -3 119.871 5.97737   2
 -12  -9  -3 114.393 19.1373   1
  12   9  -3 109.170 17.8779   1
  12  -9  -3 123.833 10.2704   1
  12   9   3 104.713 17.0007   1
 -12  -9   3 103.204 17.2429   1
  13   9  -3 14.4339 12.7610   1
 -13  -9  -3 24.2672 12.3765   1
  13   9  -3 24.6986 3.55793   2
 -13  -9   3 23.9649 12.4242   1
  13   9   3 17.6771 11.9767   1
  13  -9  -3 21.4911 5.08407   1
  14   9  -3 70.0347 16.8655   1
  14   9  -3 113.326 6.05632   2
 -14  -9  -3 123.817 19.3619   1
  14  -9  -3 102.582 6.63520   1
  14   9   3 134.092 19.1843   1
 -15  -9  -3 1.29218 10.9738   1
  15   9  -3 17.5120 12.7729   1
  15   9   3 2.55330 12.2385   1
  16   9  -3 13.3546 3.40619   2
  16   9  -3 23.0713 13.5989   1
 -16  -9  -3 25.6976 14.3585   1
  16   9   3 -10.167 12.3963   1
  17   9  -3 -4.3956 12.9809   1
 -17  -9  -3 4.46993 12.2385   1
  17   9  -3 3.13042 13.4177   1
  17   9   3 -12.746 12.5941   1
 -18  -9  -3 4.00569 11.9417   1
  18   9  -3 6.87552 15.7209   1
  18   9  -3 21.9316 15.0139   1
  18   9   3 44.8611 18.2957   1
  19   9  -3 15.6160 14.0568   1
  19   9  -3 3.30538 19.2517   1
 -19  -9  -3 33.3805 17.3965   1
  19   9   3 -11.938 15.5469   1
  20   9  -3 38.8976 18.3439   1
 -20  -9  -3 9.20592 17.8666   1
  20   9  -3 19.6754 19.4888   1
  20   9   3 30.5843 19.1194   1
  21   9  -3 14.7973 20.5304   1
  21   9  -3 -7.5134 20.8431   1
  21   9   3 9.74890 24.3098   1
   0 -10  -3 4.75017 9.49208   1
   0  10  -3 -2.9020 2.34728   2
   0  10  -3 0.24275 7.58664   1
   0  10  -3 -7.5617 7.20283   1
   0  10   3 3.78190 7.13261   1
   0 -10   3 8.10977 8.02736   1
  -1 -10  -3 104.529 15.9065   1
   1  10  -3 99.1403 13.0562   1
  -1  10   3 119.788 13.3391   1
   1  10  -3 122.063 14.3576   1
   1 -10   3 109.372 14.5845   1
   1  10  -3 119.321 5.27085   2
  -1  10  -3 107.737 5.11427   2
  -1  10  -3 104.354 12.9657   1
   1 -10  -3 151.533 17.8288   1
  -1 -10   3 114.700 15.5043   1
  -1  10  -3 138.515 13.9773   1
   1  10   3 124.581 15.5846   1
  -2  10   3 22.9267 2.70000   2
   2  10  -3 24.3939 2.77858   2
   2  10  -3 22.2679 9.20839   1
  -2 -10  -3 28.4851 10.8210   1
  -2  10   3 24.2200 7.29489   1
   2 -10   3 18.3249 9.21416   1
   2  10  -3 26.0035 9.88239   1
  -2  10  -3 23.7920 2.63525   2
   2 -10  -3 21.0063 9.64936   1
   2  10   3 34.6596 9.68349   1
  -2  10  -3 20.0815 7.01381   1
  -2  10  -3 19.1265 7.45683   1
  -2 -10   3 11.3236 10.4298   1
   3 -10   3 8.40724 8.41465   1
   3  10  -3 -3.7887 8.56992   1
  -3  10   3 24.3324 7.04379   1
   3  10  -3 6.12918 7.71385   1
  -3 -10  -3 10.6377 10.8503   1
  -3 -10   3 19.9126 10.6967   1
   3  10   3 4.38924 8.56729   1
  -3  10  -3 4.52152 5.51330   1
   3 -10  -3 18.2092 9.11938   1
  -3  10  -3 9.60773 5.63212   1
   4  10  -3 113.860 14.8441   1
  -4 -10  -3 142.674 18.4208   1
  -4  10   3 99.7554 11.1972   1
   4  10  -3 103.170 5.48881   2
   4  10  -3 123.440 16.4778   1
  -4  10   3 125.918 11.6825   1
  -4  10   3 111.159 4.66576   2
   4 -10   3 112.577 14.1270   1
  -4  10  -3 116.638 4.47302   2
   4 -10  -3 104.907 13.8666   1
  -4  10  -3 127.403 9.92112   1
  -4 -10   3 116.256 16.9071   1
  -4  10  -3 103.853 9.44002   1
   4  10   3 109.714 15.4144   1
  -5 -10  -3 18.0613 11.4020   1
  -5  10   3 28.8904 2.51210   2
   5  10  -3 25.2197 10.5180   1
  -5  10   3 36.5855 5.98679   1
   5  10  -3 32.7018 3.51612   2
  -5  10   3 32.3342 6.17947   1
  -5  10  -3 29.4658 3.06421   2
  -5  10  -3 35.5157 4.29699   1
   5  10   3 32.3518 11.4618   1
   5 -10  -3 35.7060 9.16923   1
  -5 -10   3 35.9948 11.4105   1
  -5  10  -3 31.2843 4.08744   1
  -6  10   3 14.0532 3.51010   1
   6  10  -3 -2.6086 8.52190   1
  -6  10   3 15.5241 3.51787   1
   6  10  -3 13.8524 2.90063   2
   6  10  -3 20.4335 9.46854   1
  -6  10   3 14.6060 2.03275   2
  -6 -10  -3 15.5217 11.5417   1
  -6 -10   3 9.10055 9.72295   1
   6 -10  -3 12.8837 7.81285   1
   6  10   3 -3.5051 8.97264   1
  -6  10  -3 18.5460 1.94268   2
   7  10  -3 33.6412 10.8109   1
   7  10  -3 25.9072 3.26389   2
   7  10  -3 19.1647 11.1834   1
  -7 -10  -3 20.6499 12.1923   1
  -7  10   3 31.7426 2.80964   2
  -7  10  -3 29.4783 2.47006   2
   7 -10  -3 17.4321 8.14314   1
   7  10   3 22.5981 10.4788   1
  -7 -10   3 57.4983 13.4319   1
  -7  10  -3 26.4108 2.57249   2
   8  10  -3 157.590 20.3065   1
  -8  10   3 143.711 4.51993   2
   8  10  -3 165.835 21.7084   1
   8  10  -3 139.637 6.13482   2
  -8 -10  -3 138.388 19.9138   1
  -8 -10   3 138.106 18.9103   1
  -8  10  -3 141.717 4.12125   2
   8 -10  -3 124.952 14.1279   1
  -8  10  -3 139.863 4.03694   2
   8  10   3 128.893 17.6221   1
  -9  10   3 8.84933 1.46825   2
   9  10  -3 9.28606 3.05451   2
  -9 -10  -3 28.2445 12.5879   1
   9  10  -3 5.64099 9.50945   1
   9  10  -3 -8.8755 10.2499   1
  -9  10   3 7.99188 1.51977   2
   9  10   3 16.6952 11.3558   1
   9 -10  -3 3.29611 6.40164   1
  -9 -10   3 8.46389 10.7645   1
  10  10  -3 42.0406 4.11761   2
 -10 -10  -3 47.8244 14.4105   1
  10  10  -3 33.8358 13.4970   1
 -10  10   3 39.7273 1.63484   2
  10  10  -3 58.4092 13.1324   1
  10  10   3 32.2130 12.8082   1
 -10 -10   3 21.1767 12.1187   1
  10 -10  -3 29.4866 7.49249   1
  11  10  -3 -0.9957 11.2395   1
  11  10  -3 15.6385 3.30765   2
 -11 -10  -3 19.2873 12.6464   1
  11  10  -3 18.0863 14.0401   1
 -11 -10   3 27.2993 13.5675   1
  11  10   3 12.3095 13.1442   1
  11 -10  -3 10.0892 6.34799   1
  12  10  -3 30.3692 3.72857   2
  12  10  -3 28.1831 15.0760   1
 -12 -10  -3 -2.8962 13.1673   1
  12  10  -3 17.2583 13.4878   1
  12  10   3 14.6051 12.8321   1
 -12 -10   3 17.4342 13.0841   1
  12 -10  -3 22.1549 6.10362   1
  13  10  -3 17.0639 14.9872   1
  13  10  -3 41.1405 12.9750   1
  13  10  -3 8.90406 3.67537   2
 -13 -10  -3 3.71424 11.6269   1
  13 -10  -3 6.27132 4.57777   1
  13  10   3 7.90994 12.3280   1
  14  10  -3 81.5052 5.68863   2
 -14 -10  -3 60.5622 17.2841   1
  14  10  -3 97.5306 18.4168   1
  14  10  -3 85.2689 19.7803   1
  14  10   3 76.7746 16.8542   1
  15  10  -3 9.74680 3.30695   2
  15  10  -3 -17.584 12.2134   1
  15  10  -3 -4.9406 13.9362   1
 -15 -10  -3 19.7564 14.6287   1
  15  10   3 -27.320 14.7799   1
  16  10  -3 8.74161 15.2321   1
 -16 -10  -3 -19.621 13.3920   1
  16  10  -3 7.33924 16.5224   1
  16  10   3 -12.505 15.4092   1
  17  10  -3 18.5455 16.8048   1
  17  10  -3 16.1624 18.6018   1
  17  10   3 8.08610 16.0684   1
  18  10  -3 -13.046 18.9479   1
  18  10  -3 35.3279 21.5943   1
 -18 -10  -3 -30.015 16.3190   1
  18  10   3 5.86427 18.2350   1
  19  10  -3 -4.1748 31.2598   1
  19  10  -3 -2.5404 20.6695   1
  19  10   3 -3.8980 20.4490   1
   0  11   3 -3.5815 2.69009   2
   0  11  -3 1.82953 7.15343   1
   0 -11   3 6.50829 8.89421   1
   0  11  -3 2.69016 2.69175   2
   0  11  -3 0.90189 7.63817   1
   0  11   3 8.87405 7.87057   1
   0 -11  -3 -3.5130 8.87332   1
  -1  11   3 67.4343 10.7658   1
   1  11  -3 70.7776 4.74638   2
  -1 -11  -3 61.4043 13.2692   1
   1  11  -3 70.1763 12.0856   1
  -1  11   3 72.1198 4.97002   2
   1  11  -3 80.3305 11.9143   1
   1 -11   3 79.7880 12.8806   1
  -1 -11   3 59.9650 12.6836   1
   1 -11  -3 71.9731 13.8761   1
   1  11   3 63.3094 11.6723   1
  -1  11  -3 80.7764 4.43111   2
  -1  11  -3 61.0828 10.0750   1
  -1  11  -3 64.7697 10.1726   1
   2  11  -3 15.3596 9.68538   1
  -2 -11  -3 11.9398 11.0569   1
   2  11  -3 17.8888 2.80707   2
  -2  11   3 18.4242 7.66903   1
  -2  11   3 19.3674 2.77962   2
   2 -11   3 9.59744 8.92945   1
   2  11  -3 3.68405 9.10369   1
  -2  11  -3 14.6895 7.14191   1
  -2  11  -3 20.8396 2.80496   2
  -2 -11   3 19.4709 10.5732   1
  -2  11  -3 37.5596 7.70764   1
   2 -11  -3 15.6569 10.0575   1
   2  11   3 6.73673 8.84023   1
  -3  11   3 27.4267 2.89133   2
  -3  11   3 39.8295 8.42324   1
   3  11  -3 25.7633 9.98665   1
  -3 -11  -3 20.7637 11.3845   1
   3  11  -3 19.6267 10.1096   1
  -3  11   3 29.3792 7.56010   1
  -3  11  -3 30.4293 2.84186   2
  -3  11  -3 31.0455 6.89918   1
  -3  11  -3 18.1789 6.42159   1
   3 -11  -3 29.5547 10.3966   1
  -3 -11   3 25.6291 11.3445   1
   3  11   3 19.8001 10.0931   1
  -4  11   3 51.8420 7.98865   1
   4  11  -3 36.8716 11.3260   1
   4  11  -3 57.0573 11.7534   1
  -4  11   3 58.7575 3.96086   2
  -4  11   3 59.5969 8.46285   1
  -4 -11  -3 47.8309 13.5252   1
   4 -11  -3 37.6627 10.8006   1
  -4  11  -3 59.4994 7.03040   1
  -4  11  -3 56.8683 3.83208   2
  -4 -11   3 49.9525 14.1388   1
  -4  11  -3 54.4583 6.62336   1
   4  11   3 39.0335 11.8919   1
  -5  11   3 37.7646 3.57848   2
   5  11  -3 38.3998 3.71231   2
  -5  11   3 34.0140 5.73722   1
   5  11  -3 29.3793 11.3109   1
   5  11  -3 44.4838 12.2035   1
  -5  11   3 27.2261 5.73579   1
  -5 -11  -3 21.9324 12.1477   1
  -5 -11   3 21.9150 11.5003   1
   5 -11  -3 21.2749 9.18272   1
   5  11   3 18.6749 9.83505   1
  -5  11  -3 36.5142 3.25185   2
  -6  11   3 0.10170 1.94083   2
   6  11  -3 -1.6613 2.63133   2
  -6 -11  -3 -5.7726 10.9860   1
   6  11  -3 -0.6438 10.0206   1
  -6 -11   3 2.76871 9.73764   1
   6  11   3 7.77704 10.6055   1
   6 -11  -3 3.53040 7.23433   1
  -6  11  -3 1.35252 1.89523   2
  -7  11   3 9.29135 2.05947   2
  -7  11   3 12.0569 2.00860   2
  -7 -11  -3 9.61275 11.8215   1
   7  11  -3 13.7522 3.12392   2
   7  11  -3 15.1644 9.14034   1
   7  11  -3 18.3077 11.7020   1
  -7  11  -3 10.8863 1.76889   2
  -7 -11   3 31.9058 13.1735   1
   7  11   3 -4.4491 9.65001   1
   7 -11  -3 19.4657 8.49157   1
  -7  11  -3 15.1931 1.80242   2
   8  11  -3 1.83343 9.76914   1
  -8 -11  -3 -18.358 10.1035   1
  -8  11   3 7.15892 1.71446   2
   8  11  -3 5.82260 3.00129   2
  -8  11   3 6.63602 1.80438   2
   8  11  -3 -3.2461 10.8642   1
  -8  11  -3 6.03183 1.39805   2
  -8  11  -3 6.25897 1.35362   2
   8 -11  -3 9.64645 11.9257   1
  -8 -11   3 2.28703 10.0662   1
   8  11   3 6.50220 10.8111   1
   9  11  -3 11.1450 12.9536   1
  -9 -11  -3 1.34699 11.5010   1
   9  11  -3 0.28586 11.5339   1
   9  11   3 -3.0334 11.3572   1
  -9 -11   3 5.65008 12.0698   1
  10  11  -3 15.9511 13.9319   1
  10  11  -3 54.7448 14.9637   1
 -10 -11  -3 15.6438 13.9658   1
  10  11  -3 57.6149 4.96165   2
 -10 -11   3 28.1539 13.5598   1
  10  11   3 49.1593 14.8905   1
  11  11  -3 36.2151 4.25708   2
  11  11  -3 61.3139 17.1790   1
  11  11  -3 11.1618 13.2385   1
 -11 -11  -3 50.1029 15.6334   1
  11  11   3 32.3438 14.9903   1
 -12 -11  -3 -2.7776 12.2350   1
  12  11  -3 19.6957 14.0184   1
  12  11  -3 21.3629 15.4794   1
  12  11   3 13.1927 13.0097   1
 -13 -11  -3 -8.5924 12.0835   1
  13  11  -3 5.65167 14.2177   1
  13  11   3 21.6848 16.5497   1
  14  11  -3 -11.290 14.6211   1
 -14 -11  -3 -20.616 12.6997   1
 -15 -11  -3 30.7586 18.1280   1
  15  11  -3 7.51445 19.9039   1
 -16 -11  -3 7.63432 17.2799   1
   0  12  -3 1.57213 2.66477   2
   0  12  -3 2.00088 7.96148   1
   0  12   3 -1.5977 2.85711   2
  -1  12   3 -0.5251 2.66537   2
  -1  12   3 -4.0093 8.17351   1
   1  12  -3 1.18239 2.67335   2
   1  12  -3 1.86641 8.59110   1
  -1  12  -3 2.13071 2.53681   2
   1  12   3 6.12243 3.05605   2
  -1  12  -3 -5.7601 7.00185   1
  -2  12   3 15.6951 2.81790   2
   2  12  -3 7.31705 2.94843   2
   2  12  -3 11.6058 10.0083   1
  -2  12   3 6.99465 7.96427   1
  -2  12  -3 10.1522 7.03522   1
   3  12  -3 16.9073 3.24027   2
   3  12  -3 11.2533 10.6778   1
  -3  12   3 9.10959 7.36000   1
  -3  12   3 16.5444 2.75318   2
  -3 -12  -3 1.62643 14.9489   1
  -3  12  -3 17.6595 6.40837   1
  -3  12  -3 18.4100 2.69682   2
   4  12  -3 30.2822 12.4411   1
  -4  12   3 60.6795 8.05266   1
  -4  12   3 64.1712 4.19542   2
  -4 -12  -3 58.6984 21.6599   1
  -4  12  -3 55.5303 7.07922   1
  -4  12  -3 60.2791 3.81516   2
  -4  12  -3 49.0828 5.60218   1
  -5  12   3 37.1809 3.68064   2
  -5  12   3 32.8103 4.49997   1
  -5  12   3 27.3399 4.46273   1
   5  12  -3 32.1913 3.86927   2
   5  12  -3 31.3674 11.3788   1
  -5  12   3 32.8231 2.86504   2
  -5 -12  -3 54.0519 17.0711   1
  -5 -12   3 46.9644 20.2191   1
  -5  12  -3 38.9621 3.44787   2
   6  12  -3 1.91039 3.02150   2
   6  12  -3 -2.7761 10.6083   1
  -6  12   3 0.89623 2.17313   2
  -6  12   3 1.68334 2.02810   2
  -6 -12  -3 13.4170 14.9499   1
  -6  12  -3 0.02590 1.88975   2
  -6  12  -3 2.90463 1.94773   2
  -7 -12  -3 -1.1535 13.8419   1
  -7  12   3 8.05502 2.08420   2
   7  12  -3 6.32352 2.99482   2
  -7  12   3 3.83655 1.92630   2
  -7  12  -3 4.51807 1.70575   2
  -7  12  -3 3.81893 1.76009   2
  -8  12   3 31.6670 2.68838   2
  -8 -12  -3 -10.955 13.7142   1
  -8  12   3 24.9250 2.06647   2
   8  12  -3 13.5607 13.5694   1
   8  12  -3 31.5598 3.71965   2
  -8  12  -3 26.6177 1.98833   2
  -8  12  -3 27.2170 2.01396   2
   9  12  -3 8.51791 13.8989   1
  -9  12   3 9.59089 1.41116   2
  -9 -12  -3 12.6729 14.5134   1
  -9  12   3 6.61419 1.37800   2
  10  12  -3 -12.006 14.4226   1
  11  12  -3 -4.0744 16.6656   1
   0  13  -3 1.94436 2.90338   2
   0  13   3 20.2072 10.8037   1
   0  13  -3 -11.077 8.82821   1
   0  13   3 -1.0210 2.81486   2
   1  13  -3 3.86237 10.3140   1
   1  13  -3 5.84720 2.95009   2
  -1  13   3 -2.1141 9.81165   1
  -1  13   3 5.01479 2.95666   2
   1  13   3 19.9239 12.2757   1
   1  13   3 6.33376 3.24668   2
  -1  13  -3 6.51951 9.32424   1
  -1  13  -3 10.3503 2.77638   2
  -2  13   3 10.1826 9.29673   1
  -2  13   3 5.84666 2.77134   2
   2  13  -3 4.40877 3.00960   2
   2  13  -3 17.5687 11.4993   1
  -2  13   3 5.52307 2.80322   2
  -2  13  -3 3.64182 2.69509   2
   2  13   3 -0.1857 13.2787   1
  -2  13  -3 3.19909 7.90299   1
   2  13   3 4.99893 3.21054   2
   3  13  -3 0.96256 3.07894   2
   3  13  -3 8.27289 12.8578   1
  -3  13   3 10.1814 8.07604   1
  -3  13   3 1.27593 2.52726   2
  -3  13   3 2.02964 2.54024   2
   3  13   3 11.8694 13.0046   1
  -3  13  -3 0.22951 2.44103   2
   3  13   3 2.25594 3.27884   2
  -3  13  -3 -5.0929 5.32333   1
  -4  13   3 13.4826 2.59558   2
   4  13  -3 -9.7149 14.2387   1
  -4  13   3 11.0139 7.04594   1
  -4  13   3 8.32623 2.69262   2
   4  13  -3 12.5326 4.85112   2
  -4  13  -3 8.54363 2.50689   2
  -4  13  -3 9.40606 2.53936   2
   5  13  -3 -31.657 23.8457   1
  -5  13   3 16.2659 2.60978   2
  -6  13   3 6.13839 2.16058   2
  -6  13   3 4.98023 2.28787   2
  -6  13  -3 6.44335 2.03600   2
  -6  13  -3 4.55660 1.97373   2
  -7  13   3 10.4624 2.09109   2
  -7  13   3 14.4302 2.21533   2
  -7  13  -3 10.9836 1.81801   2
  -7  13  -3 11.4465 1.75265   2
  -8  13   3 0.05355 1.70616   2
  -8  13   3 -0.6443 1.57847   2
   0   0  -4 2139.73 51.5992   1
   0   0   4 1973.35 50.9959   1
   1   0  -4 7.42268 3.51385   1
   1   0   4 0.99437 2.91196   1
  -1   0   4 0.87267 0.85628   2
  -1   0   4 2.76942 3.19256   1
  -1   0  -4 1.46757 0.88504   2
   1   0  -4 2.73736 0.93576   2
   1   0   4 0.97146 0.83276   2
  -1   0  -4 2.24092 2.90866   1
   2   0  -4 623.650 18.5390   1
   2   0   4 611.174 18.1051   1
  -2   0  -4 547.225 18.4348   1
  -2   0   4 628.448 18.4890   1
   3   0   4 2.84461 0.84465   2
   3   0  -4 5.56989 0.95336   2
  -3   0   4 -1.0523 3.10172   1
   3   0   4 -0.6466 2.74649   1
  -3   0   4 2.03345 0.97287   2
   3   0  -4 2.22595 3.32939   1
   4   0  -4 51.7876 6.63181   1
   4   0   4 42.5357 5.36100   1
  -4   0   4 50.1343 2.07328   2
   4   0  -4 49.2545 1.91722   2
   4   0   4 50.2583 1.92866   2
  -4   0   4 52.9988 5.92192   1
  -5   0  -4 4.09074 2.79935   1
  -5   0   4 -1.8279 3.25711   1
   5   0   4 -0.9950 0.94353   2
  -5   0   4 0.25653 0.97071   2
   5   0  -4 0.38916 3.41076   1
   5   0   4 -2.0320 3.34091   1
   5   0  -4 -1.3489 0.91388   2
   6   0  -4 2867.54 72.7688   1
   6   0   4 2944.06 72.3358   1
  -6   0  -4 2943.05 72.0431   1
   7   0   4 3.97986 4.69898   1
   7   0  -4 1.30533 1.22358   2
  -7   0   4 4.00361 1.42490   2
   7   0   4 2.57262 1.30452   2
   7   0  -4 5.86552 5.15385   1
  -7   0  -4 3.15181 4.57555   1
   8   0  -4 1799.80 48.4575   1
  -8   0  -4 1796.41 47.5749   1
   8   0   4 1768.94 47.8673   1
   9   0  -4 -0.8818 4.55352   1
   9   0   4 -5.0621 4.61165   1
   9   0  -4 0.12028 1.38563   2
   9   0  -4 -0.1118 5.36650   1
  -9   0  -4 -5.9451 4.58065   1
  10   0  -4 12.6260 1.54220   2
  10   0   4 13.6582 5.48461   1
 -10   0  -4 9.29757 5.10864   1
  10   0  -4 11.8812 5.86122   1
  10   0  -4 12.7104 5.99386   1
  11   0   4 -5.7731 4.59538   1
  11   0  -4 -3.0520 1.29343   2
  11   0  -4 -1.3923 4.93420   1
  11   0  -4 -0.6648 4.57460   1
  12   0  -4 208.852 14.3449   1
  12   0  -4 220.850 14.2521   1
 -12   0  -4 228.239 12.5088   1
  12   0   4 247.237 14.2740   1
  12   0  -4 226.846 6.16184   2
 -13   0  -4 -6.8793 4.08802   1
  13   0   4 -8.9343 4.98689   1
  13   0  -4 3.25196 6.22739   1
  13   0  -4 1.16437 5.83680   1
  13   0  -4 -0.5810 1.38211   2
  14   0  -4 197.183 14.9470   1
 -14   0  -4 201.294 12.8873   1
  14   0  -4 217.900 15.8619   1
  14   0   4 231.954 15.2181   1
  14   0  -4 208.728 5.95413   2
  15   0  -4 2.44325 7.06359   1
  15   0   4 2.58841 6.03223   1
  15   0  -4 4.49647 6.80916   1
  15   0  -4 3.02588 1.67427   2
 -15   0  -4 6.21904 5.40666   1
  16   0   4 272.832 17.2571   1
  16   0  -4 264.622 17.8157   1
  16   0  -4 250.806 17.8197   1
  16   0  -4 246.363 7.00389   2
 -16   0  -4 241.065 14.4596   1
  17   0  -4 1.93686 1.72044   2
  17   0  -4 3.84904 7.11311   1
  17   0   4 -8.2345 5.90790   1
  17   0  -4 -1.4042 6.97698   1
  18   0   4 36.7190 9.24787   1
  18   0  -4 48.0356 9.68522   1
  18   0  -4 48.4784 10.3954   1
  18   0  -4 37.9708 3.27955   2
  19   0  -4 12.1971 8.07276   1
  19   0   4 -7.5130 6.49261   1
  19   0  -4 -1.9086 7.15815   1
  20   0   4 162.682 16.3148   1
  20   0  -4 193.046 17.2851   1
  20   0  -4 186.447 18.0330   1
  21   0   4 -4.2488 7.18554   1
  21   0   4 -1.9531 1.92088   2
  21   0  -4 1.02483 7.86020   1
  21   0  -4 6.00168 7.88929   1
  22   0   4 86.5643 4.13014   2
  22   0  -4 109.095 14.7298   1
  22   0  -4 92.8856 13.9744   1
  22   0   4 78.3281 12.8136   1
  23   0   4 2.74968 1.92193   2
  23   0  -4 0.07059 8.49118   1
  23   0  -4 -13.133 8.22117   1
  23   0   4 1.05814 8.24802   1
  24   0   4 62.7539 11.3514   1
  24   0   4 50.3799 3.59056   2
  24   0  -4 57.4788 12.5313   1
  25   0  -4 21.0176 10.8749   1
  25   0   4 13.4219 8.62770   1
  26   0  -4 19.4335 11.8495   1
  26   0   4 35.8381 10.8099   1
   1  -1   4 2828.62 68.5415   1
  -1   1   4 2881.28 69.2069   1
   1   1  -4 2819.04 69.0876   1
  -1  -1  -4 2828.13 69.3306   1
  -1  -1   4 2865.51 69.1874   1
   1  -1  -4 2818.62 69.1117   1
   1   1   4 2778.93 69.2388   1
  -2   1   4 514.084 15.9652   1
   2   1  -4 490.215 16.4734   1
  -2  -1  -4 497.389 11.8122   2
  -2   1   4 505.784 11.7612   2
   2  -1   4 500.060 15.5984   1
  -2  -1  -4 495.955 16.5938   1
   2  -1   4 497.359 11.6977   2
   2   1  -4 489.346 11.7961   2
   2   1   4 530.093 16.8249   1
  -2  -1   4 521.823 16.9146   1
  -2  -1   4 486.282 11.7991   2
   2   1   4 496.812 11.8120   2
   2  -1  -4 490.517 11.7414   2
   2  -1  -4 512.873 16.4870   1
   3   1  -4 1455.98 40.2657   1
   3  -1   4 1527.23 38.7579   1
  -3   1   4 1706.21 39.8044   1
  -3  -1  -4 1478.46 40.2871   1
  -3   1  -4 1507.16 38.3840   1
   3   1   4 1487.28 40.3162   1
  -3  -1   4 1493.09 40.4078   1
   3  -1  -4 1575.73 39.7055   1
  -4  -1  -4 613.969 19.9064   1
   4   1  -4 641.303 20.5141   1
  -4   1   4 612.376 14.1880   2
  -4   1   4 601.679 18.4621   1
   4  -1   4 629.589 17.8906   1
   4  -1   4 620.379 14.1141   2
   4   1  -4 585.361 14.2763   2
   4   1   4 616.867 14.2999   2
   4   1   4 616.150 19.9381   1
   4  -1  -4 592.147 14.1644   2
  -4   1  -4 602.349 14.0949   2
  -4   1  -4 616.235 17.4761   1
  -4  -1   4 577.319 14.2835   2
   4  -1  -4 596.685 18.6507   1
   5   1  -4 95.9093 8.44267   1
  -5   1   4 89.7054 6.87772   1
  -5  -1  -4 86.9275 8.05978   1
   5  -1   4 94.4344 6.24416   1
   5   1  -4 97.7003 3.09175   2
   5  -1   4 96.2919 2.68710   2
  -5   1   4 100.431 2.91199   2
   5  -1  -4 94.6728 7.23143   1
   5  -1  -4 99.2321 2.86503   2
  -5   1  -4 108.873 6.41005   1
  -5  -1   4 92.7062 3.10846   2
  -5   1  -4 101.519 2.73464   2
   5   1   4 93.3683 8.28818   1
  -6   1   4 762.539 17.8321   2
  -6   1   4 772.990 22.7856   1
   6  -1   4 758.814 22.1435   1
   6   1  -4 778.391 17.9961   2
   6   1  -4 751.587 24.9838   1
   6  -1   4 764.842 17.7320   2
   6  -1  -4 783.033 17.8273   2
   6  -1  -4 774.018 23.0967   1
  -6  -1   4 777.535 18.0295   2
  -6   1  -4 741.822 21.4740   1
   6   1   4 757.450 24.7732   1
   7  -1   4 27.0597 4.78001   1
   7   1  -4 40.2498 7.06059   1
   7   1  -4 39.6714 2.73721   2
   7  -1   4 38.4523 1.85367   2
  -7   1   4 43.3198 2.11714   2
   7   1  -4 41.0099 7.04226   1
   7  -1  -4 41.7119 5.81733   1
  -7   1  -4 33.4558 4.57777   1
   7   1   4 37.9562 7.24021   1
   7  -1  -4 39.4740 2.03583   2
   8   1  -4 490.965 19.9988   1
   8  -1   4 495.353 17.0350   1
   8  -1   4 500.740 11.7323   2
  -8   1   4 492.133 11.8520   2
   8   1  -4 495.513 20.1777   1
   8   1  -4 488.862 12.0551   2
   8   1   4 503.735 20.5104   1
  -8   1  -4 491.891 16.1715   1
   8  -1  -4 515.660 18.1639   1
   8  -1  -4 496.064 11.8244   2
   9   1  -4 967.183 22.2273   2
   9  -1   4 954.894 21.8617   2
   9   1  -4 942.729 31.0729   1
   9   1  -4 959.636 31.3360   1
   9  -1   4 995.015 28.1382   1
  -9   1   4 945.241 21.9895   2
  -9   1  -4 837.456 26.0331   1
   9  -1  -4 916.987 28.5047   1
   9   1   4 953.190 30.8559   1
   9  -1  -4 963.747 21.9548   2
  10   1  -4 285.951 7.29330   2
  10  -1   4 262.156 12.7603   1
 -10  -1  -4 285.593 14.8884   1
  10   1  -4 272.002 15.3645   1
  10  -1   4 274.335 6.80744   2
  10   1  -4 259.701 15.2450   1
  10   1   4 248.229 14.5237   1
 -10   1  -4 288.304 11.7479   1
  10  -1  -4 275.338 6.93868   2
  10  -1  -4 268.484 13.5388   1
  11   1  -4 25.4087 6.46025   1
  11  -1   4 24.3188 5.47802   1
 -11  -1  -4 21.5974 6.37573   1
  11   1  -4 26.0819 2.61331   2
  11   1  -4 31.7018 7.84024   1
  11  -1   4 28.2594 1.91772   2
  11   1   4 30.5806 6.70991   1
  11  -1  -4 23.2323 5.70364   1
 -11   1  -4 20.7136 4.44074   1
  11  -1  -4 29.8314 2.08316   2
  12   1  -4 18.3187 6.41910   1
  12  -1   4 15.2678 5.44940   1
  12   1  -4 23.4827 7.24273   1
  12  -1   4 21.7961 1.94295   2
  12   1  -4 23.9240 2.30793   2
 -12  -1  -4 26.8192 6.65831   1
  12   1   4 14.0671 6.12796   1
  12  -1  -4 27.7899 6.15387   1
  12  -1  -4 23.5635 1.96307   2
 -12   1  -4 26.4345 4.58726   1
  12  -1  -4 15.9303 5.70501   1
  13   1  -4 43.2123 8.33746   1
  13  -1   4 36.6224 2.35860   2
  13   1  -4 43.1417 2.98262   2
  13   1  -4 33.9411 8.78358   1
  13  -1   4 39.5848 6.72206   1
 -13  -1  -4 36.7906 7.67831   1
 -13   1  -4 33.6971 5.08132   1
  13  -1  -4 35.9640 6.88522   1
  13  -1  -4 32.3096 7.03526   1
  13   1   4 27.3905 7.90459   1
  13  -1  -4 37.7898 2.43268   2
  14  -1   4 64.8351 2.85224   2
  14   1  -4 64.0072 10.1801   1
  14   1  -4 52.9292 10.2552   1
  14  -1   4 50.5037 7.82331   1
  14   1  -4 74.0594 3.59849   2
 -14  -1  -4 62.5420 9.04002   1
  14  -1  -4 65.5921 9.32954   1
  14  -1  -4 70.6489 9.00868   1
  14  -1  -4 69.8649 3.04235   2
  14   1   4 69.5025 10.1773   1
  15   1  -4 336.253 19.8796   1
  15   1  -4 320.354 8.58591   2
 -15  -1  -4 305.794 17.5486   1
  15   1  -4 326.145 20.1987   1
  15  -1   4 312.309 8.09154   2
  15  -1   4 304.686 16.8966   1
  15  -1  -4 297.709 17.6766   1
  15  -1  -4 326.624 17.5919   1
  15   1   4 322.063 18.9595   1
  15  -1  -4 308.412 8.11101   2
 -16  -1  -4 56.3597 9.25264   1
  16   1  -4 68.9797 3.75877   2
  16   1  -4 54.4230 11.2432   1
  16  -1   4 70.9803 3.18768   2
  16  -1   4 65.7877 8.95818   1
  16   1  -4 72.7133 11.6638   1
  16   1   4 78.2910 11.6194   1
  16  -1  -4 73.1091 10.0873   1
  16  -1  -4 70.4027 9.89747   1
  16  -1  -4 67.5166 3.21326   2
  17   1  -4 34.3286 3.30300   2
  17  -1   4 47.7314 2.82034   2
  17  -1   4 42.1808 8.39435   1
  17   1  -4 42.7820 9.88349   1
 -17  -1  -4 45.3824 8.46029   1
  17   1  -4 42.4971 10.8743   1
  17   1   4 38.3312 9.53690   1
  17  -1  -4 43.4631 2.83855   2
  17  -1  -4 39.2093 8.85742   1
  17  -1  -4 42.5960 9.27287   1
  18  -1   4 31.5018 8.31784   1
  18  -1   4 24.8913 2.47003   2
 -18  -1  -4 25.0579 7.57105   1
  18   1  -4 24.8195 9.56495   1
  18   1  -4 24.5498 8.85591   1
  18   1  -4 22.1709 2.29072   2
  18   1   4 39.1996 9.46793   1
  18  -1  -4 23.3536 8.72232   1
  18  -1  -4 16.3407 7.92871   1
  18  -1  -4 22.3361 2.96957   2
  19   1  -4 50.0463 10.4832   1
  19   1  -4 52.6166 11.2166   1
  19  -1   4 49.9028 9.17799   1
  19  -1   4 46.7754 2.80962   2
  19   1   4 47.4012 10.7166   1
  19  -1  -4 32.6552 9.00698   1
  19  -1  -4 59.1741 10.6904   1
  20   1  -4 64.3909 11.4848   1
  20  -1   4 36.0783 8.73667   1
  20   1  -4 38.4911 10.0773   1
  20  -1   4 41.6392 2.75003   2
  20  -1  -4 40.5598 10.0637   1
  20   1   4 36.8623 10.8137   1
  20  -1  -4 55.8113 10.2461   1
  21  -1   4 28.0469 2.61820   2
  21   1  -4 26.1661 10.6480   1
  21   1  -4 17.8893 10.0467   1
  21  -1   4 14.8846 7.51671   1
  21  -1  -4 27.1903 9.01563   1
  21   1   4 19.7942 9.54243   1
  21  -1  -4 15.4773 8.84089   1
  22   1  -4 28.0859 10.4367   1
  22   1  -4 28.6615 11.3896   1
  22  -1   4 27.9003 2.67594   2
  22  -1   4 37.1115 8.65940   1
  22   1   4 25.2739 10.1961   1
  22  -1  -4 33.8000 10.1412   1
  22  -1  -4 31.6729 9.52496   1
  23  -1   4 53.1936 10.4691   1
  23   1  -4 47.8676 11.9059   1
  23   1  -4 54.2076 13.0606   1
  23  -1   4 70.1277 3.27600   2
  23   1   4 64.0400 13.1171   1
  23  -1  -4 64.7453 11.8037   1
  23  -1  -4 67.8101 11.3923   1
  24   1  -4 13.0441 10.9263   1
  24  -1   4 13.9552 8.14586   1
  24  -1   4 18.7864 1.91579   2
  24   1   4 25.9616 10.8443   1
  24  -1  -4 29.0350 10.3932   1
  25   1  -4 16.5884 11.8629   1
  25  -1   4 17.9850 9.30278   1
  25   1   4 19.4741 10.6499   1
  25   1   4 10.1920 2.56417   2
  25  -1  -4 5.68672 10.9134   1
  26  -1   4 -4.9299 9.37849   1
  26   1  -4 28.7248 12.0837   1
  26   1   4 6.14713 9.52899   1
  26  -1  -4 -12.948 10.4251   1
   0  -2   4 1037.23 29.0450   1
   0  -2  -4 1077.40 29.7555   1
   0   2   4 1048.47 29.6545   1
  -1   2   4 6.65583 3.18016   1
   1  -2   4 12.4318 3.70577   1
  -1  -2  -4 8.65577 4.18212   1
   1   2  -4 9.52056 1.24856   2
   1   2  -4 11.1812 3.88075   1
  -1   2   4 8.90866 0.99727   2
  -1  -2   4 10.0333 1.13256   2
  -1  -2   4 3.39634 3.58478   1
   1   2   4 8.37638 1.13899   2
   1   2   4 6.63872 3.72869   1
  -1   2  -4 6.37149 2.30357   1
   1  -2  -4 15.1829 4.07651   1
   2   2  -4 249.833 6.26254   2
   2  -2   4 248.048 9.86950   1
  -2   2   4 250.547 6.10931   2
  -2   2   4 237.638 10.6084   1
  -2  -2  -4 265.963 12.1216   1
   2  -2   4 244.716 6.03679   2
   2   2  -4 236.217 11.5836   1
   2   2  -4 260.010 11.8274   1
   2  -2  -4 249.859 10.6227   1
  -2   2  -4 251.441 9.70798   1
   2   2   4 243.440 11.6396   1
   2   2   4 261.026 6.33315   2
  -2   2  -4 245.830 6.03721   2
  -2  -2   4 241.068 6.26052   2
  -2  -2   4 241.920 11.5760   1
   2  -2  -4 259.816 6.11988   2
  -3   2   4 858.119 23.8598   1
   3  -2   4 825.606 22.8998   1
   3   2  -4 838.221 25.6989   1
   3   2  -4 814.390 19.3050   2
  -3  -2  -4 804.824 25.7258   1
   3   2  -4 804.827 25.6145   1
   3  -2   4 838.660 19.0648   2
  -3  -2   4 838.952 19.3353   2
   3  -2  -4 804.041 19.1399   2
  -3   2  -4 819.108 22.3775   1
   3   2   4 883.496 26.3197   1
   3  -2  -4 800.491 23.9013   1
   4  -2   4 396.512 12.9164   1
   4   2  -4 388.222 9.62027   2
   4   2  -4 407.421 16.5044   1
  -4   2   4 387.615 9.38245   2
   4   2  -4 396.520 16.3579   1
  -4  -2  -4 418.603 16.6056   1
   4  -2   4 386.755 9.24530   2
  -4   2   4 392.532 13.5427   1
   4  -2  -4 387.343 14.0943   1
  -4   2  -4 400.151 12.1622   1
   4  -2  -4 396.758 9.37253   2
  -4   2  -4 383.652 9.25451   2
   4   2   4 400.997 16.4234   1
   5  -2   4 319.327 7.49099   2
   5  -2   4 321.776 11.2345   1
  -5  -2  -4 301.831 15.0497   1
   5   2  -4 304.291 15.1087   1
   5   2  -4 309.161 7.96749   2
  -5   2   4 319.728 7.64136   2
  -5   2   4 327.510 11.9116   1
   5   2  -4 334.441 15.4578   1
   5  -2  -4 307.035 12.4102   1
   5  -2  -4 310.893 7.64762   2
  -5   2  -4 322.702 10.0367   1
   5   2   4 322.854 15.2990   1
  -5   2  -4 310.514 7.49049   2
   6  -2   4 208.953 5.10017   2
   6   2  -4 195.711 13.2340   1
   6  -2   4 224.029 8.93187   1
   6   2  -4 205.506 5.75759   2
  -6   2   4 214.617 5.31365   2
  -6  -2  -4 190.784 12.9377   1
   6   2  -4 214.982 13.4903   1
  -6   2   4 201.913 9.52328   1
   6   2   4 200.790 13.2168   1
   6  -2  -4 207.916 5.26140   2
  -6   2  -4 198.392 7.35483   1
   6  -2  -4 218.844 10.5049   1
  -6   2  -4 210.481 5.12574   2
   7   2  -4 565.629 13.7061   2
   7   2  -4 568.168 22.6084   1
   7  -2   4 581.328 13.1504   2
  -7  -2  -4 575.137 22.3409   1
  -7   2   4 562.334 13.3001   2
   7  -2   4 598.739 17.1290   1
   7   2  -4 543.727 22.4182   1
   7  -2  -4 557.827 13.3059   2
  -7   2  -4 541.634 14.6388   1
   7  -2  -4 554.482 18.5794   1
   7   2   4 577.638 22.5469   1
  -8   2   4 24.6824 1.79786   2
   8   2  -4 19.3327 6.93686   1
   8  -2   4 20.2576 3.75384   1
  -8  -2  -4 18.8734 6.84271   1
   8  -2   4 21.0366 1.35828   2
   8   2  -4 18.9532 1.95270   2
   8  -2  -4 27.7905 4.96333   1
   8   2   4 22.6322 6.94070   1
   8  -2  -4 21.4730 1.73304   2
  -8   2  -4 22.2774 2.38806   1
   9  -2   4 40.6879 1.64033   2
  -9   2   4 37.1408 2.00137   2
   9  -2   4 32.1656 4.35773   1
   9   2  -4 36.9810 2.66443   2
  -9  -2  -4 35.9739 7.46735   1
   9   2  -4 44.8486 8.13983   1
   9  -2  -4 42.6077 1.91452   2
   9  -2  -4 36.8678 5.32110   1
   9   2   4 28.3485 7.41250   1
 -10  -2  -4 8.97353 6.48119   1
  10   2  -4 14.7794 1.87704   2
  10  -2   4 10.8851 3.76903   1
 -10   2   4 17.1778 1.75566   2
  10  -2   4 15.5325 1.36117   2
  10   2  -4 23.8762 7.32082   1
  10   2   4 11.8315 6.69628   1
  10  -2  -4 20.7966 1.62459   2
  10  -2  -4 15.2092 4.59312   1
  11   2  -4 235.639 15.9457   1
  11  -2   4 237.724 5.72160   2
  11  -2   4 230.681 10.9188   1
  11   2  -4 235.451 6.50287   2
  11   2   4 218.167 16.1994   1
  11  -2  -4 233.318 5.93561   2
  11  -2  -4 212.083 11.5002   1
  12   2  -4 80.6362 10.9003   1
  12  -2   4 88.6001 2.66042   2
  12  -2   4 88.5153 8.13500   1
  12   2  -4 83.1913 3.62522   2
  12   2   4 75.2070 10.4870   1
  12  -2  -4 82.2863 8.83604   1
  12  -2  -4 87.4059 2.90243   2
  13   2  -4 75.1515 3.59848   2
  13  -2   4 71.1966 8.54412   1
  13   2  -4 83.8379 11.5024   1
  13  -2   4 83.9078 2.62619   2
 -13  -2  -4 59.9846 9.32743   1
  13   2   4 57.2196 10.3441   1
  13  -2  -4 87.8902 9.05209   1
  13  -2  -4 78.8676 9.64103   1
  13  -2  -4 81.4236 2.86606   2
  14  -2   4 280.894 7.02426   2
  14   2  -4 279.603 19.3405   1
  14  -2   4 262.643 13.9790   1
  14   2  -4 302.684 7.94328   2
 -14  -2  -4 285.493 18.0665   1
  14  -2  -4 289.500 15.3504   1
  14  -2  -4 286.588 7.26370   2
  14   2   4 269.470 18.9896   1
  14  -2  -4 263.384 15.3746   1
  15  -2   4 792.478 26.4025   1
 -15  -2  -4 760.992 31.1555   1
  15   2  -4 741.321 18.8118   2
  15   2  -4 793.743 33.1032   1
  15  -2   4 754.834 17.9796   2
  15   2   4 780.221 33.2642   1
  15  -2  -4 813.300 28.1624   1
  15  -2  -4 772.925 18.1978   2
  15  -2  -4 735.688 27.2149   1
  16  -2   4 152.065 4.16080   2
  16   2  -4 140.265 17.9316   1
 -16  -2  -4 138.340 15.2223   1
  16  -2   4 150.281 11.7481   1
  16   2  -4 149.078 15.8699   1
  16   2  -4 142.999 5.43348   2
  16  -2  -4 150.574 13.2858   1
  16   2   4 179.835 16.7047   1
  16  -2  -4 110.382 12.1981   1
  16  -2  -4 143.859 4.42451   2
  17   2  -4 33.9812 10.8530   1
  17  -2   4 32.4354 2.11388   2
  17  -2   4 32.4506 2.17085   2
  17   2  -4 34.7359 2.94474   2
  17  -2   4 34.1228 7.06723   1
 -17  -2  -4 34.2726 9.00041   1
  17   2  -4 24.3409 9.31010   1
  17  -2  -4 40.7770 8.05278   1
  17   2   4 23.9204 10.4335   1
  17  -2  -4 36.9896 2.50265   2
  17  -2  -4 35.3393 7.90303   1
  18  -2   4 13.9827 1.40437   2
  18   2  -4 12.9717 2.51693   2
 -18  -2  -4 20.2944 8.33420   1
  18  -2   4 8.71667 5.67750   1
  18   2  -4 22.6452 9.93359   1
  18  -2   4 13.4033 1.42412   2
  18   2  -4 8.70273 8.98380   1
  18  -2  -4 25.0052 7.13559   1
  18  -2  -4 10.2334 7.08393   1
  18   2   4 15.7190 9.20186   1
  19   2  -4 71.7718 13.5134   1
 -19  -2  -4 40.7424 9.61484   1
  19   2  -4 61.4457 12.0074   1
  19  -2   4 59.0765 2.54205   2
  19  -2   4 77.8102 10.1629   1
  19  -2  -4 51.4931 9.48316   1
  19   2   4 53.0572 11.2060   1
  19  -2  -4 51.9560 9.97092   1
  20   2  -4 12.6297 9.07073   1
  20   2  -4 -3.7808 8.85021   1
  20  -2   4 -0.5888 5.26488   1
  20  -2   4 0.49833 1.19573   2
  20  -2  -4 2.45920 6.92291   1
  20  -2  -4 -5.3366 6.20269   1
  20   2   4 -4.4924 7.46924   1
  21   2  -4 -5.6320 7.37084   1
  21   2  -4 6.61294 9.13271   1
  21  -2   4 6.43661 5.62838   1
  21  -2   4 4.96489 1.24945   2
  21  -2  -4 4.54797 6.98685   1
  21   2   4 -1.7784 7.85687   1
  21  -2  -4 7.03796 6.89234   1
  22  -2   4 13.7152 6.89277   1
  22   2  -4 18.3925 10.0264   1
  22   2  -4 20.8518 10.3113   1
  22  -2   4 27.0280 1.97041   2
  22  -2  -4 20.2303 8.72290   1
  22  -2  -4 46.8343 9.08868   1
  22   2   4 38.6160 11.3354   1
  23  -2   4 9.80543 6.64139   1
  23   2  -4 -8.1451 9.07214   1
  23   2  -4 2.89009 9.00133   1
  23  -2  -4 12.0021 7.69964   1
  23  -2  -4 9.62421 7.84300   1
  23   2   4 14.0527 9.75658   1
  24   2  -4 31.2163 13.1496   1
  24  -2   4 48.5721 9.18119   1
  24  -2  -4 27.4132 9.91847   1
  24   2   4 40.5826 13.3509   1
  25   2  -4 17.0836 12.4035   1
  25  -2   4 15.5444 7.53560   1
  25   2   4 -3.5672 10.6904   1
  25  -2  -4 -11.642 9.19413   1
  26  -2   4 7.65986 8.28187   1
  26   2  -4 11.9926 14.2962   1
  26  -2  -4 -2.4139 9.78827   1
  26   2   4 14.5302 14.9293   1
  27  -2   4 9.95330 8.94763   1
   0  -3  -4 4814.86 117.174   1
   0   3  -4 4943.53 116.673   1
   0   3   4 4776.14 116.812   1
  -1   3   4 804.846 24.5173   1
   1  -3   4 734.236 23.6672   1
  -1   3   4 786.724 18.5690   2
  -1  -3  -4 805.951 25.6243   1
   1   3  -4 792.741 25.0943   1
  -1   3  -4 762.792 18.4608   2
  -1   3  -4 807.170 23.9621   1
   1   3   4 805.028 25.6681   1
  -1   3  -4 851.801 23.7462   1
   1  -3  -4 808.158 24.6653   1
   2  -3   4 2059.75 50.5056   1
  -2  -3  -4 1915.50 53.1580   1
   2   3  -4 1953.41 52.7347   1
  -2   3   4 2007.51 51.0607   1
   2   3  -4 1819.71 52.4297   1
   2   3   4 2016.71 53.2107   1
  -2   3  -4 2001.41 49.8466   1
   2  -3  -4 2043.09 51.4723   1
  -2   3  -4 2018.34 50.2156   1
  -3   3   4 645.439 20.2277   1
   3  -3   4 631.694 14.9254   2
  -3   3   4 634.259 15.0247   2
   3   3  -4 627.691 15.2624   2
  -3  -3  -4 647.485 23.4345   1
   3  -3   4 653.208 19.6426   1
   3   3  -4 678.146 23.1731   1
   3   3  -4 624.959 23.0078   1
   3  -3  -4 635.512 20.6616   1
  -3   3  -4 657.684 18.7774   1
  -3   3  -4 620.156 14.9174   2
   3   3   4 662.705 23.2566   1
  -3   3  -4 636.359 18.9222   1
  -4  -3  -4 1327.17 39.9050   1
  -4   3   4 1307.17 35.5470   1
   4   3  -4 1332.34 39.9674   1
   4  -3   4 1301.22 30.7195   2
   4  -3   4 1332.46 34.7782   1
   4   3  -4 1389.94 31.1787   2
   4   3  -4 1307.93 39.5035   1
   4   3   4 1330.34 39.8840   1
  -4   3  -4 1397.33 33.9235   1
  -4   3  -4 1370.37 33.7098   1
   4  -3  -4 1325.11 36.3338   1
   4  -3  -4 1359.27 30.8534   2
   5   3  -4 745.941 17.7139   2
   5   3  -4 756.295 26.8035   1
  -5  -3  -4 751.167 27.0006   1
  -5   3   4 729.698 21.6070   1
   5   3  -4 740.586 26.9651   1
   5  -3   4 722.915 17.1325   2
   5  -3   4 751.706 20.9636   1
  -5   3   4 742.015 17.3250   2
   5  -3  -4 733.697 22.6780   1
  -5   3  -4 753.251 17.1514   2
  -5   3  -4 750.596 18.7131   1
   5  -3  -4 743.655 17.2992   2
   5   3   4 703.366 26.6851   1
  -5   3  -4 769.925 19.0296   1
   6  -3   4 1642.62 36.2252   2
  -6   3   4 1552.93 40.1891   1
  -6  -3  -4 1518.17 46.5822   1
   6   3  -4 1576.46 47.0566   1
   6  -3   4 1559.69 39.6981   1
   6   3  -4 1568.16 36.8305   2
   6  -3  -4 1583.87 41.8958   1
   6   3   4 1697.66 47.3176   1
   7   3  -4 1460.42 43.5990   1
   7  -3   4 1380.16 35.0526   1
  -7   3   4 1462.26 35.5317   1
   7  -3   4 1320.15 31.6119   2
   7   3  -4 1349.31 32.3142   2
  -7  -3  -4 1369.64 42.6791   1
   7  -3  -4 1379.74 31.8294   2
   7  -3  -4 1387.26 37.5258   1
   7   3   4 1380.03 42.8087   1
   8  -3   4 284.529 10.2791   1
  -8   3   4 295.090 7.16244   2
   8   3  -4 274.771 16.9460   1
   8   3  -4 293.739 7.87599   2
   8  -3   4 302.090 6.86661   2
  -8  -3  -4 296.019 17.1560   1
   8  -3  -4 308.463 7.18028   2
   8   3   4 278.319 16.8912   1
   8  -3  -4 293.376 12.4826   1
  -9  -3  -4 42.5093 8.29278   1
  -9   3   4 52.4707 2.05636   2
   9   3  -4 34.1890 8.30541   1
   9   3  -4 49.7790 3.00890   2
   9  -3   4 49.1856 4.86695   1
   9  -3   4 53.3391 1.45257   2
   9  -3  -4 51.3379 1.97195   2
   9  -3  -4 45.7376 5.72434   1
   9   3   4 47.9374 8.93783   1
  10  -3   4 117.254 2.95496   2
 -10   3   4 118.240 3.47185   2
  10   3  -4 146.903 13.9576   1
 -10  -3  -4 125.814 13.9713   1
  10  -3   4 127.858 6.72678   1
  10   3  -4 125.306 4.42010   2
  10  -3  -4 125.748 8.49696   1
  10  -3  -4 124.272 3.45840   2
  10   3   4 125.366 13.4467   1
  11   3  -4 5.08525 7.27878   1
  11  -3   4 4.83053 3.10024   1
  11   3  -4 7.27774 1.98597   2
  11  -3   4 5.97739 0.48718   2
 -11  -3  -4 11.3345 7.94728   1
  11  -3  -4 5.58698 4.08775   1
  11   3   4 5.95167 7.16057   1
  11  -3  -4 8.33327 1.08463   2
 -12  -3  -4 462.889 23.8557   1
  12  -3   4 458.169 15.1117   1
  12   3  -4 453.655 23.9505   1
  12   3  -4 441.001 11.5124   2
  12   3   4 445.894 24.3848   1
  12  -3  -4 443.680 10.6528   2
  12  -3  -4 429.440 17.0985   1
  13   3  -4 16.9183 2.41227   2
  13   3  -4 28.8077 10.0519   1
 -13  -3  -4 35.3138 9.55358   1
  13  -3   4 20.1381 4.32439   1
  13  -3  -4 19.5673 1.79849   2
  13  -3  -4 23.6026 5.62920   1
  13   3   4 9.43845 9.38628   1
  14   3  -4 157.121 5.95490   2
  14  -3   4 170.691 9.90042   1
 -14  -3  -4 177.635 16.0898   1
  14   3  -4 158.732 17.2593   1
  14   3   4 167.373 18.4137   1
  14  -3  -4 172.547 11.9557   1
  14  -3  -4 173.171 11.6363   1
  14  -3  -4 161.818 4.52229   2
  15   3  -4 11.5052 9.34536   1
  15   3  -4 9.49629 2.42081   2
 -15  -3  -4 13.9332 9.68642   1
  15  -3   4 11.8981 4.31699   1
  15  -3  -4 15.7052 6.02220   1
  15  -3  -4 5.73739 5.06591   1
  15  -3  -4 15.5920 1.37466   2
  15   3   4 30.1821 9.90582   1
  16   3  -4 344.253 10.0443   2
  16   3  -4 391.669 24.4718   1
  16  -3   4 382.604 15.5650   1
  16   3   4 384.783 24.0271   1
  16  -3  -4 393.312 17.7974   1
  16  -3  -4 362.836 9.05288   2
  16  -3  -4 356.165 17.7508   1
  17   3  -4 4.54965 2.31175   2
 -17  -3  -4 9.35637 7.24992   1
  17   3  -4 5.73631 9.98733   1
  17  -3   4 3.35763 4.43644   1
  17  -3  -4 6.06609 1.22801   2
  17   3   4 -2.5448 8.97897   1
  17  -3  -4 -1.1221 5.77437   1
  17  -3  -4 8.65506 5.63730   1
  18   3  -4 9.33106 8.92760   1
  18   3  -4 3.14918 8.57849   1
  18  -3   4 0.65541 4.55983   1
  18   3  -4 11.0579 2.46902   2
 -18  -3  -4 5.90256 7.46825   1
  18  -3  -4 8.07221 5.55233   1
  18   3   4 13.2042 8.81072   1
  18  -3  -4 3.32576 5.83707   1
  19   3  -4 19.6064 10.9217   1
  19  -3   4 15.1972 5.29430   1
 -19  -3  -4 6.84020 8.31060   1
  19   3  -4 18.5807 10.1841   1
  19   3   4 28.4016 10.0739   1
  19  -3  -4 29.0884 6.80475   1
  19  -3  -4 9.39083 6.50559   1
  20   3  -4 14.2037 9.48364   1
  20   3  -4 18.4892 11.3903   1
 -20  -3  -4 18.5907 9.42138   1
  20  -3   4 19.5655 5.26721   1
  20   3   4 10.5835 9.51085   1
  20  -3  -4 15.4527 6.80560   1
  21  -3   4 36.7480 6.52428   1
  21   3  -4 38.0339 12.6911   1
  21   3  -4 63.7839 12.8275   1
  21   3   4 31.5628 12.2325   1
  21  -3  -4 28.1609 7.15541   1
  21  -3  -4 23.1538 7.26385   1
  22   3  -4 14.6335 11.3658   1
  22   3  -4 8.91849 10.2616   1
  22  -3   4 1.73186 4.95256   1
  22  -3  -4 3.58199 6.81670   1
  22  -3  -4 12.3830 6.29251   1
  22   3   4 -0.3981 10.7203   1
  23  -3   4 -0.3713 5.54952   1
  23   3  -4 6.54556 10.7197   1
  23   3  -4 -1.1557 11.4586   1
  23   3   4 -6.2049 9.67467   1
  23  -3  -4 6.05244 7.29758   1
  24  -3   4 1.66401 5.88201   1
  24   3  -4 7.06157 13.6352   1
  24   3   4 10.4193 10.4085   1
  24  -3  -4 -1.0952 7.44120   1
  25   3  -4 14.1073 13.9091   1
  25  -3   4 5.84230 6.37384   1
  25  -3  -4 11.3297 8.30410   1
  25   3   4 25.5194 12.5355   1
  26  -3   4 -1.8607 6.35978   1
  26  -3  -4 -3.9894 8.18054   1
   0  -4  -4 2137.83 56.4346   1
   0   4   4 2209.48 56.2094   1
   0   4  -4 1835.39 53.9776   1
   0   4  -4 2160.22 55.6106   1
  -1  -4  -4 285.753 15.2532   1
  -1   4   4 255.684 6.92636   2
   1   4  -4 267.616 14.9949   1
  -1   4   4 269.104 13.5778   1
   1   4   4 254.258 14.0964   1
  -1  -4   4 254.073 14.5472   1
  -1   4  -4 271.332 12.7949   1
   1  -4  -4 287.573 14.0086   1
  -1   4  -4 281.417 6.91561   2
  -1   4  -4 282.475 13.4376   1
   2   4  -4 184.135 12.3145   1
  -2   4   4 183.258 4.99156   2
   2   4  -4 181.885 12.7803   1
  -2   4   4 173.470 10.6573   1
  -2  -4  -4 174.018 13.0681   1
   2   4  -4 188.919 5.16363   2
   2  -4  -4 169.707 11.6060   1
   2   4   4 179.930 12.6942   1
  -2   4  -4 170.249 9.50939   1
  -2   4  -4 179.211 4.81010   2
  -2  -4   4 176.309 12.8850   1
  -2   4  -4 167.498 10.5147   1
   3   4  -4 77.4491 3.37390   2
   3   4  -4 86.5679 10.8388   1
  -3   4   4 76.1553 2.88568   2
  -3  -4  -4 85.2167 11.0635   1
   3   4  -4 94.4062 10.3695   1
  -3   4   4 77.3887 8.01262   1
  -3  -4   4 85.0390 10.9800   1
   3  -4  -4 92.2922 8.89610   1
   3   4   4 91.4294 10.8363   1
  -3   4  -4 86.7788 6.86566   1
  -3   4  -4 84.4743 2.78994   2
  -3   4  -4 79.3495 7.29221   1
   4   4  -4 727.991 27.3059   1
  -4   4   4 745.729 17.4547   2
  -4  -4  -4 752.359 27.8738   1
  -4   4   4 741.352 22.8792   1
   4   4  -4 732.928 17.8225   2
   4   4  -4 721.169 26.9567   1
  -4   4  -4 766.325 21.1256   1
  -4  -4   4 759.221 27.6674   1
  -4   4  -4 736.043 17.3071   2
   4  -4  -4 736.607 23.7092   1
   4   4   4 775.915 27.7788   1
  -4   4  -4 756.840 20.9001   1
   5   4  -4 42.7451 8.36888   1
  -5   4   4 43.7057 2.05516   2
  -5   4   4 46.8548 6.02178   1
   5   4  -4 42.7078 2.86026   2
  -5  -4  -4 31.6413 8.13080   1
   5  -4   4 40.1930 4.80538   1
   5  -4  -4 37.9563 5.56782   1
   5   4   4 48.3346 8.38049   1
  -5   4  -4 51.5651 3.81754   1
  -5   4  -4 44.4066 1.80591   2
  -5  -4   4 48.1738 8.43369   1
  -5   4  -4 46.0448 3.49744   1
   6   4  -4 534.589 23.6334   1
  -6   4   4 553.819 12.9565   2
  -6  -4  -4 524.320 23.5551   1
   6  -4   4 533.602 16.7345   1
   6   4  -4 558.755 13.5319   2
  -6   4   4 566.901 16.9146   1
   6  -4  -4 537.522 18.5392   1
  -6  -4   4 543.229 23.6023   1
  -6   4  -4 558.461 12.7382   2
   6   4   4 556.530 23.7022   1
   7   4  -4 221.164 6.47345   2
  -7   4   4 211.590 5.64726   2
   7  -4   4 233.396 9.12959   1
   7   4  -4 242.909 16.0063   1
  -7  -4  -4 254.582 16.3883   1
  -7   4   4 220.332 8.63091   1
   7  -4  -4 218.126 10.8434   1
  -7  -4   4 229.738 16.1441   1
  -7   4  -4 228.556 5.35353   2
   7   4   4 224.237 15.9382   1
   8   4  -4 486.519 12.2264   2
   8   4  -4 504.475 23.5465   1
  -8   4   4 489.555 11.4275   2
   8  -4   4 488.262 14.4688   1
  -8  -4  -4 437.288 22.4967   1
   8  -4  -4 494.358 17.0820   1
   8   4   4 477.177 23.1129   1
   9   4  -4 834.061 20.0401   2
  -9   4   4 817.052 19.2064   2
   9  -4   4 854.897 22.0096   1
   9   4  -4 797.111 32.3660   1
  -9  -4  -4 817.616 32.3335   1
   9  -4  -4 839.794 25.1913   1
   9   4   4 836.171 32.5805   1
  10   4  -4 118.538 14.9476   1
 -10   4   4 110.422 3.18882   2
 -10  -4  -4 114.160 14.2511   1
  10   4  -4 123.764 4.92784   2
  10  -4   4 103.010 5.67565   1
  10  -4  -4 109.886 8.51229   1
  10   4   4 94.1460 12.3932   1
 -11   4   4 47.8831 2.05151   2
  11   4  -4 44.0161 10.5892   1
  11   4  -4 54.2858 3.69702   2
  11  -4   4 49.4401 4.43658   1
 -11  -4  -4 40.2491 10.0845   1
  11  -4  -4 46.6240 1.97392   2
  11   4   4 41.4047 10.1332   1
  11  -4  -4 47.2524 5.99167   1
  12  -4   4 98.4022 5.64650   1
 -12  -4  -4 92.6509 13.3325   1
  12   4  -4 92.2320 13.6116   1
  12   4  -4 101.701 4.92941   2
  12   4   4 118.054 15.1063   1
  12  -4  -4 106.446 9.05141   1
  12  -4  -4 95.1973 2.88208   2
  13   4  -4 219.632 6.96819   2
 -13  -4  -4 209.153 18.1851   1
  13   4  -4 203.764 18.8900   1
  13  -4   4 220.407 8.66732   1
  13   4   4 206.071 18.5845   1
  13  -4  -4 216.641 5.43888   2
  13  -4  -4 248.988 12.4633   1
  14  -4   4 516.330 15.7982   1
  14   4  -4 525.740 13.6732   2
  14   4  -4 528.368 29.5599   1
 -14  -4  -4 501.356 28.0199   1
  14   4   4 523.411 28.2615   1
  14  -4  -4 520.256 12.2842   2
  14  -4  -4 564.195 19.8827   1
  15   4  -4 -11.019 8.28974   1
  15   4  -4 5.74425 2.75754   2
 -15  -4  -4 10.2969 8.77523   1
  15  -4   4 8.62837 3.24250   1
  15  -4  -4 8.44745 4.89072   1
  15  -4  -4 8.53641 0.87647   2
  15  -4  -4 11.0557 5.21637   1
  15   4   4 6.17526 10.0953   1
  16   4  -4 12.1479 9.51322   1
 -16  -4  -4 -7.9393 7.86655   1
  16   4  -4 5.42451 2.75189   2
  16  -4   4 5.13063 3.15704   1
  16  -4  -4 8.34281 0.84518   2
  16  -4  -4 10.5712 5.25495   1
  16  -4  -4 17.5505 5.32747   1
  16   4   4 12.6221 9.47896   1
  17  -4   4 9.05447 3.31729   1
  17   4  -4 5.25911 2.43952   2
 -17  -4  -4 -5.6184 7.35333   1
  17   4  -4 26.6971 11.6242   1
  17   4   4 -15.586 7.59418   1
  17  -4  -4 3.08888 0.67003   2
  17  -4  -4 0.45605 4.59414   1
  17  -4  -4 -4.9456 4.71297   1
  18   4  -4 -2.9727 8.42277   1
  18   4  -4 7.59422 2.84814   2
  18  -4   4 7.21142 3.50239   1
 -18  -4  -4 4.64181 8.70240   1
  18  -4  -4 19.8707 5.65693   1
  18   4   4 2.48677 8.87097   1
  19   4  -4 25.2182 10.9995   1
  19   4  -4 7.11961 9.62994   1
  19  -4   4 8.22235 3.73882   1
  19   4   4 -11.835 9.20741   1
  19  -4  -4 1.29417 4.90195   1
  19  -4  -4 14.1885 5.91003   1
  20  -4   4 20.9938 4.46691   1
  20   4  -4 17.7831 10.4753   1
  20  -4   4 21.0585 4.66052   1
  20   4  -4 23.5974 11.7287   1
 -20  -4  -4 22.3686 9.14650   1
  20   4   4 11.0394 9.77674   1
  20  -4  -4 27.3011 6.43949   1
  20  -4  -4 33.4190 6.82125   1
 -21  -4  -4 17.5961 10.3345   1
  21  -4   4 33.8842 5.06290   1
  21   4  -4 20.9297 12.0947   1
  21   4  -4 3.16794 11.8533   1
  21  -4   4 28.2550 5.15796   1
  21  -4  -4 38.1456 6.90343   1
  21  -4  -4 33.7607 6.97624   1
  21   4   4 34.0614 12.9038   1
  22  -4   4 -8.0367 3.55278   1
  22  -4   4 -4.7203 4.10129   1
  22   4  -4 -5.9293 10.9278   1
  22   4  -4 -11.415 10.4040   1
  22  -4  -4 -2.4595 5.77248   1
  22   4   4 -7.9681 10.6750   1
  22  -4  -4 6.68922 5.42715   1
  23  -4   4 45.6200 5.83752   1
  23   4  -4 63.8214 15.3439   1
  23   4  -4 9.65005 14.7942   1
  23  -4   4 52.7130 6.51261   1
  23   4   4 31.8067 13.5337   1
  23  -4  -4 51.2867 8.45924   1
  24   4  -4 5.32728 13.9872   1
  24  -4  -4 22.6759 7.03212   1
  24   4   4 -10.588 12.1034   1
  25   4  -4 -17.789 18.2274   1
  25  -4   4 23.1708 4.80135   1
  25  -4  -4 20.3615 7.26934   1
  25   4   4 44.4944 19.8467   1
  26  -4  -4 12.1252 7.26875   1
   0   5  -4 64.6400 2.67300   2
   0   5  -4 52.6663 7.34534   1
   0   5  -4 51.2125 7.21194   1
   0   5   4 42.1691 6.89799   1
   0  -5   4 52.3852 8.08976   1
   0  -5  -4 60.8206 8.76080   1
   1  -5   4 783.984 27.1904   1
  -1   5   4 800.280 18.9057   2
  -1   5   4 787.453 26.5998   1
   1   5  -4 815.685 28.0912   1
  -1  -5  -4 801.458 29.0739   1
  -1   5  -4 790.757 26.2403   1
  -1   5  -4 841.995 26.0352   1
   1  -5  -4 796.073 27.8746   1
  -1   5  -4 813.591 18.8116   2
  -1  -5   4 763.229 27.9004   1
   1   5   4 775.671 27.9160   1
  -2   5   4 57.8817 2.71620   2
   2   5  -4 42.1983 9.40416   1
   2   5  -4 55.3306 3.13368   2
  -2  -5  -4 53.9990 8.59511   1
  -2   5   4 60.2179 7.78884   1
   2   5  -4 53.4743 8.44470   1
  -2  -5   4 53.3128 8.43086   1
  -2   5  -4 60.8436 7.20984   1
   2   5   4 57.0102 8.07777   1
  -2   5  -4 60.9657 2.52176   2
  -2   5  -4 58.9444 7.58792   1
   2  -5  -4 54.3386 7.81467   1
   3   5  -4 99.9401 3.89493   2
  -3  -5  -4 98.8665 11.6932   1
  -3   5   4 95.8484 8.56134   1
   3   5  -4 82.2923 10.2878   1
  -3   5   4 84.8150 3.19680   2
   3   5  -4 108.989 12.2907   1
  -3   5  -4 99.0453 7.48260   1
  -3   5  -4 113.374 8.49003   1
  -3  -5   4 89.7764 11.1177   1
  -3   5  -4 96.9599 3.04785   2
   3  -5  -4 89.7666 9.47986   1
   3   5   4 87.5298 10.4904   1
  -4   5   4 21.4012 1.97164   2
   4   5  -4 16.9926 1.98928   2
   4   5  -4 10.5374 6.43535   1
  -4   5   4 21.5992 4.53149   1
  -4  -5  -4 20.1558 7.46225   1
   4   5  -4 14.0373 6.46439   1
  -4  -5   4 21.7874 7.25956   1
  -4   5  -4 17.9038 1.66369   2
   4  -5  -4 18.9191 5.33028   1
   4   5   4 26.6882 7.43599   1
  -4   5  -4 21.5812 3.73068   1
  -4   5  -4 14.1804 3.72522   1
  -5   5   4 111.554 3.46003   2
   5   5  -4 115.588 4.17989   2
   5   5  -4 107.598 12.5329   1
  -5   5   4 120.643 8.02576   1
  -5  -5  -4 102.083 12.3746   1
  -5   5  -4 119.002 3.26183   2
  -5   5  -4 116.218 5.57108   1
  -5   5  -4 119.447 5.81598   1
   5  -5  -4 113.182 9.40911   1
   5   5   4 123.559 12.5742   1
  -5  -5   4 104.422 12.4458   1
  -6  -5  -4 586.390 26.4799   1
  -6   5   4 606.395 18.6993   1
   6   5  -4 618.249 15.2199   2
  -6   5   4 610.990 14.5689   2
   6   5  -4 638.367 27.0069   1
   6  -5  -4 632.849 21.4001   1
   6   5   4 629.082 26.6407   1
  -6   5  -4 613.483 14.3731   2
  -6  -5   4 635.974 27.0581   1
   7   5  -4 43.4238 9.59890   1
  -7   5   4 26.9251 3.44660   1
  -7   5   4 34.7023 1.93289   2
  -7  -5  -4 40.0368 9.39019   1
   7   5  -4 34.8301 3.10799   2
   7  -5  -4 33.9850 5.71216   1
   7   5   4 28.4192 8.45459   1
  -7   5  -4 36.7346 1.47899   2
  -7  -5   4 30.8764 8.91901   1
  -8   5   4 81.5001 2.66107   2
  -8  -5  -4 78.6866 11.9266   1
   8   5  -4 92.0115 12.2141   1
   8   5  -4 82.8476 3.97780   2
   8  -5  -4 80.6404 8.18145   1
  -8  -5   4 69.1901 11.2885   1
   8   5   4 62.9398 10.8929   1
   9   5  -4 779.513 32.9327   1
  -9   5   4 781.952 18.2373   2
   9   5  -4 781.336 19.2196   2
  -9  -5  -4 779.642 33.0379   1
  -9  -5   4 771.798 32.7303   1
   9  -5  -4 791.004 24.6695   1
   9   5   4 819.070 33.2826   1
  10   5  -4 168.728 16.9459   1
 -10  -5  -4 137.817 16.4456   1
 -10   5   4 138.927 3.81671   2
  10   5  -4 150.659 5.42420   2
  10  -5  -4 130.897 9.59557   1
  10   5   4 160.031 17.0049   1
  11   5  -4 74.2654 4.36224   2
 -11   5   4 79.2108 2.44951   2
  11   5  -4 90.1527 13.7348   1
 -11  -5  -4 78.1047 12.7985   1
  11   5   4 62.3489 12.4583   1
  11  -5  -4 81.3531 7.90886   1
 -12  -5  -4 327.437 22.3359   1
  12   5  -4 329.237 22.9270   1
  12   5  -4 305.516 9.06167   2
  12   5   4 303.419 22.2422   1
  12  -5  -4 315.754 13.7329   1
 -13  -5  -4 95.3611 14.4123   1
  13   5  -4 117.809 5.26148   2
  13   5  -4 113.507 15.9097   1
  13  -5  -4 124.757 9.36067   1
  13   5   4 124.902 15.7317   1
 -14  -5  -4 229.212 20.5531   1
  14   5  -4 273.476 8.36168   2
  14   5  -4 284.709 22.9154   1
  14   5   4 286.060 22.2890   1
  14  -5  -4 276.867 12.9404   1
  15   5  -4 213.521 20.9621   1
 -15  -5  -4 202.036 19.4820   1
  15   5  -4 201.861 6.98211   2
  15  -5  -4 206.300 11.5614   1
  15   5   4 205.951 20.3652   1
  16   5  -4 26.0743 11.3862   1
 -16  -5  -4 22.5967 10.0199   1
  16   5  -4 26.8013 3.29123   2
  16  -5  -4 23.7712 5.37266   1
  16  -5  -4 24.5069 5.19949   1
  16   5   4 10.4467 10.4837   1
  17   5  -4 97.7286 16.4901   1
 -17  -5  -4 68.9414 13.7365   1
  17   5  -4 74.4083 4.61831   2
  17  -5  -4 79.6418 8.43417   1
  17  -5  -4 91.9945 8.60173   1
  17   5   4 86.0075 15.0829   1
 -18  -5  -4 -2.3755 7.83983   1
  18   5  -4 24.3558 11.7688   1
  18   5   4 11.2511 10.1194   1
  18  -5  -4 13.0312 4.70243   1
  18  -5  -4 15.7884 4.97226   1
  19   5  -4 12.8971 10.7555   1
 -19  -5  -4 12.1513 8.84773   1
  19   5  -4 5.88093 10.6757   1
  19  -5  -4 8.47738 4.72281   1
  19   5   4 5.71644 11.3582   1
  19  -5  -4 16.1967 4.81517   1
  20   5  -4 -3.5897 10.7740   1
 -20  -5  -4 8.48493 9.52264   1
  20  -5  -4 -2.9410 3.90652   1
  20   5   4 9.98178 11.6077   1
  20  -5  -4 -10.332 4.08418   1
  21   5  -4 76.1088 17.5562   1
  21   5  -4 67.1167 15.2928   1
 -21  -5  -4 56.4599 12.8546   1
  21   5   4 72.7190 16.5411   1
  21  -5  -4 83.2329 8.81645   1
  21  -5  -4 65.0665 7.36155   1
  22   5  -4 3.54772 11.0879   1
  22   5  -4 10.6727 13.1285   1
  22  -5  -4 7.56745 4.51378   1
  22   5   4 1.51517 12.3623   1
  23   5  -4 16.4036 14.6100   1
  23   5  -4 25.3249 15.8830   1
  23  -5  -4 11.2361 4.55291   1
  23   5   4 -18.851 12.5712   1
  24   5  -4 -16.328 14.6411   1
  24  -5  -4 5.84660 4.52564   1
  24   5   4 15.8775 16.2268   1
   0  -6  -4 421.022 20.9596   1
   0   6  -4 413.357 10.5544   2
   0   6   4 412.439 19.4534   1
   0   6  -4 422.125 19.2352   1
   0  -6   4 440.093 20.6664   1
   0   6  -4 417.809 18.8584   1
  -1  -6  -4 159.553 13.9584   1
   1   6  -4 178.002 13.6272   1
   1   6  -4 170.059 13.2346   1
   1  -6   4 159.425 13.4012   1
  -1   6   4 169.952 12.4185   1
  -1   6  -4 166.580 5.03937   2
   1   6   4 172.594 12.7572   1
  -1   6  -4 191.555 12.5231   1
  -1   6  -4 156.793 12.0136   1
   1  -6  -4 173.928 14.2636   1
  -1  -6   4 171.494 13.8408   1
   2   6  -4 70.2622 4.19762   2
  -2  -6  -4 65.7560 10.1352   1
  -2   6   4 93.0373 3.45888   2
  -2   6   4 84.4775 9.21930   1
   2  -6   4 64.4965 8.84861   1
   2   6  -4 73.7674 10.0454   1
   2  -6  -4 84.4948 10.8987   1
  -2  -6   4 73.6156 10.2465   1
  -2   6  -4 94.7903 8.91699   1
  -2   6  -4 91.3008 3.36840   2
   2   6   4 65.2740 9.84387   1
  -2   6  -4 95.1980 9.63435   1
   3   6  -4 225.179 16.3344   1
  -3   6   4 224.674 6.16128   2
  -3   6   4 229.023 12.3910   1
   3   6  -4 224.615 6.52937   2
   3   6  -4 217.224 15.7863   1
  -3  -6  -4 238.648 16.8200   1
  -3  -6   4 233.093 16.5954   1
  -3   6  -4 233.970 11.9882   1
  -3   6  -4 209.660 11.5446   1
  -3   6  -4 225.613 6.06777   2
   3  -6  -4 221.602 14.3995   1
   3   6   4 235.534 16.7750   1
  -4   6   4 294.920 13.6711   1
   4   6  -4 294.481 8.22324   2
  -4   6   4 277.502 7.56431   2
  -4  -6  -4 310.885 20.2168   1
   4   6  -4 283.073 18.9602   1
   4   6  -4 305.099 18.1958   1
  -4   6  -4 301.272 12.2219   1
   4   6   4 269.677 17.7479   1
  -4  -6   4 307.576 18.8993   1
   4  -6  -4 298.951 15.7428   1
  -4   6  -4 281.883 7.39172   2
  -4   6  -4 313.543 12.6652   1
  -5  -6  -4 87.7325 12.2163   1
   5   6  -4 70.9076 3.66445   2
  -5   6   4 71.1674 2.85992   2
   5   6  -4 48.9906 9.76001   1
  -5   6   4 73.8411 7.58670   1
   5  -6  -4 60.6397 8.14426   1
   5   6   4 58.3872 10.0296   1
  -5  -6   4 70.4294 11.0380   1
  -5   6  -4 64.7466 2.65299   2
  -5   6  -4 76.0216 5.56845   1
  -5   6  -4 75.5505 5.60819   1
  -6   6   4 339.553 13.1517   1
   6   6  -4 348.243 9.49316   2
  -6   6   4 357.918 8.71531   2
  -6  -6  -4 366.263 22.2461   1
   6   6  -4 378.933 21.4555   1
   6  -6  -4 355.634 16.6328   1
   6   6   4 313.626 20.3623   1
  -6   6  -4 347.967 8.48104   2
  -6  -6   4 349.994 21.4425   1
   7   6  -4 362.476 21.7767   1
  -7  -6  -4 362.967 22.4030   1
  -7   6   4 347.295 11.5239   1
   7   6  -4 353.685 9.60312   2
  -7   6   4 348.020 8.62659   2
   7   6   4 318.323 21.1568   1
   7  -6  -4 344.443 15.9645   1
  -7   6  -4 353.716 8.33195   2
  -7  -6   4 349.212 21.8971   1
   8   6  -4 25.1573 9.72321   1
  -8  -6  -4 -2.6957 8.14543   1
  -8   6   4 4.05972 1.20481   2
   8   6  -4 2.21874 2.36327   2
   8   6   4 -2.2031 7.87946   1
  -8  -6   4 6.76526 8.22635   1
  -8   6  -4 3.18276 0.65772   2
   8  -6  -4 -0.0076 4.57165   1
  -9  -6  -4 206.715 19.2025   1
  -9   6   4 204.880 5.39992   2
   9   6  -4 220.019 19.1846   1
   9   6  -4 209.799 6.85703   2
   9   6   4 246.243 19.7476   1
   9  -6  -4 207.688 12.1988   1
  -9  -6   4 214.506 19.0896   1
  10   6  -4 36.1543 11.3153   1
 -10   6   4 30.3211 1.75393   2
  10   6  -4 36.0957 3.36878   2
 -10  -6  -4 41.0767 11.5902   1
 -10  -6   4 34.9884 11.3548   1
  10  -6  -4 28.3421 5.76977   1
  10   6   4 35.4460 10.7998   1
 -11  -6  -4 61.1645 12.7773   1
 -11   6   4 66.7078 2.09323   2
  11   6  -4 56.6953 13.0175   1
  11   6  -4 70.3484 4.47418   2
  11   6   4 50.4138 12.0780   1
  11  -6  -4 66.6707 8.39542   1
 -12  -6  -4 99.9146 14.9873   1
  12   6  -4 95.3173 14.5577   1
  12   6  -4 104.663 5.12301   2
  12  -6  -4 95.8587 8.74942   1
  12   6   4 99.7615 14.9558   1
  13   6  -4 5.76582 2.82630   2
  13   6  -4 12.9724 9.93845   1
 -13  -6  -4 8.09980 9.97555   1
  13   6   4 -7.4417 8.48835   1
  13  -6  -4 -1.4413 3.89101   1
 -14  -6  -4 31.2894 11.9235   1
  14   6  -4 62.2575 13.7915   1
  14   6  -4 58.0823 4.39491   2
  14   6   4 58.3943 13.5522   1
  14  -6  -4 69.6097 7.59215   1
  15   6  -4 -10.462 9.32285   1
  15   6  -4 8.06557 2.77903   2
 -15  -6  -4 5.52079 9.35677   1
  15   6   4 10.0502 9.90871   1
  15  -6  -4 1.73617 3.72861   1
  16   6  -4 0.72229 2.65628   2
  16   6  -4 -5.7132 9.35192   1
 -16  -6  -4 -11.627 8.97386   1
  16   6   4 -5.3694 10.3252   1
  16  -6  -4 4.90726 3.62371   1
  16  -6  -4 -1.2313 3.29935   1
  17   6  -4 57.6353 14.3028   1
 -17  -6  -4 80.0558 15.1893   1
  17   6  -4 78.8892 4.89456   2
  17  -6  -4 81.3576 6.90146   1
  17   6   4 79.8433 16.0027   1
  17  -6  -4 81.8537 7.24815   1
 -18  -6  -4 2.41960 8.49951   1
  18   6  -4 2.70637 10.5393   1
  18   6  -4 1.52102 9.92946   1
  18  -6  -4 4.31860 3.31258   1
  18   6   4 1.58550 10.9293   1
  18  -6  -4 8.81730 3.53020   1
  19   6  -4 25.1384 12.9073   1
  19   6  -4 14.5486 12.7789   1
 -19  -6  -4 29.7659 10.6919   1
  19  -6  -4 23.0560 3.98559   1
  19  -6  -4 25.5283 3.81075   1
  19   6   4 8.16807 12.7464   1
 -20  -6  -4 1.42213 8.78303   1
  20   6  -4 -3.9683 11.8771   1
  20   6  -4 3.18133 10.2556   1
  20  -6  -4 8.57053 2.81050   1
  20   6   4 4.11468 12.0165   1
  21   6  -4 70.7416 16.4657   1
 -21  -6  -4 70.9072 13.5875   1
  21   6  -4 81.3548 16.3166   1
  21   6   4 94.8508 17.2664   1
  22   6  -4 32.5706 15.1176   1
 -22  -6  -4 20.6750 13.0047   1
  22   6  -4 11.2568 12.7887   1
  22   6   4 -8.6273 12.4236   1
  23   6  -4 9.28285 16.5090   1
  23   6   4 17.3465 16.3691   1
   0  -7   4 48.4392 9.92525   1
   0  -7  -4 56.2175 9.91786   1
   0   7   4 63.6215 9.70818   1
   0   7  -4 46.0340 8.49779   1
   0   7  -4 68.3847 9.52747   1
   0   7  -4 67.3152 3.49146   2
   1  -7   4 413.202 21.3349   1
   1   7  -4 402.945 10.6424   2
   1   7  -4 410.971 20.9767   1
   1   7  -4 436.673 20.9024   1
  -1   7   4 396.760 19.5163   1
  -1  -7  -4 411.588 22.1405   1
  -1   7  -4 393.940 19.2863   1
   1  -7  -4 434.877 22.4164   1
  -1   7  -4 422.178 10.5830   2
   1   7   4 393.872 20.4102   1
  -1  -7   4 441.576 22.1372   1
  -1   7  -4 430.568 19.4158   1
   2   7  -4 259.367 17.8590   1
  -2  -7  -4 229.299 17.7307   1
   2   7  -4 246.317 16.6469   1
  -2   7   4 254.064 7.11236   2
  -2   7   4 259.296 15.4014   1
   2  -7   4 252.059 16.4988   1
  -2   7  -4 263.583 6.95181   2
   2   7   4 243.347 16.8113   1
  -2   7  -4 246.524 14.4037   1
   2  -7  -4 254.500 16.6376   1
  -2  -7   4 267.107 19.2058   1
  -2   7  -4 255.200 14.6456   1
  -3   7   4 7.51737 1.82163   2
   3   7  -4 2.86616 6.73851   1
  -3  -7  -4 17.3400 9.81926   1
  -3   7   4 7.39241 5.31721   1
   3  -7   4 0.97243 6.03954   1
   3   7  -4 12.5902 2.43119   2
   3   7   4 12.3039 7.53823   1
  -3  -7   4 12.0015 7.85933   1
  -3   7  -4 5.68337 1.75954   2
  -3   7  -4 7.02933 4.90742   1
   3  -7  -4 0.85766 6.80521   1
  -3   7  -4 7.02737 4.81388   1
  -4   7   4 56.1929 7.15109   1
  -4   7   4 57.6981 2.93322   2
   4   7  -4 49.8225 3.58588   2
  -4  -7  -4 58.5590 11.3981   1
   4   7  -4 59.8516 9.87230   1
  -4   7  -4 68.0211 7.49491   1
  -4   7  -4 51.2466 6.41382   1
  -4   7  -4 59.2522 2.98305   2
   4  -7  -4 55.5771 9.02384   1
  -4  -7   4 36.7493 10.3416   1
   4   7   4 50.1389 10.0229   1
  -5  -7  -4 289.848 21.0107   1
   5   7  -4 297.953 8.70755   2
  -5   7   4 291.458 7.77840   2
  -5   7   4 297.914 13.9783   1
   5   7  -4 298.859 19.7298   1
   5   7  -4 306.622 21.1263   1
  -5   7  -4 293.828 11.3706   1
   5  -7  -4 316.448 17.2650   1
  -5  -7   4 292.486 21.0808   1
   5   7   4 290.011 19.8900   1
  -5   7  -4 289.210 7.58302   2
  -5   7  -4 317.589 11.5854   1
  -6   7   4 425.609 15.5456   1
   6   7  -4 423.614 11.2713   2
  -6   7   4 421.088 10.4311   2
   6   7  -4 401.016 23.6325   1
  -6  -7  -4 426.804 25.3579   1
   6   7  -4 419.109 24.1450   1
   6   7   4 408.262 23.9411   1
   6  -7  -4 443.384 20.1362   1
  -6   7  -4 405.705 10.1990   2
  -6  -7   4 449.141 25.6757   1
  -7  -7  -4 33.4272 11.9501   1
  -7   7   4 37.1314 4.90033   1
  -7   7   4 35.1964 2.40940   2
   7   7  -4 41.1573 3.78883   2
   7   7  -4 39.9620 10.4291   1
   7  -7  -4 50.7404 7.99488   1
   7   7   4 33.3683 10.3414   1
  -7   7  -4 34.2763 1.96626   2
  -7  -7   4 44.8046 11.5061   1
  -8  -7  -4 15.5092 9.78822   1
   8   7  -4 13.0840 9.24261   1
   8   7  -4 15.0991 2.73104   2
  -8   7   4 13.4377 1.46993   2
  -8   7  -4 13.3434 1.34875   2
   8  -7  -4 12.1281 5.97197   1
   8   7   4 6.31743 8.84707   1
  -8  -7   4 7.33163 10.1859   1
  -9  -7  -4 18.0113 10.7867   1
  -9   7   4 31.5214 2.06823   2
   9   7  -4 33.3977 10.9493   1
   9   7  -4 37.3924 3.50299   2
   9  -7  -4 34.6841 6.65819   1
   9   7   4 25.2904 10.7895   1
  -9  -7   4 46.5752 11.8724   1
  10   7  -4 228.163 20.5173   1
 -10  -7  -4 222.564 21.1352   1
 -10   7   4 189.304 5.07528   2
  10   7  -4 208.586 7.03777   2
 -10  -7   4 196.472 21.8867   1
  10  -7  -4 195.334 12.7806   1
  10   7   4 179.742 19.8943   1
  11   7  -4 86.4409 15.2207   1
 -11   7   4 82.6249 2.28249   2
  11   7  -4 83.7519 4.95801   2
 -11  -7  -4 84.2032 14.4326   1
 -11  -7   4 50.2866 12.8458   1
  11   7   4 96.7943 15.0870   1
  11  -7  -4 73.4554 9.50813   1
  12   7  -4 92.0345 5.07466   2
  12   7  -4 79.9867 15.9929   1
 -12  -7  -4 79.9565 14.6854   1
  12  -7  -4 96.1835 9.34938   1
  12   7   4 85.0063 14.6919   1
 -13  -7  -4 31.3725 12.6035   1
  13   7  -4 18.9749 10.8565   1
  13   7  -4 16.4298 3.18578   2
  13   7   4 8.42511 10.4069   1
  13  -7  -4 18.2186 5.00338   1
 -14  -7  -4 5.33667 9.75372   1
  14   7  -4 13.5044 3.04951   2
  14   7  -4 0.09278 8.96271   1
  14   7   4 15.8550 10.7967   1
  14  -7  -4 13.4116 4.42260   1
 -15  -7  -4 64.1311 13.3445   1
  15   7  -4 77.2751 4.98953   2
  15   7  -4 78.6267 15.1241   1
  15   7   4 61.6182 14.4604   1
  15  -7  -4 69.4224 6.79867   1
  16   7  -4 114.746 5.83109   2
  16   7  -4 111.208 17.4084   1
 -16  -7  -4 98.6190 16.6030   1
  16   7   4 120.514 18.7657   1
  16  -7  -4 129.019 6.88927   1
 -17  -7  -4 3.01547 9.82397   1
  17   7  -4 -4.1085 11.4500   1
  17   7  -4 11.9104 3.20229   2
  17   7  -4 18.8025 12.1313   1
  17   7   4 25.0222 13.9040   1
 -18  -7  -4 22.5338 11.4114   1
  18   7  -4 -0.0953 12.4346   1
  18   7  -4 31.0899 14.1079   1
  18   7   4 21.1215 12.8958   1
 -19  -7  -4 5.13774 9.84871   1
  19   7  -4 -0.9981 10.7591   1
  19   7  -4 3.01638 12.5467   1
  19   7   4 29.5847 13.7184   1
  20   7  -4 20.8569 12.9371   1
 -20  -7  -4 -17.864 9.61314   1
  20   7  -4 0.55689 12.6601   1
  20   7   4 -7.0254 11.8859   1
 -21  -7  -4 16.0118 12.3896   1
  21   7  -4 11.5999 13.0408   1
  21   7  -4 -4.6766 13.3961   1
  21   7   4 1.38641 14.0776   1
 -22  -7  -4 0.32569 13.4916   1
  22   7  -4 -22.364 13.7044   1
  22   7  -4 22.8849 14.8242   1
  22   7   4 14.5869 15.4431   1
  23   7  -4 39.5753 28.8353   1
   0   8  -4 105.692 12.3469   1
   0   8  -4 97.6180 4.30054   2
   0   8   4 84.4151 10.9983   1
   0  -8   4 85.3714 12.0110   1
   0  -8  -4 102.049 13.6588   1
   0   8  -4 108.021 12.7628   1
  -1   8   4 19.0299 6.84585   1
  -1  -8  -4 38.1309 11.0881   1
  -1   8   4 32.9003 3.39651   2
   1   8  -4 35.3919 3.09264   2
   1   8  -4 39.9589 9.04115   1
   1   8  -4 29.2009 8.59201   1
   1  -8   4 29.8685 9.27882   1
   1   8   4 37.6236 8.92735   1
  -1   8  -4 34.1971 8.17376   1
   1  -8  -4 46.3804 9.82652   1
  -1  -8   4 40.0035 10.6851   1
  -1   8  -4 46.6852 8.32125   1
  -1   8  -4 38.4255 3.22652   2
  -2   8   4 156.342 13.2940   1
  -2   8   4 139.334 5.02379   2
  -2  -8  -4 120.351 15.4162   1
   2   8  -4 155.580 15.4717   1
   2  -8   4 143.779 15.0715   1
   2   8  -4 143.427 15.3362   1
  -2   8  -4 143.396 4.79949   2
   2  -8  -4 128.002 13.7325   1
  -2   8  -4 139.410 12.2558   1
  -2   8  -4 139.379 12.2876   1
  -2  -8   4 123.859 15.1652   1
   2   8   4 155.999 15.7686   1
  -3   8   4 66.3039 3.50510   2
   3   8  -4 66.5929 4.20343   2
   3   8  -4 38.3450 10.2407   1
  -3  -8  -4 63.5403 12.1590   1
  -3   8   4 68.7358 8.93374   1
   3  -8   4 78.6082 10.6460   1
   3   8  -4 61.2425 11.3080   1
   3   8   4 66.0029 11.1933   1
  -3   8  -4 63.4445 3.48492   2
   3  -8  -4 82.5631 11.6876   1
  -3  -8   4 77.0408 12.2442   1
  -3   8  -4 81.1639 10.0362   1
  -3   8  -4 52.1291 7.39606   1
  -4   8   4 38.5581 6.76479   1
   4   8  -4 33.5048 2.93326   2
   4   8  -4 39.2104 10.5473   1
  -4   8   4 33.0815 3.10297   2
   4   8  -4 38.4695 9.89319   1
  -4  -8  -4 34.5871 10.7195   1
   4   8   4 22.2291 9.00888   1
  -4  -8   4 43.8008 11.4643   1
  -4   8  -4 38.9870 6.06000   1
  -4   8  -4 34.7331 5.85563   1
  -4   8  -4 37.7076 2.86095   2
   4  -8  -4 42.0796 9.26055   1
  -5   8   4 30.4668 6.01260   1
   5   8  -4 21.6513 10.1209   1
  -5   8   4 34.8554 2.85685   2
   5   8  -4 35.7260 3.23008   2
  -5  -8  -4 17.2036 10.2652   1
   5   8  -4 12.3096 9.54653   1
  -5   8  -4 35.0446 4.67572   1
   5  -8  -4 21.1997 8.16937   1
   5   8   4 32.6174 9.33841   1
  -5  -8   4 34.4032 10.6527   1
  -5   8  -4 30.6055 4.50622   1
  -5   8  -4 38.6543 2.54561   2
   6   8  -4 129.064 5.30948   2
  -6   8   4 126.903 4.22913   2
   6   8  -4 142.034 17.3729   1
   6   8  -4 118.165 15.0645   1
  -6  -8  -4 114.686 15.9901   1
  -6   8   4 123.421 8.69483   1
  -6  -8   4 144.994 17.6999   1
   6  -8  -4 111.112 13.2431   1
  -6   8  -4 128.702 4.05252   2
   6   8   4 136.784 17.3867   1
  -7   8   4 18.5812 3.12050   1
  -7  -8  -4 11.9975 10.0558   1
   7   8  -4 18.3494 9.38871   1
   7   8  -4 19.5127 2.86391   2
   7   8  -4 10.1403 9.85483   1
  -7   8   4 16.4213 1.73433   2
  -7   8   4 13.1192 3.00559   1
   7   8   4 9.37708 8.79644   1
  -7   8  -4 13.0379 1.43954   2
   7  -8  -4 13.6295 6.87297   1
  -7  -8   4 15.3232 9.91634   1
   8   8  -4 133.497 17.1227   1
  -8   8   4 148.580 4.41000   2
   8   8  -4 143.795 5.91050   2
   8   8  -4 164.514 18.2091   1
  -8  -8  -4 144.541 18.8879   1
   8   8   4 181.954 18.9231   1
  -8  -8   4 171.373 19.7149   1
   8  -8  -4 139.297 12.7128   1
  -8   8  -4 147.989 3.97958   2
   9   8  -4 59.1640 12.6057   1
   9   8  -4 71.7534 4.74292   2
  -9   8   4 78.7189 2.88876   2
  -9  -8  -4 79.4866 14.7101   1
   9   8  -4 65.1160 13.5611   1
   9  -8  -4 102.795 11.5466   1
   9   8   4 61.6664 13.3101   1
  -9  -8   4 68.9628 13.8342   1
 -10   8   4 54.6999 2.22473   2
  10   8  -4 55.8090 13.6010   1
  10   8  -4 60.8214 5.18690   2
 -10  -8  -4 66.6873 14.4407   1
  10   8   4 46.1591 13.5063   1
  10  -8  -4 49.3882 7.98030   1
 -10  -8   4 66.3022 14.2086   1
  11   8  -4 17.6421 3.17855   2
  11   8  -4 20.1956 11.3560   1
 -11  -8  -4 16.2698 11.1421   1
  11   8   4 27.2161 12.3032   1
  11  -8  -4 14.1794 5.84842   1
 -12  -8  -4 33.1421 12.4232   1
  12   8  -4 56.5854 14.8931   1
  12   8  -4 37.5376 3.70673   2
  12   8   4 43.0583 13.9836   1
  12  -8  -4 28.9620 6.14618   1
 -13  -8  -4 -3.5252 10.2566   1
  13   8  -4 6.19389 2.93827   2
  13   8  -4 2.33209 10.7189   1
  13  -8  -4 -6.2218 4.14021   1
  13   8   4 4.13790 9.91467   1
  14   8  -4 22.2173 11.9658   1
 -14  -8  -4 14.8318 10.8486   1
  14   8  -4 17.5755 3.31141   2
  14   8  -4 5.64492 10.1725   1
  14   8   4 11.1898 11.3312   1
  14  -8  -4 8.51617 4.27158   1
  15   8  -4 111.618 5.89702   2
 -15  -8  -4 99.7119 17.3689   1
  15   8  -4 116.026 18.5901   1
  15   8  -4 138.573 19.4045   1
  15   8   4 107.515 18.1411   1
  15  -8  -4 114.938 7.18179   1
  16   8  -4 73.9472 5.74838   2
 -16  -8  -4 49.9435 13.6307   1
  16   8  -4 42.3528 14.2160   1
  16   8  -4 46.9590 16.0827   1
  16   8   4 63.2944 15.2358   1
  17   8  -4 26.7530 13.6484   1
  17   8  -4 11.8871 13.1864   1
 -17  -8  -4 -16.801 9.99073   1
  17   8   4 6.15197 12.0303   1
  18   8  -4 17.7948 13.0903   1
 -18  -8  -4 8.77047 11.2805   1
  18   8  -4 15.8603 13.9647   1
  18   8   4 19.0211 13.4837   1
  19   8  -4 -20.567 11.8863   1
 -19  -8  -4 5.14145 14.2592   1
  19   8  -4 1.16937 12.6746   1
  19   8   4 -10.212 12.9376   1
  20   8  -4 19.8190 14.5021   1
  20   8  -4 22.6952 17.2427   1
 -20  -8  -4 12.9016 14.8218   1
  20   8   4 -6.3969 15.6494   1
  21   8  -4 8.65102 17.5815   1
  21   8  -4 -1.3490 15.5038   1
 -21  -8  -4 0.16910 17.5134   1
  21   8   4 -13.413 15.3847   1
  22   8  -4 29.9953 25.4876   1
   0   9  -4 734.413 18.0271   2
   0  -9   4 755.843 32.7951   1
   0   9   4 702.875 30.2304   1
   0   9  -4 725.006 29.5717   1
   0  -9  -4 721.590 33.1761   1
   0   9  -4 730.036 29.7012   1
  -1   9   4 0.10483 2.27801   2
   1   9  -4 1.25206 2.33221   2
   1  -9   4 -0.0082 8.43321   1
   1   9  -4 -4.3101 6.78687   1
  -1   9   4 3.67721 6.61510   1
   1   9  -4 4.14252 7.11507   1
  -1  -9  -4 6.54463 8.56068   1
   1   9   4 -0.3118 7.17120   1
  -1   9  -4 6.02222 6.66035   1
  -1   9  -4 -2.1954 5.71350   1
   1  -9  -4 1.93503 7.46057   1
  -1  -9   4 0.26803 9.21340   1
  -1   9  -4 0.92232 2.15045   2
   2   9  -4 1.17616 7.52166   1
   2   9  -4 6.49226 7.52247   1
   2  -9   4 -6.3785 7.63171   1
  -2  -9  -4 1.18786 8.48839   1
  -2   9   4 5.65123 6.07428   1
  -2   9   4 3.73410 2.25108   2
   2  -9  -4 6.26126 8.56499   1
  -2   9  -4 3.88397 2.08794   2
  -2  -9   4 11.1005 10.0347   1
   2   9   4 9.52495 6.87178   1
  -2   9  -4 8.41225 6.18265   1
  -2   9  -4 -5.6302 5.51714   1
  -3   9   4 11.4584 6.01001   1
  -3   9   4 14.4190 2.26469   2
   3   9  -4 5.81851 8.45697   1
   3   9  -4 11.6492 7.66095   1
  -3  -9  -4 1.52246 8.93514   1
  -3   9  -4 13.7227 2.25024   2
  -3   9  -4 19.5074 6.25805   1
   3  -9  -4 31.0894 10.0636   1
  -3  -9   4 25.4764 11.1654   1
   3   9   4 19.4289 9.08629   1
  -3   9  -4 19.4136 5.97677   1
  -4   9   4 92.1093 3.88764   2
  -4  -9  -4 79.3170 14.1769   1
  -4   9   4 83.3729 9.76210   1
   4   9  -4 84.6824 4.48306   2
   4   9  -4 78.5376 12.8271   1
  -4   9  -4 87.9341 3.80462   2
  -4   9  -4 81.0861 8.68493   1
  -4   9  -4 76.0190 8.95010   1
  -4  -9   4 65.7193 13.9098   1
   4   9   4 93.5749 13.8437   1
   4  -9  -4 95.2311 12.9463   1
  -5   9   4 24.1961 5.62961   1
  -5   9   4 18.3253 2.13123   2
  -5  -9  -4 31.7853 12.2747   1
   5   9  -4 16.0531 9.48037   1
   5   9  -4 16.4250 3.07403   2
   5   9  -4 18.9266 10.1607   1
  -5   9  -4 14.1951 3.76661   1
  -5   9  -4 22.3512 2.00704   2
   5   9   4 18.1967 9.72026   1
  -5  -9   4 17.3852 10.3304   1
  -5   9  -4 16.3757 3.87255   1
   5  -9  -4 25.4941 8.80992   1
  -6  -9  -4 -3.6989 8.55707   1
  -6   9   4 11.2728 4.06613   1
   6   9  -4 6.49237 2.90510   2
   6   9  -4 3.47428 8.43674   1
   6   9  -4 11.4916 9.78725   1
  -6   9   4 12.6280 1.86380   2
  -6  -9   4 -4.2682 9.16636   1
  -6   9  -4 13.2807 1.75410   2
   6   9   4 17.8322 8.98377   1
   6  -9  -4 10.2931 7.39541   1
   7   9  -4 -4.3510 8.09340   1
  -7  -9  -4 8.06438 10.0380   1
  -7   9   4 0.19607 1.59805   2
   7   9  -4 -0.8910 2.54015   2
   7   9  -4 0.42984 9.03913   1
  -7  -9   4 20.6240 11.5716   1
  -7   9  -4 1.97038 1.38094   2
   7  -9  -4 8.40466 6.95924   1
   7   9   4 -9.0924 7.75292   1
   8   9  -4 83.6938 13.8853   1
   8   9  -4 92.7242 15.1234   1
   8   9  -4 84.6811 4.91477   2
  -8   9   4 85.1441 3.34515   2
  -8  -9  -4 100.423 17.3036   1
  -8  -9   4 78.0051 14.8543   1
   8  -9  -4 83.2996 11.0604   1
   8   9   4 89.4756 14.8543   1
  -8   9  -4 78.3171 2.77300   2
   9   9  -4 42.7541 12.2584   1
  -9   9   4 58.3675 2.75055   2
  -9  -9  -4 38.3092 13.1810   1
   9   9  -4 69.4703 14.7680   1
   9   9  -4 58.2104 4.63325   2
   9   9   4 48.4939 12.1334   1
   9  -9  -4 61.8599 9.40002   1
  -9  -9   4 52.6484 13.8864   1
  10   9  -4 67.3605 5.45170   2
 -10   9   4 63.3533 2.44916   2
 -10  -9  -4 72.6744 15.3895   1
  10   9  -4 81.6107 15.2337   1
  10   9  -4 58.2739 13.1397   1
 -10  -9   4 63.1788 15.1382   1
  10   9   4 65.3652 14.1918   1
  10  -9  -4 48.7304 8.39676   1
  11   9  -4 19.6426 11.9318   1
 -11  -9  -4 3.29497 9.82808   1
  11   9  -4 11.8965 3.16985   2
  11   9  -4 21.1272 11.2037   1
  11  -9  -4 16.2315 6.08896   1
  11   9   4 9.60464 10.5704   1
  12   9  -4 23.5823 13.1533   1
  12   9  -4 28.5792 3.60681   2
 -12  -9  -4 37.1806 13.1377   1
  12   9  -4 23.9090 11.7586   1
  12  -9  -4 27.4749 6.47632   1
  12   9   4 12.8641 11.5272   1
  13   9  -4 -13.565 9.91552   1
  13   9  -4 2.27212 3.31307   2
 -13  -9  -4 0.71101 10.7301   1
  13   9  -4 3.34799 9.99177   1
  13  -9  -4 -3.4910 4.44958   1
  13   9   4 -4.4007 10.4375   1
  14   9  -4 10.2185 12.4498   1
  14   9  -4 35.8252 3.86170   2
 -14  -9  -4 45.5598 14.3987   1
  14   9  -4 23.1034 13.1650   1
  14  -9  -4 32.9416 5.02951   1
  14   9   4 30.9432 15.1975   1
  15   9  -4 27.7423 13.6060   1
  15   9  -4 23.9393 13.1587   1
 -15  -9  -4 14.3478 11.5476   1
  15   9  -4 28.0318 3.95643   2
  15   9   4 18.9951 13.2146   1
  16   9  -4 12.7914 13.1099   1
  16   9  -4 4.46302 3.21840   2
  16   9  -4 -13.705 12.3523   1
 -16  -9  -4 10.8885 12.8913   1
  16   9   4 4.42441 12.6550   1
  17   9  -4 -0.9384 14.8487   1
  17   9  -4 -20.418 12.2235   1
 -17  -9  -4 -18.522 11.2689   1
  17   9   4 -3.9005 15.0217   1
  18   9  -4 21.9430 15.5569   1
  18   9  -4 1.97387 15.7764   1
 -18  -9  -4 4.00725 13.6708   1
  18   9   4 1.03982 14.8972   1
  19   9  -4 -10.068 16.2782   1
 -19  -9  -4 -2.9409 16.7726   1
  19   9  -4 -0.5644 16.1721   1
  19   9   4 -2.0216 16.6213   1
  20   9  -4 0.05591 15.5246   1
  20   9  -4 -19.201 20.2466   1
  20   9   4 22.7829 20.9370   1
  21   9  -4 -11.536 20.7164   1
  21   9  -4 34.7771 19.8654   1
   0 -10  -4 291.955 23.6828   1
   0 -10   4 342.954 23.7842   1
   0  10   4 291.005 9.05806   2
   0  10   4 297.146 20.1256   1
   0  10  -4 283.727 19.8771   1
   0  10  -4 317.327 8.89538   2
   0  10  -4 320.580 20.3548   1
   1  10  -4 21.8846 8.74046   1
   1  10  -4 12.7737 8.72249   1
  -1  10   4 22.5562 8.03496   1
  -1 -10  -4 17.1532 10.8656   1
  -1  10   4 17.6257 2.86319   2
   1  10  -4 20.7064 2.90007   2
   1 -10  -4 21.9497 9.65889   1
  -1  10  -4 23.2020 8.32763   1
  -1 -10   4 14.9834 9.94320   1
  -1  10  -4 14.8504 7.75891   1
   1  10   4 21.0302 8.87368   1
  -1  10  -4 21.3589 2.71531   2
   2  10  -4 35.5727 3.22412   2
  -2  10   4 33.4848 3.06580   2
  -2  10   4 38.9143 8.67721   1
  -2 -10  -4 44.3446 11.7626   1
   2  10  -4 51.0810 10.9122   1
   2  10  -4 45.3589 10.8163   1
   2 -10  -4 35.4042 10.9929   1
  -2  10  -4 38.0573 8.32169   1
   2  10   4 28.8274 9.95901   1
  -2  10  -4 43.0156 3.80990   2
  -2  10  -4 31.1049 7.91272   1
  -2 -10   4 41.4791 11.7785   1
  -3 -10  -4 0.78682 9.19271   1
  -3  10   4 -6.2486 5.19142   1
   3  10  -4 6.76551 8.51763   1
   3  10  -4 2.58011 8.07016   1
  -3  10   4 1.75173 2.17175   2
  -3  10  -4 -1.2472 5.18704   1
   3  10   4 4.86102 8.24281   1
  -3  10  -4 0.55636 5.31959   1
  -3  10  -4 0.28318 2.14784   2
  -3 -10   4 -2.0192 8.16917   1
   3 -10  -4 12.5872 8.94923   1
   4  10  -4 36.9339 3.51868   2
  -4  10   4 38.6002 3.54653   2
   4  10  -4 41.2675 11.2963   1
   4  10  -4 38.1897 11.3124   1
  -4 -10  -4 21.4003 11.2702   1
  -4  10  -4 42.6302 3.32357   2
   4  10   4 45.5887 11.2457   1
   4 -10  -4 24.8129 9.53546   1
  -4 -10   4 42.3996 12.3046   1
  -4  10  -4 45.1659 6.65646   1
  -4  10  -4 41.0967 6.32527   1
   5  10  -4 39.9418 3.98360   2
  -5  10   4 36.5625 3.25643   2
  -5 -10  -4 27.5730 12.1672   1
  -5  10   4 22.2239 5.70947   1
   5  10  -4 27.5786 11.8103   1
  -5 -10   4 13.4466 10.4760   1
  -5  10  -4 26.4717 4.01077   1
   5 -10  -4 45.2468 10.2967   1
  -5  10  -4 29.5151 2.35429   2
  -5  10  -4 27.2374 3.83255   1
   5  10   4 14.1178 10.6227   1
  -6  10   4 8.80443 4.15847   1
   6  10  -4 -4.2895 9.87983   1
  -6  10   4 -0.7290 3.50648   1
  -6  10   4 3.77977 1.92141   2
   6  10  -4 12.8440 8.38071   1
  -6 -10  -4 10.8239 10.5557   1
   6  10  -4 4.04725 2.67216   2
  -6  10  -4 4.99391 1.77573   2
  -6 -10   4 3.19478 9.63297   1
   6  10   4 -11.300 8.31777   1
   6 -10  -4 4.15294 7.61604   1
   7  10  -4 61.1807 12.6004   1
  -7 -10  -4 26.0007 12.2082   1
  -7  10   4 47.5697 3.05462   2
   7  10  -4 29.4431 11.5551   1
   7  10  -4 41.4559 3.87863   2
  -7  10  -4 39.7902 2.60245   2
   7 -10  -4 31.4404 9.05732   1
   7  10   4 37.4075 13.3656   1
  -7 -10   4 56.9762 13.4177   1
   8  10  -4 105.278 16.6579   1
  -8 -10  -4 86.9243 16.2108   1
   8  10  -4 90.7408 15.5856   1
  -8  10   4 77.5898 3.41118   2
   8  10  -4 76.7369 5.56440   2
  -8  10  -4 78.7152 2.87774   2
   8 -10  -4 67.5899 10.9493   1
   8  10   4 61.4345 14.8107   1
  -8  10  -4 80.9286 2.94218   2
  -8 -10   4 62.6892 14.5515   1
   9  10  -4 9.45530 10.6440   1
  -9 -10  -4 9.12071 11.9988   1
   9  10  -4 17.1415 3.53871   2
   9  10  -4 4.94942 9.79767   1
   9  10   4 -13.319 10.4783   1
   9 -10  -4 20.6028 7.66098   1
  10  10  -4 56.5473 4.83865   2
 -10  10   4 56.1774 2.31737   2
  10  10  -4 72.4594 14.6533   1
 -10  10   4 50.4605 2.31824   2
  10  10  -4 50.4124 15.5644   1
 -10 -10  -4 55.6267 14.7255   1
  10 -10  -4 47.3323 8.93583   1
  10  10   4 59.5362 14.9958   1
  11  10  -4 3.72977 12.6099   1
  11  10  -4 -5.7313 9.90419   1
 -11 -10  -4 -6.3559 11.0491   1
  11  10  -4 0.73920 2.97110   2
  11 -10  -4 -2.2299 5.53947   1
  11  10   4 -4.2315 10.4229   1
  12  10  -4 32.1262 13.3478   1
  12  10  -4 15.2876 13.6059   1
 -12 -10  -4 -1.9781 11.3519   1
  12  10  -4 20.3942 3.49439   2
  12  10   4 46.9463 14.9471   1
  12 -10  -4 21.1658 6.03569   1
  13  10  -4 48.9068 17.2233   1
  13  10  -4 64.6379 5.14573   2
  13  10  -4 79.0316 15.7490   1
 -13 -10  -4 43.1240 14.3041   1
  13 -10  -4 44.7610 6.95512   1
  13  10   4 37.6824 14.9618   1
  14  10  -4 5.02454 13.4477   1
  14  10  -4 13.5746 12.8358   1
  14  10  -4 22.0010 3.72558   2
 -14 -10  -4 21.6949 14.0658   1
  14  10   4 29.1882 14.8600   1
  15  10  -4 33.3932 4.31291   2
  15  10  -4 29.0560 15.4935   1
 -15 -10  -4 32.3659 14.0711   1
  15  10  -4 35.8649 17.0761   1
  15  10   4 34.7876 15.5786   1
 -16 -10  -4 14.7165 14.1581   1
  16  10  -4 5.59827 15.7666   1
  16  10  -4 -5.7568 14.2564   1
  16  10   4 21.8342 14.3712   1
  17  10  -4 49.0176 18.5190   1
  17  10  -4 20.1324 16.7934   1
 -17 -10  -4 13.4442 15.9756   1
  17  10   4 87.3804 19.7570   1
  18  10  -4 -2.1675 19.1444   1
  18  10  -4 22.0751 18.9753   1
 -18 -10  -4 -42.152 17.6053   1
  18  10   4 7.02881 18.2406   1
  19  10  -4 -16.805 19.2168   1
  19  10   4 -37.645 23.9552   1
   0  11  -4 106.847 13.9643   1
   0  11   4 116.422 5.65663   2
   0  11  -4 108.309 5.25855   2
   0 -11  -4 106.209 15.6930   1
   0  11   4 127.709 15.6288   1
   0  11  -4 128.344 15.2785   1
   1  11  -4 -1.6393 7.95732   1
   1  11  -4 12.3684 8.31085   1
  -1  11   4 -2.4956 6.65235   1
   1  11  -4 4.54862 2.68552   2
  -1 -11  -4 6.64344 10.0785   1
  -1  11   4 6.29162 2.79681   2
   1  11   4 2.50231 2.66166   2
   1 -11  -4 -4.9883 10.0521   1
  -1  11  -4 5.35335 2.54308   2
   1  11   4 0.86505 7.94723   1
  -1  11  -4 2.85713 7.06570   1
  -1  11  -4 6.81720 7.06493   1
  -2 -11  -4 67.0953 13.7572   1
  -2  11   4 62.0075 10.3371   1
   2  11  -4 78.9240 12.7257   1
   2  11  -4 58.0450 4.70177   2
   2  11  -4 48.2670 11.2335   1
  -2  11   4 62.3132 4.34522   2
  -2  11  -4 77.1666 4.47621   2
  -2  11  -4 67.2742 9.56946   1
   2  11   4 65.2825 12.2618   1
   2 -11  -4 80.3758 13.6784   1
  -2  11  -4 61.4983 9.48048   1
  -3  11   4 59.5779 9.43973   1
   3  11  -4 52.5692 12.3317   1
  -3 -11  -4 60.1693 14.4103   1
  -3  11   4 74.8585 4.48582   2
   3  11  -4 80.5045 13.4362   1
  -3  11  -4 66.0324 4.16869   2
  -3  11  -4 62.7099 8.55572   1
   3  11   4 78.1942 13.7196   1
  -3  11  -4 63.9047 8.38620   1
   3 -11  -4 86.3465 14.1045   1
   4  11  -4 19.6445 10.6377   1
  -4  11   4 24.0430 2.69505   2
  -4  11   4 22.3043 6.70662   1
  -4 -11  -4 12.2365 11.4108   1
  -4  11   4 16.1167 6.52724   1
   4  11  -4 26.3746 11.1923   1
  -4  11  -4 30.0666 5.59728   1
   4 -11  -4 11.4065 9.88173   1
  -4  11  -4 28.1826 2.59027   2
  -4  11  -4 27.5144 5.50109   1
   4  11   4 17.7700 10.6966   1
  -5  11   4 4.43936 4.56600   1
   5  11  -4 4.36898 10.2714   1
  -5  11   4 12.8149 2.31210   2
   5  11  -4 7.09163 2.73410   2
  -5 -11  -4 -3.2570 9.32304   1
   5  11  -4 34.6465 11.2233   1
  -5  11   4 -3.9762 4.70853   1
  -5  11  -4 10.8182 2.15916   2
   5  11   4 22.4904 10.5616   1
   5 -11  -4 -9.9920 7.91508   1
   6  11  -4 0.28563 10.7364   1
  -6 -11  -4 -5.2662 10.1153   1
   6  11  -4 5.70452 3.17170   2
  -6  11   4 6.65580 3.05927   1
  -6  11   4 7.29287 2.12644   2
  -6  11  -4 8.01227 1.95496   2
   6 -11  -4 11.5513 8.80808   1
   6  11   4 2.00292 8.72690   1
   7  11  -4 126.126 16.9981   1
  -7 -11  -4 104.890 17.1317   1
  -7  11   4 104.539 4.21560   2
   7  11  -4 121.088 18.0269   1
   7  11  -4 98.5508 5.95177   2
  -7  11  -4 108.577 3.92399   2
  -7  11  -4 98.6228 3.76995   2
   7 -11  -4 109.580 15.4650   1
   7  11   4 120.759 18.3270   1
   8  11  -4 43.1810 12.7654   1
  -8 -11  -4 53.1343 14.3949   1
   8  11  -4 65.7207 4.94681   2
  -8  11   4 65.1845 3.38547   2
   8  11  -4 65.4476 15.4759   1
  -8  11  -4 68.2618 2.66469   2
   8  11   4 65.3086 15.8755   1
  -8  11  -4 69.4804 2.72525   2
  -9  11   4 1.53501 1.58893   2
   9  11  -4 4.47055 2.99037   2
  -9 -11  -4 -6.2518 10.7590   1
  -9  11   4 5.24275 1.51616   2
   9  11  -4 -14.783 10.4084   1
   9  11  -4 -3.1305 11.1117   1
   9  11   4 -2.6244 12.2583   1
  10  11  -4 9.42295 11.4957   1
  10  11  -4 36.8717 12.7963   1
  10  11  -4 10.3432 3.19885   2
 -10  11   4 12.5984 1.20755   2
 -10  11   4 12.1757 1.22355   2
 -10 -11  -4 18.0542 12.9070   1
  10  11   4 -6.1613 13.0809   1
  11  11  -4 -1.5758 13.2396   1
 -11 -11  -4 8.31747 13.5967   1
  11  11  -4 23.2666 15.3594   1
  11  11  -4 5.68757 3.56431   2
  12  11  -4 32.6786 4.09254   2
  12  11  -4 23.3984 15.0932   1
  12  11  -4 50.3353 26.7200   1
 -12 -11  -4 17.5786 13.8347   1
  12  11   4 30.6428 15.9234   1
 -13 -11  -4 8.97072 12.9299   1
  13  11  -4 9.83824 16.3148   1
  13  11   4 24.9306 17.3011   1
 -14 -11  -4 5.55381 14.0270   1
  14  11  -4 0.38445 18.2471   1
  15  11  -4 72.1704 24.6532   1
 -15 -11  -4 28.3173 17.9992   1
 -16 -11  -4 -7.4945 17.8579   1
   0  12   4 33.9302 3.53074   2
   0  12  -4 40.6473 9.69052   1
   0  12  -4 32.4333 3.39388   2
  -1  12   4 24.4490 3.19198   2
   1  12  -4 25.8046 3.29848   2
   1  12  -4 15.9065 9.65828   1
  -1  12  -4 12.6419 8.46038   1
   1  12   4 26.4928 3.48222   2
  -1  12  -4 28.3363 3.09278   2
   2  12  -4 7.52841 9.99580   1
   2  12  -4 17.3201 3.13679   2
  -2  12   4 0.98583 8.09037   1
  -2  12   4 14.5490 2.92895   2
   2  12   4 16.4076 3.45629   2
  -2  12  -4 15.9954 7.30128   1
  -2  12  -4 12.0621 2.74644   2
   3  12  -4 16.4140 10.7710   1
   3  12  -4 7.30391 2.90112   2
  -3  12   4 5.44471 7.22665   1
  -3  12   4 5.95204 2.56874   2
  -3  12  -4 -1.5451 5.52522   1
  -3  12  -4 7.28778 2.51563   2
   3  12   4 7.78185 3.45083   2
   4  12  -4 -8.0308 10.3694   1
  -4 -12  -4 1.18758 16.0742   1
  -4  12   4 -0.3026 6.11734   1
  -4  12   4 5.56515 2.45535   2
  -4  12  -4 7.16035 2.32998   2
  -4  12  -4 5.81671 3.82156   1
  -4  12  -4 5.70894 4.07175   1
  -5  12   4 13.1298 2.48567   2
  -5  12   4 12.4065 5.01879   1
   5  12  -4 10.5224 3.66369   2
   5  12  -4 9.39871 11.5480   1
  -5  12  -4 11.3607 2.27460   2
  -6  12   4 65.5880 3.86063   2
   6  12  -4 58.0656 5.34348   2
   6  12  -4 76.4404 15.6724   1
  -6 -12  -4 41.5531 22.8240   1
  -6  12  -4 59.1377 3.48687   2
  -6  12  -4 69.2205 3.69005   2
  -7  12   4 15.0898 2.22856   2
  -7 -12  -4 21.3199 15.1416   1
  -7  12   4 14.6964 2.34950   2
   7  12  -4 13.8475 3.21856   2
  -7  12  -4 15.6747 1.94914   2
  -7  12  -4 14.7607 1.88467   2
   8  12  -4 -8.0681 12.6687   1
   8  12  -4 8.62147 3.20404   2
  -8  12   4 9.09494 1.82290   2
  -8  12   4 3.23316 1.83550   2
  -8 -12  -4 -7.0877 14.1131   1
  -8  12  -4 5.05516 1.19410   2
  -8  12  -4 5.97074 1.25607   2
   9  12  -4 9.03736 13.2897   1
  -9  12   4 8.20821 1.63304   2
  -9  12   4 12.6568 1.62064   2
  10  12  -4 9.38246 15.6707   1
   0  13   4 25.6605 11.8430   1
   0  13  -4 14.4863 3.10372   2
   0  13  -4 9.43587 9.93983   1
  -1  13   4 26.6012 11.7954   1
   1  13  -4 36.6984 3.62372   2
   1  13  -4 40.3016 11.9987   1
  -1  13   4 40.4940 3.68462   2
   1  13   4 41.7445 3.96040   2
  -1  13  -4 39.8628 10.7348   1
  -1  13  -4 43.6479 4.46670   2
   1  13   4 47.9057 13.5442   1
  -2  13   4 10.4324 10.0209   1
   2  13  -4 38.1762 12.4865   1
  -2  13   4 14.2971 3.01200   2
   2  13  -4 18.7676 3.28270   2
   2  13   4 12.8764 3.44467   2
  -2  13  -4 22.2680 8.49596   1
  -2  13  -4 16.1120 2.84975   2
   3  13  -4 6.66113 3.10996   2
   3  13  -4 15.8057 13.3048   1
  -3  13   4 8.12652 9.12991   1
  -3  13   4 4.79362 2.62625   2
  -3  13  -4 0.46856 2.42870   2
  -3  13  -4 2.07652 5.83037   1
   3  13   4 5.03549 3.37014   2
  -4  13   4 5.57508 6.30377   1
  -4  13   4 1.36839 2.58824   2
   4  13  -4 11.3921 16.9311   1
  -4  13   4 8.50699 2.57221   2
  -4  13  -4 6.97513 2.45164   2
   4  13   4 6.65102 3.59011   2
  -5  13   4 -1.0402 2.36305   2
  -5  13   4 0.00652 2.26552   2
  -5  13  -4 1.94823 2.21433   2
   5  13   4 -2.1876 3.48999   2
  -5  13  -4 -0.7616 2.08840   2
  -6  13   4 0.10039 2.13924   2
  -6  13   4 0.36162 2.23865   2
   6  13   4 1.08273 3.34018   2
  -6  13  -4 -1.2805 1.87584   2
  -6  13  -4 -1.0040 1.96482   2
  -7  13   4 18.1266 2.37000   2
  -7  13   4 20.4446 2.39066   2
  -7  13  -4 20.9670 1.90392   2
  -7  13  -4 18.2446 1.86723   2
  -8  13   4 10.5330 1.91525   2
  -8  13   4 13.7712 2.03021   2
  -9  13   4 30.4647 1.88862   2
  -9  13   4 29.2315 1.91885   2
   0   0   5 0.98091 1.05744   2
   0   0  -5 -0.6829 0.93025   2
   0   0  -5 3.41682 3.40947   1
   0   0   5 -1.6206 3.00461   1
  -1   0  -5 1.34536 0.94932   2
  -1   0   5 3.11597 1.03468   2
  -1   0   5 4.47797 3.39288   1
   1   0   5 3.68358 0.98283   2
  -1   0  -5 2.68054 3.18375   1
   1   0  -5 2.02004 3.34893   1
   1   0  -5 1.09402 1.00057   2
   1   0   5 -0.0751 3.18252   1
  -2   0  -5 511.062 17.0649   1
  -2   0  -5 512.846 12.0129   2
  -2   0   5 514.908 17.1594   1
   2   0  -5 514.284 12.0369   2
   2   0  -5 490.023 16.9803   1
  -2   0   5 512.864 12.0406   2
   2   0   5 512.566 12.0068   2
   2   0   5 508.217 16.8017   1
  -3   0   5 0.11832 0.96501   2
   3   0  -5 0.39213 0.97213   2
  -3   0   5 -0.5640 3.17182   1
   3   0   5 0.16033 0.84647   2
   3   0  -5 0.77594 3.44227   1
   3   0   5 1.88447 3.09894   1
  -4   0   5 1975.68 49.1681   1
   4   0  -5 1847.38 48.8072   1
   4   0   5 1807.89 48.1935   1
  -5   0   5 2.11499 3.83013   1
  -5   0  -5 0.28626 1.92922   1
   5   0  -5 -0.2409 1.05199   2
   5   0   5 -3.7474 3.22000   1
   5   0   5 -0.6346 0.94989   2
  -5   0   5 -1.1725 1.11327   2
   5   0  -5 1.71669 4.00025   1
   6   0  -5 268.649 6.73694   2
  -6   0   5 264.727 6.76437   2
   6   0   5 273.698 6.74058   2
   6   0   5 259.169 12.6271   1
   6   0  -5 284.395 13.0933   1
  -6   0  -5 244.665 11.8669   1
  -6   0   5 270.292 13.3333   1
   7   0   5 0.78157 1.32685   2
  -7   0  -5 6.98794 4.72377   1
   7   0  -5 -0.2035 1.29260   2
   7   0  -5 2.87024 4.84131   1
  -7   0   5 1.25067 1.34911   2
   7   0   5 1.94867 4.76837   1
   8   0   5 752.995 24.6404   1
   8   0   5 752.227 17.7172   2
  -8   0  -5 779.946 24.7046   1
   8   0  -5 752.438 25.6979   1
   8   0  -5 742.862 17.7696   2
  -8   0   5 742.407 17.8147   2
   9   0  -5 -5.8111 4.22449   1
   9   0   5 -0.3339 1.28262   2
   9   0   5 -1.8327 4.74348   1
  -9   0   5 1.14182 1.27393   2
  -9   0  -5 -7.4368 4.19415   1
   9   0  -5 1.77572 1.43958   2
 -10   0  -5 158.347 10.8376   1
  10   0   5 171.047 4.80273   2
  10   0  -5 173.558 12.5111   1
  10   0   5 167.370 11.7162   1
  10   0  -5 169.964 4.90913   2
  11   0  -5 5.38656 5.65305   1
 -11   0  -5 -3.9756 4.33235   1
  11   0   5 -0.9289 1.33132   2
  11   0  -5 8.40609 5.76138   1
  11   0   5 1.45944 4.98816   1
  11   0  -5 -0.3316 1.26876   2
  12   0  -5 307.803 16.7362   1
  12   0  -5 338.104 8.64371   2
  12   0   5 358.318 17.4269   1
  12   0   5 347.182 8.58428   2
 -12   0  -5 332.321 15.9811   1
  12   0  -5 323.209 17.5330   1
  13   0  -5 -2.4071 5.78544   1
 -13   0  -5 -1.0573 4.98770   1
  13   0  -5 1.12796 1.58709   2
  13   0   5 -3.9436 5.46924   1
  13   0  -5 1.79701 6.29413   1
  14   0   5 262.775 16.5383   1
  14   0  -5 255.019 7.19717   2
  14   0  -5 283.441 17.7683   1
 -14   0  -5 262.727 14.9465   1
  14   0  -5 267.559 17.1498   1
  15   0  -5 -3.0159 6.82750   1
 -15   0  -5 6.89663 5.63750   1
  15   0  -5 2.66850 1.73847   2
  15   0   5 -6.8735 5.90607   1
  15   0  -5 1.67671 6.94323   1
  16   0  -5 91.5182 12.0177   1
  16   0   5 145.962 14.2568   1
  16   0  -5 122.608 4.49265   2
  16   0  -5 120.172 14.6723   1
  16   0   5 130.774 4.41065   2
 -16   0  -5 110.984 11.1512   1
  17   0  -5 9.97263 7.51634   1
  17   0  -5 3.69511 7.20402   1
 -17   0  -5 6.27263 5.91048   1
  17   0   5 -2.2525 6.62730   1
  17   0   5 0.87347 1.86135   2
  17   0  -5 1.36818 1.80447   2
  18   0  -5 23.2313 9.36649   1
  18   0  -5 40.4864 9.96681   1
  18   0   5 32.2658 8.92839   1
  18   0   5 40.0598 3.02122   2
  19   0  -5 11.1737 8.52497   1
  19   0   5 2.39029 7.32370   1
  19   0   5 -2.1485 1.75103   2
  19   0  -5 -15.276 6.61738   1
  20   0   5 38.2408 9.50991   1
  20   0   5 46.1773 3.35951   2
  20   0  -5 55.6080 11.2720   1
  20   0  -5 30.8379 10.2626   1
  21   0   5 7.06884 7.35941   1
  21   0   5 2.72137 1.92923   2
  21   0  -5 -13.447 7.36752   1
  21   0  -5 -12.205 7.40073   1
  22   0   5 48.9874 10.2923   1
  22   0  -5 48.8493 11.3663   1
  22   0   5 51.1025 3.60203   2
  22   0  -5 60.4776 12.2009   1
  23   0  -5 -1.5345 9.28535   1
  23   0  -5 2.96368 8.42690   1
  23   0   5 -11.115 7.32354   1
  23   0   5 -2.8144 1.82620   2
  24   0   5 25.9277 2.50463   2
  24   0  -5 35.5079 11.3006   1
  24   0   5 15.6670 9.33717   1
  25   0   5 18.1171 9.93574   1
  25   0   5 -0.3602 2.25019   2
  25   0  -5 -7.0675 9.48396   1
  26   0  -5 120.012 17.5145   1
  26   0   5 120.449 15.7647   1
   0   1   5 1.46221 3.37152   1
   0   1  -5 -0.3855 3.18090   1
   0  -1  -5 1.49366 0.99131   2
   0  -1   5 3.67755 3.13110   1
   0  -1   5 0.13920 1.04415   2
   0  -1  -5 -1.2741 3.42139   1
   0   1  -5 2.32340 0.94250   2
   1   1  -5 1196.31 32.3561   1
  -1  -1  -5 1185.40 32.5192   1
  -1   1   5 1195.71 32.5073   1
   1  -1   5 1134.17 31.6708   1
  -1  -1   5 1173.22 32.2761   1
   1  -1  -5 1133.23 32.2253   1
   1   1   5 1162.53 32.3409   1
   2  -1   5 511.681 16.7695   1
  -2  -1  -5 534.730 17.8921   1
  -2   1   5 520.568 12.2825   2
   2  -1   5 464.913 12.1774   2
  -2  -1  -5 525.714 12.3297   2
  -2   1   5 529.403 17.3773   1
   2   1  -5 524.814 17.7357   1
   2   1  -5 520.607 12.3057   2
  -2  -1   5 514.500 17.6968   1
  -2  -1   5 559.171 12.3356   2
   2  -1  -5 514.187 12.2732   2
   2  -1  -5 515.942 17.5869   1
   2   1   5 542.764 12.3393   2
   2   1   5 513.091 17.6944   1
   3   1  -5 37.3049 1.91370   2
  -3   1   5 32.5880 4.64025   1
   3  -1   5 35.6395 4.62573   1
  -3  -1  -5 33.7155 5.21903   1
  -3   1   5 40.2060 1.72463   2
   3   1  -5 37.8768 5.50668   1
   3  -1   5 37.9095 1.70553   2
  -3  -1   5 36.2042 1.93091   2
  -3   1  -5 36.4810 4.68922   1
   3   1   5 24.9522 4.86083   1
   3   1   5 32.1021 1.87477   2
   3  -1  -5 41.9823 1.75159   2
  -3  -1   5 33.2324 5.42889   1
  -4   1   5 661.259 20.9360   1
  -4  -1  -5 652.338 21.7643   1
  -4   1   5 661.856 15.7015   2
   4  -1   5 670.004 15.6433   2
   4   1  -5 647.418 15.7919   2
   4   1  -5 655.034 22.0599   1
   4  -1   5 667.703 20.1281   1
   4  -1  -5 658.614 15.7108   2
   4   1   5 664.596 21.9932   1
  -4  -1   5 665.980 15.8230   2
   4   1   5 703.208 15.8350   2
   4  -1  -5 689.175 21.1591   1
  -4   1  -5 680.941 15.6377   2
  -4  -1   5 710.541 22.4228   1
  -4   1  -5 693.546 20.0802   1
  -5   1   5 268.860 6.84645   2
   5   1  -5 287.471 13.6706   1
   5  -1   5 270.871 6.70652   2
   5   1  -5 275.731 6.96506   2
  -5   1   5 271.183 12.0971   1
  -5  -1  -5 279.276 13.1727   1
   5  -1   5 259.659 11.2394   1
  -5   1  -5 298.693 11.1531   1
  -5  -1   5 264.194 6.96470   2
  -5   1  -5 285.392 6.73200   2
   5  -1  -5 270.919 11.9839   1
   5   1   5 258.839 13.6282   1
   5  -1  -5 281.086 6.80065   2
   5   1   5 273.129 7.03868   2
   6  -1   5 85.2733 2.72367   2
   6   1  -5 81.6805 3.06222   2
  -6  -1  -5 76.4918 8.83354   1
  -6   1   5 87.7862 8.13587   1
  -6   1   5 86.7599 2.93519   2
   6  -1   5 81.5230 7.29838   1
   6   1   5 85.5477 3.07415   2
   6  -1  -5 75.9288 7.67347   1
   6  -1  -5 80.5083 2.85949   2
  -6   1  -5 75.8174 7.21165   1
  -6  -1   5 78.6706 3.12882   2
   6   1   5 71.1674 8.88737   1
   7   1  -5 983.645 23.1346   2
   7  -1   5 984.330 28.5575   1
   7   1  -5 1024.45 31.7490   1
   7  -1   5 988.925 22.8883   2
  -7   1   5 967.782 22.9912   2
  -7   1   5 997.509 29.2366   1
   7  -1  -5 1008.12 22.9966   2
  -7  -1   5 981.432 23.1782   2
  -7   1  -5 976.055 27.6882   1
   7   1   5 1000.67 31.1540   1
   7  -1  -5 975.223 29.2783   1
   8  -1   5 180.201 10.1491   1
   8   1  -5 182.811 5.12185   2
   8  -1   5 172.822 4.73427   2
  -8   1   5 170.885 4.89759   2
   8   1  -5 188.303 12.8879   1
   8   1  -5 183.757 12.5887   1
   8  -1  -5 169.222 11.1362   1
   8   1   5 166.649 13.0027   1
  -8   1  -5 189.393 9.84039   1
   8  -1  -5 184.743 4.88885   2
  -9   1   5 2.97242 1.35286   2
   9   1  -5 3.71041 1.51858   2
   9   1  -5 5.91314 5.47625   1
   9  -1   5 -0.8559 4.07965   1
   9   1  -5 3.76309 5.38516   1
   9  -1   5 1.22355 1.08841   2
  -9  -1  -5 -2.7410 2.96264   1
   9  -1  -5 -1.9521 4.43615   1
   9   1   5 3.82332 5.89057   1
   9  -1  -5 1.66609 1.21777   2
  -9   1  -5 1.23903 3.79202   1
 -10   1   5 39.8312 2.32922   2
  10  -1   5 36.5832 5.77909   1
  10   1  -5 32.5870 7.89710   1
  10   1  -5 39.7485 2.49995   2
  10   1  -5 35.4980 6.93462   1
  10  -1   5 48.6626 2.12189   2
 -10  -1  -5 47.3678 7.23422   1
  10  -1  -5 39.7109 6.60955   1
 -10   1  -5 39.5547 5.27019   1
  10  -1  -5 46.2605 2.37464   2
  10   1   5 29.1002 6.62697   1
  11   1  -5 395.718 10.1275   2
  11  -1   5 403.095 9.70319   2
  11   1  -5 417.164 19.7123   1
  11   1  -5 413.186 19.4326   1
 -11  -1  -5 385.051 18.5613   1
  11  -1   5 400.619 16.8343   1
  11  -1  -5 375.664 16.8222   1
  11  -1  -5 406.627 9.85627   2
  11   1   5 409.264 18.9897   1
 -11   1  -5 385.769 15.0069   1
  12  -1   5 34.4585 6.06542   1
  12   1  -5 22.8958 7.19430   1
  12   1  -5 26.0877 2.20876   2
  12  -1   5 29.4684 2.05900   2
 -12  -1  -5 28.2426 7.02964   1
  12   1  -5 20.6173 7.31002   1
  12   1   5 20.0942 7.00696   1
  12  -1  -5 31.3397 2.19382   2
 -12   1  -5 25.9745 5.03424   1
  12  -1  -5 27.1414 6.35009   1
  13  -1   5 0.74989 4.82102   1
  13   1  -5 7.15209 1.74961   2
  13   1  -5 2.14090 6.95391   1
 -13  -1  -5 1.20978 6.10008   1
  13   1  -5 7.17515 6.54172   1
  13  -1   5 6.98746 1.38957   2
  13  -1  -5 11.1574 6.15306   1
  13  -1  -5 1.54672 5.26843   1
  13   1   5 2.89861 5.68930   1
 -13   1  -5 4.64041 3.97004   1
  13  -1  -5 5.58847 1.45760   2
  14   1  -5 25.3347 8.28210   1
  14   1  -5 32.0706 3.11876   2
  14  -1   5 30.7961 6.91953   1
  14   1  -5 42.2228 8.89852   1
  14  -1   5 30.9534 2.36582   2
 -14  -1  -5 39.9066 8.30979   1
  14  -1  -5 22.4433 7.06881   1
  14  -1  -5 29.8567 7.61334   1
  14  -1  -5 35.0870 2.51223   2
  14   1   5 22.5659 7.57809   1
 -14   1  -5 31.8628 5.57748   1
  15  -1   5 290.405 7.63808   2
  15   1  -5 292.488 20.1678   1
  15   1  -5 295.490 18.9714   1
  15   1  -5 303.085 8.24934   2
 -15  -1  -5 302.920 18.3859   1
  15  -1   5 293.224 16.1582   1
  15  -1  -5 287.724 17.5838   1
  15  -1  -5 316.543 17.5914   1
  15   1   5 282.628 18.0916   1
  15  -1  -5 291.170 7.77641   2
  16   1  -5 15.5753 8.33331   1
  16  -1   5 18.5920 6.65977   1
  16  -1   5 23.4771 2.42942   2
  16   1  -5 21.3866 2.42074   2
  16   1  -5 32.1635 10.0058   1
 -16  -1  -5 9.71882 7.09594   1
  16   1   5 21.2720 8.52229   1
  16  -1  -5 32.5593 8.28563   1
  16  -1  -5 30.7525 8.02167   1
  16  -1  -5 21.8927 2.04864   2
  17   1  -5 73.1151 12.1420   1
  17   1  -5 98.1039 13.1911   1
  17  -1   5 76.9869 10.0433   1
 -17  -1  -5 85.1982 10.8549   1
  17   1  -5 93.6286 3.93390   2
  17  -1   5 95.3142 3.63403   2
  17   1   5 82.5912 12.2010   1
  17  -1  -5 81.5203 11.3322   1
  17  -1  -5 109.327 12.8083   1
  17  -1  -5 94.4653 3.80188   2
  18  -1   5 41.8316 2.70103   2
  18   1  -5 36.8316 10.9843   1
  18   1  -5 45.9502 10.6657   1
  18  -1   5 43.4415 8.62964   1
 -18  -1  -5 38.7601 8.44274   1
  18   1  -5 38.6182 3.91009   2
  18   1   5 24.0315 9.15560   1
  18  -1  -5 46.5412 9.60227   1
  18  -1  -5 29.1410 9.07138   1
  19   1  -5 121.691 15.8714   1
  19  -1   5 116.233 4.06594   2
  19  -1   5 122.425 13.6135   1
  19   1  -5 156.202 17.9193   1
 -19  -1  -5 121.802 13.6454   1
  19   1   5 106.004 14.0214   1
  19  -1  -5 103.307 13.0298   1
  19  -1  -5 117.573 13.8164   1
  20   1  -5 50.9016 11.1521   1
  20   1  -5 36.2029 10.3162   1
  20  -1   5 38.2879 2.78507   2
  20  -1   5 24.0202 7.75958   1
  20  -1  -5 38.5284 9.77045   1
  20   1   5 42.9491 10.8601   1
  20  -1  -5 29.1534 9.36942   1
  21  -1   5 8.95706 7.37006   1
  21   1  -5 11.0650 9.23852   1
  21   1  -5 6.43388 9.14034   1
  21  -1   5 8.83037 1.75762   2
  21   1   5 11.3054 8.82062   1
  21  -1  -5 5.56862 7.71406   1
  21  -1  -5 11.4716 8.50725   1
  22  -1   5 41.7173 2.81240   2
  22   1  -5 51.5264 12.1526   1
  22  -1   5 51.5033 9.44731   1
  22   1  -5 56.6991 12.3984   1
  22  -1  -5 44.2728 11.2583   1
  22   1   5 43.2583 3.89362   2
  22  -1  -5 33.6671 9.52724   1
  22   1   5 39.7572 11.3845   1
  23   1  -5 12.1349 10.1859   1
  23  -1   5 26.3580 2.61511   2
  23  -1   5 14.5011 8.08235   1
  23   1  -5 23.4977 11.9551   1
  23  -1  -5 21.9137 9.40188   1
  23   1   5 29.4703 2.77653   2
  23   1   5 41.2150 10.6832   1
  23  -1  -5 16.2830 9.79016   1
  24  -1   5 16.7657 1.88265   2
  24   1  -5 12.6138 10.7471   1
  24  -1   5 32.9928 9.08443   1
  24  -1  -5 4.17153 9.78036   1
  24   1   5 15.6361 2.59776   2
  24   1   5 17.5265 9.32434   1
  25  -1   5 25.3261 9.55635   1
  25   1  -5 3.24459 11.4386   1
  25   1   5 16.7162 4.01362   2
  25   1   5 3.01528 9.48899   1
  25  -1  -5 8.26978 10.4066   1
  26  -1   5 11.8097 9.63935   1
  26   1  -5 -12.321 11.8225   1
  26  -1  -5 15.6567 10.7630   1
  26   1   5 11.2546 11.0157   1
   0  -2  -5 2.92003 3.74690   1
   0  -2   5 -3.0512 3.12198   1
   0   2   5 -3.0940 3.28552   1
  -1   2   5 13.8812 4.04101   1
   1  -2   5 17.6638 4.02361   1
   1   2  -5 22.3198 4.67076   1
   1  -2   5 21.5552 1.65919   2
  -1   2   5 25.7474 1.82083   2
  -1  -2  -5 12.5347 4.65411   1
   1   2  -5 25.5286 1.71835   2
   1  -2  -5 28.8460 1.68165   2
   1   2   5 21.0336 4.64278   1
   1  -2  -5 32.7218 5.15035   1
  -1  -2   5 17.6775 1.69489   2
   1   2   5 20.9441 1.77891   2
  -2  -2  -5 2182.30 57.1116   1
  -2   2   5 2192.45 56.0740   1
   2  -2   5 2160.47 55.1486   1
   2   2  -5 2197.28 56.8272   1
  -2   2  -5 2221.60 55.1166   1
   2  -2  -5 2278.19 56.4247   1
  -2  -2   5 2153.72 56.7985   1
   2   2   5 2165.48 57.0670   1
  -3  -2  -5 1439.13 39.8018   1
  -3   2   5 1373.14 37.4716   1
   3   2  -5 1417.87 39.4284   1
   3  -2   5 1410.03 36.7546   1
  -3   2  -5 1358.54 36.2450   1
   3   2   5 1386.92 32.1580   2
   3   2   5 1402.46 39.4000   1
   3  -2  -5 1328.80 37.6233   1
  -3  -2   5 1407.04 39.3447   1
  -4   2   5 2327.84 58.0803   1
   4  -2   5 2271.85 57.1888   1
   4   2  -5 2351.70 60.8398   1
  -4  -2  -5 2287.41 60.6444   1
   4   2  -5 2292.19 60.6871   1
   4   2   5 2231.99 60.4678   1
  -4   2  -5 2334.43 56.5581   1
   4  -2  -5 2297.06 58.6818   1
  -5  -2  -5 1255.97 36.5378   1
   5  -2   5 1195.52 32.4270   1
   5   2  -5 1218.86 36.5252   1
   5   2  -5 1184.80 28.0219   2
   5   2  -5 1194.90 36.3514   1
  -5   2   5 1193.95 33.0477   1
  -5  -2   5 1163.83 28.0407   2
   5   2   5 1200.36 36.3501   1
   5  -2  -5 1235.40 34.1951   1
  -5   2  -5 1218.02 31.3171   1
   6  -2   5 178.135 9.08769   1
   6  -2   5 180.231 4.59003   2
   6   2  -5 188.484 13.3088   1
   6   2  -5 176.474 5.23695   2
   6   2  -5 179.617 13.2280   1
  -6  -2  -5 180.390 12.8033   1
  -6   2   5 184.892 4.82472   2
  -6   2   5 184.857 10.0606   1
  -6   2  -5 176.374 4.64038   2
   6  -2  -5 168.929 4.83017   2
   6  -2  -5 170.750 10.2983   1
  -6   2  -5 194.631 8.27893   1
   6   2   5 184.208 12.9293   1
   7   2  -5 1287.12 30.1871   2
   7  -2   5 1290.40 29.7429   2
   7  -2   5 1315.92 34.5432   1
  -7  -2  -5 1270.66 39.3112   1
   7   2  -5 1333.40 39.9907   1
  -7   2   5 1296.61 35.2470   1
   7   2  -5 1304.71 39.9286   1
  -7   2  -5 1254.04 32.7684   1
   7  -2  -5 1293.96 36.1639   1
   7  -2  -5 1316.69 29.8953   2
   7   2   5 1289.11 39.6849   1
  -8   2   5 28.8830 2.11748   2
   8   2  -5 40.9566 2.99075   2
   8  -2   5 30.3797 4.44398   1
   8   2  -5 45.2728 8.16519   1
  -8  -2  -5 25.3450 7.06753   1
   8  -2   5 36.9213 1.70938   2
   8   2  -5 32.5893 7.75359   1
   8  -2  -5 41.4925 1.97428   2
  -8   2  -5 38.0396 4.67169   1
   8   2   5 26.5708 7.25184   1
   8  -2  -5 40.0154 5.85206   1
   9   2  -5 9.63359 1.70992   2
  -9  -2  -5 4.15545 5.54069   1
  -9   2   5 3.72287 1.25515   2
   9   2  -5 7.66982 6.12474   1
   9  -2   5 7.72906 0.94492   2
   9  -2   5 7.99852 3.54201   1
   9   2  -5 10.0692 6.68674   1
  -9   2  -5 5.84022 2.56071   1
   9   2   5 4.55790 5.77817   1
   9  -2  -5 9.03217 4.36622   1
   9  -2  -5 4.35349 1.16486   2
 -10   2   5 59.4820 2.51002   2
  10   2  -5 59.8731 8.96072   1
 -10  -2  -5 46.0191 8.28562   1
  10  -2   5 62.6921 2.14681   2
  10  -2   5 56.9762 6.83540   1
  10   2  -5 58.4080 9.20942   1
  10   2  -5 61.5886 3.05432   2
 -10   2  -5 55.8571 4.36255   1
  10  -2  -5 47.0727 6.49944   1
  10   2   5 62.5200 9.48664   1
  10  -2  -5 61.1481 2.43349   2
  11   2  -5 401.189 20.8330   1
  11   2  -5 407.573 20.4523   1
 -11  -2  -5 325.936 29.8641   1
  11   2  -5 396.038 10.0546   2
 -11   2   5 394.726 9.62149   2
  11  -2   5 378.240 15.0170   1
  11  -2   5 403.930 9.36217   2
  11   2   5 372.567 19.8068   1
  11  -2  -5 396.590 9.57838   2
  11  -2  -5 384.772 16.6091   1
  12   2  -5 29.2473 2.52269   2
  12  -2   5 22.7352 5.19301   1
  12   2  -5 25.8031 8.14696   1
  12  -2   5 26.1629 1.78538   2
  12   2  -5 32.5447 8.31129   1
  12   2   5 17.4901 7.47343   1
  12  -2  -5 29.0022 2.08877   2
  12  -2  -5 19.9316 5.79458   1
  13   2  -5 101.924 4.21997   2
  13   2  -5 97.9224 13.0336   1
  13  -2   5 113.478 3.28106   2
  13  -2   5 110.102 9.76163   1
  13   2  -5 110.751 13.1398   1
  13  -2  -5 106.906 10.3513   1
  13   2   5 113.633 13.6768   1
  13  -2  -5 102.568 3.52570   2
  14   2  -5 81.5790 12.6297   1
  14   2  -5 74.3023 3.82566   2
 -14  -2  -5 98.3216 11.9127   1
  14   2  -5 84.2694 11.6968   1
  14  -2   5 76.3081 2.77693   2
  14  -2   5 77.6973 9.71228   1
  14  -2  -5 84.4459 10.1183   1
  14  -2  -5 76.4551 9.51175   1
  14   2   5 67.2757 11.0548   1
  14  -2  -5 77.7015 3.08734   2
  15   2  -5 82.2260 13.1636   1
  15   2  -5 91.2290 12.5342   1
  15   2  -5 87.4651 4.15491   2
  15  -2   5 91.6429 10.3520   1
  15  -2   5 90.6874 3.07871   2
 -15  -2  -5 78.9243 11.5152   1
  15  -2  -5 86.8210 3.35001   2
  15   2   5 112.466 14.2949   1
  15  -2  -5 93.5218 11.6951   1
  15  -2  -5 105.764 11.4479   1
 -16  -2  -5 123.299 14.9135   1
  16  -2   5 102.121 3.41352   2
  16   2  -5 98.4138 4.77758   2
  16  -2   5 125.191 11.0769   1
  16   2  -5 102.238 14.4575   1
  16   2  -5 99.8570 13.5514   1
  16   2   5 93.2249 12.8264   1
  16  -2  -5 120.909 11.7073   1
  16  -2  -5 113.885 3.82925   2
  16  -2  -5 109.649 12.7292   1
 -17  -2  -5 86.3623 12.2022   1
  17  -2   5 58.0646 8.18763   1
  17  -2   5 68.2256 2.67079   2
  17   2  -5 78.4543 13.1869   1
  17   2  -5 65.9038 12.9564   1
  17   2  -5 62.8159 4.14655   2
  17  -2  -5 63.0250 2.95403   2
  17  -2  -5 71.1739  9.9999   1
  17  -2  -5 65.1826 9.38792   1
  17   2   5 49.6764 11.3665   1
  18   2  -5 35.0442 11.3273   1
 -18  -2  -5 28.8913 8.86181   1
  18  -2   5 25.4208 2.02675   2
  18   2  -5 17.6832 3.00504   2
  18  -2   5 20.7501 6.73551   1
  18   2  -5 23.3251 9.58066   1
  18  -2  -5 18.6754 7.00038   1
  18  -2  -5 11.2955 7.63042   1
  18   2   5 18.7622 8.55859   1
  19  -2   5 37.5180 2.25559   2
  19  -2   5 39.0434 7.66394   1
  19   2  -5 31.2115 11.2824   1
  19   2  -5 27.6645 10.7378   1
 -19  -2  -5 46.7671 10.1951   1
  19   2   5 37.2762 11.0714   1
  19  -2  -5 35.1397 8.61732   1
  19  -2  -5 40.7784 8.85692   1
 -20  -2  -5 15.1932 8.34074   1
  20   2  -5 16.1412 9.55228   1
  20  -2   5 -3.0296 5.76486   1
  20  -2   5 10.6355 1.37783   2
  20   2  -5 15.4780 10.4428   1
  20   2   5 -10.728 8.66303   1
  20  -2  -5 5.42203 7.29732   1
  20  -2  -5 10.7340 6.96455   1
  21   2  -5 0.93434 7.60337   1
  21  -2   5 2.58599 1.23258   2
  21   2  -5 13.3411 10.8123   1
  21  -2   5 0.22947 5.59180   1
  21   2   5 4.57684 9.55841   1
  21  -2  -5 1.86980 7.72051   1
  21  -2  -5 11.0496 7.11650   1
  22   2  -5 7.58091 8.84991   1
  22   2  -5 -5.4625 10.2698   1
  22  -2   5 7.78376 6.94702   1
  22   2   5 10.4044 10.1520   1
  22  -2  -5 22.4080 8.56102   1
  22  -2  -5 17.2451 8.01174   1
  23   2  -5 3.40027 10.6196   1
  23  -2   5 6.40107 6.52334   1
  23   2  -5 -5.2670 10.0055   1
  23  -2  -5 -0.4653 8.11563   1
  23   2   5 24.0134 10.4487   1
  24   2  -5 -4.2563 10.7721   1
  24  -2   5 17.1717 6.95940   1
  24  -2  -5 13.0441 9.19975   1
  24   2   5 20.8893 10.8346   1
  24   2   5 15.7490 2.84290   2
  25   2  -5 -14.359 11.9202   1
  25  -2   5 16.8199 7.72624   1
  25   2   5 -6.7232 9.65850   1
  25  -2  -5 2.78328 9.37446   1
  26  -2   5 -3.2772 8.03178   1
  26  -2  -5 20.4465 11.2053   1
  27  -2   5 11.2353 13.7909   1
   0   3   5 1.13077 4.19098   1
   0  -3   5 0.95774 1.23980   2
   0   3  -5 8.48758 5.21650   1
   0  -3   5 4.04090 4.42503   1
   0   3   5 0.91032 1.33693   2
   0  -3  -5 -1.1132 4.61139   1
   1   3  -5 140.483 4.35931   2
   1  -3   5 136.554 9.82282   1
   1   3  -5 136.395 9.78256   1
  -1   3   5 152.487 9.73287   1
  -1   3   5 147.515 4.28833   2
   1   3  -5 150.400 10.3923   1
   1  -3   5 138.416 4.12243   2
  -1  -3  -5 139.672 10.8593   1
  -1  -3   5 137.826 4.19573   2
  -1   3  -5 169.098 9.43357   1
  -1  -3   5 137.169 10.2244   1
  -1   3  -5 149.385 9.25560   1
   1   3   5 143.141 10.6051   1
   1  -3  -5 144.595 10.0859   1
   1   3   5 147.860 4.32320   2
   2   3  -5 2025.50 53.9481   1
  -2   3   5 1988.00 52.4595   1
   2   3  -5 1996.55 54.0925   1
   2  -3   5 2016.58 51.8658   1
  -2  -3  -5 2052.80 54.8351   1
  -2   3  -5 1995.49 51.3743   1
  -2   3  -5 2001.96 51.1934   1
   2  -3  -5 2015.61 52.8858   1
   2   3   5 1982.58 54.2444   1
   3  -3   5 778.439 23.3706   1
   3   3  -5 744.076 18.3737   2
  -3   3   5 793.312 24.4586   1
  -3  -3  -5 780.841 27.0874   1
   3   3  -5 787.403 26.8254   1
   3   3  -5 751.577 26.2796   1
  -3   3   5 780.394 18.2089   2
   3  -3   5 834.837 18.1194   2
  -3   3  -5 772.195 22.9047   1
   3   3   5 792.101 26.9500   1
   3  -3  -5 759.134 18.2027   2
  -3   3  -5 785.980 22.9419   1
   3  -3  -5 766.806 24.7483   1
  -3   3  -5 763.972 18.0720   2
   4   3  -5 536.100 22.2435   1
  -4   3   5 575.387 13.5523   2
  -4   3   5 586.726 19.4776   1
  -4  -3  -5 591.931 23.0140   1
   4  -3   5 568.193 13.3978   2
   4   3  -5 578.106 22.3844   1
   4   3  -5 564.352 13.8178   2
   4  -3   5 574.556 18.2562   1
  -4   3  -5 561.852 17.4080   1
  -4   3  -5 554.551 17.3789   1
   4  -3  -5 579.567 13.5475   2
   4   3   5 593.403 22.7906   1
   4  -3  -5 585.334 20.1390   1
  -4   3  -5 564.319 13.3981   2
   5   3  -5 255.802 15.8541   1
  -5  -3  -5 269.289 15.7550   1
   5   3  -5 276.691 15.7252   1
   5  -3   5 268.839 11.3189   1
  -5   3   5 269.209 6.94370   2
   5  -3   5 286.371 6.76602   2
  -5   3   5 259.344 11.7274   1
   5   3  -5 286.406 7.40693   2
   5   3   5 291.485 15.9985   1
   5  -3  -5 283.316 12.9292   1
  -5   3  -5 296.751 10.0413   1
  -5   3  -5 278.926 10.1674   1
   5  -3  -5 277.846 6.92583   2
  -5   3  -5 273.452 6.74927   2
  -6  -3  -5 53.7761 8.63268   1
   6   3  -5 41.0265 8.10114   1
   6   3  -5 51.7458 8.40009   1
  -6   3   5 48.9913 2.12659   2
   6  -3   5 43.0072 1.86410   2
  -6   3   5 49.1001 5.51727   1
   6   3  -5 50.1444 2.89483   2
   6  -3   5 44.2299 4.94241   1
  -6   3  -5 44.3660 4.03990   1
  -6   3  -5 48.0211 4.34777   1
   6   3   5 29.7131 7.83743   1
  -6   3  -5 47.7985 1.86540   2
   6  -3  -5 40.8412 5.68492   1
   6  -3  -5 48.4862 2.19981   2
   7  -3   5 35.0922 4.38976   1
  -7   3   5 35.9787 4.94971   1
   7   3  -5 31.3683 7.65093   1
   7  -3   5 40.6730 1.64306   2
   7   3  -5 33.2252 2.72684   2
  -7  -3  -5 40.1698 8.14731   1
   7   3  -5 32.7446 8.09777   1
  -7   3   5 38.6817 2.01437   2
  -7   3  -5 36.6330 1.65195   2
   7  -3  -5 40.2346 1.97717   2
   7  -3  -5 40.0622 5.63746   1
   7   3   5 25.6121 7.45726   1
  -8  -3  -5 293.956 17.2413   1
   8  -3   5 312.596 11.6887   1
   8   3  -5 312.434 18.0009   1
  -8   3   5 326.994 12.2328   1
   8  -3   5 309.737 7.33212   2
   8   3  -5 316.494 17.7830   1
   8   3  -5 299.818 8.17757   2
   8  -3  -5 299.479 13.4419   1
   8   3   5 287.854 17.3440   1
   8  -3  -5 319.225 7.60836   2
   9  -3   5 8.73460 0.78677   2
   9   3  -5 4.19618 1.85307   2
   9   3  -5 3.04384 6.31491   1
  -9  -3  -5 7.36185 6.60576   1
  -9   3   5 4.92605 1.13274   2
   9   3  -5 4.90216 6.36199   1
   9  -3   5 10.9258 3.20420   1
   9  -3  -5 4.51877 3.98695   1
   9  -3  -5 7.54110 1.08971   2
   9   3   5 11.4110 6.93537   1
  10  -3   5 424.011 10.0429   2
 -10   3   5 412.693 10.3381   2
  10   3  -5 479.661 22.9065   1
 -10  -3  -5 416.815 21.3312   1
  10  -3   5 432.905 14.7275   1
  10   3  -5 436.173 11.0357   2
  10   3  -5 424.448 21.9475   1
  10   3   5 407.428 21.5093   1
  10  -3  -5 439.739 10.3732   2
  10  -3  -5 446.654 17.0794   1
  11   3  -5 341.050 21.3205   1
 -11  -3  -5 399.544 21.4406   1
  11  -3   5 437.426 9.67742   2
  11   3  -5 437.056 22.6514   1
  11   3  -5 407.859 10.7358   2
  11  -3   5 420.921 14.5513   1
 -11   3   5 409.995 10.0408   2
  11  -3  -5 416.199 16.7995   1
  11  -3  -5 420.943 10.0263   2
  11   3   5 425.002 22.4537   1
  12   3  -5 359.635 22.0384   1
  12  -3   5 409.592 9.42812   2
 -12  -3  -5 391.184 21.7990   1
  12  -3   5 410.296 14.8848   1
  12   3  -5 398.400 10.7424   2
  12   3  -5 415.060 22.9617   1
  12  -3  -5 413.627 17.0971   1
  12  -3  -5 398.440 9.80603   2
  12   3   5 427.359 23.1892   1
  13   3  -5 37.1972 3.40410   2
  13   3  -5 34.3730 9.71706   1
  13   3  -5 30.7757 10.2711   1
  13  -3   5 32.9760 1.43373   2
 -13  -3  -5 44.7941 9.58021   1
  13  -3   5 24.0840 4.87876   1
  13  -3  -5 32.8938 6.27570   1
  13  -3  -5 34.8636 2.14578   2
  13   3   5 23.7146 9.22591   1
  14   3  -5 89.2689 13.1684   1
  14  -3   5 78.6530 7.99861   1
  14   3  -5 53.1263 12.2762   1
  14   3  -5 70.9677 4.41115   2
 -14  -3  -5 77.7716 11.7032   1
  14  -3   5 67.5111 2.11923   2
  14  -3  -5 76.8571 2.81419   2
  14   3   5 64.0016 12.1547   1
  14  -3  -5 60.4032 7.93404   1
 -15  -3  -5 51.3781 18.6326   1
  15   3  -5 80.1851 13.2324   1
  15  -3   5 67.4501 2.11380   2
  15   3  -5 72.5311 13.0362   1
  15   3  -5 76.8313 4.09491   2
  15  -3   5 76.1174 2.15216   2
  15  -3   5 76.2632 8.32633   1
  15  -3  -5 70.6120 2.82950   2
  15  -3  -5 77.0611 9.83176   1
  15   3   5 58.4709 11.6112   1
  15  -3  -5 78.7556 10.1735   1
  16  -3   5 0.32188 0.69452   2
  16   3  -5 3.64820 2.30504   2
  16   3  -5 2.72287 9.12759   1
  16  -3   5 1.50439 0.69699   2
  16   3  -5 5.54420 8.68833   1
  16  -3   5 0.87750 4.10090   1
  16   3   5 -3.2253 7.60730   1
  16  -3  -5 3.21170 1.32207   2
  16  -3  -5 0.04290 5.23629   1
  16  -3  -5 -10.336 4.69853   1
  17   3  -5 38.5622 3.27625   2
  17  -3   5 41.6906 6.47191   1
  17   3  -5 44.2869 12.7793   1
 -17  -3  -5 64.6901 10.7344   1
  17  -3   5 41.7740 1.47234   2
  17  -3   5 44.0691 1.47651   2
  17   3  -5 47.4547 11.5469   1
  17  -3  -5 43.0789 7.80091   1
  17  -3  -5 41.0827 7.89011   1
  17   3   5 35.3806 10.6108   1
  17  -3  -5 44.1145 2.39612   2
  18   3  -5 3.23771 8.44560   1
 -18  -3  -5 8.62199 8.67612   1
  18  -3   5 10.4356 5.08107   1
  18   3  -5 12.6708 10.4615   1
  18   3   5 11.5500 8.98861   1
  18  -3  -5 17.0739 6.88742   1
  18  -3  -5 3.38821 5.68352   1
 -19  -3  -5 3.85262 7.27548   1
  19   3  -5 12.2983 9.11665   1
  19   3  -5 -3.7482 8.48178   1
  19  -3  -5 -1.7110 4.98889   1
  19  -3  -5 4.41619 6.03078   1
  19   3   5 2.03489 9.50094   1
  20   3  -5 9.41978 9.13052   1
  20  -3   5 2.43271 4.70261   1
 -20  -3  -5 2.59281 8.02769   1
  20   3  -5 20.4090 10.2431   1
  20  -3  -5 10.6474 5.83715   1
  20  -3  -5 7.07452 6.25531   1
  20   3   5 3.70542 8.87305   1
 -21  -3  -5 93.6029 13.7603   1
  21  -3   5 60.0826 7.98603   1
  21   3  -5 81.1878 14.8103   1
  21   3  -5 87.5552 15.9171   1
  21  -3  -5 73.0235 9.66423   1
  21   3   5 56.6007 13.0240   1
  21  -3  -5 101.250 12.2061   1
  22   3  -5 36.2682 13.9247   1
  22   3  -5 53.3882 12.8880   1
  22  -3   5 36.2099 6.72198   1
  22  -3  -5 54.1234 9.52914   1
  22  -3  -5 49.0780 8.86953   1
  22   3   5 37.6090 12.0615   1
  23  -3   5 5.38101 5.80075   1
  23   3  -5 25.7471 11.4954   1
  23   3  -5 10.8982 11.5005   1
  23   3   5 -4.2070 10.2192   1
  23  -3  -5 -2.0351 7.66558   1
  24  -3   5 27.1173 6.63338   1
  24   3  -5 11.6558 11.9351   1
  24   3   5 45.4865 13.2362   1
  25   3  -5 -4.9819 13.1490   1
  25  -3   5 1.63060 5.86842   1
  25   3   5 -8.7151 10.0612   1
  26  -3  -5 47.1711 11.1649   1
  27  -3   5 -18.560 8.61808   1
   0   4  -5 3.58045 5.03408   1
   0  -4  -5 -0.2021 5.85161   1
   0   4   5 0.22986 5.24745   1
   0   4   5 0.42727 1.54516   2
   0   4  -5 5.11150 4.06189   1
  -1  -4  -5 155.035 13.2032   1
   1   4  -5 145.138 11.2872   1
  -1   4   5 148.326 4.40811   2
  -1   4   5 135.276 10.9686   1
  -1   4  -5 150.745 10.2758   1
   1  -4  -5 163.972 12.0917   1
   1   4   5 169.783 12.8211   1
   1   4   5 142.093 4.58613   2
  -1   4  -5 158.426 4.34303   2
  -1   4  -5 131.128 10.3443   1
   2   4  -5 7.18058 5.78002   1
   2   4  -5 15.9349 6.17408   1
  -2   4   5 6.37285 1.37748   2
  -2   4   5 5.62345 4.59648   1
  -2  -4  -5 6.41660 6.11551   1
   2   4  -5 8.42177 1.68397   2
   2  -4  -5 6.62633 4.97499   1
  -2   4  -5 6.74156 1.35487   2
  -2   4  -5 6.46774 4.20248   1
  -2   4  -5 8.53787 4.68964   1
   2   4   5 6.30784 5.81048   1
   3   4  -5 995.331 22.7155   2
  -3   4   5 940.531 22.4435   2
   3   4  -5 960.209 32.1918   1
   3  -4   5 886.447 28.1533   1
  -3  -4  -5 947.859 32.5596   1
   3   4  -5 935.349 31.5787   1
  -3   4   5 981.940 29.2454   1
  -3   4  -5 955.624 27.7888   1
   3   4   5 976.828 32.3140   1
  -3   4  -5 1027.08 22.3861   2
  -3   4  -5 964.922 27.4957   1
   3  -4  -5 977.897 30.1393   1
   4   4  -5 166.680 12.8751   1
   4  -4   5 144.442 9.04356   1
   4   4  -5 173.523 13.4318   1
  -4   4   5 168.954 10.2813   1
   4   4  -5 153.332 4.91074   2
  -4  -4  -5 174.470 13.6041   1
  -4   4   5 157.067 4.45473   2
  -4   4  -5 171.661 8.58223   1
  -4   4  -5 158.672 8.74539   1
   4  -4  -5 164.494 10.6768   1
  -4   4  -5 162.903 4.28938   2
   4   4   5 144.565 12.7768   1
  -5   4   5 414.504 15.7281   1
   5   4  -5 441.352 21.1251   1
   5  -4   5 411.116 15.3386   1
  -5  -4  -5 431.389 20.7415   1
   5   4  -5 440.832 20.7714   1
   5   4  -5 434.548 10.9227   2
  -5   4   5 433.216 10.5003   2
  -5   4  -5 453.319 10.3167   2
  -5   4  -5 452.935 13.7637   1
  -5   4  -5 441.849 13.3462   1
   5  -4  -5 432.564 16.9491   1
   5   4   5 414.024 20.3415   1
  -6   4   5 495.428 16.5266   1
  -6  -4  -5 495.932 22.6902   1
   6   4  -5 474.786 22.1119   1
   6  -4   5 443.710 15.7453   1
   6   4  -5 497.877 22.3581   1
   6   4  -5 478.896 11.9773   2
   6  -4  -5 486.863 17.8587   1
   6   4   5 468.172 22.0460   1
  -6   4  -5 478.986 11.2553   2
   7   4  -5 3.95662 6.58410   1
  -7   4   5 13.2059 3.60856   1
   7  -4   5 6.92322 3.36210   1
  -7   4   5 10.7770 1.24429   2
   7   4  -5 14.4717 2.04831   2
   7   4  -5 7.92608 6.54844   1
  -7  -4  -5 3.62696 6.78926   1
   7  -4  -5 8.90524 4.40041   1
  -7   4  -5 11.7669 0.90534   2
   7   4   5 5.77929 6.72972   1
   8   4  -5 418.999 10.5482   2
   8   4  -5 410.890 21.8505   1
  -8  -4  -5 401.795 21.2561   1
   8  -4   5 403.566 13.6579   1
  -8   4   5 406.776 13.5087   1
   8   4  -5 385.432 21.1098   1
  -8   4   5 381.291 9.78177   2
   8   4   5 420.070 21.5693   1
   8  -4  -5 406.801 16.1238   1
   8  -4  -5 413.290 9.81381   2
  -8   4  -5 422.752 9.49580   2
  -9  -4  -5 557.991 26.2136   1
  -9   4   5 590.011 13.8200   2
   9   4  -5 571.769 14.5623   2
   9   4  -5 598.316 26.6690   1
   9  -4   5 584.815 17.6449   1
   9   4  -5 593.387 26.8874   1
   9  -4  -5 579.476 20.4319   1
   9  -4  -5 585.483 13.8120   2
   9   4   5 622.083 27.2128   1
  10   4  -5 247.174 18.3562   1
  10   4  -5 199.940 17.0643   1
 -10  -4  -5 226.942 17.4581   1
 -10   4   5 211.055 5.49591   2
  10  -4   5 211.745 9.11379   1
  10   4  -5 209.063 6.52575   2
  10  -4  -5 210.459 5.45426   2
  10   4   5 197.602 17.0822   1
  10  -4  -5 211.577 11.5474   1
  11   4  -5 461.399 11.9951   2
  11  -4   5 471.107 14.8331   1
  11   4  -5 478.615 25.3619   1
 -11   4   5 453.829 11.0081   2
 -11  -4  -5 462.453 25.4834   1
  11   4  -5 477.280 25.3061   1
  11   4   5 438.590 24.3391   1
  11  -4  -5 444.212 18.0317   1
  11  -4  -5 466.242 11.0078   2
  12   4  -5 100.769 14.4961   1
  12   4  -5 118.893 15.6596   1
  12   4  -5 129.655 5.08432   2
 -12   4   5 130.845 3.78790   2
 -12  -4  -5 138.473 15.8205   1
  12  -4   5 119.553 7.28604   1
  12   4   5 109.812 14.2030   1
  12  -4  -5 129.380 3.68477   2
  12  -4  -5 140.618 10.5005   1
 -13  -4  -5 134.644 15.7333   1
  13   4  -5 132.639 16.5829   1
  13   4  -5 130.220 5.20748   2
  13   4  -5 118.944 15.3413   1
  13  -4   5 130.427 7.64570   1
  13   4   5 105.732 14.2067   1
  13  -4  -5 129.720 10.5310   1
  13  -4  -5 132.660 3.70356   2
 -14  -4  -5 41.1987 11.3586   1
  14   4  -5 33.6337 10.9288   1
  14   4  -5 26.4041 10.7113   1
  14   4  -5 36.1557 3.69925   2
  14  -4   5 35.9737 4.66387   1
  14  -4  -5 31.6849 1.93879   2
  14   4   5 27.1322 10.7872   1
  14  -4  -5 31.6912 6.23605   1
  15   4  -5 71.3995 13.2074   1
  15   4  -5 49.5407 12.7422   1
  15   4  -5 85.3836 4.86063   2
 -15  -4  -5 85.0070 13.0151   1
  15  -4   5 83.0304 6.86894   1
  15  -4  -5 79.6992 2.64846   2
  15  -4  -5 76.2347 9.58336   1
  15   4   5 70.9148 13.4024   1
 -16  -4  -5 7.97004 8.25214   1
  16   4  -5 -8.9895 8.08529   1
  16   4  -5 3.93720 2.45010   2
  16   4  -5 0.62571 8.06228   1
  16  -4   5 -1.4936 3.14232   1
  16  -4  -5 2.58908 0.98579   2
  16  -4  -5 7.35510 5.47653   1
  16  -4  -5 8.66151 5.23884   1
  16   4   5 7.07188 9.07894   1
  17  -4   5 45.2783 5.30226   1
 -17  -4  -5 50.3716 11.7708   1
  17   4  -5 34.6131 11.5161   1
  17   4  -5 27.1331 11.0681   1
  17   4  -5 38.9934 3.83946   2
  17   4   5 16.9719 10.0786   1
  17  -4  -5 56.9784 8.12142   1
  17  -4  -5 44.9931 2.04384   2
  17  -4  -5 47.0370 7.42729   1
  18  -4   5 7.31953 3.88342   1
  18   4  -5 9.04493 10.4840   1
  18   4  -5 17.5307 10.2769   1
 -18  -4  -5 15.4749 8.49802   1
  18   4   5 15.2138 10.2007   1
  18  -4  -5 6.68068 5.76774   1
  19   4  -5 68.0902 14.3339   1
  19  -4   5 78.7377 7.54928   1
  19   4  -5 55.5737 12.8326   1
  19  -4  -5 64.5097 8.66643   1
  19   4   5 57.6669 13.9806   1
  19  -4  -5 65.1412 8.74386   1
  20   4  -5 9.41890 9.98485   1
 -20  -4  -5 14.2208 7.94512   1
  20   4  -5 -10.929 8.86393   1
  20  -4  -5 11.3091 5.50448   1
  20   4   5 -16.472 8.50509   1
  20  -4  -5 3.73807 5.73238   1
  21  -4   5 10.3857 4.32708   1
  21   4  -5 8.84008 9.86834   1
  21   4  -5 32.4959 12.5449   1
 -21  -4  -5 24.1768 11.0293   1
  21  -4  -5 14.2744 6.31564   1
  21  -4  -5 23.4776 6.84187   1
  21   4   5 20.0525 11.1764   1
 -22  -4  -5 6.34857 10.1418   1
  22  -4   5 6.69825 4.47799   1
  22  -4   5 12.5397 4.38249   1
  22   4  -5 -10.521 11.4408   1
  22   4  -5 8.26056 10.6706   1
  22  -4  -5 8.05048 6.61107   1
  22  -4  -5 1.68232 5.73954   1
  22   4   5 -3.8959 9.92460   1
  23  -4   5 14.0331 4.38340   1
  23   4  -5 12.0974 13.2378   1
  23   4  -5 14.6624 12.8193   1
  23  -4  -5 -3.6395 6.92147   1
  23   4   5 3.40680 11.3838   1
  24   4  -5 -24.569 12.1918   1
  24  -4   5 -0.3624 3.96470   1
  24  -4  -5 -5.9006 6.84136   1
  24   4   5 -27.958 12.7752   1
  25  -4   5 10.3128 4.75069   1
  25  -4  -5 16.9805 7.58088   1
  26  -4  -5 16.0342 7.92473   1
   0   5   5 0.98062 1.48967   2
   0   5  -5 -2.1092 4.63571   1
   0   5   5 0.66617 4.96101   1
   0   5  -5 5.06845 5.63738   1
   0  -5  -5 -1.0913 5.09183   1
  -1   5   5 99.9153 10.1068   1
  -1   5   5 120.288 3.78278   2
  -1  -5  -5 91.6418 11.1082   1
   1   5  -5 125.054 10.9439   1
   1   5   5 106.445 10.7165   1
  -1   5  -5 110.210 10.0695   1
  -1   5  -5 117.906 9.76678   1
   1  -5  -5 115.117 10.6841   1
  -1   5  -5 113.508 3.71992   2
  -2  -5  -5 195.969 13.9306   1
  -2   5   5 161.915 4.92952   2
   2   5  -5 160.158 5.02661   2
   2   5  -5 178.719 13.7673   1
   2   5  -5 144.122 12.7368   1
  -2   5   5 171.158 11.4757   1
  -2   5  -5 172.401 4.76312   2
  -2   5  -5 184.866 10.9595   1
   2   5   5 184.890 13.0411   1
   2  -5  -5 174.548 12.4194   1
  -2   5  -5 169.163 10.2896   1
   3   5  -5 295.542 7.87444   2
   3   5  -5 296.575 17.0744   1
  -3   5   5 299.014 14.0950   1
   3   5  -5 294.012 16.7630   1
  -3  -5  -5 301.300 17.6832   1
  -3   5   5 294.963 7.59622   2
  -3   5  -5 298.107 13.1908   1
   3  -5  -5 278.957 14.9728   1
  -3   5  -5 297.475 7.42819   2
   3   5   5 321.682 17.2456   1
   4   5  -5 60.3436 9.21771   1
   4   5  -5 51.8181 3.06868   2
  -4   5   5 68.6100 7.72447   1
  -4  -5  -5 39.0306 8.56453   1
   4   5  -5 58.5345 9.32165   1
  -4   5   5 62.2497 2.54571   2
  -4   5  -5 62.2205 2.44190   2
   4  -5  -5 64.5673 8.42066   1
  -4   5  -5 46.3012 5.86126   1
   4   5   5 57.6514 8.85114   1
  -4   5  -5 70.3155 7.02991   1
  -5   5   5 208.049 5.75488   2
   5   5  -5 198.325 15.3034   1
  -5  -5  -5 223.102 16.2816   1
   5   5  -5 206.347 15.1093   1
   5   5  -5 216.628 6.31054   2
  -5   5   5 224.760 11.1192   1
  -5   5  -5 219.615 8.82091   1
   5  -5  -5 227.292 12.6213   1
   5   5   5 213.266 15.5105   1
  -5   5  -5 234.953 9.22268   1
  -5   5  -5 220.281 5.52990   2
   6   5  -5 119.835 13.0611   1
   6   5  -5 116.214 4.25915   2
  -6  -5  -5 117.848 13.5180   1
  -6   5   5 105.637 3.41637   2
   6   5  -5 106.806 12.6692   1
  -6   5   5 103.277 7.75320   1
  -6   5  -5 108.688 3.11281   2
   6  -5  -5 99.8426 9.54677   1
   6   5   5 119.440 13.2503   1
  -7   5   5 11.1225 3.42328   1
   7   5  -5 19.5516 7.64587   1
   7   5  -5 5.08627 2.08454   2
   7   5  -5 10.5226 7.53835   1
  -7   5   5 10.7105 1.34946   2
  -7  -5  -5 4.41428 7.06699   1
  -7   5  -5 11.5440 0.98521   2
   7  -5  -5 9.68409 4.46981   1
   7   5   5 6.28250 7.46271   1
  -8   5   5 104.128 6.32495   1
   8   5  -5 92.7644 4.25550   2
  -8   5   5 103.759 3.18785   2
  -8  -5  -5 97.6297 12.8541   1
   8   5  -5 73.6244 11.4052   1
   8   5  -5 101.168 13.0599   1
   8  -5  -5 93.9087 9.11290   1
  -8   5  -5 99.4607 2.62824   2
   8   5   5 87.5805 12.0874   1
   9   5  -5 329.138 9.08951   2
  -9   5   5 323.271 8.03790   2
   9   5  -5 299.946 21.0908   1
  -9  -5  -5 328.666 21.4402   1
   9   5  -5 318.149 20.8680   1
   9  -5  -5 344.520 15.2291   1
   9   5   5 336.338 21.4397   1
 -10   5   5 136.707 3.94494   2
  10   5  -5 139.096 5.33279   2
 -10  -5  -5 135.898 16.2804   1
  10   5  -5 141.137 16.7546   1
  10  -5   5 142.192 7.57585   1
  10   5  -5 124.674 16.1023   1
  10   5   5 145.801 16.4731   1
  10  -5  -5 134.010 9.99922   1
 -11   5   5 526.938 13.1323   2
  11   5  -5 569.641 28.8784   1
  11   5  -5 556.995 14.3399   2
  11  -5   5 550.346 16.2418   1
  11   5  -5 598.665 29.7452   1
 -11  -5  -5 552.567 28.7162   1
  11   5   5 559.092 28.6998   1
  11  -5  -5 582.786 20.6842   1
 -12  -5  -5 29.0881 10.2788   1
  12  -5   5 40.0865 4.52891   1
  12   5  -5 42.2265 12.3912   1
  12   5  -5 22.3408 9.98059   1
  12   5  -5 44.6526 3.90398   2
 -12   5   5 47.3150 2.12526   2
  12  -5  -5 45.9530 6.69510   1
  12   5   5 44.2267 11.4522   1
  13   5  -5 483.853 29.2000   1
  13   5  -5 453.357 27.1117   1
  13   5  -5 483.380 12.6295   2
  13  -5   5 453.080 12.9506   1
 -13  -5  -5 479.467 28.2292   1
  13   5   5 489.428 27.7394   1
  13  -5  -5 470.663 18.5909   1
  14   5  -5 28.1566 3.05968   2
 -14  -5  -5 20.8666 9.93695   1
  14   5  -5 41.8007 12.4858   1
  14   5  -5 20.0572 10.5166   1
  14  -5  -5 30.2469 5.90755   1
  14   5   5 30.5789 11.2643   1
  15   5  -5 37.7019 12.1963   1
 -15  -5  -5 45.6184 11.5402   1
  15   5  -5 67.1122 13.4579   1
  15   5  -5 54.5762 4.20284   2
  15   5   5 53.7706 13.0834   1
  15  -5  -5 47.0816 6.92464   1
 -16  -5  -5 -1.4609 9.05838   1
  16   5  -5 5.80228 2.64037   2
  16   5  -5 -10.340 8.62223   1
  16   5  -5 -4.1537 9.29543   1
  16   5   5 7.80346 9.70475   1
  16  -5  -5 9.83122 4.81370   1
  17   5  -5 18.4778 2.89895   2
  17   5  -5 27.5222 12.4595   1
  17   5  -5 24.4755 11.7160   1
 -17  -5  -5 6.08605 8.40850   1
  17   5   5 46.0318 13.4452   1
  17  -5  -5 19.3349 5.72649   1
  17  -5  -5 24.5330 5.75570   1
  18   5  -5 4.02302 10.3875   1
 -18  -5  -5 0.98469 9.65018   1
  18   5  -5 -0.1262 10.2008   1
  18  -5  -5 -3.3827 4.34884   1
  18   5   5 -11.582 9.36067   1
  18  -5  -5 -2.4064 4.64516   1
  19   5  -5 92.2527 16.4794   1
  19   5  -5 60.9644 14.6374   1
 -19  -5  -5 94.7625 14.5226   1
  19  -5  -5 80.8379 9.28186   1
  19  -5  -5 61.5023 7.73551   1
  19   5   5 63.5518 14.4869   1
  20   5  -5 23.7872 12.1897   1
 -20  -5  -5 22.9823 9.91896   1
  20   5  -5 26.7859 13.0574   1
  20  -5  -5 44.1226 6.69594   1
  20   5   5 7.48872 11.8207   1
  20  -5  -5 31.8558 6.25637   1
 -21  -5  -5 11.0601 9.84221   1
  21   5  -5 26.1867 11.6124   1
  21   5  -5 24.8525 14.2161   1
  21   5   5 14.4345 14.1858   1
  21  -5  -5 28.2035 6.04354   1
  21  -5  -5 25.3268 6.32088   1
  22   5  -5 14.2036 13.5360   1
  22   5  -5 11.4052 11.7116   1
  22  -5  -5 18.0328 6.34565   1
  22   5   5 22.3961 14.4719   1
  23   5  -5 -14.059 18.1536   1
  23   5  -5 10.1897 16.1841   1
  23  -5  -5 20.0662 6.00350   1
  23   5   5 10.4355 12.9389   1
  24   5  -5 20.3959 16.0093   1
  24   5   5 -10.536 13.4017   1
  24  -5  -5 0.56105 5.43217   1
   0   6  -5 6.66087 6.18090   1
   0   6  -5 -1.2853 5.29246   1
   0   6   5 2.12910 5.10187   1
   0   6  -5 2.75768 1.70750   2
   0   6   5 1.69863 1.93393   2
   0  -6  -5 -1.0925 5.86026   1
   1   6  -5 1014.51 33.2055   1
  -1  -6  -5 945.189 34.4022   1
  -1   6   5 931.577 22.5054   2
   1   6  -5 958.577 32.8664   1
  -1   6   5 1008.88 32.4655   1
  -1   6  -5 907.704 30.5529   1
  -1   6  -5 918.745 22.3744   2
   1   6   5 928.776 33.0043   1
   1  -6  -5 963.849 33.7637   1
  -1   6  -5 932.388 31.2182   1
   2   6  -5 82.9417 3.75942   2
  -2   6   5 83.0908 9.78337   1
  -2   6   5 90.4695 3.64248   2
  -2  -6  -5 102.732 12.7223   1
   2   6  -5 93.5872 11.6234   1
  -2   6  -5 91.1062 3.56472   2
   2   6   5 63.9364 9.86490   1
  -2   6  -5 103.905 9.90135   1
   2  -6  -5 95.9190 10.8575   1
  -2   6  -5 88.8432 9.91001   1
  -3   6   5 886.387 21.0157   2
   3   6  -5 862.084 21.2474   2
  -3   6   5 880.785 29.2305   1
   3   6  -5 885.150 32.8411   1
  -3  -6  -5 900.510 34.2110   1
   3   6  -5 851.501 32.4488   1
  -3   6  -5 873.745 20.8677   2
  -3   6  -5 917.245 28.1280   1
   3  -6  -5 896.950 31.2929   1
   3   6   5 901.932 33.0744   1
  -3   6  -5 921.747 27.6549   1
  -4  -6  -5 63.1137 10.7684   1
  -4   6   5 76.0798 3.13745   2
  -4   6   5 85.9077 8.51788   1
   4   6  -5 75.5322 10.8255   1
   4   6  -5 78.8606 3.71120   2
   4   6  -5 81.2535 11.1248   1
  -4   6  -5 85.8819 7.81633   1
   4  -6  -5 62.1517 8.64618   1
  -4   6  -5 75.7470 2.96737   2
   4   6   5 53.7313 9.77695   1
  -4   6  -5 79.1126 7.59291   1
   5   6  -5 52.3390 10.0925   1
   5   6  -5 26.3213 8.46428   1
  -5   6   5 44.4051 2.38124   2
   5   6  -5 40.5642 3.26517   2
  -5  -6  -5 42.3898 9.89947   1
  -5   6   5 35.9758 5.73699   1
  -5   6  -5 36.3427 2.22698   2
  -5   6  -5 52.0493 5.95764   1
  -5   6  -5 44.0925 5.49565   1
   5   6   5 38.3157 9.22592   1
   5  -6  -5 43.4842 7.60247   1
  -6   6   5 13.4297 1.55740   2
   6   6  -5 3.86769 7.70363   1
  -6  -6  -5 13.9339 8.73732   1
   6   6  -5 8.97980 8.08388   1
   6   6  -5 14.7826 2.59885   2
  -6   6   5 19.8213 4.49533   1
   6   6   5 15.0031 8.24167   1
  -6   6  -5 13.5374 1.32230   2
   6  -6  -5 13.6188 6.07140   1
   7   6  -5 16.9416 8.86863   1
  -7   6   5 21.8204 2.26616   2
  -7  -6  -5 4.70594 8.75178   1
   7   6  -5 23.1680 2.66780   2
  -7   6   5 21.1972 4.31380   1
   7   6  -5 20.1681 9.31973   1
  -7   6  -5 22.4943 1.75841   2
   7  -6  -5 32.8495 6.39190   1
   7   6   5 16.1977 8.78441   1
  -8  -6  -5 51.3350 11.5668   1
  -8   6   5 53.9393 2.53961   2
   8   6  -5 37.4742 10.2634   1
   8   6  -5 59.4772 11.7034   1
  -8   6   5 45.5887 4.69184   1
   8   6  -5 50.0545 3.88638   2
   8  -6  -5 37.6205 6.84319   1
   8   6   5 42.5783 10.4435   1
  -8   6  -5 55.8833 1.85764   2
  -9   6   5 30.8495 2.12280   2
   9   6  -5 38.4122 10.8523   1
   9   6  -5 29.0407 3.01579   2
  -9  -6  -5 24.6661 10.1194   1
   9   6  -5 36.8032 11.0167   1
   9  -6  -5 33.3347 6.54360   1
   9   6   5 37.4557 10.5855   1
  10   6  -5 503.089 28.4313   1
 -10   6   5 492.242 11.6382   2
  10   6  -5 477.051 13.1004   2
 -10  -6  -5 518.606 28.2361   1
  10   6  -5 480.840 27.3175   1
  10   6   5 493.181 27.8141   1
  10  -6  -5 472.961 19.2727   1
  11   6  -5 246.817 21.5514   1
 -11   6   5 223.064 5.78520   2
 -11  -6  -5 231.404 20.8298   1
  11   6  -5 214.552 7.45152   2
  11   6  -5 279.160 21.7907   1
  11   6   5 238.149 21.1633   1
  11  -6  -5 240.587 13.2231   1
  12   6  -5 148.386 18.2584   1
 -12  -6  -5 136.967 17.5062   1
  12   6  -5 150.424 18.4051   1
  12   6  -5 131.389 5.74766   2
 -12   6   5 141.154 3.69183   2
  12   6   5 154.199 18.5831   1
  12  -6  -5 130.219 10.6794   1
  13   6  -5 227.579 7.60778   2
  13   6  -5 212.717 20.6128   1
 -13  -6  -5 250.708 21.4796   1
  13   6  -5 266.570 22.0644   1
  13   6   5 202.611 20.9155   1
  13  -6  -5 239.128 12.9377   1
 -14  -6  -5 36.6159 11.7458   1
  14   6  -5 25.7848 11.0010   1
  14   6  -5 33.1892 3.31781   2
  14   6  -5 25.5011 11.0714   1
  14   6   5 32.6072 11.4593   1
  14  -6  -5 32.7439 5.98718   1
  15   6  -5 29.5234 3.26767   2
  15   6  -5 14.2805 10.8120   1
 -15  -6  -5 8.99918 9.71416   1
  15   6  -5 21.8099 11.1261   1
  15  -6  -5 28.5712 5.55462   1
  15   6   5 23.9012 11.8414   1
 -16  -6  -5 -0.4708 8.88281   1
  16   6  -5 2.82417 10.0059   1
  16   6  -5 3.87138 10.4919   1
  16   6   5 5.35340 10.0332   1
  16  -6  -5 16.5377 4.78601   1
  17   6  -5 27.8703 3.34023   2
  17   6  -5 19.4403 11.7478   1
  17   6  -5 37.4745 13.5283   1
 -17  -6  -5 38.2563 12.2103   1
  17   6   5 24.1620 11.7665   1
  17  -6  -5 35.4301 5.64631   1
  17  -6  -5 45.5941 5.77938   1
  18   6  -5 23.4866 13.4278   1
 -18  -6  -5 7.29942 10.8513   1
  18   6  -5 16.0581 12.3409   1
  18  -6  -5 19.3141 4.97774   1
  18  -6  -5 16.6597 4.69053   1
  18   6   5 22.6609 12.5139   1
  19   6  -5 37.2137 13.2188   1
  19   6  -5 33.6266 14.4406   1
 -19  -6  -5 24.2066 11.2595   1
  19  -6  -5 26.5037 5.02680   1
  19   6   5 31.4057 14.4354   1
  19  -6  -5 26.6528 4.92237   1
  20   6  -5 72.0631 16.2515   1
  20   6  -5 77.9964 15.7326   1
 -20  -6  -5 60.5687 13.1099   1
  20  -6  -5 55.2288 7.24867   1
  20  -6  -5 58.5616 7.13208   1
  20   6   5 75.2890 16.8096   1
 -21  -6  -5 29.0559 11.0561   1
  21   6  -5 36.1743 15.1192   1
  21   6  -5 21.2398 11.8634   1
  21   6   5 43.0327 15.8518   1
  21  -6  -5 31.3607 4.73129   1
  21  -6  -5 40.1715 4.85027   1
  22   6  -5 40.6421 15.9511   1
  22   6  -5 52.7085 14.9430   1
 -22  -6  -5 21.2779 13.3665   1
  22  -6  -5 47.4216 5.39062   1
  22   6   5 46.1477 16.0785   1
  23   6  -5 16.4278 16.5520   1
 -23  -6  -5 -4.1534 14.3829   1
  23   6   5 14.8848 14.6732   1
   0   7   5 0.06049 2.14881   2
   0   7  -5 2.47646 1.97754   2
   0  -7  -5 0.27509 8.00564   1
   0   7  -5 -0.1773 5.80551   1
   0   7   5 -6.4911 5.71610   1
   0   7  -5 1.04231 5.86317   1
  -1   7   5 26.1671 7.29772   1
   1   7  -5 29.2190 7.89341   1
  -1   7   5 34.8505 2.91927   2
  -1  -7  -5 35.8502 10.0861   1
   1   7  -5 25.6198 7.95546   1
  -1   7  -5 26.9628 7.22075   1
  -1   7  -5 42.3884 8.10519   1
   1   7   5 19.2451 7.96466   1
   1  -7  -5 29.5827 9.26791   1
  -1   7  -5 43.4054 3.07326   2
  -2   7   5 1038.44 34.5648   1
  -2   7   5 1025.83 24.4586   2
   2   7  -5 958.658 35.7272   1
   2   7  -5 1027.95 37.0989   1
  -2  -7  -5 1025.08 38.6192   1
   2  -7  -5 1060.25 36.7886   1
  -2   7  -5 1019.71 24.3124   2
  -2   7  -5 1046.57 33.0429   1
   2   7   5 1053.95 37.7992   1
  -2  -7   5 1027.77 38.1388   1
  -2   7  -5 1060.95 33.7082   1
  -3  -7  -5 51.8671 10.9001   1
   3   7  -5 63.1672 3.59758   2
  -3   7   5 64.6651 3.27997   2
   3   7  -5 70.9032 11.2198   1
  -3   7   5 52.1602 7.89686   1
  -3   7  -5 55.7288 7.14404   1
   3   7   5 61.2837 10.3904   1
  -3   7  -5 76.5773 9.03917   1
  -3   7  -5 58.7133 3.17643   2
  -3  -7   5 53.3513 10.5066   1
   3  -7  -5 39.8981 8.94703   1
  -4   7   5 32.4643 6.37417   1
  -4  -7  -5 32.5010 10.3341   1
  -4   7   5 28.0065 2.88505   2
   4   7  -5 30.6723 9.12724   1
   4   7  -5 27.1371 2.86178   2
   4   7  -5 28.0736 8.67870   1
   4   7   5 23.0137 9.31345   1
  -4   7  -5 31.8341 2.53556   2
  -4   7  -5 41.4895 5.81574   1
  -4  -7   5 17.6725 9.24575   1
   4  -7  -5 32.5175 7.90184   1
  -4   7  -5 29.9115 5.53632   1
   5   7  -5 246.911 18.7174   1
   5   7  -5 285.585 19.3298   1
  -5   7   5 261.736 13.8171   1
  -5   7   5 256.937 7.03551   2
   5   7  -5 264.188 7.71293   2
  -5  -7  -5 255.016 20.1740   1
  -5  -7   5 255.646 19.9907   1
   5   7   5 257.736 20.2635   1
   5  -7  -5 263.319 16.2273   1
  -5   7  -5 259.105 11.0757   1
  -5   7  -5 264.634 11.2046   1
  -5   7  -5 253.627 6.82769   2
   6   7  -5 315.420 20.8195   1
   6   7  -5 274.165 20.4783   1
   6   7  -5 290.669 8.71839   2
  -6   7   5 271.392 13.2297   1
  -6   7   5 296.268 7.62995   2
  -6  -7  -5 314.343 22.0758   1
   6   7   5 299.945 20.6383   1
   6  -7  -5 307.756 17.4121   1
  -6   7  -5 286.803 7.34619   2
  -6  -7   5 263.012 20.9107   1
  -7   7   5 56.8385 2.71178   2
   7   7  -5 64.1840 11.9363   1
   7   7  -5 53.9454 11.4524   1
   7   7  -5 50.5377 3.91993   2
  -7  -7  -5 42.2609 11.3785   1
  -7   7   5 56.1841 6.27602   1
  -7   7  -5 49.1807 2.30016   2
   7   7   5 52.9226 11.2187   1
   7  -7  -5 44.2420 8.10309   1
  -8  -7  -5 7.27970 10.7587   1
   8   7  -5 10.9523 9.26313   1
  -8   7   5 10.8152 1.54956   2
   8   7  -5 12.9953 9.68734   1
   8   7  -5 9.74698 2.65690   2
  -8   7   5 7.03116 2.22859   1
   8  -7  -5 11.4050 6.35173   1
  -8   7  -5 8.85002 1.05273   2
   8   7   5 12.2250 9.18650   1
   9   7  -5 296.505 22.5708   1
  -9   7   5 301.689 7.67314   2
  -9  -7  -5 293.342 23.2509   1
   9   7  -5 294.701 9.00528   2
   9   7  -5 308.419 24.2033   1
   9   7   5 334.627 23.3951   1
   9  -7  -5 309.103 16.6020   1
  10   7  -5 343.658 24.4695   1
  10   7  -5 334.853 24.3134   1
 -10   7   5 305.034 7.85254   2
 -10  -7  -5 329.110 24.3173   1
  10   7  -5 317.811 9.76528   2
  10   7   5 318.597 23.9855   1
  10  -7  -5 317.303 16.6294   1
  11   7  -5 103.616 15.8065   1
  11   7  -5 150.099 18.7304   1
  11   7  -5 132.780 5.74052   2
 -11  -7  -5 114.231 16.2312   1
 -11   7   5 131.828 3.59535   2
  11  -7  -5 110.786 10.9426   1
  11   7   5 111.279 16.0786   1
 -12   7   5 288.991 6.78299   2
 -12  -7  -5 270.402 23.5154   1
  12   7  -5 291.912 24.0798   1
  12   7  -5 281.295 8.92412   2
  12   7  -5 289.841 23.8278   1
  12  -7  -5 293.564 14.9960   1
  12   7   5 288.676 23.5122   1
  13   7  -5 26.7596 11.7927   1
  13   7  -5 16.8406 3.01353   2
  13   7  -5 4.79552 10.5368   1
 -13  -7  -5 23.0626 10.9577   1
  13  -7  -5 15.1141 5.55500   1
  13   7   5 13.5946 10.8934   1
  14   7  -5 17.4471 11.5599   1
  14   7  -5 8.62201 2.99595   2
 -14  -7  -5 6.38919 10.0369   1
  14   7  -5 17.2819 11.4732   1
  14   7   5 -7.6125 9.71458   1
  14  -7  -5 6.88614 4.77006   1
  15   7  -5 118.275 5.85377   2
  15   7  -5 128.175 19.1157   1
  15   7  -5 131.137 18.0126   1
 -15  -7  -5 170.501 19.9186   1
  15  -7  -5 120.324 9.32176   1
  15   7   5 105.758 17.2696   1
  16   7  -5 70.2837 15.2835   1
 -16  -7  -5 84.6539 14.6434   1
  16   7  -5 93.2395 16.4479   1
  16   7  -5 68.4014 5.02989   2
  16  -7  -5 71.3127 7.55015   1
  16   7   5 94.0083 16.7656   1
 -17  -7  -5 12.4943 10.7416   1
  17   7  -5 -4.8983 3.08098   2
  17   7  -5 -16.923 11.4782   1
  17   7  -5 0.15870 10.7515   1
  17   7   5 2.96656 11.3454   1
  17  -7  -5 4.32478 3.65561   1
  17  -7  -5 0.01465 3.42052   1
  18   7  -5 32.7683 13.8526   1
  18   7  -5 48.4150 14.3455   1
 -18  -7  -5 25.7534 12.3939   1
  18  -7  -5 30.2140 3.99842   1
  18  -7  -5 42.1067 5.37954   1
  18   7   5 42.8920 14.2649   1
  19   7  -5 37.4309 14.8400   1
 -19  -7  -5 24.7300 11.5844   1
  19   7  -5 -0.3123 11.2836   1
  19   7   5 30.2738 14.7669   1
 -20  -7  -5 3.10899 11.4597   1
  20   7  -5 37.0785 14.4193   1
  20   7  -5 31.1854 14.1005   1
  20   7   5 33.6936 14.9700   1
 -21  -7  -5 -15.175 11.1745   1
  21   7  -5 7.03836 12.7574   1
  21   7  -5 11.5996 14.5052   1
  21   7   5 20.8423 14.5278   1
 -22  -7  -5 28.4737 16.2352   1
  22   7  -5 41.5618 16.3815   1
  22   7  -5 64.7050 18.2139   1
  22   7   5 27.5452 17.6986   1
   0   8   5 -2.4072 2.02888   2
   0  -8  -5 0.26792 7.39201   1
   0   8  -5 -0.3991 6.29334   1
   0   8  -5 3.37173 6.25469   1
   0   8  -5 4.62301 2.12527   2
   0   8   5 -2.5636 6.27293   1
   1   8  -5 143.214 14.8109   1
  -1   8   5 152.631 5.41902   2
   1   8  -5 151.835 5.36054   2
  -1   8   5 135.012 13.4457   1
   1   8  -5 131.427 14.6815   1
  -1  -8  -5 157.258 17.7760   1
   1   8   5 122.958 13.4091   1
  -1   8  -5 148.598 13.3337   1
  -1   8  -5 148.807 5.15838   2
  -1   8  -5 152.867 13.1973   1
   1  -8  -5 164.256 16.9760   1
  -2   8   5 392.107 10.4361   2
   2   8  -5 408.125 22.4730   1
  -2  -8  -5 421.911 24.6576   1
   2   8  -5 375.216 22.1480   1
  -2   8   5 379.737 20.0890   1
   2   8   5 392.502 22.0369   1
  -2   8  -5 413.533 19.3497   1
  -2   8  -5 403.016 10.2761   2
  -2   8  -5 379.755 18.7097   1
   2  -8  -5 408.056 23.0354   1
   3   8  -5 67.5472 11.9962   1
  -3  -8  -5 73.8083 12.9399   1
  -3   8   5 61.9370 8.51076   1
   3   8  -5 45.7735 10.5930   1
   3   8  -5 74.9952 4.36925   2
  -3   8   5 70.2500 3.65186   2
   3   8   5 90.7745 12.5995   1
  -3   8  -5 78.1754 10.0218   1
   3  -8  -5 49.5770 10.2848   1
  -3  -8   5 70.0064 12.3879   1
  -3   8  -5 72.8453 9.22109   1
  -3   8  -5 68.6241 3.58062   2
   4   8  -5 63.3795 11.7814   1
   4   8  -5 52.2987 11.3414   1
  -4   8   5 64.0212 3.39856   2
  -4   8   5 59.2252 8.26343   1
   4   8  -5 63.6776 3.96379   2
  -4  -8  -5 63.1582 12.6384   1
  -4  -8   5 47.9662 11.3413   1
  -4   8  -5 68.5994 3.34833   2
  -4   8  -5 59.2872 7.30967   1
   4   8   5 51.2661 11.2255   1
  -4   8  -5 79.3501 8.60694   1
   4  -8  -5 62.5274 10.6042   1
   5   8  -5 29.5328 3.14988   2
  -5   8   5 26.2402 2.21701   2
  -5  -8  -5 13.7336 9.80855   1
   5   8  -5 31.1445 9.20155   1
  -5   8   5 25.8336 5.96529   1
   5   8  -5 26.7091 10.0228   1
  -5   8  -5 25.3190 4.52169   1
  -5   8  -5 32.0748 2.69781   2
   5  -8  -5 23.5100 7.97547   1
  -5  -8   5 39.5372 10.9031   1
  -5   8  -5 22.8279 4.33841   1
   5   8   5 13.6669 9.58532   1
   6   8  -5 15.3690 2.74851   2
  -6   8   5 28.0531 5.39195   1
  -6   8   5 23.1147 2.00542   2
   6   8  -5 28.3407 9.69802   1
   6   8  -5 10.9147 8.68960   1
  -6  -8  -5 29.8059 10.9553   1
  -6   8  -5 22.6425 1.77681   2
   6   8   5 16.9175 9.03413   1
   6  -8  -5 28.5086 8.02436   1
   7   8  -5 25.9108 3.00346   2
  -7  -8  -5 45.3044 11.7766   1
  -7   8   5 27.1845 2.45223   2
  -7   8   5 20.3789 4.12786   1
   7   8  -5 43.0860 10.5748   1
   7   8  -5 19.5138 9.46500   1
   7  -8  -5 28.3885 7.97781   1
  -7   8  -5 24.2168 2.10188   2
   7   8   5 39.8169 10.7530   1
   8   8  -5 60.2554 12.4773   1
   8   8  -5 49.9476 4.28080   2
  -8  -8  -5 40.2014 12.2123   1
   8   8  -5 74.4340 13.4593   1
  -8   8   5 59.4441 2.84764   2
  -8   8  -5 58.0314 2.28510   2
   8  -8  -5 61.7950 9.42014   1
   8   8   5 34.4483 10.9620   1
   9   8  -5 1.87674 2.64837   2
   9   8  -5 -4.5691 8.96187   1
  -9  -8  -5 -7.3935 9.14893   1
  -9   8   5 0.46163 1.34764   2
   9   8  -5 -4.4042 9.45685   1
   9   8   5 8.61992 9.25299   1
   9  -8  -5 2.27103 5.92771   1
  10   8  -5 74.4291 15.0261   1
  10   8  -5 80.3143 14.1120   1
 -10  -8  -5 66.5821 14.4426   1
  10   8  -5 82.9933 4.89824   2
 -10   8   5 73.4255 2.84066   2
  10  -8  -5 83.9976 10.8221   1
  10   8   5 78.9782 14.6353   1
  11   8  -5 36.9772 12.1289   1
  11   8  -5 27.9172 3.40914   2
 -11  -8  -5 20.0427 11.4158   1
 -11   8   5 31.7578 1.80302   2
  11   8   5 22.8921 11.5352   1
  11  -8  -5 35.8604 7.16295   1
  12   8  -5 223.072 8.32625   2
 -12  -8  -5 243.220 23.1068   1
  12   8  -5 272.704 23.7283   1
  12   8  -5 250.317 22.3858   1
  12  -8  -5 230.541 14.0360   1
  12   8   5 212.310 22.5274   1
  13   8  -5 30.8099 14.2767   1
  13   8  -5 57.0871 13.5429   1
  13   8  -5 51.2257 4.69024   2
 -13  -8  -5 30.6961 12.3476   1
  13  -8  -5 48.4287 6.86092   1
  13   8   5 46.9674 13.9872   1
 -14  -8  -5 -1.7511 10.4926   1
  14   8  -5 22.2659 12.0581   1
  14   8  -5 10.3475 10.0453   1
  14   8  -5 2.75405 3.33044   2
  14   8   5 -0.9464 10.4669   1
  14  -8  -5 11.4939 4.88482   1
 -15  -8  -5 4.30843 10.9486   1
  15   8  -5 25.2863 12.6507   1
  15   8  -5 18.4804 3.43768   2
  15   8  -5 16.8396 12.1442   1
  15   8   5 21.4433 12.6770   1
  15  -8  -5 12.4447 4.51231   1
  16   8  -5 34.4164 14.0850   1
 -16  -8  -5 4.56113 11.2718   1
  16   8  -5 23.6059 3.75381   2
  16   8  -5 21.0147 12.5628   1
  16  -8  -5 21.2444 4.23701   1
  16   8   5 12.9090 12.3684   1
  17   8  -5 7.64119 12.7897   1
 -17  -8  -5 -5.6405 10.0574   1
  17   8  -5 -8.3606 12.1327   1
  17   8   5 16.7378 13.4921   1
 -18  -8  -5 13.1588 12.3588   1
  18   8  -5 25.4119 14.1032   1
  18   8  -5 17.7631 13.1159   1
  18   8   5 22.3929 14.4563   1
  19   8  -5 43.9757 16.5844   1
 -19  -8  -5 37.2133 15.3533   1
  19   8  -5 13.9390 13.1253   1
  19   8   5 65.8465 19.9928   1
  20   8  -5 3.23293 12.7234   1
 -20  -8  -5 17.5321 15.8034   1
  20   8  -5 -11.033 13.9862   1
  20   8   5 26.4627 16.6167   1
  21   8  -5 -4.8619 15.6792   1
  21   8  -5 14.6465 16.3866   1
 -21  -8  -5 -1.1359 19.6909   1
  21   8   5 5.33546 17.4789   1
   0   9   5 2.39333 2.27840   2
   0   9   5 8.63602 7.15749   1
   0   9  -5 -4.7802 6.40346   1
   0   9  -5 4.75049 2.34498   2
   0   9  -5 2.02311 7.06802   1
   0  -9  -5 10.1185 8.68941   1
  -1   9   5 125.198 14.2689   1
  -1   9   5 128.296 5.17471   2
   1   9  -5 123.878 5.19534   2
  -1  -9  -5 102.442 14.9990   1
   1   9  -5 119.029 13.8328   1
   1   9  -5 109.010 14.0970   1
   1   9   5 126.558 5.50792   2
  -1   9  -5 137.873 13.8464   1
   1  -9  -5 163.857 16.8724   1
[truncated: 1,377,096 more chars]
