# Supplementary material for: Property-Driven Design of Thermally Robust Organophosphorus Ionic Liquids for High-Temperature Applications
Source: ACS Appl Eng Mater. 2025 May 5;3(5):1468–82. doi: 10.1021/acsaenm.5c00221 (PMC12117501; doi:10.1021/acsaenm.5c00221)
Supplement: Supplementary file 2 [file em5c00221_si_002.zip › IL9_PF6.cif]

 
data_mm_il5_pf6_cu_0m_sq

_publ_section_references
;
Bruker (2023). Apex5 v2023.9-2, SAINT V8.40B, Bruker AXS 
Inc.: Madison (WI), USA, 2023.

H\"ubschle, C. B., Sheldrick, G. M. and Dittrich, B. (2011). J. Appl. Cryst. 
44, 1281--1284.

Krause, L., Herbst-Irmer, R., Sheldrick G.M. & Stalke D. (2015). J. Appl. 
Cryst. 48, 3--10.

Sheldrick, G.M. (2008). Acta Cryst. A64, 112--122.

Sheldrick, G. M. (2019). SHELXL2019. University of G\"ottingen, Germany.

Sheldrick, G. M. (2015a). Crystal structure refinement with SHELXL, Acta Cryst. 
C71, 3--8.

Sheldrick, G. M. (2015b). SHELXT--Integrated space-group and
crystal-structure determination, Acta Cryst. A71 3--8.

Spek, A. L. (2003). J. Appl. Cryst. 36, 7--13.

van der Sluis, P. & Spek, A. L. (1990). Acta Cryst. A46, 194-201.
;

_publ_section_acknowledgements
;
This material is based upon work supported by the National Science Foundation 
through the Major Research Instrumentation Program under Grant No. CHE 1625543.
(Funding for the single crystal X-ray diffractometer).

We thank the College of Science, Purdue University, for support for X-ray 
source and detector upgrades through the 2020 and 2023 Laboratory and 
University Core Facility Research Equipment Program.
;
 
_audit_creation_method            'SHELXL-2019/3'
_shelx_SHELXL_version_number      '2019/3'
_chemical_name_systematic         ?
_chemical_name_common             ?
_chemical_melting_point           ?
_chemical_formula_moiety          
 'C36 H29 N P, F6 P [+ solvent]'
_chemical_formula_sum
 'C36 H29 F6 N P2' 
_chemical_formula_weight          651.54

loop_
 _atom_type_symbol
 _atom_type_description
 _atom_type_scat_dispersion_real
 _atom_type_scat_dispersion_imag
 _atom_type_scat_source
 'C'  'C'   0.0181   0.0091
 'International Tables Vol C Tables 4.2.6.8 and 6.1.1.4'
 'H'  'H'   0.0000   0.0000
 'International Tables Vol C Tables 4.2.6.8 and 6.1.1.4'
 'N'  'N'   0.0311   0.0180
 'International Tables Vol C Tables 4.2.6.8 and 6.1.1.4'
 'F'  'F'   0.0727   0.0534
 'International Tables Vol C Tables 4.2.6.8 and 6.1.1.4'
 'P'  'P'   0.2955   0.4335
 'International Tables Vol C Tables 4.2.6.8 and 6.1.1.4'
 
_space_group_crystal_system       monoclinic
_space_group_IT_number            14
_space_group_name_H-M_alt         'P 21/c'
_space_group_name_Hall            '-P 2ybc'
 
_shelx_space_group_comment
;
The symmetry employed for this shelxl refinement is uniquely defined
by the following loop, which should always be used as a source of
symmetry information in preference to the above space-group names.
They are only intended as comments.
;
 
loop_
 _space_group_symop_operation_xyz
 'x, y, z'
 '-x, y+1/2, -z+1/2'
 '-x, -y, -z'
 'x, -y-1/2, z-1/2'
 
_cell_length_a                    12.1445(18)
_cell_length_b                    7.2917(15)
_cell_length_c                    41.313(8)
_cell_angle_alpha                 90
_cell_angle_beta                  96.366(13)
_cell_angle_gamma                 90
_cell_volume                      3635.9(11)
_cell_formula_units_Z             4
_cell_measurement_temperature     150(2)
_cell_measurement_reflns_used     9976    
_cell_measurement_theta_min       4.3072   
_cell_measurement_theta_max       77.9022
 
_exptl_crystal_description        needle
_exptl_crystal_colour             colourless
_exptl_crystal_density_meas       ?
_exptl_crystal_density_method     ?
_exptl_crystal_density_diffrn     1.190          
_exptl_crystal_F_000              1344
_exptl_transmission_factor_min    ?
_exptl_transmission_factor_max    ?
_exptl_crystal_size_max           0.553
_exptl_crystal_size_mid           0.031
_exptl_crystal_size_min           0.025
_exptl_absorpt_coefficient_mu     1.560
_shelx_estimated_absorpt_T_min    0.479
_shelx_estimated_absorpt_T_max    0.962
_exptl_absorpt_correction_type    multi-scan
_exptl_absorpt_correction_T_min   0.5152
_exptl_absorpt_correction_T_max   0.7543
_exptl_absorpt_process_details
;
 SADABS 2016/2: Krause, L., Herbst-Irmer, R., Sheldrick G.M. & Stalke D.,
 J. Appl. Cryst. 48 (2015) 3-10
;
_exptl_absorpt_special_details    ?
_diffrn_ambient_temperature       150(2)
_diffrn_radiation_wavelength      1.54178
_diffrn_radiation_type            CuK\a
_diffrn_source                    'I-mu-S 3.0 microsource X-ray tube'
_diffrn_source_current            '1.1 mA'
_diffrn_source_voltage            '50 kV'
_diffrn_radiation_monochromator   'HELIOS multilayer Montel optics'
_diffrn_measurement_device        'four circle diffractometer'
_diffrn_measurement_device_type   'Bruker AXS D8 Quest' 
_diffrn_detector_type             'PhotonIII_C14 charge-integrating and photon counting pixel array'
_diffrn_measurement_method        'omega and phi scans'
_diffrn_detector_area_resol_mean  7.4074
_diffrn_reflns_number             27038
_diffrn_reflns_av_unetI/netI      0.1551
_diffrn_reflns_av_R_equivalents   0.1321
_diffrn_reflns_limit_h_min        -15
_diffrn_reflns_limit_h_max        14
_diffrn_reflns_limit_k_min        -8
_diffrn_reflns_limit_k_max        8
_diffrn_reflns_limit_l_min        -52
_diffrn_reflns_limit_l_max        51
_diffrn_reflns_theta_min          3.662
_diffrn_reflns_theta_max          79.710
_diffrn_reflns_theta_full         67.679
_diffrn_measured_fraction_theta_max   0.950
_diffrn_measured_fraction_theta_full  0.997
_diffrn_reflns_Laue_measured_fraction_max    0.950
_diffrn_reflns_Laue_measured_fraction_full   0.997
_diffrn_reflns_point_group_measured_fraction_max   0.950
_diffrn_reflns_point_group_measured_fraction_full  0.997
_reflns_number_total              7516
_reflns_number_gt                 5550
_reflns_threshold_expression      'I > 2\s(I)'
_reflns_Friedel_coverage          0.000
_reflns_Friedel_fraction_max      .
_reflns_Friedel_fraction_full     .
 
_reflns_special_details
;
 Reflections were merged by SHELXL according to the crystal
 class for the calculation of statistics and refinement.
 
 Structure factors included contributions from the .fab file.
 
 _reflns_Friedel_fraction is defined as the number of unique
 Friedel pairs measured divided by the number that would be
 possible theoretically, ignoring centric projections and
 systematic absences.
;
 
_computing_data_collection        'Apex5 v2023.9-2 (Bruker, 2023)' 
_computing_cell_refinement        'SAINT V8.40B (Bruker, 2020)' 
_computing_data_reduction         'SAINT V8.40B (Bruker, 2020)'
_computing_structure_solution     'SHELXT (Sheldrick, 2015b)' 
_computing_structure_refinement   
;  
SHELXL-2019/2 (Sheldrick, 2015a, 2019), 
SHELXLE Rev1613 (H\"ubschle et al., 2011)
; 
_computing_molecular_graphics     ?
_computing_publication_material   ?
_refine_special_details           
;
A phenyl ring was refined as disordered. The two disordered moieties 
were restrained to have similar geometries. Uij components of ADPs for 
disordered atoms closer to each other than 2.0 Angstrom were restrained 
to be similar. Subject to these conditions the occupancy ratio refined 
to 0.66(2) to 0.34(2). 

Four fluorine atoms of a PF6 anion were refined as disordered. The two 
disordered moieties were restrained to have similar geometries (under 
omission of not disordered F atoms and the P atom). Uij components of 
ADPs for disordered atoms closer to each other than 2.0 Angstrom were 
restrained to be similar. Subject to these conditions the occupancy 
ratio refined to 0.810(10) to 0.190(10).  

The structure contains additional 683 Ang3 of solvent accessible 
pores. No substantial electron density peaks were found in the solvent 
accessible pores (less than three electrons per cubic Angstrom) and the 
residual electron density peaks could not be completely modeled (part 
of the disordered electron density matches highly disordered chloroform; 
disorder modelling up to five-fold gave however unsatisfying results). 
The structure factors were instead augmented via reverse Fourier 
transform methods using the SQUEEZE routine (P. van der Sluis & A.L. 
Spek (1990). Acta Cryst. A46, 194-201) as implemented in the program 
Platon. The resultant FAB file containing the structure factor 
contribution from the electron content of the pore space was used in 
together with the original hkl file in the further refinement. (The 
FAB file with details of the Squeeze results is appended to this cif 
file). The Squeeze procedure corrected for 236 electrons within the 
solvent accessible pores.
;
_refine_ls_structure_factor_coef  Fsqd
_refine_ls_matrix_type            full
_refine_ls_weighting_scheme       calc
_refine_ls_weighting_details
'w=1/[\s^2^(Fo^2^)+(0.0588P)^2^+16.7292P] where P=(Fo^2^+2Fc^2^)/3'
_atom_sites_solution_primary      dual 
_atom_sites_solution_secondary    difmap
_atom_sites_solution_hydrogens    geom
_refine_ls_hydrogen_treatment     constr
_refine_ls_extinction_method      none
_refine_ls_extinction_coef        .
_refine_ls_number_reflns          7516
_refine_ls_number_parameters      492
_refine_ls_number_restraints      251
_refine_ls_R_factor_all           0.1386
_refine_ls_R_factor_gt            0.1181
_refine_ls_wR_factor_ref          0.3261
_refine_ls_wR_factor_gt           0.3179
_refine_ls_goodness_of_fit_ref    1.059
_refine_ls_restrained_S_all       1.045
_refine_ls_shift/su_max           0.000
_refine_ls_shift/su_mean          0.000
 
loop_
 _atom_site_label
 _atom_site_type_symbol
 _atom_site_fract_x
 _atom_site_fract_y
 _atom_site_fract_z
 _atom_site_U_iso_or_equiv
 _atom_site_adp_type
 _atom_site_occupancy
 _atom_site_site_symmetry_order  
 _atom_site_calc_flag
 _atom_site_refinement_flags_posn
 _atom_site_refinement_flags_adp
 _atom_site_refinement_flags_occupancy
 _atom_site_disorder_assembly
 _atom_site_disorder_group
P1 P 0.27173(11) 0.2116(2) 0.32035(4) 0.0476(4) Uani 1 1 d . . . . .
P2 P 0.78151(12) 0.4745(2) 0.32693(4) 0.0531(4) Uani 1 1 d . . . . .
F1A F 0.6593(5) 0.4882(10) 0.3097(3) 0.103(3) Uani 0.810(10) 1 d D U P A 1
F2A F 0.7382(9) 0.4814(8) 0.36119(19) 0.101(3) Uani 0.810(10) 1 d D U P A 1
F3A F 0.9050(5) 0.4570(9) 0.3438(2) 0.096(2) Uani 0.810(10) 1 d D U P A 1
F4A F 0.8273(7) 0.4691(10) 0.29260(17) 0.096(2) Uani 0.810(10) 1 d D U P A 1
F1B F 0.718(2) 0.488(4) 0.2917(5) 0.089(8) Uani 0.190(10) 1 d D U P A 2
F2B F 0.6680(18) 0.461(4) 0.3415(8) 0.089(8) Uani 0.190(10) 1 d D U P A 2
F3B F 0.845(3) 0.457(4) 0.3625(6) 0.102(9) Uani 0.190(10) 1 d D U P A 2
F4B F 0.8953(19) 0.478(5) 0.3125(8) 0.107(9) Uani 0.190(10) 1 d D U P A 2
F5 F 0.7907(4) 0.6890(5) 0.32861(13) 0.0828(13) Uani 1 1 d . . . . .
F6 F 0.7732(4) 0.2552(6) 0.32563(12) 0.0819(12) Uani 1 1 d . . . . .
N1 N 0.4832(4) 0.7196(8) 0.42262(13) 0.0635(14) Uani 1 1 d D . . . .
C1A C 0.4367(12) 0.7559(19) 0.4523(3) 0.0634(17) Uani 0.66(2) 1 d D U P B 1
C2A C 0.4956(13) 0.724(3) 0.4821(4) 0.070(4) Uani 0.66(2) 1 d D U P B 1
H2A H 0.568299 0.674115 0.483415 0.083 Uiso 0.66(2) 1 calc R U P B 1
C3A C 0.4475(14) 0.764(3) 0.5108(3) 0.075(4) Uani 0.66(2) 1 d D U P B 1
H3A H 0.488054 0.740111 0.531345 0.090 Uiso 0.66(2) 1 calc R U P B 1
C4A C 0.3457(13) 0.836(2) 0.5096(3) 0.075(3) Uani 0.66(2) 1 d D U P B 1
H4A H 0.314851 0.863931 0.529196 0.090 Uiso 0.66(2) 1 calc R U P B 1
C5A C 0.2859(10) 0.870(3) 0.4798(3) 0.079(3) Uani 0.66(2) 1 d D U P B 1
H5A H 0.213153 0.919212 0.478838 0.095 Uiso 0.66(2) 1 calc R U P B 1
C6A C 0.3316(10) 0.832(2) 0.4511(3) 0.068(3) Uani 0.66(2) 1 d D U P B 1
H6A H 0.290929 0.859218 0.430661 0.082 Uiso 0.66(2) 1 calc R U P B 1
C1B C 0.439(2) 0.738(3) 0.4532(5) 0.0634(17) Uani 0.34(2) 1 d D U P B 2
C2B C 0.5157(19) 0.752(6) 0.4803(7) 0.069(5) Uani 0.34(2) 1 d D U P B 2
H2B H 0.592736 0.743930 0.478209 0.083 Uiso 0.34(2) 1 calc R U P B 2
C3B C 0.479(2) 0.778(7) 0.5110(6) 0.073(5) Uani 0.34(2) 1 d D U P B 2
H3B H 0.531510 0.795826 0.529533 0.087 Uiso 0.34(2) 1 calc R U P B 2
C4B C 0.371(3) 0.778(5) 0.5148(5) 0.081(5) Uani 0.34(2) 1 d D U P B 2
H4B H 0.347239 0.781937 0.535951 0.097 Uiso 0.34(2) 1 calc R U P B 2
C5B C 0.2932(18) 0.772(5) 0.4875(6) 0.079(5) Uani 0.34(2) 1 d D U P B 2
H5B H 0.216781 0.786696 0.489781 0.094 Uiso 0.34(2) 1 calc R U P B 2
C6B C 0.327(2) 0.743(5) 0.4569(5) 0.073(4) Uani 0.34(2) 1 d D U P B 2
H6B H 0.273823 0.727437 0.438476 0.087 Uiso 0.34(2) 1 calc R U P B 2
C7 C 0.4370(5) 0.5965(9) 0.39943(15) 0.0554(14) Uani 1 1 d . . . . .
C8 C 0.4636(5) 0.6006(9) 0.36714(16) 0.0551(14) Uani 1 1 d . . . . .
H8 H 0.516492 0.687262 0.361382 0.066 Uiso 1 1 calc R U . . .
C9 C 0.4155(5) 0.4834(8) 0.34368(16) 0.0537(14) Uani 1 1 d . . . . .
H9 H 0.433847 0.492102 0.321969 0.064 Uiso 1 1 calc R U . . .
C10 C 0.3392(5) 0.3505(8) 0.35170(14) 0.0483(12) Uani 1 1 d . . . . .
C11 C 0.3137(5) 0.3412(9) 0.38375(15) 0.0543(14) Uani 1 1 d . . . . .
H11 H 0.263025 0.251265 0.389671 0.065 Uiso 1 1 calc R U . . .
C12 C 0.3620(5) 0.4624(9) 0.40708(15) 0.0547(14) Uani 1 1 d . . . . .
H12 H 0.343447 0.453920 0.428775 0.066 Uiso 1 1 calc R U . . .
C13 C 0.5690(6) 0.8453(10) 0.41480(16) 0.0639(17) Uani 1 1 d D . . . .
C14 C 0.5411(7) 1.0238(11) 0.4067(2) 0.077(2) Uani 1 1 d . . . . .
H14 H 0.466937 1.065139 0.406769 0.093 Uiso 1 1 calc R U . . .
C15 C 0.6223(9) 1.1415(13) 0.3985(2) 0.087(2) Uani 1 1 d . . . . .
H15 H 0.604688 1.265231 0.392916 0.105 Uiso 1 1 calc R U . . .
C16 C 0.7285(9) 1.0787(13) 0.3986(2) 0.092(3) Uani 1 1 d . . . . .
H16 H 0.784814 1.160230 0.393257 0.110 Uiso 1 1 calc R U . . .
C17 C 0.7547(8) 0.9008(15) 0.4062(3) 0.107(3) Uani 1 1 d . . . . .
H17 H 0.828634 0.858898 0.405860 0.128 Uiso 1 1 calc R U . . .
C18 C 0.6736(8) 0.7811(13) 0.4143(3) 0.093(3) Uani 1 1 d . . . . .
H18 H 0.690844 0.656643 0.419477 0.112 Uiso 1 1 calc R U . . .
C19 C 0.3675(4) 0.0649(8) 0.30266(14) 0.0466(12) Uani 1 1 d . . . . .
C20 C 0.3239(5) -0.0638(9) 0.27997(16) 0.0574(15) Uani 1 1 d . . . . .
H20 H 0.246435 -0.067840 0.273509 0.069 Uiso 1 1 calc R U . . .
C21 C 0.3938(5) -0.1860(9) 0.26684(17) 0.0592(15) Uani 1 1 d . . . . .
H21 H 0.364563 -0.272108 0.250884 0.071 Uiso 1 1 calc R U . . .
C22 C 0.5062(5) -0.1829(10) 0.27693(18) 0.0648(17) Uani 1 1 d . . . . .
H22 H 0.553555 -0.269056 0.268152 0.078 Uiso 1 1 calc R U . . .
C23 C 0.5503(5) -0.0577(10) 0.29936(18) 0.0628(16) Uani 1 1 d . . . . .
H23 H 0.627662 -0.057443 0.306058 0.075 Uiso 1 1 calc R U . . .
C24 C 0.4813(5) 0.0707(8) 0.31255(16) 0.0527(14) Uani 1 1 d . . . . .
H24 H 0.511404 0.159522 0.327859 0.063 Uiso 1 1 calc R U . . .
C25 C 0.2010(4) 0.3612(7) 0.29025(14) 0.0452(12) Uani 1 1 d . . . . .
C26 C 0.2077(4) 0.3445(8) 0.25736(15) 0.0507(13) Uani 1 1 d . . . . .
H26 H 0.249236 0.247567 0.249302 0.061 Uiso 1 1 calc R U . . .
C27 C 0.1528(5) 0.4713(9) 0.23589(16) 0.0548(14) Uani 1 1 d . . . . .
H27 H 0.159030 0.462810 0.213216 0.066 Uiso 1 1 calc R U . . .
C28 C 0.0899(5) 0.6084(9) 0.24747(17) 0.0598(15) Uani 1 1 d . . . . .
H28 H 0.052644 0.694330 0.232831 0.072 Uiso 1 1 calc R U . . .
C29 C 0.0811(5) 0.6208(9) 0.28026(17) 0.0570(15) Uani 1 1 d . . . . .
H29 H 0.036473 0.714047 0.288145 0.068 Uiso 1 1 calc R U . . .
C30 C 0.1367(5) 0.4986(9) 0.30193(16) 0.0559(14) Uani 1 1 d . . . . .
H30 H 0.130992 0.508723 0.324604 0.067 Uiso 1 1 calc R U . . .
C31 C 0.1742(4) 0.0659(7) 0.33799(14) 0.0442(12) Uani 1 1 d . . . . .
C32 C 0.0622(5) 0.1057(9) 0.33598(15) 0.0515(13) Uani 1 1 d . . . . .
H32 H 0.033573 0.212988 0.325040 0.062 Uiso 1 1 calc R U . . .
C33 C -0.0080(5) -0.0140(10) 0.35028(16) 0.0585(15) Uani 1 1 d . . . . .
H33 H -0.085299 0.010099 0.348600 0.070 Uiso 1 1 calc R U . . .
C34 C 0.0342(5) -0.1658(10) 0.36669(16) 0.0601(16) Uani 1 1 d . . . . .
H34 H -0.014213 -0.246683 0.376284 0.072 Uiso 1 1 calc R U . . .
C35 C 0.1465(6) -0.2032(9) 0.36947(16) 0.0592(15) Uani 1 1 d . . . . .
H35 H 0.175210 -0.306349 0.381675 0.071 Uiso 1 1 calc R U . . .
C36 C 0.2167(5) -0.0910(8) 0.35460(16) 0.0539(14) Uani 1 1 d . . . . .
H36 H 0.293277 -0.119462 0.355566 0.065 Uiso 1 1 calc R U . . .
 
loop_
 _atom_site_aniso_label
 _atom_site_aniso_U_11
 _atom_site_aniso_U_22
 _atom_site_aniso_U_33
 _atom_site_aniso_U_23
 _atom_site_aniso_U_13
 _atom_site_aniso_U_12
P1 0.0412(7) 0.0520(8) 0.0503(8) -0.0047(6) 0.0081(5) 0.0031(6)
P2 0.0456(8) 0.0499(9) 0.0661(10) 0.0033(7) 0.0164(6) 0.0044(6)
F1A 0.055(3) 0.095(5) 0.152(7) -0.019(5) -0.014(4) 0.017(3)
F2A 0.148(7) 0.066(4) 0.100(5) -0.007(3) 0.070(5) -0.003(4)
F3A 0.058(3) 0.085(4) 0.138(7) -0.028(4) -0.017(4) 0.014(3)
F4A 0.113(6) 0.102(5) 0.079(4) 0.006(3) 0.042(4) 0.004(4)
F1B 0.110(19) 0.080(14) 0.074(14) 0.023(11) -0.001(13) -0.008(14)
F2B 0.056(12) 0.096(16) 0.12(2) -0.013(16) 0.044(13) -0.006(12)
F3B 0.11(2) 0.092(16) 0.095(17) 0.006(14) -0.014(16) -0.047(16)
F4B 0.076(15) 0.126(19) 0.12(2) -0.006(18) 0.033(16) -0.008(15)
F5 0.086(3) 0.040(2) 0.124(4) 0.004(2) 0.018(3) 0.0020(19)
F6 0.092(3) 0.056(2) 0.099(3) -0.008(2) 0.017(2) 0.002(2)
N1 0.063(3) 0.069(4) 0.059(3) -0.015(3) 0.012(2) -0.010(3)
C1A 0.072(4) 0.061(4) 0.060(3) -0.014(3) 0.015(3) -0.006(3)
C2A 0.077(6) 0.070(7) 0.063(6) -0.013(5) 0.016(5) -0.010(6)
C3A 0.082(8) 0.081(7) 0.061(5) -0.008(5) 0.011(6) -0.001(8)
C4A 0.084(7) 0.080(8) 0.064(6) -0.020(5) 0.022(5) -0.012(6)
C5A 0.075(6) 0.088(8) 0.075(6) -0.012(6) 0.016(5) -0.003(6)
C6A 0.068(5) 0.075(7) 0.063(5) -0.006(5) 0.010(4) -0.013(6)
C1B 0.072(4) 0.061(4) 0.060(3) -0.014(3) 0.015(3) -0.006(3)
C2B 0.078(9) 0.069(9) 0.062(8) -0.008(8) 0.013(8) -0.007(9)
C3B 0.076(10) 0.080(9) 0.063(8) -0.010(7) 0.013(8) -0.018(9)
C4B 0.086(10) 0.086(10) 0.073(8) -0.011(8) 0.013(8) -0.003(9)
C5B 0.077(8) 0.087(10) 0.074(9) -0.013(8) 0.015(7) -0.008(9)
C6B 0.074(8) 0.077(9) 0.068(8) -0.018(8) 0.012(7) -0.007(9)
C7 0.053(3) 0.058(4) 0.055(3) -0.010(3) 0.006(3) -0.004(3)
C8 0.057(3) 0.049(3) 0.059(3) -0.015(3) 0.010(3) -0.005(3)
C9 0.054(3) 0.051(3) 0.057(3) -0.005(3) 0.010(3) -0.001(3)
C10 0.045(3) 0.045(3) 0.055(3) -0.004(2) 0.007(2) 0.007(2)
C11 0.054(3) 0.059(4) 0.050(3) -0.009(3) 0.009(3) -0.007(3)
C12 0.058(3) 0.056(4) 0.051(3) -0.006(3) 0.009(3) -0.006(3)
C13 0.068(4) 0.072(5) 0.054(4) -0.014(3) 0.015(3) -0.011(3)
C14 0.083(5) 0.072(5) 0.073(5) -0.003(4) -0.007(4) 0.003(4)
C15 0.107(7) 0.080(6) 0.074(5) 0.000(4) 0.002(5) -0.024(5)
C16 0.119(8) 0.081(6) 0.083(6) -0.013(4) 0.040(5) -0.031(5)
C17 0.085(6) 0.102(8) 0.144(9) -0.026(6) 0.059(6) -0.020(5)
C18 0.084(5) 0.077(5) 0.125(7) -0.019(5) 0.041(5) -0.001(4)
C19 0.045(3) 0.043(3) 0.054(3) -0.001(2) 0.012(2) 0.000(2)
C20 0.047(3) 0.060(4) 0.068(4) -0.003(3) 0.017(3) 0.000(3)
C21 0.058(3) 0.052(4) 0.070(4) -0.010(3) 0.019(3) 0.002(3)
C22 0.057(3) 0.062(4) 0.080(4) -0.004(3) 0.029(3) 0.006(3)
C23 0.045(3) 0.070(4) 0.076(4) -0.005(3) 0.013(3) 0.008(3)
C24 0.044(3) 0.051(3) 0.064(4) -0.007(3) 0.013(2) -0.001(2)
C25 0.039(3) 0.041(3) 0.056(3) -0.004(2) 0.009(2) -0.004(2)
C26 0.042(3) 0.049(3) 0.062(3) -0.001(3) 0.011(2) 0.000(2)
C27 0.054(3) 0.055(4) 0.055(3) 0.008(3) 0.005(3) -0.004(3)
C28 0.049(3) 0.057(4) 0.071(4) 0.004(3) -0.001(3) 0.000(3)
C29 0.053(3) 0.048(3) 0.068(4) 0.003(3) 0.000(3) 0.002(3)
C30 0.051(3) 0.057(4) 0.060(4) -0.011(3) 0.006(3) 0.002(3)
C31 0.043(3) 0.036(3) 0.055(3) -0.006(2) 0.011(2) 0.003(2)
C32 0.045(3) 0.058(4) 0.053(3) 0.001(3) 0.011(2) 0.008(3)
C33 0.044(3) 0.069(4) 0.064(4) 0.002(3) 0.012(3) -0.001(3)
C34 0.060(4) 0.064(4) 0.058(4) -0.007(3) 0.015(3) -0.008(3)
C35 0.067(4) 0.050(3) 0.061(4) -0.003(3) 0.010(3) 0.000(3)
C36 0.047(3) 0.050(3) 0.066(4) -0.006(3) 0.013(3) 0.007(3)
 
_geom_special_details
;
 All esds (except the esd in the dihedral angle between two l.s. planes)
 are estimated using the full covariance matrix.  The cell esds are taken
 into account individually in the estimation of esds in distances, angles
 and torsion angles; correlations between esds in cell parameters are only
 used when they are defined by crystal symmetry.  An approximate (isotropic)
 treatment of cell esds is used for estimating esds involving l.s. planes.
;
 
loop_
 _geom_bond_atom_site_label_1
 _geom_bond_atom_site_label_2
 _geom_bond_distance
 _geom_bond_site_symmetry_2
 _geom_bond_publ_flag
P1 C10 1.772(6) . ?
P1 C19 1.794(6) . ?
P1 C25 1.799(6) . ?
P1 C31 1.804(6) . ?
P2 F2A 1.564(6) . ?
P2 F4B 1.565(18) . ?
P2 F2B 1.567(16) . ?
P2 F5 1.568(4) . ?
P2 F1B 1.575(18) . ?
P2 F1A 1.577(6) . ?
P2 F4A 1.580(6) . ?
P2 F3A 1.587(5) . ?
P2 F3B 1.588(19) . ?
P2 F6 1.603(5) . ?
N1 C7 1.385(8) . ?
N1 C1B 1.430(13) . ?
N1 C1A 1.431(10) . ?
N1 C13 1.451(8) . ?
C1A C2A 1.374(13) . ?
C1A C6A 1.389(13) . ?
C2A C3A 1.408(14) . ?
C2A H2A 0.9500 . ?
C3A C4A 1.338(17) . ?
C3A H3A 0.9500 . ?
C4A C5A 1.383(17) . ?
C4A H4A 0.9500 . ?
C5A C6A 1.389(14) . ?
C5A H5A 0.9500 . ?
C6A H6A 0.9500 . ?
C1B C2B 1.374(14) . ?
C1B C6B 1.388(14) . ?
C2B C3B 1.408(15) . ?
C2B H2B 0.9500 . ?
C3B C4B 1.338(18) . ?
C3B H3B 0.9500 . ?
C4B C5B 1.385(19) . ?
C4B H4B 0.9500 . ?
C5B C6B 1.390(16) . ?
C5B H5B 0.9500 . ?
C6B H6B 0.9500 . ?
C7 C12 1.396(9) . ?
C7 C8 1.408(9) . ?
C8 C9 1.373(8) . ?
C8 H8 0.9500 . ?
C9 C10 1.406(8) . ?
C9 H9 0.9500 . ?
C10 C11 1.394(8) . ?
C11 C12 1.388(8) . ?
C11 H11 0.9500 . ?
C12 H12 0.9500 . ?
C13 C18 1.356(11) . ?
C13 C14 1.377(11) . ?
C14 C15 1.377(12) . ?
C14 H14 0.9500 . ?
C15 C16 1.369(14) . ?
C15 H15 0.9500 . ?
C16 C17 1.364(14) . ?
C16 H16 0.9500 . ?
C17 C18 1.386(13) . ?
C17 H17 0.9500 . ?
C18 H18 0.9500 . ?
C19 C20 1.389(9) . ?
C19 C24 1.398(8) . ?
C20 C21 1.382(8) . ?
C20 H20 0.9500 . ?
C21 C22 1.383(10) . ?
C21 H21 0.9500 . ?
C22 C23 1.367(10) . ?
C22 H22 0.9500 . ?
C23 C24 1.406(8) . ?
C23 H23 0.9500 . ?
C24 H24 0.9500 . ?
C25 C26 1.376(8) . ?
C25 C30 1.389(8) . ?
C26 C27 1.398(9) . ?
C26 H26 0.9500 . ?
C27 C28 1.376(9) . ?
C27 H27 0.9500 . ?
C28 C29 1.373(10) . ?
C28 H28 0.9500 . ?
C29 C30 1.384(9) . ?
C29 H29 0.9500 . ?
C30 H30 0.9500 . ?
C31 C32 1.384(7) . ?
C31 C36 1.402(8) . ?
C32 C33 1.396(9) . ?
C32 H32 0.9500 . ?
C33 C34 1.368(10) . ?
C33 H33 0.9500 . ?
C34 C35 1.383(9) . ?
C34 H34 0.9500 . ?
C35 C36 1.374(9) . ?
C35 H35 0.9500 . ?
C36 H36 0.9500 . ?
 
loop_
 _geom_angle_atom_site_label_1
 _geom_angle_atom_site_label_2
 _geom_angle_atom_site_label_3
 _geom_angle
 _geom_angle_site_symmetry_1
 _geom_angle_site_symmetry_3
 _geom_angle_publ_flag
C10 P1 C19 111.7(3) . . ?
C10 P1 C25 107.8(3) . . ?
C19 P1 C25 111.2(3) . . ?
C10 P1 C31 108.2(3) . . ?
C19 P1 C31 107.3(3) . . ?
C25 P1 C31 110.6(3) . . ?
F4B P2 F2B 177.3(17) . . ?
F2A P2 F5 87.6(3) . . ?
F4B P2 F5 86.5(13) . . ?
F2B P2 F5 96.2(11) . . ?
F4B P2 F1B 90.5(12) . . ?
F2B P2 F1B 89.8(12) . . ?
F5 P2 F1B 90.2(10) . . ?
F2A P2 F1A 90.7(5) . . ?
F5 P2 F1A 90.9(3) . . ?
F2A P2 F4A 179.0(5) . . ?
F5 P2 F4A 92.0(3) . . ?
F1A P2 F4A 90.2(5) . . ?
F2A P2 F3A 90.1(5) . . ?
F5 P2 F3A 90.1(3) . . ?
F1A P2 F3A 178.7(4) . . ?
F4A P2 F3A 89.0(5) . . ?
F4B P2 F3B 89.5(12) . . ?
F2B P2 F3B 90.1(13) . . ?
F5 P2 F3B 90.9(11) . . ?
F1B P2 F3B 178.8(15) . . ?
F2A P2 F6 92.1(3) . . ?
F4B P2 F6 93.3(13) . . ?
F2B P2 F6 84.0(11) . . ?
F5 P2 F6 179.3(3) . . ?
F1B P2 F6 90.5(10) . . ?
F1A P2 F6 89.7(3) . . ?
F4A P2 F6 88.4(3) . . ?
F3A P2 F6 89.3(3) . . ?
F3B P2 F6 88.4(11) . . ?
C7 N1 C1B 120.7(12) . . ?
C7 N1 C1A 123.0(7) . . ?
C7 N1 C13 120.1(5) . . ?
C1B N1 C13 118.9(11) . . ?
C1A N1 C13 115.8(7) . . ?
C2A C1A C6A 119.1(8) . . ?
C2A C1A N1 121.4(11) . . ?
C6A C1A N1 119.4(11) . . ?
C1A C2A C3A 119.6(11) . . ?
C1A C2A H2A 120.2 . . ?
C3A C2A H2A 120.2 . . ?
C4A C3A C2A 121.3(11) . . ?
C4A C3A H3A 119.3 . . ?
C2A C3A H3A 119.3 . . ?
C3A C4A C5A 119.6(9) . . ?
C3A C4A H4A 120.2 . . ?
C5A C4A H4A 120.2 . . ?
C4A C5A C6A 120.3(11) . . ?
C4A C5A H5A 119.8 . . ?
C6A C5A H5A 119.8 . . ?
C1A C6A C5A 120.0(10) . . ?
C1A C6A H6A 120.0 . . ?
C5A C6A H6A 120.0 . . ?
C2B C1B C6B 119.4(11) . . ?
C2B C1B N1 116.3(19) . . ?
C6B C1B N1 124.3(19) . . ?
C1B C2B C3B 119.4(13) . . ?
C1B C2B H2B 120.3 . . ?
C3B C2B H2B 120.3 . . ?
C4B C3B C2B 121.3(14) . . ?
C4B C3B H3B 119.4 . . ?
C2B C3B H3B 119.4 . . ?
C3B C4B C5B 119.5(13) . . ?
C3B C4B H4B 120.2 . . ?
C5B C4B H4B 120.2 . . ?
C4B C5B C6B 120.1(14) . . ?
C4B C5B H5B 119.9 . . ?
C6B C5B H5B 119.9 . . ?
C1B C6B C5B 119.8(13) . . ?
C1B C6B H6B 120.1 . . ?
C5B C6B H6B 120.1 . . ?
N1 C7 C12 121.4(6) . . ?
N1 C7 C8 121.6(6) . . ?
C12 C7 C8 117.0(5) . . ?
C9 C8 C7 122.1(6) . . ?
C9 C8 H8 119.0 . . ?
C7 C8 H8 119.0 . . ?
C8 C9 C10 120.2(6) . . ?
C8 C9 H9 119.9 . . ?
C10 C9 H9 119.9 . . ?
C11 C10 C9 118.6(5) . . ?
C11 C10 P1 122.2(5) . . ?
C9 C10 P1 119.0(5) . . ?
C12 C11 C10 120.5(6) . . ?
C12 C11 H11 119.8 . . ?
C10 C11 H11 119.8 . . ?
C11 C12 C7 121.6(6) . . ?
C11 C12 H12 119.2 . . ?
C7 C12 H12 119.2 . . ?
C18 C13 C14 121.9(8) . . ?
C18 C13 N1 118.8(7) . . ?
C14 C13 N1 119.2(7) . . ?
C13 C14 C15 119.0(8) . . ?
C13 C14 H14 120.5 . . ?
C15 C14 H14 120.5 . . ?
C16 C15 C14 119.4(9) . . ?
C16 C15 H15 120.3 . . ?
C14 C15 H15 120.3 . . ?
C17 C16 C15 120.9(9) . . ?
C17 C16 H16 119.5 . . ?
C15 C16 H16 119.5 . . ?
C16 C17 C18 120.1(10) . . ?
C16 C17 H17 120.0 . . ?
C18 C17 H17 120.0 . . ?
C13 C18 C17 118.6(9) . . ?
C13 C18 H18 120.7 . . ?
C17 C18 H18 120.7 . . ?
C20 C19 C24 120.5(5) . . ?
C20 C19 P1 117.6(4) . . ?
C24 C19 P1 121.8(4) . . ?
C21 C20 C19 119.8(6) . . ?
C21 C20 H20 120.1 . . ?
C19 C20 H20 120.1 . . ?
C20 C21 C22 120.0(6) . . ?
C20 C21 H21 120.0 . . ?
C22 C21 H21 120.0 . . ?
C23 C22 C21 120.9(6) . . ?
C23 C22 H22 119.5 . . ?
C21 C22 H22 119.5 . . ?
C22 C23 C24 120.2(6) . . ?
C22 C23 H23 119.9 . . ?
C24 C23 H23 119.9 . . ?
C19 C24 C23 118.6(6) . . ?
C19 C24 H24 120.7 . . ?
C23 C24 H24 120.7 . . ?
C26 C25 C30 120.3(6) . . ?
C26 C25 P1 123.6(4) . . ?
C30 C25 P1 116.2(5) . . ?
C25 C26 C27 119.5(5) . . ?
C25 C26 H26 120.3 . . ?
C27 C26 H26 120.3 . . ?
C28 C27 C26 120.2(6) . . ?
C28 C27 H27 119.9 . . ?
C26 C27 H27 119.9 . . ?
C29 C28 C27 119.8(6) . . ?
C29 C28 H28 120.1 . . ?
C27 C28 H28 120.1 . . ?
C28 C29 C30 120.7(6) . . ?
C28 C29 H29 119.7 . . ?
C30 C29 H29 119.7 . . ?
C29 C30 C25 119.5(6) . . ?
C29 C30 H30 120.3 . . ?
C25 C30 H30 120.3 . . ?
C32 C31 C36 120.4(5) . . ?
C32 C31 P1 122.5(4) . . ?
C36 C31 P1 117.1(4) . . ?
C31 C32 C33 119.1(6) . . ?
C31 C32 H32 120.5 . . ?
C33 C32 H32 120.5 . . ?
C34 C33 C32 120.2(6) . . ?
C34 C33 H33 119.9 . . ?
C32 C33 H33 119.9 . . ?
C33 C34 C35 120.8(6) . . ?
C33 C34 H34 119.6 . . ?
C35 C34 H34 119.6 . . ?
C36 C35 C34 120.0(6) . . ?
C36 C35 H35 120.0 . . ?
C34 C35 H35 120.0 . . ?
C35 C36 C31 119.5(5) . . ?
C35 C36 H36 120.3 . . ?
C31 C36 H36 120.3 . . ?
 
loop_
 _geom_torsion_atom_site_label_1
 _geom_torsion_atom_site_label_2
 _geom_torsion_atom_site_label_3
 _geom_torsion_atom_site_label_4
 _geom_torsion
 _geom_torsion_site_symmetry_1
 _geom_torsion_site_symmetry_2
 _geom_torsion_site_symmetry_3
 _geom_torsion_site_symmetry_4
 _geom_torsion_publ_flag
C7 N1 C1A C2A 119.8(12) . . . . ?
C13 N1 C1A C2A -72.2(14) . . . . ?
C7 N1 C1A C6A -63.0(15) . . . . ?
C13 N1 C1A C6A 105.1(13) . . . . ?
C6A C1A C2A C3A 2(2) . . . . ?
N1 C1A C2A C3A 178.9(15) . . . . ?
C1A C2A C3A C4A -1(3) . . . . ?
C2A C3A C4A C5A 1(3) . . . . ?
C3A C4A C5A C6A -1(3) . . . . ?
C2A C1A C6A C5A -2.0(19) . . . . ?
N1 C1A C6A C5A -179.4(12) . . . . ?
C4A C5A C6A C1A 2(2) . . . . ?
C7 N1 C1B C2B 138(2) . . . . ?
C13 N1 C1B C2B -49(2) . . . . ?
C7 N1 C1B C6B -43(2) . . . . ?
C13 N1 C1B C6B 131(2) . . . . ?
C6B C1B C2B C3B -2(4) . . . . ?
N1 C1B C2B C3B 177(3) . . . . ?
C1B C2B C3B C4B 4(6) . . . . ?
C2B C3B C4B C5B -7(7) . . . . ?
C3B C4B C5B C6B 8(6) . . . . ?
C2B C1B C6B C5B 3(3) . . . . ?
N1 C1B C6B C5B -176(3) . . . . ?
C4B C5B C6B C1B -6(4) . . . . ?
C1B N1 C7 C12 -12.6(15) . . . . ?
C1A N1 C7 C12 -18.6(12) . . . . ?
C13 N1 C7 C12 173.9(6) . . . . ?
C1B N1 C7 C8 167.4(13) . . . . ?
C1A N1 C7 C8 161.5(9) . . . . ?
C13 N1 C7 C8 -6.0(10) . . . . ?
N1 C7 C8 C9 -177.7(6) . . . . ?
C12 C7 C8 C9 2.3(10) . . . . ?
C7 C8 C9 C10 -1.7(10) . . . . ?
C8 C9 C10 C11 0.1(9) . . . . ?
C8 C9 C10 P1 175.8(5) . . . . ?
C19 P1 C10 C11 -119.1(5) . . . . ?
C25 P1 C10 C11 118.5(5) . . . . ?
C31 P1 C10 C11 -1.2(6) . . . . ?
C19 P1 C10 C9 65.4(5) . . . . ?
C25 P1 C10 C9 -57.1(5) . . . . ?
C31 P1 C10 C9 -176.7(4) . . . . ?
C9 C10 C11 C12 0.8(9) . . . . ?
P1 C10 C11 C12 -174.8(5) . . . . ?
C10 C11 C12 C7 -0.1(10) . . . . ?
N1 C7 C12 C11 178.6(6) . . . . ?
C8 C7 C12 C11 -1.4(10) . . . . ?
C7 N1 C13 C18 -77.2(9) . . . . ?
C1B N1 C13 C18 109.2(14) . . . . ?
C1A N1 C13 C18 114.4(10) . . . . ?
C7 N1 C13 C14 99.9(8) . . . . ?
C1B N1 C13 C14 -73.6(14) . . . . ?
C1A N1 C13 C14 -68.4(11) . . . . ?
C18 C13 C14 C15 -1.3(12) . . . . ?
N1 C13 C14 C15 -178.4(7) . . . . ?
C13 C14 C15 C16 0.1(12) . . . . ?
C14 C15 C16 C17 0.9(14) . . . . ?
C15 C16 C17 C18 -0.7(16) . . . . ?
C14 C13 C18 C17 1.5(14) . . . . ?
N1 C13 C18 C17 178.6(8) . . . . ?
C16 C17 C18 C13 -0.5(16) . . . . ?
C10 P1 C19 C20 173.8(5) . . . . ?
C25 P1 C19 C20 -65.7(5) . . . . ?
C31 P1 C19 C20 55.4(5) . . . . ?
C10 P1 C19 C24 -2.3(6) . . . . ?
C25 P1 C19 C24 118.2(5) . . . . ?
C31 P1 C19 C24 -120.8(5) . . . . ?
C24 C19 C20 C21 -0.6(9) . . . . ?
P1 C19 C20 C21 -176.8(5) . . . . ?
C19 C20 C21 C22 1.7(10) . . . . ?
C20 C21 C22 C23 -1.4(11) . . . . ?
C21 C22 C23 C24 -0.1(11) . . . . ?
C20 C19 C24 C23 -0.8(9) . . . . ?
P1 C19 C24 C23 175.3(5) . . . . ?
C22 C23 C24 C19 1.1(10) . . . . ?
C10 P1 C25 C26 132.0(5) . . . . ?
C19 P1 C25 C26 9.2(6) . . . . ?
C31 P1 C25 C26 -109.9(5) . . . . ?
C10 P1 C25 C30 -48.3(5) . . . . ?
C19 P1 C25 C30 -171.1(4) . . . . ?
C31 P1 C25 C30 69.8(5) . . . . ?
C30 C25 C26 C27 2.5(8) . . . . ?
P1 C25 C26 C27 -177.8(4) . . . . ?
C25 C26 C27 C28 -2.0(9) . . . . ?
C26 C27 C28 C29 0.1(9) . . . . ?
C27 C28 C29 C30 1.2(10) . . . . ?
C28 C29 C30 C25 -0.7(9) . . . . ?
C26 C25 C30 C29 -1.2(9) . . . . ?
P1 C25 C30 C29 179.1(5) . . . . ?
C10 P1 C31 C32 99.2(5) . . . . ?
C19 P1 C31 C32 -140.1(5) . . . . ?
C25 P1 C31 C32 -18.7(6) . . . . ?
C10 P1 C31 C36 -79.8(5) . . . . ?
C19 P1 C31 C36 40.9(5) . . . . ?
C25 P1 C31 C36 162.3(4) . . . . ?
C36 C31 C32 C33 -1.0(9) . . . . ?
P1 C31 C32 C33 -180.0(5) . . . . ?
C31 C32 C33 C34 1.6(10) . . . . ?
C32 C33 C34 C35 0.2(10) . . . . ?
C33 C34 C35 C36 -2.5(10) . . . . ?
C34 C35 C36 C31 3.1(9) . . . . ?
C32 C31 C36 C35 -1.3(9) . . . . ?
P1 C31 C36 C35 177.7(5) . . . . ?
 
_refine_diff_density_max    0.460
_refine_diff_density_min   -0.702
_refine_diff_density_rms    0.083

_shelx_res_file
;
TITL MM_IL5_PF6_Cu_0m_a.res in P2(1)/c
    mm_il5_pf6_cu_0m_sq.res
    created by SHELXL-2019/3 at 12:57:48 on 13-Sep-2024
REM Old TITL MM_IL5_PF6_Cu_0m in P2(1)/c
REM SHELXT solution in P2(1)/c
REM R1 0.250,  Rweak 0.047,  Alpha 0.162,  Orientation as input
REM Formula found by SHELXT:  C32 N8 F6 P2
CELL  1.54178  12.1445   7.2917  41.3132   90.000   96.366   90.000
ZERR    4.000   0.0018   0.0015   0.0077    0.000    0.013    0.000
LATT  1
SYMM -X, 1/2+Y, 1/2-Z
SFAC C H N F P
UNIT 144 116 4 24 8
LIST 4 ! automatically inserted. Change 6 to 4 for CHECKCIF!!
TEMP -123.150
SIZE 0.025 0.031 0.553
L.S. 15 0   66
BOND $H
ACTA
CONF
FMAP 2
PLAN 20
SADI N1 C13 N1 C1A N1 C1B
SIMU 0.02 F1A > F4B
SIMU 0.02 C1A > C6B
EADP C1A C1B
CHIV 0 C1A
CHIV 0 C1B

ABIN
WGHT    0.058800   16.729202
FVAR       0.26978   0.80964   0.66140
P1    5    0.271725    0.211625    0.320350    11.00000    0.04120    0.05203 =
         0.05033   -0.00469    0.00806    0.00312
P2    5    0.781512    0.474542    0.326933    11.00000    0.04556    0.04986 =
         0.06612    0.00329    0.01638    0.00439
PART 1 21
F1A   4    0.659297    0.488216    0.309697    21.00000    0.05523    0.09511 =
         0.15230   -0.01872   -0.01380    0.01697
F2A   4    0.738248    0.481442    0.361186    21.00000    0.14776    0.06601 =
         0.10038   -0.00747    0.06958   -0.00322
F3A   4    0.905023    0.456992    0.343797    21.00000    0.05762    0.08476 =
         0.13823   -0.02762   -0.01663    0.01423
F4A   4    0.827288    0.469111    0.292604    21.00000    0.11338    0.10225 =
         0.07934    0.00567    0.04153    0.00357
PART 2 -21
SAME 0.01 F1A > F4A
F1B   4    0.718026    0.487902    0.291652   -21.00000    0.10986    0.07969 =
         0.07369    0.02280   -0.00144   -0.00840
F2B   4    0.667964    0.461002    0.341452   -21.00000    0.05585    0.09554 =
         0.12421   -0.01320    0.04377   -0.00643
F3B   4    0.845396    0.456624    0.362460   -21.00000    0.11395    0.09247 =
         0.09523    0.00604   -0.01392   -0.04706
F4B   4    0.895339    0.478022    0.312516   -21.00000    0.07587    0.12591 =
         0.12444   -0.00584    0.03342   -0.00827
PART 0
F5    4    0.790689    0.688969    0.328609    11.00000    0.08554    0.04010 =
         0.12405    0.00398    0.01769    0.00199
F6    4    0.773227    0.255160    0.325629    11.00000    0.09248    0.05578 =
         0.09876   -0.00777    0.01677    0.00183
N1    3    0.483166    0.719590    0.422620    11.00000    0.06300    0.06928 =
         0.05938   -0.01460    0.01234   -0.01028
PART 1 31
C1A   1    0.436695    0.755856    0.452330    31.00000    0.07160    0.06051 =
         0.05981   -0.01413    0.01523   -0.00596
C2A   1    0.495578    0.723575    0.482138    31.00000    0.07736    0.06973 =
         0.06347   -0.01339    0.01599   -0.00964
AFIX  43
H2A   2    0.568299    0.674115    0.483415    31.00000   -1.20000
AFIX   0
C3A   1    0.447476    0.764253    0.510785    31.00000    0.08223    0.08112 =
         0.06139   -0.00798    0.01073   -0.00055
AFIX  43
H3A   2    0.488054    0.740111    0.531345    31.00000   -1.20000
AFIX   0
C4A   1    0.345748    0.836236    0.509626    31.00000    0.08366    0.07950 =
         0.06421   -0.02044    0.02165   -0.01180
AFIX  43
H4A   2    0.314851    0.863931    0.529196    31.00000   -1.20000
AFIX   0
C5A   1    0.285878    0.870056    0.479762    31.00000    0.07486    0.08838 =
         0.07531   -0.01246    0.01599   -0.00259
AFIX  43
H5A   2    0.213153    0.919212    0.478838    31.00000   -1.20000
AFIX   0
C6A   1    0.331580    0.832489    0.451104    31.00000    0.06839    0.07489 =
         0.06264   -0.00560    0.01022   -0.01268
AFIX  43
H6A   2    0.290929    0.859218    0.430661    31.00000   -1.20000
AFIX   0
PART 2 -31
SAME 0.01 C1A > C6A
C1B   1    0.439454    0.737948    0.453210   -31.00000    0.07160    0.06051 =
         0.05981   -0.01413    0.01523   -0.00596
C2B   1    0.515738    0.751825    0.480260   -31.00000    0.07810    0.06947 =
         0.06176   -0.00773    0.01282   -0.00737
AFIX  43
H2B   2    0.592736    0.743930    0.478209   -31.00000   -1.20000
AFIX   0
C3B   1    0.478740    0.777855    0.511049   -31.00000    0.07564    0.07975 =
         0.06336   -0.01017    0.01270   -0.01846
AFIX  43
H3B   2    0.531510    0.795826    0.529533   -31.00000   -1.20000
AFIX   0
C4B   1    0.370680    0.777768    0.514776   -31.00000    0.08609    0.08562 =
         0.07266   -0.01100    0.01264   -0.00298
AFIX  43
H4B   2    0.347239    0.781937    0.535951   -31.00000   -1.20000
AFIX   0
C5B   1    0.293246    0.771552    0.487521   -31.00000    0.07665    0.08686 =
         0.07359   -0.01350    0.01507   -0.00756
AFIX  43
H5B   2    0.216781    0.786696    0.489781   -31.00000   -1.20000
AFIX   0
C6B   1    0.327252    0.743192    0.456872   -31.00000    0.07385    0.07686 =
         0.06842   -0.01795    0.01182   -0.00677
AFIX  43
H6B   2    0.273823    0.727437    0.438476   -31.00000   -1.20000
AFIX   0
PART 0
C7    1    0.436995    0.596454    0.399434    11.00000    0.05306    0.05808 =
         0.05511   -0.00979    0.00613   -0.00409
C8    1    0.463587    0.600598    0.367135    11.00000    0.05740    0.04945 =
         0.05927   -0.01473    0.00978   -0.00487
AFIX  43
H8    2    0.516492    0.687262    0.361382    11.00000   -1.20000
AFIX   0
C9    1    0.415497    0.483367    0.343679    11.00000    0.05393    0.05075 =
         0.05746   -0.00464    0.01049   -0.00123
AFIX  43
H9    2    0.433847    0.492102    0.321969    11.00000   -1.20000
AFIX   0
C10   1    0.339186    0.350465    0.351701    11.00000    0.04501    0.04519 =
         0.05512   -0.00361    0.00738    0.00688
C11   1    0.313738    0.341191    0.383751    11.00000    0.05432    0.05928 =
         0.05023   -0.00877    0.00950   -0.00662
AFIX  43
H11   2    0.263025    0.251265    0.389671    11.00000   -1.20000
AFIX   0
C12   1    0.361961    0.462404    0.407079    11.00000    0.05761    0.05635 =
         0.05064   -0.00636    0.00880   -0.00647
AFIX  43
H12   2    0.343447    0.453920    0.428775    11.00000   -1.20000
AFIX   0
C13   1    0.568956    0.845292    0.414804    11.00000    0.06756    0.07239 =
         0.05358   -0.01412    0.01484   -0.01093
C14   1    0.541092    1.023769    0.406714    11.00000    0.08251    0.07220 =
         0.07316   -0.00309   -0.00679    0.00299
AFIX  43
H14   2    0.466937    1.065139    0.406769    11.00000   -1.20000
AFIX   0
C15   1    0.622275    1.141505    0.398539    11.00000    0.10691    0.07978 =
         0.07370   -0.00049    0.00221   -0.02429
AFIX  43
H15   2    0.604688    1.265231    0.392916    11.00000   -1.20000
AFIX   0
C16   1    0.728516    1.078723    0.398584    11.00000    0.11852    0.08101 =
         0.08319   -0.01284    0.04024   -0.03066
AFIX  43
H16   2    0.784814    1.160230    0.393257    11.00000   -1.20000
AFIX   0
C17   1    0.754689    0.900796    0.406170    11.00000    0.08489    0.10224 =
         0.14390   -0.02561    0.05899   -0.02027
AFIX  43
H17   2    0.828634    0.858898    0.405860    11.00000   -1.20000
AFIX   0
C18   1    0.673557    0.781063    0.414328    11.00000    0.08414    0.07659 =
         0.12502   -0.01941    0.04141   -0.00119
AFIX  43
H18   2    0.690844    0.656643    0.419477    11.00000   -1.20000
AFIX   0
C19   1    0.367465    0.064921    0.302660    11.00000    0.04453    0.04271 =
         0.05407   -0.00063    0.01220    0.00000
C20   1    0.323943   -0.063809    0.279974    11.00000    0.04701    0.05977 =
         0.06765   -0.00286    0.01669    0.00014
AFIX  43
H20   2    0.246435   -0.067840    0.273509    11.00000   -1.20000
AFIX   0
C21   1    0.393778   -0.186020    0.266838    11.00000    0.05784    0.05241 =
         0.06994   -0.01036    0.01929    0.00195
AFIX  43
H21   2    0.364563   -0.272108    0.250884    11.00000   -1.20000
AFIX   0
C22   1    0.506240   -0.182923    0.276933    11.00000    0.05684    0.06227 =
         0.07998   -0.00393    0.02893    0.00646
AFIX  43
H22   2    0.553555   -0.269056    0.268152    11.00000   -1.20000
AFIX   0
C23   1    0.550259   -0.057708    0.299362    11.00000    0.04472    0.06951 =
         0.07576   -0.00478    0.01347    0.00804
AFIX  43
H23   2    0.627662   -0.057443    0.306058    11.00000   -1.20000
AFIX   0
C24   1    0.481286    0.070670    0.312545    11.00000    0.04373    0.05147 =
         0.06448   -0.00656    0.01305   -0.00101
AFIX  43
H24   2    0.511404    0.159522    0.327859    11.00000   -1.20000
AFIX   0
C25   1    0.201008    0.361233    0.290251    11.00000    0.03905    0.04102 =
         0.05636   -0.00426    0.00855   -0.00403
C26   1    0.207685    0.344514    0.257362    11.00000    0.04223    0.04938 =
         0.06178   -0.00086    0.01136   -0.00027
AFIX  43
H26   2    0.249236    0.247567    0.249302    11.00000   -1.20000
AFIX   0
C27   1    0.152838    0.471326    0.235889    11.00000    0.05405    0.05487 =
         0.05525    0.00760    0.00503   -0.00372
AFIX  43
H27   2    0.159030    0.462810    0.213216    11.00000   -1.20000
AFIX   0
C28   1    0.089919    0.608428    0.247474    11.00000    0.04922    0.05721 =
         0.07121    0.00360   -0.00083    0.00003
AFIX  43
H28   2    0.052644    0.694330    0.232831    11.00000   -1.20000
AFIX   0
C29   1    0.081149    0.620759    0.280256    11.00000    0.05303    0.04836 =
         0.06810    0.00345    0.00002    0.00186
AFIX  43
H29   2    0.036473    0.714047    0.288145    11.00000   -1.20000
AFIX   0
C30   1    0.136747    0.498631    0.301927    11.00000    0.05107    0.05689 =
         0.05964   -0.01141    0.00571    0.00247
AFIX  43
H30   2    0.130992    0.508723    0.324604    11.00000   -1.20000
AFIX   0
C31   1    0.174206    0.065890    0.337990    11.00000    0.04270    0.03621 =
         0.05477   -0.00584    0.01062    0.00264
C32   1    0.062240    0.105723    0.335985    11.00000    0.04503    0.05823 =
         0.05251    0.00122    0.01113    0.00846
AFIX  43
H32   2    0.033573    0.212988    0.325040    11.00000   -1.20000
AFIX   0
C33   1   -0.007999   -0.013978    0.350276    11.00000    0.04378    0.06939 =
         0.06390    0.00197    0.01233   -0.00105
AFIX  43
H33   2   -0.085299    0.010099    0.348600    11.00000   -1.20000
AFIX   0
C34   1    0.034222   -0.165840    0.366685    11.00000    0.06010    0.06432 =
         0.05775   -0.00702    0.01539   -0.00754
AFIX  43
H34   2   -0.014213   -0.246683    0.376284    11.00000   -1.20000
AFIX   0
C35   1    0.146544   -0.203155    0.369475    11.00000    0.06659    0.05044 =
         0.06105   -0.00294    0.00983   -0.00041
AFIX  43
H35   2    0.175210   -0.306349    0.381675    11.00000   -1.20000
AFIX   0
C36   1    0.216650   -0.090986    0.354603    11.00000    0.04748    0.04967 =
         0.06624   -0.00591    0.01337    0.00658
AFIX  43
H36   2    0.293277   -0.119462    0.355566    11.00000   -1.20000


REM <hkl>
REM C:/Users/zelle/Desktop/MM_IL5_PF6_Cu/New/mm_il5_pf6_cu_0m_sq.hkl
REM </hkl>
AFIX   0
HKLF 4


REM  MM_IL5_PF6_Cu_0m_a.res in P2(1)/c
REM wR2 = 0.3261, GooF = S = 1.059, Restrained GooF = 1.045 for all data
REM R1 = 0.1181 for 5550 Fo > 4sig(Fo) and 0.1386 for all 7516 data
REM 492 parameters refined using 251 restraints

END

WGHT      0.0588     16.7292

REM Highest difference peak  0.460,  deepest hole -0.702,  1-sigma level  0.083
Q1    1   0.2802 -0.2578  0.3257  11.00000  0.05    0.46
Q2    1   0.1304  0.6064  0.5459  11.00000  0.05    0.45
Q3    1   0.0766  0.5521  0.4398  11.00000  0.05    0.42
Q4    1   0.0448  1.1730  0.4308  11.00000  0.05    0.34
Q5    1   0.6949  0.3418  0.3420  11.00000  0.05    0.34
Q6    1   0.8182  0.7106  0.2916  11.00000  0.05    0.33
Q7    1   0.4875  1.3398  0.3716  11.00000  0.05    0.32
Q8    1   0.8416  0.3661  0.3031  11.00000  0.05    0.31
Q9    1   0.3399  0.2910  0.3667  11.00000  0.05    0.31
Q10   1   0.4111  0.1464  0.2811  11.00000  0.05    0.31
Q11   1   0.3044  0.4953  0.4487  11.00000  0.05    0.31
Q12   1   0.5230 -0.2177  0.3018  11.00000  0.05    0.31
Q13   1   0.1329  0.1530  0.3686  11.00000  0.05    0.29
Q14   1   0.3614  0.2218  0.4238  11.00000  0.05    0.29
Q15   1   0.6160  0.7765  0.4527  11.00000  0.05    0.29
Q16   1   0.4053 -0.2765  0.2275  11.00000  0.05    0.29
Q17   1   0.8515  0.3783  0.3389  11.00000  0.05    0.28
Q18   1   0.7925  0.6387  0.3492  11.00000  0.05    0.28
Q19   1   0.6777  0.1744  0.3431  11.00000  0.05    0.28
Q20   1   0.3129  0.2784  0.2629  11.00000  0.05    0.28
;
_shelx_res_checksum   44726

_shelx_hkl_file
;
  -1   0   0 33.9718 78.5167   2
  -2   0   0 150.499 117.517   2
   2   0   0 167.378 29.0253   1
  -3   0   0 395.261 160.028   2
   3   0   0 375.463 62.7863   1
  -4   0   0 244.114 171.756   2
   4   0   0 474.941 76.4398   1
  -5   0   0 -52.202 172.993   2
   6   0   0 12.9955 2.19154   5
   7   0   0 271.406 38.9610   5
   8   0   0 7.36308 2.11188   9
   9   0   0 93.7495 14.0484   9
   9   0   0 98.7910 14.0382   5
  10   0   0 1.11810 1.08292   9
  10   0   0 0.12216 0.82140   5
  11   0   0 1.06092 0.88614   5
  11   0   0 1.25244 1.01869   9
  12   0   0 0.46362 1.00345   9
  12   0   0 1.71176 0.89879   5
  13   0   0 0.73543 1.15160   5
  13   0   0 0.51630 0.84444   9
  14   0   0 24.5114 3.88457   9
 -15   0   0 5.69245 0.86049   4
   0  -1   0 0.08159 0.35853   7
  -1  -1   0 33.7148 4.81788   7
   1  -1   0 32.2888 4.82789   7
  -2  -1   0 45.4917 6.47542   7
   2  -1   0 43.8906 6.49576   7
   3  -1   0 637.094 91.1329   7
   4  -1   0 13.3906 2.17011   7
  -5  -1   0 30.7070 192.586   2
   6  -1   0 21.7264 3.68095   7
   6  -1   0 24.8196 3.81555   5
   6   1   0 26.0608 3.69359   5
  -6   1   0 23.4968 3.63893   5
   7  -1   0 11.6599 2.26616   5
   7   1   0 12.4509 2.03767   5
  -7   1   0 11.6815 1.95492   5
   8  -1   0 32.5662 4.72372   9
   8  -1   0 28.1614 4.64068   5
   8   1   0 28.7747 4.48716   5
  -8   1   0 28.8632 4.39605   5
   9  -1   0 4.37744 1.60968   5
   9  -1   0 3.58384 1.40663   9
  -9   1   0 3.12804 1.17358   5
   9   1   0 4.93951 1.41403   9
   9   1   0 5.31360 1.45636   5
  10  -1   0 10.6987 2.50156   5
  10  -1   0 14.2927 2.81870   9
  10   1   0 12.4992 2.56309   5
  10   1   0 14.6787 2.51842   9
  11  -1   0 -0.7406 0.98437   5
  11  -1   0 0.70003 1.04854   9
  11   1   0 -0.3578 1.01478   9
  11   1   0 -0.2762 0.81434   5
  12  -1   0 15.2881 3.01104   9
  12   1   0 15.9128 2.85906   5
  12   1   0 17.6557 2.96001   9
  13  -1   0 1.14789 0.95418   9
  13   1   0 1.26443 1.12506   9
  13   1   0 1.35898 0.84558   5
 -14  -1   0 19.5822 2.40363   4
  14  -1   0 12.8471 2.75074   9
 -15   1   0 -0.1357 0.15331   4
   0  -2   0 189.209 27.1782   7
   1  -2   0 495.010 72.2748   7
  -1  -2   0 514.612 72.2676   7
   2  -2   0 43.7386 6.64060   7
  -2  -2   0 45.8114 6.59375   7
   3  -2   0 25.5164 4.17544   7
  -3  -2   0 28.7184 4.09463   7
   4  -2   0 466.474 66.8350   7
   5  -2   0 31.1452 4.79789   7
  -5   2   0 31.5725 4.71964   5
   6  -2   0 15.5081 2.59230   7
   6   2   0 12.6251 2.81198   5
  -6   2   0 16.1216 2.46817   5
   7  -2   0 4.77537 1.72794   5
   7  -2   0 8.99222 2.05831   9
   7   2   0 6.75742 1.42519   5
  -7   2   0 7.28232 1.45093   5
   8  -2   0 0.52880 1.10161   9
   8  -2   0 0.05202 1.34232   3
   8   2   0 1.34739 0.74082   5
  -8   2   0 1.12729 0.66006   5
   9  -2   0 105.106 16.4711   3
  -9   2   0 127.125 16.1171   5
   9   2   0 101.839 16.1095   5
  10  -2   0 3.97197 1.39796   9
  10  -2   0 1.90481 1.46615   3
  10   2   0 2.14880 0.97251   5
 -10   2   0 1.63842 0.72366   5
  10   2   0 3.49019 1.25704   9
  11  -2   0 9.31034 2.20485   9
  11   2   0 5.62143 1.78808   5
 -12  -2   0 0.42314 0.31513   4
  12  -2   0 0.08005 1.01946   9
  12   2   0 -0.2058 0.99777   9
  13  -2   0 18.9614 3.48122   9
 -13  -2   0 21.2455 2.86437   4
  13   2   0 18.4477 3.23361   9
  13   2   0 19.6630 3.26038   5
  14  -2   0 1.74209 0.81252   9
 -14  -2   0 1.41995 0.30631   4
 -15   2   0 0.58813 0.16188   4
   0  -3   0 -114.25 85.6489   2
   0  -3   0 2.29805 79.0708   2
   1  -3   0 149.304 20.7407   7
  -1  -3   0 137.319 20.8616   7
  -2  -3   0 49.9505 8.22462   7
   2  -3   0 57.6283 8.07290   7
   3  -3   0 145.550 21.0609   7
   4  -3   0 179.349 26.2327   7
  -4   3   0 183.777 26.1037   5
   5  -3   0 32.1332 4.99459   7
  -5   3   0 31.6745 4.83088   5
   6  -3   0 33.8661 6.42271   7
   6  -3   0 31.4487 6.39047   9
   6  -3   0 45.8362 6.92034   3
  -6   3   0 46.9900 6.24983   5
   6   3   0 48.3143 6.17891   5
  -7  -3   0 32.7421 5.49742   4
   7  -3   0 37.2092 5.96120   9
  -7  -3   0 32.5513 5.77283   6
   7  -3   0 39.9723 6.45801   3
   7  -3   0 37.2910 5.93251   7
   7   3   0 40.7593 5.63482   5
  -7   3   0 44.4142 5.69169   5
   8  -3   0 54.1458 6.92966   9
  -8  -3   0 42.8212 6.77765   6
   8  -3   0 41.9889 7.21564   3
  -8  -3   0 40.1218 6.36682   4
  -8   3   0 41.2392 6.52158   5
   8   3   0 44.2872 6.55578   5
  -9  -3   0 24.7613 3.95220   6
   9  -3   0 29.1000 4.23443   9
  -9  -3   0 24.2514 3.46582   4
   9  -3   0 21.4039 4.47399   3
  -9   3   0 18.6633 3.91507   5
   9   3   0 23.2365 3.91804   5
  10  -3   0 3.98332 1.53159   9
  10  -3   0 5.34699 2.61354   3
 -10  -3   0 2.66125 0.62311   4
  10   3   0 3.82916 1.27395   9
 -10   3   0 3.21535 1.06782   5
  10   3   0 2.56713 1.07417   5
  11  -3   0 2.06509 1.41965   3
  11  -3   0 1.25944 1.32095   9
 -11  -3   0 1.90999 0.42154   4
  11   3   0 1.18539 0.98705   9
  11   3   0 1.72223 0.89158   5
 -11   3   0 0.89465 0.74490   5
  12  -3   0 4.85419 1.93441   9
 -12  -3   0 6.30714 0.90082   4
  12   3   0 4.14681 1.47487   9
  12   3   0 5.75192 1.65068   5
 -13  -3   0 -0.3167 0.20297   4
  13  -3   0 0.07403 0.93533   9
  13   3   0 0.02561 1.02421   9
  13   3   0 -0.2899 1.04053   5
  14  -3   0 -0.1080 0.58975   9
   0  -4   0 236.136 34.0588   7
  -1  -4   0 63.5466 9.47963   7
   1  -4   0 63.7182 9.51617   7
  -2  -4   0 105.161 15.9189   7
   2  -4   0 113.388 16.0171   7
  -3  -4   0 44.7974 7.31759   7
   3  -4   0 44.8188 7.43153   7
  -3   4   0 53.8411 7.21864   5
   4  -4   0 43.5256 6.53433   3
   4  -4   0 34.9661 6.21832   9
   4  -4   0 36.7793 6.26298   7
  -4  -4   0 35.4612 6.10257   6
  -4   4   0 47.2156 6.00406   5
   5  -4   0 1.63856 1.33598   9
  -5  -4   0 3.01768 1.27463   6
  -5  -4   0 3.69568 0.65223   4
   5  -4   0 2.41468 1.37911   7
   5  -4   0 3.59198 1.77262   3
  -5   4   0 4.26979 1.34579   5
  -6  -4   0 11.5081 1.91687   4
   6  -4   0 19.2105 2.99914   9
  -6  -4   0 14.4237 2.70709   6
   6  -4   0 17.3759 2.97947   7
   6  -4   0 9.77333 3.46446   3
   6   4   0 9.34051 2.20261   5
  -7  -4   0 13.7114 2.87444   6
  -7  -4   0 12.2226 2.00208   4
   7  -4   0 14.9018 3.20955   7
  -7   4   0 11.7727 2.31805   5
   7   4   0 13.5182 2.36894   5
   8  -4   0 37.1023 7.15918   3
   8  -4   0 48.1388 6.80815   9
  -8  -4   0 38.7868 6.47903   6
  -8  -4   0 38.0428 6.03425   4
  -8   4   0 48.2422 6.25886   5
   8   4   0 39.6344 6.34690   5
  -9  -4   0 2.60004 0.60217   4
   9  -4   0 2.70089 1.89674   3
   9  -4   0 3.61827 1.67875   9
  -9  -4   0 3.51186 1.37842   6
  -9   4   0 4.51057 1.22613   5
   9   4   0 1.65696 1.01031   5
  10  -4   0 1.11689 1.48371   3
 -10  -4   0 0.30781 0.38738   4
  10  -4   0 3.00686 1.52708   9
 -10  -4   0 2.26068 1.35846   6
  10   4   0 0.81871 0.92362   5
 -10   4   0 1.86999 0.67276   5
  10   4   0 0.42521 1.02536   9
  11  -4   0 1.59209 1.38925   9
 -11  -4   0 0.55707 0.31838   4
  11   4   0 0.27417 0.83645   5
 -11   4   0 0.59579 0.54460   5
  11   4   0 1.03714 1.16341   9
 -12  -4   0 -0.0432 0.44726   4
  12  -4   0 0.30913 1.07490   9
  12   4   0 0.78101 0.89893   5
  13  -4   0 0.14982 0.78660   9
  13   4   0 -0.0629 0.71682   5
   0  -5   0 0.90386 1.29591   7
   0  -5   0 0.73829 1.22803   9
   0  -5   0 0.02984 1.26632   6
   1  -5   0 148.104 23.4536   6
  -1  -5   0 180.694 23.6484   7
  -1  -5   0 154.467 23.4830   6
   1  -5   0 158.546 23.5176   9
   1  -5   0 172.743 23.6710   7
   2  -5   0 26.9105 3.50387   4
   2  -5   0 23.8581 4.60117   3
  -2  -5   0 25.1434 3.48108   4
   2  -5   0 23.5992 4.24548   7
   2  -5   0 21.5190 4.09093   9
  -2  -5   0 23.8496 4.06638   6
  -2  -5   0 24.3881 4.18713   7
  -2   5   0 20.0685 4.00310   5
  -3  -5   0 75.6420 10.8087   6
  -3  -5   0 54.0981 10.4057   4
   3  -5   0 87.8160 11.0917   7
   3  -5   0 59.1320 11.2526   3
   3  -5   0 99.2226 10.9657   9
  -3   5   0 67.2300 10.6234   5
   4  -5   0 25.2091 5.30089   3
   4  -5   0 26.0912 4.77656   7
  -4  -5   0 27.1300 4.51245   6
   4  -5   0 24.2378 4.51966   9
  -4  -5   0 28.1103 3.89342   4
  -4   5   0 28.0204 4.21427   5
  -5  -5   0 55.0400 7.69749   6
   5  -5   0 55.4481 7.94937   7
  -5  -5   0 44.3832 7.10738   4
  -5   5   0 45.7969 7.37844   5
   6  -5   0 6.98640 3.47681   3
  -6  -5   0 5.52342 1.26062   4
  -6  -5   0 9.95899 2.20021   6
   6  -5   0 9.39291 2.59262   9
   6  -5   0 7.98113 2.29663   7
   6   5   0 5.78129 1.51637   5
   7  -5   0 12.6543 2.98343   9
  -7  -5   0 6.94960 2.55601   6
   7  -5   0 15.4704 2.99983   7
  -7  -5   0 9.51285 1.59202   4
   7  -5   0 11.8869 3.70164   3
   7   5   0 8.15193 2.09926   5
   8  -5   0 61.0879 9.30184   9
   8   5   0 61.1065 8.88248   5
  -8   5   0 57.6852 8.86507   5
  -9  -5   0 11.7837 2.69597   6
   9  -5   0 10.5204 2.91714   9
  -9  -5   0 9.89972 1.69449   4
   9  -5   0 10.7124 3.40765   3
   9   5   0 13.4127 2.31941   5
  -9   5   0 10.2367 2.02870   5
 -10  -5   0 39.3166 5.87149   6
 -10  -5   0 33.5410 5.19279   4
  10  -5   0 35.0425 5.89982   9
  10  -5   0 31.9279 6.19238   3
  10   5   0 40.4940 5.61819   5
 -10   5   0 35.9366 5.35760   5
  11  -5   0 0.42392 1.14916   9
 -11   5   0 0.52276 0.63969   5
  12  -5   0 5.56541 1.81075   9
  12   5   0 8.16211 1.70695   5
   0  -6   0 22.3431 4.34700   7
   0  -6   0 19.7652 4.19294   6
   0  -6   0 20.1122 3.01947   4
  -1  -6   0 9.97561 2.41093   6
   1  -6   0 6.25830 2.51778   7
  -1  -6   0 12.7859 1.52332   4
  -1  -6   0 12.0845 2.71603   7
   1  -6   0 10.5497 1.56370   4
   1  -6   0 6.97070 2.24539   9
  -1   6   0 6.14604 1.96594   5
   2  -6   0 13.3477 2.88610   9
   2  -6   0 18.8572 3.45733   7
  -2  -6   0 14.4394 2.68388   6
  -2  -6   0 7.91088 1.97330   4
  -2   6   0 12.3046 2.50292   5
   3  -6   0 6.48241 2.59799   7
  -3  -6   0 8.18298 1.29801   4
  -3  -6   0 8.27104 2.23220   6
   3  -6   0 5.08812 1.99436   9
   4  -6   0 22.0166 4.59151   7
  -4  -6   0 19.7001 3.29264   4
  -4  -6   0 19.2639 3.90810   6
   4  -6   0 23.3504 5.14506   3
   4  -6   0 18.5369 4.24577   9
  -4   6   0 30.0551 3.76887   5
  -5  -6   0 20.3477 2.82861   4
  -5  -6   0 19.6960 3.67766   6
   5  -6   0 15.2846 3.75971   7
   5  -6   0 14.9497 3.81885   9
   5  -6   0 26.5163 5.41174   3
  -5   6   0 15.4364 3.16054   5
   6  -6   0 5.31372 3.05112   9
  -6  -6   0 4.42732 0.88300   4
  -6   6   0 5.08592 1.58801   5
  -7  -6   0 5.41181 2.16868   6
  -7  -6   0 1.94239 0.81062   4
   7  -6   0 4.97975 2.35429   3
   7  -6   0 4.40830 1.93813   9
   7   6   0 5.48618 1.67829   5
  -7   6   0 4.33947 1.35463   5
   8  -6   0 0.43069 1.63358   9
  -8  -6   0 0.52251 1.38770   6
   8   6   0 0.35455 0.93542   5
  -8   6   0 0.57218 0.76064   5
  -9  -6   0 8.43542 2.40214   6
   9  -6   0 9.18855 2.70433   9
   9   6   0 8.67444 2.25029   5
  -9   6   0 14.3211 1.94531   5
  10  -6   0 2.42871 1.33388   9
 -10   6   0 2.48389 0.82818   5
  10   6   0 1.95882 1.00438   5
  11  -6   0 6.86926 1.69630   9
   1  -7   0 43.5273 6.41721   6
  -1  -7   0 33.6644 5.55389   4
  -1   7   0 37.1710 5.78065   5
  -2  -7   0 8.00462 2.44255   6
  -2   7   0 10.1343 2.09413   5
  -3  -7   0 4.30423 1.63241   6
   3  -7   0 4.45868 1.71519   9
  -3   7   0 5.18138 1.41855   5
  -4  -7   0 2.28391 1.39624   6
   4  -7   0 2.32469 1.56693   9
  -4   7   0 2.05507 1.24006   5
   5  -7   0 0.23821 1.47105   9
  -5  -7   0 1.21198 1.16493   6
  -5   7   0 1.74136 0.84822   5
   6  -7   0 3.93163 1.70337   9
  -6  -7   0 5.55651 1.98829   6
  -6   7   0 4.40776 1.18984   5
   7  -7   0 1.17763 1.39490   9
  -7   7   0 3.37518 1.00890   5
   8  -7   0 1.47295 1.29660   9
  -8  -7   0 1.75993 1.22419   6
  -8   7   0 1.59001 0.66214   5
   9  -7   0 1.00835 1.05049   9
  -9  -7   0 0.02152 0.90596   6
  -9   7   0 0.14175 0.58251   5
   0  -8   0 64.9186 9.79277   6
  -1  -8   0 4.07254 1.63427   6
  -1   8   0 2.31282 0.89542   5
  -2   8   0 6.65659 1.36782   5
  -3  -8   0 0.85877 1.27199   6
  -4  -8   0 6.77525 2.03885   6
  -4   8   0 7.22415 1.32680   5
  -5  -8   0 0.51227 1.16877   6
  -5   8   0 0.52882 0.52240   5
  -6  -8   0 4.80064 1.70040   6
  -6   8   0 2.74217 0.84773   5
  -7  -8   0 0.12121 0.91863   6
 -15   0   1 0.23280 0.16169   4
  14   0  -1 0.04894 0.79673   9
  13   0  -1 -0.3490 0.83068   9
  13   0  -1 0.21469 0.90639   5
  12   0  -1 -0.3672 0.87886   9
  12   0  -1 -0.3796 0.75073   5
  11   0  -1 0.46821 1.02507   9
  11   0  -1 -0.0908 0.83012   5
  10   0  -1 -0.0536 0.80622   5
  10   0  -1 0.54836 1.03249   9
   9   0  -1 0.93802 1.02320   9
   9   0  -1 0.32963 0.78668   5
   8   0  -1 0.52059 0.75945   5
   8   0  -1 1.80926 0.98168   9
   7   0  -1 -0.0058 0.64868   5
   6   0  -1 -0.1949 0.59878   5
  -4   0   1 -83.069 177.616   2
  -3   0   1 49.7483 128.785   2
   3   0  -1 6.41468 16.2649   1
   2   0  -1 5.46462 10.7411   1
  -2   0   1 -90.540 90.3626   2
  -1   0  -1 55.9574 68.7970   2
  -2   0  -1 -52.842 122.241   2
   2   0   1 1.68074 6.96401   1
  -3   0  -1 21.9902 152.416   2
   3   0   1 -13.573 17.7041   1
  -4   0  -1 -66.067 148.759   2
   4   0   1 -6.4170 20.5162   1
   5   0   1 56.5014 35.5863   1
  -5   0  -1 -65.019 254.252   2
   6   0   1 0.15552 0.58348   5
   7   0   1 6.56821 1.53820   5
   8   0   1 0.04943 0.73003   5
   9   0   1 0.84697 0.77231   5
   9   0   1 0.14486 0.85724   9
  10   0   1 -0.1111 1.02467   9
  10   0   1 -0.0285 0.82769   5
  11   0   1 0.47703 1.11163   9
  11   0   1 -0.2511 0.82092   5
  12   0   1 0.34047 1.04527   9
  12   0   1 0.03505 0.78439   5
  13   0   1 -0.0728 0.82535   9
  14   0   1 1.66512 0.89358   9
 -15   1   1 0.24171 0.16711   4
 -14  -1   1 0.81831 0.27001   4
  14  -1  -1 0.91372 0.83765   9
  14   1  -1 0.39942 1.11893   9
  13  -1  -1 0.38548 0.87145   9
  13   1  -1 0.11101 0.75329   5
  13   1  -1 -0.0810 1.24722   9
  12  -1  -1 6.00715 1.86643   9
  12   1  -1 4.33666 1.37485   9
  12   1  -1 5.30381 1.55537   5
  11  -1  -1 0.61689 1.03530   5
  11  -1  -1 0.29280 1.01636   9
  11   1  -1 0.70874 1.01213   9
  11   1  -1 0.16372 0.82989   5
  10  -1  -1 11.4819 2.27106   5
  10  -1  -1 8.73287 2.40681   9
  10   1  -1 8.38456 2.19265   9
  10   1  -1 12.3573 2.17335   5
   9  -1  -1 25.2095 4.85532   3
   9  -1  -1 29.4989 4.48188   9
   9  -1  -1 26.5833 4.42395   5
   9   1  -1 29.3677 4.42852   9
   9   1  -1 27.2497 4.30995   5
   8  -1  -1 42.4717 5.97700   9
   8  -1  -1 38.5412 5.92965   5
  -8   1   1 38.3677 5.70088   5
   8   1  -1 36.2825 5.77617   5
   8   1  -1 38.3252 5.87485   9
   7  -1  -1 36.0612 5.51764   5
   7   1  -1 35.1638 5.39705   5
  -7   1   1 37.7462 5.36405   5
   6  -1  -1 104.954 15.3916   5
  -6   1   1 101.458 15.3014   5
   6   1  -1 112.474 15.3240   5
   5  -1  -1 36.8250 5.43593   7
   4  -1  -1 18.3490 2.86000   7
  -3  -1   1 939.513 225.808   2
  -3  -1   1 1267.31 177.304   1
  -2  -1   1 20.5805 2.76542   7
   2  -1  -1 15.7897 2.79913   7
   1  -1  -1 938.807 131.645   7
  -1  -1   1 902.510 131.633   7
   0  -1  -1 139.492 19.9903   7
   0  -1   1 139.335 19.9905   7
  -1  -1  -1 272.173 37.3053   7
   1  -1   1 248.980 37.3082   7
  -2  -1  -1 130.687 27.7022   1
  -2  -1  -1 118.077 98.3747   2
   2  -1   1 207.930 29.3918   1
   3  -1   1 366.277 52.4321   7
   4  -1   1 460.604 65.9201   7
   5  -1   1 2.83696 0.81200   7
   6  -1   1 275.071 38.5758   7
   6  -1   1 272.329 38.6098   5
  -6   1  -1 263.396 38.5456   5
   6   1   1 265.058 38.5941   5
   7  -1   1 30.4142 4.64293   5
   7   1   1 30.6862 4.52439   5
  -7   1  -1 29.1376 4.48297   5
   8  -1   1 32.2227 4.46811   9
   8  -1   1 25.7938 4.32651   5
  -8   1  -1 26.2953 4.07760   5
   8   1   1 25.3255 4.18881   5
   9  -1   1 36.4343 6.24270   9
   9  -1   1 39.2140 6.12870   5
   9  -1   1 44.1367 6.50676   3
   9   1   1 37.8460 6.15250   9
  -9   1  -1 37.8013 5.88877   5
   9   1   1 45.8171 6.09059   5
  10  -1   1 0.54414 0.91278   5
  10  -1   1 1.62936 1.18836   9
  10  -1   1 1.49035 1.57371   3
  10   1   1 1.19865 1.00254   9
  11  -1   1 15.0655 3.19815   5
  11  -1   1 17.4365 3.26588   9
  11   1   1 18.6332 3.16859   9
  11   1   1 19.6657 3.11543   5
  12  -1   1 1.63540 1.09455   9
  12   1   1 1.18742 0.98628   9
  12   1   1 0.73706 0.84099   5
  13  -1   1 0.39046 0.84067   9
  13   1   1 0.77250 0.89325   9
  13   1   1 0.36743 0.76965   5
 -14  -1  -1 5.66587 0.72934   4
  14  -1   1 4.42715 1.41905   9
  14   1   1 2.39690 1.22860   9
 -15   1  -1 0.54307 0.18363   4
 -15   2   1 0.25406 0.14056   4
 -14  -2   1 -0.1138 0.23632   4
  14  -2  -1 0.02874 0.76090   9
  14   2  -1 -0.2311 0.77691   5
 -13  -2   1 0.34233 0.29364   4
  13  -2  -1 1.29729 1.03076   9
  13   2  -1 0.32718 0.80698   5
  13   2  -1 0.23564 0.85421   9
 -12  -2   1 3.55916 0.68970   4
  12  -2  -1 2.46219 1.25175   9
  12   2  -1 3.46064 1.18891   9
  12   2  -1 2.85773 1.29073   5
  11  -2  -1 22.3185 4.07146   9
  11   2  -1 25.7963 3.93022   5
  10  -2  -1 12.9953 3.33962   3
  10  -2  -1 17.5845 3.19948   9
  10   2  -1 16.1772 2.82513   5
 -10   2   1 15.0588 2.55007   5
  10   2  -1 19.5190 2.98631   9
   9  -2  -1 55.6114 8.95867   3
  -9   2   1 54.4793 8.41421   5
   9   2  -1 56.6524 8.48739   5
   9   2  -1 63.6125 8.56346   9
   8  -2  -1 2.35501 1.15459   9
   8  -2  -1 0.77970 1.38215   5
   8  -2  -1 1.74003 1.39127   3
   8   2  -1 1.36194 0.73580   5
  -8   2   1 2.10622 0.75490   5
   7  -2  -1 3.87216 1.10592   7
   7  -2  -1 3.01611 1.30234   9
   7  -2  -1 4.16431 1.44914   5
  -7   2   1 5.04563 1.20791   5
   7   2  -1 4.02005 1.10818   5
   6  -2  -1 259.156 37.6910   7
  -6   2   1 256.320 37.6460   5
   6   2  -1 271.789 37.6933   5
   5  -2  -1 4.34221 1.21149   7
  -5   2   1 6.16350 1.29207   5
   4  -2  -1 36.1352 5.44570   7
   3  -2  -1 186.441 26.6800   7
  -3  -2   1 184.713 26.6299   7
   2  -2  -1 1148.66 165.069   7
  -2  -2   1 1159.42 165.045   7
   1  -2  -1 17.8189 2.84540   7
  -1  -2   1 17.1778 2.82531   7
   0  -2   1 237.852 34.5841   7
   0  -2  -1 244.262 34.5844   7
  -1  -2  -1 79.9481 11.6196   7
   1  -2   1 80.4934 11.6369   7
  -2  -2  -1 15.2960 2.63804   7
   2  -2   1 18.0314 2.74404   7
   3  -2   1 171.097 24.6314   7
   4  -2   1 118.827 17.1912   7
   5  -2   1 534.281 74.0807   7
  -5   2  -1 500.121 74.0126   5
  -6   2  -1 7.69566 1.43550   5
   6   2   1 6.00713 1.34710   5
   7  -2   1 11.9675 2.31169   9
   7  -2   1 5.34229 2.28624   5
   7  -2   1 11.0203 2.06066   7
   7   2   1 11.8247 1.86607   5
  -7   2  -1 10.9187 1.88494   5
   8  -2   1 0.56182 1.42706   3
   8  -2   1 1.64495 1.26829   9
  -8   2  -1 0.98438 0.64094   5
   8   2   1 0.80154 0.74590   5
   9  -2   1 126.074 16.7153   9
   9  -2   1 99.8543 16.7651   3
  -9   2  -1 107.283 16.3548   5
   9   2   1 120.436 16.4377   5
  10  -2   1 0.10837 1.28701   3
  10  -2   1 -0.3865 1.16205   9
  10   2   1 0.44968 0.82695   5
  10   2   1 0.00448 1.14200   9
 -10   2  -1 0.26523 0.78370   5
  11  -2   1 54.9819 8.73563   3
  11  -2   1 56.8560 8.64881   9
  11   2   1 57.6884 8.39160   5
 -12  -2  -1 0.66808 0.34128   4
  12  -2   1 0.87346 1.03803   9
  12   2   1 0.64439 0.98809   9
  12   2   1 0.51771 1.25912   5
  13  -2   1 1.44953 1.18090   9
 -13  -2  -1 0.85452 0.29700   4
  13   2   1 0.90885 0.92778   9
  13   2   1 0.80807 0.80357   5
  14  -2   1 -0.0749 0.69389   9
 -14  -2  -1 -0.0661 0.17951   4
  14   2   1 -0.2454 0.81166   5
  14  -3  -1 3.04670 1.10656   9
  13  -3  -1 0.34113 0.97061   9
 -13  -3   1 0.85753 0.25732   4
  13   3  -1 1.41056 0.89345   5
  12  -3  -1 4.60824 1.87374   9
 -12  -3   1 4.49567 0.84086   4
  12   3  -1 6.19793 1.66855   9
  12   3  -1 4.52029 1.60809   5
  11  -3  -1 0.48101 1.19419   9
  11  -3  -1 0.38338 1.26441   3
 -11  -3   1 0.13783 0.31686   4
  11   3  -1 0.96360 1.01135   9
 -11   3   1 0.04105 0.74890   5
  11   3  -1 0.34423 0.80288   5
 -10  -3   1 0.42417 0.38008   4
  10  -3  -1 0.97326 1.45993   3
  10  -3  -1 0.72962 1.29160   9
  10   3  -1 0.54353 0.87365   5
  10   3  -1 0.73969 1.18287   9
 -10   3   1 1.00668 0.60328   5
  -9  -3   1 42.2232 7.28145   6
  -9  -3   1 52.4904 6.89206   4
   9  -3  -1 46.9967 7.64819   3
   9  -3  -1 40.2053 7.38612   9
  -9   3   1 55.9688 7.15089   5
   8  -3  -1 200.917 30.4522   9
  -8  -3   1 205.962 30.3200   6
  -8  -3   1 222.176 30.0989   4
   8  -3  -1 206.836 30.6942   3
   8   3  -1 228.405 30.2360   5
  -8   3   1 196.705 30.2056   5
  -7  -3   1 24.7422 4.42064   4
  -7  -3   1 35.8596 4.86145   6
   7  -3  -1 23.5881 5.22736   3
   7  -3  -1 34.5920 4.91804   7
   7  -3  -1 41.8456 4.99607   9
   7   3  -1 28.3951 4.77124   5
  -7   3   1 26.7360 4.59154   5
   6  -3  -1 1.51381 1.48637   3
   6  -3  -1 0.99117 1.06715   7
   6  -3  -1 1.35087 1.08600   9
   6   3  -1 0.92031 0.63197   5
  -6   3   1 1.62010 0.80405   5
   5  -3  -1 21.6070 3.11510   7
  -5   3   1 15.6578 2.73918   5
   4  -3  -1 15.5140 2.73831   7
  -4   3   1 14.8244 2.48591   5
   3  -3  -1 20.4107 3.96417   7
  -3  -3   1 29.4633 4.03004   7
   2  -3  -1 100.733 14.4855   7
  -2  -3   1 98.3612 14.4814   7
   1  -3  -1 226.180 33.0647   7
  -1  -3   1 233.433 33.1150   7
   0  -3  -1 1125.46 191.724   2
   0  -3  -1 607.919 177.880   2
   1  -3   1 49.7964 7.43748   7
   2  -3   1 50.4480 7.54792   7
  -3  -3  -1 204.204 31.4481   7
   3  -3   1 232.984 31.5068   7
   4  -3   1 72.1069 11.6647   7
  -4   3  -1 85.3383 11.5530   5
   5  -3   1 20.8632 3.11079   7
  -5   3  -1 16.0508 2.82277   5
   6  -3   1 206.314 27.5299   7
   6  -3   1 156.376 27.6415   3
   6  -3   1 216.775 27.5329   9
  -6   3  -1 168.942 27.3868   5
   6   3   1 204.312 27.3122   5
  -7  -3  -1 21.8561 3.53692   6
  -7  -3  -1 11.9055 3.04490   4
   7  -3   1 21.6507 4.26073   3
   7  -3   1 19.4729 3.69029   7
   7  -3   1 19.9590 3.69408   9
   7   3   1 24.9798 3.28735   5
  -7   3  -1 23.4004 3.33315   5
   8  -3   1 259.847 34.5295   9
  -8  -3  -1 206.011 34.1670   4
   8  -3   1 222.419 34.7336   3
  -8  -3  -1 243.745 34.3993   6
  -8   3  -1 253.248 34.3359   5
   8   3   1 247.331 34.2975   5
   9  -3   1 18.0961 4.05846   3
   9  -3   1 17.2275 3.58473   9
  -9  -3  -1 19.5249 2.70771   4
  -9  -3  -1 15.9566 3.34871   6
   9   3   1 19.3575 3.03266   5
  10  -3   1 17.4224 3.87042   3
 -10  -3  -1 21.2696 2.81696   4
  10  -3   1 17.3719 3.61552   9
  10   3   1 19.1863 3.36438   9
  10   3   1 19.5171 3.21835   5
 -10   3  -1 18.6906 2.97709   5
  11  -3   1 2.93284 1.49851   9
 -11  -3  -1 4.20628 0.73578   4
  11  -3   1 6.43136 2.93516   3
  11   3   1 4.13133 1.51084   5
 -11   3  -1 3.22408 1.02327   5
  11   3   1 2.58169 1.17345   9
 -12  -3  -1 0.44371 0.31160   4
  12  -3   1 0.78446 1.12014   9
  12   3   1 0.61322 1.02781   9
  12   3   1 0.87580 0.88645   5
  13  -3   1 1.30330 0.96845   9
  13   3   1 2.00579 1.07806   9
  14  -3   1 0.39753 0.60782   9
  13  -4  -1 -0.6131 0.76226   9
  13   4  -1 -0.5134 0.72429   5
 -12  -4   1 0.46719 0.26054   4
  12  -4  -1 0.40127 1.01322   9
  12   4  -1 0.18979 0.86278   5
  11  -4  -1 -0.0982 1.15865   9
 -11  -4   1 0.87562 0.32926   4
  11  -4  -1 1.51168 1.46185   3
 -11   4   1 1.10475 0.62386   5
  11   4  -1 0.87325 0.84153   5
  11   4  -1 1.44656 1.16919   9
  10  -4  -1 5.25017 2.98951   3
 -10  -4   1 7.19868 2.22155   6
  10  -4  -1 13.5854 2.60662   9
 -10  -4   1 4.68189 1.11616   4
 -10   4   1 5.71538 1.33252   5
  10   4  -1 5.77003 1.81339   5
  10   4  -1 8.47005 1.97041   9
  -9  -4   1 11.6483 2.52292   6
  -9  -4   1 8.97071 1.60321   4
   9  -4  -1 8.94485 3.34306   3
   9  -4  -1 13.4236 2.93687   9
   9   4  -1 9.50169 2.08087   5
  -9   4   1 9.24820 1.93460   5
  -8  -4   1 50.7841 7.65095   6
  -8  -4   1 40.5368 7.24102   4
   8  -4  -1 69.5139 8.03427   9
   8  -4  -1 44.0617 8.23582   3
  -8   4   1 48.4662 7.45707   5
  -7  -4   1 1.50761 0.50118   4
   7  -4  -1 1.42783 1.51437   7
  -7   4   1 0.82854 0.85215   5
   7   4  -1 1.97404 0.90171   5
  -6  -4   1 49.5592 8.41031   4
   6  -4  -1 86.0406 9.04346   9
   6  -4  -1 70.7451 8.99265   7
   6  -4  -1 41.8644 9.14042   3
  -6  -4   1 62.1710 8.75284   6
   6   4  -1 54.7524 8.54771   5
  -6   4   1 52.4266 8.60989   5
  -5  -4   1 12.6611 1.67229   4
   5  -4  -1 9.45696 2.27749   7
   5  -4  -1 12.8786 3.18869   3
   5  -4  -1 6.56669 2.43456   9
  -5  -4   1 9.57971 2.38142   6
  -5   4   1 11.5801 2.06371   5
   4  -4  -1 57.4880 10.2200   3
   4  -4  -1 69.7393 9.97860   9
   4  -4  -1 68.6805 10.0360   7
  -4  -4   1 69.0197 9.94408   6
  -4   4   1 70.9765 9.82480   5
  -3  -4   1 15.4787 3.26658   7
   3  -4  -1 18.3912 3.49219   7
  -3   4   1 21.7559 3.16074   5
   2  -4  -1 418.854 60.7717   7
  -2  -4   1 427.179 60.7426   7
   1  -4  -1 29.4965 4.64382   7
  -1  -4   1 27.4256 4.55157   7
   0  -4   1 112.953 15.8928   7
   0  -4  -1 104.410 15.8467   7
  -1  -4  -1 194.762 28.1983   7
   1  -4   1 195.748 28.2467   7
   2  -4   1 142.408 20.1841   7
  -2  -4  -1 134.622 20.0903   7
  -3  -4  -1 14.4083 2.86934   7
   3  -4   1 15.5984 3.13223   7
  -3   4  -1 17.6655 2.82035   5
  -4  -4  -1 22.8612 3.50768   6
   4  -4   1 23.7811 3.58804   9
   4  -4   1 26.1634 3.72983   7
   4  -4   1 12.4294 3.80471   3
  -4   4  -1 19.0617 3.25290   5
   5  -4   1 6.96619 2.32303   9
   5  -4   1 5.29327 1.98916   7
   5  -4   1 10.1108 3.03704   3
  -5  -4  -1 7.97352 2.07362   6
  -5   4  -1 10.1765 1.89490   5
   6  -4   1 14.6487 3.49360   9
   6  -4   1 14.3049 3.41999   7
  -6  -4  -1 15.0794 3.30586   6
  -6  -4  -1 20.2732 2.65805   4
   6  -4   1 19.8410 4.09577   3
  -6   4  -1 19.5061 2.95654   5
   7  -4   1 46.2098 7.47224   7
  -7  -4  -1 47.0083 6.77223   4
   7  -4   1 68.2827 8.06910   9
  -7   4  -1 30.6343 6.93265   5
   7   4   1 48.2990 6.96528   5
   8  -4   1 4.47039 2.07588   3
  -8  -4  -1 2.23194 0.67202   4
  -8  -4  -1 4.82206 1.98737   6
   8  -4   1 3.03702 1.70759   9
   8   4   1 2.20565 1.01627   5
  -8   4  -1 5.35531 1.40628   5
   9  -4   1 9.50109 2.73772   9
  -9  -4  -1 5.99061 1.16148   4
  -9  -4  -1 8.21196 2.13130   6
   9  -4   1 5.08736 2.30460   3
  -9   4  -1 6.68424 1.58086   5
   9   4   1 7.04786 1.73753   5
  10  -4   1 0.86656 1.41551   9
 -10  -4  -1 0.39454 0.36021   4
 -10  -4  -1 0.09709 1.22588   6
  10  -4   1 0.48028 1.70436   3
  10   4   1 0.36578 1.00482   9
 -10   4  -1 0.98281 0.62563   5
  10   4   1 0.60862 0.88883   5
  11  -4   1 1.25276 1.37281   9
  11  -4   1 0.92851 1.49474   3
  11   4   1 0.21717 1.08591   9
  11   4   1 1.85338 0.93511   5
 -11   4  -1 1.27234 0.61797   5
  12  -4   1 3.94593 1.31623   9
 -12  -4  -1 3.37258 0.66124   4
  12   4   1 3.23136 1.11664   5
  13  -4   1 0.14203 0.78001   9
  13   4   1 0.14991 0.68861   5
  12  -5  -1 7.32699 1.74684   9
  12   5  -1 4.06203 1.59711   5
  11  -5  -1 3.60531 1.29626   9
 -11   5   1 1.64531 0.68754   5
 -10  -5   1 8.76045 1.51778   4
  10  -5  -1 11.4461 3.43209   3
  10  -5  -1 14.7140 2.96075   9
  10   5  -1 7.17474 2.17274   5
 -10   5   1 10.2825 1.77610   5
   9  -5  -1 2.16950 1.58417   9
  -9  -5   1 3.79966 1.54568   6
   9  -5  -1 3.85914 1.85434   3
  -9  -5   1 3.06271 0.62300   4
  -9   5   1 3.01905 0.95586   5
   9   5  -1 2.33353 1.12051   5
   8  -5  -1 15.5605 3.42267   9
  -8  -5   1 15.1625 3.49068   6
  -8  -5   1 13.5223 2.37531   4
   8  -5  -1 18.4794 4.33424   3
  -8   5   1 14.4459 2.59573   5
   8   5  -1 12.4686 2.77623   5
   7  -5  -1 87.7699 11.8272   9
  -7  -5   1 79.5447 11.6771   6
  -7  -5   1 79.8718 11.2364   4
   7  -5  -1 76.7879 12.1190   7
   7  -5  -1 68.5100 12.4230   3
  -7   5   1 75.6751 11.4324   5
   7   5  -1 77.9767 11.4264   5
  -6  -5   1 2.92365 0.59983   4
   6  -5  -1 3.11347 2.08392   3
   6  -5  -1 1.88988 1.68933   7
   6  -5  -1 0.94328 1.46566   9
  -6  -5   1 1.65709 1.35460   6
   6   5  -1 1.35863 1.35852   5
  -5  -5   1 84.3388 10.7290   4
  -5  -5   1 62.7271 11.3312   6
   5  -5  -1 73.3442 11.4303   7
  -5   5   1 76.8639 10.9439   5
   4  -5  -1 8.00203 2.35743   9
  -4  -5   1 7.44351 1.31215   4
   4  -5  -1 6.74269 2.15826   7
   4  -5  -1 7.78113 3.49516   3
  -4  -5   1 8.28634 2.28013   6
  -4   5   1 7.33550 1.82683   5
  -3  -5   1 110.938 20.0149   7
   3  -5  -1 146.906 20.1010   9
  -3  -5   1 131.058 19.7580   4
   3  -5  -1 135.699 20.2200   7
  -3  -5   1 128.563 20.0060   6
   3  -5  -1 143.485 20.3872   3
  -3   5   1 161.960 19.9014   5
   2  -5  -1 16.9779 3.62477   7
   2  -5  -1 17.6368 3.42551   9
  -2  -5   1 15.4602 3.51290   7
  -2  -5   1 17.7962 2.71421   4
  -2  -5   1 15.0737 3.37288   6
   2  -5  -1 16.9414 3.94668   3
   2  -5  -1 18.9809 2.73657   4
  -2   5   1 21.7681 3.20965   5
  -2   5   1 21.9172 3.20850   5
   1  -5  -1 123.549 20.1820   4
  -1  -5   1 144.876 20.6370   7
   1  -5  -1 139.512 20.4596   6
  -1  -5   1 144.876 20.1399   4
  -1  -5   1 149.546 20.4732   6
   1  -5  -1 142.168 20.6204   7
   0  -5  -1 13.8072 2.60277   6
   0  -5   1 10.1382 1.84786   4
   0  -5   1 14.3355 2.98477   7
   0  -5   1 10.5917 2.61541   6
   0  -5  -1 20.5721 3.04488   7
   1  -5   1 129.612 20.5144   6
  -1  -5  -1 133.189 20.5109   6
   1  -5   1 148.111 20.5564   9
   1  -5   1 138.623 20.7002   7
  -1  -5  -1 136.421 20.6804   7
   1  -5   1 160.550 20.2428   4
  -2  -5  -1 51.4021 8.06796   7
   2  -5   1 49.3912 8.15622   7
  -2  -5  -1 48.1185 7.89618   6
   2  -5   1 63.1463 8.56380   3
   2  -5   1 56.8123 7.60000   4
   2  -5   1 38.3042 7.87390   9
  -2   5  -1 57.0030 7.81923   5
   3  -5   1 27.1006 5.96948   3
   3  -5   1 37.6416 5.36854   9
  -3  -5  -1 26.8995 5.19681   6
   3  -5   1 34.3972 5.55596   7
  -3  -5  -1 26.8747 4.75994   4
  -3   5  -1 46.3802 5.20447   5
   4  -5   1 9.25529 2.58082   9
   4  -5   1 9.09094 2.38559   7
  -4  -5  -1 7.54588 2.39552   6
   4  -5   1 9.06316 3.48697   3
  -4  -5  -1 8.36975 1.45055   4
  -4   5  -1 10.0005 1.98553   5
  -5  -5  -1 26.8151 5.04424   6
   5  -5   1 30.9997 5.36760   7
  -5  -5  -1 26.9147 4.44022   4
  -5   5  -1 37.6075 4.78873   5
   6  -5   1 20.6998 3.73343   9
   6  -5   1 15.8300 4.01009   7
  -6  -5  -1 23.1177 3.51261   6
  -6  -5  -1 16.4142 2.66382   4
   6  -5   1 20.5559 4.66362   3
  -6   5  -1 16.6368 3.40477   5
   6   5   1 12.0333 3.02081   5
  -7  -5  -1 2.61630 1.49953   6
   7  -5   1 4.35838 2.29623   3
  -7  -5  -1 2.48409 0.60606   4
   7  -5   1 1.13125 2.12713   7
   7  -5   1 1.19998 1.61370   9
   7   5   1 1.28143 1.06117   5
  -7   5  -1 3.06001 1.13098   5
  -8  -5  -1 19.9670 3.81897   4
   8  -5   1 26.8368 4.74072   9
   8   5   1 19.9257 4.06572   5
  -8   5  -1 35.4349 4.15178   5
   9  -5   1 3.58455 1.82991   9
   9  -5   1 7.92345 3.40131   3
  -9  -5  -1 3.21064 1.62958   6
  -9  -5  -1 5.06948 0.96233   4
  -9   5  -1 8.46705 1.55530   5
   9   5   1 5.09124 1.68090   5
 -10  -5  -1 17.7975 3.83021   4
  10  -5   1 32.3962 4.57381   9
  10  -5   1 26.0691 5.08825   3
 -10  -5  -1 28.7190 4.25427   6
  10   5   1 25.8509 4.18891   5
 -10   5  -1 23.7950 3.90432   5
  11  -5   1 3.42224 1.40661   9
 -11   5  -1 3.44433 1.01485   5
  12  -5   1 4.04289 1.54706   9
  12   5   1 3.16932 1.09393   5
  11  -6  -1 11.7476 2.23703   9
  10  -6  -1 2.46167 1.32266   9
  10   6  -1 1.81693 1.02247   5
 -10   6   1 2.36858 0.84957   5
  -9  -6   1 13.3853 2.62978   6
   9  -6  -1 11.9292 2.81154   9
   9   6  -1 9.15687 2.31376   5
  -9   6   1 11.6886 1.98815   5
  -8  -6   1 1.58182 1.38457   6
   8  -6  -1 2.31322 1.68988   9
  -8  -6   1 0.19585 0.67330   4
   8   6  -1 1.57308 1.07944   5
  -8   6   1 3.03043 1.06216   5
   7  -6  -1 3.75042 2.13526   3
  -7  -6   1 3.84078 1.38534   6
   7  -6  -1 4.87245 1.91020   9
  -7  -6   1 2.37509 0.66326   4
  -7   6   1 3.10824 1.05160   5
   7   6  -1 3.65984 1.21019   5
  -6  -6   1 2.32634 0.61686   4
   6  -6  -1 1.14348 1.95811   9
  -6   6   1 2.99711 1.05460   5
   5  -6  -1 1.79299 2.04818   3
  -5  -6   1 0.20646 0.55239   4
  -5  -6   1 5.82224 2.33870   6
   5  -6  -1 2.87093 2.17858   7
   5  -6  -1 1.89857 1.65031   9
  -5   6   1 1.15899 0.93391   5
   4  -6  -1 45.9756 7.41622   9
   4  -6  -1 47.5486 7.76344   7
  -4  -6   1 40.1946 7.23583   6
  -4  -6   1 49.9598 6.72809   4
  -4   6   1 49.2507 6.97949   5
   3  -6  -1 12.2492 2.87535   9
  -3  -6   1 9.31387 1.64934   4
   3  -6  -1 10.2203 3.41501   7
  -3  -6   1 9.91306 2.55740   6
   2  -6  -1 11.6743 2.86389   9
  -2  -6   1 11.9568 2.16792   4
  -2  -6   1 13.7444 2.69050   6
   2  -6  -1 12.0396 3.07286   7
  -2   6   1 10.4417 2.52452   5
   1  -6  -1 7.09898 2.42209   9
  -1  -6   1 5.71640 2.28235   6
   1  -6  -1 8.31775 1.30398   4
  -1  -6   1 5.25696 2.16671   7
  -1  -6   1 5.70967 1.24038   4
   1  -6  -1 5.41462 2.35646   7
  -1   6   1 10.6866 2.11802   5
   0  -6  -1 21.3291 3.97487   6
   0  -6   1 24.5640 4.59356   7
   0  -6  -1 24.8577 4.40899   7
   0  -6  -1 19.6339 3.23581   4
   0  -6   1 22.8421 3.23516   4
  -1  -6  -1 35.2032 5.00087   6
  -1  -6  -1 35.7702 4.45841   4
  -1  -6  -1 38.7909 5.67613   7
   1  -6   1 31.5138 4.56237   4
   1  -6   1 37.2832 5.69993   7
   1  -6   1 28.4196 5.63731   9
  -1   6  -1 15.5808 4.84403   5
  -2  -6  -1 11.1384 2.72866   6
   2  -6   1 15.6625 3.26272   7
  -2  -6  -1 10.4386 1.88295   4
   2  -6   1 14.3281 2.83689   9
  -2   6  -1 10.9016 2.48057   5
  -3  -6  -1 37.3710 4.96134   4
   3  -6   1 30.0100 5.67220   9
  -3  -6  -1 35.5833 5.45716   6
   3  -6   1 28.7193 6.20879   7
  -4  -6  -1 14.9720 2.61129   4
   4  -6   1 17.7266 4.86990   3
   4  -6   1 20.2468 3.73265   9
   4  -6   1 22.2013 4.32198   7
  -4  -6  -1 17.5402 3.25469   6
  -4   6  -1 15.9880 2.98653   5
  -5  -6  -1 9.95648 2.51542   4
  -5  -6  -1 18.7415 3.33730   6
   5  -6   1 22.7315 4.25815   7
   5  -6   1 19.2759 4.83488   3
   5  -6   1 18.9829 3.66027   9
  -5   6  -1 16.2200 2.94134   5
   6  -6   1 0.55775 2.50920   7
   6   6   1 0.44368 1.20474   5
  -6   6  -1 3.79615 1.33228   5
  -7  -6  -1 8.63252 2.33040   6
   7  -6   1 8.88557 3.92877   3
   7  -6   1 8.53568 2.92757   9
  -7   6  -1 9.22171 1.81896   5
   7   6   1 7.21549 1.73998   5
  -8  -6  -1 1.46192 1.13947   6
   8  -6   1 1.29287 1.61980   9
   8  -6   1 1.71491 1.75076   3
   8   6   1 -0.4675 0.90597   5
  -8   6  -1 1.18654 0.78419   5
   9  -6   1 8.56121 2.60280   9
  -9  -6  -1 5.05854 1.95334   6
  -9   6  -1 6.26667 1.30930   5
   9   6   1 4.09821 1.37796   5
  10  -6   1 0.05960 1.12915   9
 -10  -6  -1 0.30117 1.11828   6
 -10   6  -1 0.46255 0.48370   5
  10   6   1 0.33444 0.83787   5
  11  -6   1 2.76351 1.00868   9
   9  -7  -1 0.04688 1.08655   9
  -9  -7   1 -0.0054 1.03674   6
  -9   7   1 0.21075 0.52269   5
   8  -7  -1 1.17814 1.28503   9
  -8  -7   1 1.30520 1.22733   6
  -8   7   1 1.23170 0.63189   5
   7  -7  -1 0.83032 1.37578   9
  -7   7   1 1.60270 0.73308   5
   6  -7  -1 0.87377 1.47977   9
  -6  -7   1 3.21633 1.51345   6
  -6   7   1 1.18469 0.68676   5
  -5  -7   1 0.69141 1.29340   6
   5  -7  -1 0.09291 1.50585   9
  -5   7   1 0.39131 0.77755   5
  -4  -7   1 1.49902 1.24573   6
   4  -7  -1 0.91972 1.48466   9
  -4   7   1 0.91497 1.23375   5
   3  -7  -1 3.95077 1.61637   9
  -3  -7   1 4.48603 1.63093   6
  -3  -7   1 1.76804 0.84570   4
  -3   7   1 3.14489 1.06109   5
  -2  -7   1 16.5505 3.18637   4
  -2  -7   1 20.6876 3.87769   6
  -2   7   1 25.9851 3.45655   5
   1  -7  -1 46.0834 7.11561   6
  -1  -7   1 50.8000 6.48059   4
  -1   7   1 37.4892 6.62264   5
   0   7   1 16.9144 2.93720   5
   1  -7   1 46.1838 7.28907   6
  -1   7  -1 46.5864 6.98598   5
  -2  -7  -1 23.0379 3.50034   6
   2  -7   1 15.6108 4.05333   7
  -2   7  -1 12.8091 2.88467   5
  -3  -7  -1 0.80759 1.37180   6
   3  -7   1 1.29804 1.43558   9
  -3   7  -1 1.54835 0.91196   5
   4  -7   1 -0.4236 1.40388   9
  -4  -7  -1 0.71846 1.29197   6
  -4   7  -1 0.86213 0.87961   5
  -5  -7  -1 1.07531 1.38683   6
   5  -7   1 1.23910 1.47837   9
  -5   7  -1 1.10096 0.83367   5
   6  -7   1 3.47929 1.72487   9
  -6  -7  -1 4.11924 1.53192   6
  -6   7  -1 7.82948 1.39975   5
   7  -7   1 -0.2272 1.27713   9
  -7   7  -1 0.47445 0.56815   5
  -8  -7  -1 1.77207 1.19023   6
   8  -7   1 1.39098 1.29337   9
  -8   7  -1 1.69943 0.63477   5
   9  -7   1 0.38928 0.95952   9
  -9  -7  -1 0.42706 0.96861   6
  -9   7  -1 0.33061 0.63128   5
  -7  -8   1 0.03376 0.90350   6
  -6  -8   1 7.54141 1.90720   6
  -6   8   1 6.38082 1.25998   5
  -5  -8   1 0.73549 1.20427   6
  -5   8   1 0.92111 0.56968   5
  -4  -8   1 14.3945 2.68445   6
  -4   8   1 12.5509 2.10875   5
  -3  -8   1 0.90041 1.23856   6
  -3   8   1 0.59210 0.61064   5
  -2   8   1 17.4891 2.76024   5
  -1  -8   1 2.23893 1.60443   6
  -1   8   1 0.54283 0.77606   5
   0  -8  -1 58.7116 8.30645   6
   0  -8   1 49.0410 8.27758   6
  -1  -8  -1 21.6850 2.89074   6
  -1   8  -1 4.07232 1.56913   5
  -2   8  -1 0.62539 0.69724   5
  -3  -8  -1 2.01292 1.41464   6
  -3   8  -1 0.20247 0.60351   5
  -4  -8  -1 1.58770 1.25844   6
  -4   8  -1 1.31219 0.66897   5
  -5  -8  -1 0.13381 1.10987   6
  -5   8  -1 0.15766 0.49692   5
  -6  -8  -1 0.98139 1.01571   6
  -6   8  -1 -0.2364 0.48386   5
  -7  -8  -1 1.05788 0.98019   6
 -15   0   2 4.90699 0.75497   4
  14   0  -2 2.87172 1.03738   9
  13   0  -2 0.87156 0.85516   9
  13   0  -2 0.86464 0.91507   5
  12   0  -2 2.02491 0.96049   5
  12   0  -2 2.18567 1.05883   9
  11   0  -2 0.80296 0.92713   5
  11   0  -2 0.99396 1.05965   9
  10   0  -2 29.1195 5.05839   5
  10   0  -2 35.8831 5.16644   9
   9   0  -2 7.56645 1.82511   9
   9   0  -2 5.36416 1.70619   5
   8   0  -2 208.547 28.0696   9
   8   0  -2 180.865 28.0698   5
   7   0  -2 0.23081 0.64172   5
   6   0  -2 132.758 19.1254   5
  -5   0   2 140.026 34.6382   1
   5   0  -2 -832.28 425.631   2
  -1   0   2 20.5352 7.25931   1
   1   0   2 99.2046 16.7468   1
  -1   0  -2 138.145 73.8602   2
   2   0   2 1149.35 167.860   1
  -2   0  -2 1237.63 227.192   2
   3   0   2 2607.61 376.336   1
  -3   0  -2 2631.97 491.588   2
  -4   0  -2 218.630 190.785   2
   4   0   2 247.521 48.3065   1
   5   0   2 177.607 25.4530   7
   6   0   2 32.8738 5.03377   5
   7   0   2 479.789 68.7227   5
   8   0   2 152.518 21.2576   9
   8   0   2 140.103 21.1105   5
   9   0   2 13.0942 2.12314   5
   9   0   2 8.25123 2.15260   9
  10   0   2 116.231 17.0381   5
  10   0   2 118.014 17.0648   9
  11   0   2 8.64856 1.93002   5
  11   0   2 6.46192 2.19672   9
  12   0   2 3.99760 1.48911   5
  12   0   2 5.77789 1.83851   9
  13   0   2 0.26866 0.88638   9
  14   0   2 36.6035 5.53114   9
 -15   0  -2 3.16892 0.51790   4
 -15  -1   2 -0.0091 0.24530   4
 -15   1   2 0.53346 0.17769   4
 -14  -1   2 13.2894 1.63672   4
  14  -1  -2 9.50797 2.07341   9
  14   1  -2 11.4679 2.17543   9
  14   1  -2 7.43061 2.57655   5
  13  -1  -2 0.14500 0.86217   9
 -13  -1   2 0.10936 0.25861   4
  13   1  -2 0.19398 0.73257   5
  12  -1  -2 12.9871 2.74159   9
  12   1  -2 15.3064 2.54527   5
  12   1  -2 12.7833 2.53974   9
  11  -1  -2 4.53813 1.47658   5
  11  -1  -2 6.23647 2.09178   9
  11   1  -2 6.52935 1.75235   5
  11   1  -2 6.26195 1.86351   9
  10  -1  -2 16.4336 3.10869   9
  10  -1  -2 16.9515 2.95956   5
  10   1  -2 17.2711 2.86398   9
  10   1  -2 17.8327 2.83423   5
 -10   1   2 10.2188 3.02587   8
   9  -1  -2 60.3234 8.80165   5
   9  -1  -2 50.4456 9.17486   3
   9  -1  -2 60.5786 8.82488   9
   9   1  -2 59.8104 8.71565   5
   9   1  -2 63.2437 8.78636   9
   8  -1  -2 13.7063 3.02428   9
   8  -1  -2 19.5468 3.00514   5
   8   1  -2 13.7484 2.97152   9
   8   1  -2 18.2948 2.79262   5
  -8   1   2 18.6292 2.61529   5
   7  -1  -2 56.4318 8.58542   5
  -7   1   2 55.8638 8.44431   5
   7   1  -2 62.2238 8.51149   5
   6  -1  -2 4.51787 1.17408   5
   6   1  -2 4.88234 1.29814   5
  -6   1   2 5.74807 1.12549   5
   5  -1  -2 99.8298 14.3884   7
   4  -1  -2 36.6057 5.48027   7
   3  -1  -2 931.102 133.153   7
   2  -1  -2 49.7289 7.42395   7
  -2  -1   2 52.6707 7.40396   7
  -1  -1   2 21.7038 3.21380   7
   1  -1  -2 21.4439 3.22358   7
   0  -1   2 85.4484 12.8658   7
   0  -1  -2 93.6929 12.8770   7
  -1  -1  -2 919.829 129.885   7
   1  -1   2 896.951 129.894   7
   2  -1   2 1655.20 236.639   7
   3  -1   2 77.4389 11.1923   7
   4  -1   2 92.8752 13.4143   7
   5  -1   2 3.62358 0.91618   7
   6  -1   2 245.329 34.4151   5
   6  -1   2 228.880 34.3733   7
  -6   1  -2 225.508 34.3452   5
   6   1   2 258.480 34.5133   5
   7  -1   2 19.3888 3.08423   5
  -7   1  -2 18.6367 2.88321   5
   7   1   2 17.4933 2.93804   5
   8  -1   2 26.1828 4.77198   3
   8  -1   2 28.1411 4.52658   9
   8  -1   2 28.0875 4.46017   5
   8   1   2 29.4505 4.36852   5
  -8   1  -2 29.7046 4.24880   5
   9  -1   2 3.87334 1.28222   5
   9  -1   2 5.53726 2.27167   3
  -9   1  -2 4.19723 1.16588   5
   9   1   2 4.80713 1.48533   5
   9   1   2 5.62027 1.81587   9
  10  -1   2 13.2560 3.03836   3
  10  -1   2 13.5614 2.73053   9
  10  -1   2 11.6062 2.50161   5
  10   1   2 14.0949 2.61834   9
  11  -1   2 28.3164 4.68970   3
  11  -1   2 25.7485 4.22823   9
  11  -1   2 20.1727 4.09853   5
  11   1   2 24.6432 4.01938   5
  11   1   2 24.5221 4.08420   9
  12  -1   2 7.89904 2.14349   9
  12   1   2 7.89580 2.06191   9
  12   1   2 8.09527 1.84687   5
  13  -1   2 17.6914 3.08146   9
  13   1   2 18.7774 3.21118   9
  13   1   2 17.3819 3.01555   5
 -14  -1  -2 7.33295 1.02911   4
  14  -1   2 7.10636 1.65507   9
  14   1   2 5.32088 1.56209   9
 -15   1  -2 5.58662 0.87643   4
 -15   2   2 6.79591 1.04356   4
 -14  -2   2 1.17071 0.27178   4
  14  -2  -2 0.84243 0.79509   9
  14   2  -2 0.14385 0.75716   5
  13   2  -2 8.88402 2.06016   9
  13   2  -2 9.94490 2.01651   5
 -12  -2   2 1.28724 0.41246   4
  12  -2  -2 2.47094 1.22474   9
  12   2  -2 1.30880 1.04068   5
  12   2  -2 1.80886 1.07817   9
  11  -2  -2 13.7320 2.97603   9
  11   2  -2 17.9063 2.88442   5
  10  -2  -2 9.05107 2.24885   9
  10  -2  -2 5.48531 2.37374   3
  10   2  -2 7.46103 1.92016   9
  10   2  -2 4.36932 1.63379   5
 -10   2   2 3.65708 1.24674   5
   9  -2  -2 8.77873 2.75833   3
   9   2  -2 13.3439 2.20465   9
   9   2  -2 7.49790 1.88997   5
  -9   2   2 7.75087 1.62688   5
   8  -2  -2 31.4861 5.46159   3
   8  -2  -2 26.6601 4.89130   9
   8  -2  -2 27.4793 4.99960   5
  -8   2   2 33.2861 4.60425   5
   8   2  -2 33.0647 4.64697   5
   7  -2  -2 1.84505 1.08174   9
   7  -2  -2 2.12579 0.90823   7
   7  -2  -2 1.63367 1.25491   5
  -7   2   2 2.54112 0.74457   5
   7   2  -2 2.73611 0.75833   5
   6  -2  -2 400.558 61.8980   7
   6   2  -2 472.653 61.8529   5
  -6   2   2 422.010 61.8524   5
   5  -2  -2 160.217 23.4494   7
  -5   2   2 165.451 23.4043   5
   4  -2  -2 493.715 70.7124   7
   3  -2  -2 23.8526 3.83823   7
  -3  -2   2 25.8071 3.76861   7
  -2  -2   2 7.66252 1.61358   7
   2  -2  -2 8.43807 1.71480   7
   1  -2  -2 888.572 123.974   7
  -1  -2   2 844.596 123.958   7
   0  -2  -2 1454.31 208.870   7
   0  -2   2 1467.01 208.878   7
   1  -2   2 85.4179 12.6186   7
  -1  -2  -2 88.7151 12.5997   7
  -2  -2  -2 241.839 35.0835   7
   2  -2   2 247.636 35.1259   7
   3  -2   2 297.783 42.7194   7
   4  -2   2 2.45257 1.00883   7
   5  -2   2 71.1150 10.5573   7
  -5   2  -2 72.5289 10.4688   5
   6  -2   2 14.8341 2.76483   7
  -6   2  -2 15.3168 2.56256   5
   6   2   2 16.6791 2.47757   5
   7  -2   2 3.47369 1.10100   7
   7  -2   2 5.39096 1.77980   9
  -7   2  -2 4.16973 1.15839   5
   7   2   2 2.44756 0.83861   5
   8  -2   2 7.43426 2.40295   9
   8  -2   2 10.2611 2.80098   3
   8   2   2 10.0338 1.89894   5
  -8   2  -2 9.63846 1.81826   5
   9  -2   2 77.6178 11.6402   9
   9  -2   2 70.4739 11.8534   3
   9   2   2 81.8181 11.4533   5
  -9   2  -2 83.0325 11.3771   5
  10  -2   2 9.42673 2.66263   3
  10  -2   2 5.88632 2.47863   9
  10   2   2 5.22874 1.97043   9
  10   2   2 6.83165 1.75849   5
  11  -2   2 6.24171 2.31010   3
  11  -2   2 9.35105 2.81956   9
  11   2   2 3.86391 1.68494   9
  11   2   2 6.22059 1.60464   5
  12  -2   2 9.74163 2.31705   9
 -12  -2  -2 10.2699 1.48623   4
  12   2   2 8.74198 2.10915   9
  12   2   2 9.30165 2.11082   5
 -13  -2  -2 3.00609 0.55754   4
  13  -2   2 2.37182 1.80080   9
  13   2   2 2.61097 0.97239   5
  13   2   2 3.02244 1.10563   9
 -14  -2  -2 0.18160 0.17572   4
  14  -2   2 0.00496 0.68594   9
  14  -3  -2 0.44950 0.71541   9
  13  -3  -2 1.13699 0.90250   9
 -13  -3   2 1.25117 0.29937   4
  13   3  -2 0.75245 0.82860   5
  12  -3  -2 2.17880 1.22620   9
 -12  -3   2 2.83728 0.57697   4
  12   3  -2 3.02251 1.07995   5
  12   3  -2 2.07150 1.16710   9
  11  -3  -2 8.48455 2.27938   9
  11  -3  -2 6.54209 2.95644   3
 -11  -3   2 6.98954 1.17420   4
  11   3  -2 6.56718 1.73573   5
  11   3  -2 7.54255 1.96174   9
  10  -3  -2 1.72968 1.49305   3
 -10  -3   2 2.22715 0.50256   4
  10  -3  -2 2.94743 1.42345   9
  10   3  -2 2.11661 1.00270   5
 -10   3   2 2.16523 0.72060   5
  10   3  -2 1.60654 1.20780   9
  -9  -3   2 17.5194 2.98838   6
   9  -3  -2 11.8551 3.22372   3
  -9  -3   2 12.9626 2.10554   4
   9  -3  -2 15.4212 3.02994   9
  -9   3   2 11.8738 2.38385   5
  -8  -3   2 18.5910 2.87350   6
   8  -3  -2 17.7525 3.14843   9
   8  -3  -2 13.4632 3.53307   3
  -8  -3   2 16.0138 2.31708   4
   8   3  -2 14.6777 2.64113   5
  -8   3   2 11.3968 2.53794   5
   7  -3  -2 75.9267 10.6650   7
  -7  -3   2 72.3486 10.6041   6
   7  -3  -2 77.8504 10.6713   9
   7  -3  -2 60.8950 10.8904   3
  -7  -3   2 68.2392 10.2954   4
  -7   3   2 75.4214 10.4553   5
   6  -3  -2 36.5568 6.32770   7
   6  -3  -2 44.0687 6.72112   3
   6  -3  -2 33.8838 6.31741   9
  -6   3   2 47.1609 6.18667   5
   6   3  -2 43.9649 6.10967   5
   5  -3  -2 15.6951 3.06426   7
  -5   3   2 18.0575 2.78325   5
   4  -3  -2 40.1392 7.24814   7
  -4   3   2 54.3992 7.15591   5
  -3  -3   2 36.3043 5.30242   7
   3  -3  -2 33.3323 5.38946   7
   2  -3  -2 23.2068 3.75265   7
  -2  -3   2 22.5665 3.65169   7
  -1  -3   2 91.9221 14.3883   7
   1  -3  -2 105.185 14.3645   7
   0  -3  -2 471.568 67.7534   7
   1  -3   2 18.4148 3.19573   7
   2  -3   2 33.5428 5.07202   7
  -2  -3  -2 31.8862 5.13405   7
   3  -3   2 7.94214 1.92060   7
   4  -3   2 310.256 40.9438   7
  -4   3  -2 260.188 40.7913   5
   5  -3   2 38.9906 6.37099   7
  -5   3  -2 42.6607 6.15374   5
   6  -3   2 156.539 25.3378   3
   6  -3   2 162.809 25.1085   9
   6  -3   2 164.957 25.1212   7
  -6   3  -2 186.883 25.2292   5
   6   3   2 195.392 24.9251   5
   7  -3   2 28.8388 4.35382   9
   7  -3   2 22.7390 4.63943   3
  -7  -3  -2 17.6410 3.78458   4
   7  -3   2 29.3544 4.38618   7
  -7  -3  -2 28.7246 4.18097   6
   7   3   2 26.6807 3.88358   5
  -7   3  -2 23.7864 3.95833   5
   8  -3   2 31.6210 6.51076   3
  -8  -3  -2 32.2139 5.47757   4
  -8  -3  -2 38.6461 5.90761   6
   8  -3   2 56.8009 6.30404   9
   8   3   2 32.4611 5.66301   5
  -8   3  -2 38.2819 5.72660   5
   9  -3   2 4.83142 1.56784   9
  -9  -3  -2 3.75804 0.75510   4
  -9  -3  -2 4.33515 1.93042   6
   9  -3   2 3.48360 1.73113   3
  -9   3  -2 4.55083 1.57111   5
   9   3   2 4.38595 1.41518   5
 -10  -3  -2 6.35467 0.95347   4
  10  -3   2 4.02717 1.61800   9
  10  -3   2 6.76922 2.55008   3
 -10   3  -2 7.69539 1.36301   5
  10   3   2 2.20019 1.32675   9
  10   3   2 5.40648 1.61339   5
 -11  -3  -2 1.16395 0.41060   4
  11  -3   2 3.04515 1.44426   9
  11  -3   2 1.59942 1.40891   3
  11   3   2 2.58118 1.13674   9
  11   3   2 1.22839 0.95157   5
 -11   3  -2 1.44444 0.72307   5
 -12  -3  -2 0.44114 0.34782   4
  12  -3   2 1.01943 1.11288   9
  12   3   2 0.76506 0.86847   5
  12   3   2 0.02309 1.04874   9
  13  -3   2 -0.1721 0.84102   9
 -13  -3  -2 0.69237 0.23412   4
  13   3   2 0.26408 0.82619   5
  13   3   2 0.04114 0.83612   9
  14  -3   2 0.05512 0.58881   9
  13  -4  -2 0.46789 0.79302   9
  13   4  -2 0.38311 0.74849   5
 -12  -4   2 2.95618 0.55370   4
  12  -4  -2 2.33373 1.17114   9
  12   4  -2 2.66404 1.05262   5
  11  -4  -2 3.53298 1.52045   9
  11  -4  -2 6.61254 2.59705   3
 -11  -4   2 4.55320 0.80779   4
  11   4  -2 2.38954 1.78180   9
 -11   4   2 5.07855 1.18346   5
  11   4  -2 4.53058 1.24299   5
 -10  -4   2 35.5141 6.33532   6
  10  -4  -2 39.9577 6.84149   3
  10  -4  -2 38.5995 6.50676   9
 -10  -4   2 43.3878 5.84400   4
  10   4  -2 41.8565 6.20956   5
 -10   4   2 48.1476 6.01023   5
  10   4  -2 34.5867 6.16608   9
  -9  -4   2 12.1722 1.78257   4
   9  -4  -2 8.31332 2.95868   9
  -9  -4   2 8.31520 2.58798   6
   9  -4  -2 12.3478 3.57788   3
  -9   4   2 13.4713 2.10069   5
   9   4  -2 11.3452 2.26952   5
  -8  -4   2 99.1040 20.3756   4
  -8  -4   2 151.647 20.7019   6
   8  -4  -2 144.213 21.2821   3
   8  -4  -2 160.514 20.9006   9
  -8   4   2 156.429 20.5749   5
  -7  -4   2 1.70471 0.51496   4
   7  -4  -2 0.20625 1.47124   7
  -7  -4   2 0.94926 1.34282   6
   7   4  -2 0.85760 0.85045   5
  -7   4   2 1.25783 0.84011   5
   6  -4  -2 81.1862 12.2706   7
   6  -4  -2 81.3565 12.1900   9
   6  -4  -2 84.5135 12.6787   3
  -6  -4   2 83.3928 11.7746   4
  -6  -4   2 65.2467 12.0023   6
  -6   4   2 90.8806 11.9488   5
   6   4  -2 87.1239 11.8923   5
  -5  -4   2 0.51746 0.39190   4
   5  -4  -2 2.41029 1.29006   7
   5  -4  -2 1.11663 1.50015   3
   5  -4  -2 1.64255 1.19828   9
  -5  -4   2 2.07098 1.15908   6
  -5   4   2 0.41553 0.81087   5
  -4  -4   2 19.9935 3.43752   6
   4  -4  -2 15.6640 3.92766   3
   4  -4  -2 20.5511 3.44347   9
   4  -4  -2 21.3189 3.49015   7
  -4   4   2 21.2185 3.16292   5
   3  -4  -2 73.4843 10.9426   7
  -3  -4   2 71.1152 10.8410   7
  -3   4   2 75.4065 10.7403   5
  -2  -4   2 312.870 44.2413   7
   2  -4  -2 301.935 44.2433   7
  -1  -4   2 53.6491 8.36261   7
   1  -4  -2 57.9037 8.37701   7
   0  -4  -2 60.8531 9.30624   7
   0  -4   2 63.8150 9.36599   7
   1  -4   2 283.689 40.6606   7
  -1  -4  -2 280.581 40.6192   7
   2  -4   2 65.6741 9.46599   7
  -2  -4  -2 60.6563 9.34320   7
   3  -4   2 12.4307 2.30050   7
  -3   4  -2 7.89145 1.96367   5
  -4  -4  -2 1.82082 1.15558   6
   4  -4   2 5.45156 1.89068   9
   4  -4   2 1.95969 1.30458   7
   4  -4   2 2.01311 1.47098   3
  -4   4  -2 1.98686 0.91040   5
   5  -4   2 63.4419 10.7126   3
  -5  -4  -2 75.6529 10.1483   6
   5  -4   2 74.1230 10.2415   9
  -5   4  -2 68.7385 10.0594   5
   5   4   2 59.4843 9.95615   5
   6  -4   2 43.8309 7.47539   7
  -6  -4  -2 47.0293 6.88193   4
   6  -4   2 48.4132 7.99442   3
   6  -4   2 46.3624 7.44802   9
  -6  -4  -2 49.4387 7.32097   6
  -6   4  -2 44.5038 7.07472   5
   6   4   2 52.3728 7.08299   5
  -7  -4  -2 144.203 20.0679   4
   7  -4   2 121.144 20.5458   7
   7  -4   2 131.593 20.6301   9
  -7   4  -2 151.177 20.2825   5
   7   4   2 148.072 20.2040   5
   8  -4   2 53.1774 8.00916   3
  -8  -4  -2 42.4250 7.33703   6
   8  -4   2 38.1681 7.62398   9
  -8  -4  -2 54.2996 6.92452   4
  -8   4  -2 50.7426 7.18287   5
   8   4   2 47.4581 7.14149   5
  -9  -4  -2 5.81357 1.10268   4
   9  -4   2 8.33620 3.21113   3
   9  -4   2 6.43733 2.63676   9
  -9  -4  -2 6.79238 2.02654   6
   9   4   2 4.78380 1.72976   5
  -9   4  -2 6.35735 1.59436   5
  10  -4   2 2.52270 1.72115   3
  10  -4   2 2.32017 1.48993   9
 -10  -4  -2 1.53896 0.43572   4
  10   4   2 0.18765 0.85562   9
  10   4   2 1.69595 0.92419   5
 -10   4  -2 2.16945 0.77068   5
  11  -4   2 0.36309 1.23676   9
 -11  -4  -2 0.41607 0.30499   4
  11  -4   2 0.82220 1.44257   3
  11   4   2 0.42205 1.01291   9
 -11   4  -2 0.31453 0.56707   5
  11   4   2 0.06877 0.88492   5
  12  -4   2 4.33065 1.43606   9
  12   4   2 6.57830 1.65764   5
  12   4   2 4.15508 1.70904   9
  13  -4   2 0.08082 0.79032   9
  13   4   2 0.79970 0.75322   5
  13  -5  -2 -0.0270 0.60556   9
  12  -5  -2 2.22713 1.06784   9
  12   5  -2 4.12924 1.38562   5
 -11  -5   2 5.54458 1.09079   4
  11  -5  -2 6.78402 2.06958   9
 -11   5   2 8.79151 1.42396   5
 -10  -5   2 10.3033 1.85927   4
  10  -5  -2 13.5910 3.03835   9
 -10   5   2 12.0586 2.07646   5
  10   5  -2 14.4033 2.50887   5
   9  -5  -2 4.52338 1.86016   9
  -9  -5   2 4.42600 1.63058   6
   9  -5  -2 8.23693 3.35840   3
  -9  -5   2 5.14046 1.02860   4
   9   5  -2 4.75963 1.66650   5
  -9   5   2 6.66620 1.32079   5
  -8  -5   2 9.85525 3.01670   6
   8  -5  -2 12.8440 3.84391   3
   8  -5  -2 13.3194 2.95884   9
  -8  -5   2 9.86541 1.73963   4
   8   5  -2 8.24100 2.28322   5
  -8   5   2 12.0292 2.10738   5
  -7  -5   2 52.9261 7.69894   6
   7  -5  -2 51.4557 8.19442   7
   7  -5  -2 48.4594 8.41907   3
   7  -5  -2 57.4014 7.86046   9
  -7  -5   2 47.1209 7.16983   4
   7   5  -2 38.3908 7.37433   5
  -7   5   2 53.4223 7.46006   5
  -6  -5   2 2.81501 1.49786   6
   6  -5  -2 2.80673 1.72837   7
   6  -5  -2 2.54900 1.93606   3
  -6  -5   2 1.90506 0.60228   4
   6  -5  -2 2.73747 1.55639   9
   5  -5  -2 32.2763 5.55196   7
  -5  -5   2 30.0900 5.16615   6
  -5  -5   2 30.0616 4.60051   4
  -5   5   2 34.4470 4.90894   5
   4  -5  -2 14.5596 3.15313   7
  -4  -5   2 12.0355 2.83443   6
  -4  -5   2 15.1696 2.18151   4
   4  -5  -2 14.1780 3.80206   3
   4  -5  -2 15.7387 3.02190   9
  -4   5   2 14.2633 2.57495   5
   3  -5  -2 173.913 29.3800   3
   3  -5  -2 217.531 29.1476   9
  -3  -5   2 211.310 29.0851   6
  -3  -5   2 214.092 28.7892   4
  -3  -5   2 211.869 29.1983   7
   3  -5  -2 220.624 29.3200   7
  -3   5   2 162.723 28.9172   5
   2  -5  -2 29.4529 3.82994   4
   2  -5  -2 28.2593 4.56922   7
  -2  -5   2 26.5718 4.52531   7
   2  -5  -2 29.8264 4.43841   9
   2  -5  -2 23.6589 4.96114   3
  -2  -5   2 24.0895 4.32274   6
  -2   5   2 22.3402 4.14076   5
   1  -5  -2 65.6174 10.2919   6
   1  -5  -2 80.6365 10.6381   9
  -1  -5   2 83.4176 10.5464   7
  -1  -5   2 66.9610 9.94213   4
   1  -5  -2 79.5373 10.5583   7
  -1  -5   2 74.4272 10.3417   6
  -1   5   2 42.5304 10.2545   5
   0  -5  -2 115.342 16.0698   9
   0  -5   2 119.584 16.2363   7
   0  -5   2 104.928 15.9786   6
   0  -5   2 114.576 16.0605   9
   0  -5  -2 120.217 16.1730   7
   0  -5   2 96.1904 15.6909   4
   0  -5  -2 100.795 16.1353   6
   1  -5   2 30.0094 4.78915   6
  -1  -5  -2 22.8488 4.78175   6
  -1  -5  -2 30.9911 5.07153   7
   1  -5   2 33.3276 5.12654   7
   1  -5   2 34.9070 4.91987   9
   2  -5   2 97.4371 12.7557   7
   2  -5   2 86.3640 12.0694   4
  -2  -5  -2 90.7078 12.5102   7
   2  -5   2 68.2081 12.8566   3
  -2  -5  -2 81.9572 12.3887   6
   2  -5   2 90.9853 12.4386   9
  -2   5  -2 78.7228 12.2980   5
  -3  -5  -2 16.3188 2.58345   4
   3  -5   2 17.8925 3.66069   7
  -3  -5  -2 16.6068 3.18999   6
   3  -5   2 15.7807 3.95589   3
   3  -5   2 18.6088 2.58695   4
   3  -5   2 17.9713 3.32038   9
  -3   5  -2 17.1362 2.96695   5
  -4  -5  -2 11.8321 1.69030   4
  -4  -5  -2 11.7802 2.58152   6
   4  -5   2 11.4330 2.61095   7
   4  -5   2 8.30872 3.81979   3
   4  -5   2 10.7340 2.72371   9
  -4   5  -2 8.37714 2.24761   5
  -5  -5  -2 39.0760 6.05813   6
   5  -5   2 33.2189 6.31909   7
  -5  -5  -2 42.4569 5.45794   4
  -5   5  -2 32.7485 5.71360   5
   6  -5   2 105.429 15.0238   9
  -6  -5  -2 109.614 14.5415   4
   6  -5   2 100.678 15.6584   3
   6  -5   2 100.140 15.3295   7
  -6  -5  -2 100.873 14.9235   6
  -6   5  -2 90.1076 14.7933   5
   7  -5   2 12.9930 3.48365   7
  -7  -5  -2 15.9783 2.50866   4
   7  -5   2 19.1699 3.78142   9
  -7  -5  -2 21.0655 3.33406   6
   7  -5   2 20.1226 4.68568   3
   7   5   2 14.0270 2.92542   5
  -7   5  -2 12.9034 2.91454   5
   8  -5   2 50.1871 7.36477   9
  -8  -5  -2 38.9339 6.15608   4
   8   5   2 42.8242 6.44086   5
  -8   5  -2 40.5699 6.41256   5
  -9  -5  -2 8.70866 1.89064   6
  -9  -5  -2 1.98398 0.64786   4
   9  -5   2 7.85444 3.57148   3
   9  -5   2 5.27739 1.76557   9
   9   5   2 1.39931 1.06426   5
  -9   5  -2 3.40204 1.06993   5
  10  -5   2 22.4292 3.94962   9
  10  -5   2 24.6744 4.44346   3
 -10  -5  -2 18.1603 3.72064   6
  10   5   2 14.2267 3.45323   9
 -10   5  -2 25.9130 3.25399   5
  10   5   2 20.9147 3.55918   5
  11  -5   2 10.3375 2.37373   9
 -11   5  -2 8.15878 1.56079   5
  11   5   2 7.33670 2.46356   5
  12  -5   2 0.63558 0.99850   9
  12   5   2 0.35082 0.96760   5
  11  -6  -2 7.17935 1.77514   9
  10  -6  -2 5.68535 2.18180   9
 -10   6   2 9.28342 1.41432   5
  10   6  -2 6.38506 1.93296   5
  -9  -6   2 6.03467 2.03643   6
   9  -6  -2 1.67436 1.57305   9
  -9   6   2 4.18900 1.16715   5
   9   6  -2 6.25965 1.72749   5
   8  -6  -2 10.5888 2.87362   9
  -8  -6   2 8.07183 1.51515   4
  -8  -6   2 8.67141 2.53517   6
   8   6  -2 10.1927 2.05292   5
  -8   6   2 9.58624 1.77458   5
  -7  -6   2 2.52778 0.53923   4
   7  -6  -2 2.01946 1.70870   9
  -7  -6   2 3.08504 1.45433   6
  -7   6   2 2.83627 1.01775   5
   7   6  -2 0.02675 1.09726   5
  -6  -6   2 1.85974 1.60525   6
   6  -6  -2 1.74695 1.91288   9
  -6  -6   2 1.58049 0.59849   4
  -6   6   2 2.56176 0.98190   5
  -5  -6   2 2.81880 1.59033   6
   5  -6  -2 6.20499 2.21950   7
  -5  -6   2 2.80292 0.78627   4
   5  -6  -2 4.08449 1.82294   9
  -5   6   2 9.30959 1.70186   5
   4  -6  -2 35.2466 6.18585   7
  -4  -6   2 39.4013 4.98327   4
  -4  -6   2 41.4059 5.78256   6
   4  -6  -2 34.7202 5.79193   9
  -4   6   2 21.8923 5.14062   5
  -3  -6   2 21.9586 4.21810   6
   3  -6  -2 22.5114 4.28197   9
   3  -6  -2 27.1699 5.10622   7
  -3  -6   2 25.0606 3.47528   4
  -2  -6   2 7.66818 2.38526   6
  -2  -6   2 7.08022 1.30121   4
  -2  -6   2 4.05925 2.19198   7
   2  -6  -2 8.32116 2.39413   7
   2  -6  -2 6.79746 2.46544   9
  -2   6   2 7.09213 1.78247   5
  -1  -6   2 29.6915 4.89727   4
   1  -6  -2 35.5150 5.47936   9
  -1  -6   2 21.2686 5.72798   7
  -1  -6   2 22.9920 5.37250   6
   1  -6  -2 34.1387 5.83096   7
  -1   6   2 50.1439 5.26141   5
   0  -6  -2 19.4565 2.78012   4
   0  -6  -2 12.8758 3.48359   6
   0  -6   2 16.6366 4.05426   7
   0  -6   2 23.7366 2.78222   4
   0  -6  -2 15.0163 3.92758   7
  -1  -6  -2 51.3510 7.33530   4
  -1  -6  -2 49.9833 7.86213   6
   1  -6   2 52.5158 7.42507   4
   1  -6   2 47.6872 8.35960   7
   2  -6   2 6.07209 2.27996   7
   2  -6   2 5.96605 2.18899   9
  -2  -6  -2 0.74204 0.87558   4
  -2  -6  -2 4.57285 1.62577   6
   2  -6   2 5.19363 0.99486   4
  -2   6  -2 7.16750 1.92464   5
  -3  -6  -2 61.3374 8.32314   6
   3  -6   2 43.1609 8.31387   9
   3  -6   2 50.5786 8.77523   7
   3  -6   2 58.2915 8.87432   3
   4  -6   2 14.7801 3.34307   9
   4  -6   2 14.6529 4.65824   3
  -4  -6  -2 10.4720 3.03056   6
   4  -6   2 18.3328 3.82846   7
  -4   6  -2 15.4430 2.66661   5
   5  -6   2 26.3559 4.91272   7
  -5  -6  -2 22.1156 4.24946   6
   5  -6   2 25.7132 5.64041   3
   5  -6   2 25.4535 4.49341   9
  -5   6  -2 23.5852 3.90988   5
   6  -6   2 0.61992 2.22833   7
   6  -6   2 1.07958 2.96400   9
  -6   6  -2 1.28276 0.87106   5
   6   6   2 1.50439 1.10892   5
   7  -6   2 5.04955 2.04132   9
  -7  -6  -2 5.19525 2.10637   6
   7  -6   2 6.97725 3.71747   3
   7   6   2 2.83051 1.24154   5
  -7   6  -2 4.47037 1.49086   5
   8  -6   2 1.53862 1.69338   9
  -8  -6  -2 2.23903 1.32922   6
   8  -6   2 7.30870 3.55050   3
   8   6   2 5.58150 1.60754   5
  -8   6  -2 5.50054 1.38864   5
  -9  -6  -2 1.60628 1.19797   6
  -9   6  -2 3.17485 0.93446   5
   9   6   2 1.13533 1.00879   5
 -10  -6  -2 0.21492 1.10836   6
  10  -6   2 -0.1287 1.12529   9
  10   6   2 0.15845 0.74624   5
 -10   6  -2 0.18144 0.46392   5
  11  -6   2 0.42445 0.80461   9
 -11   6  -2 0.34530 0.73095   8
  -9  -7   2 3.15291 1.21956   6
   9  -7  -2 2.45046 1.42849   9
  -9   7   2 2.86831 0.94450   5
  -9   7   2 3.76890 1.50264   8
   8  -7  -2 -0.2613 1.18180   9
  -8  -7   2 0.76780 1.22394   6
  -8   7   2 0.29393 0.53471   5
  -7  -7   2 1.47188 1.46773   6
   7  -7  -2 1.04609 1.44366   9
  -7   7   2 0.84943 0.65053   5
   6  -7  -2 0.31635 1.44134   9
  -6  -7   2 1.44750 1.39293   6
  -6   7   2 0.44565 0.59378   5
  -5  -7   2 1.40134 1.33600   6
   5  -7  -2 2.04728 1.63877   9
  -5   7   2 4.03310 1.05607   5
  -4  -7   2 0.45829 1.15937   6
   4  -7  -2 0.87918 1.48212   9
  -4  -7   2 -0.2692 0.48225   4
  -4   7   2 0.88320 1.24278   5
   3  -7  -2 1.84801 1.50321   9
  -3  -7   2 1.23724 0.58712   4
  -3  -7   2 2.40023 1.30432   6
  -3   7   2 1.34113 0.88654   5
   2  -7  -2 28.8505 5.61260   6
  -2  -7   2 30.4767 4.73823   4
  -2  -7   2 31.5420 5.20717   6
  -2   7   2 37.9006 4.93768   5
   1  -7  -2 28.6628 4.79473   6
  -1  -7   2 29.6013 4.08308   4
  -1   7   2 25.2669 4.30421   5
   0   7   2 57.2886 8.46231   5
   1  -7   2 20.7769 4.91733   6
  -1   7  -2 37.6817 4.63162   5
  -2  -7  -2 22.4385 4.36564   6
   2  -7   2 21.3225 5.30789   7
  -2   7  -2 26.8512 3.96293   5
  -3  -7  -2 2.26921 1.51696   6
   3  -7   2 -0.2487 1.32620   9
  -3   7  -2 1.49621 0.96776   5
   4  -7   2 1.31637 1.45742   9
  -4  -7  -2 2.34768 1.40771   6
  -4   7  -2 0.23436 0.81848   5
  -5  -7  -2 1.47152 1.23520   6
   5  -7   2 0.24262 1.43932   9
  -5   7  -2 0.99515 0.79845   5
   6  -7   2 2.87564 1.59343   9
  -6  -7  -2 2.79507 1.29609   6
  -6   7  -2 2.98537 0.93621   5
   7  -7   2 1.05068 1.35100   9
  -7   7  -2 1.62706 0.68267   5
   8  -7   2 0.48848 1.19542   9
  -8  -7  -2 0.78157 1.07165   6
  -8   7  -2 1.32698 0.59052   5
  -9  -7  -2 2.48485 1.08240   6
   9  -7   2 1.98891 0.99978   9
  -7  -8   2 -0.0143 0.95273   6
  -6  -8   2 10.4231 2.33579   6
  -6   8   2 11.0903 1.73121   5
  -5  -8   2 1.82764 1.22419   6
  -5   8   2 2.50119 0.80809   5
  -4  -8   2 12.8858 2.37459   6
  -4   8   2 6.54563 1.44503   5
  -3  -8   2 2.54395 1.53630   6
  -3   8   2 1.74339 0.68903   5
  -2  -8   2 27.7543 4.91360   6
  -2   8   2 25.6297 3.97970   5
  -1  -8   2 3.05471 1.67942   6
  -1   8   2 4.20392 1.20377   5
   0  -8  -2 25.1663 4.17243   6
   0  -8   2 20.4107 4.31425   6
  -1   8  -2 10.3943 1.92088   5
  -2   8  -2 -0.0028 0.68060   5
  -3  -8  -2 6.47366 2.01499   6
  -3   8  -2 2.77983 0.91447   5
  -4  -8  -2 0.98325 1.31832   6
  -4   8  -2 0.55525 0.59825   5
  -5  -8  -2 0.40352 1.08379   6
  -5   8  -2 -0.2068 0.53329   5
  -6  -8  -2 0.29091 1.03009   6
  -6   8  -2 0.00712 0.46572   5
  -7  -8  -2 1.04605 0.92667   6
 -15   0   3 -0.0237 0.16025   4
  14   0  -3 0.69168 0.81979   9
  13   0  -3 -0.0168 0.85210   5
  13   0  -3 -0.3916 0.77077   9
  12   0  -3 0.23298 0.80514   5
  12   0  -3 0.07161 0.96223   9
  11   0  -3 0.27138 0.87195   5
  11   0  -3 -0.6065 0.90199   9
  10   0  -3 0.49694 0.90844   5
  10   0  -3 0.52135 1.07535   9
   9   0  -3 0.02063 0.88980   9
   9   0  -3 -0.2385 0.76715   5
   8   0  -3 6.53624 1.77491   5
   7   0  -3 -0.1611 0.63118   5
   6   0  -3 -0.1545 0.63978   5
   5   0  -3 -437.23 314.290   2
  -5   0   3 -2.4290 20.3518   1
   4   0  -3 179.428 259.371   2
  -4   0   3 -7.3872 15.4052   1
  -3   0   3 12.4154 14.7670   1
   3   0  -3 179.058 217.201   2
   2   0  -3 258.253 243.295   2
  -1   0   3 3.08769 6.49378   1
   0   0   3 -4.5106 3.72153   1
  -1   0  -3 116.115 124.195   2
   2   0   3 8.54476 8.95400   1
  -2   0  -3 -83.248 129.455   2
  -3   0  -3 61.3032 160.099   2
   3   0   3 -6.3063 9.56922   1
  -4   0  -3 159.910 240.474   2
   4   0   3 -10.544 17.2040   1
   5   0   3 10.6534 33.0911   1
  -5   0  -3 84.9072 277.693   2
   6   0   3 -0.1972 0.47204   7
   8   0   3 6.87080 1.94656   9
   8   0   3 1.89411 0.93753   5
   9   0   3 0.55777 0.96568   9
   9   0   3 0.35839 0.72643   5
   9   0   3 -0.1604 1.21202   3
  10   0   3 5.46332 1.73706   5
  11   0   3 -0.1184 1.09762   9
  11   0   3 -0.3523 0.81458   5
  12   0   3 -0.1726 0.95956   9
  12   0   3 0.06484 0.96942   5
  13   0   3 -0.4502 0.88347   9
  14   0   3 3.46120 1.34218   9
 -15  -1   3 0.12786 0.15295   4
 -15   1   3 0.01437 0.16400   4
 -14  -1   3 4.45117 0.65997   4
  14  -1  -3 3.21759 1.04064   9
  14   1  -3 3.39658 1.16643   9
  13  -1  -3 0.73447 0.91633   9
 -13  -1   3 0.51361 0.28911   4
  13   1  -3 0.72123 0.78613   5
  13   1  -3 0.80482 1.00868   9
  12  -1  -3 -0.2176 0.93024   9
  12   1  -3 0.08729 0.93442   9
  12   1  -3 -0.3648 0.80583   5
  11  -1  -3 32.6031 5.36202   5
  11  -1  -3 36.4462 5.50339   9
  11   1  -3 37.7567 5.32531   5
 -11   1   3 26.9286 5.27406   8
  11   1  -3 36.8021 5.37688   9
  10  -1  -3 1.44523 1.09506   5
  10  -1  -3 4.32333 1.34167   9
  10   1  -3 1.58339 0.99815   5
  10   1  -3 4.10285 1.20465   9
 -10   1   3 3.07959 1.31889   8
   9  -1  -3 156.187 25.6647   5
   9  -1  -3 192.286 25.7253   9
   9   1  -3 195.364 25.6656   9
   9   1  -3 166.549 25.6209   5
   8  -1  -3 54.9210 7.68254   5
   8  -1  -3 44.5035 7.79194   9
  -8   1   3 53.1281 7.45042   5
   8   1  -3 61.2099 7.61170   5
   8   1  -3 42.7246 7.62831   9
   7  -1  -3 12.7526 2.42541   5
  -7   1   3 13.0718 2.11716   5
   7   1  -3 13.8161 2.26131   5
   6  -1  -3 13.4908 2.54342   5
  -6   1   3 15.5568 2.30522   5
   5  -1  -3 168.485 252.295   2
  -5  -1   3 -5.8735 15.6366   1
  -5   1   3 -6.8148 29.0982   1
   4  -1  -3 94.7844 13.6919   7
   3  -1  -3 15.3976 2.41363   7
   2  -1  -3 6070.87 874.673   2
  -2  -1   3 5346.27 832.486   1
  -2  -1   3 6031.77 833.018   1
  -2   1   3 5947.26 835.109   1
  -1  -1   3 116.244 17.1223   7
   1  -1  -3 122.425 17.1329   7
   0  -1   3 368.423 53.8976   7
   0  -1  -3 384.962 53.9014   7
   1  -1   3 251.086 35.9782   7
   2  -1   3 233.576 33.4673   7
   3  -1   3 22.0579 3.41352   7
   4  -1   3 42.1335 6.19545   7
   5  -1   3 3.50974 0.98378   7
   6  -1   3 55.9842 8.27875   5
   6  -1   3 59.4347 8.25008   7
  -6   1  -3 56.7532 8.21163   5
   6   1   3 53.3216 8.18511   5
   7  -1   3 102.647 14.2650   7
   7  -1   3 96.5265 14.2909   5
   7   1   3 97.0340 14.2155   5
  -7   1  -3 97.4620 14.1992   5
   8  -1   3 0.58980 1.18855   3
   8  -1   3 0.73383 1.00997   9
   8  -1   3 0.74240 0.85785   5
  -8   1  -3 1.08462 0.59961   5
   8   1   3 0.80726 0.74502   5
   9  -1   3 55.6252 8.57591   5
   9  -1   3 48.3806 8.77000   3
   9  -1   3 61.7748 8.66888   9
   9   1   3 63.5266 8.62304   9
   9   1   3 58.6462 8.49876   5
  10  -1   3 5.61421 1.96040   9
  10  -1   3 4.44815 1.73314   5
  10  -1   3 7.13548 2.66110   3
  10   1   3 6.62985 1.73614   5
  10   1   3 4.88575 1.93466   9
  11  -1   3 5.72265 2.56817   5
  11  -1   3 16.0007 2.85953   9
  11   1   3 16.5672 2.64772   9
  11   1   3 12.0641 2.44507   5
  12  -1   3 4.80601 1.89933   9
  12   1   3 3.82224 1.33335   9
  12   1   3 2.53651 1.04827   5
  13  -1   3 2.23984 0.97370   9
 -13  -1  -3 1.60625 0.37386   4
  13   1   3 1.30386 1.12132   9
  13   1   3 1.04340 0.84067   5
 -14  -1  -3 2.75749 0.47119   4
  14  -1   3 2.32258 0.98876   9
  14   1   3 1.90709 0.85345   9
 -15   1  -3 0.52579 0.21150   4
 -15   2   3 0.28972 0.22877   4
 -14  -2   3 0.01021 0.19391   4
  14  -2  -3 0.05051 0.68818   9
  14   2  -3 -0.3668 0.71543   5
  13  -2  -3 0.86277 1.01898   9
 -13  -2   3 0.20609 0.29106   4
  13   2  -3 0.59773 0.80924   5
  13   2  -3 0.50722 0.89060   9
 -12  -2   3 11.2940 1.69083   4
  12  -2  -3 11.1272 2.47785   9
  12   2  -3 10.9211 2.25297   9
  12   2  -3 10.4770 2.29835   5
 -11  -2   3 2.32804 0.48745   4
  11  -2  -3 2.28437 1.28712   9
  11   2  -3 1.80351 0.99249   5
  10  -2  -3 64.9762 9.70652   3
  10  -2  -3 60.1257 9.45885   9
  10   2  -3 70.4488 9.34818   5
  10   2  -3 60.4563 9.29190   9
 -10   2   3 58.7619 9.11374   5
   9  -2  -3 17.4334 3.71213   3
   9   2  -3 17.6804 3.26043   9
  -9   2   3 19.2572 2.92292   5
   9   2  -3 21.2539 3.17374   5
   8  -2  -3 1.33139 1.33430   5
   8  -2  -3 5.21692 1.95295   9
   8   2  -3 3.55063 1.25682   5
  -8   2   3 3.10982 1.01089   5
   7  -2  -3 0.89007 1.33919   5
   7  -2  -3 1.07226 1.02212   9
  -7   2   3 1.59245 0.61271   5
   7   2  -3 0.62404 0.65275   5
   6  -2  -3 187.803 25.3728   7
  -6   2   3 156.793 25.3036   5
   6   2  -3 184.761 25.3037   5
   5  -2  -3 5.33886 1.19099   7
  -5   2   3 5.14123 1.32320   5
   4  -2  -3 72.1329 10.5170   7
  -3  -2   3 353.554 50.3592   7
   3  -2  -3 349.616 50.3883   7
   2  -2  -3 59.9629 8.56597   7
  -2  -2   3 57.1433 8.53221   7
   1  -2  -3 721.554 101.503   7
  -1  -2   3 697.147 101.495   7
   0  -2   3 3.79408 1.02579   7
   0  -2  -3 4.02891 0.97051   7
  -1  -2  -3 59.5111 8.93371   7
   1  -2   3 63.2257 8.98171   7
   2  -2   3 11.0757 2.12383   7
  -2  -2  -3 11.9264 2.00451   7
   3  -2   3 78.0673 11.3615   7
   4  -2   3 60.7054 8.91501   7
  -5  -2  -3 190.690 177.672   2
  -5  -2  -3 193.014 48.1125   1
   6  -2   3 10.9513 2.35675   7
   6   2   3 11.5199 2.03463   5
  -6   2  -3 13.7343 2.18027   5
   7  -2   3 4.61192 2.43188   3
   7  -2   3 7.51641 2.09378   9
   7  -2   3 6.16473 1.51192   7
  -7   2  -3 6.17878 1.43901   5
   7   2   3 7.39950 1.42822   5
   8  -2   3 7.10349 2.41031   3
   8  -2   3 4.53664 1.53846   9
   8   2   3 5.16475 1.44752   5
  -8   2  -3 5.69195 1.41506   5
   9  -2   3 2.30156 1.33193   9
  -9   2  -3 0.33507 0.67419   5
   9   2   3 -0.0875 0.79138   5
  10  -2   3 46.1709 6.69083   9
  10  -2   3 41.5900 6.92084   3
 -10   2  -3 35.0932 6.15943   5
  10   2   3 43.0506 6.34013   5
  10   2   3 44.8222 6.42467   9
  11  -2   3 2.11886 1.39055   3
  11   2   3 4.24820 1.52212   9
  11   2   3 3.39794 1.03164   5
 -12  -2  -3 0.51328 0.34162   4
  12  -2   3 1.46501 1.09887   9
  12   2   3 0.70426 0.86037   5
  12   2   3 0.42557 1.04695   9
 -13  -2  -3 0.03467 0.21947   4
  13   2   3 0.13035 0.87035   9
  13   2   3 0.24591 0.75838   5
  14  -2   3 0.01784 0.71198   9
  14   2   3 0.58748 0.92551   9
  14  -3  -3 1.43102 0.76282   9
  14   3  -3 1.67626 0.85804   5
 -13  -3   3 2.42148 0.52283   4
  13  -3  -3 4.28320 1.45547   9
  13   3  -3 2.06878 0.98865   5
  12  -3  -3 0.17646 1.03195   9
 -12  -3   3 -0.2067 0.26506   4
  12   3  -3 -0.3237 0.79030   5
  12   3  -3 0.41165 1.04318   9
  11  -3  -3 2.11470 1.38095   9
 -11  -3   3 2.13597 0.46254   4
  11  -3  -3 1.92522 1.40268   3
  11   3  -3 1.69787 0.97346   5
  11   3  -3 1.71737 1.17994   9
 -10  -3   3 0.10184 0.33924   4
  10  -3  -3 0.82818 1.39891   3
  10  -3  -3 0.10846 1.31065   9
  10   3  -3 -0.5418 1.03330   9
  10   3  -3 0.02715 0.82712   5
 -10   3   3 -0.0870 0.53521   5
   9  -3  -3 15.7288 3.29674   9
   9  -3  -3 15.4546 3.72828   3
  -9  -3   3 14.2707 3.16293   6
  -9  -3   3 18.1801 2.46914   4
  -9   3   3 17.3328 2.66713   5
   8  -3  -3 0.76850 1.20634   9
  -8  -3   3 -0.0042 0.43298   4
   8  -3  -3 1.42564 1.40632   3
  -8  -3   3 1.54362 1.07538   6
   8   3  -3 1.15409 0.78073   5
  -8   3   3 1.14627 0.76046   5
  -7  -3   3 29.0448 4.46585   4
  -7  -3   3 33.6935 4.83180   6
   7  -3  -3 37.8443 4.99743   9
   7  -3  -3 34.0203 4.92945   7
   7  -3  -3 25.9831 5.26436   3
  -7   3   3 26.7829 4.63529   5
   7   3  -3 29.5346 4.76142   5
   6  -3  -3 14.9440 3.28809   3
   6  -3  -3 17.4164 2.85255   9
   6  -3  -3 16.9514 2.75202   7
   6   3  -3 14.3703 2.42238   5
  -6   3   3 13.5610 2.45793   5
   5  -3  -3 4.60107 1.24129   7
  -5   3   3 3.64116 1.17359   5
   4  -3  -3 43.5593 5.82828   7
  -4  -3   3 37.6422 5.68372   7
  -4   3   3 34.3077 5.72674   5
   3  -3  -3 37.6373 5.66919   7
  -3  -3   3 36.2303 5.55951   7
   2  -3  -3 14.4953 2.55267   7
  -2  -3   3 12.7913 2.47209   7
  -1  -3   3 12.5200 2.58147   7
   1  -3  -3 10.7139 2.31508   7
   0  -3   3 189.118 28.5148   7
   0  -3  -3 204.120 28.3675   7
   1  -3   3 4.53242 1.26077   7
  -1  -3  -3 5.23516 1.28371   7
  -2  -3  -3 260.890 38.9244   7
   2  -3   3 281.652 39.0147   7
   3  -3   3 27.5553 4.43762   7
   4  -3   3 41.7704 5.46040   7
  -4   3  -3 30.1907 5.27733   5
   5  -3   3 24.6088 3.62780   7
   5   3   3 20.4230 3.22007   5
  -5   3  -3 20.4197 3.35086   5
   6  -3   3 222.390 30.6930   9
  -6  -3  -3 232.172 30.6732   6
   6  -3   3 182.419 30.9665   3
   6  -3   3 222.975 30.6984   7
   6   3   3 218.309 30.4485   5
  -6   3  -3 195.459 30.7440   5
   7  -3   3 8.86061 3.26713   3
  -7  -3  -3 8.63558 2.26684   6
   7  -3   3 10.5060 2.38692   7
   7  -3   3 9.86391 2.63175   9
  -7   3  -3 10.3420 1.86578   5
   7   3   3 7.43492 1.76171   5
  -8  -3  -3 101.164 15.1582   6
  -8  -3  -3 93.2445 14.8806   4
   8  -3   3 120.538 15.9597   9
  -8   3  -3 103.521 15.0470   5
   8   3   3 102.343 15.0267   5
  -9  -3  -3 2.88458 1.41930   6
   9  -3   3 2.88926 1.43173   9
  -9  -3  -3 2.71931 0.60104   4
   9  -3   3 2.91792 1.73618   3
  -9   3  -3 2.80811 0.95153   5
   9   3   3 2.53190 1.00232   5
  10  -3   3 0.40265 1.32127   3
 -10  -3  -3 0.35903 0.36491   4
  10  -3   3 0.60114 1.30083   9
 -10   3  -3 0.31871 0.65760   5
  10   3   3 0.47437 0.80350   5
  10   3   3 0.70718 1.04447   9
  11  -3   3 13.2043 3.16224   9
  11  -3   3 18.0797 3.87648   3
 -11  -3  -3 16.7848 2.30853   4
 -11   3  -3 15.0844 2.52788   5
  11   3   3 13.8189 2.89571   9
  11   3   3 16.0520 2.82629   5
  12  -3   3 2.39533 1.28284   9
 -12  -3  -3 3.15872 0.59974   4
  12   3   3 3.43922 1.36064   9
  12   3   3 2.64673 1.06780   5
 -13  -3  -3 1.04735 0.29009   4
  13  -3   3 0.94261 0.89037   9
  13   3   3 0.12334 0.84203   9
  13   3   3 0.92568 0.77625   5
  14  -3   3 1.85268 0.70326   9
  13  -4  -3 0.09801 0.75442   9
  13   4  -3 0.97268 0.76734   5
  12  -4  -3 10.4663 2.27059   9
 -12  -4   3 9.89792 1.58356   4
  12   4  -3 12.1650 2.23249   5
  11  -4  -3 2.95794 1.35922   9
 -11  -4   3 1.44534 0.42558   4
 -11   4   3 2.32557 0.73945   5
  11   4  -3 1.28999 0.96850   5
 -10  -4   3 44.4827 6.86014   4
 -10  -4   3 52.1033 7.34343   6
  10  -4  -3 41.2129 7.74698   3
  10  -4  -3 67.6528 7.69784   9
  10   4  -3 49.1970 7.18204   9
  10   4  -3 43.6504 7.18048   5
 -10   4   3 38.4777 6.98025   5
  -9  -4   3 8.97922 1.45094   4
   9  -4  -3 8.08028 2.57704   9
  -9  -4   3 9.87067 2.45563   6
   9  -4  -3 9.39986 3.09740   3
  -9   4   3 7.01755 1.71326   5
   9   4  -3 9.96925 1.96157   5
   8  -4  -3 41.1155 6.92257   3
   8  -4  -3 49.8725 6.42742   9
  -8  -4   3 23.3369 5.64276   4
  -8  -4   3 43.0444 6.05672   6
  -8   4   3 39.0360 5.86557   5
  -7  -4   3 4.23551 1.14107   4
  -7  -4   3 8.54900 2.25277   6
   7  -4  -3 7.03531 1.97494   7
  -7   4   3 5.51552 1.49024   5
   7   4  -3 6.40668 1.58680   5
   6  -4  -3 49.1822 8.61550   3
  -6  -4   3 51.5479 7.73111   4
   6  -4  -3 66.2389 8.26670   9
   6  -4  -3 59.1856 8.25308   7
  -6  -4   3 59.9364 8.11895   6
   6   4  -3 45.2376 7.88574   5
  -6   4   3 47.4098 7.89889   5
   5  -4  -3 0.60812 1.19680   9
   5  -4  -3 0.06382 1.40214   3
  -5  -4   3 0.58864 0.36991   4
  -5  -4   3 0.52910 0.96661   6
   5  -4  -3 1.43410 1.24494   7
  -5   4   3 0.25362 0.74780   5
   4  -4  -3 71.2609 11.9469   3
  -4  -4   3 80.8340 11.6297   6
  -4  -4   3 80.3017 11.6070   7
   4  -4  -3 83.4335 11.6875   9
   4  -4  -3 80.0231 11.7139   7
  -4   4   3 78.8725 11.4897   5
  -3  -4   3 14.2461 2.75092   7
   3  -4  -3 14.5446 2.86904   7
  -3   4   3 15.2990 2.51681   5
   2  -4  -3 195.081 28.8379   7
  -2  -4   3 204.131 28.8425   7
  -1  -4   3 140.121 21.4864   7
   1  -4  -3 155.982 21.4972   7
   0  -4  -3 15.1504 2.85950   7
   0  -4   3 15.3174 2.99034   7
   1  -4   3 186.907 27.5501   7
  -1  -4  -3 193.791 27.5028   7
   2  -4   3 21.6456 3.97261   7
  -2  -4  -3 24.5809 3.88981   7
   3  -4   3 84.9949 12.3066   7
  -3   4  -3 80.9794 12.0398   5
  -4  -4  -3 80.3203 11.5641   6
   4  -4   3 75.6949 11.5983   9
   4  -4   3 82.5814 11.7138   7
   4  -4   3 72.4636 11.9681   3
  -4   4  -3 82.3405 11.4672   5
   5  -4   3 23.7595 5.04109   3
   5  -4   3 21.9444 4.20648   9
  -5  -4  -3 19.6579 4.06734   6
   5   4   3 26.0742 3.72117   5
  -5   4  -3 28.8113 3.86533   5
   6  -4   3 113.441 13.7242   9
   6  -4   3 86.5783 14.0973   3
  -6  -4  -3 100.125 13.5162   6
   6  -4   3 102.658 13.7405   7
  -6   4  -3 62.3368 13.2721   5
   6   4   3 88.8349 13.2693   5
   7  -4   3 206.468 25.1158   9
   7  -4   3 165.453 25.3946   3
  -7  -4  -3 169.024 24.5420   4
   7  -4   3 164.162 25.0224   7
  -7   4  -3 149.882 24.7366   5
   7   4   3 173.180 24.6711   5
   8  -4   3 159.339 26.3283   3
  -8  -4  -3 196.156 25.9043   6
   8  -4   3 223.373 26.1677   9
  -8  -4  -3 171.669 25.5703   4
  -8   4  -3 140.703 25.7352   5
   8   4   3 181.770 25.7527   5
   9  -4   3 8.89721 2.71171   9
  -9  -4  -3 5.39304 1.26994   4
  -9  -4  -3 6.77917 2.25584   6
   9  -4   3 8.25722 3.48215   3
  -9   4  -3 9.66226 1.79097   5
   9   4   3 7.77274 1.91790   5
  10  -4   3 3.27553 1.79828   3
 -10  -4  -3 1.35449 1.27919   6
 -10  -4  -3 2.43236 0.50009   4
  10  -4   3 1.21680 1.49047   9
  10   4   3 2.27541 0.99777   5
 -10   4  -3 2.33247 0.80338   5
 -11  -4  -3 1.92666 0.43551   4
  11  -4   3 2.45061 1.58102   3
  11  -4   3 0.99937 1.27412   9
 -11   4  -3 2.08210 0.70542   5
  11   4   3 2.93034 1.07432   5
  11   4   3 1.41402 1.19470   9
  12  -4   3 3.21352 1.22115   9
  12   4   3 4.76918 1.57281   9
  12   4   3 1.62396 0.97891   5
  13  -4   3 0.08207 0.95139   9
  13   4   3 -0.1015 0.88568   5
  13  -5  -3 2.05824 0.82984   9
  12  -5  -3 0.03307 0.90064   9
  12   5  -3 1.92568 0.93716   5
 -11  -5   3 8.19342 1.76080   4
  11  -5  -3 11.7628 2.48932   9
 -11   5   3 12.6630 2.39457   8
 -11   5   3 11.0430 1.90866   5
  10  -5  -3 1.92896 1.52923   9
 -10  -5   3 0.48026 0.63540   4
 -10   5   3 2.94107 0.75769   5
  10   5  -3 1.05111 0.98257   5
  -9  -5   3 10.6549 1.61860   4
   9  -5  -3 11.0093 3.80537   3
  -9  -5   3 10.1116 2.45474   6
   9  -5  -3 9.41567 2.93950   9
   9   5  -3 10.5348 2.20016   5
  -9   5   3 9.59555 1.82278   5
   8  -5  -3 29.5297 5.21783   9
  -8  -5   3 31.1642 4.37172   4
   8  -5  -3 30.8410 5.91687   3
  -8  -5   3 24.4880 5.01375   6
  -8   5   3 33.8959 4.68161   5
   8   5  -3 29.1614 4.69483   5
  -7  -5   3 83.3155 13.1695   6
   7  -5  -3 87.6777 13.3595   9
  -7  -5   3 93.7272 12.8205   4
   7  -5  -3 90.3629 13.9770   3
   7  -5  -3 77.2269 13.5110   7
  -7   5   3 92.8407 13.0395   5
   7   5  -3 95.1307 13.0026   5
   6  -5  -3 4.44176 1.83799   9
   6  -5  -3 3.35726 1.79381   7
  -6  -5   3 1.10120 0.57500   4
  -6  -5   3 3.42428 1.50025   6
   6  -5  -3 1.94774 1.96133   3
  -5  -5   3 42.2230 6.56563   6
  -5  -5   3 41.9748 5.99292   4
   5  -5  -3 43.6114 6.69754   7
  -5   5   3 38.9941 6.26295   5
   4  -5  -3 10.1902 2.56264   9
   4  -5  -3 8.38675 2.90689   3
  -4  -5   3 9.79627 1.47453   4
  -4  -5   3 9.69433 2.15039   6
   4  -5  -3 9.84174 2.34704   7
  -4   5   3 7.07631 1.90735   5
   3  -5  -3 51.2907 8.15387   3
   3  -5  -3 45.3112 7.81534   7
  -3  -5   3 54.1215 7.74051   7
   3  -5  -3 43.7885 7.67581   9
  -3  -5   3 56.5897 7.58512   6
  -3  -5   3 52.6413 7.20633   4
  -3   5   3 45.2976 7.42241   5
   2  -5  -3 46.5433 7.99000   9
  -2  -5   3 61.8984 7.61504   4
  -2  -5   3 51.8227 8.12987   7
  -2  -5   3 48.0700 7.93413   6
   2  -5  -3 53.5525 8.37412   3
   2  -5  -3 51.2540 8.16016   7
  -2   5   3 54.2251 7.85027   5
  -1  -5   3 19.3181 2.37674   4
   1  -5  -3 12.7589 3.04262   9
   1  -5  -3 15.6301 3.26403   7
   1  -5  -3 14.6672 3.12579   6
  -1  -5   3 20.2369 3.44007   7
  -1  -5   3 20.6945 3.04837   6
  -1   5   3 9.98365 2.89702   5
   0  -5   3 84.3442 16.4925   9
   0  -5   3 129.121 15.9245   4
   0  -5  -3 123.945 16.4158   7
   0  -5   3 105.450 16.2057   6
   0  -5   3 114.817 16.4675   7
  -1  -5  -3 4.94823 1.78266   7
   1  -5   3 7.35668 1.23941   4
   1  -5   3 3.82118 1.97357   7
   1  -5   3 10.6201 2.41924   6
   1  -5   3 7.48070 2.35689   9
  -1  -5  -3 5.03576 2.11321   6
   2  -5   3 42.2342 7.07117   7
   2  -5   3 41.6498 7.50373   3
  -2  -5  -3 38.9321 6.85597   6
   2  -5   3 43.3328 6.88033   9
   2  -5   3 51.8959 6.41747   4
  -2   5  -3 46.7455 6.66601   5
   3  -5   3 21.5175 2.97567   4
   3  -5   3 17.3099 3.63696   9
   3  -5   3 19.1823 4.48724   3
   3  -5   3 19.1840 3.98791   7
  -3  -5  -3 21.6139 3.57862   6
  -3   5  -3 19.7023 3.35191   5
   4  -5   3 32.0804 4.76044   9
   4  -5   3 26.4071 5.60694   3
  -4  -5  -3 30.9875 4.62516   6
   4  -5   3 28.6034 4.97279   7
  -4   5  -3 20.2534 4.39529   5
   5  -5   3 63.1140 9.30761   3
   5  -5   3 42.6495 8.61917   7
  -5  -5  -3 59.5616 7.89599   4
  -5  -5  -3 39.1090 8.27759   6
   5   5   3 62.3394 8.08000   5
  -5   5  -3 56.1405 8.14355   5
   6  -5   3 31.4603 6.33722   7
   6  -5   3 37.9933 5.95110   9
   6  -5   3 34.0486 6.80007   3
  -6  -5  -3 33.2256 5.23696   4
  -6  -5  -3 31.7559 5.78739   6
  -6   5  -3 50.9796 5.67548   5
   6   5   3 28.4442 5.48706   5
  -7  -5  -3 55.2339 7.69153   4
   7  -5   3 64.0737 9.24409   3
   7  -5   3 43.2600 8.60316   7
   7  -5   3 47.1318 8.46354   9
  -7  -5  -3 46.4339 8.12249   6
  -7   5  -3 57.2832 7.96666   5
   7   5   3 54.6655 7.95039   5
   8  -5   3 11.9176 3.99212   9
  -8  -5  -3 2.72717 1.02767   4
  -8  -5  -3 8.63873 2.58637   6
  -8   5  -3 11.8273 1.66664   5
   8   5   3 2.92171 1.36088   5
   9  -5   3 43.7419 7.10516   9
  -9  -5  -3 43.4129 6.81042   6
   9  -5   3 47.8646 7.67440   3
   9   5   3 46.6722 6.71714   5
  -9   5  -3 40.6501 6.60364   5
  10  -5   3 4.73423 1.61683   9
 -10  -5  -3 2.24242 1.36961   6
 -10   5  -3 2.79673 0.94860   5
  10   5   3 2.01245 1.34739   9
  10   5   3 2.44377 1.09024   5
  11  -5   3 20.8191 4.27119   9
  11   5   3 27.7124 4.07915   5
 -11   5  -3 26.8054 3.79282   5
  12  -5   3 1.26988 1.43491   9
  11  -6  -3 3.26309 1.31114   9
  10  -6  -3 4.62918 1.88372   9
 -10   6   3 4.93695 1.68646   8
  10   6  -3 2.86051 1.25304   5
 -10   6   3 4.48146 1.04403   5
   9  -6  -3 2.79356 1.50759   9
  -9  -6   3 0.27344 0.51074   4
  -9  -6   3 3.11378 1.50677   6
   9   6  -3 0.78720 1.02190   5
  -9   6   3 2.94980 1.03004   5
   8  -6  -3 4.09320 1.78263   9
  -8  -6   3 5.62330 2.01512   6
  -8  -6   3 2.13992 0.84824   4
  -8   6   3 5.95332 1.19563   5
   8   6  -3 3.10623 1.29069   5
  -7  -6   3 1.16221 0.55555   4
  -7  -6   3 2.32558 1.32955   6
   7  -6  -3 2.88282 1.72491   9
  -7   6   3 4.15434 1.27540   5
   7   6  -3 1.56665 1.23476   5
  -6  -6   3 3.23507 0.84973   4
   6  -6  -3 1.82032 1.98258   9
  -6   6   3 5.40839 1.36863   5
   5  -6  -3 19.2269 4.38714   7
  -5  -6   3 18.6693 3.75347   6
  -5  -6   3 19.5716 3.00842   4
   5  -6  -3 21.4745 4.03236   9
  -5   6   3 21.2079 3.36806   5
   4  -6  -3 6.91526 2.74253   9
  -4  -6   3 14.8677 2.72403   6
   4  -6  -3 5.16996 2.46050   7
  -4   6   3 5.91461 1.91546   5
   3  -6  -3 16.1332 3.19337   9
  -3  -6   3 12.3433 2.20400   4
   3  -6  -3 13.9963 3.37013   7
  -3  -6   3 18.5082 3.38986   6
  -3   6   3 11.2844 2.97859   5
  -2  -6   3 23.2844 3.57869   6
  -2  -6   3 11.1736 3.41164   7
   2  -6  -3 11.5232 3.28502   7
  -2  -6   3 14.5648 2.46045   4
   2  -6  -3 16.4725 3.35056   9
  -2   6   3 15.3782 2.90715   5
  -1  -6   3 78.9648 11.7458   6
   1  -6  -3 87.9177 12.1920   7
   1  -6  -3 80.4932 11.7289   9
  -1  -6   3 80.7486 11.3831   4
  -1  -6   3 80.6483 12.0809   7
  -1   6   3 67.6645 11.5113   5
   0  -6  -3 2.88550 1.46633   6
   0  -6   3 5.16055 2.26581   6
   0  -6  -3 2.84316 0.79654   4
   0  -6  -3 3.78796 1.96869   7
   0  -6   3 5.25890 2.12770   7
   0   6   3 1.02485 1.38032   5
  -1  -6  -3 92.7574 14.1608   6
   1  -6   3 96.8138 14.6195   7
   1  -6   3 97.9864 13.7530   4
  -2  -6  -3 6.98757 2.49612   6
   2  -6   3 9.75780 3.15906   7
   2  -6   3 6.44333 2.40107   9
   2  -6   3 10.2778 1.52033   4
  -2   6  -3 11.9524 2.25217   5
   3  -6   3 115.701 15.5690   7
   3  -6   3 104.565 14.9710   9
  -3  -6  -3 102.528 14.9053   6
   3  -6   3 95.3002 15.6544   3
  -3   6  -3 92.8184 14.8858   5
   4  -6   3 1.85353 1.63669   9
   4  -6   3 1.98603 2.09260   3
  -4  -6  -3 1.23563 1.42811   6
   4  -6   3 1.86946 2.00593   7
  -4   6  -3 2.67027 1.13933   5
  -5  -6  -3 1.44114 1.38814   6
   5  -6   3 4.27212 1.73750   9
   5  -6   3 2.91140 2.29733   3
   5  -6   3 3.88044 2.24547   7
  -5   6  -3 7.51063 1.57766   5
   5   6   3 0.58271 1.37995   5
   6  -6   3 0.87341 2.36486   7
  -6  -6  -3 1.97938 1.96152   6
   6  -6   3 2.09087 1.91410   9
  -6   6  -3 1.50475 1.01074   5
  -7  -6  -3 6.16076 2.30686   6
   7  -6   3 8.66100 4.01453   3
   7  -6   3 4.71213 2.17919   9
   7   6   3 7.15798 1.85681   5
  -7   6  -3 8.94047 1.78046   5
  -8  -6  -3 0.73227 1.09121   6
   8  -6   3 1.37336 1.82681   3
   8  -6   3 0.68685 1.54816   9
  -8   6  -3 1.24764 0.76718   5
   8   6   3 0.07678 0.94750   5
  -9  -6  -3 1.88646 1.23337   6
   9  -6   3 2.30446 1.85582   9
   9   6   3 1.36313 0.95696   5
  -9   6  -3 2.65094 0.94800   5
  10  -6   3 0.71184 1.15627   9
 -10  -6  -3 0.54653 1.14122   6
 -10   6  -3 0.32036 0.50601   5
  10   6   3 0.24813 0.80272   5
  11  -6   3 0.27854 0.80280   9
  -9  -7   3 1.70662 1.10543   6
   9  -7  -3 1.44867 1.91819   9
  -9   7   3 2.11363 0.65959   5
   8  -7  -3 0.73186 1.21181   9
  -8  -7   3 1.24970 1.17975   6
  -8   7   3 1.23526 0.58922   5
  -7  -7   3 0.64327 1.52806   6
   7  -7  -3 0.81830 1.59964   9
  -7   7   3 0.28626 0.61014   5
  -6  -7   3 1.20833 1.40101   6
   6  -7  -3 1.07820 1.51886   9
  -6   7   3 0.66277 0.71779   5
   5  -7  -3 3.80434 1.88978   9
  -5  -7   3 5.55875 1.13825   4
  -5  -7   3 6.98746 2.20757   6
  -5   7   3 4.42063 1.20406   5
   4  -7  -3 1.16951 1.55300   9
  -4  -7   3 0.22204 0.46182   4
  -4  -7   3 0.71062 1.25832   6
   3  -7  -3 0.65243 1.48795   9
  -3  -7   3 1.00351 1.36468   6
  -3  -7   3 0.42914 0.50732   4
  -3   7   3 0.25153 0.73818   5
   2  -7  -3 40.5725 8.10629   6
  -2  -7   3 54.2787 8.02651   6
  -2  -7   3 59.9444 7.48857   4
  -2   7   3 51.7892 7.59839   5
  -1  -7   3 27.1779 2.91818   4
   1  -7  -3 19.8800 3.79241   6
  -1   7   3 12.3952 3.12309   5
   0  -7   3 109.030 14.6184   4
   0   7   3 94.3983 14.7038   5
   1  -7   3 6.31499 2.52997   6
  -1   7  -3 8.69188 2.04446   5
   2  -7   3 21.1217 4.85102   7
  -2  -7  -3 20.3902 3.99950   6
  -2   7  -3 20.6959 3.43148   5
  -3  -7  -3 2.60763 1.62291   6
   3  -7   3 2.25241 1.45732   9
  -3   7  -3 2.90014 1.24142   5
   4  -7   3 2.96627 1.60987   9
  -4  -7  -3 4.82374 1.73874   6
  -4   7  -3 4.10418 1.41882   5
   5  -7   3 1.22295 1.53217   9
  -5  -7  -3 0.96792 1.35995   6
  -5   7  -3 1.09896 0.79761   5
   6  -7   3 0.71196 1.55350   9
  -6  -7  -3 0.44703 1.09514   6
  -6   7  -3 0.46911 0.80328   5
   7  -7   3 0.67957 1.29150   9
  -7  -7  -3 1.00858 1.74197   6
  -7   7  -3 1.58479 0.67725   5
  -8  -7  -3 0.53261 1.00653   6
   8  -7   3 0.46826 1.17329   9
  -8   7  -3 0.62217 0.54019   5
   9  -7   3 2.43999 1.04178   9
  -9  -7  -3 1.79629 1.04389   6
  -9   7  -3 2.32194 0.84662   5
  -7  -8   3 0.28848 0.93817   6
  -6  -8   3 7.63194 2.08067   6
  -6   8   3 6.46084 1.26540   5
  -5  -8   3 3.80905 1.45787   6
  -5   8   3 3.56818 0.96901   5
  -4  -8   3 8.48575 2.14080   6
  -4   8   3 3.23609 1.05193   5
  -3  -8   3 1.50275 1.40274   6
  -3   8   3 1.66912 0.71475   5
  -2  -8   3 20.7768 3.63151   6
  -2   8   3 12.6032 2.42993   5
  -1  -8   3 2.75552 1.59633   6
  -1   8   3 2.91667 0.93524   5
   0  -8  -3 4.37754 1.54681   6
   0  -8   3 5.61304 2.05054   6
   0   8   3 0.65622 0.89783   5
  -1  -8  -3 23.4899 4.23947   6
  -2   8  -3 3.67959 1.16594   5
  -3  -8  -3 9.45704 2.37761   6
  -3   8  -3 4.17879 1.21476   5
  -4  -8  -3 6.29510 1.94085   6
  -4   8  -3 1.62339 0.69164   5
  -5  -8  -3 0.76521 1.14921   6
  -5   8  -3 -0.3161 0.52638   5
  -6  -8  -3 1.92397 1.11880   6
  -6   8  -3 1.35304 0.63070   5
  -7  -8  -3 0.55519 0.87936   6
 -15   0   4 0.92336 0.22168   4
 -14   0   4 30.8671 3.96139   4
  14   0  -4 23.7088 4.23452   9
  13   0  -4 0.84021 0.83992   9
  13   0  -4 0.90308 0.91466   5
  12   0  -4 9.54454 2.14128   5
  12   0  -4 10.7968 2.30429   9
  11   0  -4 1.02306 1.06719   9
  11   0  -4 1.84193 1.01130   5
  10   0  -4 30.5070 4.96499   5
  10   0  -4 32.4202 4.96623   9
   9   0  -4 3.19456 1.17604   5
   9   0  -4 7.68040 1.69617   9
   8   0  -4 325.974 46.7310   9
   8   0  -4 324.600 46.7673   5
   7   0  -4 127.534 18.4154   5
   6   0  -4 27.6993 4.22835   5
   5   0  -4 222.466 370.441   2
  -5   0   4 125.438 31.0414   1
  -4   0   4 33.7191 20.0877   1
   4   0  -4 249.607 302.571   2
   3   0  -4 227.464 196.839   2
  -3   0   4 86.7052 21.8605   1
  -2   0   4 -0.9387 10.6995   1
   2   0  -4 -16.582 118.654   2
  -1   0   4 -0.0429 7.64690   1
   0   0   4 533.870 77.8215   1
   1   0   4 75.6181 14.6096   1
  -1   0  -4 0.07370 100.398   2
  -2   0  -4 932.666 229.652   2
   2   0   4 799.005 118.792   1
   3   0   4 370.762 57.5169   1
  -3   0  -4 247.415 167.030   2
   4   0   4 716.844 108.833   1
  -4   0  -4 621.420 262.704   2
  -5   0  -4 -46.892 204.558   2
   5   0   4 45.7048 27.5332   1
   6   0   4 303.746 41.0284   5
   6   0   4 268.227 40.9844   7
   7   0   4 3.18311 1.14142   5
   8   0   4 308.685 46.2292   5
   8   0   4 335.547 46.2873   9
   9   0   4 61.7609 9.01410   5
   9   0   4 63.8694 9.27892   3
   9   0   4 57.8483 9.10098   9
  10   0   4 167.342 23.4987   9
  10   0   4 156.753 23.4400   5
  11   0   4 1.80240 1.15474   9
  11   0   4 1.41138 0.94498   5
  12   0   4 4.40521 1.34631   9
  13   0   4 0.51897 0.98672   9
  14   0   4 23.3219 3.59800   9
 -14   0  -4 22.0888 3.27413   4
 -15  -1   4 0.04785 0.15008   4
 -15   1   4 0.19462 0.17246   4
  14  -1  -4 0.94719 0.83189   9
 -14  -1   4 2.86598 0.45156   4
  14   1  -4 1.84528 1.03096   5
  14   1  -4 1.49834 0.94456   9
 -13  -1   4 2.93115 0.56189   4
  13  -1  -4 2.29312 1.06342   9
  13   1  -4 1.97920 0.93999   5
  13   1  -4 2.35514 1.03058   9
  12  -1  -4 3.23319 1.21634   9
  12  -1  -4 3.39024 1.59091   5
  12   1  -4 4.31991 1.51034   5
  12   1  -4 4.02176 1.22978   9
  11  -1  -4 0.49831 1.04464   5
  11  -1  -4 2.57500 1.24917   9
  11   1  -4 1.29719 0.95120   5
 -11   1   4 1.17793 1.08445   8
  11   1  -4 2.13523 1.11408   9
  10  -1  -4 9.51163 2.26210   5
  10  -1  -4 10.6488 2.35283   9
  10   1  -4 11.0349 2.18288   5
  10   1  -4 9.79614 2.23152   9
   9  -1  -4 36.7403 5.60331   5
   9  -1  -4 35.6920 5.66371   9
   9   1  -4 31.8333 5.50047   9
   9   1  -4 39.9546 5.50336   5
   8  -1  -4 0.12882 1.50869   9
   8  -1  -4 1.29887 0.94435   5
   8   1  -4 0.68213 1.09759   9
  -8   1   4 1.02941 0.51830   5
   8   1  -4 1.02630 0.79327   5
   7  -1  -4 5.06598 1.50559   5
   7   1  -4 4.33317 1.23031   5
  -7   1   4 4.96385 1.08866   5
   6  -1  -4 72.1545 10.8850   5
   6   1  -4 76.6579 10.8001   5
  -6   1   4 74.7018 10.7636   5
  -5  -1   4 190.629 37.4138   1
   5  -1  -4 217.273 235.593   2
  -5   1   4 145.541 39.2738   1
   4  -1  -4 1650.43 235.956   7
   3  -1  -4 46.8148 6.81248   7
   2  -1  -4 2640.08 366.548   7
  -2  -1   4 2488.39 366.529   7
  -1  -1   4 305.232 45.6948   7
   1  -1  -4 333.455 45.7076   7
   0  -1   4 670.669 95.4750   7
   0  -1  -4 664.516 95.4707   7
   1  -1   4 993.388 142.032   7
   2  -1   4 6.47426 1.21993   7
   3  -1   4 65.3734 9.45394   7
   4  -1   4 58.9246 8.60049   7
   5  -1   4 14.3081 2.45968   7
   6  -1   4 0.25221 0.71744   5
   6  -1   4 1.07859 0.73719   7
  -6   1  -4 0.80081 0.75127   5
   6   1   4 0.37461 0.55714   5
   7  -1   4 9.59080 2.01372   5
   7  -1   4 10.5683 1.99218   7
   7   1   4 10.2848 1.85133   5
  -7   1  -4 9.85907 1.82696   5
   8  -1   4 0.37055 1.00617   9
  -8   1  -4 0.51126 0.57801   5
   8   1   4 0.87332 0.71541   5
   9  -1   4 2.29452 1.34496   3
   9  -1   4 6.37664 1.86710   9
   9  -1   4 2.27862 1.07404   5
  -9   1  -4 1.58100 0.79098   5
   9   1   4 4.52069 1.72055   9
   9   1   4 3.85480 1.30070   5
  10  -1   4 0.18703 0.96524   5
  10  -1   4 0.81594 1.12939   9
  10  -1   4 1.11971 1.32859   3
  10   1   4 0.48923 1.01410   9
  10   1   4 0.64537 0.83665   5
  11  -1   4 28.1094 5.16205   5
  11  -1   4 32.8562 5.29695   9
  11   1   4 33.2780 5.08175   5
  11   1   4 36.2450 5.22840   9
  12  -1   4 0.30075 1.11948   9
  12   1   4 0.11595 1.05106   9
  12   1   4 -0.0448 0.88850   5
  13  -1   4 21.3806 3.63198   9
 -13  -1  -4 26.4540 3.33821   4
  13   1   4 20.9734 4.03936   9
  13   1   4 20.5908 3.57410   5
  14  -1   4 2.82933 1.01743   9
 -14  -1  -4 3.24344 0.60440   4
  14   1   4 2.15527 0.91113   9
 -15   2   4 3.43163 0.58772   4
 -14  -2   4 1.36797 0.27646   4
  14  -2  -4 0.84647 0.76033   9
  14   2  -4 0.88264 0.78899   5
  13  -2  -4 2.78358 1.36172   9
 -13  -2   4 4.70356 0.68067   4
  13   2  -4 3.45318 1.18020   9
  13   2  -4 3.46323 1.07512   5
  12  -2  -4 14.4041 3.08989   9
 -12  -2   4 18.1098 2.37824   4
  12   2  -4 16.1474 2.91541   5
  12   2  -4 14.5363 2.88630   9
 -11  -2   4 2.47758 0.51433   4
  11  -2  -4 2.62570 1.25971   9
  11   2  -4 1.90148 1.03682   5
  10  -2  -4 4.32676 2.63025   3
  10  -2  -4 12.8538 2.30503   9
  10   2  -4 8.19876 1.82927   5
 -10   2   4 5.88173 1.48615   5
  10   2  -4 9.65734 1.90601   9
   9  -2  -4 7.81846 2.98018   9
   9  -2  -4 1.47939 1.82745   5
   9  -2  -4 3.51571 1.63794   3
   9   2  -4 4.64117 1.49650   9
   9   2  -4 6.64704 1.56960   5
  -9   2   4 4.90955 1.11227   5
   8  -2  -4 4.23412 1.44124   5
   8  -2  -4 2.13584 1.22921   9
   8   2  -4 3.65863 0.96848   5
  -8   2   4 2.91923 1.08281   5
   7  -2  -4 97.9605 14.2535   9
   7   2  -4 96.3735 14.0567   5
  -7   2   4 97.2622 14.0450   5
   6  -2  -4 38.6987 6.45874   7
  -6   2   4 44.4217 6.40082   5
   6   2  -4 46.6268 6.39104   5
   5  -2  -4 6.97238 1.32207   7
  -5   2   4 3.14949 1.05778   5
   4  -2  -4 575.546 82.3996   7
  -3  -2   4 140.049 20.4021   7
   3  -2  -4 143.791 20.4425   7
   2  -2  -4 62.1583 8.78571   7
  -2  -2   4 58.1774 8.76663   7
   1  -2  -4 66.9882 9.50143   7
  -1  -2   4 63.4166 9.48720   7
   0  -2  -4 553.700 77.0482   7
   0  -2   4 522.804 77.0503   7
  -1  -2  -4 1077.10 146.856   7
   1  -2   4 976.372 146.858   7
   2  -2   4 201.824 28.9994   7
   3  -2   4 24.6843 3.88324   7
   4  -2   4 27.4801 4.31209   7
   5  -2   4 28.7020 4.25223   7
  -5   2  -4 25.8303 4.14610   5
   6  -2   4 60.4170 9.19430   7
  -6   2  -4 62.4462 9.09191   5
   6   2   4 62.8761 9.00976   5
   7  -2   4 0.96499 1.01722   7
   7  -2   4 1.47255 1.24807   3
  -7   2  -4 0.35058 0.76286   5
   7   2   4 1.06362 0.64978   5
   8  -2   4 2.41233 1.46233   3
   8  -2   4 1.74456 1.32703   9
  -8   2  -4 2.66517 0.86115   5
   8   2   4 2.68196 0.86147   5
   9  -2   4 13.8673 3.13194   9
   9   2   4 15.8719 2.60374   5
  -9   2  -4 14.9042 2.55439   5
  10  -2   4 23.0927 4.32001   3
  10  -2   4 22.0856 3.96594   9
  10   2   4 22.7023 3.61164   5
  10   2   4 19.9285 3.76927   9
 -10   2  -4 22.0918 3.38285   5
  11  -2   4 3.99685 1.61821   3
  11  -2   4 2.81100 1.96885   9
  11   2   4 3.13245 1.02561   5
  11   2   4 2.64396 1.20148   9
 -12  -2  -4 18.7631 2.57421   4
  12  -2   4 15.7161 3.10704   9
  12   2   4 17.1881 3.01349   5
  12   2   4 17.9428 3.11277   9
  13  -2   4 1.23349 1.34441   9
 -13  -2  -4 2.73685 0.46404   4
  13   2   4 1.63789 0.87657   5
  13   2   4 2.08401 0.95969   9
  14  -2   4 0.87666 0.75442   9
  14   2   4 0.43187 0.70872   9
  14  -3  -4 -0.3218 0.66121   9
 -14  -3   4 0.34187 0.21509   4
  14   3  -4 0.08205 0.74765   5
 -13  -3   4 7.92014 1.17402   4
  13  -3  -4 5.49420 1.82529   9
  13   3  -4 9.99085 1.85382   5
  12  -3  -4 1.23679 1.08827   9
 -12  -3   4 0.77385 0.31731   4
  12   3  -4 0.37976 1.28992   9
  12   3  -4 1.05586 0.91312   5
  11  -3  -4 17.2174 3.81337   3
 -11  -3   4 19.1151 2.82318   4
  11  -3  -4 19.6501 3.56953   9
 -11   3   4 18.0852 3.36063   8
  11   3  -4 20.7107 3.30478   5
  11   3  -4 20.1737 3.31453   9
  10  -3  -4 0.86109 1.34474   9
  10  -3  -4 1.43002 1.36214   3
 -10  -3   4 1.09041 0.38633   4
  10   3  -4 -0.0832 0.97203   9
  10   3  -4 0.54877 0.87170   5
 -10   3   4 1.20083 0.59233   5
  -9  -3   4 1.46586 1.20293   6
   9  -3  -4 1.15422 1.28894   9
  -9  -3   4 1.47576 0.47809   4
   9  -3  -4 2.22054 1.45120   3
  -9   3   4 1.49884 0.67658   5
   9   3  -4 1.77994 1.21243   9
  -8  -3   4 4.94420 2.04507   6
   8  -3  -4 8.17697 2.76016   3
  -8  -3   4 8.03667 1.26114   4
   8  -3  -4 5.40741 2.29874   9
   8   3  -4 7.44775 1.63804   5
  -8   3   4 8.97887 1.52725   5
   7  -3  -4 99.8805 15.3571   9
  -7  -3   4 102.269 15.2797   6
  -7  -3   4 123.332 15.0436   4
   7  -3  -4 87.9500 15.2547   7
   7  -3  -4 101.947 15.5564   3
  -7   3   4 106.882 15.1603   5
   7   3  -4 109.392 15.1997   5
   6  -3  -4 10.8980 1.92250   9
   6  -3  -4 2.34853 1.48268   3
   6  -3  -4 6.91011 1.38814   7
  -6  -3   4 1.65613 0.68630   4
  -6   3   4 4.51411 1.14755   5
   6   3  -4 3.53182 0.91820   5
   5  -3  -4 3.36182 1.07101   7
  -5   3   4 2.29000 0.80743   5
   4  -3  -4 0.90739 0.90945   7
  -4  -3   4 0.42758 0.75474   7
  -4   3   4 -0.1637 1.15401   5
   3  -3  -4 45.4618 6.81209   7
  -3  -3   4 44.8142 6.72486   7
  -2  -3   4 150.280 21.4575   7
   2  -3  -4 146.755 21.4573   7
   1  -3  -4 6.60687 1.45992   7
   0  -3  -4 27.8845 4.44302   7
   0  -3   4 29.2754 4.48601   7
   1  -3   4 149.566 22.0323   7
  -1  -3  -4 155.154 21.9875   7
   2  -3   4 71.8674 10.7468   7
  -2  -3  -4 74.3030 10.6914   7
   3  -3   4 87.9535 12.9030   7
   4  -3   4 214.429 30.9398   7
   5  -3   4 181.779 30.6546   7
   5   3   4 227.965 30.4452   5
  -5   3  -4 224.778 30.5449   5
   6  -3   4 21.0541 3.32590   9
   6  -3   4 21.2770 3.14558   7
  -6  -3  -4 12.9705 2.96902   6
   6   3   4 14.0018 2.52045   5
  -7  -3  -4 60.2298 8.76115   6
   7  -3   4 59.0668 8.88649   7
   7  -3   4 50.3646 9.34499   3
   7  -3   4 62.5069 8.94413   9
   7   3   4 60.5067 8.55944   5
  -7   3  -4 57.9511 8.60340   5
   8  -3   4 8.96046 3.09798   7
  -8  -3  -4 21.0309 2.61582   4
  -8  -3  -4 10.3711 3.10695   6
  -8   3  -4 23.0046 2.92253   5
   8   3   4 18.7742 2.87366   5
  -9  -3  -4 0.65825 0.44896   4
   9  -3   4 3.16036 1.40773   9
  -9  -3  -4 1.89801 1.24349   6
   9  -3   4 1.16036 1.65046   3
   9   3   4 0.78208 0.87192   5
  -9   3  -4 1.15066 0.74486   5
  10  -3   4 5.16061 2.08647   9
 -10  -3  -4 5.53204 0.89917   4
  10  -3   4 3.89161 1.81372   3
  10   3   4 3.92766 1.50587   5
 -10   3  -4 4.96605 1.33749   5
 -11  -3  -4 0.64293 0.35556   4
  11  -3   4 1.75342 1.28650   9
  11  -3   4 1.76585 1.59377   3
  11   3   4 0.68410 1.03169   9
 -11   3  -4 0.57408 0.66125   5
  11   3   4 0.64026 0.88460   5
 -12  -3  -4 0.87440 0.32259   4
  12  -3   4 0.79828 1.13057   9
  12   3   4 0.87017 0.83458   5
  12   3   4 0.18513 1.28458   9
  13  -3   4 1.06014 0.89516   9
  13   3   4 0.69876 0.88272   9
  13   3   4 0.79896 0.74926   5
  14  -3   4 0.32544 0.59450   9
  13  -4  -4 0.78704 0.80543   9
  13   4  -4 1.09938 0.81327   5
  12  -4  -4 2.36426 1.12931   9
 -12  -4   4 2.36246 0.54540   4
  12   4  -4 3.06742 1.11518   5
  11  -4  -4 2.26696 1.39088   9
 -11  -4   4 4.05155 0.71327   4
  11   4  -4 4.37888 1.59066   5
 -11   4   4 3.85994 1.10924   5
  10  -4  -4 53.4895 8.99477   9
 -10  -4   4 60.7316 8.36245   4
  10  -4  -4 58.1072 9.26606   3
 -10  -4   4 53.2966 8.79938   6
 -10   4   4 60.5452 8.48740   5
  10   4  -4 61.7605 8.68650   5
  -9  -4   4 1.36187 1.29746   6
   9  -4  -4 0.52575 1.32595   9
   9  -4  -4 1.27486 1.58096   3
  -9  -4   4 0.21866 0.41115   4
   9   4  -4 0.13600 1.30384   9
  -9   4   4 0.66572 0.62218   5
   9   4  -4 0.12107 0.80034   5
  -8  -4   4 80.0260 12.2727   6
  -8  -4   4 75.3044 11.9462   4
   8  -4  -4 88.0181 12.9462   3
   8  -4  -4 81.9927 12.4231   9
  -8   4   4 90.1000 12.1165   5
  -7  -4   4 3.63135 0.77299   4
   7  -4  -4 4.50337 1.69223   7
  -7  -4   4 4.16746 1.61477   6
   7  -4  -4 2.36707 2.09335   9
   7   4  -4 4.52911 1.35321   5
  -7   4   4 4.02078 1.35170   5
   6  -4  -4 27.4890 5.10853   3
  -6  -4   4 29.4378 4.62080   6
  -6  -4   4 26.4669 4.12420   4
   6  -4  -4 29.8103 4.70862   9
   6  -4  -4 29.2568 4.76042   7
  -6   4   4 27.8416 4.37970   5
  -5  -4   4 9.72016 1.79156   4
  -5  -4   4 11.3544 2.26261   6
   5  -4  -4 13.6777 2.60331   9
   5  -4  -4 10.9226 3.11869   3
   5  -4  -4 15.2688 2.61559   7
  -5   4   4 12.4467 2.13085   5
  -4  -4   4 17.3257 3.31654   7
   4  -4  -4 20.7017 3.94150   3
   4  -4  -4 18.0146 3.51681   7
  -4  -4   4 18.9788 3.41221   6
   4  -4  -4 17.9337 3.50420   9
  -4   4   4 22.8397 3.18531   5
   3  -4  -4 12.2756 2.47042   7
  -3  -4   4 11.3195 2.31044   7
  -3   4   4 10.3626 1.95812   5
  -2  -4   4 5.18680 1.46149   7
  -1  -4   4 559.386 78.4600   7
   1  -4  -4 534.095 78.4093   7
   0  -4  -4 12.7373 2.23436   7
   0  -4   4 7.36734 1.97895   7
   1  -4   4 49.8598 7.55591   7
  -1  -4  -4 49.1043 7.47018   7
  -2  -4  -4 86.5268 12.5663   7
   2  -4   4 85.0463 12.7009   7
   3  -4   4 27.3285 3.90039   7
  -3   4  -4 19.5047 3.47714   5
   4  -4   4 61.8890 9.60432   7
  -4  -4  -4 60.8063 9.50795   6
   4  -4   4 61.5016 9.49931   9
  -4   4  -4 68.3103 9.28915   5
  -5  -4  -4 2.48342 1.21490   6
   5  -4   4 3.47492 1.49169   7
   5  -4   4 1.86308 1.58333   3
   5  -4   4 4.22372 1.50570   9
  -5   4  -4 1.87913 0.97737   5
   5   4   4 0.70838 0.81336   5
  -6  -4  -4 189.592 29.7192   6
   6  -4   4 196.320 29.8287   9
   6  -4   4 190.160 29.8956   7
   6  -4   4 198.020 30.2673   3
  -6   4  -4 217.529 29.6371   5
   6   4   4 239.685 29.5574   5
   7  -4   4 64.8019 9.75842   9
  -7  -4  -4 62.8793 9.15542   4
   7  -4   4 72.0646 10.4750   3
   7  -4   4 59.1383 9.79994   7
  -7  -4  -4 32.1437 9.69830   6
  -7   4  -4 85.1529 9.46544   5
   7   4   4 67.6901 9.35889   5
  -8  -4  -4 153.477 21.9877   4
  -8  -4  -4 126.199 22.2460   6
   8  -4   4 152.791 22.5131   9
   8  -4   4 142.647 22.7708   3
   8   4   4 163.023 22.1787   5
  -8   4  -4 183.064 22.2211   5
  -9  -4  -4 5.34702 2.35338   6
   9  -4   4 6.91526 2.13301   9
  -9  -4  -4 7.47823 1.19208   4
   9   4   4 6.90567 1.86371   5
  -9   4  -4 7.27960 1.66033   5
  10  -4   4 1.55342 1.50082   9
 -10  -4  -4 2.78935 1.30507   6
  10  -4   4 2.73137 1.71544   3
 -10  -4  -4 1.15521 0.42925   4
 -10   4  -4 1.27687 0.75471   5
  10   4   4 0.57148 0.84945   5
 -11  -4  -4 -0.4936 0.49416   4
  11  -4   4 1.06547 1.20513   9
 -11   4  -4 0.27093 0.57372   5
  11   4   4 -0.1998 0.85630   5
  11   4   4 0.34802 1.37117   9
  12  -4   4 2.42199 1.12959   9
  12   4   4 1.10251 1.19400   9
  12   4   4 1.53414 0.92347   5
  13  -4   4 -0.0432 1.28017   9
  13   4   4 0.84254 1.17343   5
  13  -5  -4 0.52694 0.62971   9
  12  -5  -4 1.49947 0.97227   9
  12   5  -4 2.09622 0.96680   5
  11  -5  -4 6.17555 2.01480   9
 -11  -5   4 6.63822 1.03859   4
 -11   5   4 5.97638 1.33014   5
 -11   5   4 6.47804 1.93676   8
  10  -5  -4 -0.0305 1.32668   9
 -10  -5   4 0.29692 0.33824   4
 -10   5   4 1.11450 0.60203   5
  10   5  -4 0.54743 0.89058   5
  -9  -5   4 3.39408 0.80927   4
   9  -5  -4 5.22146 2.84164   3
  -9  -5   4 5.02742 2.11186   6
   9  -5  -4 4.93226 1.91147   9
  -9   5   4 5.90906 1.29530   5
   9   5  -4 4.55527 1.65660   5
   8  -5  -4 39.9910 6.58029   9
  -8  -5   4 39.2721 5.84376   4
  -8  -5   4 34.1263 6.62906   6
  -8   5   4 45.3486 6.06648   5
   8   5  -4 41.6095 6.12517   5
   7  -5  -4 20.9024 4.57292   3
   7  -5  -4 22.3082 4.18465   9
  -7  -5   4 18.9918 3.08626   4
  -7  -5   4 28.2573 3.99693   6
   7   5  -4 19.3755 3.40242   5
  -7   5   4 16.6221 3.36541   5
   6  -5  -4 10.5275 2.87027   9
   6  -5  -4 8.49696 3.41957   3
  -6  -5   4 7.91782 2.47077   6
   6  -5  -4 8.80462 2.37681   7
  -6  -5   4 6.86564 1.40266   4
   5  -5  -4 9.30449 2.99590   9
  -5  -5   4 11.5954 2.45437   6
   5  -5  -4 6.73347 2.22651   7
  -5  -5   4 6.58835 1.35489   4
  -5   5   4 7.29115 1.79898   5
   4  -5  -4 5.67093 3.16871   3
   4  -5  -4 2.18219 1.57876   7
  -4  -5   4 4.71487 0.93682   4
   4  -5  -4 4.05515 1.61645   9
  -4  -5   4 5.08135 1.95885   6
  -4   5   4 4.38390 1.54527   5
   3  -5  -4 10.1449 2.52365   9
   3  -5  -4 13.6043 2.75794   7
   3  -5  -4 10.5859 3.35963   3
  -3  -5   4 10.2432 1.62925   4
  -3  -5   4 12.9027 2.27918   6
  -3  -5   4 11.4226 2.37727   7
  -3   5   4 6.72294 2.04473   5
  -2  -5   4 26.5591 4.38792   7
  -2  -5   4 22.1536 3.66059   4
   2  -5  -4 31.3218 4.35317   9
  -2  -5   4 24.4181 4.07836   6
   2  -5  -4 24.8513 4.43766   6
   2  -5  -4 26.8321 4.40955   7
  -2   5   4 22.0703 3.95909   5
   1  -5  -4 9.61523 2.42594   9
   1  -5  -4 6.26390 2.31662   6
   1  -5  -4 8.63949 2.02221   7
  -1  -5   4 8.05437 2.00573   7
  -1  -5   4 7.62132 2.03777   6
  -1  -5   4 4.20725 1.20465   4
  -1   5   4 10.9689 2.04050   5
   0  -5  -4 179.194 25.2056   9
   0  -5   4 171.669 25.2950   6
   0  -5   4 141.354 24.8942   4
   0  -5   4 189.910 25.4108   7
   0  -5  -4 192.536 25.3174   7
   1  -5   4 38.3259 6.23992   7
  -1  -5  -4 36.8999 5.94803   6
  -1  -5  -4 42.7850 6.16498   7
   1  -5   4 41.9465 5.54061   4
   1  -5   4 35.1284 6.05291   9
   1  -5   4 35.9782 6.01577   6
   2  -5   4 10.6571 2.44641   7
   2  -5   4 9.80212 1.45625   4
   2  -5   4 6.66010 3.25158   3
   2  -5   4 10.2789 3.61119   9
  -2  -5  -4 9.50591 2.34077   6
  -2   5  -4 8.38301 2.17303   5
  -3  -5  -4 44.8761 6.27646   6
   3  -5   4 35.1127 6.84373   3
   3  -5   4 49.7651 6.63881   7
   3  -5   4 41.1339 5.68718   4
   3  -5   4 41.0825 6.18745   9
  -3   5  -4 29.1826 5.99481   5
  -4  -5  -4 44.8597 7.10491   6
   4  -5   4 43.7040 7.51056   7
   4  -5   4 49.3030 8.05525   3
   4  -5   4 42.7191 7.19778   9
  -4   5  -4 48.1393 6.94535   5
   5  -5   4 18.6926 4.57594   3
  -5  -5  -4 16.6977 3.11753   6
   5  -5   4 15.3207 3.53717   7
  -5   5  -4 15.0557 2.72862   5
   5   5   4 8.85328 2.60036   5
   6  -5   4 34.1655 5.50385   9
  -6  -5  -4 30.2879 5.27650   6
   6  -5   4 29.2595 6.51966   3
   6   5   4 32.9735 4.96113   5
  -6   5  -4 31.8422 4.96750   5
   7  -5   4 41.2329 6.94798   7
   7  -5   4 56.1242 6.83149   9
  -7  -5  -4 42.6135 6.26916   6
   7  -5   4 40.2882 7.48224   3
   7   5   4 33.2263 5.99653   5
  -7   5  -4 30.7267 6.03034   5
   8  -5   4 7.52182 3.58541   9
  -8  -5  -4 7.86093 2.20812   6
  -8   5  -4 7.01616 1.46893   5
   8   5   4 2.46528 1.26618   5
   9  -5   4 37.1446 6.35094   3
  -9  -5  -4 33.5386 5.29067   6
   9  -5   4 34.6334 5.64081   9
  -9   5  -4 36.6921 5.11249   5
   9   5   4 24.9071 5.18552   5
  10  -5   4 4.14570 1.61583   9
 -10  -5  -4 2.83098 1.36908   6
  10  -5   4 4.75346 2.68278   3
  10   5   4 2.05403 1.23407   9
  10   5   4 3.57687 1.14682   5
 -10   5  -4 3.66488 1.06428   5
  11  -5   4 11.3859 2.16853   9
  11   5   4 2.44250 1.23702   5
 -11   5  -4 5.41566 1.13157   5
  12  -5   4 1.95921 1.13529   9
  12   5   4 0.37538 0.89133   5
  11  -6  -4 0.37097 1.23058   9
  10  -6  -4 1.17655 1.26276   9
  10   6  -4 1.59101 1.00572   5
 -10   6   4 2.00192 1.06486   8
 -10   6   4 1.29203 0.56038   5
  -9  -6   4 9.63907 1.74511   4
  -9  -6   4 8.94199 2.69946   6
   9  -6  -4 12.7721 2.92757   9
   9   6  -4 9.34353 2.30999   5
  -9   6   4 16.1355 2.05626   5
   8  -6  -4 3.45428 1.70783   9
  -8  -6   4 4.80140 1.97668   6
  -8  -6   4 2.70496 0.66492   4
  -8   6   4 3.89919 1.16493   5
   8   6  -4 3.53436 1.32108   5
  -7  -6   4 8.96869 2.52816   6
   7  -6  -4 8.02665 2.67780   9
  -7  -6   4 5.57755 1.22622   4
  -7   6   4 6.33527 1.54686   5
   6  -6  -4 9.16949 2.89098   9
  -6  -6   4 9.41088 1.70524   4
  -6   6   4 8.98354 1.99642   5
  -5  -6   4 14.0605 2.21945   4
  -5  -6   4 15.2288 3.08259   6
   5  -6  -4 15.2609 3.37903   9
  -5   6   4 13.5504 2.53769   5
   4  -6  -4 11.8222 3.06334   9
  -4  -6   4 11.8089 2.94370   6
  -4  -6   4 11.0330 1.96172   4
   4  -6  -4 13.4829 3.12566   7
  -4   6   4 14.1232 2.31770   5
   3  -6  -4 19.8824 3.80182   9
   3  -6  -4 23.7369 4.52366   7
  -3  -6   4 16.5180 2.97549   4
  -3  -6   4 14.3491 3.79320   6
  -3   6   4 29.8317 3.55012   5
  -2  -6   4 9.53810 1.52402   4
  -2  -6   4 9.78756 2.60484   7
   2  -6  -4 11.1587 2.72456   7
  -2  -6   4 11.0518 2.56095   6
   2  -6  -4 9.07068 2.65937   9
  -2   6   4 7.21622 2.00565   5
  -1  -6   4 58.2675 8.28733   6
   1  -6  -4 55.4814 8.62294   7
   1  -6  -4 54.2172 8.58905   6
  -1  -6   4 51.9310 8.66906   7
  -1  -6   4 54.9163 7.77407   4
   1  -6  -4 52.7745 8.28811   9
  -1   6   4 49.2671 7.98350   5
   0  -6  -4 2.06125 1.51092   6
   0  -6   4 2.30808 0.56848   4
   0  -6   4 2.36421 1.45404   6
   0  -6   4 1.55679 1.88741   7
   0   6   4 1.82463 1.13772   5
   1  -6   4 57.5901 7.41517   4
  -1  -6  -4 44.5922 7.92606   6
   1  -6   4 51.7019 8.38447   7
   2  -6   4 0.33803 0.48009   4
   2  -6   4 0.94264 1.30416   9
  -2  -6  -4 0.64732 1.39287   6
  -2   6  -4 2.58681 1.27531   5
   3  -6   4 93.7535 13.4774   3
  -3  -6  -4 72.8028 12.7412   6
   3  -6   4 82.2118 12.7604   9
   3  -6   4 86.2447 13.2740   7
  -3   6  -4 93.9431 12.6069   5
   4  -6   4 11.9242 2.96308   9
   4  -6   4 12.4180 4.07534   3
  -4  -6  -4 14.6281 2.71032   6
   4  -6   4 13.0711 3.13027   7
  -4   6  -4 4.27528 1.81992   5
   5  -6   4 -0.0301 1.49151   9
  -5  -6  -4 0.28195 1.30456   6
   5  -6   4 -0.2981 1.97129   7
   5  -6   4 0.26064 1.93065   3
   5   6   4 -0.0711 1.02881   5
  -5   6  -4 0.45633 0.93147   5
   6  -6   4 2.92137 2.48474   7
  -6  -6  -4 3.93444 1.57693   6
   6  -6   4 3.20208 2.30385   9
  -6   6  -4 3.26732 1.20020   5
   6   6   4 3.61922 1.27530   5
   7  -6   4 0.69387 1.73521   9
  -7  -6  -4 0.61377 1.37192   6
   7  -6   4 1.40114 2.00086   3
  -7   6  -4 1.17665 0.85568   5
   7   6   4 0.67684 1.00878   5
   8  -6   4 0.78642 1.81406   3
  -8  -6  -4 0.67164 1.02616   6
   8  -6   4 0.10095 1.53977   9
   8   6   4 0.30483 0.91931   5
  -8   6  -4 1.10459 0.76375   5
   9  -6   4 1.10726 1.41754   9
  -9  -6  -4 1.10957 1.19751   6
   9   6   4 0.99126 1.27075   9
   9   6   4 0.38497 0.84348   5
  -9   6  -4 0.71660 0.60222   5
 -10  -6  -4 0.56347 1.16529   6
  10  -6   4 0.98597 1.17615   9
  10   6   4 1.33330 0.85336   5
 -10   6  -4 1.68105 0.60742   5
  11  -6   4 1.20008 0.85172   9
 -11   6  -4 1.42673 0.74847   8
  10  -7  -4 0.15978 0.84572   9
  -9  -7   4 1.09117 1.12399   6
  -9   7   4 1.12523 0.56551   5
   8  -7  -4 1.82898 1.31188   9
  -8  -7   4 1.05237 1.39366   6
  -8   7   4 2.05563 0.68807   5
   7  -7  -4 0.31140 1.94643   9
  -7   7   4 0.18723 0.61093   5
   6  -7  -4 2.95536 1.56863   9
  -6  -7   4 2.88060 1.41001   6
  -6  -7   4 -0.4720 0.54641   4
  -6   7   4 3.46120 1.00820   5
  -5  -7   4 3.38351 1.59239   6
   5  -7  -4 1.33721 1.66583   9
  -5  -7   4 1.08491 0.54497   4
  -5   7   4 0.57514 0.71257   5
   4  -7  -4 2.42374 1.70585   9
  -4  -7   4 2.85174 0.64131   4
  -4  -7   4 2.98542 1.46451   6
   3  -7  -4 1.07317 1.53302   9
  -3  -7   4 0.48498 1.25605   6
  -3   7   4 1.06955 0.76847   5
   2  -7  -4 35.4823 6.52827   6
  -2  -7   4 45.0821 6.39783   6
  -2  -7   4 51.2388 5.95383   4
  -2   7   4 32.2512 6.08676   5
  -1  -7   4 8.73610 1.25186   4
   1  -7  -4 5.06855 2.38955   6
  -1   7   4 5.69247 1.70557   5
   0  -7   4 72.5514 10.4989   6
   0  -7   4 70.7775 9.79442   4
   0   7   4 60.9336 9.90261   5
   1  -7   4 8.63107 3.02168   6
  -1  -7  -4 17.1908 3.03837   6
  -1   7  -4 5.67614 1.90346   5
   1   7   4 10.5867 1.98492   5
  -2  -7  -4 4.86577 1.90454   6
   2  -7   4 7.23159 2.77244   7
  -2   7  -4 11.3230 1.90432   5
   3  -7   4 0.54097 1.37507   9
  -3  -7  -4 1.41572 1.43608   6
   4  -7   4 1.43149 1.42226   9
  -4  -7  -4 1.62994 1.51251   6
  -4   7  -4 2.16446 0.92033   5
   5  -7   4 0.81686 1.48459   9
  -5  -7  -4 1.34107 1.35225   6
  -5   7  -4 1.39162 0.86429   5
  -6  -7  -4 0.33156 1.26860   6
   6  -7   4 1.56225 2.56988   9
   6   7   4 0.54366 0.99344   5
  -6   7  -4 0.16224 0.71004   5
  -7  -7  -4 1.38223 1.14877   6
   7  -7   4 0.72948 1.28266   9
  -7   7  -4 0.98196 0.68883   5
  -8  -7  -4 1.35763 1.00650   6
   8  -7   4 -0.0420 1.42976   9
  -8   7  -4 0.54728 0.55063   5
  -9  -7  -4 2.40434 1.08333   6
  -9   7  -4 3.31543 0.74653   5
  -7  -8   4 1.00404 0.97230   6
  -6  -8   4 3.12880 1.27408   6
  -6   8   4 0.79049 0.53185   5
  -5  -8   4 2.02482 1.30876   6
  -5   8   4 1.73331 0.64231   5
  -4  -8   4 2.29920 1.35806   6
  -4   8   4 0.61184 0.53251   5
  -3  -8   4 6.35214 2.04081   6
  -3   8   4 4.74109 1.20459   5
  -2  -8   4 12.1405 2.52325   6
  -2   8   4 2.49161 1.03331   5
  -1  -8   4 2.13962 1.64393   6
  -1   8   4 0.93461 0.70729   5
   0  -8  -4 1.52992 1.46827   6
   0  -8   4 3.61029 1.90634   6
   0   8   4 2.31521 0.86230   5
  -1  -8  -4 16.5555 3.38643   6
  -2  -8  -4 4.79466 1.72063   6
  -2   8  -4 1.86659 0.85287   5
  -3  -8  -4 11.9374 2.49787   6
  -3   8  -4 9.65520 1.80423   5
  -4  -8  -4 8.92095 2.19599   6
  -4   8  -4 5.16857 1.21940   5
  -5  -8  -4 0.05652 1.15832   6
  -5   8  -4 0.10472 0.51277   5
  -6  -8  -4 1.33662 1.05450   6
  -6   8  -4 1.83930 0.83480   5
  -7  -8  -4 0.15082 0.83207   6
 -15   0   5 0.04738 0.16332   4
  14   0  -5 1.23819 0.96888   9
  13   0  -5 -0.3300 0.85427   5
  13   0  -5 0.37503 0.82069   9
  12   0  -5 1.24603 0.99243   9
  12   0  -5 0.49117 0.88932   5
  11   0  -5 0.15224 0.93992   9
  11   0  -5 0.24804 0.88309   5
  10   0  -5 1.54157 1.00291   5
  10   0  -5 1.67333 1.02409   9
   9   0  -5 0.36153 0.81160   5
   9   0  -5 0.17229 0.87991   9
   8   0  -5 1.18789 0.88505   5
   8   0  -5 1.29595 0.90175   9
   7   0  -5 0.55426 0.67361   5
   6   0  -5 0.25081 0.62091   5
   5   0  -5 -122.09 392.151   2
  -5   0   5 10.5936 20.8885   1
  -4   0   5 13.2517 15.4940   1
   4   0  -5 59.7518 226.292   2
  -3   0   5 4.40064 13.1212   1
   3   0  -5 -132.80 350.224   2
   2   0  -5 -1.9946 105.129   2
  -2   0   5 -12.084 10.1199   1
  -1   0   5 1.61906 6.85131   1
   0   0   5 4.28031 6.02390   1
   0   0  -5 1.12857 83.4229   2
  -1   0  -5 81.9898 105.741   2
  -2   0  -5 22.0377 146.573   2
   2   0   5 -1.6987 8.21641   1
  -3   0  -5 -8.3033 280.120   2
   3   0   5 0.68435 10.3709   1
   4   0   5 -15.116 13.3957   1
  -4   0  -5 -89.923 225.594   2
   5   0   5 33.3651 24.2254   1
  -5   0  -5 -75.095 301.996   2
   6   0   5 9.01404 1.74005   5
   7   0   5 0.72045 0.65584   5
   7   0   5 1.34141 0.71298   7
   9   0   5 0.39359 0.73750   5
   9   0   5 0.46000 1.08649   9
   9   0   5 1.42502 1.28160   3
  10   0   5 1.24528 1.38535   5
  10   0   5 4.32153 2.08877   3
  11   0   5 -0.0458 0.87628   5
  11   0   5 1.49613 1.08118   9
  12   0   5 -0.0532 0.79223   5
  12   0   5 0.36879 1.06275   9
  13   0   5 -0.1023 0.91466   9
 -14   0  -5 0.01829 0.21784   4
  14   0   5 0.50783 0.74920   9
 -15  -1   5 2.15681 0.40312   4
 -15   1   5 2.35606 0.41623   4
 -14  -1   5 0.13420 0.23001   4
  14  -1  -5 0.19017 0.73213   9
  14   1  -5 0.85071 0.83158   5
  14   1  -5 0.36020 1.28677   9
  13  -1  -5 8.17975 2.03105   9
 -13  -1   5 8.87957 1.28224   4
  13   1  -5 8.25675 1.85153   9
  13   1  -5 7.10559 1.83363   5
  12  -1  -5 0.07541 0.90454   9
  12   1  -5 0.39230 0.85504   9
  12   1  -5 0.03203 0.84160   5
  11  -1  -5 21.5460 3.65051   9
  11  -1  -5 19.7071 3.58594   5
  11   1  -5 22.8890 3.57481   5
  11   1  -5 22.8630 3.57597   9
 -11   1   5 17.5186 3.46701   8
  10  -1  -5 27.0920 4.28983   9
  10  -1  -5 20.4818 4.17844   5
  10   1  -5 27.5026 4.22889   9
  10   1  -5 27.1183 4.16256   5
   9  -1  -5 79.3551 11.3870   5
   9  -1  -5 76.5153 11.4418   9
   9   1  -5 72.4042 11.3153   9
   9   1  -5 80.7636 11.3012   5
   8  -1  -5 68.1979 10.4920   5
  -8   1   5 69.8657 10.1680   5
   8   1  -5 73.9817 10.3162   5
   8   1  -5 69.4318 10.3563   9
   7  -1  -5 1.91649 0.85994   5
  -7   1   5 1.78109 0.56714   5
   7   1  -5 2.23736 0.76051   5
   6  -1  -5 243.611 35.4181   5
  -6   1   5 232.605 35.3144   5
   6   1  -5 263.389 35.3689   5
  -5  -1   5 -0.0368 15.5836   1
   5  -1  -5 -89.438 437.305   2
  -5   1   5 -19.563 26.5050   1
   4  -1  -5 24.3987 3.63985   7
   3  -1  -5 73.9967 10.6698   7
   2  -1  -5 3654.11 500.586   7
  -2  -1   5 3350.04 500.567   7
  -1  -1   5 154.145 21.8359   7
   1  -1  -5 150.348 21.8327   7
   0  -1  -5 147.613 83.0792   2
   0  -1   5 188.024 111.824   2
   0  -1   5 102.690 17.0813   1
   1  -1   5 3116.61 445.497   7
   2  -1   5 81.5373 11.7799   7
   3  -1   5 595.278 85.1787   7
   4  -1   5 8.56988 1.54842   7
   5  -1   5 323.757 46.4196   7
   6  -1   5 25.0558 3.72477   5
   6  -1   5 14.7945 3.70550   7
  -6   1  -5 24.3013 3.65228   5
   6   1   5 27.4039 3.61308   5
   7  -1   5 49.1320 6.29039   9
   7  -1   5 37.4254 6.18703   5
   7   1   5 36.8061 6.08271   5
  -7   1  -5 41.7739 6.11169   5
   8  -1   5 95.5510 14.9913   5
   8  -1   5 98.4617 14.8873   9
   8   1   5 104.135 14.7487   5
  -8   1  -5 108.804 14.7178   5
   9  -1   5 6.12564 2.69138   3
   9  -1   5 10.9763 2.39672   5
   9  -1   5 20.6140 2.76209   9
   9   1   5 11.0267 2.23902   5
  -9   1  -5 11.7404 2.10595   5
   9   1   5 15.3404 2.51499   9
  10  -1   5 0.41531 1.23304   3
  10  -1   5 1.57042 1.23493   9
  10  -1   5 -0.0726 1.00420   5
  10   1   5 0.61587 0.83378   5
  10   1   5 0.77264 1.02675   9
  11  -1   5 11.0085 2.48988   9
  11   1   5 10.8499 2.25863   9
  11   1   5 7.91312 2.07640   5
  12  -1   5 2.95450 1.27708   9
  12   1   5 2.87347 1.20603   9
 -13  -1  -5 5.55441 0.76513   4
  13  -1   5 4.50978 1.55621   9
  13   1   5 3.05391 1.08395   5
 -14  -1  -5 5.27722 0.76377   4
  14  -1   5 4.59724 1.52295   9
  14   1   5 4.03048 1.42113   9
 -15   2   5 0.23133 0.18122   4
  14  -2  -5 0.97149 0.77592   9
 -14  -2   5 0.48921 0.22322   4
  14   2  -5 0.53103 0.76583   5
 -13  -2   5 1.85288 0.38521   4
  13   2  -5 1.57385 0.90768   5
 -12  -2   5 3.44886 0.72374   4
  12  -2  -5 3.44141 1.35386   9
  12   2  -5 2.38923 1.12454   5
  12   2  -5 3.82155 1.23766   9
 -11  -2   5 1.24574 0.44946   4
  11  -2  -5 3.20750 1.29229   9
 -11   2   5 2.59799 1.21181   8
  11   2  -5 1.08525 0.99167   5
  10  -2  -5 36.8007 5.11377   3
  10  -2  -5 22.8252 4.59404   9
  10   2  -5 29.5188 4.38216   5
 -10   2   5 26.1045 4.19485   5
  10   2  -5 25.0504 4.49115   9
   9  -2  -5 99.7735 13.2294   9
   9  -2  -5 74.0753 12.8061   5
   9  -2  -5 69.9186 12.9396   3
   9   2  -5 90.7601 12.6447   5
   9   2  -5 99.8748 12.6845   9
  -9   2   5 85.1018 12.4994   5
   8  -2  -5 6.36306 1.90481   9
   8  -2  -5 5.70823 1.61372   5
   8   2  -5 5.66661 1.60202   9
   8   2  -5 6.16094 1.46219   5
  -8   2   5 6.12541 1.26552   5
   7  -2  -5 34.9998 5.54025   9
   7  -2  -5 31.1820 5.60017   5
   7   2  -5 40.5588 5.34259   5
  -7   2   5 35.8233 5.30009   5
   6  -2  -5 11.1988 2.15544   7
   6   2  -5 12.7721 2.05971   5
  -6   2   5 12.7744 2.05648   5
   5  -2  -5 50.0250 7.36210   7
  -5   2   5 49.8438 7.27965   5
  -4  -2   5 92.4124 13.2766   7
   4  -2  -5 91.7646 13.3488   7
  -3  -2   5 324.309 48.2037   7
   3  -2  -5 348.851 48.2432   7
  -2  -2   5 114.655 16.2170   7
   2  -2  -5 110.158 16.2137   7
  -1  -2   5 342.096 49.4066   7
   1  -2  -5 347.389 49.4080   7
   0  -2  -5 33.2428 4.98293   7
   0  -2   5 33.3675 5.00113   7
   1  -2   5 81.3059 12.3390   7
  -1  -2  -5 88.5801 12.3024   7
   2  -2   5 84.7498 12.2990   7
   3  -2   5 56.9825 8.38369   7
   4  -2   5 270.444 38.9341   7
   5  -2   5 6.31852 1.53902   7
  -5   2  -5 4.11801 1.53253   5
   5   2   5 9.68811 1.41283   5
   6  -2   5 5.96096 1.33583   7
  -6   2  -5 4.12804 1.27152   5
   6   2   5 3.93670 1.13636   5
   7  -2   5 0.98906 1.30306   3
   7  -2   5 0.84216 1.04555   7
   7  -2   5 1.68631 1.46432   9
  -7   2  -5 1.29724 0.87147   5
   8  -2   5 0.90209 1.22933   7
   8  -2   5 0.83450 1.25002   9
   8  -2   5 1.06530 1.35599   3
   8   2   5 0.76002 0.73798   5
  -8   2  -5 0.79644 0.70572   5
   9  -2   5 9.08842 2.47621   9
   9  -2   5 7.96501 2.80641   3
  -9   2  -5 4.33995 1.37950   5
   9   2   5 4.36839 1.51815   5
  10  -2   5 25.2654 5.04436   3
  10  -2   5 33.6114 4.81478   9
  10   2   5 31.0563 4.61863   9
  10   2   5 28.0417 4.47291   5
 -10   2  -5 25.5841 4.31830   5
  11  -2   5 1.62148 1.25963   9
  11  -2   5 2.26109 1.39399   3
  11   2   5 1.40315 1.13072   9
  11   2   5 0.88816 0.83753   5
  12  -2   5 3.05954 1.23952   9
 -12  -2  -5 4.65922 0.71077   4
  12   2   5 4.61432 1.49999   5
  12   2   5 2.85534 1.25829   9
 -13  -2  -5 1.44610 0.33886   4
  13  -2   5 2.24593 1.10088   9
  13   2   5 0.79073 0.80537   5
  13   2   5 1.67486 0.98551   9
  14  -2   5 -0.4225 0.70926   9
  14   2   5 -0.3555 0.67285   9
  14  -3  -5 0.56436 0.65140   9
 -14  -3   5 0.29341 0.21265   4
  14   3  -5 0.31016 0.72313   5
  13  -3  -5 1.10212 0.95927   9
 -13  -3   5 0.55580 0.24773   4
  13   3  -5 -0.0040 0.77018   5
 -12  -3   5 4.51289 1.03024   4
  12  -3  -5 7.72263 1.94067   9
  12   3  -5 6.18385 1.77565   5
 -12   3   5 9.71678 2.10882   8
  11  -3  -5 5.71705 2.04967   9
  11  -3  -5 5.71365 2.25427   3
 -11  -3   5 3.30784 0.73473   4
  11   3  -5 1.69570 1.28326   9
  11   3  -5 2.59227 1.11069   5
 -11   3   5 4.53825 1.40750   8
  10  -3  -5 1.66489 1.57085   3
 -10  -3   5 3.70875 0.69970   4
  10  -3  -5 2.53453 1.41387   9
  10   3  -5 2.65176 1.06557   5
 -10   3   5 2.68773 0.76475   5
  10   3  -5 2.38006 1.13993   9
   9  -3  -5 0.67360 1.30473   9
   9  -3  -5 1.18557 1.44544   3
  -9  -3   5 0.66839 0.39087   4
  -9  -3   5 1.12114 1.31201   6
  -9   3   5 0.97800 0.61710   5
   9   3  -5 -0.2317 1.14965   9
   8  -3  -5 50.3531 9.68124   3
   8  -3  -5 79.4824 9.61829   9
  -8  -3   5 60.3770 9.06171   4
  -8  -3   5 62.8167 9.36045   6
  -8   3   5 61.5381 9.19494   5
   8   3  -5 64.3502 9.23562   5
  -7  -3   5 21.2411 3.42541   6
   7  -3  -5 17.7212 3.83593   3
   7  -3  -5 21.8292 3.60996   9
  -7  -3   5 21.8363 2.97728   4
   7  -3  -5 17.1469 3.37834   7
  -7   3   5 19.7455 3.19119   5
   7   3  -5 19.8152 3.29290   5
  -6  -3   5 13.6429 1.62360   4
   6  -3  -5 8.03154 1.94550   7
   6  -3  -5 11.2826 2.79077   3
  -6  -3   5 7.22238 2.49454   6
   6  -3  -5 7.77533 2.34493   9
   6   3  -5 9.94196 1.91340   5
  -6   3   5 11.8151 1.87214   5
   5  -3  -5 4.96530 1.39682   7
  -5   3   5 5.88176 1.31402   5
  -4  -3   5 1.65947 0.89962   7
   4  -3  -5 2.72692 1.08751   7
  -3  -3   5 6.31315 1.39850   7
   2  -3  -5 23.9921 3.82357   7
  -2  -3   5 22.9297 3.90744   7
   1  -3  -5 77.1551 11.2963   7
   0  -3   5 108.436 15.6765   7
   0  -3  -5 106.947 15.6194   7
   1  -3   5 14.1944 3.07509   7
  -1  -3  -5 21.0573 3.00645   7
   2  -3   5 80.3085 11.8220   7
   3  -3   5 49.5045 7.51317   7
   4  -3   5 109.449 15.4248   7
  -4   3  -5 101.936 15.2497   5
   5  -3   5 351.539 46.8583   7
  -5   3  -5 297.588 46.6887   5
   5   3   5 329.028 46.7017   5
   6  -3   5 2.59730 1.36987   7
  -6  -3  -5 1.75319 1.16815   6
   6  -3   5 4.41433 2.13545   9
  -6   3  -5 1.83765 0.81513   5
   6   3   5 0.46378 0.63707   5
  -7  -3  -5 11.8242 2.51105   6
  -7  -3  -5 10.5529 1.94824   4
   7  -3   5 13.4526 2.80772   7
   7  -3   5 12.7801 3.50079   3
   7  -3   5 17.8814 2.97540   9
   7   3   5 11.1495 2.11528   5
  -7   3  -5 10.2546 2.22708   5
  -8  -3  -5 5.46896 2.07223   6
   8  -3   5 5.65197 2.08656   7
  -8  -3  -5 8.01529 1.27324   4
   8  -3   5 4.30579 2.20913   9
   8   3   5 8.99810 1.71259   5
  -8   3  -5 8.73032 1.71508   5
   9  -3   5 0.48123 1.30636   9
   9  -3   5 0.94072 1.55830   3
  -9  -3  -5 0.90712 0.42017   4
  -9  -3  -5 0.53712 1.30607   6
   9   3   5 0.07497 0.86366   5
  -9   3  -5 -0.0076 0.64514   5
  10  -3   5 4.75447 2.59740   3
  10  -3   5 1.60883 1.46547   9
 -10  -3  -5 3.05711 0.58628   4
 -10   3  -5 3.89087 1.15264   5
  10   3   5 1.89852 0.96357   5
  11  -3   5 3.37809 1.40246   9
  11  -3   5 1.16183 1.31837   3
 -11  -3  -5 1.65466 0.41933   4
  11   3   5 1.63596 0.96684   5
  11   3   5 2.53145 1.10567   9
 -11   3  -5 1.47158 0.73885   5
 -12  -3  -5 2.32625 0.59784   4
  12  -3   5 3.92691 1.34105   9
  12   3   5 2.90353 1.25656   9
  12   3   5 3.31662 1.04474   5
  13  -3   5 0.13671 0.85397   9
  13   3   5 -0.0172 0.69961   5
  13   3   5 -0.1821 0.91095   9
  14  -3   5 1.75919 0.66577   9
  13  -4  -5 4.18626 1.37985   9
 -13  -4   5 3.62637 0.62202   4
  13   4  -5 3.46285 1.08280   5
 -12  -4   5 2.36312 0.61692   4
  12  -4  -5 5.62287 1.63650   9
  12   4  -5 3.81724 1.16738   5
  11  -4  -5 3.48785 1.53778   9
 -11  -4   5 3.76753 0.76667   4
  11   4  -5 5.12779 1.64576   5
 -11   4   5 4.51685 1.33475   8
 -11   4   5 3.99079 1.23922   5
 -10  -4   5 26.8276 4.02681   4
  10  -4  -5 23.7826 4.92334   3
 -10  -4   5 32.6154 4.77791   6
  10  -4  -5 32.5964 4.80675   9
 -10   4   5 23.8222 4.16086   5
  10   4  -5 27.8775 4.44086   5
   9  -4  -5 8.83655 3.06507   3
  -9  -4   5 9.52909 2.40617   6
  -9  -4   5 9.49058 1.51031   4
   9  -4  -5 10.9007 2.75255   9
   9   4  -5 9.20391 1.99926   5
  -9   4   5 8.01182 1.67085   5
  -8  -4   5 37.0489 5.31438   6
   8  -4  -5 32.5585 6.10277   3
   8  -4  -5 34.8812 5.59840   9
  -8  -4   5 31.7598 4.93033   4
  -8   4   5 32.3914 5.14001   5
   7  -4  -5 -0.3511 1.40131   7
  -7  -4   5 0.42662 0.43614   4
   7  -4  -5 0.64076 1.30919   9
  -7  -4   5 0.41610 1.24944   6
   7   4  -5 0.81065 0.76511   5
  -7   4   5 0.09916 0.76289   5
  -6  -4   5 8.84908 2.24469   6
  -6  -4   5 10.1219 1.54392   4
   6  -4  -5 7.09732 2.08670   7
   6  -4  -5 10.0863 3.01335   3
   6  -4  -5 8.43004 2.46866   9
  -6   4   5 11.1564 1.84296   5
  -5  -4   5 5.04309 1.75025   6
   5  -4  -5 4.82190 1.88157   9
   5  -4  -5 4.07650 2.34375   3
   5  -4  -5 4.11970 1.51565   7
  -5   4   5 3.77537 1.34406   5
   4  -4  -5 10.9492 2.48345   9
  -4  -4   5 10.6144 2.41370   6
  -4  -4   5 11.4926 2.37357   7
   4  -4  -5 11.0426 2.55059   7
   4  -4  -5 13.9329 2.98434   3
  -4   4   5 14.4870 2.16063   5
  -3  -4   5 20.6149 4.24615   7
   3  -4  -5 21.5360 4.24411   7
  -3   4   5 31.7035 4.06907   5
  -2  -4   5 115.308 16.0017   7
   2  -4  -5 113.392 15.9822   7
  -2   4   5 101.013 15.7833   5
   1  -4  -5 172.325 25.2035   7
  -1  -4   5 175.913 25.2522   7
   0  -4  -5 131.739 18.4576   7
   0  -4   5 121.812 18.4923   7
   1  -4   5 55.3415 8.33460   7
  -1  -4  -5 54.6354 8.20821   7
   2  -4   5 111.226 16.3194   7
   3  -4   5 33.6542 5.20250   7
  -3  -4  -5 29.4398 5.01359   6
  -3   4  -5 31.9238 4.79763   5
   4  -4   5 262.972 36.4387   9
   4  -4   5 257.457 36.5714   7
  -4   4  -5 238.316 36.3084   5
   5  -4   5 38.2402 6.74777   3
   5  -4   5 41.0470 6.51121   7
  -5  -4  -5 43.5934 6.29242   6
   5  -4   5 45.1457 6.43661   9
   5   4   5 36.8687 5.97529   5
  -5   4  -5 38.6835 6.09212   5
   6  -4   5 412.632 49.9377   9
   6  -4   5 365.889 49.9908   7
   6  -4   5 303.177 50.2688   3
  -6  -4  -5 383.158 49.8289   6
  -6   4  -5 285.377 49.6891   5
   6   4   5 328.930 49.6107   5
   7  -4   5 31.0606 5.84754   3
  -7  -4  -5 29.6359 5.13961   6
   7  -4   5 28.4210 5.44939   7
  -7  -4  -5 30.4229 4.59932   4
   7  -4   5 27.7610 5.41779   9
  -7   4  -5 35.1483 4.92171   5
   7   4   5 35.5177 4.85542   5
   8  -4   5 62.4120 11.7501   3
  -8  -4  -5 67.5903 10.5494   4
   8  -4   5 106.010 11.3722   9
  -8  -4  -5 77.2139 10.8699   6
   8   4   5 71.2796 10.7621   5
  -8   4  -5 59.4076 10.7525   5
  -9  -4  -5 4.11011 1.19995   4
   9  -4   5 13.4107 3.01792   9
   9  -4   5 9.57045 3.09899   3
   9   4   5 4.62954 1.84466   5
  -9   4  -5 7.25892 1.62781   5
  10  -4   5 26.3975 4.97474   3
  10  -4   5 22.3054 4.33295   9
 -10  -4  -5 25.1683 4.10629   6
 -10  -4  -5 22.9497 3.47879   4
  10   4   5 23.4614 3.87408   5
 -10   4  -5 23.1355 3.73978   5
  11  -4   5 0.07054 1.15525   9
 -11   4  -5 0.70486 0.58665   5
  11   4   5 0.17723 0.85487   5
  11   4   5 0.06885 1.02714   9
  12  -4   5 -0.0676 0.98590   9
  12   4   5 -0.0110 1.39688   9
  12   4   5 0.34850 0.97113   5
  13  -4   5 0.58183 0.81062   9
  13   4   5 0.42751 0.69248   5
  13  -5  -5 2.53725 0.96014   9
  12  -5  -5 4.07877 1.38094   9
  12   5  -5 2.06658 1.04603   5
 -11  -5   5 16.8721 2.23509   4
  11  -5  -5 11.5681 2.90429   9
  11   5  -5 15.9321 3.19257   5
 -11   5   5 15.4372 2.47056   5
  10  -5  -5 0.42543 1.31466   9
 -10  -5   5 0.35764 0.33515   4
  10   5  -5 0.65718 0.96057   5
 -10   5   5 0.89960 0.57354   5
  -9  -5   5 4.26214 0.94161   4
   9  -5  -5 7.10357 2.62587   9
  -9  -5   5 5.08306 1.68164   6
  -9   5   5 4.36515 1.30148   5
   9   5  -5 4.21512 1.34419   5
   8  -5  -5 44.4910 5.89047   9
  -8  -5   5 28.9587 4.87449   4
   8   5  -5 28.6036 5.20560   5
  -8   5   5 34.4471 5.08068   5
   7  -5  -5 8.82823 2.95300   9
  -7  -5   5 10.0323 2.39456   6
  -7  -5   5 8.77949 1.57236   4
   7  -5  -5 12.1407 3.41756   3
  -7   5   5 9.79951 1.93837   5
   7   5  -5 7.66286 2.03391   5
  -6  -5   5 37.4416 5.31798   4
   6  -5  -5 39.1480 6.06858   9
   6  -5  -5 35.4448 6.60666   3
   6  -5  -5 31.1404 6.18190   7
  -6  -5   5 35.8797 5.86841   6
  -6   5   5 36.9904 5.83514   5
  -5  -5   5 8.47286 2.45522   6
   5  -5  -5 7.82060 2.21824   7
   5  -5  -5 6.03147 2.03623   9
  -5  -5   5 10.7229 1.39990   4
  -5   5   5 8.34563 1.81676   5
   4  -5  -5 1.71035 1.44123   9
   4  -5  -5 1.78984 1.69269   3
   4  -5  -5 1.64384 1.46311   7
  -4  -5   5 2.84030 1.37484   6
  -4  -5   5 2.04105 0.51223   4
  -4   5   5 0.96359 0.89166   5
  -3  -5   5 15.9712 3.67721   6
  -3  -5   5 21.0321 3.18611   4
   3  -5  -5 20.8238 3.80588   9
   3  -5  -5 23.8328 4.06542   7
  -3  -5   5 15.2447 3.94520   7
   3  -5  -5 19.9835 4.25754   3
  -3   5   5 32.0125 3.56609   5
  -2  -5   5 20.9724 3.61809   6
  -2  -5   5 24.9507 3.99168   7
   2  -5  -5 20.3071 3.83082   6
  -2  -5   5 17.7293 3.08866   4
   2  -5  -5 27.6039 3.99679   7
   2  -5  -5 26.0014 3.83231   9
  -2   5   5 17.5783 3.51104   5
   1  -5  -5 43.0049 6.57437   9
  -1  -5   5 39.3399 6.51258   6
  -1  -5   5 44.5903 6.73389   7
   1  -5  -5 44.4680 6.66803   7
  -1  -5   5 38.9266 6.09022   4
   1  -5  -5 39.3681 6.50186   6
  -1   5   5 46.8652 6.29949   5
   0  -5   5 49.2050 6.46923   7
   0  -5  -5 42.1503 6.31977   7
   0  -5   5 43.7484 5.70489   4
   0  -5  -5 38.6075 6.23256   9
   0  -5   5 48.2697 6.55380   3
   0  -5  -5 33.5895 6.20115   6
   0   5   5 25.3117 5.96355   5
   1  -5   5 70.8384 9.59024   4
   1  -5   5 72.8248 10.3347   7
   1  -5   5 64.7425 9.96637   6
   1  -5   5 61.0311 9.99344   9
  -1  -5  -5 66.4287 9.98730   6
   2  -5   5 7.11916 1.28740   4
   2  -5   5 9.32095 2.25837   7
   2  -5   5 7.18122 3.20926   3
  -2  -5  -5 8.93529 2.22027   6
  -2   5  -5 6.95408 2.13791   5
   3  -5   5 131.304 20.4738   9
  -3  -5  -5 143.315 20.5179   6
   3  -5   5 148.170 20.8433   7
   3  -5   5 139.021 20.1905   4
   3  -5   5 138.077 21.0171   3
  -3   5  -5 147.100 20.3781   5
   4  -5   5 33.8833 6.46487   3
  -4  -5  -5 37.4740 5.46617   6
   4  -5   5 39.2884 5.94441   7
   4  -5   5 34.2694 5.53326   9
   4   5   5 27.4565 5.00057   5
  -4   5  -5 32.2778 5.18535   5
   5  -5   5 31.4426 6.70573   3
   5  -5   5 40.1707 5.98140   9
   5  -5   5 41.5485 5.98608   7
  -5  -5  -5 35.9137 5.37785   6
   5   5   5 25.2058 5.03904   5
  -5   5  -5 32.1769 5.21901   5
   6  -5   5 2.07900 2.26050   3
   6  -5   5 2.20206 1.77494   9
  -6  -5  -5 1.65282 1.49315   6
  -6   5  -5 2.31022 1.07798   5
   7  -5   5 31.3968 5.11021   9
  -7  -5  -5 26.8398 4.61630   6
   7  -5   5 28.5393 5.32895   7
   7  -5   5 28.6845 6.08140   3
   7   5   5 15.7245 4.22719   5
  -7   5  -5 33.5959 4.32446   5
  -8  -5  -5 13.9345 3.03842   6
   8  -5   5 8.76949 3.07637   9
   8   5   5 18.5944 2.74184   5
  -8   5  -5 16.5501 2.59786   5
   9  -5   5 65.7641 10.6463   3
  -9  -5  -5 61.4460 9.66860   6
   9  -5   5 65.3001 9.99072   9
   9   5   5 71.7054 9.66950   5
  -9   5  -5 61.9116 9.83811   5
  10  -5   5 6.51804 2.21167   9
 -10  -5  -5 3.64364 1.38720   6
  10  -5   5 8.67100 3.14692   3
  10   5   5 2.38279 1.12676   5
 -10   5  -5 4.38299 1.10531   5
  10   5   5 2.36952 1.29263   9
  11  -5   5 6.35892 1.97433   9
  11   5   5 4.82135 1.58025   5
 -11   5  -5 5.21316 1.12469   5
  11   5   5 4.72186 1.74974   9
  12  -5   5 -0.1721 0.87450   9
  12   5   5 0.20313 0.70843   5
  11  -6  -5 3.38949 1.55535   9
  10  -6  -5 0.82392 1.20680   9
 -10   6   5 0.65019 0.57602   5
 -10   6   5 0.75802 1.04566   8
  10   6  -5 -0.5138 1.24430   5
  -9  -6   5 26.1884 4.20599   4
  -9  -6   5 30.7655 4.98222   6
   9  -6  -5 38.4676 5.03065   9
   9   6  -5 25.3408 4.65316   5
  -9   6   5 26.9685 4.35253   5
  -8  -6   5 1.21673 1.34293   6
   8  -6  -5 0.54525 1.49121   9
  -8  -6   5 0.30309 0.39627   4
  -8   6   5 0.81241 0.70975   5
   8   6  -5 1.61932 1.10563   5
  -7  -6   5 12.8492 2.88342   6
   7  -6  -5 8.73264 3.07894   9
  -7  -6   5 11.8934 1.83162   4
  -7   6   5 11.6124 2.06913   5
  -6  -6   5 7.43066 1.41556   4
   6  -6  -5 4.12551 3.15033   9
  -6   6   5 8.20885 1.68973   5
   5  -6  -5 22.8243 4.36415   9
  -5  -6   5 22.7174 4.07222   6
  -5  -6   5 22.8106 3.38144   4
  -5   6   5 22.9192 3.69804   5
  -4  -6   5 17.9536 2.61978   4
  -4  -6   5 16.3734 3.43607   6
   4  -6  -5 15.4292 3.61293   9
  -4   6   5 18.6787 2.91289   5
  -3  -6   5 46.0357 7.49681   6
   3  -6  -5 53.4818 7.89742   7
  -3  -6   5 49.9717 6.96161   4
   3  -6  -5 48.3370 7.54239   9
  -3   6   5 45.9746 7.14511   5
   2  -6  -5 15.1253 3.20480   9
  -2  -6   5 10.2380 2.98711   7
   2  -6  -5 13.2441 3.51848   6
  -2  -6   5 11.8727 2.95718   6
  -2  -6   5 12.0737 2.08149   4
   2  -6  -5 11.0576 3.36025   7
  -2   6   5 16.0852 2.47493   5
   1  -6  -5 52.8775 8.10812   9
  -1  -6   5 55.8233 7.56035   4
  -1  -6   5 54.8460 8.01058   6
   1  -6  -5 55.2195 8.14966   6
  -1  -6   5 57.6266 8.57093   7
  -1   6   5 41.0193 7.74119   5
   0  -6   5 1.54700 1.76918   7
   0  -6   5 1.67497 1.28334   6
   0  -6  -5 1.28785 1.34459   6
   0  -6   5 1.25810 0.47279   4
   0   6   5 1.27359 0.97948   5
  -1  -6  -5 32.6555 4.79533   6
   1  -6   5 33.2762 4.12203   4
   1  -6   5 36.7472 5.60871   7
   1   6   5 16.8021 4.29190   5
   2  -6   5 3.33208 1.58983   9
   2  -6   5 4.12016 0.92934   4
   2  -6   5 5.36835 2.21171   3
  -2  -6  -5 5.20245 2.18137   6
  -2   6  -5 3.11635 1.54670   5
  -3  -6  -5 18.4046 3.91584   6
   3  -6   5 21.0956 5.15369   3
   3  -6   5 24.0001 4.06985   9
   3  -6   5 20.7260 4.83941   7
   4  -6   5 38.7201 6.56031   3
   4  -6   5 27.3491 6.08874   7
   4  -6   5 26.7078 5.51539   9
  -4  -6  -5 36.6837 5.56247   6
   4   6   5 32.6177 5.03392   5
  -4   6  -5 32.2716 5.13415   5
  -5  -6  -5 1.17772 1.44343   6
   5  -6   5 0.33518 1.53973   9
   5  -6   5 3.51576 2.37221   3
   5  -6   5 1.64590 2.26848   7
  -5   6  -5 2.23536 1.10728   5
   5   6   5 3.59062 1.21933   5
  -6  -6  -5 0.55057 1.27256   6
   6  -6   5 2.19237 2.48585   7
   6  -6   5 1.49286 1.75315   9
  -6   6  -5 1.21013 0.96814   5
   6   6   5 -0.3663 1.03912   5
   7  -6   5 0.58930 1.75691   9
   7  -6   5 1.98402 1.99689   3
  -7  -6  -5 2.21696 1.40307   6
   7   6   5 0.27049 0.95921   5
  -7   6  -5 0.84174 0.83957   5
   8  -6   5 0.62440 1.85631   3
   8  -6   5 0.72776 1.57872   9
  -8  -6  -5 -0.2276 1.10152   6
  -8   6  -5 0.03493 0.71303   5
   8   6   5 0.85117 0.90138   5
  -9  -6  -5 2.57202 1.24567   6
   9  -6   5 1.77181 1.41515   9
   9   6   5 0.61737 0.85029   5
  -9   6  -5 1.44959 0.68109   5
 -10  -6  -5 1.04908 1.17900   6
  10  -6   5 0.91063 1.14037   9
  10   6   5 0.79087 0.86206   5
 -10   6  -5 1.16682 0.53953   5
  11  -6   5 1.35133 1.19925   9
  10  -7  -5 1.53604 0.85086   9
   9  -7  -5 0.82366 1.34714   9
  -9   7   5 0.21490 0.54913   5
   8  -7  -5 5.95478 2.15242   9
  -8  -7   5 5.03494 2.13457   6
  -8   7   5 4.37485 1.45469   8
  -8   7   5 7.40781 1.24599   5
   7  -7  -5 -0.0019 2.19364   9
  -7   7   5 0.33361 0.56952   5
  -6  -7   5 7.42460 2.35505   6
   6  -7  -5 7.40945 2.56244   9
  -6  -7   5 7.64314 1.35296   4
  -6   7   5 9.30276 1.59979   5
   5  -7  -5 -0.4683 1.58595   9
  -5  -7   5 1.58177 1.56791   6
  -5  -7   5 0.64790 0.46589   4
  -5   7   5 0.55173 0.67796   5
  -4  -7   5 2.76504 0.69399   4
  -4  -7   5 3.12309 1.57897   6
   4  -7  -5 4.25205 1.84159   9
  -4   7   5 4.25764 1.51237   5
   3  -7  -5 1.24376 1.55964   9
  -3  -7   5 1.63637 1.63838   6
  -3  -7   5 2.35096 0.62235   4
  -3   7   5 3.65618 1.16338   5
  -2  -7   5 25.4281 3.71057   6
   2  -7  -5 12.5721 3.48603   6
  -2  -7   5 20.3818 2.74206   4
  -2   7   5 15.8870 2.94197   5
  -1  -7   5 2.80686 1.89905   6
   1  -7  -5 2.03019 1.55307   6
  -1  -7   5 1.13988 0.59089   4
  -1   7   5 2.00570 0.94344   5
   0  -7   5 59.8760 9.00178   6
   0  -7   5 71.5963 8.50823   4
   0  -7  -5 56.7353 9.21107   6
   0   7   5 47.7165 8.63448   5
   1  -7   5 23.8794 4.45256   6
  -1  -7  -5 28.3428 4.32377   6
   1   7   5 20.9158 3.73551   5
  -2  -7  -5 1.04529 1.35132   6
   2  -7   5 1.71877 2.56798   7
   2   7   5 0.14906 1.08102   5
  -2   7  -5 1.88708 1.35586   5
   3  -7   5 1.99351 1.51476   9
  -3  -7  -5 2.79953 1.38014   6
  -3   7  -5 1.17013 1.25650   5
  -4  -7  -5 1.00888 1.39159   6
   4  -7   5 0.84396 1.37073   9
  -4   7  -5 1.02124 0.85412   5
   5  -7   5 1.09311 1.48729   9
  -5  -7  -5 0.75383 1.33356   6
  -5   7  -5 1.02589 0.87202   5
  -6  -7  -5 0.12497 1.12081   6
   6  -7   5 -0.2956 1.28073   9
   6   7   5 0.16395 0.93868   5
  -6   7  -5 0.15974 0.67695   5
  -7  -7  -5 0.21713 1.06779   6
   7  -7   5 0.25881 1.18031   9
   7   7   5 -0.2887 0.99406   5
  -7   7  -5 0.24012 0.63080   5
  -8  -7  -5 0.34183 1.00065   6
   8  -7   5 0.99988 1.33503   9
  -8   7  -5 0.39300 0.52789   5
  -9  -7  -5 1.35180 1.04231   6
  -9   7  -5 1.68923 0.61797   5
  -7  -8   5 1.45761 1.02506   6
  -6  -8   5 1.31741 1.19399   6
  -6   8   5 -0.0267 0.44138   5
  -5  -8   5 1.43366 1.35717   6
  -5   8   5 0.89073 0.58587   5
  -4  -8   5 1.28600 1.31274   6
  -4   8   5 0.78696 0.60798   5
  -3  -8   5 12.1308 2.56448   6
  -3   8   5 9.37728 1.77880   5
  -2  -8   5 10.6737 2.31853   6
  -2   8   5 4.20427 1.32425   5
  -1  -8   5 0.60909 1.65915   6
  -1   8   5 -0.4059 0.62717   5
   0  -8   5 6.28009 2.00867   6
   0  -8  -5 6.56559 2.33876   6
   0   8   5 1.50544 0.94916   5
  -1  -8  -5 3.48057 1.57895   6
   1   8   5 1.25480 0.94692   5
  -2  -8  -5 6.23929 2.11290   6
  -2   8  -5 3.10002 0.99563   5
  -3  -8  -5 5.66542 2.09842   6
  -3   8  -5 7.45935 1.39641   5
  -4  -8  -5 10.5347 2.20913   6
  -4   8  -5 5.72413 1.36380   5
  -5  -8  -5 -0.2867 1.15552   6
  -5   8  -5 -0.0020 0.51517   5
  -6  -8  -5 2.27098 1.09089   6
  -6   8  -5 2.71599 0.84433   5
  -7  -8  -5 0.23438 0.77193   6
 -15   0   6 4.64879 0.72278   4
 -14   0   6 42.5590 6.12085   4
  13   0  -6 5.98781 1.72581   5
  13   0  -6 6.27783 1.68922   9
  12   0  -6 20.8849 3.77750   9
  12   0  -6 24.4991 3.78508   5
  11   0  -6 0.72269 0.94079   9
  11   0  -6 0.89777 0.91365   5
  10   0  -6 78.6802 10.3090   5
  10   0  -6 60.4794 10.2538   9
   9   0  -6 31.3144 4.99210   9
   9   0  -6 32.1218 4.95277   5
   8   0  -6 4.10633 1.45117   5
   8   0  -6 2.55015 1.09943   9
   7   0  -6 22.1226 3.50273   5
   6   0  -6 2.01512 0.73219   5
  -5   0   6 0.20092 19.0101   1
   5   0  -6 114.874 297.784   2
  -4   0   6 69.0322 23.7242   1
   4   0  -6 -199.22 279.827   2
   3   0  -6 -126.39 201.098   2
  -3   0   6 8.80199 14.8196   1
  -2   0   6 962.731 142.763   1
   2   0  -6 1075.74 199.706   2
  -1   0   6 -2.6079 7.78286   1
   1   0  -6 45.4390 119.073   2
   0   0  -6 1007.97 187.365   2
   0   0   6 925.268 135.521   1
   1   0   6 455.819 67.7732   1
   2   0   6 1999.65 293.295   1
  -2   0  -6 2262.16 385.023   2
  -3   0  -6 243.054 205.329   2
   3   0   6 383.428 60.0892   1
   4   0   6 1243.79 183.294   1
  -4   0  -6 1272.59 378.176   2
  -5   0  -6 65.3109 258.915   2
   5   0   6 294.682 58.4580   1
   6   0   6 15.8552 2.00853   7
   6   0   6 9.43567 1.99032   5
   7   0   6 283.579 43.7597   7
   7   0   6 326.621 43.7918   5
   8   0   6 12.9298 3.59083   3
   8   0   6 29.2231 3.41189   5
   9   0   6 0.40331 0.72057   5
   9   0   6 0.26687 1.25372   3
   9   0   6 0.58966 1.05009   9
  10   0   6 11.1559 3.30226   3
  10   0   6 21.9721 3.01147   9
  11   0   6 7.05563 1.96868   9
  11   0   6 3.80225 1.25730   5
  12   0   6 0.50872 1.02204   9
  12   0   6 0.55953 0.82011   5
  13   0   6 1.82730 1.00482   9
  14   0   6 0.45378 0.76404   9
 -14   0  -6 3.40101 0.46171   4
 -15  -1   6 1.23345 0.25399   4
 -15   1   6 1.42673 0.30982   4
  14  -1  -6 2.03765 0.89900   9
 -14  -1   6 3.93951 0.54570   4
  14   1  -6 2.17823 0.92845   5
  13  -1  -6 0.93518 0.92487   9
 -13  -1   6 1.52906 0.32864   4
  13   1  -6 0.49443 0.81820   5
  13   1  -6 -0.2799 0.87600   9
  12  -1  -6 -0.5656 1.25937   5
  12  -1  -6 -0.4078 0.88315   9
  12   1  -6 0.85555 0.90858   5
  12   1  -6 0.01509 0.95202   9
  11  -1  -6 4.30469 1.36872   5
  11  -1  -6 4.14829 1.43275   9
  11   1  -6 5.12786 1.72217   5
  11   1  -6 4.33639 1.31116   9
 -11   1   6 4.77910 1.84502   8
  10  -1  -6 139.846 19.2999   9
  10  -1  -6 124.222 19.2126   5
  10   1  -6 136.190 19.2277   5
  10   1  -6 127.910 19.1568   9
   9  -1  -6 0.82713 0.95993   9
   9  -1  -6 1.26932 0.99470   5
   9   1  -6 0.22333 0.89344   9
   9   1  -6 0.80674 0.81555   5
   8   1  -6 112.624 15.6486   5
   8   1  -6 107.263 15.6827   9
  -8   1   6 103.530 15.5031   5
   7  -1  -6 -0.0963 0.74264   5
   7   1  -6 0.65713 0.65211   5
  -7   1   6 0.31636 0.40600   5
   6  -1  -6 29.9691 4.93736   5
  -6   1   6 29.5332 4.76385   5
   6   1  -6 37.7899 4.84947   5
   5  -1  -6 448.055 297.551   2
  -5  -1   6 206.781 43.4894   1
  -5   1   6 271.983 56.7681   1
  -4  -1   6 100.530 23.9317   1
  -4  -1   6 81.0146 28.2828   1
   4  -1  -6 182.250 192.778   2
  -4   1   6 78.2364 28.6305   1
   3  -1  -6 37.8419 5.52208   7
  -2  -1   6 60.2383 8.69719   7
  -1  -1   6 897.038 128.272   7
   0  -1   6 47.5031 6.90772   7
   1  -1   6 1157.70 165.533   7
   2  -1   6 29.4103 4.41642   7
   3  -1   6 341.584 48.9223   7
   4  -1   6 6.31670 1.46976   7
   5  -1   6 72.9831 10.2649   7
  -5   1  -6 63.5021 10.2136   5
   5   1   6 74.7709 10.2161   5
   6  -1   6 1.62904 0.87886   5
   6  -1   6 4.40101 1.18418   7
   6   1   6 3.21672 1.04205   5
  -6   1  -6 3.84731 0.96857   5
   7  -1   6 26.3982 4.59812   9
   7  -1   6 29.0654 4.44846   5
   7  -1   6 25.0119 4.46724   7
  -7   1  -6 30.7314 4.34475   5
   7   1   6 30.4005 4.34890   5
   8  -1   6 7.05137 2.27462   3
   8  -1   6 15.9063 2.14693   9
   8  -1   6 1.48616 2.19745   5
   8   1   6 9.94345 1.65468   5
  -8   1  -6 5.66943 1.40261   5
   8   1   6 6.73973 2.35666   3
   9  -1   6 1.47558 1.58599   9
   9  -1   6 0.24948 0.94019   5
   9  -1   6 2.40962 1.21494   3
   9   1   6 0.99036 0.77900   5
  -9   1  -6 0.82610 0.64759   5
   9   1   6 0.87408 1.33215   9
  10  -1   6 39.3034 6.66438   3
  10  -1   6 46.2331 6.53267   9
  10  -1   6 37.1074 6.33311   5
  10   1   6 43.8797 6.36304   9
  10   1   6 40.7655 6.27327   5
  11  -1   6 7.65738 2.10583   9
  11   1   6 6.43971 1.77583   5
  11   1   6 7.54089 1.97752   9
  12  -1   6 34.9968 5.53288   9
  12   1   6 35.9047 5.44217   5
  12   1   6 34.6891 5.46700   9
 -13  -1  -6 6.07200 0.94080   4
  13  -1   6 5.27223 1.65635   9
  13   1   6 6.10767 2.02689   9
 -14  -1  -6 11.7392 1.67409   4
  14  -1   6 10.8609 2.18632   9
  14   1   6 11.5839 2.28961   9
 -15   2   6 0.23888 0.20163   4
 -14  -2   6 0.04919 0.19742   4
  14  -2  -6 0.38925 0.80458   9
  14   2  -6 0.26040 0.75800   5
 -13  -2   6 0.81640 0.30186   4
  13   2  -6 1.11221 0.88302   5
 -12  -2   6 10.5952 1.33439   4
  12  -2  -6 6.73923 2.16497   9
  12   2  -6 9.71831 2.01055   5
 -12   2   6 5.22422 2.17823   8
  12   2  -6 8.19802 2.01219   9
 -11  -2   6 46.0277 6.42497   4
  11  -2  -6 44.8955 6.93472   9
  11   2  -6 44.1616 6.78487   5
  11   2  -6 42.7600 6.86356   9
  10  -2  -6 26.2720 4.52793   3
  10  -2  -6 21.9288 4.15594   9
  10   2  -6 22.6403 4.00098   9
  10   2  -6 28.1025 3.99351   5
 -10   2   6 23.3141 3.93459   5
   9  -2  -6 20.9311 4.35427   3
   9  -2  -6 22.9455 4.19888   5
   9   2  -6 20.3607 3.80843   9
  -9   2   6 24.5932 3.47930   5
   9   2  -6 25.9484 3.75739   5
   8  -2  -6 2.14370 1.17325   9
   8  -2  -6 2.09398 1.22372   5
   8   2  -6 3.95409 1.27069   5
   8   2  -6 1.25428 1.25307   9
  -8   2   6 2.72786 0.86216   5
   7  -2  -6 20.7105 3.39272   9
   7  -2  -6 18.8146 3.52502   5
   7   2  -6 20.5650 3.12702   5
  -7   2   6 19.5014 3.06605   5
   6  -2  -6 23.6357 3.49403   7
   6   2  -6 21.6898 3.42845   5
  -6   2   6 22.3476 3.42771   5
   5  -2  -6 87.7984 11.9485   7
  -5   2   6 77.2700 11.8983   5
   4  -2  -6 359.903 49.8228   7
  -4  -2   6 335.433 49.7701   7
  -3  -2   6 9.62473 1.86520   7
   3  -2  -6 11.3689 2.02313   7
  -2  -2   6 11.0858 2.07584   7
   2  -2  -6 11.6528 2.05913   7
   1  -2  -6 37.4964 5.67592   7
  -1  -2   6 38.9035 5.70697   7
   0  -2   6 102.168 14.9577   7
   0  -2  -6 104.757 14.9357   7
   1  -2   6 10.7617 1.98812   7
   2  -2   6 340.770 48.8579   7
   3  -2   6 1.89121 0.92818   7
   4  -2   6 18.5588 3.13949   7
   5  -2   6 26.7274 4.88156   7
   5   2   6 34.1878 4.60823   5
  -5   2  -6 30.3316 4.72461   5
   6  -2   6 6.60100 1.59099   7
  -6   2  -6 7.96775 1.64798   5
   6   2   6 7.30370 1.44885   5
   7  -2   6 67.1628 10.2311   7
   7  -2   6 70.3924 10.2682   9
   7   2   6 71.2119 9.97489   5
  -7   2  -6 65.1659 10.0006   5
   8  -2   6 5.27703 2.45388   9
   8  -2   6 13.1180 2.76649   3
   8  -2   6 5.79869 2.06207   7
  -8   2  -6 11.5341 1.95263   5
   8   2   6 11.4451 1.95724   5
   9  -2   6 77.7530 12.9358   3
   9  -2   6 93.9424 12.8192   9
  -9   2  -6 88.1235 12.4903   5
   9   2   6 84.1844 12.5130   5
  10  -2   6 29.9554 4.89888   9
  10  -2   6 27.3121 5.30165   3
 -10   2  -6 30.9361 4.44120   5
  10   2   6 29.3790 4.57981   5
  10   2   6 28.6865 4.69016   9
  11  -2   6 15.0926 3.37673   9
  11  -2   6 19.3397 3.77981   3
 -11  -2  -6 20.3857 2.63588   4
  11   2   6 16.9301 3.24593   9
  11   2   6 16.5069 3.06298   5
 -12  -2  -6 3.15142 0.65565   4
  12  -2   6 3.11439 1.22045   9
  12   2   6 3.24509 1.06650   5
  12   2   6 3.56530 1.18273   9
 -13  -2  -6 10.5568 1.47708   4
  13  -2   6 9.34515 2.19932   9
  13   2   6 9.30087 2.01992   9
  14  -2   6 0.50829 0.88810   9
  14   2   6 0.46336 0.67798   9
  14  -3  -6 1.50993 0.77326   9
 -14  -3   6 1.83942 0.37627   4
  14   3  -6 2.51384 0.88927   5
  13  -3  -6 1.20878 0.92017   9
 -13  -3   6 2.03659 0.42260   4
  13   3  -6 1.45348 0.88488   5
 -12  -3   6 10.5174 1.60986   4
  12  -3  -6 8.78578 2.46147   9
 -12   3   6 12.3687 2.42021   8
  12   3  -6 10.5203 2.24640   5
  11  -3  -6 17.0789 3.56657   9
 -11  -3   6 21.8009 2.89744   4
  11   3  -6 20.8582 3.38629   5
 -11   3   6 18.2397 3.53619   8
 -10  -3   6 4.92087 0.86992   4
  10  -3  -6 5.33896 2.39148   3
  10  -3  -6 4.54885 1.66538   9
 -10   3   6 4.23604 1.03555   5
  10   3  -6 4.30525 1.55212   5
  10   3  -6 3.73841 1.35479   9
  -9  -3   6 2.00863 0.45613   4
  -9  -3   6 1.84065 1.39320   6
   9  -3  -6 1.55794 1.36949   3
   9  -3  -6 0.09164 1.23825   9
  -9   3   6 1.92020 0.69834   5
   9   3  -6 0.90711 1.24929   9
   8  -3  -6 9.21192 3.01479   3
   8  -3  -6 17.8637 2.87889   9
  -8  -3   6 9.64330 1.77375   4
  -8  -3   6 12.7380 2.56245   6
   8   3  -6 10.9325 2.19540   5
  -8   3   6 10.9387 2.00975   5
   7  -3  -6 5.71318 2.28611   3
   7  -3  -6 3.52969 1.43998   9
  -7  -3   6 3.75962 1.21901   6
  -7  -3   6 4.07653 0.85039   4
   7   3  -6 4.24283 1.57026   5
  -7   3   6 4.58096 1.19493   5
   6  -3  -6 19.4318 3.75471   3
  -6  -3   6 21.4697 2.95500   4
   6  -3  -6 19.3897 3.52176   9
  -6  -3   6 20.0874 3.38960   6
   6  -3  -6 16.3906 3.33998   7
  -6   3   6 20.0758 3.23578   5
   6   3  -6 21.6208 3.19702   5
   5  -3  -6 48.6449 7.78661   7
  -5   3   6 54.8854 7.65137   5
  -4  -3   6 28.1264 4.26701   7
   4  -3  -6 28.4961 4.34169   7
  -4   3   6 26.7082 4.14603   5
  -3  -3   6 16.9395 2.78919   7
   3  -3  -6 15.5422 2.91821   7
   2  -3  -6 50.0688 7.46254   7
  -1  -3   6 159.037 23.4478   7
   1  -3  -6 164.974 23.3830   7
   0  -3   6 8.48298 1.99009   7
  -1  -3  -6 70.0010 9.88394   7
   1  -3   6 64.5919 9.97104   7
   2  -3   6 80.2155 11.7944   7
   3  -3   6 416.059 59.7456   7
   4  -3   6 4.82752 1.45548   7
  -4   3  -6 4.68070 1.38579   5
   5  -3   6 86.4101 12.7125   7
  -5   3  -6 84.3231 12.4757   5
   5   3   6 86.8878 12.3922   5
   6  -3   6 21.4203 4.19706   3
   6  -3   6 24.2078 3.77787   7
  -6  -3  -6 22.7998 3.64091   6
  -6   3  -6 16.8827 3.34511   5
   6   3   6 20.9712 3.23226   5
  -7  -3  -6 73.2724 10.1068   6
   7  -3   6 57.2365 10.4963   3
  -7  -3  -6 61.6981 9.77003   4
   7  -3   6 79.7059 10.2997   9
  -7   3  -6 68.1624 9.95327   5
   7   3   6 67.8037 9.88849   5
   8  -3   6 4.21256 1.99790   9
  -8  -3  -6 9.95317 1.34420   4
  -8  -3  -6 5.43009 2.35568   6
   8  -3   6 4.52021 2.04621   7
   8   3   6 9.39089 1.81898   5
  -8   3  -6 10.5953 1.80794   5
  -9  -3  -6 20.8338 3.14235   4
   9  -3   6 20.8295 4.39209   3
   9  -3   6 21.3896 3.97744   9
  -9  -3  -6 21.4237 3.83287   6
   9   3   6 23.1575 3.52110   5
  -9   3  -6 20.4401 3.38641   5
 -10  -3  -6 1.24755 0.68660   4
  10  -3   6 3.73942 1.55121   9
 -10   3  -6 2.35838 0.80335   5
  10   3   6 1.95344 0.98166   5
  11  -3   6 1.86600 1.31121   9
 -11  -3  -6 1.31371 0.36800   4
  11  -3   6 1.44914 1.32031   3
  11   3   6 1.66174 0.96070   5
 -11   3  -6 1.06230 0.68983   5
  11   3   6 0.83506 0.99460   9
  12  -3   6 0.83937 1.09259   9
 -12  -3  -6 -0.1016 0.28759   4
  12   3   6 -0.0787 0.76456   5
  12   3   6 -0.1124 1.02829   9
  13  -3   6 1.99444 0.97742   9
  13   3   6 2.57938 1.11520   9
  13   3   6 2.23527 0.86720   5
  14  -3   6 0.25986 0.53800   9
 -13  -4   6 0.83277 0.23797   4
  13  -4  -6 1.14242 0.85217   9
  13   4  -6 1.02277 0.82067   5
 -12  -4   6 2.03643 0.39540   4
  12  -4  -6 1.54770 1.15698   9
  12   4  -6 2.24897 1.02544   5
 -11  -4   6 0.22731 0.30585   4
  11  -4  -6 0.29127 1.12157   9
 -11   4   6 0.35787 0.63910   5
 -11   4   6 0.24409 1.06916   8
  11   4  -6 0.42474 0.92091   5
  10  -4  -6 10.2571 2.98781   3
  10  -4  -6 5.96198 2.46005   9
 -10  -4   6 8.25988 1.36720   4
 -10  -4   6 8.38896 2.71699   6
  10   4  -6 8.81420 1.96068   5
 -10   4   6 8.22477 1.55166   5
  -9  -4   6 2.71243 1.48096   6
   9  -4  -6 2.51346 1.60046   3
   9  -4  -6 2.90542 1.58558   9
  -9  -4   6 1.35519 0.52477   4
  -9   4   6 2.39016 0.78748   5
   9   4  -6 0.99533 1.01487   5
  -8  -4   6 6.34065 2.21431   6
   8  -4  -6 3.27304 1.76963   3
  -8  -4   6 2.04279 0.65083   4
   8  -4  -6 2.02121 1.55271   9
  -8   4   6 3.40840 1.19169   5
  -7  -4   6 0.66046 0.46722   4
   7  -4  -6 3.27880 1.56310   9
  -7   4   6 1.17821 0.78822   5
   7   4  -6 1.59082 0.80253   5
  -6  -4   6 8.62830 2.12236   6
  -6  -4   6 6.19142 1.29922   4
   6  -4  -6 4.41595 2.03933   3
   6  -4  -6 9.58582 2.26293   9
   6  -4  -6 11.2655 2.32845   7
  -6   4   6 12.0374 1.77018   5
   5  -4  -6 1.65142 1.26031   7
  -5  -4   6 0.64288 0.42394   4
  -5  -4   6 2.58152 1.15178   6
   5  -4  -6 0.51863 1.11647   9
   5  -4  -6 1.11193 1.38972   3
  -5   4   6 1.83469 0.80313   5
   4  -4  -6 19.4278 3.51626   7
   4  -4  -6 19.3376 3.44091   9
   4  -4  -6 19.7371 3.89598   3
  -4  -4   6 20.9803 3.40125   6
  -4  -4   6 19.1853 2.94273   4
  -4  -4   6 19.7048 3.39390   7
  -4   4   6 21.1644 3.18458   5
  -3  -4   6 24.7049 4.48983   7
   3  -4  -6 25.1648 4.54109   7
  -3   4   6 30.7855 4.23896   5
   2  -4  -6 42.9330 7.07110   7
  -2  -4   6 42.8597 7.11614   7
  -2   4   6 51.5421 6.92093   5
   1  -4  -6 34.3119 5.35290   7
  -1  -4   6 33.6995 5.43968   7
   0  -4   6 425.649 59.5122   7
   0  -4  -6 402.324 59.4060   7
  -1  -4  -6 3.65563 1.25145   7
   1  -4   6 4.14299 1.44963   7
   2  -4   6 122.593 17.9627   7
   3  -4   6 0.80668 0.70396   4
  -3  -4  -6 1.20592 1.10805   6
   3  -4   6 0.85542 1.22405   7
  -3   4  -6 0.52601 0.95120   5
   4  -4   6 100.728 16.2869   9
   4  -4   6 117.691 16.5389   7
  -4   4  -6 115.793 16.1627   5
   4   4   6 113.004 16.0255   5
   5  -4   6 48.8928 9.48268   9
   5  -4   6 70.1560 9.99316   3
  -5  -4  -6 53.6178 9.41707   6
   5  -4   6 51.1714 9.55657   7
   5   4   6 77.6280 9.19214   5
  -5   4  -6 71.8686 9.34230   5
  -6  -4  -6 246.706 38.4955   6
   6  -4   6 236.051 38.9494   3
   6  -4   6 243.637 38.5564   9
   6  -4   6 245.586 38.6761   7
  -6   4  -6 324.757 38.4554   5
   6   4   6 302.439 38.3235   5
   7  -4   6 -0.0742 1.59786   9
  -7  -4  -6 0.41503 1.28792   6
   7  -4   6 1.13320 1.74352   7
   7  -4   6 3.26878 2.10168   3
  -7   4  -6 0.92622 0.87986   5
   7   4   6 -0.2242 0.88880   5
  -8  -4  -6 12.6395 2.47312   4
   8  -4   6 17.7054 3.95363   7
   8  -4   6 15.7338 4.40984   3
   8  -4   6 25.3348 3.79706   9
  -8  -4  -6 15.2129 3.16230   6
   8   4   6 16.4865 2.83296   5
   9  -4   6 28.6270 5.55133   9
   9  -4   6 34.1264 5.76882   3
  -9   4  -6 32.0048 4.82754   5
   9   4   6 31.2001 4.95579   5
  10  -4   6 21.0678 4.65172   3
  10  -4   6 14.0796 3.78934   9
 -10  -4  -6 13.3518 3.49671   6
 -10   4  -6 27.3517 3.24321   5
  10   4   6 20.5998 3.33520   5
  11  -4   6 -0.2073 1.14534   9
 -11   4  -6 0.44856 0.56795   5
  11   4   6 -0.1243 0.82577   5
  11   4   6 -0.3884 0.95738   9
  12  -4   6 0.27644 0.98821   9
  12   4   6 -0.0805 1.26213   5
  13  -4   6 -0.0275 0.75248   9
  13   4   6 0.32294 0.70792   5
  13  -5  -6 2.15622 0.84741   9
  12  -5  -6 4.23984 1.50187   9
  12   5  -6 6.25164 1.64156   5
 -11  -5   6 1.21281 0.41292   4
  11  -5  -6 1.97944 1.26273   9
 -11   5   6 2.87947 1.02809   5
  11   5  -6 2.86911 1.10290   5
  10  -5  -6 7.11451 2.17107   9
 -10  -5   6 3.68960 0.84946   4
 -10   5   6 4.15414 1.10475   5
  10   5  -6 5.75750 1.79510   5
  -9  -5   6 1.92700 0.53221   4
   9  -5  -6 2.28241 1.64849   9
  -9   5   6 3.11271 1.06976   5
   9   5  -6 1.48752 1.07834   5
   8  -5  -6 77.7711 8.78121   9
  -8  -5   6 37.4245 7.89427   4
  -8   5   6 51.8203 8.05696   5
   8   5  -6 56.3184 8.14577   5
  -7  -5   6 1.90087 0.66833   4
  -7  -5   6 3.71274 1.46270   6
   7  -5  -6 4.20062 1.80053   9
   7  -5  -6 3.50091 2.07281   3
  -7   5   6 3.58843 1.06374   5
   7   5  -6 2.34054 1.09259   5
  -6  -5   6 36.6212 5.21988   4
   6  -5  -6 37.2937 6.61289   3
  -6  -5   6 32.6755 5.82597   6
   6  -5  -6 33.2161 5.90851   9
  -6   5   6 38.9623 5.52774   5
  -5  -5   6 1.21111 0.48463   4
   5  -5  -6 1.96604 1.81934   3
   5  -5  -6 0.62409 1.41734   9
  -5  -5   6 1.68038 1.33669   6
   5  -5  -6 2.38086 1.74106   7
  -5   5   6 2.79146 0.94645   5
   4  -5  -6 1.97870 1.50180   7
   4  -5  -6 2.20244 1.68065   3
   4  -5  -6 2.81585 1.60686   9
  -4  -5   6 2.59056 1.42710   7
  -4  -5   6 2.10776 0.55516   4
  -4  -5   6 3.02150 1.48183   6
  -4   5   6 2.43870 0.98165   5
  -3  -5   6 59.2051 9.05077   6
   3  -5  -6 69.1894 9.12063   9
  -3  -5   6 56.5808 9.14059   7
  -3  -5   6 48.6391 8.59604   4
   3  -5  -6 67.9689 9.17394   7
   2  -5  -6 37.5562 6.41833   9
  -2  -5   6 45.2879 6.49977   6
   2  -5  -6 35.3863 6.39737   6
   2  -5  -6 38.6274 6.53398   7
  -2  -5   6 47.7049 5.95126   4
  -2  -5   6 40.4099 6.61232   7
  -1  -5   6 66.0163 9.57913   7
   1  -5  -6 67.4544 9.53072   7
  -1  -5   6 56.3137 8.98803   4
  -1  -5   6 64.6712 9.38508   6
   1  -5  -6 68.5273 9.40791   9
  -1   5   6 55.6119 9.18167   5
   0  -5  -6 0.52917 1.23123   6
   0  -5   6 2.09361 1.74541   3
   0  -5  -6 1.25950 1.25959   9
   0  -5   6 0.74770 0.40654   4
   0  -5   6 1.57346 1.55033   7
   0  -5  -6 1.27687 1.34794   7
   0   5   6 2.72320 1.13245   5
   1  -5   6 39.4086 6.04421   9
   1  -5   6 42.8841 6.35553   7
   1  -5   6 33.1184 5.45339   4
  -1  -5  -6 35.9442 5.93759   6
   1  -5   6 40.7499 5.92562   6
  -2  -5  -6 3.49846 1.43665   6
   2  -5   6 5.33193 0.81710   4
   2  -5   6 3.54293 2.03153   3
   2  -5   6 3.86851 1.85304   7
  -2   5  -6 0.85067 1.23137   5
   3  -5   6 56.7782 8.92937   9
   3  -5   6 65.4477 9.42198   7
  -3  -5  -6 57.4207 8.91707   6
   3  -5   6 67.2607 8.52484   4
   3  -5   6 63.7365 9.62668   3
  -3   5  -6 50.6012 8.80565   5
   3   5   6 55.8285 8.70928   5
   4  -5   6 9.83004 3.61398   3
   4  -5   6 7.53022 2.36356   7
   4  -5   6 8.76371 2.62816   9
  -4  -5  -6 5.98132 2.13584   6
   4   5   6 3.98977 1.50843   5
  -4   5  -6 6.39612 1.86088   5
   5  -5   6 14.0118 3.20966   7
   5  -5   6 12.5069 4.45206   3
   5  -5   6 12.9701 3.11541   9
  -5  -5  -6 9.79862 2.88569   6
   5   5   6 14.3700 2.50238   5
  -5   5  -6 19.9209 2.83419   5
   6  -5   6 47.7580 7.70226   3
   6  -5   6 38.3145 6.70230   9
   6  -5   6 36.6907 6.81898   7
  -6  -5  -6 47.2794 6.48171   6
  -6   5  -6 29.1550 6.07817   5
   6   5   6 42.5204 6.17564   5
   7  -5   6 29.0781 6.16295   9
   7  -5   6 35.4799 6.54893   7
  -7  -5  -6 39.4882 5.93143   6
   7  -5   6 38.7169 7.05450   3
   7   5   6 36.8843 5.62541   5
  -7   5  -6 37.7434 5.64284   5
   8  -5   6 3.85145 1.93228   9
   8  -5   6 3.99145 2.34158   3
  -8  -5  -6 3.92160 1.51824   6
  -8   5  -6 3.49325 1.12086   5
   8   5   6 2.09721 1.14782   5
   9  -5   6 14.5352 3.21287   9
   9  -5   6 15.8178 3.93378   3
  -9  -5  -6 8.80685 2.52625   6
   9   5   6 9.06649 2.39659   5
  -9   5  -6 14.7610 2.81400   5
  10  -5   6 9.63750 2.54013   9
  10  -5   6 11.9155 3.09704   3
 -10  -5  -6 7.38683 2.23144   6
  10   5   6 9.50811 2.03824   5
  10   5   6 7.49226 1.91795   9
 -10   5  -6 11.5368 1.76509   5
  11  -5   6 0.49800 1.15222   9
  11  -5   6 0.10209 1.18183   3
  11   5   6 -0.6233 0.93675   9
  11   5   6 0.45844 0.82030   5
  12  -5   6 1.56226 0.88358   9
  12   5   6 1.42409 0.77661   5
  11  -6  -6 3.82112 1.58934   9
 -10  -6   6 0.05407 0.42166   4
  10  -6  -6 0.18621 1.15830   9
 -10   6   6 0.53693 0.52699   5
 -10   6   6 0.32031 1.00992   8
  -9  -6   6 32.5322 5.32903   6
  -9  -6   6 31.1998 4.54732   4
   9  -6  -6 32.1423 5.31803   9
  -9   6   6 32.9723 4.68658   5
   9   6  -6 27.9636 4.97663   5
  -8  -6   6 0.09621 0.38574   4
   8  -6  -6 0.11852 1.46792   9
  -8  -6   6 -0.0158 1.41481   6
  -8   6   6 0.81736 0.69353   5
   8   6  -6 -1.0003 1.03851   5
  -7  -6   6 3.60247 0.82171   4
  -7  -6   6 6.48622 2.39302   6
   7  -6  -6 7.74496 2.60459   9
  -7   6   6 3.77750 1.26446   5
  -6  -6   6 3.49129 0.95507   4
  -6   6   6 5.70537 1.35660   5
   5  -6  -6 15.8558 3.36945   9
  -5  -6   6 13.4294 2.91224   6
  -5  -6   6 13.1443 2.13105   4
  -5   6   6 12.6599 2.40638   5
  -4  -6   6 12.1440 1.95371   4
  -4  -6   6 14.3237 2.88078   6
   4  -6  -6 13.9217 3.16200   9
  -4   6   6 9.88814 2.33350   5
   3  -6  -6 22.9486 4.39670   9
  -3  -6   6 23.3762 3.46567   4
  -3  -6   6 30.8611 4.24981   6
  -3   6   6 17.6186 3.77237   5
   2  -6  -6 26.0587 4.94183   6
   2  -6  -6 32.2281 5.13486   9
  -2  -6   6 27.9393 4.95549   6
  -2  -6   6 30.6716 5.37657   7
  -2  -6   6 29.4933 4.24586   4
  -2   6   6 28.9008 4.51479   5
  -1  -6   6 25.9872 4.29839   6
  -1  -6   6 23.8791 4.90611   7
  -1  -6   6 31.8163 3.50933   4
   1  -6  -6 15.7534 4.18643   9
   1  -6  -6 19.6364 4.19448   6
  -1   6   6 23.9898 3.74658   5
   0  -6   6 2.44086 2.05889   7
   0  -6  -6 5.80633 2.17670   6
   0  -6   6 3.83203 1.58408   6
   0  -6   6 1.40179 0.71247   4
   0   6   6 10.4059 1.63616   5
   1  -6   6 9.04322 2.57236   6
   1  -6   6 5.83645 0.90257   4
   1  -6   6 6.00873 2.34368   7
  -1  -6  -6 1.93489 1.41431   6
   1   6   6 2.16041 1.15312   5
   2  -6   6 4.94369 2.28416   6
   2  -6   6 4.03528 1.56481   9
   2  -6   6 3.30623 2.20936   3
   2  -6   6 1.81762 0.61552   4
  -2  -6  -6 3.56022 1.41066   6
  -2   6  -6 1.93574 1.26490   5
   2   6   6 1.96977 0.99094   5
   3  -6   6 12.4137 3.05841   7
   3  -6   6 12.6140 2.94796   9
   3  -6   6 12.7952 4.02519   3
  -3  -6  -6 12.5746 2.79524   6
  -3   6  -6 11.5918 2.41885   5
   3   6   6 4.97709 2.06402   5
  -4  -6  -6 39.5621 5.25102   6
   4  -6   6 35.9345 5.27236   9
   4  -6   6 41.2403 6.10379   7
   4  -6   6 33.8614 6.28259   3
   4   6   6 17.5466 4.66774   5
  -4   6  -6 25.3922 4.77900   5
   5  -6   6 0.58505 2.16986   7
   5  -6   6 2.92338 2.47531   3
  -5  -6  -6 2.53281 1.56232   6
   5  -6   6 2.01270 1.63072   9
   5   6   6 0.58874 1.14879   5
  -5   6  -6 2.50351 1.21396   5
   6  -6   6 0.84610 2.32979   3
   6  -6   6 -0.2482 1.65954   9
  -6  -6  -6 0.48640 1.16126   6
  -6   6  -6 0.97344 0.94802   5
   6   6   6 1.44420 1.07725   5
   7  -6   6 8.45278 3.79388   3
   7  -6   6 4.15935 2.00007   9
  -7  -6  -6 8.81188 2.32199   6
  -7   6  -6 5.09057 1.63484   5
   7   6   6 2.31485 1.35259   5
   8  -6   6 0.45330 1.54048   9
  -8  -6  -6 0.41266 1.16062   6
   8  -6   6 1.87113 2.07459   3
   8   6   6 -0.2987 0.88332   5
  -8   6  -6 0.84720 0.77271   5
   9  -6   6 5.98083 2.32173   9
  -9  -6  -6 7.31563 2.11717   6
  -9   6  -6 9.30534 1.56525   5
   9   6   6 6.74995 1.78845   5
  10  -6   6 0.90417 1.11241   9
  10   6   6 0.81389 0.87468   5
 -10   6  -6 0.90630 0.53317   5
  10  -7  -6 0.60181 0.84880   9
   9  -7  -6 0.77324 1.14778   9
  -9   7   6 0.55607 0.74403   5
   8  -7  -6 9.87859 2.46590   9
  -8  -7   6 7.64029 2.34566   6
  -8   7   6 9.22513 2.30736   8
  -8   7   6 7.15167 1.47537   5
   7  -7  -6 0.52363 2.29747   9
  -7   7   6 0.71631 0.60688   5
   6  -7  -6 3.56999 1.73772   9
  -6  -7   6 4.88050 2.07376   6
  -6  -7   6 2.38406 0.64586   4
  -6   7   6 3.73663 1.11046   5
  -5  -7   6 0.62972 1.40482   6
  -5  -7   6 0.71395 0.45867   4
   5  -7  -6 0.22627 1.54533   9
  -5   7   6 0.78436 0.71101   5
  -4  -7   6 5.11107 2.23199   6
   4  -7  -6 3.99653 1.86518   9
  -4  -7   6 4.45699 0.85711   4
  -4   7   6 4.33554 1.38198   5
   3  -7  -6 0.94427 1.56718   9
  -3  -7   6 0.89250 0.49888   4
  -3  -7   6 1.72843 1.59215   6
  -3   7   6 1.33237 0.80425   5
   2  -7  -6 4.10572 1.74499   6
  -2  -7   6 5.28369 0.94873   4
  -2  -7   6 8.35455 2.48007   6
  -2   7   6 2.03543 1.03258   5
  -1  -7   6 1.67003 0.70713   4
  -1  -7   6 5.07673 2.24395   6
   1  -7  -6 2.99608 1.55659   6
  -1  -7   6 4.56219 2.69686   7
  -1   7   6 4.70817 1.29819   5
   0  -7   6 25.2942 4.02923   6
   0  -7   6 26.0524 3.14258   4
   0  -7  -6 15.9524 3.87450   6
   0   7   6 17.3128 3.38253   5
  -1  -7  -6 24.0197 3.66429   6
   1  -7   6 22.6444 4.87161   7
   1  -7   6 18.1052 4.07010   6
   1   7   6 17.6737 3.13396   5
   2  -7   6 1.32890 2.52701   7
  -2  -7  -6 3.74632 1.42088   6
  -2   7  -6 2.29638 1.84976   5
   2   7   6 2.14251 1.13248   5
  -3  -7  -6 11.5917 2.41613   6
   3   7   6 4.00586 1.58526   5
  -3   7  -6 4.22531 1.37570   5
   4  -7   6 1.21544 1.32253   9
  -4  -7  -6 2.12529 1.41652   6
  -4   7  -6 1.51995 0.90050   5
   4   7   6 1.36734 1.05508   5
  -5  -7  -6 1.75321 1.39579   6
   5  -7   6 1.31677 1.41172   9
   5   7   6 -0.3794 0.95204   5
  -5   7  -6 1.01712 0.81602   5
   6  -7   6 1.05216 1.37587   9
  -6  -7  -6 2.14509 1.25334   6
  -6   7  -6 0.93211 0.75529   5
   6   7   6 0.06405 0.98363   5
  -7  -7  -6 0.25026 1.04090   6
   7  -7   6 -0.0097 1.19348   9
   7   7   6 1.56574 0.96621   5
  -7   7  -6 -0.2213 0.63123   5
  -8  -7  -6 1.48709 1.04581   6
   8  -7   6 2.06704 1.00953   9
  -8   7  -6 0.87698 0.51248   5
  -6  -8   6 2.02896 1.24533   6
  -6   8   6 0.89236 0.49538   5
  -5  -8   6 1.15508 1.38144   6
  -5   8   6 0.24208 0.53480   5
  -4  -8   6 4.48880 1.60284   6
  -4   8   6 4.72561 1.06036   5
  -3  -8   6 9.99005 2.54939   6
  -3   8   6 8.01143 1.58023   5
  -2  -8   6 16.4225 3.20430   6
  -2   8   6 13.1448 2.46799   5
  -1  -8   6 0.18274 1.64488   6
  -1   8   6 0.91251 0.70534   5
   0  -8  -6 7.03484 2.58195   6
   0   8   6 9.48221 1.68393   5
  -1  -8  -6 0.99327 1.29107   6
   1   8   6 -0.1179 0.75912   5
  -2  -8  -6 7.79727 2.09573   6
  -2   8  -6 3.20682 1.02665   5
  -3  -8  -6 1.52776 1.32259   6
  -3   8  -6 2.22363 0.75956   5
  -4  -8  -6 4.99111 1.82434   6
  -4   8  -6 4.16024 1.09354   5
  -5  -8  -6 -0.2609 1.09561   6
  -5   8  -6 0.36608 0.51168   5
  -6  -8  -6 0.53429 0.97939   6
  -6   8  -6 1.09864 0.55553   5
  -7  -8  -6 0.77820 0.75246   6
 -15   0   7 0.01572 0.16486   4
 -14   0   7 0.58033 0.27430   4
  14   0  -7 0.85166 0.90010   9
  13   0  -7 0.23730 0.82451   5
  12   0  -7 0.41478 0.91023   9
  12   0  -7 -0.0087 0.88359   5
  11   0  -7 -0.1277 0.88280   5
  11   0  -7 1.30053 1.07968   9
  10   0  -7 0.20875 0.96263   9
  10   0  -7 0.16717 0.91910   5
   9   0  -7 0.18891 0.85468   5
   9   0  -7 0.61718 0.89378   9
   8   0  -7 1.54055 0.92096   9
   8   0  -7 0.67171 0.83199   5
   7   0  -7 0.25551 0.71383   5
   6   0  -7 -0.1879 0.91427   5
  -5   0   7 0.57105 19.1253   1
   5   0  -7 73.2992 336.280   2
  -4   0   7 18.4020 16.9351   1
   4   0  -7 2.73977 243.409   2
  -3   0   7 -7.7333 12.3904   1
   3   0  -7 79.8972 124.625   2
   2   0  -7 50.2151 155.845   2
  -2   0   7 -10.342 9.78737   1
   1   0  -7 69.2444 136.236   2
  -1   0   7 -3.8130 8.27907   1
   0   0   7 -9.9156 7.43839   1
   0   0  -7 76.1035 138.085   2
  -1   0  -7 -146.00 133.656   2
   1   0   7 4.54303 7.55513   1
  -2   0  -7 151.314 175.628   2
   2   0   7 2.62911 10.4347   1
   3   0   7 -0.5360 11.9658   1
  -3   0  -7 -20.251 301.458   2
  -4   0  -7 -53.028 208.479   2
   4   0   7 5.41744 15.8456   1
   7   0   7 3.50246 1.29970   5
   8   0   7 0.33673 1.10544   9
   8   0   7 -0.3271 0.68422   5
   9   0   7 -0.5409 0.67907   5
   9   0   7 -0.4809 1.18461   3
   9   0   7 -0.7885 0.96595   9
  10   0   7 -0.0604 0.84409   5
  10   0   7 0.56766 1.13596   3
  10   0   7 -0.0537 0.97572   9
  11   0   7 0.08877 0.86583   5
  11   0   7 0.93807 1.08493   9
  12   0   7 -0.0870 0.80054   5
  12   0   7 0.21847 0.99519   9
  13   0   7 0.16500 0.88435   9
  14   0   7 0.18459 0.70226   9
 -14   0  -7 0.27734 0.20749   4
 -15  -1   7 4.27773 0.67292   4
 -15   1   7 4.37954 0.67811   4
 -14  -1   7 1.46894 0.27386   4
  14  -1  -7 -0.1803 0.77759   9
  14   1  -7 0.58968 0.82263   5
 -13  -1   7 3.68221 0.54162   4
  13  -1  -7 1.36474 1.00667   9
  13   1  -7 2.01914 0.97024   5
  13   1  -7 1.58159 1.03376   9
  12  -1  -7 0.36420 1.19978   5
  12  -1  -7 0.53195 0.97119   9
  12   1  -7 -0.0047 0.82422   5
  12   1  -7 -0.0564 0.88202   9
  11  -1  -7 -0.0093 0.93429   5
  11  -1  -7 0.95119 1.04062   9
  11   1  -7 0.28997 0.90986   5
  11   1  -7 0.48130 0.95888   9
 -11   1   7 0.18296 1.00348   8
  10  -1  -7 16.5518 2.84750   9
  10  -1  -7 9.04810 2.70330   5
  10   1  -7 13.0534 2.79403   5
  10   1  -7 15.9953 2.71833   9
   9  -1  -7 9.66747 2.02620   9
   9  -1  -7 7.15997 1.99571   5
   9   1  -7 6.66390 1.85659   5
   9   1  -7 8.81386 1.97624   9
  -9   1   7 6.82984 1.95933   8
   8  -1  -7 137.417 19.4178   5
   8   1  -7 120.333 19.4945   9
   8   1  -7 145.064 19.2265   5
  -8   1   7 128.589 19.0725   5
   7  -1  -7 4.25197 1.56031   5
   7   1  -7 5.23194 1.38890   5
  -7   1   7 5.22968 1.06301   5
   6  -1  -7 7.32480 2.50809   5
   6   1  -7 11.2591 1.53562   5
  -6   1   7 4.23368 1.13986   5
  -5  -1   7 17.6785 17.2392   1
   5  -1  -7 246.469 259.589   2
  -5   1   7 -10.741 29.9557   1
   4  -1  -7 106.332 262.285   2
  -4  -1   7 9.42436 13.7932   1
  -4  -1   7 8.80610 22.8920   1
  -4   1   7 -12.366 26.1939   1
  -3  -1   7 60.7689 8.75920   7
  -2  -1   7 1.69384 0.61030   7
  -1  -1   7 114.652 20.2142   1
   1  -1  -7 46.1645 110.881   2
  -1  -1   7 -54.081 120.120   2
  -1   1   7 126.572 25.2310   1
   0  -1   7 11.5782 1.96148   7
  -1  -1  -7 9999.99 1405.53   2
   1  -1   7 9271.60 1368.56   1
   2  -1   7 27.5653 4.14775   7
   3  -1   7 4.17946 1.02805   7
   4  -1   7 13.3995 2.34625   7
   5  -1   7 121.227 17.0462   7
   5   1   7 115.315 17.0127   5
  -5   1  -7 118.492 17.0513   5
   6  -1   7 112.212 15.5101   7
   6  -1   7 99.2875 15.4919   5
   6   1   7 110.862 15.4310   5
  -6   1  -7 106.040 15.4488   5
   7  -1   7 1.19560 0.90210   7
   7  -1   7 0.46496 1.18053   9
   7  -1   7 -0.0674 0.74981   5
   7   1   7 0.11042 0.62626   5
  -7   1  -7 -0.1307 0.61065   5
   8  -1   7 128.696 17.1942   5
   8  -1   7 119.856 17.1641   7
   8  -1   7 130.948 17.2019   9
   8  -1   7 101.426 17.3003   3
  -8   1  -7 128.423 17.2037   5
   8   1   7 121.293 17.0479   5
   8   1   7 96.2627 17.2234   3
   9  -1   7 7.56282 2.15863   3
   9  -1   7 5.13558 1.85115   5
   9  -1   7 3.63125 2.11146   9
  -9   1  -7 4.99023 1.37551   5
   9   1   7 7.59659 1.57721   5
   9   1   7 8.39062 2.20265   3
  10  -1   7 7.75638 2.25201   9
  10  -1   7 1.13349 1.83799   5
  10  -1   7 4.58448 2.04813   3
  10   1   7 2.72691 1.31076   9
  10   1   7 1.58677 0.98231   5
  11  -1   7 2.89089 1.42411   9
  11  -1   7 6.28783 2.39266   3
  11   1   7 4.07857 1.46219   5
  11   1   7 1.87879 1.44188   9
  12  -1   7 6.34883 1.86284   9
  12   1   7 5.44044 1.73692   9
  12   1   7 1.25962 1.04351   5
 -13  -1  -7 5.59445 0.78245   4
  13  -1   7 3.67705 1.42057   9
  13   1   7 4.72954 1.66529   9
  13   1   7 3.99240 1.47950   5
  14  -1   7 3.63509 1.36969   9
  14   1   7 3.12617 1.46824   9
 -15   2   7 0.64937 0.23581   4
 -14  -2   7 0.38387 0.21222   4
  14   2  -7 0.39769 0.74511   5
 -13  -2   7 0.83748 0.29610   4
  13  -2  -7 1.19117 1.00848   9
  13   2  -7 0.62687 0.86829   5
  12  -2  -7 0.82239 1.12976   9
 -12  -2   7 0.48164 0.31369   4
  12   2  -7 0.61555 1.11427   9
 -12   2   7 0.16972 1.04120   8
  12   2  -7 0.15607 0.92181   5
 -11  -2   7 2.15268 0.53136   4
  11  -2  -7 5.78158 2.02922   9
  11   2  -7 4.46154 1.70134   9
  11   2  -7 1.96540 1.06043   5
  10  -2  -7 2.55930 1.33828   9
 -10   2   7 2.41321 1.14865   8
  10   2  -7 2.86978 1.21882   9
  10   2  -7 4.63300 1.54111   5
   9  -2  -7 96.7133 15.1673   5
   9  -2  -7 100.212 15.3653   3
   9   2  -7 96.1048 14.9733   9
  -9   2   7 105.964 14.8564   5
   9   2  -7 116.011 15.0368   5
  -8  -2   7 2.34688 1.40313   6
   8  -2  -7 1.33695 1.17246   5
   8  -2  -7 4.19758 1.55720   9
   8  -2  -7 0.62392 1.62827   3
  -8   2   7 1.45426 0.58369   5
   8   2  -7 1.42843 0.80773   5
   8   2  -7 3.49479 1.37800   9
   7  -2  -7 8.39483 2.35306   9
   7  -2  -7 12.0560 2.57127   5
  -7   2   7 14.4744 2.05180   5
   7   2  -7 13.3230 2.17318   5
   6   2  -7 44.0548 6.43044   5
  -6   2   7 43.3376 6.39117   5
   5  -2  -7 5.65621 1.22937   7
   4  -2  -7 207.728 29.1545   7
  -4  -2   7 198.206 29.1086   7
  -3  -2   7 8.48761 1.64859   7
   3  -2  -7 7.88361 1.70943   7
   2  -2  -7 22.0378 3.42780   7
  -2  -2   7 21.5575 3.41977   7
   1  -2  -7 64.7083 9.22226   7
  -1  -2   7 61.9112 9.23061   7
   0  -2   7 101.975 14.7333   7
   1  -2   7 130.689 18.8503   7
   2  -2   7 47.5424 7.07928   7
   3  -2   7 103.690 15.0704   7
  -4   2  -7 87.7918 12.7638   5
   5  -2   7 30.0906 5.01991   7
  -5   2  -7 32.6378 4.90004   5
   5   2   7 33.6725 4.82793   5
   6  -2   7 17.9586 3.59654   7
  -6   2  -7 22.7636 3.42626   5
   6   2   7 22.5868 3.34351   5
   7  -2   7 21.3375 3.14082   9
   7  -2   7 10.7004 3.27574   3
   7  -2   7 17.8865 2.85458   7
  -7   2  -7 11.2273 2.34774   5
   7   2   7 12.3128 2.26946   5
   8  -2   7 2.45054 1.39437   7
   8  -2   7 1.08545 1.33858   3
   8  -2   7 0.89257 1.26505   9
  -8   2  -7 0.87237 0.76355   5
   8   2   7 0.38957 0.71123   5
   9  -2   7 28.0076 3.51772   9
   9  -2   7 14.0618 3.44160   3
  -9   2  -7 13.4586 2.64306   5
   9   2   7 13.9150 2.71784   5
  10  -2   7 2.87317 1.58626   3
  10  -2   7 1.06029 1.25683   9
  10   2   7 0.90154 0.86146   5
  10   2   7 -0.2531 1.09307   9
 -10   2  -7 1.39035 0.74148   5
 -11  -2  -7 3.62354 0.72540   4
  11  -2   7 3.98971 1.45971   9
  11  -2   7 3.18046 1.50612   3
  11   2   7 2.40665 1.07503   5
  11   2   7 5.24161 1.84189   9
  12  -2   7 -0.2994 0.90890   9
 -12  -2  -7 0.08354 0.28456   4
  12   2   7 -0.0552 0.75664   5
  12   2   7 -0.5023 0.91127   9
  13  -2   7 2.18895 1.05642   9
 -13  -2  -7 1.61077 0.36545   4
  13   2   7 2.02194 1.02019   9
  13   2   7 1.28686 0.84237   5
  14  -2   7 0.06490 1.11611   9
  14   2   7 0.23037 0.69029   9
 -14  -3   7 4.87919 0.81881   4
  14  -3  -7 5.91237 1.34623   9
  14   3  -7 5.73559 1.48625   5
  13  -3  -7 0.82193 0.81908   9
 -13  -3   7 -0.2916 0.20912   4
  13   3  -7 -0.0242 0.78337   5
  12  -3  -7 24.4007 4.32403   9
 -12  -3   7 27.4101 3.80909   4
  12   3  -7 25.8571 4.24893   5
 -12   3   7 26.9060 4.28189   8
 -11  -3   7 0.52139 0.33935   4
  11  -3  -7 0.86795 1.25660   9
  11   3  -7 0.65156 0.94235   5
 -11   3   7 1.06392 1.27106   8
  10  -3  -7 5.69602 2.14961   9
  10  -3  -7 3.01906 1.57637   3
 -10  -3   7 4.59579 0.82207   4
  10   3  -7 4.45624 1.50538   5
 -10   3   7 4.12215 1.04504   5
   9  -3  -7 5.72910 2.61104   3
  -9  -3   7 6.04818 2.41869   6
   9  -3  -7 8.52217 2.36057   9
  -9  -3   7 7.10582 1.17526   4
   9   3  -7 6.28455 2.08589   5
  -9   3   7 7.75306 1.46936   5
  -8  -3   7 56.6028 8.44370   6
   8  -3  -7 56.7548 8.50770   9
   8  -3  -7 51.2484 8.70044   3
  -8  -3   7 60.4943 8.07816   4
   8   3  -7 55.4560 8.25313   5
  -8   3   7 55.6864 8.20310   5
   7  -3  -7 3.20213 1.51521   3
  -7  -3   7 3.10285 1.22076   6
   7  -3  -7 3.34827 1.29218   9
  -7  -3   7 4.10550 0.76633   4
  -7   3   7 3.67046 1.10321   5
   7   3  -7 3.68837 1.28600   5
  -6  -3   7 6.39267 1.70457   6
   6  -3  -7 5.71307 1.86538   9
   6  -3  -7 5.10519 2.21756   3
  -6  -3   7 4.84209 0.95102   4
   6  -3  -7 5.30910 1.39567   7
   6   3  -7 5.47697 1.35907   5
   5  -3  -7 42.1550 6.59285   7
  -5   3   7 45.1988 6.44329   5
   4  -3  -7 1.87500 0.99058   7
  -4  -3   7 2.02332 0.84739   7
  -4   3   7 1.59890 0.72557   5
  -3  -3   7 9.73463 2.25757   7
   3  -3  -7 13.1421 2.30133   7
  -3   3   7 10.7293 1.90627   5
   2  -3  -7 1.94021 0.99252   7
  -1  -3   7 40.8615 6.61323   7
   1  -3  -7 46.0553 6.56217   7
   0  -3   7 4.52385 1.30241   7
   1  -3   7 113.756 16.5548   7
   2  -3   7 17.0530 3.14288   7
   3  -3   7 126.763 18.4737   7
   4  -3   7 85.9031 11.9417   7
  -4   3  -7 76.3347 11.7365   5
   5  -3   7 51.5325 7.15378   7
  -5   3  -7 46.4243 6.86446   5
   5   3   7 42.8929 6.74635   5
   6  -3   7 158.932 25.2542   7
  -6  -3  -7 174.511 25.1706   6
   6  -3   7 170.052 25.3101   9
   6  -3   7 161.502 25.4751   3
  -6   3  -7 178.636 25.0787   5
   6   3   7 198.303 25.0271   5
   7  -3   7 24.8136 4.13874   9
  -7  -3  -7 24.0085 3.87265   6
   7  -3   7 22.2769 4.41188   3
  -7  -3  -7 23.3152 3.31923   4
   7  -3   7 21.4185 4.03504   7
   7   3   7 21.4149 3.48252   5
  -7   3  -7 18.8634 3.59179   5
   8  -3   7 23.0702 4.22761   7
   8  -3   7 19.2572 4.55231   3
  -8  -3  -7 23.7999 3.85672   6
   8  -3   7 31.5695 4.21129   9
  -8  -3  -7 19.0914 3.20981   4
   8   3   7 21.3270 3.49057   5
  -8   3  -7 17.4964 3.55561   5
  -9  -3  -7 4.86031 2.39810   6
   9  -3   7 10.4178 2.72290   9
   9  -3   7 11.0481 3.42865   3
  -9  -3  -7 8.58917 1.51628   4
  -9   3  -7 14.0762 2.00738   5
   9   3   7 8.82042 2.08450   5
  10  -3   7 1.83630 1.42156   9
 -10  -3  -7 1.68292 0.50069   4
  10   3   7 2.14718 1.00226   5
 -10   3  -7 2.50177 0.76691   5
  11  -3   7 -0.2277 1.36325   3
  11  -3   7 0.50611 1.23039   9
 -11  -3  -7 0.36477 0.30845   4
  11   3   7 0.66474 0.97995   9
 -11   3  -7 -0.4629 0.80452   5
  12  -3   7 0.01173 1.06749   9
  12   3   7 0.14422 0.77508   5
  12   3   7 0.02871 1.00280   9
  13  -3   7 -0.0192 0.82909   9
  13   3   7 -0.6000 0.86019   9
  13   3   7 -0.1230 0.65388   5
  14  -3   7 0.87742 0.58812   9
 -13  -4   7 8.09066 1.16827   4
  13  -4  -7 6.93969 1.75075   9
  13   4  -7 8.02320 1.79487   5
 -12  -4   7 2.92112 0.54547   4
  12  -4  -7 1.95713 1.18997   9
 -12   4   7 2.85525 1.11511   8
  12   4  -7 2.59887 1.07199   5
 -11  -4   7 0.48821 0.31118   4
  11  -4  -7 -0.0843 1.07451   9
 -11   4   7 0.02080 1.11414   8
  11   4  -7 0.52905 0.98018   5
 -11   4   7 0.01363 0.73141   5
  10  -4  -7 1.28589 1.35666   9
 -10  -4   7 1.35841 1.53646   6
 -10  -4   7 0.92301 0.41142   4
 -10   4   7 0.77135 0.58855   5
  10   4  -7 0.70276 0.87199   5
  -9  -4   7 2.58960 0.60678   4
   9  -4  -7 2.38200 1.59105   3
   9  -4  -7 4.39993 1.58120   9
  -9  -4   7 4.16540 1.60271   6
  -9   4   7 2.59165 0.90618   5
   9   4  -7 2.92515 1.12849   5
   8  -4  -7 1.12473 1.44034   3
  -8  -4   7 3.52411 1.51966   6
   8  -4  -7 3.67930 1.48013   9
  -8  -4   7 0.95228 0.53125   4
  -8   4   7 1.90455 0.76337   5
   7  -4  -7 6.57924 2.13976   9
  -7  -4   7 4.63443 1.12935   4
   7   4  -7 6.40930 1.58610   5
  -7   4   7 5.49224 1.44919   5
   6  -4  -7 34.5967 5.02073   7
  -6  -4   7 26.0928 4.42264   4
  -6  -4   7 32.0745 4.83415   6
   6  -4  -7 36.3237 5.04645   9
   6  -4  -7 25.4234 5.34080   3
  -6   4   7 30.7786 4.65175   5
   5  -4  -7 1.21300 1.19572   9
   5  -4  -7 1.11202 1.13248   7
  -5  -4   7 0.80660 0.36152   4
  -5  -4   7 0.01087 1.07659   6
   5  -4  -7 0.38728 1.30783   3
  -5   4   7 0.52829 0.71235   5
   4  -4  -7 4.75417 1.45305   7
  -4  -4   7 6.03787 1.36902   7
  -4  -4   7 4.87632 0.91337   4
   4  -4  -7 3.19502 1.59203   3
   4  -4  -7 8.06697 1.91783   9
  -4   4   7 5.11821 1.31380   5
  -3  -4   7 9.83212 2.39755   7
   3  -4  -7 11.0140 2.47738   7
   3  -4  -7 6.81220 2.68097   9
  -3  -4   7 8.41975 2.90011   6
  -3   4   7 16.3348 2.07338   5
   2  -4  -7 76.2804 10.5263   7
  -2  -4   7 77.6486 10.5993   7
  -2   4   7 62.2901 10.2981   5
   1  -4  -7 84.0697 11.4063   7
  -1  -4   7 84.7138 11.4927   7
  -1   4   7 66.2486 11.2492   5
   0  -4  -7 548.516 75.6015   7
   0  -4   7 505.502 75.6483   7
   1  -4   7 17.7071 3.33766   7
   2  -4   7 87.0295 12.9071   7
  -3  -4  -7 6.56791 1.97190   6
   3  -4   7 6.60361 1.74002   7
   3  -4   7 6.59332 0.96291   4
   3   4   7 3.34274 1.18171   5
  -3   4  -7 4.65103 1.64134   5
   4  -4   7 214.043 29.7888   9
  -4  -4  -7 217.239 29.7924   6
   4  -4   7 212.404 29.5180   4
  -4   4  -7 204.253 29.6714   5
   4   4   7 182.895 29.5440   5
   5  -4   7 5.03226 1.68508   9
   5  -4   7 7.51602 3.21872   3
   5  -4   7 4.08849 1.76694   7
  -5  -4  -7 2.39948 1.42384   6
   5   4   7 3.38636 1.14689   5
  -5   4  -7 3.41803 1.14417   5
  -6  -4  -7 106.762 14.3289   6
   6  -4   7 68.6302 14.7259   3
   6  -4   7 115.082 14.6267   7
   6  -4   7 125.317 14.5232   9
   6   4   7 97.0965 14.0697   5
  -6   4  -7 76.6201 14.1231   5
  -7  -4  -7 25.5049 4.65005   6
   7  -4   7 16.5923 4.97105   9
   7  -4   7 20.3634 4.95047   7
   7  -4   7 35.7616 5.94142   3
  -7   4  -7 29.9392 4.41191   5
   7   4   7 33.4205 4.38002   5
   8  -4   7 7.42464 2.97333   3
   8  -4   7 3.38363 1.76955   9
   8  -4   7 1.35904 2.17682   7
  -8  -4  -7 5.70170 1.95495   6
  -8   4  -7 2.09204 1.07594   5
   8   4   7 2.53787 1.06714   5
   9  -4   7 25.6469 4.13051   9
  -9  -4  -7 23.8249 3.40957   6
   9   4   7 14.7559 3.11860   5
  -9   4  -7 12.9388 3.00315   5
  10  -4   7 3.52692 1.91205   3
  10  -4   7 5.40324 1.78369   9
 -10  -4  -7 4.34280 1.60212   6
  10   4   7 2.12989 1.43819   5
  11  -4   7 0.43647 1.28870   3
  11  -4   7 -0.5087 1.16347   9
  11   4   7 -0.4794 0.88170   9
  11   4   7 -0.1643 0.86760   5
  12  -4   7 1.98004 1.11188   9
  12   4   7 1.00765 1.48304   9
  12   4   7 1.97276 0.91235   5
  13  -4   7 0.07269 0.71642   9
  12  -5  -7 4.82184 1.52758   9
  12   5  -7 3.38443 1.44289   5
  11  -5  -7 1.54740 1.30717   9
 -11  -5   7 1.00092 0.35656   4
 -11   5   7 2.69804 1.14899   8
  11   5  -7 1.94344 0.97367   5
 -10  -5   7 11.5356 1.81009   4
  10  -5  -7 11.9947 2.88357   9
  10   5  -7 10.8303 2.47683   5
 -10   5   7 12.7348 2.00014   5
   9  -5  -7 1.69966 1.51259   9
  -9  -5   7 1.58561 1.50296   6
  -9  -5   7 2.47570 0.54311   4
   9   5  -7 1.45764 1.05428   5
  -9   5   7 3.09517 1.02833   5
   8  -5  -7 42.9121 7.05202   9
  -8  -5   7 35.0270 6.30908   4
  -8   5   7 47.6356 6.45065   5
   8   5  -7 47.8647 6.62193   5
   7  -5  -7 14.4585 3.24338   9
  -7  -5   7 11.5191 3.11454   6
  -7  -5   7 11.2649 2.11670   4
   7  -5  -7 13.5663 3.74281   3
   7   5  -7 12.3341 2.52376   5
  -7   5   7 18.2177 2.50390   5
  -6  -5   7 23.7723 4.08808   6
  -6  -5   7 23.5201 3.54960   4
   6  -5  -7 27.8705 4.36886   9
   6  -5  -7 21.6536 4.96701   3
  -6   5   7 23.3576 3.84198   5
  -5  -5   7 16.8958 3.28221   4
   5  -5  -7 18.8500 4.53858   3
  -5  -5   7 20.6879 3.77511   6
   5  -5  -7 25.5306 4.06980   9
  -5   5   7 25.9295 3.50404   5
  -4  -5   7 4.25550 1.49104   6
  -4  -5   7 2.91942 0.62912   4
  -4  -5   7 3.71632 1.52190   7
   4  -5  -7 2.69654 1.50669   9
   4  -5  -7 3.15553 1.68473   7
  -4   5   7 2.48021 1.01541   5
   3  -5  -7 195.095 26.7837   9
  -3  -5   7 183.215 26.4163   4
   3  -5  -7 184.625 26.8674   7
  -3  -5   7 176.336 26.7042   6
  -3  -5   7 179.037 26.8514   7
  -3   5   7 188.000 26.5703   5
   2  -5  -7 15.7353 3.19507   7
  -2  -5   7 13.0695 2.09181   4
  -2  -5   7 15.8896 3.14076   7
   2  -5  -7 10.9280 2.96846   6
   2  -5  -7 15.1071 2.96946   9
  -2  -5   7 17.0138 2.91158   6
  -2   5   7 12.3938 2.45476   5
  -1  -5   7 64.0032 9.87955   7
   1  -5  -7 57.8306 9.73392   7
  -1  -5   7 69.2038 9.28205   4
   1  -5  -7 59.2189 9.66577   9
  -1  -5   7 66.8232 9.69727   6
  -1   5   7 67.6026 9.45161   5
   0  -5   7 17.9761 3.74675   3
   0  -5   7 15.3826 2.38805   4
   0  -5  -7 15.5818 3.17774   9
   0  -5   7 14.9732 3.22221   6
   0  -5   7 11.1990 3.05361   7
   0  -5  -7 13.1492 3.06120   6
   0   5   7 20.0507 2.74646   5
   1  -5   7 45.1250 7.20514   9
   1  -5   7 45.6184 6.93138   6
  -1  -5  -7 46.3582 6.95638   6
   1  -5   7 53.1192 7.38185   7
   1  -5   7 47.8607 6.51256   4
   1  -5   7 45.7061 7.67764   3
   1   5   7 36.6266 6.68062   5
   2  -5   7 11.2910 3.20257   6
  -2  -5  -7 14.8055 2.72551   6
   2  -5   7 12.4165 3.84152   3
   2  -5   7 13.5220 1.81471   4
   2  -5   7 17.5374 3.34867   7
  -2   5  -7 5.42092 2.22602   5
   3  -5   7 133.476 20.1492   4
  -3  -5  -7 145.044 20.5133   6
   3  -5   7 138.606 20.4628   9
   3  -5   7 133.644 21.0383   3
   3  -5   7 143.326 20.7814   7
  -3   5  -7 150.197 20.3656   5
   4  -5   7 2.59353 1.83860   9
   4  -5   7 7.10886 2.25703   7
  -4  -5  -7 10.8037 3.03507   6
  -4   5  -7 6.67324 1.90983   5
   4   5   7 6.02177 1.51757   5
   5  -5   7 0.07724 1.39803   9
  -5  -5  -7 -0.4531 1.25979   6
   5  -5   7 0.17979 1.96360   3
   5  -5   7 -0.1132 1.78786   7
  -5   5  -7 0.97924 1.02237   5
   5   5   7 -0.2843 0.86732   5
  -6  -5  -7 54.4959 9.27096   6
   6  -5   7 47.4575 9.43651   9
   6  -5   7 43.8249 9.52945   7
   6  -5   7 70.9838 10.2685   3
   6   5   7 71.9663 9.05339   5
  -6   5  -7 69.8413 9.08773   5
   7  -5   7 8.23103 2.85569   7
   7  -5   7 15.0141 4.31890   3
   7  -5   7 5.55523 2.43434   9
  -7  -5  -7 12.7027 2.85308   6
  -7   5  -7 12.3825 2.25888   5
   7   5   7 6.31548 2.16640   5
   8  -5   7 3.12995 2.18534   3
  -8  -5  -7 2.66803 1.39331   6
   8  -5   7 1.52901 1.82033   9
  -8   5  -7 1.88399 1.02366   5
   8   5   7 1.46137 1.03134   5
   9  -5   7 0.87943 1.77196   3
   9  -5   7 1.73461 1.61059   9
  -9  -5  -7 0.65451 1.22600   6
  -9   5  -7 1.64335 0.89532   5
   9   5   7 -0.1218 0.94521   5
  10  -5   7 1.70811 1.40041   9
 -10  -5  -7 1.15449 1.11250   6
 -10   5  -7 1.66569 0.76026   5
  10   5   7 0.89291 1.01127   9
  10   5   7 1.52043 0.93208   5
  11  -5   7 2.07645 1.21030   9
  11   5   7 2.70175 0.94195   5
  11   5   7 0.88069 0.92816   9
  12  -5   7 0.51063 0.76509   9
  12   5   7 0.17390 0.87317   5
  11  -6  -7 7.25424 2.06511   9
 -10  -6   7 0.16226 0.27625   4
  10  -6  -7 0.16874 1.08094   9
 -10   6   7 -0.1772 0.95163   8
  10   6  -7 0.51383 1.13800   5
 -10   6   7 0.45807 0.49002   5
   9  -6  -7 45.7029 6.47071   9
  -9  -6   7 40.3370 6.50601   6
  -9  -6   7 39.8755 5.80244   4
   9   6  -7 39.2108 6.19539   5
  -9   6   7 36.8051 5.93147   5
  -8  -6   7 1.65520 0.48067   4
  -8  -6   7 1.47845 1.47132   6
   8  -6  -7 1.69641 1.56901   9
  -8   6   7 2.22072 0.83767   5
   8   6  -7 0.42814 1.07032   5
  -7  -6   7 2.19606 0.70277   4
  -7  -6   7 4.63276 1.63856   6
   7  -6  -7 4.10643 1.82678   9
  -7   6   7 3.04934 1.01697   5
  -6  -6   7 6.73696 1.33115   4
  -6   6   7 7.40534 1.53746   5
   5  -6  -7 14.1477 3.49407   9
  -5  -6   7 15.6173 3.28625   6
  -5  -6   7 18.7489 2.35251   4
  -5   6   7 12.3556 2.53553   5
   4  -6  -7 7.83717 2.76433   9
  -4  -6   7 6.35803 1.29623   4
  -4  -6   7 8.26367 2.23836   6
  -4   6   7 6.63405 1.71961   5
  -3  -6   7 6.71811 1.22161   4
  -3  -6   7 11.4602 2.33050   6
  -3  -6   7 7.25596 3.02473   7
   3  -6  -7 3.93016 1.92643   9
  -3   6   7 5.98022 1.68623   5
   2  -6  -7 21.4969 4.67783   6
  -2  -6   7 31.8721 4.01302   4
  -2  -6   7 27.1940 4.55327   6
  -2  -6   7 26.8935 5.60008   7
   2  -6  -7 27.0496 4.86800   9
  -2   6   7 28.5708 4.39576   5
  -1  -6   7 6.02144 2.41179   6
   1  -6  -7 3.24290 1.58892   6
  -1  -6   7 4.47868 0.91162   4
  -1  -6   7 3.50052 2.02671   7
   1  -6  -7 3.44128 1.66101   9
  -1   6   7 3.10432 1.13878   5
   0  -6   7 28.5955 3.99654   4
   0  -6   7 23.6955 4.81529   6
   0  -6   7 26.9376 5.25047   7
   0  -6  -7 27.1985 4.62418   6
   0   6   7 29.1623 4.29807   5
   1  -6   7 9.74748 2.47671   6
  -1  -6  -7 8.52273 2.34434   6
   1  -6   7 7.73653 2.68867   7
   1  -6   7 5.15176 1.19470   4
   1   6   7 4.71036 1.57835   5
   2  -6   7 3.89161 2.00379   6
   2  -6   7 2.37819 0.58990   4
   2  -6   7 4.33809 2.43721   7
   2  -6   7 2.06572 1.38127   9
  -2  -6  -7 3.25469 1.46322   6
   2  -6   7 3.36717 2.17968   3
   2   6   7 1.97024 0.91007   5
  -2   6  -7 0.78098 1.21619   5
   3  -6   7 14.1179 3.22134   7
   3  -6   7 13.0724 4.01857   3
   3  -6   7 12.1872 2.93516   9
  -3  -6  -7 15.0942 2.75947   6
   3   6   7 8.29220 2.04072   5
  -3   6  -7 8.34193 2.40565   5
  -4  -6  -7 23.6694 4.59134   6
   4  -6   7 26.7936 4.74668   9
   4  -6   7 29.0823 5.52473   7
   4  -6   7 29.2435 6.02226   3
  -4   6  -7 29.7093 4.32829   5
   4   6   7 24.1982 4.19445   5
   5  -6   7 18.6473 4.83931   3
   5  -6   7 10.0931 2.86765   9
   5  -6   7 10.1580 3.38047   7
  -5  -6  -7 15.0589 2.72383   6
  -5   6  -7 6.64748 2.02629   5
   5   6   7 6.44660 2.21791   5
   6  -6   7 0.90159 1.66992   9
  -6  -6  -7 -0.0698 1.24230   6
   6  -6   7 0.70662 2.33883   3
   6   6   7 0.05963 1.02860   5
  -6   6  -7 0.13080 0.87222   5
  -7  -6  -7 23.8178 3.83934   6
   7  -6   7 23.6081 5.47646   3
   7  -6   7 20.3257 4.12770   9
   7   6   7 17.1685 3.58400   5
   8  -6   7 4.83300 1.86683   9
  -8  -6  -7 4.67069 1.75414   6
   8  -6   7 7.85178 3.40084   3
  -8   6  -7 4.30231 1.34064   5
   8   6   7 2.83325 1.21577   5
  -9  -6  -7 11.1798 2.20151   6
   9  -6   7 11.7989 2.40744   9
   9   6   7 5.63207 1.91879   5
  -9   6  -7 8.06122 1.64407   5
  10  -6   7 2.36292 1.91232   9
  10   6   7 1.88200 0.93528   5
 -10   6  -7 2.30301 0.78718   5
  10  -7  -7 1.08514 0.92154   9
   9  -7  -7 3.25930 1.37713   9
  -9   7   7 3.34225 0.92159   5
  -8  -7   7 12.9890 3.07473   6
   8  -7  -7 13.0861 3.14440   9
  -8   7   7 16.0945 2.30710   5
  -8   7   7 14.6227 3.01269   8
   7  -7  -7 4.24834 2.77754   9
  -7  -7   7 3.31635 0.75028   4
  -7   7   7 5.10553 1.11422   5
  -6  -7   7 2.16768 0.52925   4
   6  -7  -7 2.05315 1.72974   9
  -6  -7   7 3.61382 1.55690   6
  -6   7   7 1.30092 0.72825   5
   5  -7  -7 1.07884 1.48829   9
  -5  -7   7 0.01427 0.46016   4
  -5  -7   7 1.01845 1.30011   6
  -5   7   7 0.28789 0.69396   5
   4  -7  -7 1.41582 1.51808   9
  -4  -7   7 1.07840 0.53602   4
  -4  -7   7 2.81230 1.53594   6
  -4   7   7 1.61263 1.06991   5
  -3  -7   7 0.74679 0.51617   4
  -3  -7   7 1.88889 1.46013   6
   3  -7  -7 1.47834 1.62034   9
  -3   7   7 2.06667 0.84146   5
   2  -7  -7 -0.1197 1.40935   6
  -2  -7   7 1.08891 1.48034   6
  -2  -7   7 -0.0945 0.44176   4
  -2   7   7 0.18395 0.73798   5
  -1  -7   7 9.75359 3.41175   7
  -1  -7   7 13.7008 2.00482   4
   1  -7  -7 13.4555 2.98928   6
  -1  -7   7 11.1112 2.97351   6
  -1   7   7 12.7102 2.25616   5
   0  -7   7 6.21688 0.94080   4
   0  -7   7 3.34269 2.58926   7
   0  -7  -7 2.91544 1.40485   6
   0  -7   7 5.98094 2.60614   6
   0   7   7 1.87334 1.04596   5
   1  -7   7 7.44176 2.79695   7
  -1  -7  -7 7.97309 2.32804   6
   1  -7   7 7.51887 3.12609   6
   1  -7   7 8.43475 1.33530   4
   1   7   7 5.62280 1.72352   5
   2  -7   7 1.61013 2.55083   7
  -2  -7  -7 3.17273 1.46504   6
  -2   7  -7 4.54445 1.53863   5
   2   7   7 1.00074 1.07727   5
  -3  -7  -7 11.8935 2.80304   6
   3   7   7 15.8488 2.47807   5
  -3   7  -7 14.0095 2.53186   5
   4  -7   7 0.16849 1.19373   9
  -4  -7  -7 0.96040 1.31038   6
  -4   7  -7 0.97292 0.94067   5
   4   7   7 0.75405 1.00355   5
  -5  -7  -7 5.71938 2.21693   6
  -5   7  -7 2.37986 0.91916   5
   5   7   7 1.26251 1.06024   5
   6  -7   7 12.6828 2.49361   9
  -6  -7  -7 7.42845 2.27073   6
  -6   7  -7 5.91999 1.70191   5
   6   7   7 8.71572 1.98669   5
  -7  -7  -7 0.62217 1.01370   6
   7  -7   7 -0.4084 1.23473   9
  -7   7  -7 -0.4226 0.67136   5
  -8  -7  -7 4.68591 1.64319   6
   8  -7   7 3.39874 1.27591   9
  -8   7  -7 5.77547 1.02961   5
  -6  -8   7 5.69736 1.76750   6
  -6   8   7 2.95428 0.86407   5
  -5  -8   7 0.99710 1.29634   6
  -5   8   7 0.19847 0.50097   5
  -4  -8   7 10.4591 2.39937   6
  -4   8   7 6.47266 1.37451   5
  -3  -8   7 5.87680 2.27716   6
  -3   8   7 1.36471 0.73175   5
  -2  -8   7 20.1340 3.55568   6
  -2   8   7 15.1496 2.86787   5
  -1  -8   7 1.28238 1.77016   6
  -1   8   7 0.69754 0.69041   5
   0  -8  -7 7.46449 2.35629   6
   0   8   7 5.48046 1.45672   5
  -1  -8  -7 0.59699 1.27658   6
   1   8   7 -0.4353 0.78814   5
  -2  -8  -7 7.29521 2.03036   6
  -2   8  -7 5.53349 1.41365   5
  -3  -8  -7 1.54611 1.20149   6
  -3   8  -7 1.31458 0.64196   5
  -4  -8  -7 4.30683 1.80754   6
  -4   8  -7 3.04971 0.78925   5
  -5  -8  -7 1.07136 1.12472   6
  -5   8  -7 0.79944 0.56717   5
  -6   8  -7 -0.0484 0.49657   5
  -7  -8  -7 1.16037 0.77561   6
 -15   0   8 -0.1211 0.14810   4
 -14   0   8 1.05040 0.27944   4
  14   0  -8 0.51914 0.90373   9
  13   0  -8 2.11407 1.30611   9
  13   0  -8 1.42848 0.93005   5
  12   0  -8 0.14266 0.88435   5
  12   0  -8 0.00644 0.87678   9
  11   0  -8 28.9803 4.78731   9
  11   0  -8 30.6170 4.79955   5
  10   0  -8 48.1900 8.10621   5
  10   0  -8 59.3190 8.10762   9
   9   0  -8 27.8007 5.02503   9
   9   0  -8 37.5569 5.11332   5
   8   0  -8 309.109 44.6059   5
   8   0  -8 311.784 44.6075   9
   7   0  -8 5.40644 1.48604   5
   6   0  -8 397.854 57.0728   5
   5   0  -8 116.705 379.288   2
  -5   0   8 0.25910 22.2145   1
   4   0  -8 181.401 150.893   2
  -4   0   8 11.7410 16.8392   1
   3   0  -8 -57.992 147.244   2
   2   0  -8 482.489 206.302   2
  -2   0   8 546.618 81.9346   1
   1   0  -8 354.553 142.440   2
  -1   0   8 177.460 30.6965   1
   0   0   8 1242.89 184.596   1
   0   0  -8 1907.38 336.727   2
  -1   0  -8 131.540 225.941   2
   1   0   8 81.8985 16.9774   1
  -2   0  -8 267.453 179.260   2
   2   0   8 149.698 28.0346   1
  -3   0  -8 5.07196 191.680   2
   3   0   8 13.2049 13.6403   1
   4   0   8 108.904 26.1302   1
  -4   0  -8 119.342 315.184   2
   5   0   8 4.79754 1.21634   5
   6   0   8 71.1603 10.3360   5
   7   0   8 181.311 25.4000   7
   7   0   8 171.745 25.3875   5
   8   0   8 135.481 18.4484   5
   8   0   8 121.742 18.6438   3
   8   0   8 125.338 18.4990   9
   9   0   8 0.34879 0.72994   5
   9   0   8 -0.2031 1.21756   3
  10   0   8 7.41419 2.22845   9
  10   0   8 10.0039 2.47716   3
  10   0   8 8.41548 2.31617   5
  11   0   8 56.5660 8.27472   3
  11   0   8 49.3988 7.94253   5
  11   0   8 53.5824 8.09171   9
  12   0   8 8.71171 2.19043   5
  12   0   8 12.1831 2.34590   9
  13   0   8 15.1227 2.98475   9
 -14   0  -8 14.2032 2.02124   4
  14   0   8 13.4817 2.35979   9
 -15  -1   8 0.21208 0.15478   4
 -15   1   8 0.15477 0.15774   4
 -14  -1   8 2.20072 0.43794   4
  14   1  -8 1.07865 0.85914   5
 -13  -1   8 0.30219 0.27298   4
  13   1  -8 0.31863 0.82209   5
  13   1  -8 0.23758 1.01284   9
  12  -1  -8 0.90738 1.15254   5
  12  -1  -8 0.14859 0.99880   9
  12   1  -8 0.21693 0.92286   9
  12   1  -8 0.13906 0.86794   5
  11  -1  -8 1.01827 1.05796   9
  11  -1  -8 0.56794 1.01368   5
 -11   1   8 0.31268 0.93639   8
  11   1  -8 1.31480 0.94412   9
  11   1  -8 0.83448 0.93860   5
  10  -1  -8 26.5159 4.36676   5
  10  -1  -8 24.0840 4.31516   9
  10   1  -8 30.2238 5.02143   5
 -10   1   8 26.0425 4.28291   8
  10   1  -8 25.8489 4.26147   9
   9  -1  -8 17.4579 2.86369   9
   9  -1  -8 12.5618 2.76464   5
  -9   1   8 13.8332 2.72650   8
   9   1  -8 13.0425 2.67539   5
   9   1  -8 15.7460 2.71833   9
   8  -1  -8 40.6093 6.31058   5
  -8   1   8 39.7752 6.02116   5
   8   1  -8 43.6602 6.19700   5
   7  -1  -8 5.38482 1.60183   5
   7   1  -8 6.17943 1.48893   5
  -7   1   8 6.00884 1.14143   5
   6  -1  -8 -0.3385 0.76590   5
   6   1  -8 0.27412 0.79016   5
  -6   1   8 0.58301 0.43719   5
   5  -1  -8 285.244 208.436   2
  -5  -1   8 311.901 57.8501   1
  -5   1   8 407.160 71.4966   1
   4  -1  -8 -78.598 309.319   2
  -4  -1   8 57.6106 29.9857   1
  -4  -1   8 54.9923 18.2107   1
  -4   1   8 61.6217 32.0588   1
  -3  -1   8 131.813 18.9093   7
  -2  -1   8 55.4519 8.03273   7
  -1  -1   8 756.478 108.191   7
   0  -1   8 482.108 68.9747   7
   1  -1   8 168.111 26.9506   1
  -1  -1  -8 195.359 98.2083   2
   1   1   8 142.019 31.4594   1
   2  -1   8 7.67040 9.17265   1
  -2  -1  -8 94.9297 148.958   2
  -2   1  -8 -313.68 271.851   2
   2   1   8 11.1839 15.1978   1
   3  -1   8 29.5057 4.44434   7
   4  -1   8 13.1541 2.35521   7
   5   1   8 11.5619 1.98297   5
  -5   1  -8 11.4245 2.14589   5
   6  -1   8 55.0713 9.36109   5
   6  -1   8 63.8004 9.05024   7
  -6   1  -8 62.9024 8.99390   5
   6   1   8 63.7269 8.94361   5
   7  -1   8 6.38265 1.97889   9
   7  -1   8 4.57328 1.17349   7
   7  -1   8 1.04702 1.09610   3
   7  -1   8 3.16182 0.99018   5
  -7   1  -8 3.78114 1.13401   5
   7   1   8 3.26684 0.90149   5
   8  -1   8 76.3333 11.5561   3
   8  -1   8 71.7842 11.3173   7
   8  -1   8 85.0786 11.3952   9
   8  -1   8 74.0760 11.3064   5
   8   1   8 80.1402 11.2187   5
  -8   1  -8 73.6167 11.1908   5
   9  -1   8 4.68122 1.87575   9
   9  -1   8 3.00426 1.28307   5
  -9   1  -8 4.62792 1.23015   5
   9   1   8 3.87105 2.06065   3
   9   1   8 4.41354 1.37050   5
  10  -1   8 76.2682 11.3085   5
  10  -1   8 67.3273 11.1968   3
  10  -1   8 74.7278 10.9880   9
  10   1   8 78.0260 10.9478   9
  10   1   8 71.1437 10.8162   5
  10   1   8 74.8461 11.0847   3
  11  -1   8 1.08279 1.50274   3
  11   1   8 1.05059 0.84290   5
  11   1   8 0.73851 1.86279   9
  12  -1   8 40.0032 6.24380   9
  12   1   8 41.8353 6.15173   5
  12   1   8 39.6162 6.20013   9
 -13  -1  -8 1.49785 0.32173   4
  13  -1   8 0.88369 1.44247   9
  13   1   8 0.39749 0.85243   5
  13   1   8 1.45312 0.97856   9
  14  -1   8 0.79329 0.86239   9
  14   1   8 1.81745 1.38223   9
 -15   2   8 6.02267 0.90546   4
 -14  -2   8 0.45510 0.21442   4
  14  -2  -8 0.50299 0.66179   9
  14   2  -8 0.64217 0.79045   5
 -13  -2   8 19.3558 2.53217   4
  13  -2  -8 14.4588 3.02660   9
  13   2  -8 17.4908 3.00084   5
  12  -2  -8 13.4567 2.76512   9
 -12  -2   8 14.2065 2.07666   4
 -12   2   8 13.6322 2.82164   8
  12   2  -8 13.8821 2.83689   5
 -11  -2   8 21.4390 2.98020   4
  11  -2  -8 20.7094 3.99368   9
  11   2  -8 17.6148 3.46416   9
  11   2  -8 21.3266 3.49026   5
  10  -2  -8 9.87833 2.46682   9
 -10   2   8 8.75982 2.29870   8
  10   2  -8 8.70205 2.15327   5
  10   2  -8 11.1203 2.20352   9
   9  -2  -8 30.5293 5.22095   3
   9  -2  -8 29.6279 4.99803   5
   9   2  -8 24.5002 4.70789   9
  -9   2   8 30.0309 4.39858   5
   9   2  -8 33.9581 4.66584   5
   8  -2  -8 7.02445 2.46621   5
  -8  -2   8 10.2908 2.64288   6
   8  -2  -8 11.3859 2.22749   9
   8  -2  -8 10.3742 2.90028   3
   8   2  -8 10.4524 2.03372   5
  -8   2   8 10.2793 1.73684   5
   8   2  -8 9.35143 2.69483   9
   7  -2  -8 27.7023 4.87287   5
   7  -2  -8 33.2880 4.81662   9
  -7   2   8 28.6506 4.52393   5
   7   2  -8 32.5544 4.62359   5
   6  -2  -8 130.603 20.5189   5
   6   2  -8 148.047 20.4510   5
  -6   2   8 146.208 20.3662   5
  -5   2   8 64.7835 9.39180   5
  -4  -2   8 1317.10 189.277   7
   4  -2  -8 1330.23 189.306   7
   3  -2  -8 12.4313 2.22047   7
  -3  -2   8 12.3645 2.18150   7
   2  -2  -8 356.515 51.4630   7
  -2  -2   8 361.917 51.4803   7
  -1  -2   8 47.5686 6.81775   7
   1  -2  -8 44.4451 6.76632   7
   0  -2   8 258.434 37.0836   7
   1  -2   8 5.23070 1.25690   7
   2  -2   8 25.8783 4.08220   7
   3  -2   8 15.5427 3.54133   7
   4  -2   8 1.61862 1.13086   7
  -4   2  -8 0.96076 0.80865   5
   5  -2   8 3.20539 1.42730   7
  -5   2  -8 5.40896 1.52359   5
   5   2   8 7.52359 1.27831   5
   6  -2   8 48.1482 7.54245   7
   6   2   8 50.4894 7.26135   5
  -6   2  -8 49.9386 7.36913   5
   7  -2   8 174.691 22.5274   9
   7  -2   8 155.833 22.4840   7
   7  -2   8 114.655 22.5067   3
   7   2   8 160.398 22.2606   5
  -7   2  -8 168.238 22.3285   5
   8  -2   8 6.93449 1.88181   7
   8  -2   8 6.44774 2.33971   9
   8  -2   8 7.97994 2.53238   3
   8   2   8 6.38113 2.23143   3
  -8   2  -8 9.23028 1.79939   5
   8   2   8 7.87084 1.64347   5
   9  -2   8 29.8653 4.57350   9
   9  -2   8 21.9811 4.64945   3
  -9   2  -8 28.2362 4.03849   5
   9   2   8 24.8344 4.13053   5
  10  -2   8 5.42367 2.32510   9
  10  -2   8 9.22877 3.00631   3
 -10   2  -8 7.99764 1.62172   5
  10   2   8 6.81201 1.93851   9
  10   2   8 7.22224 1.77355   5
  11  -2   8 15.1756 3.51784   3
 -11  -2  -8 15.0521 2.36793   4
  11  -2   8 16.9188 3.16580   9
  11   2   8 15.3439 2.84711   5
  11   2   8 17.9659 3.01609   9
  12  -2   8 0.12583 0.94893   9
 -12  -2  -8 -0.2391 0.27672   4
  12   2   8 0.48318 0.94120   9
  12   2   8 -0.1973 0.74040   5
  13  -2   8 0.69951 0.94453   9
  13   2   8 0.22060 0.88108   9
  13   2   8 0.51975 0.75323   5
  14  -2   8 0.56899 0.71060   9
  14   2   8 0.11071 0.71052   9
  14  -3  -8 2.03748 0.87188   9
 -14  -3   8 3.46857 0.51113   4
  14   3  -8 3.26945 0.96820   5
 -13  -3   8 0.10655 0.21947   4
  13  -3  -8 0.00468 0.75645   9
  13   3  -8 0.30936 0.80403   5
  12  -3  -8 7.78137 2.49563   9
 -12  -3   8 13.8332 1.82697   4
  12   3  -8 13.7560 2.43088   5
 -12   3   8 12.5059 2.44388   8
 -11  -3   8 7.02519 1.28705   4
  11  -3  -8 8.11645 2.29157   9
  11   3  -8 7.97103 2.00609   5
 -11   3   8 9.93417 2.37799   8
  10  -3  -8 1.56855 1.35686   9
 -10  -3   8 1.75326 0.48046   4
  10  -3  -8 2.08373 1.54573   3
 -10   3   8 2.64247 0.92124   5
  10   3  -8 1.83242 1.01957   5
  -9  -3   8 11.1513 1.67260   4
   9  -3  -8 13.6688 2.70219   9
  -9  -3   8 13.2793 2.75533   6
   9  -3  -8 6.99540 2.81616   3
   9   3  -8 9.58777 2.28038   5
  -9   3   8 10.9900 1.99899   5
  -8  -3   8 7.72632 1.26608   4
  -8  -3   8 7.05283 2.16084   6
   8  -3  -8 7.46072 2.27550   9
   8  -3  -8 9.19967 2.72039   3
  -8   3   8 7.89354 1.47523   5
   8   3  -8 6.92664 1.76507   5
   7  -3  -8 0.70206 1.23255   3
   7  -3  -8 1.59290 1.18294   9
  -7  -3   8 0.67179 1.09796   6
  -7  -3   8 1.13518 0.37714   4
  -7   3   8 1.51153 0.70268   5
  -6  -3   8 3.58105 0.78789   4
   6  -3  -8 4.11888 2.01708   3
   6  -3  -8 5.59498 2.16415   9
  -6  -3   8 4.17752 1.57498   6
  -6   3   8 3.96784 1.27615   5
   6   3  -8 4.18908 1.27213   5
   5  -3  -8 74.4660 10.3662   7
  -5   3   8 67.5061 10.2484   5
   4  -3  -8 -0.0769 0.88780   7
  -4  -3   8 0.20056 0.77680   7
  -4   3   8 0.12102 0.55635   5
   3  -3  -8 152.385 21.3891   7
  -3   3   8 143.998 21.2575   5
   2  -3  -8 90.3007 13.2779   7
  -2  -3   8 91.9332 13.3255   7
   1  -3  -8 62.8817 9.37404   7
  -1  -3   8 64.5889 9.42585   7
   0  -3   8 35.7573 5.50483   7
   0  -3  -8 35.2612 5.41568   7
   1  -3   8 60.2789 9.02495   7
   2  -3   8 2.39626 1.19316   7
   3  -3   8 18.9046 3.36271   7
   4  -3   8 136.147 20.9509   7
   4   3   8 155.384 20.6516   5
  -4   3  -8 138.769 20.7523   5
   5  -3   8 4.67260 1.87153   3
   5  -3   8 6.69945 1.72285   7
   5   3   8 6.51172 1.30847   5
  -5   3  -8 6.45233 1.55837   5
   6  -3   8 52.0821 6.09066   9
   6  -3   8 44.8687 5.97913   7
   6  -3   8 29.3893 6.10710   3
   6   3   8 35.5127 5.49458   5
  -6   3  -8 27.7717 5.46576   5
   7  -3   8 18.3343 3.70818   7
   7  -3   8 18.7851 3.81817   9
   7  -3   8 18.5525 4.07041   3
  -7  -3  -8 16.3603 3.42891   6
  -7  -3  -8 27.0906 3.05509   4
   7   3   8 12.2515 3.37302   3
   7   3   8 18.8486 3.02147   5
  -7   3  -8 24.7120 3.21984   5
   8  -3   8 132.204 19.5479   3
   8  -3   8 119.630 19.2055   7
   8  -3   8 136.545 19.2248   9
  -8  -3  -8 137.391 18.7649   4
  -8   3  -8 118.457 18.9389   5
   8   3   8 139.396 18.9444   5
  -9  -3  -8 7.18793 2.63388   6
   9  -3   8 16.6406 3.64220   3
   9  -3   8 8.71618 2.88072   9
  -9  -3  -8 11.7244 1.76444   4
   9   3   8 12.3347 2.29237   5
  -9   3  -8 11.3893 2.18362   5
 -10  -3  -8 2.22069 0.50498   4
 -10   3  -8 1.85540 0.78662   5
  10   3   8 1.95721 1.01365   5
  11  -3   8 1.69475 1.44579   3
  11  -3   8 1.05817 1.26724   9
 -11  -3  -8 1.71080 0.59697   4
  11   3   8 1.61819 1.02862   5
  11   3   8 0.85168 1.06405   9
  12  -3   8 1.00520 1.10101   9
  12   3   8 0.66810 1.01243   9
  12   3   8 0.93944 0.84332   5
  13  -3   8 1.74599 0.92117   9
  13   3   8 1.76736 0.78109   5
  13   3   8 2.45870 0.97706   9
  14  -3   8 -0.2318 0.75737   9
 -13  -4   8 0.68617 0.24228   4
  13  -4  -8 1.05601 1.01238   9
  13   4  -8 0.65885 0.84548   5
 -12  -4   8 0.01039 0.24051   4
  12  -4  -8 0.00728 0.99980   9
  12   4  -8 0.24901 0.87707   5
  11  -4  -8 1.06800 1.13038   9
 -11  -4   8 1.74397 0.39482   4
 -11   4   8 0.88436 1.11001   8
  11   4  -8 1.26019 0.95582   5
 -10  -4   8 1.49418 0.50336   4
  10  -4  -8 2.78308 1.53129   9
 -10  -4   8 1.52063 1.55511   6
 -10   4   8 3.08058 0.93354   5
  10   4  -8 1.65200 1.04044   5
  -9  -4   8 0.59922 0.41230   4
   9  -4  -8 0.93231 1.49785   3
  -9  -4   8 1.23359 1.47812   6
   9  -4  -8 0.79861 1.35480   9
   9   4  -8 1.56398 0.99823   5
  -9   4   8 1.05072 0.67723   5
   8  -4  -8 18.6577 3.56449   9
  -8  -4   8 13.8671 3.41157   6
  -8  -4   8 19.2271 2.67479   4
   8  -4  -8 17.0621 3.79844   3
  -8   4   8 19.8657 2.82780   5
   8   4  -8 17.3212 3.11573   5
   7  -4  -8 5.20131 1.85659   9
   7   4  -8 7.88902 1.73733   5
  -7   4   8 9.96267 1.67186   5
  -6  -4   8 98.9428 12.7001   4
   6  -4  -8 85.9867 13.2545   3
   6  -4  -8 86.0558 13.0830   9
  -6  -4   8 81.4423 12.9412   6
  -6   4   8 89.6133 12.8203   5
  -5  -4   8 11.7032 2.40780   6
   5  -4  -8 10.5710 2.83484   3
   5  -4  -8 10.1643 2.43008   9
   5  -4  -8 11.1988 2.58250   7
  -5  -4   8 11.3815 1.73874   4
  -5   4   8 12.2624 2.04819   5
  -4  -4   8 2.17576 0.50852   4
   4  -4  -8 0.99730 1.16743   7
  -4  -4   8 1.81434 1.12700   7
  -4   4   8 3.22756 1.14271   5
   3  -4  -8 30.8834 5.17290   9
   3  -4  -8 31.9616 5.52700   3
  -3  -4   8 32.0031 5.11896   6
   3  -4  -8 30.9525 5.13375   7
  -3  -4   8 32.4188 5.14523   7
  -3   4   8 36.3935 4.86620   5
  -2  -4   8 115.160 16.7323   7
   2  -4  -8 103.559 16.6217   7
  -2   4   8 122.792 16.4695   5
   1  -4  -8 54.2632 8.72302   7
  -1  -4   8 56.7610 8.83235   7
  -1   4   8 62.5761 8.52714   5
   0  -4   8 348.799 50.2314   7
   1  -4   8 15.1387 3.00019   7
   2  -4   8 102.971 12.0053   7
   2   4   8 66.0430 11.4968   5
   3  -4   8 27.1510 4.81068   7
   3  -4   8 28.4527 4.05937   4
   3  -4   8 28.2631 5.13523   3
  -3  -4  -8 26.4471 4.58447   6
  -3   4  -8 28.1374 4.43395   5
   3   4   8 28.1629 4.19573   5
  -4  -4  -8 33.5764 5.86892   6
   4  -4   8 34.3390 6.24727   7
   4  -4   8 32.3815 6.38953   3
   4  -4   8 42.9196 5.95998   9
   4   4   8 37.4991 5.51977   5
  -4   4  -8 42.0489 5.72702   5
  -5  -4  -8 2.23722 1.37591   6
   5  -4   8 2.20807 1.57630   9
   5  -4   8 4.23279 2.04844   3
   5  -4   8 4.26788 1.72574   7
   5   4   8 2.88378 0.92530   5
  -5   4  -8 3.58274 1.08348   5
   6  -4   8 18.2028 4.32690   3
  -6  -4  -8 13.9998 3.20606   6
   6  -4   8 18.2187 3.69772   9
   6  -4   8 17.1948 3.67494   7
   6   4   8 14.3022 2.71281   5
  -7  -4  -8 22.1612 3.56083   6
   7  -4   8 22.0347 4.21738   7
   7  -4   8 22.1551 4.20659   9
   7  -4   8 21.9043 5.08212   3
   7   4   8 17.3225 3.18217   5
  -7   4  -8 14.1333 3.18894   5
   8  -4   8 18.4750 4.83421   9
  -8  -4  -8 24.0655 4.59712   6
   8  -4   8 18.4095 5.24712   7
   8  -4   8 35.6931 5.79253   3
   8   4   8 28.6196 4.29446   5
  -8   4  -8 31.0267 4.34033   5
  -9  -4  -8 46.4992 6.80228   6
  -9   4  -8 45.7008 6.65554   5
   9   4   8 40.8891 6.71785   5
  10  -4   8 2.23844 1.66524   3
  10  -4   8 1.90340 1.55544   9
  10   4   8 1.37844 1.40653   5
 -10   4  -8 3.12878 1.09432   5
  11  -4   8 1.99854 1.28980   9
  11   4   8 2.09495 0.99672   5
  11   4   8 0.72922 0.81189   9
  12  -4   8 5.61908 1.74086   9
  12   4   8 7.86298 1.57763   5
  12   4   8 1.84608 1.54188   9
  13  -4   8 0.80599 0.71756   9
 -12  -5   8 5.22663 0.88672   4
  12  -5  -8 4.83389 1.56321   9
  11  -5  -8 6.57217 1.97186   9
 -11  -5   8 4.08753 0.76077   4
 -11   5   8 6.81157 1.98042   8
  11   5  -8 2.62289 1.13686   5
  10  -5  -8 23.0545 3.89253   9
 -10  -5   8 21.1035 3.09735   4
 -10   5   8 19.1629 3.22968   5
 -10   5   8 22.3488 3.63629   8
  10   5  -8 20.4283 3.62054   5
  -9  -5   8 1.26075 1.43814   6
  -9  -5   8 0.37158 0.39995   4
   9  -5  -8 0.44484 1.33423   9
  -9   5   8 0.61983 0.67226   5
   9   5  -8 0.65225 0.88889   5
   8  -5  -8 27.4639 4.37573   9
  -8  -5   8 19.2280 3.53118   4
   8   5  -8 23.6575 3.92719   5
  -8   5   8 23.2045 3.66029   5
  -7  -5   8 16.7133 2.84329   4
   7  -5  -8 24.0341 3.81766   9
   7   5  -8 12.5593 3.23301   5
  -7   5   8 23.3368 3.11765   5
  -6  -5   8 22.8792 3.66457   6
  -6  -5   8 19.6242 2.97523   4
   6  -5  -8 19.3019 3.82787   9
  -6   5   8 17.8005 3.21108   5
   5  -5  -8 54.3340 7.69929   9
  -5  -5   8 45.5598 7.43899   6
  -5  -5   8 46.8713 7.11040   4
  -5   5   8 48.4521 7.25933   5
  -4  -5   8 -0.0207 1.17523   6
  -4  -5   8 0.88262 0.43086   4
  -4  -5   8 -0.0111 1.24893   7
   4  -5  -8 1.46642 1.38805   9
  -4   5   8 1.38209 0.80071   5
  -3  -5   8 104.971 16.4024   4
  -3  -5   8 117.589 16.7298   6
  -3  -5   8 110.174 16.8694   7
   3  -5  -8 123.344 16.8810   7
  -3   5   8 117.005 16.5414   5
   2  -5  -8 9.78182 2.44133   9
   2  -5  -8 7.28040 1.91438   7
  -2  -5   8 5.71960 1.95541   7
  -2  -5   8 8.94638 2.21108   6
  -2  -5   8 4.18520 1.13652   4
  -2   5   8 6.37127 1.55123   5
  -1  -5   8 44.9124 6.10388   7
  -1  -5   8 34.1716 5.21149   4
   1  -5  -8 40.1705 5.78407   9
  -1  -5   8 39.6502 5.69303   6
   1  -5  -8 35.3338 5.70409   6
  -1   5   8 27.6258 5.47695   5
   0  -5   8 40.8560 8.47725   3
   0  -5  -8 56.6700 8.19985   6
   0  -5   8 67.8349 8.57392   7
   0  -5   8 51.7234 7.74763   4
   0  -5   8 50.7570 8.05605   6
   0  -5  -8 63.9194 8.25440   9
   0   5   8 52.4667 7.89765   5
   1  -5   8 25.6469 4.45908   6
   1  -5   8 22.7980 3.28198   4
   1  -5   8 20.1766 4.36077   7
   1  -5   8 23.8624 4.63386   3
  -1  -5  -8 18.5327 3.88770   6
   1   5   8 22.1189 3.47126   5
   2  -5   8 117.530 17.4212   4
  -2  -5  -8 135.784 17.7936   6
   2  -5   8 94.0666 17.7267   6
   2  -5   8 124.268 18.2138   3
   2  -5   8 137.246 18.0983   7
   2  -5   8 122.214 18.2535   9
   2   5   8 112.869 17.5034   5
  -2   5  -8 133.243 17.6680   5
  -3  -5  -8 16.9027 3.73956   6
   3  -5   8 20.5179 4.97622   3
   3  -5   8 26.0984 3.77020   9
   3  -5   8 22.2211 4.20355   7
  -3   5  -8 20.2425 3.45113   5
   3   5   8 17.0988 3.10299   5
   4  -5   8 31.1143 5.58241   7
   4  -5   8 31.8784 5.21003   9
   4   5   8 31.1547 4.68954   5
  -4   5  -8 28.7676 4.84024   5
   5  -5   8 0.66079 1.80995   3
  -5  -5  -8 2.06613 1.49646   6
   5  -5   8 0.77306 1.48269   9
   5  -5   8 0.67717 1.92014   7
  -5   5  -8 0.91395 1.05625   5
   5   5   8 0.35329 0.87069   5
   6  -5   8 38.7288 6.09698   7
   6  -5   8 44.6416 6.02865   9
   6  -5   8 31.6429 6.52123   3
  -6  -5  -8 38.3289 5.55108   6
  -6   5  -8 28.4405 5.27674   5
   6   5   8 27.6032 5.23610   5
   7  -5   8 3.68077 2.12748   9
   7  -5   8 5.21663 2.61134   7
   7  -5   8 9.67288 4.06720   3
  -7  -5  -8 8.18193 2.43727   6
   7   5   8 3.90758 1.51574   5
  -7   5  -8 11.0477 1.95023   5
   8  -5   8 4.59760 2.06270   9
  -8  -5  -8 8.53905 2.08928   6
   8  -5   8 11.6473 3.95366   3
  -8   5  -8 4.81439 1.50551   5
   8   5   8 1.17362 1.21009   5
   9  -5   8 9.98318 3.34527   3
  -9  -5  -8 5.41562 1.72296   6
   9  -5   8 3.49034 1.67041   9
   9   5   8 1.39864 1.11826   5
  -9   5  -8 2.88922 1.03239   5
 -10  -5  -8 0.86165 1.09861   6
  10  -5   8 1.99838 2.14395   9
  10   5   8 0.60082 0.94189   9
 -10   5  -8 2.06997 0.68740   5
  10   5   8 0.74251 0.88661   5
  11  -5   8 2.71768 1.18338   9
  11   5   8 0.98890 0.85900   5
  11   5   8 0.76066 0.88403   9
  12  -5   8 0.51766 0.70753   9
  11  -6  -8 4.32242 1.64287   9
  10  -6  -8 0.34137 1.09666   9
 -10  -6   8 -0.1028 0.29083   4
 -10   6   8 0.23847 0.99052   8
  10   6  -8 0.05123 0.98917   5
 -10   6   8 0.23473 0.51714   5
  -9  -6   8 24.2607 3.24545   4
   9  -6  -8 20.6695 4.07755   9
  -9  -6   8 20.8777 4.02191   6
  -9   6   8 20.9610 3.86837   8
  -9   6   8 25.7879 3.43717   5
   9   6  -8 18.9430 3.74032   5
  -8  -6   8 1.10329 0.43270   4
  -8  -6   8 1.21406 1.44566   6
   8  -6  -8 0.42391 1.47300   9
  -8   6   8 0.36042 0.63498   5
  -7  -6   8 1.75854 1.48538   6
   7  -6  -8 1.65349 1.63410   9
  -7  -6   8 1.12815 0.53723   4
  -7   6   8 1.45215 0.85315   5
  -6  -6   8 17.6236 4.07091   6
   6  -6  -8 20.0924 4.51881   9
  -6  -6   8 14.3021 2.43943   4
  -6   6   8 14.9543 2.67241   5
  -5  -6   8 0.62861 0.53134   4
  -5  -6   8 4.59979 1.79918   6
   5  -6  -8 2.05583 1.59328   9
  -5   6   8 1.28710 0.76165   5
   4  -6  -8 4.35898 1.67111   9
  -4  -6   8 3.31576 1.44742   6
  -4  -6   8 1.95063 0.69889   4
  -4   6   8 5.04433 1.27874   5
   3  -6  -8 3.26967 1.66449   9
  -3  -6   8 1.55894 2.05859   7
  -3  -6   8 6.00351 1.06698   4
  -3  -6   8 7.07355 2.33268   6
  -3   6   8 5.12042 1.34709   5
   2  -6  -8 19.6758 4.18846   6
  -2  -6   8 24.5621 4.14855   6
   2  -6  -8 21.7726 4.23192   9
  -2  -6   8 24.5483 3.37394   4
  -1  -6   8 8.92175 2.91146   6
  -1  -6   8 9.00037 1.78279   4
   1  -6  -8 13.0842 3.01010   9
   1  -6  -8 7.43409 2.79808   6
  -1  -6   8 6.58667 2.77346   7
  -1   6   8 17.9300 2.23469   5
   0  -6  -8 17.6345 3.65710   6
   0  -6   8 20.0655 3.89840   6
   0  -6   8 19.0467 4.35452   7
   0  -6   8 20.1428 2.90097   4
   0   6   8 19.9921 3.15181   5
   1  -6   8 17.8240 3.82666   6
   1  -6   8 19.4571 2.89129   4
  -1  -6  -8 19.8780 3.66229   6
   1   6   8 19.6360 3.15839   5
   2  -6   8 9.92396 2.77024   9
   2  -6   8 11.0606 1.66090   4
  -2  -6  -8 11.3813 2.72563   6
   2  -6   8 12.6177 3.16171   7
   2  -6   8 7.72619 2.65973   6
   2  -6   8 12.4897 3.85225   3
  -2   6  -8 8.18470 2.66318   5
   3  -6   8 30.3443 6.36567   9
  -3  -6  -8 41.8773 6.43108   6
   3  -6   8 44.8965 7.19274   7
   3  -6   8 45.3631 7.33028   3
   3   6   8 39.2467 5.97880   5
  -3   6  -8 44.1664 6.22813   5
   4  -6   8 0.27293 2.18664   7
  -4  -6  -8 0.90899 1.39279   6
   4  -6   8 1.69035 1.62657   9
   4  -6   8 2.61499 2.49123   3
  -4   6  -8 1.34381 1.14101   5
   5  -6   8 14.2856 3.68310   9
  -5  -6  -8 20.4674 3.62374   6
   5  -6   8 14.1165 3.87224   7
   5  -6   8 29.1543 5.55839   3
  -5   6  -8 18.0239 3.08020   5
   5   6   8 11.4931 3.13392   5
  -6  -6  -8 1.60568 1.32295   6
   6  -6   8 1.18998 1.67297   9
   6  -6   8 4.58731 2.67563   3
  -6   6  -8 2.80868 1.10713   5
   6   6   8 1.73743 1.16963   5
   7  -6   8 15.7198 3.27004   9
   7  -6   8 20.9734 5.20352   3
  -7  -6  -8 14.9673 2.86418   6
  -7   6  -8 15.2598 2.47399   5
   7   6   8 4.49508 2.24318   5
   8  -6   8 3.37894 1.78898   9
  -8  -6  -8 2.88353 1.32353   6
   8   6   8 1.56384 1.15446   5
  -8   6  -8 7.15255 1.39000   5
   9  -6   8 13.9625 3.41394   3
  -9  -6  -8 9.18674 2.23675   6
   9  -6   8 10.7839 2.42189   9
   9   6   8 3.12480 1.71175   5
  -9   6  -8 13.8961 1.80466   5
  10  -6   8 0.64211 1.01584   9
  10   6   8 -0.2643 0.77919   5
 -10   6  -8 0.17101 0.49130   5
   9  -7  -8 2.07890 1.38876   9
  -9   7   8 2.36112 0.82313   5
   8  -7  -8 8.85500 2.49261   9
  -8  -7   8 7.11294 2.48185   6
  -8   7   8 14.3729 2.44504   8
  -8   7   8 8.50522 1.60292   5
   7  -7  -8 5.16846 2.15151   9
  -7  -7   8 1.91392 0.66739   4
  -7   7   8 6.08518 1.98953   8
  -7   7   8 5.03657 1.10734   5
  -6  -7   8 0.48252 0.40908   4
   6  -7  -8 0.52270 1.55006   9
  -6  -7   8 0.93839 1.35209   6
  -6   7   8 0.26086 0.59582   5
  -5  -7   8 0.86752 1.57198   6
   5  -7  -8 0.93533 1.53867   9
  -5  -7   8 0.44099 0.45102   4
  -5   7   8 0.48467 0.64267   5
   4  -7  -8 0.34662 1.45056   9
  -4  -7   8 1.07527 1.38151   6
  -4  -7   8 -0.2682 0.45324   4
  -4   7   8 0.57039 0.70380   5
   3  -7  -8 3.32124 1.80752   9
  -3  -7   8 3.46515 1.53086   6
  -3  -7   8 4.26623 0.74257   4
  -3   7   8 3.12185 0.95548   5
  -2  -7   8 0.34705 1.41756   6
  -2  -7   8 0.29570 0.43843   4
   2  -7  -8 0.31647 1.46025   6
  -2   7   8 0.02354 0.76045   5
  -1  -7   8 7.66418 2.69672   6
  -1  -7   8 7.20762 2.79141   7
   1  -7  -8 7.52833 2.34450   6
  -1  -7   8 7.53403 1.30988   4
  -1   7   8 6.73580 1.54640   5
   0  -7   8 0.90499 0.53670   4
   0  -7   8 0.28357 2.44018   7
   0  -7   8 2.29903 1.84941   6
   0  -7  -8 0.92463 1.28672   6
   0   7   8 1.31403 0.88960   5
   1  -7   8 4.36916 2.12599   6
   1  -7   8 5.32110 2.76347   7
   1  -7   8 6.34429 1.04857   4
  -1  -7  -8 5.73786 2.13261   6
   1   7   8 3.56411 1.19342   5
  -2  -7  -8 6.24122 2.15361   6
  -2   7  -8 4.56940 1.42175   5
   2   7   8 3.59078 1.35263   5
  -3  -7  -8 2.96252 1.47285   6
   3   7   8 2.34359 1.10793   5
  -3   7  -8 8.21417 1.54070   5
   4  -7   8 1.22744 1.33313   9
  -4  -7  -8 0.56317 1.27905   6
   4   7   8 1.40172 1.03067   5
  -4   7  -8 0.85766 0.88794   5
   5  -7   8 2.60004 1.41214   9
  -5  -7  -8 5.71578 2.05395   6
   5   7   8 1.69811 1.07777   5
  -5   7  -8 4.52156 1.27619   5
  -6  -7  -8 5.85384 1.92356   6
   6  -7   8 2.05334 1.26737   9
   6   7   8 0.26316 1.06722   5
  -6   7  -8 5.40139 1.29281   5
  -7  -7  -8 0.46016 0.91872   6
   7  -7   8 0.66445 1.48238   9
  -7   7  -8 -0.5188 0.66108   5
   7   7   8 -0.2699 0.83900   5
  -8  -7  -8 8.64119 1.70777   6
  -8   7  -8 4.18000 1.10620   5
  -6  -8   8 9.57922 2.10306   6
  -6   8   8 7.74925 1.41500   5
  -5  -8   8 0.88862 1.31090   6
  -5   8   8 0.44756 0.56541   5
  -4  -8   8 9.09231 2.38264   6
  -4   8   8 8.26328 1.52817   5
  -3  -8   8 2.06928 1.62210   6
  -3   8   8 0.13453 0.57845   5
  -2  -8   8 16.2085 3.29097   6
  -2   8   8 14.3274 2.59971   5
  -1  -8   8 1.44788 1.77441   6
  -1   8   8 -0.1314 0.60474   5
   0  -8  -8 2.32632 1.28587   6
   0   8   8 0.23003 0.76587   5
  -1  -8  -8 2.40861 1.30809   6
   1   8   8 3.78305 1.30438   5
  -2  -8  -8 5.99073 1.94463   6
   2   8   8 0.76992 0.91259   5
  -2   8  -8 3.38625 1.12808   5
  -3  -8  -8 4.90627 1.79813   6
  -3   8  -8 3.31339 1.08154   5
  -4  -8  -8 2.55523 1.24486   6
  -4   8  -8 0.95470 0.60976   5
  -5  -8  -8 2.80732 1.30304   6
  -5   8  -8 1.97901 0.89049   5
  -6  -8  -8 0.05677 1.20825   6
 -15   0   9 -0.0261 0.15456   4
 -14   0   9 0.64017 0.25411   4
  13   0  -9 -0.3469 0.81708   5
  13   0  -9 0.19138 0.93427   9
  12   0  -9 0.05629 0.92049   9
  12   0  -9 0.16000 0.93423   5
  11   0  -9 0.08189 0.88337   5
  11   0  -9 0.71757 0.96469   9
  10   0  -9 13.9838 2.75739   9
   9   0  -9 0.54161 0.84472   5
   9   0  -9 0.71554 0.92929   9
  -9   0   9 -0.3347 1.11839   8
   8   0  -9 5.56772 1.79652   5
   8   0  -9 6.31370 1.78433   9
   7   0  -9 -0.0030 0.67539   5
   6   0  -9 4.15266 1.43004   5
   5   0  -9 1164.59 611.268   2
   4   0  -9 206.632 186.121   2
  -4   0   9 11.6523 17.7977   1
  -3   0   9 7.44314 13.4680   1
   3   0  -9 -242.33 266.723   2
   2   0  -9 -139.47 202.862   2
  -2   0   9 11.6335 12.0231   1
   1   0  -9 -41.237 147.393   2
  -1   0   9 -0.0896 9.42351   1
   0   0   9 -4.2444 9.36550   1
   0   0  -9 112.744 274.514   2
  -1   0  -9 -117.81 247.191   2
   1   0   9 0.74716 9.23955   1
  -2   0  -9 -180.55 255.256   2
   2   0   9 -4.3436 11.1172   1
  -3   0  -9 -270.58 204.283   2
   3   0   9 6.13751 14.3461   1
  -4   0  -9 477.439 293.247   2
   5   0   9 0.56415 0.58897   5
   6   0   9 1.01564 0.71756   5
  -6   0  -9 0.48872 0.58716   5
  -7   0  -9 0.01960 0.65239   5
   7   0   9 0.64008 0.79571   7
   7   0   9 0.08387 0.71349   5
   8   0   9 5.32233 1.48567   5
   8   0   9 5.59834 1.83587   3
   8   0   9 2.43067 1.32393   7
   9   0   9 0.40453 1.09723   3
   9   0   9 0.05859 0.75723   5
   9   0   9 0.38043 1.05869   9
  10   0   9 0.67406 1.08903   9
  10   0   9 1.19345 1.11015   3
  10   0   9 0.11621 0.90572   5
  11   0   9 1.13424 0.91631   5
  12   0   9 0.44685 1.08325   5
  12   0   9 1.63359 1.13367   9
  13   0   9 0.24806 1.47035   9
  14   0   9 0.87365 0.74553   9
 -14   0  -9 0.14251 0.22174   4
 -15  -1   9 2.85594 0.45387   4
 -15   1   9 2.44112 0.44558   4
 -14  -1   9 -0.0154 0.21906   4
  14  -1  -9 0.04328 0.69996   9
  14   1  -9 -0.0735 0.77776   5
  13  -1  -9 10.5973 2.31732   9
 -13  -1   9 7.35391 1.27221   4
  13   1  -9 8.45421 2.11828   9
  13   1  -9 7.38870 1.92155   5
  12  -1  -9 4.12114 1.40075   9
  12  -1  -9 5.45984 1.87449   5
  12   1  -9 4.71283 1.67763   5
  12   1  -9 3.56538 1.23186   9
  11  -1  -9 15.4749 3.34584   5
  11  -1  -9 21.2202 3.34561   9
 -11   1   9 17.3937 3.23393   8
  11   1  -9 18.2390 3.31102   5
  11   1  -9 20.4370 3.31212   9
  10  -1  -9 0.17384 0.94863   9
  10  -1  -9 0.06737 1.02279   5
  10   1  -9 0.17237 0.88771   9
 -10   1   9 -0.4461 0.94002   8
   9  -1  -9 71.6691 10.1651   9
   9  -1  -9 60.0917 10.1521   5
   9   1  -9 67.7046 10.1252   5
  -9   1   9 66.8284 10.0729   8
   9   1  -9 75.7148 10.1517   9
   8  -1  -9 0.16395 0.87482   5
   8   1  -9 0.56331 0.75460   5
  -8   1   9 0.81731 0.52769   5
   7  -1  -9 0.14707 0.77449   5
   7   1  -9 0.24652 0.63647   5
  -7   1   9 0.57167 0.44391   5
   6  -1  -9 -0.0251 0.72804   5
  -6   1   9 -0.3896 0.39959   5
   5  -1  -9 581.699 348.939   2
  -5  -1   9 220.693 40.8695   1
  -5   1   9 187.164 45.6083   1
  -4  -1   9 -6.7971 12.8806   1
  -4  -1   9 -17.590 30.6034   1
   4  -1  -9 -210.86 156.035   2
  -4   1   9 -0.9300 25.6616   1
  -3  -1   9 2.14541 0.61575   7
  -2  -1   9 107.444 15.4957   7
  -1  -1   9 127.150 18.2734   7
   0  -1  -9 1522.33 283.146   2
   0   1   9 781.599 120.603   1
   1  -1   9 23.9939 9.47823   1
  -1  -1  -9 -239.63 116.523   2
   1   1   9 10.8640 16.8678   1
  -2  -1  -9 70.1624 140.139   2
   2  -1   9 18.8984 11.5653   1
  -2   1  -9 -57.520 392.151   2
   2   1   9 20.6631 17.9075   1
  -3  -1  -9 47.9207 157.100   2
   3  -1   9 8.38638 11.2457   1
  -3   1  -9 -64.639 400.866   2
   3   1   9 -11.956 26.3167   1
   4  -1   9 112.014 16.2174   7
   5  -1   9 40.1430 5.39752   7
  -5   1  -9 36.9070 5.31312   5
   5   1   9 30.3924 5.33393   5
   6  -1   9 149.496 21.0634   5
   6  -1   9 129.386 20.8211   7
   6   1   9 146.094 20.7353   5
  -6   1  -9 150.845 20.7803   5
   7  -1   9 72.1969 11.2808   9
   7  -1   9 73.2137 11.0893   7
   7  -1   9 77.6082 11.0096   5
   7  -1   9 70.3327 11.1965   3
  -7   1  -9 76.4293 10.9401   5
   7   1   9 80.9332 10.9833   5
   8  -1   9 54.5517 7.57108   7
   8  -1   9 40.2627 7.68433   3
   8  -1   9 52.9085 7.49981   5
   8  -1   9 58.9816 7.59176   9
  -8   1  -9 56.5776 7.36633   5
   8   1   9 50.3974 7.37896   5
   8   1   9 38.1486 7.55928   3
   9  -1   9 51.6206 7.49500   9
   9  -1   9 49.2991 7.43611   5
   9   1   9 45.9767 7.53450   3
  -9   1  -9 50.1595 7.24076   5
   9   1   9 48.6130 7.29116   5
  10  -1   9 5.98341 2.00389   9
  10  -1   9 -0.5363 1.20579   5
  10  -1   9 4.50083 2.34150   3
  10   1   9 2.90611 1.61094   3
  10   1   9 5.48387 2.01540   9
  10   1   9 2.55958 1.01414   5
  11  -1   9 21.8370 3.73632   9
  11  -1   9 19.4651 4.11645   3
  11   1   9 21.0011 3.44425   9
  11   1   9 18.6810 3.36379   5
  12  -1   9 1.78539 1.05600   9
  12   1   9 0.08293 0.78158   5
  12   1   9 1.44496 1.05645   9
 -13  -1  -9 0.98808 0.28274   4
  13  -1   9 0.06551 0.88103   9
  13   1   9 -0.2408 0.86315   9
  13   1   9 0.40839 0.96261   5
  14  -1   9 1.61449 0.87652   9
  14   1   9 1.31944 0.86196   9
 -15   2   9 0.04707 0.13455   4
  14  -2  -9 0.29400 0.69820   9
 -14  -2   9 -0.0417 0.19521   4
  14   2  -9 0.40148 0.77212   5
 -13  -2   9 6.21262 1.00299   4
  13  -2  -9 5.61150 1.69411   9
  13   2  -9 6.94294 1.74888   5
  12  -2  -9 3.26919 1.37294   9
 -12  -2   9 4.85105 0.81584   4
 -12   2   9 5.31690 1.70403   8
 -11  -2   9 2.28289 0.46097   4
  11   2  -9 1.19564 1.11031   9
  11   2  -9 1.63101 1.05175   5
 -10  -2   9 0.45133 0.35061   4
  10  -2  -9 1.21498 1.21850   9
 -10   2   9 1.12295 1.15613   8
  10   2  -9 1.15144 1.01790   9
  10   2  -9 0.73539 0.93518   5
   9  -2  -9 17.6410 3.66295   5
   9   2  -9 21.0523 3.24044   5
  -9   2   9 19.5387 2.95524   5
   9   2  -9 18.0527 3.61008   9
   8  -2  -9 25.0265 4.64826   3
   8  -2  -9 26.0094 4.35325   9
   8  -2  -9 28.2388 4.56000   5
  -8  -2   9 26.1519 4.56805   6
  -8   2   9 26.4897 4.00809   5
   8   2  -9 29.7969 4.22916   5
   7  -2  -9 0.65647 1.07851   5
   7  -2  -9 0.22655 0.91224   9
   7   2  -9 1.56362 0.72195   5
  -7   2   9 0.89545 0.50601   5
   6  -2  -9 17.3955 3.25938   5
  -6   2   9 18.2598 2.77429   5
   6   2  -9 18.2683 3.41489   5
  -5   2   9 9.36395 1.64865   5
  -4  -2   9 223.025 28.6689   7
  -4   2   9 177.213 28.6304   5
  -3  -2   9 3.88909 1.05501   7
  -2  -2   9 120.203 17.3458   7
  -1  -2   9 385.923 55.2899   7
   0  -2   9 231.071 33.1967   7
   1  -2   9 336.007 48.2055   7
   2  -2   9 133.476 19.2905   7
   3  -2   9 36.5351 5.61739   7
   4  -2   9 53.0667 7.89103   7
  -4   2  -9 52.0794 7.74578   5
   5  -2   9 10.8054 2.36350   7
   5   2   9 11.3226 1.81899   5
  -5   2  -9 9.71847 2.04286   5
   6  -2   9 1.98665 1.42201   3
   6  -2   9 1.94520 1.09713   7
   6   2   9 1.15808 0.65657   5
  -6   2  -9 1.41882 0.87471   5
   7  -2   9 12.4324 2.38208   9
   7  -2   9 5.05318 1.46273   7
   7  -2   9 4.50104 2.29473   3
  -7   2  -9 6.35609 1.55573   5
   7   2   9 3.61193 1.33066   5
   7   2   9 1.42083 1.25456   3
   8  -2   9 3.75374 1.45662   9
   8  -2   9 2.53646 1.39024   3
  -8   2  -9 1.47817 0.86495   5
   8   2   9 2.37567 0.86276   5
   8   2   9 0.90819 1.08532   3
   9  -2   9 8.30349 2.76979   3
   9  -2   9 11.5003 2.58842   9
   9   2   9 6.69502 2.48259   3
   9   2   9 9.81435 2.30902   5
  -9   2  -9 8.78260 1.82487   5
  10  -2   9 5.11453 2.71702   3
  10  -2   9 2.83578 1.44826   9
 -10   2  -9 1.73865 0.81010   5
  10   2   9 3.42892 1.28765   9
  10   2   9 1.81576 0.93883   5
  11  -2   9 17.7631 3.49226   3
 -11  -2  -9 17.8988 2.42709   4
  11  -2   9 13.3418 3.20963   9
  11   2   9 19.1137 2.92275   5
  11   2   9 13.1233 2.98399   9
  12  -2   9 0.18028 0.96335   9
 -12  -2  -9 0.13010 0.27053   4
  12   2   9 0.60846 0.77223   5
  12   2   9 0.09307 0.94213   9
  13  -2   9 0.66368 0.92912   9
  13   2   9 0.19159 0.87736   9
  13   2   9 1.18952 0.74499   5
  14  -2   9 2.58572 0.85943   9
  14   2   9 2.82162 1.01253   9
  14  -3  -9 6.19198 1.46867   9
 -14  -3   9 6.92962 0.98458   4
  14   3  -9 5.95423 1.60795   5
 -13  -3   9 2.19627 0.45098   4
  13  -3  -9 1.62404 0.97024   9
  13   3  -9 1.30182 0.92020   5
  12  -3  -9 9.96300 2.35271   9
 -12  -3   9 11.2174 1.58304   4
  12   3  -9 10.9079 2.27107   5
 -12   3   9 8.98249 2.22586   8
 -11  -3   9 4.02049 0.84912   4
  11  -3  -9 7.36361 2.14569   9
  11   3  -9 2.55833 1.20315   5
 -11   3   9 6.93696 2.01769   8
 -10  -3   9 18.5251 2.54340   4
  10  -3  -9 13.6481 3.31749   9
 -10   3   9 15.2126 3.14136   8
 -10   3   9 17.8526 2.69836   5
  10   3  -9 19.3400 3.07882   5
  -9  -3   9 10.0432 1.61254   4
   9  -3  -9 10.5612 2.95926   3
  -9  -3   9 8.29671 2.81705   6
   9  -3  -9 11.4555 2.63435   9
   9   3  -9 11.0827 2.11245   5
   8  -3  -9 18.4686 3.66576   9
  -8  -3   9 17.6575 3.34331   6
  -8  -3   9 18.6154 2.53966   4
   8  -3  -9 14.7513 3.64131   3
   8   3  -9 17.5030 2.92101   5
  -8   3   9 15.8771 2.69509   5
  -7  -3   9 1.02815 0.39425   4
   7  -3  -9 2.85918 1.22633   9
  -7  -3   9 2.28156 1.13036   6
   7  -3  -9 1.04902 1.30374   3
  -7   3   9 1.27430 0.68106   5
   7   3  -9 0.60083 0.88501   5
   6  -3  -9 22.7083 4.10811   3
  -6  -3   9 24.1317 3.34407   4
  -6  -3   9 19.4409 3.67765   6
  -6   3   9 23.5363 3.47680   5
   6   3  -9 23.1695 3.52596   5
  -5  -3   9 44.3091 8.00052   7
  -5   3   9 63.6852 7.98060   5
  -4  -3   9 0.97444 0.91211   7
   4  -3  -9 1.18091 0.99439   7
  -4   3   9 2.62646 0.74135   5
   3  -3  -9 78.4718 10.1031   7
  -3   3   9 60.8111 9.93663   5
  -2  -3   9 86.5577 13.0072   7
   2  -3  -9 91.6457 13.0160   7
  -1  -3   9 11.9460 2.45762   7
   1  -3  -9 12.0840 2.37416   7
   0  -3   9 122.660 17.8330   7
   1  -3   9 46.5441 7.03115   7
   2  -3   9 52.5816 7.94188   7
   3  -3   9 31.6849 4.55257   7
  -3   3  -9 25.5814 4.32736   5
   4  -3   9 64.5833 8.93439   7
   4   3   9 57.6940 8.56403   5
  -4   3  -9 56.6526 8.68429   5
   5  -3   9 3.52197 1.47225   7
   5  -3   9 3.14671 1.63346   3
   5   3   9 1.93029 0.74695   5
  -5   3  -9 2.43292 0.95347   5
   6  -3   9 167.400 22.7708   7
  -6  -3  -9 165.852 22.3390   6
   6  -3   9 161.774 22.4198   9
   6  -3   9 119.741 22.5126   3
   6   3   9 148.319 22.0593   5
  -6   3  -9 161.097 22.1771   5
  -7  -3  -9 5.79051 2.16000   6
   7  -3   9 6.46546 3.02051   3
   7  -3   9 7.25718 2.75298   9
   7  -3   9 6.59224 1.98672   7
   7   3   9 7.84214 1.61558   5
  -7   3  -9 9.48141 1.95272   5
   7   3   9 5.64947 2.15396   3
   8  -3   9 43.0381 8.39874   9
  -8  -3  -9 65.5390 7.86556   4
   8  -3   9 55.4077 8.80757   3
   8  -3   9 41.0189 8.51229   7
   8   3   9 52.9903 8.01580   5
  -8   3  -9 60.6611 8.04375   5
  -9  -3  -9 9.33257 3.22663   6
   9  -3   9 21.1756 4.09323   3
   9  -3   9 13.9991 3.60668   9
  -9  -3  -9 18.0450 2.60255   4
   9   3   9 19.4055 3.05991   5
  -9   3  -9 22.0507 2.97591   5
 -10  -3  -9 2.57226 0.68567   4
  10  -3   9 3.51461 1.90671   3
  10  -3   9 4.22880 1.55732   9
  10   3   9 4.64889 1.56673   5
 -10   3  -9 4.63036 1.18331   5
  11  -3   9 0.50977 1.26092   9
  11  -3   9 1.04633 1.38937   3
  11   3   9 0.14352 1.04320   9
  11   3   9 0.58671 0.87396   5
  12  -3   9 1.13472 1.68186   9
  12   3   9 1.12079 0.84285   5
  12   3   9 0.62156 1.05972   9
  13  -3   9 0.56757 0.84129   9
  13   3   9 0.08479 0.83666   9
  13   3   9 0.89877 0.69784   5
 -13  -4   9 2.45505 0.48372   4
  13   4  -9 2.47605 1.01777   5
  12  -4  -9 2.16188 1.04641   9
 -12  -4   9 1.02537 0.35226   4
  12   4  -9 1.58890 1.01585   5
 -12   4   9 2.68577 0.97693   8
 -11  -4   9 0.09369 0.29773   4
  11  -4  -9 0.12909 1.08797   9
 -11   4   9 0.13078 1.04991   8
  11   4  -9 -0.1746 0.87317   5
 -10  -4   9 16.0811 2.59315   4
 -10  -4   9 15.9986 3.63722   6
  10  -4  -9 21.1736 3.40725   9
  10   4  -9 18.3359 3.16358   5
 -10   4   9 16.4364 2.75312   5
   9  -4  -9 0.55442 1.35801   9
  -9  -4   9 0.22009 1.37116   6
  -9  -4   9 0.06695 0.35954   4
  -9   4   9 0.42442 0.67302   5
   9   4  -9 0.82879 0.89087   5
   8  -4  -9 81.2632 9.87450   9
  -8  -4   9 65.4855 9.65820   6
   8  -4  -9 56.7542 10.0386   3
  -8  -4   9 63.0618 9.23269   4
   8   4  -9 60.8619 9.46544   5
  -8   4   9 58.7441 9.36550   5
  -7  -4   9 5.54306 1.04888   4
   7  -4  -9 8.08958 2.38425   9
  -7  -4   9 6.50648 2.27376   6
  -7   4   9 5.19259 1.40370   5
   7   4  -9 5.08124 1.67625   5
  -6  -4   9 43.7666 6.01871   6
   6  -4  -9 46.5700 6.15262   9
   6  -4  -9 31.9727 6.23529   3
  -6  -4   9 35.8727 5.55380   4
  -6   4   9 34.7012 5.74406   5
   5  -4  -9 16.6546 3.29255   3
  -5  -4   9 12.5291 2.82340   6
   5  -4  -9 9.45870 2.74964   9
  -5  -4   9 16.5800 2.19276   4
  -5   4   9 16.7274 2.42067   5
  -4  -4   9 2.79456 0.65059   4
  -4  -4   9 2.43817 1.52017   6
   4  -4  -9 3.94987 1.38130   9
   4  -4  -9 2.11605 1.25933   7
  -4  -4   9 2.22542 1.11665   7
  -3  -4   9 12.2416 2.21956   4
   3  -4  -9 17.4813 2.84819   7
   3  -4  -9 15.2297 2.87545   9
  -3  -4   9 17.2565 2.84982   6
  -3  -4   9 17.0345 2.86636   7
  -3   4   9 13.6211 2.43309   5
  -2  -4   9 134.498 18.0696   7
   2  -4  -9 128.870 17.9970   7
  -2   4   9 110.177 17.7890   5
  -1  -4   9 7.05003 1.77886   7
  -1   4   9 6.80554 2.17005   5
   0  -4   9 66.0308 7.34796   7
   0   4   9 38.4798 6.80794   5
   1  -4   9 28.4933 4.61417   7
   1   4   9 25.9869 4.01446   5
   2  -4   9 3.80875 1.53627   7
  -2  -4  -9 3.06337 1.59788   6
  -2   4  -9 3.36865 1.30094   5
   3  -4   9 8.49146 2.92438   3
  -3  -4  -9 7.36002 2.25113   6
   3  -4   9 8.03095 2.00568   7
   3  -4   9 8.43865 1.24159   4
   3   4   9 8.27643 1.42338   5
  -3   4  -9 4.48647 1.55434   5
   4  -4   9 13.7276 2.93042   7
  -4  -4  -9 10.4990 2.47457   6
   4  -4   9 9.59133 1.57126   4
   4  -4   9 6.23084 3.42145   3
   4  -4   9 10.4170 2.58783   9
   4   4   9 9.62923 1.79502   5
  -5  -4  -9 8.66315 2.35372   6
   5  -4   9 7.80773 2.28757   7
   5  -4   9 8.60626 2.67412   9
   5  -4   9 10.9875 3.61804   3
  -5   4  -9 7.20428 1.97106   5
   5   4   9 8.42579 1.71272   5
   6  -4   9 56.2127 9.14266   7
  -6  -4  -9 58.1593 8.72290   6
  -7  -4  -9 8.66681 2.55142   6
   7  -4   9 6.92797 2.45563   7
   7  -4   9 11.8832 3.95008   3
   7   4   9 11.7924 2.17764   5
   8  -4   9 51.4490 8.22549   9
   8  -4   9 57.0760 8.87722   3
   8  -4   9 48.7555 8.47978   7
  -8  -4  -9 60.2995 7.98749   6
   8   4   9 52.3406 7.75255   5
  -8   4  -9 40.3241 7.74975   5
  -9  -4  -9 8.11912 2.40293   6
   9  -4   9 7.51400 3.21351   9
   9   4   9 13.0698 2.20656   5
  10  -4   9 2.19529 1.61431   3
  10  -4   9 4.87670 1.64957   9
 -10   4  -9 1.21734 0.77297   5
  10   4   9 2.15823 1.01089   5
  11  -4   9 -0.2107 1.14769   9
  11   4   9 0.77975 0.91324   5
  11   4   9 0.27617 0.80503   9
 -11   4  -9 0.97165 0.69275   5
  12  -4   9 9.82010 1.86058   9
  12   4   9 2.43220 1.63422   9
  12   4   9 4.35636 1.53895   5
  13  -4   9 0.81991 0.67593   9
  12  -5  -9 2.19030 0.95241   9
 -12  -5   9 1.37629 0.32381   4
  12   5  -9 2.41121 1.32321   5
 -11  -5   9 14.6777 2.09424   4
  11  -5  -9 13.2277 2.78998   9
 -11   5   9 14.7422 2.82233   8
  11   5  -9 13.6956 2.64343   5
  10  -5  -9 10.0370 2.81579   9
 -10  -5   9 12.8858 1.83379   4
 -10   5   9 12.3341 2.04242   5
  10   5  -9 12.2707 2.42296   5
 -10   5   9 11.1562 2.73660   8
   9  -5  -9 1.72884 1.55314   9
  -9  -5   9 1.71949 1.63508   6
  -9  -5   9 4.18797 0.81027   4
   9   5  -9 4.53485 1.30120   5
  -9   5   9 3.71236 1.05196   5
  -8   5   9 6.55479 1.51067   5
   8   5  -9 6.25754 1.96794   5
  -7  -5   9 74.9131 10.1620   4
  -7  -5   9 69.8092 10.5695   6
   7  -5  -9 74.3847 10.7397   9
   7   5  -9 63.2189 10.3501   5
  -7   5   9 70.6263 10.2882   5
   6  -5  -9 5.93684 1.92772   9
  -6  -5   9 6.46822 1.25734   4
  -6  -5   9 7.53035 2.47279   6
  -6   5   9 7.36154 1.56019   5
  -5  -5   9 95.6356 15.5870   6
  -5  -5   9 116.017 15.2873   4
   5  -5  -9 99.2422 15.7738   9
  -5   5   9 114.817 15.4493   5
   4  -5  -9 1.19244 1.31161   9
  -4  -5   9 0.38271 0.41239   4
  -4  -5   9 0.30971 1.15178   6
  -4  -5   9 0.83727 1.31662   7
  -4   5   9 0.41546 0.85534   5
  -3  -5   9 245.919 34.9199   6
   3  -5  -9 238.590 35.0648   6
   3  -5  -9 246.989 34.9917   9
  -3  -5   9 229.073 35.0508   7
  -3  -5   9 253.373 34.6340   4
  -3   5   9 236.481 34.7730   5
   2  -5  -9 27.9512 4.36329   9
  -2  -5   9 25.5415 4.50663   7
  -2  -5   9 23.4421 4.22947   6
   2  -5  -9 24.9573 4.57361   6
  -2   5   9 24.7199 3.89540   5
  -1  -5   9 20.0865 3.14601   6
   1  -5  -9 18.6115 3.40949   9
  -1  -5   9 18.6551 3.72691   7
   1  -5  -9 14.6700 3.22804   6
  -1  -5   9 16.3137 2.51198   4
  -1   5   9 14.8669 2.78711   5
   0  -5  -9 85.2702 12.7250   9
   0  -5   9 88.0501 13.1727   3
   0  -5   9 88.3922 12.3163   4
   0  -5   9 82.2427 12.9883   7
   0  -5   9 73.7458 12.5556   6
   0  -5  -9 84.3771 12.6881   6
   0   5   9 97.3712 12.5060   5
   1  -5   9 34.5763 5.54280   7
   1  -5   9 32.5116 4.63250   4
   1  -5   9 27.2709 5.77268   3
  -1  -5  -9 32.1193 5.14821   6
   1   5   9 33.9117 4.84444   5
   2  -5   9 104.815 13.5605   7
   2  -5   9 69.9159 13.7290   9
  -2  -5  -9 101.678 13.1668   6
   2  -5   9 102.611 13.2228   6
   2   5   9 113.632 12.9902   5
  -2   5  -9 43.4006 12.9097   5
  -3  -5  -9 1.31356 1.37267   6
   3  -5   9 0.14373 1.39465   9
   3  -5   9 4.36491 2.28432   3
   3  -5   9 1.95676 1.84354   7
   3  -5   9 1.96031 0.59625   4
  -3   5  -9 2.50839 1.16525   5
   3   5   9 5.62897 1.22942   5
   4  -5   9 13.3002 2.90169   9
  -4  -5  -9 13.3843 2.68367   6
   4  -5   9 17.8452 3.50449   7
   4   5   9 6.93752 1.82293   5
  -4   5  -9 5.80665 2.05983   5
   5  -5   9 5.34797 2.32046   7
   5  -5   9 6.71021 3.52183   3
  -5  -5  -9 6.07178 2.19163   6
   5  -5   9 4.15662 1.79185   9
  -5   5  -9 5.26123 1.76161   5
   5   5   9 4.30539 1.47874   5
   6  -5   9 18.4161 3.75609   9
   6  -5   9 12.7479 3.35948   7
  -6  -5  -9 11.1769 3.08605   6
   6  -5   9 10.5768 4.38601   3
  -6   5  -9 23.7520 2.92771   5
   6   5   9 12.0111 2.67164   5
   7  -5   9 14.0987 4.18107   9
   7  -5   9 16.3151 3.94676   7
   7  -5   9 25.0541 5.08306   3
  -7  -5  -9 21.2086 3.83707   6
  -7   5  -9 18.6104 3.31286   5
   7   5   9 19.6886 3.35208   5
  -8  -5  -9 13.5313 3.35332   6
   8  -5   9 13.6033 4.07506   9
   8  -5   9 25.9437 5.18625   3
   8   5   9 19.0345 3.21349   5
  -8   5  -9 21.8200 3.14373   5
  -9  -5  -9 12.4917 3.12200   6
   9  -5   9 24.1631 4.86323   3
   9  -5   9 12.3011 3.51937   9
   9   5   9 19.1768 3.16564   5
  -9   5  -9 21.7608 2.95309   5
  10  -5   9 0.36329 1.30915   9
 -10  -5  -9 1.01271 1.22194   6
 -10   5  -9 0.82533 0.61399   5
  10   5   9 0.12500 0.81305   5
  11  -5   9 2.81448 1.26847   9
  11   5   9 6.41480 1.47597   5
  11  -6  -9 3.73319 1.36731   9
 -10  -6   9 0.63193 0.29164   4
  10  -6  -9 0.87173 1.16993   9
  10   6  -9 -0.5652 1.14268   5
 -10   6   9 0.82140 0.56795   5
 -10   6   9 1.19920 1.01662   8
   9  -6  -9 8.85652 2.49042   9
  -9  -6   9 8.63174 2.56719   6
  -9  -6   9 8.49739 1.30421   4
   9   6  -9 2.44401 1.66877   5
  -9   6   9 15.2198 2.57148   8
  -9   6   9 9.64322 1.54414   5
   8  -6  -9 0.83925 1.51665   9
  -8  -6   9 0.46100 0.40999   4
  -8  -6   9 1.07841 1.43077   6
  -8   6   9 0.23206 0.61408   5
   7  -6  -9 2.26683 1.72422   9
  -7  -6   9 0.13387 0.50209   4
  -7  -6   9 2.35879 1.64303   6
  -7   6   9 1.91050 0.87241   5
  -6  -6   9 18.6252 4.12116   6
   6  -6  -9 19.3151 4.09807   9
  -6  -6   9 19.4908 3.06719   4
  -6   6   9 22.9303 3.26924   5
  -5  -6   9 2.46673 1.62189   6
  -5  -6   9 0.92968 0.54614   4
   5  -6  -9 2.20415 1.66856   9
  -5   6   9 1.89369 0.84492   5
   4  -6  -9 12.0993 2.91806   9
  -4  -6   9 12.7810 3.14018   6
  -4  -6   9 11.5359 1.86728   4
  -4   6   9 11.0223 2.14760   5
  -3  -6   9 9.98140 1.74088   4
  -3  -6   9 11.1938 2.97853   6
  -3  -6   9 7.34311 2.64232   7
   3  -6  -9 11.0244 2.93184   9
  -3   6   9 11.4457 2.01052   5
   2  -6  -9 0.67146 1.54100   6
  -2  -6   9 3.43747 0.63765   4
   2  -6  -9 2.42434 1.67296   9
  -2  -6   9 7.72029 2.57366   6
  -2   6   9 2.35816 1.01634   5
  -1  -6   9 38.6897 5.76952   4
  -1  -6   9 38.7981 6.45658   6
   1  -6  -9 39.3910 6.33804   6
   1  -6  -9 47.3250 6.54319   9
  -1   6   9 35.3116 6.10920   5
   0  -6   9 15.3770 2.21113   4
   0  -6  -9 15.3949 3.25398   6
   0  -6   9 14.2625 3.26329   6
   0   6   9 12.9822 2.50183   5
   1  -6   9 36.8378 6.27920   7
   1  -6   9 26.9813 4.65109   6
  -1  -6  -9 32.2523 4.62024   6
   1  -6   9 26.0324 3.79771   4
   1   6   9 17.7151 4.02764   5
   2  -6   9 1.40450 2.22793   6
   2  -6   9 5.87682 1.02460   4
   2  -6   9 4.91120 1.86131   9
   2  -6   9 6.70493 2.42678   3
   2  -6   9 4.71997 2.43209   7
  -2  -6  -9 4.31289 1.77872   6
  -2   6  -9 4.26997 2.01839   5
   2   6   9 5.20947 1.63103   5
  -3  -6  -9 13.8144 2.99093   6
   3  -6   9 13.3081 3.27016   7
   3  -6   9 16.0639 4.15375   3
   3  -6   9 11.0129 2.86265   9
   3   6   9 10.3371 2.25061   5
  -3   6  -9 13.0559 2.60293   5
   4  -6   9 2.86227 2.31057   7
  -4  -6  -9 5.70575 2.07761   6
   4  -6   9 3.60174 2.52193   3
   4  -6   9 3.03335 1.69294   9
  -4   6  -9 0.54405 1.23652   5
   4   6   9 0.48905 0.99481   5
  -5  -6  -9 41.0029 5.83134   6
  -5   6  -9 28.8178 5.13014   5
   5   6   9 31.0031 5.20402   5
   6  -6   9 0.70940 2.27811   3
   6  -6   9 -0.5734 1.43991   9
  -6  -6  -9 -0.0110 1.36277   6
  -6   6  -9 0.48525 0.95916   5
   6   6   9 -0.8303 1.33509   5
   7  -6   9 24.5050 5.36718   3
   7  -6   9 24.0396 3.94110   9
  -7  -6  -9 17.8793 3.56543   6
   7   6   9 18.1639 3.38781   5
  -7   6  -9 18.0314 3.28809   5
   8  -6   9 7.39144 2.55106   9
  -8  -6  -9 7.25775 1.91219   6
   8  -6   9 8.06256 3.35045   3
  -8   6  -9 6.13516 1.55047   5
   8   6   9 4.43249 1.71102   5
  -9  -6  -9 13.3545 2.61755   6
   9  -6   9 15.4251 3.67330   3
   9  -6   9 13.9725 2.84148   9
   9   6   9 11.1474 2.46654   5
  -9   6  -9 14.3991 2.28640   5
  10  -6   9 0.39227 0.90309   9
   9  -7  -9 4.46424 1.80326   9
  -9   7   9 4.91290 1.04073   5
  -8  -7   9 2.35972 0.60321   4
  -8  -7   9 2.49953 1.47681   6
   8  -7  -9 1.61786 1.29601   9
  -8   7   9 4.96628 1.78276   8
  -8   7   9 2.56605 0.82987   5
  -7  -7   9 7.28664 2.90677   6
   7  -7  -9 9.13829 2.68706   9
  -7  -7   9 5.96193 1.18377   4
  -7   7   9 6.70171 1.36065   5
  -7   7   9 9.13504 2.30660   8
  -6  -7   9 -0.2123 0.37528   4
  -6  -7   9 0.45815 1.39952   6
   6  -7  -9 0.10876 1.44470   9
  -6   7   9 0.18428 0.62077   5
   5  -7  -9 2.14542 1.64054   9
  -5  -7   9 0.51535 0.46520   4
  -5  -7   9 1.42296 1.57244   6
  -5   7   9 0.83161 0.67554   5
  -4  -7   9 1.11109 1.57381   6
  -4  -7   9 0.42606 0.48423   4
   4  -7  -9 1.47899 1.53967   9
  -4   7   9 1.21265 0.68142   5
   3  -7  -9 2.64662 1.72058   9
  -3  -7   9 2.01749 0.58501   4
  -3  -7   9 2.33365 1.68390   6
  -3   7   9 1.42603 0.86402   5
  -2  -7   9 0.57494 0.47644   4
   2  -7  -9 0.82598 1.48184   6
  -2  -7   9 1.15274 1.77805   6
  -2   7   9 1.35061 0.79324   5
   1  -7  -9 3.05922 1.46778   6
  -1  -7   9 6.12825 0.95302   4
  -1  -7   9 4.85734 1.79781   6
  -1  -7   9 3.88922 2.65075   7
  -1   7   9 2.97607 1.05695   5
   0  -7   9 0.58428 2.49370   7
   0  -7   9 2.10284 0.59756   4
   0  -7  -9 2.03149 1.38734   6
   0  -7   9 1.43796 1.86001   6
   0   7   9 2.41634 0.88122   5
   1  -7   9 0.55106 2.11874   6
   1  -7   9 1.43979 0.55908   4
   1  -7   9 0.90611 2.52305   7
  -1  -7  -9 1.48227 1.49719   6
   1   7   9 0.57326 0.95677   5
  -2  -7  -9 8.05979 2.45156   6
   2   7   9 4.20911 1.50715   5
  -2   7  -9 7.52679 2.04552   5
  -3  -7  -9 0.74067 1.29686   6
   3   7   9 -0.6208 0.87920   5
  -3   7  -9 3.07079 1.19898   5
  -4  -7  -9 3.61209 1.33431   6
  -4   7  -9 1.89722 1.00161   5
   4   7   9 1.04714 1.10235   5
  -5  -7  -9 5.70062 2.13959   6
   5  -7   9 3.60214 1.52381   9
  -5   7  -9 6.17348 1.45285   5
   5   7   9 5.16936 1.55354   5
  -6  -7  -9 5.95742 1.97594   6
   6  -7   9 5.12625 1.90851   9
  -6   7  -9 5.19335 1.40172   5
   6   7   9 3.22913 1.18094   5
  -7  -7  -9 0.36289 0.93769   6
   7  -7   9 0.47047 1.07447   9
   7   7   9 -0.4426 0.80892   5
  -8  -7  -9 8.04417 2.24235   6
  -8   7  -9 12.0784 1.74139   5
  -6   8   9 11.7416 1.86240   5
  -5  -8   9 1.18830 1.30456   6
  -5   8   9 0.68003 0.54385   5
  -4  -8   9 6.86148 2.50238   6
  -4   8   9 6.53525 1.28283   5
  -3  -8   9 0.59780 1.54282   6
  -3   8   9 0.87988 0.53111   5
  -2  -8   9 8.30287 2.64780   6
  -2   8   9 8.18878 1.68815   5
  -1   8   9 1.63995 0.68122   5
   0  -8  -9 1.39492 1.25935   6
   0   8   9 -0.0418 0.62864   5
  -1  -8  -9 4.63186 1.97134   6
   1   8   9 0.67016 0.76638   5
  -2  -8  -9 4.44342 1.54269   6
   2   8   9 2.51504 0.92714   5
  -3  -8  -9 5.39955 1.94854   6
  -3   8  -9 3.10478 1.09746   5
  -4  -8  -9 0.66434 1.08634   6
  -4   8  -9 0.43268 0.57257   5
  -5  -8  -9 0.79842 1.08992   6
  -5   8  -9 0.06489 0.64405   5
  -6  -8  -9 1.03119 0.90118   6
  -7  -8  -9 0.00377 0.64558   6
 -15   0  10 1.55910 0.33104   4
 -14   0  10 22.1074 3.20641   4
  13   0 -10 1.28774 0.98376   9
  13   0 -10 0.92494 0.91924   5
  12   0 -10 8.78659 2.13429   5
  12   0 -10 9.17905 2.14831   9
  11   0 -10 0.31415 0.94404   5
  11   0 -10 0.28325 0.93741   9
  10   0 -10 603.239 79.5684   5
 -10   0  10 452.288 79.3986   8
  10   0 -10 608.295 79.5461   9
  -9   0  10 23.3339 4.01423   8
   9   0 -10 26.9880 4.05907   9
   9   0 -10 24.7166 4.10792   5
   8   0 -10 438.666 62.0099   5
   8   0 -10 425.602 62.0452   9
   7   0 -10 1.73975 0.82962   5
   6   0 -10 89.7540 13.0433   5
   5   0 -10 88.2803 325.872   2
  -5   0  10 -5.8400 17.6662   1
  -4   0  10 326.908 56.0960   1
   4   0 -10 -78.695 220.439   2
  -3   0  10 467.846 73.0388   1
   3   0 -10 356.756 415.059   2
  -2   0  10 49.0998 14.7096   1
   2   0 -10 27.1989 195.724   2
   1   0 -10 6933.57 1023.52   2
  -1   0  10 6621.24 963.378   1
   0   0 -10 173.028 247.429   2
   1   0  10 891.604 129.890   1
  -1   0 -10 751.973 253.030   2
   2   0  10 163.665 30.3441   1
  -2   0 -10 53.4023 152.913   2
   3   0  10 313.421 52.8301   1
  -3   0 -10 359.639 241.104   2
  -4   0 -10 -200.30 262.739   2
   5   0  10 17.3211 2.75809   5
  -6   0 -10 486.320 72.0355   5
   6   0  10 520.067 72.0567   5
   7   0  10 37.2333 4.94677   3
   7   0  10 18.5154 4.47539   7
   7   0  10 29.9754 4.50535   5
   8   0  10 214.245 28.5383   9
   8   0  10 207.643 28.4763   5
   8   0  10 170.723 28.5711   3
   8   0  10 198.635 28.4991   7
   9   0  10 135.401 18.6121   5
   9   0  10 121.371 18.6470   9
  10   0  10 74.1148 9.91905   9
  10   0  10 67.3283 9.84424   5
  10   0  10 58.5524 10.0653   3
  11   0  10 30.8674 4.93412   5
  11   0  10 32.4933 5.22370   9
  11   0  10 32.4496 5.40566   3
  12   0  10 55.7113 8.35695   9
  13   0  10 6.66273 1.72526   9
  14   0  10 10.6897 1.99861   9
 -15  -1  10 0.86886 0.20935   4
 -15   1  10 0.67658 0.19340   4
 -14  -1  10 0.87460 0.25630   4
  14  -1 -10 0.35877 0.78052   9
  14   1 -10 0.49130 0.79608   5
 -13  -1  10 5.44349 0.81043   4
  13  -1 -10 3.97433 1.53197   9
  13   1 -10 3.57714 1.21124   5
  12  -1 -10 0.67242 1.01947   9
  12  -1 -10 -0.4590 1.07913   5
  12   1 -10 0.30548 0.99356   9
  12   1 -10 0.18270 0.86890   5
  11  -1 -10 0.11638 1.03272   5
  11  -1 -10 1.79976 1.18047   9
  11   1 -10 0.91819 1.06203   5
 -11   1  10 2.32321 1.00917   8
  11   1 -10 2.12840 1.11491   9
  10  -1 -10 10.0261 2.32849   5
  10  -1 -10 9.28188 2.22871   9
  10   1 -10 11.6886 2.38827   5
  10   1 -10 10.3445 2.24792   9
 -10   1  10 7.57905 2.13598   8
   9  -1 -10 97.3611 13.4186   5
   9  -1 -10 84.6778 13.3474   9
  -9   1  10 83.7202 13.2479   8
   9   1 -10 105.791 13.3827   5
   9   1 -10 84.2172 13.2963   9
   8  -1 -10 49.0900 7.38788   5
   8   1 -10 52.1163 7.32472   5
  -8   1  10 45.7632 7.16209   5
   7  -1 -10 37.0848 5.36522   5
  -7   1  10 31.9023 5.14705   5
   7   1 -10 35.7888 5.25468   5
   6  -1 -10 5.95724 1.65319   5
  -6   1  10 6.70185 1.16382   5
   6   1 -10 5.98510 1.46311   5
   5  -1 -10 121.156 17.6395   5
  -4  -1  10 60.5744 18.8590   1
   4  -1 -10 231.069 218.301   2
  -4  -1  10 95.9613 37.4399   1
  -4   1  10 81.0327 31.3649   1
  -3  -1  10 0.65789 0.54736   7
  -2  -1  10 40.0670 5.88111   7
  -1  -1  10 3.24522 0.84718   7
   0  -1 -10 727.971 186.220   2
   0  -1  10 765.414 111.717   1
   1  -1  10 337.832 50.4028   1
   1   1  10 309.912 54.9834   1
   2  -1  10 31.1605 13.6597   1
  -2  -1 -10 -0.4676 155.584   2
  -2   1 -10 524.110 391.997   2
   2   1  10 25.7867 23.6945   1
  -3  -1 -10 -43.545 189.443   2
   3  -1  10 33.9894 13.8785   1
  -3   1 -10 214.474 444.167   2
   3   1  10 6.09719 22.7485   1
  -4  -1 -10 306.340 284.289   2
   4  -1  10 200.259 39.6356   1
  -4   1 -10 -317.41 663.577   2
   4   1  10 204.030 43.6763   1
   5  -1  10 21.1791 3.07403   7
  -5   1 -10 15.6856 2.87396   5
   6  -1  10 87.4502 14.7286   7
   6  -1  10 101.839 14.7770   5
   6   1  10 106.922 14.6898   5
  -6   1 -10 109.768 14.7525   5
   7  -1  10 3.85438 1.12701   5
   7  -1  10 5.92138 1.38730   7
   7  -1  10 7.80546 2.61118   9
   7   1  10 2.71557 1.60144   3
   7   1  10 4.40645 1.27699   5
  -7   1 -10 5.53558 1.36236   5
   8  -1  10 34.4720 5.37327   5
   8  -1  10 43.3711 5.62746   7
   8  -1  10 41.6618 5.47874   9
   8  -1  10 27.1316 5.60240   3
   8   1  10 36.7922 5.25827   5
  -8   1 -10 39.8269 5.22301   5
   8   1  10 26.0548 5.43126   3
   8   1  10 32.9180 5.60361   7
   9  -1  10 49.9764 7.97212   9
   9  -1  10 50.9364 7.90543   5
   9  -1  10 55.2629 8.16731   3
   9   1  10 49.4817 7.77892   5
  -9   1 -10 57.0122 7.74612   5
  10  -1  10 1.63867 1.36627   3
  10  -1  10 2.03604 1.32818   9
  10   1  10 2.89172 1.52029   3
  10   1  10 3.15620 1.33243   9
  10   1  10 1.52299 0.92708   5
  11  -1  10 7.58128 2.58827   3
  11  -1  10 10.9439 2.39863   9
  11   1  10 8.24105 2.04658   9
  11   1  10 6.55607 1.85713   5
  12  -1  10 1.02812 1.03846   9
  12   1  10 1.18248 0.83353   5
  12   1  10 0.49581 1.01122   9
 -13  -1 -10 0.65447 0.40710   4
  13  -1  10 1.01946 0.90312   9
  13   1  10 0.75195 0.88782   9
  14  -1  10 0.94294 1.39433   9
  14   1  10 1.27200 0.80081   9
  14  -2 -10 1.03995 0.74004   9
 -14  -2  10 2.13253 0.40611   4
  14   2 -10 1.67628 0.82840   5
 -13  -2  10 2.55423 0.49151   4
  13  -2 -10 0.74332 0.93835   9
  13   2 -10 2.53883 1.01979   5
 -12  -2  10 17.9014 2.43091   4
  12  -2 -10 16.3504 3.08416   9
 -12   2  10 14.5945 2.96751   8
 -11  -2  10 7.04422 1.12937   4
  11   2 -10 6.23817 1.89601   5
  10  -2 -10 19.9530 4.14443   9
 -10  -2  10 25.7128 3.51646   4
 -10   2  10 23.0897 4.03545   8
  10   2 -10 26.9423 4.01509   5
   9  -2 -10 -0.0074 1.28366   5
   9  -2 -10 0.57414 1.30322   9
  -9   2  10 0.07606 0.51701   5
   9   2 -10 0.34817 0.82817   5
   8  -2 -10 17.3377 4.18954   3
   8  -2 -10 18.1167 3.93542   5
   8  -2 -10 32.3803 3.98496   9
   8   2 -10 25.0289 3.66783   5
  -8   2  10 22.0046 3.44354   5
   7  -2 -10 0.12581 0.90026   9
   7  -2 -10 0.92259 1.09468   5
  -7   2  10 0.71657 0.56810   5
   7   2 -10 0.88687 0.72753   5
   6  -2 -10 70.4204 10.8464   5
  -6   2  10 72.9662 10.6121   5
   6   2 -10 77.0162 10.6750   5
  -5   2  10 88.3423 12.7316   5
  -4  -2  10 358.132 50.7918   7
  -4   2  10 351.004 50.7577   5
  -3  -2  10 3.50723 0.96669   7
  -2  -2  10 53.7837 7.89113   7
  -1  -2  10 57.7990 8.46893   7
   0  -2  10 8.82252 1.87914   7
   1  -2  10 673.296 96.4092   7
  -2  -2 -10 121.626 160.838   2
   2  -2  10 112.840 23.8660   1
   2  -2  10 -139.27 413.804   2
   3  -2  10 12.7367 2.58631   7
   4  -2  10 8.55369 2.11636   7
   4   2  10 11.5326 1.80328   5
  -4   2 -10 10.0199 2.40895   5
   5  -2  10 165.629 24.9320   7
   5   2  10 184.651 24.7304   5
  -5   2 -10 165.687 24.7983   5
   6  -2  10 8.82569 2.64407   3
   6  -2  10 4.91249 1.56300   7
   6  -2  10 2.91533 1.73190   9
  -6   2 -10 7.67621 1.60459   5
   6   2  10 8.46265 1.43918   5
   7  -2  10 20.0973 3.16533   9
   7  -2  10 16.2560 2.82771   7
  -7  -2 -10 10.7609 3.59332   6
   7  -2  10 9.22722 3.19422   3
  -7   2 -10 15.8710 2.54442   5
   7   2  10 14.2610 2.42525   5
   8  -2  10 28.3014 5.15445   7
   8  -2  10 31.4708 5.21037   3
   8  -2  10 29.1572 5.01977   9
  -8   2 -10 32.8659 4.64028   5
   8   2  10 27.1720 4.92688   3
   8   2  10 31.8016 4.64619   5
   9  -2  10 19.2129 3.17337   9
   9  -2  10 12.9020 3.50720   3
   9   2  10 14.4307 2.53789   5
  -9   2 -10 15.1112 2.50023   5
   9   2  10 10.6683 3.20101   3
  10  -2  10 39.4442 6.77948   9
  10  -2  10 46.1881 7.05761   3
  10   2  10 41.9399 6.64459   9
 -10   2 -10 40.1724 6.41098   5
  10   2  10 49.1454 6.55374   5
 -11  -2 -10 2.32464 0.46068   4
  11  -2  10 2.50332 1.35015   3
  11  -2  10 1.05269 1.30716   9
  11   2  10 1.22591 0.92208   5
  11   2  10 0.83324 1.06732   9
  12  -2  10 0.24690 0.97605   9
 -12  -2 -10 0.37557 0.28554   4
  12   2  10 0.79792 1.00266   9
  12   2  10 0.04478 0.75072   5
  13  -2  10 0.69546 0.96136   9
  13   2  10 1.07108 0.75102   5
  13   2  10 1.29938 0.93083   9
  14  -2  10 0.84361 0.67702   9
 -14  -3  10 3.10786 0.51009   4
  14   3 -10 2.64523 0.98226   5
  13  -3 -10 11.5565 2.41475   9
 -13  -3  10 13.3771 1.90135   4
  13   3 -10 13.7305 2.63673   5
  12  -3 -10 0.29081 1.05702   9
 -12  -3  10 1.07696 0.32662   4
  12   3 -10 1.23982 1.00204   5
 -12   3  10 0.33543 0.97499   8
 -11  -3  10 41.3448 5.75600   4
  11  -3 -10 37.7347 6.26479   9
  11   3 -10 40.7090 6.16869   5
 -11   3  10 39.2692 6.22917   8
 -10  -3  10 0.45209 0.34551   4
  10  -3 -10 0.28226 1.18374   9
 -10   3  10 1.60262 1.19939   8
  10   3 -10 1.12497 0.98500   5
 -10   3  10 0.71524 0.62661   5
  -9  -3  10 8.73927 1.50879   4
  -9  -3  10 10.3228 2.78185   6
   9  -3 -10 9.22480 3.02462   3
   9  -3 -10 11.3758 2.53551   9
   9   3 -10 9.18172 1.97894   5
   8  -3 -10 10.5640 2.67865   3
  -8  -3  10 10.3813 1.68312   4
  -8  -3  10 7.79498 2.55837   6
  -8   3  10 11.0633 1.76859   5
   8   3 -10 9.86353 2.06759   5
   7  -3 -10 17.7606 4.00482   3
  -7  -3  10 20.1864 3.28656   4
   7  -3 -10 29.4569 3.94321   9
  -7  -3  10 25.0809 3.84523   6
  -7   3  10 21.4213 3.43172   5
   7   3 -10 22.7280 3.53911   5
  -6  -3  10 17.7900 2.39030   4
   6  -3 -10 14.8996 3.13317   9
   6  -3 -10 15.4841 3.21899   3
  -6  -3  10 14.2918 2.86657   6
  -6   3  10 18.0847 2.54685   5
   6   3 -10 14.5860 2.62907   5
  -5  -3  10 13.8841 2.23767   7
  -5   3  10 12.6286 2.13901   5
  -4  -3  10 17.3922 3.06756   7
  -4   3  10 18.0343 2.76163   5
  -3  -3  10 35.4787 6.07877   7
  -3   3  10 43.3263 6.12015   5
  -2  -3  10 30.4838 4.85191   7
  -1  -3  10 19.5508 3.36315   7
   0  -3  10 111.039 16.1864   7
   1  -3  10 2.83496 1.17681   7
   2  -3  10 174.813 25.3057   7
   3  -3  10 0.20948 1.12799   7
  -3   3 -10 -0.1640 0.88293   5
   3   3  10 0.71892 0.52026   5
   4  -3  10 23.8041 3.53580   7
  -4   3 -10 18.0268 3.19515   5
   4   3  10 18.7481 2.92796   5
  -5  -3 -10 1.86700 1.28900   6
   5  -3  10 2.53304 1.40169   7
   5  -3  10 3.62052 1.66360   3
   5   3  10 3.38639 1.12369   5
  -5   3 -10 3.80479 1.06455   5
   6  -3  10 35.8278 5.70604   3
   6  -3  10 23.3948 5.33631   7
   6  -3  10 23.5405 5.43823   9
  -6  -3 -10 24.0837 5.05298   6
   6   3  10 38.6414 4.79268   5
  -6   3 -10 39.2621 4.94152   5
   7  -3  10 117.708 15.3063   7
  -7  -3 -10 124.203 15.0810   6
   7  -3  10 113.789 15.2869   9
   7  -3  10 98.0496 15.5038   3
   7   3  10 62.3856 14.9170   3
   7   3  10 114.172 14.8829   5
  -7   3 -10 93.9120 14.9508   5
  -8  -3 -10 134.850 17.5438   6
   8  -3  10 118.038 17.6658   9
   8  -3  10 115.323 17.8725   3
   8  -3  10 120.945 17.8026   7
   8   3  10 117.230 17.4398   5
  -8   3 -10 113.017 17.3943   5
   9  -3  10 39.9069 5.94507   9
   9  -3  10 36.1716 6.27183   3
  -9  -3 -10 35.2514 5.63894   6
  -9   3 -10 29.8962 5.38783   5
   9   3  10 37.7768 5.49066   5
  10  -3  10 0.11778 1.18996   9
  10  -3  10 -0.1560 1.55924   3
  10   3  10 -0.2316 0.85553   5
 -10   3 -10 0.10012 0.66488   5
  11  -3  10 2.49150 1.40083   9
  11   3  10 3.43169 1.07631   5
  11   3  10 1.74280 1.17438   9
  12  -3  10 0.03716 1.11487   9
  12   3  10 0.37181 0.78838   5
  12   3  10 0.38441 1.01551   9
  13  -3  10 2.83960 1.01714   9
  13   3  10 2.54309 0.96835   9
 -13  -4  10 0.15631 0.20016   4
  13  -4 -10 0.04001 0.75811   9
  13   4 -10 0.19552 0.82406   5
 -12  -4  10 7.67149 1.13453   4
  12  -4 -10 6.07562 1.92926   9
  12   4 -10 7.70697 1.87148   5
  11  -4 -10 0.18481 1.19740   9
 -11  -4  10 0.35840 0.28774   4
  11   4 -10 -0.1048 0.87402   5
 -11   4  10 0.04301 1.05597   8
  10  -4 -10 47.0744 8.25830   9
 -10  -4  10 58.6699 7.80929   4
 -10   4  10 49.6290 8.22408   8
  10   4 -10 61.7155 8.20150   5
 -10   4  10 53.5297 7.89372   5
  -9  -4  10 0.64601 0.37298   4
   9  -4 -10 0.62278 1.24469   9
  -9  -4  10 0.66088 1.53215   6
   9   4 -10 0.74847 0.85765   5
  -9   4  10 0.52787 0.58686   5
  -8  -4  10 66.9678 11.1340   6
   8  -4 -10 65.3436 11.1696   9
  -8  -4  10 81.6176 10.6942   4
   8   4 -10 77.6321 10.9328   5
  -8   4  10 79.4332 10.8231   5
   7  -4 -10 4.20825 1.53515   9
  -7  -4  10 4.23539 1.58317   6
   7  -4 -10 3.35493 1.75123   3
  -7  -4  10 3.49751 0.80322   4
   7   4 -10 4.33974 1.43393   5
  -7   4  10 3.14137 1.10592   5
  -6  -4  10 17.4997 2.66963   4
  -6  -4  10 17.4542 3.21255   6
   6  -4 -10 17.4798 3.38217   9
   6  -4 -10 18.3486 4.01477   3
  -6   4  10 18.8355 2.90532   5
   5  -4 -10 14.0430 2.85902   9
  -5  -4  10 14.0681 2.62752   6
  -5  -4  10 13.7023 2.63540   7
   5  -4 -10 13.3381 3.30292   3
  -5  -4  10 14.2407 2.10885   4
  -5   4  10 14.3441 2.41433   5
   4  -4 -10 1.65059 1.14161   9
  -4  -4  10 2.60090 1.18052   7
  -4  -4  10 1.84195 1.19450   6
  -4   4  10 3.18370 1.05080   5
   3  -4 -10 3.19352 1.35963   9
  -3  -4  10 3.13766 1.32287   7
  -3  -4  10 4.59504 1.67708   6
  -3  -4  10 2.27748 0.53028   4
  -3   4  10 2.98894 1.05734   5
  -2  -4  10 24.9705 4.41413   7
  -2   4  10 27.3216 4.03799   5
  -1  -4  10 10.7171 2.84780   7
  -1   4  10 14.4708 2.25424   5
   0  -4  10 6.17476 1.74998   7
   0   4  10 6.00425 1.85003   5
   1  -4  10 1.01872 1.30410   7
   2  -4  10 12.4956 3.22044   7
  -2  -4 -10 14.1535 3.09260   6
   2  -4  10 15.7789 2.41763   4
   2   4  10 19.4199 2.54268   5
  -2   4 -10 15.7606 3.04727   5
   3  -4  10 7.07214 2.99910   3
   3  -4  10 10.3546 1.58979   4
   3   4  10 8.38778 1.60009   5
  -3   4 -10 10.6192 2.04533   5
   4  -4  10 6.31505 1.07601   4
   4  -4  10 5.21546 1.87624   7
  -4  -4 -10 5.70335 2.14321   6
   4  -4  10 3.21176 1.72871   9
   4  -4  10 7.37004 3.45906   3
  -4   4 -10 5.17754 1.30798   5
   4   4  10 5.30362 1.21111   5
   5  -4  10 37.0699 7.63529   9
   5  -4  10 53.3552 8.49952   3
  -5  -4 -10 45.7387 7.58740   6
   5  -4  10 44.0363 7.90971   7
  -5   4 -10 55.9619 7.44899   5
   5   4  10 57.9385 7.29919   5
   6  -4  10 122.487 19.3985   7
   6  -4  10 88.6775 19.1432   9
  -6   4 -10 149.435 18.9926   5
   6   4  10 159.931 18.9095   5
   7  -4  10 9.17213 3.53064   9
   7  -4  10 13.4809 4.21429   3
   7  -4  10 15.9013 3.47684   7
  -7  -4 -10 21.2222 3.10802   6
  -7   4 -10 17.0109 2.70019   5
   7   4  10 16.0039 2.96760   5
   7   4  10 7.85111 2.85381   3
   8  -4  10 44.2223 7.00166   3
   8  -4  10 32.1175 6.50508   7
  -8  -4 -10 28.0577 5.83804   6
   8  -4  10 31.4295 6.16940   9
   8   4  10 31.8268 5.61279   5
  -8   4 -10 48.7166 5.66909   5
   9  -4  10 0.25577 1.64205   9
   9  -4  10 4.17637 2.00856   3
  -9  -4 -10 -0.0809 1.20214   6
  -9   4 -10 3.28029 0.97135   5
   9   4  10 1.22165 1.01327   5
  10  -4  10 4.88205 2.75949   3
  10  -4  10 3.63202 1.67649   9
 -10   4 -10 3.91927 1.19971   5
  10   4  10 3.01364 1.16300   5
  11  -4  10 0.01125 1.84670   9
  11   4  10 0.26353 0.87234   5
  11   4  10 0.14894 0.79754   9
 -11   4 -10 0.25639 0.70404   5
  12  -4  10 10.6479 2.06335   9
  12   4  10 11.6827 1.84821   5
  12   4  10 3.23120 1.91227   9
 -12  -5  10 1.75468 0.34396   4
  12  -5 -10 1.49035 1.00474   9
  12   5 -10 2.43694 1.04864   5
 -11  -5  10 8.72469 1.56583   4
  11  -5 -10 12.9631 2.36333   9
 -11   5  10 16.2156 2.59476   8
  11   5 -10 6.48733 2.16840   5
 -10  -5  10 4.91535 0.84741   4
  10  -5 -10 4.32164 1.71721   9
  10   5 -10 2.09246 1.20880   5
 -10   5  10 7.16255 2.12969   8
 -10   5  10 4.57220 1.11698   5
  -9  -5  10 4.72808 0.94158   4
  -9  -5  10 4.20200 1.92096   6
   9  -5 -10 4.90616 1.75987   9
   9   5 -10 5.10684 1.85727   5
  -9   5  10 4.68827 1.23826   5
  -8  -5  10 9.95232 2.17562   4
  -8  -5  10 13.4155 3.29763   6
  -8   5  10 12.9550 2.23721   5
   8   5 -10 13.4725 2.58022   5
   7  -5 -10 30.2185 5.05500   9
  -7  -5  10 30.3834 4.30405   4
  -7  -5  10 35.0024 4.97133   6
  -7   5  10 32.7468 4.53716   5
   7   5 -10 18.2969 4.62794   5
   6  -5 -10 4.09740 1.71000   9
  -6  -5  10 3.32559 1.66483   6
  -6  -5  10 1.99504 0.63865   4
  -6   5  10 3.18435 1.13277   5
  -5  -5  10 42.1255 5.85354   6
  -5  -5  10 36.4824 5.37155   4
   5  -5 -10 39.5912 6.04997   9
  -5   5  10 30.5275 5.52619   5
  -4  -5  10 2.83242 0.61524   4
  -4  -5  10 2.84408 1.60126   7
   4  -5 -10 2.74819 1.63459   9
  -4  -5  10 3.01315 1.53817   6
   3  -5 -10 67.9103 10.4128   9
  -3  -5  10 68.9853 10.4880   7
  -3  -5  10 80.4366 10.2961   6
  -3  -5  10 68.3142 9.92499   4
   3  -5 -10 70.4008 10.8679   6
  -3   5  10 58.1676 10.0613   5
   2  -5 -10 45.7875 7.16163   9
  -2  -5  10 49.1345 7.37180   7
  -2  -5  10 44.7352 7.07879   6
   2  -5 -10 46.6179 7.18324   6
  -2  -5  10 47.5945 6.66939   4
  -2   5  10 44.7062 6.81055   5
   1  -5 -10 24.5460 4.48793   6
  -1  -5  10 21.5296 4.74351   7
   1  -5 -10 20.6613 4.68797   9
  -1  -5  10 22.2495 4.46492   6
  -1  -5  10 30.2295 3.92877   4
  -1   5  10 36.3705 4.16711   5
   0  -5  10 164.617 22.1194   7
   0  -5  10 132.800 21.4658   4
   0  -5  10 142.953 21.7502   6
   0  -5 -10 152.995 21.7964   6
   0  -5 -10 169.461 21.9010   9
   0   5  10 140.544 21.5986   5
   1  -5  10 3.63695 1.62734   6
   1  -5  10 1.40355 1.91797   3
   1  -5  10 1.92455 0.51125   4
  -1  -5 -10 0.98512 1.28608   6
   1  -5  10 2.91567 1.73281   7
   1   5  10 1.84084 0.84590   5
   2  -5  10 195.658 26.1405   9
   2  -5  10 170.699 25.5450   4
   2  -5  10 173.645 26.3502   3
   2  -5  10 154.407 25.9389   6
  -2  -5 -10 183.846 25.8834   6
   2  -5  10 193.011 26.2978   7
  -2   5 -10 195.038 26.1566   5
   2   5  10 165.886 25.6127   5
   3  -5  10 9.63741 2.72782   9
   3  -5  10 11.2425 3.90085   3
  -3  -5 -10 13.5228 2.69501   6
   3  -5  10 10.9763 2.79828   7
   3   5  10 9.67010 1.95894   5
  -3   5 -10 6.66787 2.19151   5
   4  -5  10 29.4680 5.18853   9
  -4  -5 -10 29.4831 5.04918   6
   4  -5  10 25.1950 5.89604   3
   4  -5  10 34.4197 5.69242   7
  -4   5 -10 33.4400 4.85390   5
   4   5  10 31.3422 4.61714   5
   5  -5  10 7.60681 2.52534   9
  -5  -5 -10 9.32476 2.52590   6
   5  -5  10 8.20030 4.07498   3
   5   5  10 4.82125 1.71385   5
   6  -5  10 4.48386 2.26093   3
   6  -5  10 1.14675 1.84659   9
   6  -5  10 0.62097 2.06544   7
  -6  -5 -10 2.31427 1.46784   6
  -6   5 -10 2.32082 1.19777   5
   6   5  10 1.45598 1.09596   5
  -7  -5 -10 36.4763 5.87373   6
   7  -5  10 41.5056 6.21330   9
   7  -5  10 19.6235 6.20027   7
   7  -5  10 36.3857 7.06526   3
   8  -5  10 14.0245 3.48994   9
  -8  -5 -10 11.0761 2.48790   6
   8  -5  10 16.8382 4.25200   3
   8   5  10 10.3809 2.34833   5
  -8   5 -10 9.73878 2.24096   5
  -9  -5 -10 18.6414 2.92652   6
   9  -5  10 17.7420 3.39572   9
   9  -5  10 19.9307 4.20882   3
  -9   5 -10 11.8416 2.59270   5
   9   5  10 12.1083 2.85606   5
  10  -5  10 -0.0749 1.25182   9
 -10   5 -10 -0.2036 0.57917   5
  10   5  10 0.50468 0.79648   5
  11  -5  10 1.61153 1.07326   9
  11   5  10 0.08623 0.72501   9
  11   5  10 0.49752 0.76214   5
  11  -6 -10 1.72816 0.87131   9
 -10  -6  10 -0.0759 0.27221   4
  10  -6 -10 0.51453 1.08870   9
 -10   6  10 0.23742 0.46243   5
 -10   6  10 0.43046 0.98989   8
  -9  -6  10 2.43980 0.56149   4
   9  -6 -10 2.92189 1.49907   9
  -9  -6  10 3.28332 1.54183   6
  -9   6  10 2.86025 1.02136   5
   9   6 -10 4.36332 1.31501   5
   8  -6 -10 1.22301 1.48410   9
  -8  -6  10 0.08420 0.39110   4
  -8  -6  10 0.96233 1.53763   6
  -8   6  10 0.31110 0.66552   5
  -7  -6  10 1.39368 0.58865   4
  -7  -6  10 2.44477 1.57517   6
   7  -6 -10 2.35537 1.67796   9
  -7   6  10 3.30206 1.08190   5
  -6  -6  10 11.7125 2.29935   4
  -6  -6  10 15.8197 3.21781   6
   6  -6 -10 15.9349 3.39659   9
  -6   6  10 14.1363 2.46284   5
   5  -6 -10 5.71998 1.99182   9
  -5  -6  10 4.68397 1.74406   6
  -5  -6  10 4.34717 0.91056   4
  -5   6  10 5.62455 1.41054   5
  -4  -6  10 10.8422 1.55273   4
   4  -6 -10 6.09657 2.28600   9
  -4  -6  10 9.28038 2.81368   6
  -4   6  10 10.3901 1.91261   5
   3  -6 -10 13.0316 2.94066   9
  -3  -6  10 11.0778 1.74570   4
  -3  -6  10 13.4420 2.92339   6
  -3  -6  10 11.2153 2.84393   7
   3  -6 -10 6.38066 2.96478   6
  -3   6  10 9.82347 1.99429   5
   2  -6 -10 3.34673 1.78753   9
  -2  -6  10 3.28998 1.74292   6
  -2  -6  10 2.75593 2.04632   7
   2  -6 -10 3.69036 1.64033   6
  -2  -6  10 1.51775 0.59299   4
  -2   6  10 1.85387 0.95717   5
   1  -6 -10 31.2258 5.22332   9
   1  -6 -10 26.5022 4.97197   6
  -1  -6  10 31.1488 4.96861   6
  -1  -6  10 27.4320 4.24659   4
   0  -6  10 5.62975 0.95787   4
   0  -6 -10 2.62804 1.54752   6
   0  -6  10 4.07275 1.91565   6
   0   6  10 7.17033 1.97418   5
   1  -6  10 36.6421 6.50470   7
   1  -6  10 30.4609 5.84804   6
  -1  -6 -10 38.1861 5.74047   6
   1  -6  10 41.0844 5.14669   4
   1   6  10 30.3756 5.61028   5
   2  -6  10 -0.3373 1.95841   3
   2  -6  10 0.29538 0.48373   4
   2  -6  10 -0.2538 2.42029   6
   2  -6  10 1.42818 2.11045   7
   2  -6  10 0.19677 1.83637   9
  -2  -6 -10 0.90983 1.37823   6
   2   6  10 0.18931 0.85123   5
  -2   6 -10 2.00334 1.15127   5
  -3  -6 -10 5.80227 2.29986   6
   3  -6  10 6.88949 2.87408   3
   3  -6  10 8.59663 2.52305   9
   3  -6  10 7.18994 2.63748   7
  -3   6 -10 6.15472 1.94079   5
   3   6  10 3.24996 1.18700   5
  -4  -6 -10 15.1024 3.20611   6
   4  -6  10 12.6305 3.54400   7
   4  -6  10 10.7799 3.14316   9
   4  -6  10 22.4469 5.31098   3
  -4   6 -10 12.1881 2.79346   5
   4   6  10 16.3369 2.61834   5
   5  -6  10 10.2141 2.96513   9
   5   6  10 3.53131 1.65938   5
  -5   6 -10 13.7915 2.06322   5
  -6  -6 -10 0.85931 1.44859   6
   6  -6  10 1.38254 2.24283   3
   6  -6  10 1.77664 1.47745   9
  -6   6 -10 0.65283 1.05137   5
   7  -6  10 3.64464 1.57307   9
  -7  -6 -10 2.52194 1.37570   6
   7  -6  10 5.41676 2.49226   3
  -7   6 -10 5.51028 1.39488   5
   7   6  10 0.02120 1.03560   5
   8  -6  10 3.04340 1.45086   9
  -8   6 -10 5.82719 1.26580   5
   8   6  10 2.20477 1.10510   5
   9  -6  10 1.96970 1.26027   9
   9  -6  10 3.09993 1.72266   3
  -9  -6 -10 1.13181 1.09415   6
  -9   6 -10 5.46179 1.72878   5
   9   6  10 -0.1737 0.86679   5
  10  -6  10 1.42819 1.09990   9
 -10   6 -10 1.16741 0.52097   5
  10   6  10 0.37280 1.06141   5
   9  -7 -10 1.72224 1.73053   9
  -9   7  10 2.69650 0.84946   5
  -8  -7  10 0.36362 0.43721   4
  -8  -7  10 5.28336 1.98295   6
   8  -7 -10 3.77626 1.38070   9
  -8   7  10 3.37861 1.16465   8
  -7  -7  10 3.81967 0.83132   4
   7  -7 -10 3.72370 1.58964   9
  -7  -7  10 3.83229 1.68755   6
  -7   7  10 4.78907 1.13632   5
  -7   7  10 6.32175 2.05807   8
  -6  -7  10 0.58270 1.51404   6
   6  -7 -10 1.02547 1.46735   9
  -6  -7  10 0.63433 0.40952   4
  -6   7  10 0.94955 0.67410   5
  -5  -7  10 1.51255 0.49530   4
   5  -7 -10 0.71571 1.45577   9
  -5  -7  10 0.84733 1.52863   6
  -5   7  10 1.55449 0.74590   5
  -4  -7  10 3.66829 1.69777   6
  -4  -7  10 4.45567 0.91038   4
   4  -7 -10 4.10975 1.73550   9
  -4   7  10 2.85901 1.10898   5
  -3  -7  10 3.04619 1.73289   6
  -3  -7  10 2.87763 0.68060   4
  -3   7  10 2.47244 1.25645   5
  -2  -7  10 2.64576 0.63589   4
  -2  -7  10 2.36256 1.64135   6
   2  -7 -10 2.60580 1.53404   6
  -2   7  10 3.16035 1.12441   5
   1  -7 -10 -0.5344 1.19915   6
  -1  -7  10 1.17015 1.65861   6
  -1  -7  10 0.49567 0.47522   4
  -1   7  10 0.09917 0.73994   5
   0  -7  10 2.29582 1.98438   6
   0  -7  10 1.59820 2.54321   7
   0  -7 -10 2.13125 1.53512   6
   0  -7  10 1.36812 0.55983   4
   0   7  10 1.65564 0.83205   5
  -1  -7 -10 0.24841 1.44627   6
   1  -7  10 0.31506 0.48312   4
  -2  -7 -10 6.15911 2.38503   6
   2   7  10 2.38909 1.07998   5
  -2   7 -10 6.20958 1.73883   5
  -3  -7 -10 0.63640 1.46285   6
  -3   7 -10 -0.0049 1.02856   5
   3   7  10 -0.5779 0.85981   5
  -4  -7 -10 8.70026 2.24251   6
  -4   7 -10 2.27583 1.00772   5
   4   7  10 0.71736 1.03545   5
   5  -7  10 0.27258 1.99907   9
  -5  -7 -10 1.47237 1.23606   6
   5   7  10 -0.6166 0.85342   5
  -5   7 -10 0.96439 0.88013   5
  -6  -7 -10 0.43139 1.44008   6
   6   7  10 -0.7582 0.81705   5
  -6   7 -10 1.31116 0.78477   5
  -7  -7 -10 0.58008 1.00269   6
  -7   7 -10 0.61758 0.65548   5
   7   7  10 0.96872 0.83585   5
  -8   7 -10 2.72058 0.82149   5
  -6   8  10 6.64395 1.22222   5
  -5  -8  10 1.23676 1.43121   6
  -5   8  10 1.46306 0.60095   5
  -4  -8  10 2.83108 1.48505   6
  -4   8  10 3.04988 0.92415   5
  -3  -8  10 0.38813 1.45892   6
  -3   8  10 0.15216 0.61687   5
  -2   8  10 4.02401 1.13230   5
  -1   8  10 0.28362 0.65330   5
   0  -8 -10 0.60025 1.26451   6
   0   8  10 1.05870 0.66755   5
  -1  -8 -10 6.75630 2.25713   6
   1   8  10 3.49750 1.32037   5
  -2  -8 -10 -0.2219 1.16447   6
   2   8  10 1.17663 0.72406   5
  -2   8 -10 -0.1874 0.81057   5
  -3  -8 -10 5.80189 2.12691   6
   3   8  10 5.07574 1.51128   5
  -3   8 -10 3.70440 1.23660   5
  -4  -8 -10 1.52736 1.06121   6
  -4   8 -10 1.42969 0.86430   5
  -5  -8 -10 1.42149 0.99471   6
  -5   8 -10 0.60250 0.51070   5
  -6  -8 -10 1.26763 0.88866   6
 -15   0  11 -0.0902 0.15356   4
 -14   0  11 1.51646 0.34575   4
  13   0 -11 -0.2954 0.84495   5
  13   0 -11 -0.1135 0.96699   9
  12   0 -11 0.40867 1.07484   9
  12   0 -11 0.06529 0.94565   5
  11   0 -11 -0.1540 0.89057   9
  11   0 -11 0.17559 0.95352   5
  10   0 -11 7.03435 2.51989   5
  10   0 -11 12.6855 2.40753   9
   9   0 -11 0.28958 0.92068   5
  -9   0  11 -0.0161 0.89353   8
   9   0 -11 0.29871 1.01173   9
   8   0 -11 2.63968 1.19649   9
   8   0 -11 2.16566 1.00906   5
   7   0 -11 0.04311 0.70978   5
   6   0 -11 -0.3334 0.67998   5
   5   0 -11 0.33071 0.71770   5
  -4   0  11 -1.4554 15.4846   1
   4   0 -11 95.2687 267.599   2
   3   0 -11 -160.06 259.381   2
  -3   0  11 -5.2508 12.0857   1
  -2   0  11 15.7475 13.9814   1
   2   0 -11 -412.61 365.716   2
  -1   0  11 2.74242 11.6818   1
   0   0  11 2.92760 9.78399   1
   0   0 -11 -172.06 238.529   2
   1   0  11 2.28805 10.8875   1
  -1   0 -11 -0.7743 305.505   2
  -2   0 -11 -90.466 224.474   2
   2   0  11 -11.515 11.3862   1
  -3   0 -11 -69.087 412.832   2
   3   0  11 -19.597 16.7994   1
  -4   0 -11 -221.64 361.637   2
   4   0  11 22.8561 23.9079   1
   5   0  11 0.11836 0.75294   5
   6   0  11 11.2166 2.11190   5
   7   0  11 1.63380 0.97783   5
   7   0  11 2.99760 1.21588   3
   7   0  11 2.48699 0.97613   7
  -7   0 -11 0.88584 0.80071   5
   8   0  11 3.32677 1.24305   7
   8   0  11 1.67786 0.88672   5
   8   0  11 1.80900 1.18817   3
   9   0  11 1.35385 1.24737   3
   9   0  11 1.78749 0.92859   5
  10   0  11 1.80398 1.33830   3
  10   0  11 0.69168 0.95620   5
  11   0  11 -0.1613 1.08678   9
  11   0  11 0.10801 0.84384   5
  11   0  11 0.06351 1.13471   3
  13   0  11 0.04485 0.84153   9
  14   0  11 0.41114 1.07270   9
 -15  -1  11 -0.1140 0.14191   4
 -15   1  11 0.10183 0.14294   4
 -14  -1  11 5.78656 0.82779   4
 -14   1  11 5.85172 0.82543   4
  14   1 -11 3.35734 1.17797   5
  13  -1 -11 24.1807 4.32573   9
 -13  -1  11 31.5422 3.95060   4
  13   1 -11 25.2883 4.34201   5
  12  -1 -11 0.95367 1.12349   5
  12  -1 -11 1.10763 1.05105   9
 -12  -1  11 1.24276 0.32890   4
  12   1 -11 0.69150 0.96542   5
 -12   1  11 -0.0926 0.85890   8
  12   1 -11 -0.5462 1.10069   9
  11  -1 -11 59.7473 9.11047   5
  11  -1 -11 63.8154 9.14869   9
  11   1 -11 68.4119 9.13709   5
  11   1 -11 54.8204 9.06852   9
 -11   1  11 56.6332 8.97315   8
  10  -1 -11 0.65259 1.08342   5
  10  -1 -11 0.05487 0.96360   9
  10   1 -11 0.60977 0.98589   9
 -10   1  11 0.59467 0.87367   8
  10   1 -11 1.08091 0.96209   5
   9  -1 -11 77.0158 12.1636   5
   9  -1 -11 87.7545 12.1162   9
   9   1 -11 85.4095 12.1139   5
  -9   1  11 83.2257 12.0362   8
   9   1 -11 77.9074 12.0504   9
   8  -1 -11 26.0543 4.03639   9
   8  -1 -11 20.2301 3.70669   5
   8   1 -11 20.4189 3.61055   5
   7  -1 -11 37.7546 5.68185   5
  -7   1  11 31.7386 5.49502   5
   7   1 -11 42.0455 5.61857   5
   6  -1 -11 72.9721 10.6235   5
   6   1 -11 73.7160 10.5363   5
  -6   1  11 70.5709 10.4210   5
   5  -1 -11 19.1826 3.19832   5
  -4  -1  11 6.57317 11.9853   1
   4  -1 -11 -199.86 216.047   2
  -4  -1  11 -8.4331 36.3418   1
  -4   1  11 -9.1794 21.8144   1
  -3  -1  11 125.666 24.7988   1
  -3  -1  11 215.679 298.761   2
   3  -1 -11 235.442 198.001   2
  -3   1  11 120.316 28.6718   1
  -2  -1  11 359.238 51.4330   7
   1  -1 -11 148.847 118.654   2
  -1   1  11 -17.575 15.6928   1
   0  -1  11 36.9397 11.1372   1
   0  -1 -11 -107.78 187.976   2
   0   1  11 59.1651 21.2818   1
  -1  -1 -11 232.054 142.291   2
   1  -1  11 361.856 56.1898   1
   1   1  11 387.959 61.0520   1
  -2  -1 -11 151.732 157.960   2
   2  -1  11 9.04956 11.5455   1
   2   1  11 -9.4925 19.1600   1
  -2   1 -11 -62.689 415.369   2
   3  -1  11 -2.4228 14.3831   1
  -3  -1 -11 60.8571 152.402   2
   3   1  11 35.9463 24.7304   1
  -3   1 -11 -724.62 522.063   2
   4  -1  11 79.4516 12.2058   7
   4   1  11 86.7192 12.1040   5
  -4   1 -11 84.7985 12.1953   5
   5  -1  11 452.449 68.4296   7
  -5   1 -11 477.726 68.3923   5
   5   1  11 501.479 68.3460   5
   6  -1  11 60.4360 12.1646   7
   6  -1  11 86.3813 12.2402   5
  -6   1 -11 88.4085 12.2309   5
   6   1  11 98.6335 12.1653   5
   7  -1  11 31.8293 4.29844   9
   7  -1  11 25.5049 4.07575   7
   7  -1  11 24.5343 3.97257   5
   7   1  11 26.2923 3.85945   5
   7   1  11 13.5811 3.90903   3
  -7   1 -11 31.3495 3.95742   5
   8  -1  11 16.7712 2.81666   3
   8  -1  11 8.11203 2.34364   7
   8  -1  11 9.57273 2.62002   9
   8  -1  11 12.4890 2.51231   5
   8   1  11 6.56979 2.18719   7
   8   1  11 14.1438 2.32943   5
   8   1  11 16.0056 2.77062   3
  -8   1 -11 13.3891 2.26565   5
   9  -1  11 18.4715 3.89780   3
   9  -1  11 18.6238 3.58070   5
   9  -1  11 30.1418 3.79193   9
   9   1  11 16.9647 3.67127   3
   9   1  11 20.8623 3.36567   5
  -9   1 -11 21.5553 3.33957   5
  10  -1  11 3.07996 1.44769   9
  10  -1  11 3.64036 2.05761   3
  10   1  11 5.04997 1.95195   9
  10   1  11 4.58511 1.50707   5
  10   1  11 4.56607 2.26804   3
  11  -1  11 19.9870 3.13663   9
  11  -1  11 13.4036 3.34367   3
  11   1  11 12.4526 3.25108   3
  11   1  11 15.2825 2.76554   5
  11   1  11 17.4044 2.88287   9
  12  -1  11 1.51972 1.03861   9
  12   1  11 0.59233 1.01407   9
  12   1  11 0.50784 0.77532   5
  13  -1  11 0.55819 0.86447   9
 -13  -1 -11 0.59820 0.27337   4
  13   1  11 0.45492 0.87738   9
  14  -1  11 4.47625 1.29783   9
  14   1  11 4.19998 1.25899   9
  14  -2 -11 0.03435 0.79645   9
 -14  -2  11 0.00267 0.21739   4
  14   2 -11 0.38934 0.73509   5
  13  -2 -11 0.02016 0.81705   9
 -13  -2  11 0.10232 0.24521   4
  13   2 -11 0.18845 0.87858   5
  12  -2 -11 0.31383 0.99002   9
 -12  -2  11 0.18063 0.27552   4
 -12   2  11 0.06812 0.83530   8
  12   2 -11 0.45703 0.97671   5
 -11  -2  11 2.85807 0.62133   4
  11  -2 -11 2.65113 1.37133   9
  11   2 -11 3.56726 1.17438   5
 -10  -2  11 9.22490 1.62758   4
  10  -2 -11 12.0461 2.51196   9
  10   2 -11 10.7230 2.28451   5
 -10   2  11 11.3140 2.31643   8
   9  -2 -11 23.9217 3.53521   9
   9  -2 -11 15.1553 3.61149   5
  -9  -2  11 18.1192 2.79054   4
  -9   2  11 17.7778 2.90508   5
   9   2 -11 20.0610 3.28118   5
  -8  -2  11 47.7889 7.27522   6
   8  -2 -11 40.8906 7.06427   9
   8   2 -11 48.2195 6.91390   5
  -8   2  11 48.2171 6.75388   5
   7  -2 -11 2.64826 1.41182   9
   7  -2 -11 7.72557 2.09763   5
   7   2 -11 7.58138 1.59095   5
  -7   2  11 8.70081 1.26262   5
   6  -2 -11 11.0739 3.23278   5
  -6   2  11 13.2828 2.05461   5
   6   2 -11 12.9913 2.25319   5
  -5   2  11 142.517 20.4580   5
  -4  -2  11 25.7862 3.87722   7
  -4   2  11 25.0121 3.75246   5
  -3  -2  11 1.56486 8.68676   1
   3  -2 -11 -327.97 296.642   2
  -3   2  11 -66.687 42.8712   1
  -2  -2  11 50.8659 7.52724   7
  -1  -2  11 11.9870 2.27868   7
   0  -2  11 7.32571 1.53606   7
   1  -2  11 645.143 92.3982   7
   2  -2  11 165.896 23.9936   7
   3  -2  11 194.700 28.1051   7
   4  -2  11 21.3473 3.54396   7
  -4   2 -11 16.9264 3.34756   5
   4   2  11 21.7003 3.10426   5
   5  -2  11 4.38649 1.33063   7
  -5   2 -11 1.93569 0.86388   5
   5   2  11 1.39992 0.67932   5
   6  -2  11 15.3332 3.85368   3
   6  -2  11 21.3548 3.42682   7
   6  -2  11 23.0744 3.64895   9
  -6   2 -11 16.4559 3.30630   5
   6   2  11 19.9026 2.98230   5
   7  -2  11 6.99165 2.52683   3
  -7  -2 -11 2.67240 1.60520   6
   7  -2  11 3.11314 1.61566   9
   7  -2  11 4.47718 1.55098   7
   7   2  11 4.47016 1.94236   3
   7   2  11 6.06268 1.42876   5
  -7   2 -11 6.03635 1.43781   5
   8  -2  11 14.6736 2.92418   9
   8  -2  11 15.7386 3.06715   7
   8   2  11 12.7854 2.24430   5
  -8   2 -11 13.5792 2.30318   5
   8   2  11 9.14890 2.54706   3
   9  -2  11 17.5180 3.55843   9
   9  -2  11 19.5534 3.78652   3
   9   2  11 16.9371 3.03800   5
   9   2  11 18.2048 3.45045   3
  10  -2  11 12.6482 3.02981   3
  10  -2  11 12.9513 2.78806   9
  10   2  11 10.1421 2.51733   9
 -10   2 -11 12.2395 2.09959   5
  10   2  11 10.0749 2.22760   5
 -11  -2 -11 0.10508 0.33600   4
  11  -2  11 0.24368 1.22325   9
  11  -2  11 0.74068 1.22650   3
  11   2  11 0.14667 0.82999   5
  11   2  11 0.09905 0.99537   9
  12  -2  11 0.43114 0.98548   9
  12  -2  11 1.05213 1.19706   3
  12   2  11 0.14966 0.77516   5
  12   2  11 0.49798 0.99171   9
  13  -2  11 0.61943 0.97569   9
  13   2  11 0.81521 0.94207   9
  14  -2  11 3.74369 1.06421   9
  14   2  11 2.81709 1.18848   9
 -14  -3  11 4.69694 0.65242   4
  14   3 -11 4.16020 1.51423   5
 -14   3  11 3.50906 0.64621   4
 -13  -3  11 3.50677 0.64041   4
  13  -3 -11 3.57668 1.39890   9
  12  -3 -11 0.12171 0.93854   9
 -12  -3  11 0.18021 0.28148   4
  12   3 -11 0.44432 0.88158   5
 -12   3  11 -0.2341 0.90784   8
  11  -3 -11 6.47357 2.18054   9
 -11  -3  11 5.81428 1.05635   4
 -11   3  11 8.02511 2.21098   8
  11   3 -11 4.94378 1.86612   5
 -10  -3  11 9.42179 1.72628   4
  10  -3 -11 15.0302 2.89957   9
 -10   3  11 15.2661 2.67657   8
  10   3 -11 11.0621 2.42016   5
 -10   3  11 9.63181 1.91886   5
   9  -3 -11 10.7184 2.63639   9
  -9  -3  11 12.1732 1.74496   4
  -9  -3  11 9.60073 2.97780   6
  -9   3  11 11.7045 1.99159   5
   9   3 -11 11.5716 2.31575   5
  -8  -3  11 11.8361 1.87989   4
   8  -3 -11 15.6415 3.43009   9
   8  -3 -11 11.2964 2.94865   3
  -8  -3  11 9.79372 2.79788   6
   8   3 -11 11.4305 2.32196   5
  -8   3  11 12.5708 1.98672   5
  -7  -3  11 10.9437 2.39002   6
   7  -3 -11 10.0861 2.64723   3
  -7  -3  11 8.78375 1.50962   4
   7  -3 -11 7.96525 2.32848   9
   7   3 -11 10.2149 1.98073   5
  -7   3  11 10.0804 1.74644   5
   6  -3 -11 7.85374 2.36056   9
   6  -3 -11 12.4981 2.77440   3
  -6  -3  11 12.1440 1.71374   4
  -6   3  11 13.7841 1.90217   5
   6   3 -11 8.87288 2.05951   5
  -5  -3  11 2.89344 0.67038   4
  -5  -3  11 3.41254 0.94417   7
   5  -3 -11 3.01825 1.48879   9
  -5   3  11 3.48454 0.99283   5
  -4   3  11 6.57501 1.36760   5
  -3  -3  11 84.8333 13.0874   7
  -3   3  11 93.4105 12.9203   5
  -2  -3  11 317.444 42.1773   7
  -2   3  11 270.436 41.9995   5
  -1  -3  11 39.1942 6.04526   7
   0  -3  11 119.711 17.4192   7
   1  -3  11 32.5250 5.18085   7
   2  -3  11 57.5794 8.73701   7
   3  -3  11 29.4377 3.93529   7
  -3   3 -11 20.5704 3.95548   5
   3   3  11 19.6085 3.18748   5
   4  -3  11 20.7073 4.03795   7
  -4   3 -11 24.6808 3.85429   5
   5  -3  11 0.94446 1.75501   9
   5  -3  11 0.01652 1.27445   7
   5   3  11 0.88599 0.72691   5
  -5   3 -11 0.27395 1.30702   5
   6  -3  11 17.2172 4.09254   9
  -6  -3 -11 25.2925 3.65048   6
   6  -3  11 26.3655 4.00678   7
   6  -3  11 16.6456 4.19877   3
   6   3  11 19.8724 3.17229   5
  -6   3 -11 19.1382 3.33292   5
   7  -3  11 36.9977 5.85200   3
  -7  -3 -11 22.9810 5.05817   6
   7  -3  11 32.4552 5.44651   7
   7  -3  11 33.4752 5.51088   9
   7   3  11 29.8992 4.75368   5
   7   3  11 27.7371 4.97988   3
  -7   3 -11 37.2005 4.87883   5
  -8  -3 -11 11.9000 3.07134   6
   8  -3  11 25.7731 4.09411   3
   8  -3  11 18.7902 3.77205   7
   8  -3  11 20.8330 3.70008   9
   8   3  11 10.4464 2.95723   5
   8   3  11 14.8777 2.86301   3
   9  -3  11 20.6765 4.39274   3
   9  -3  11 18.7463 3.78840   9
  -9  -3 -11 9.30023 3.36528   6
   9   3  11 20.9734 3.19291   5
  -9   3 -11 24.0859 3.14951   5
  10  -3  11 0.21075 1.45274   3
  10  -3  11 -0.0457 1.22506   9
  10   3  11 -0.1424 0.86162   5
 -10   3 -11 0.17545 0.64498   5
  11  -3  11 2.01291 1.38131   9
  11  -3  11 5.54549 2.35329   3
  11   3  11 1.17121 1.14235   9
  11   3  11 1.95953 0.99355   5
  12  -3  11 0.32612 1.04773   9
  12   3  11 -0.5471 0.98280   9
  12   3  11 0.14966 0.75680   5
  13  -3  11 1.97541 0.96846   9
  13   3  11 1.28052 0.94003   5
  13   3  11 3.44644 1.24400   9
 -13  -4  11 0.04985 0.19591   4
  13  -4 -11 -0.0359 0.70449   9
  13   4 -11 0.41019 0.80341   5
  12  -4 -11 17.6301 3.28424   9
 -12  -4  11 18.0181 2.79104   4
 -12   4  11 21.2091 3.36937   8
  12   4 -11 20.2038 3.32476   5
  11  -4 -11 0.33603 1.16651   9
 -11  -4  11 -0.3406 0.27091   4
  11   4 -11 0.01417 0.85222   5
 -11   4  11 -0.3146 1.02530   8
 -10  -4  11 46.7789 7.13922   4
  10  -4 -11 54.2538 7.71409   9
  10   4 -11 43.1360 7.47435   5
 -10   4  11 56.8145 7.64426   8
 -10   4  11 47.2290 7.29644   5
   9  -4 -11 1.39516 1.35143   9
  -9  -4  11 2.64960 0.55355   4
  -9  -4  11 1.96588 1.73026   6
   9   4 -11 2.91059 1.13595   5
  -9   4  11 2.75429 0.76894   5
  -8  -4  11 41.3570 5.82245   4
  -8  -4  11 41.9917 6.39539   6
   8  -4 -11 41.3785 6.39364   9
  -8   4  11 36.2016 5.95403   5
   8   4 -11 40.3355 6.14503   5
   7  -4 -11 -0.5027 1.14609   9
  -7  -4  11 -0.0234 1.20410   6
  -7  -4  11 -0.2458 0.36347   4
   7   4 -11 0.96320 0.90636   5
  -7   4  11 0.49107 0.66502   5
  -6  -4  11 23.9770 3.25162   4
  -6  -4  11 22.7445 3.85065   6
   6  -4 -11 22.2804 3.91136   9
  -6   4  11 19.6456 3.38463   5
  -5  -4  11 0.94804 1.02250   7
  -5  -4  11 1.43035 1.13108   6
  -5  -4  11 1.21285 0.43048   4
   5  -4 -11 1.56841 1.31171   9
  -5   4  11 2.07444 0.78278   5
  -4  -4  11 1.40482 1.05951   7
  -4  -4  11 1.27569 0.38534   4
  -4  -4  11 1.90379 1.16284   6
   4  -4 -11 0.68890 1.14040   9
  -4   4  11 1.07599 0.67822   5
  -3  -4  11 4.66103 1.62531   6
   3  -4 -11 5.88146 1.95519   9
  -3  -4  11 4.09871 0.84506   4
  -3  -4  11 6.58118 1.54972   7
  -3   4  11 4.30672 1.19057   5
  -2  -4  11 1.79037 0.49027   4
   2  -4 -11 3.13211 1.31790   9
  -2  -4  11 3.67586 1.39236   7
  -1  -4  11 35.5054 5.16472   7
  -1   4  11 29.6180 4.65048   5
   0  -4  11 46.8752 6.77971   7
   0   4  11 40.3883 6.23823   5
   1  -4  11 26.1933 5.08673   7
   1  -4  11 27.9401 4.52953   4
   1   4  11 35.4490 4.59145   5
   2  -4  11 6.22101 1.07780   4
   2  -4  11 9.80166 2.03709   7
  -2  -4 -11 8.44616 1.99030   6
   2   4  11 4.97839 1.19404   5
  -2   4 -11 7.04674 2.32329   5
  -3  -4 -11 0.90254 1.21747   6
   3  -4  11 1.59386 0.48830   4
   3  -4  11 0.84669 1.57044   7
   3   4  11 1.96477 0.71681   5
  -3   4 -11 1.65947 1.00000   5
  -4  -4 -11 138.296 19.3423   6
   4  -4  11 116.746 19.8656   3
   4  -4  11 140.800 19.6209   7
   4  -4  11 130.408 19.0252   4
   4   4  11 146.252 19.2502   5
  -4   4 -11 125.204 19.2374   5
   5  -4  11 2.60289 2.25307   3
   5  -4  11 1.71236 1.53839   9
  -5  -4 -11 1.36185 1.40741   6
   5  -4  11 3.03964 1.73727   7
  -5   4 -11 2.78992 1.05804   5
   5   4  11 4.55694 1.24718   5
  -6  -4 -11 62.0925 8.34050   6
   6  -4  11 51.3252 8.19713   9
   6  -4  11 44.1470 8.58120   3
   6  -4  11 59.7002 8.37039   7
   6   4  11 48.7700 7.60364   5
  -6   4 -11 47.8107 7.70954   5
   7  -4  11 2.02427 2.02737   9
  -7  -4 -11 7.46650 2.36154   6
   7  -4  11 11.8151 3.72724   3
   7   4  11 4.11693 1.30864   5
   7   4  11 3.95633 1.47146   3
  -7   4 -11 7.36187 1.85639   5
  -8  -4 -11 121.994 14.9460   6
   8  -4  11 114.486 15.1180   9
   8  -4  11 97.0825 15.2618   7
   8  -4  11 98.1863 15.6657   3
  -8   4 -11 74.0215 14.6768   5
   8   4  11 100.419 14.7351   5
  -9  -4 -11 8.52191 2.18740   6
   9  -4  11 9.17839 3.32776   3
   9  -4  11 8.59953 2.89319   9
   9   4  11 7.06765 1.92332   5
  -9   4 -11 6.66117 1.74504   5
  10  -4  11 4.03473 1.56614   9
  10  -4  11 2.11083 1.53690   3
  10   4  11 2.02137 1.01463   5
 -10   4 -11 0.77621 0.71890   5
  11  -4  11 5.05049 2.40929   3
  11  -4  11 2.64407 1.39728   9
 -11   4 -11 3.64178 1.23555   5
  11   4  11 4.56121 1.51533   5
  11   4  11 1.67014 0.92746   9
  12  -4  11 1.64520 1.02940   9
  12   4  11 0.85785 0.77833   5
  12   4  11 1.02661 1.06359   9
 -12  -5  11 0.28311 0.20835   4
  12   5 -11 0.26624 0.90128   5
  11  -5 -11 21.1750 4.05754   9
 -11  -5  11 26.4208 3.53988   4
  11   5 -11 24.1504 3.96361   5
 -11   5  11 25.2871 4.06670   8
 -10  -5  11 1.70196 0.46596   4
  10  -5 -11 2.25220 1.35534   9
 -10   5  11 3.32029 1.35544   8
  10   5 -11 0.90057 1.03088   5
 -10   5  11 2.12107 0.72545   5
  -9  -5  11 3.45223 0.67932   4
  -9  -5  11 3.55844 1.77332   6
   9  -5 -11 2.84569 1.67278   9
   9   5 -11 3.69506 1.34422   5
  -8  -5  11 21.6303 3.07635   4
  -8  -5  11 17.7346 3.91867   6
   8  -5 -11 21.1507 4.07537   9
   8   5 -11 18.6681 3.57679   5
  -8   5  11 22.9647 3.23416   5
  -7  -5  11 25.3851 3.27002   4
  -7  -5  11 24.7707 4.02017   6
   7  -5 -11 20.4737 4.15163   9
  -7   5  11 21.7702 3.47976   5
   7   5 -11 16.8631 3.69256   5
  -6  -5  11 7.42751 1.55676   4
   6  -5 -11 15.8844 3.04792   9
  -6  -5  11 9.29642 2.66044   6
  -6   5  11 8.77677 1.81905   5
  -5  -5  11 25.3699 3.43910   6
   5  -5 -11 14.8724 3.32266   9
  -5  -5  11 14.2327 2.41049   4
  -5   5  11 12.6531 2.57468   5
  -4  -5  11 23.9869 3.56127   4
  -4  -5  11 23.3865 4.32863   7
  -4   5  11 24.4149 3.71416   5
  -3  -5  11 34.3176 4.23781   6
   3  -5 -11 16.9654 4.23316   9
  -3  -5  11 28.9619 3.57315   4
  -3  -5  11 17.0984 4.35995   7
   3  -5 -11 17.9454 4.34042   6
  -3   5  11 23.5154 3.72799   5
  -2  -5  11 32.1451 4.98117   7
  -2  -5  11 28.0771 4.65469   6
   2  -5 -11 36.8476 4.89460   9
   2  -5 -11 25.1679 4.72974   6
  -2  -5  11 23.2682 4.07061   4
  -2   5  11 26.9060 4.27585   5
   1  -5 -11 7.15795 2.49157   9
   1  -5 -11 7.88536 2.34508   6
  -1  -5  11 6.01438 1.25927   4
  -1  -5  11 11.5168 2.51671   6
  -1  -5  11 8.17101 2.26565   7
  -1   5  11 7.04149 1.59396   5
   0  -5 -11 69.0617 11.5792   6
   0  -5  11 69.5056 11.8613   7
   0  -5  11 87.5496 11.5993   6
   0  -5  11 85.1293 11.2018   4
   0  -5 -11 71.9318 11.6893   9
   0   5  11 81.0019 11.3179   5
   1  -5  11 13.6036 3.93893   3
  -1  -5 -11 15.0157 3.03538   6
   1  -5  11 11.9243 3.32027   6
   1  -5  11 16.8340 3.60650   7
   1  -5  11 15.4864 2.23379   4
   1   5  11 15.8232 2.40026   5
   2  -5  11 56.0751 6.69082   7
   2  -5  11 38.8030 5.44997   4
  -2  -5 -11 45.3831 6.05216   6
   2  -5  11 33.4686 6.75544   3
   2   5  11 33.9209 5.55662   5
  -2   5 -11 30.6407 5.85545   5
   3  -5  11 59.9635 9.36281   9
   3  -5  11 67.0699 9.83479   7
   3  -5  11 54.5207 9.94337   3
   3  -5  11 58.4211 8.88800   4
  -3  -5 -11 68.3738 9.48212   6
   3   5  11 59.5918 8.99805   5
  -3   5 -11 66.4352 9.18974   5
  -4  -5 -11 3.29259 1.56797   6
   4  -5  11 3.08843 1.75475   9
   4  -5  11 4.66284 2.16481   3
   4  -5  11 6.85761 2.42300   7
  -4   5 -11 5.59816 1.74895   5
   4   5  11 4.33825 1.38045   5
   5  -5  11 13.1883 3.59761   9
  -5  -5 -11 18.3193 3.53357   6
   5  -5  11 12.0618 4.28882   7
   5  -5  11 26.6186 5.07535   3
   5   5  11 13.6158 3.71702   5
  -5   5 -11 20.5094 3.28471   5
   6  -5  11 30.6976 5.68073   3
   6  -5  11 15.1847 4.37410   7
  -6  -5 -11 22.2160 4.18888   6
   6  -5  11 15.4014 4.37901   9
   6   5  11 26.2079 3.82871   5
  -6   5 -11 25.3255 3.96248   5
   7  -5  11 95.2166 11.7882   9
   7  -5  11 75.4591 11.7254   3
   7   5  11 50.6490 10.6616   3
   7   5  11 67.2282 10.5465   5
  -7   5 -11 75.7614 10.5650   5
   8  -5  11 6.35986 2.13890   9
  -8  -5 -11 2.95789 1.54689   6
   8  -5  11 12.3263 3.91167   3
   8   5  11 2.33263 1.31649   5
  -8   5 -11 10.3250 1.65792   5
   9  -5  11 12.4149 3.95314   3
  -9  -5 -11 9.61616 2.72290   6
   9  -5  11 8.80759 2.82245   9
   9   5  11 9.26432 2.32387   5
  -9   5 -11 14.6743 2.08328   5
  10  -5  11 0.90063 1.32553   9
 -10  -5 -11 0.05168 1.14576   6
 -10   5 -11 0.59612 0.62331   5
  10   5  11 0.16745 0.75908   5
  11  -5  11 2.97128 1.90726   9
  11   5  11 2.32665 0.92634   5
  11   5  11 3.15634 1.14741   9
  11  -6 -11 1.19359 0.79924   9
 -10  -6  11 0.00017 0.40936   4
  10  -6 -11 -0.3185 0.93804   9
 -10   6  11 -0.1548 0.57866   5
 -10   6  11 0.64406 1.05991   8
  -9  -6  11 2.73874 1.54950   6
   9  -6 -11 2.62526 2.13162   9
  -9  -6  11 1.61214 0.48418   4
  -9   6  11 2.51862 0.91697   5
   9   6 -11 3.76808 1.24827   5
  -8  -6  11 1.26327 1.64244   6
   8  -6 -11 0.67736 1.41527   9
  -8  -6  11 1.38289 0.48057   4
  -8   6  11 0.31871 1.32365   8
  -8   6  11 1.86091 0.75407   5
  -7  -6  11 13.2354 3.26748   6
  -7  -6  11 10.3274 2.16294   4
   7  -6 -11 19.4526 3.30901   9
  -7   6  11 14.3993 2.35586   5
   6  -6 -11 9.56934 3.01781   9
  -6  -6  11 11.8855 1.84872   4
  -6  -6  11 13.0067 3.01373   6
  -6   6  11 10.7136 2.08020   5
  -5  -6  11 10.6755 2.72252   6
   5  -6 -11 14.0567 2.90844   9
  -5  -6  11 8.76310 1.68789   4
  -5   6  11 9.24310 1.97882   5
  -4  -6  11 4.16467 1.71731   6
  -4  -6  11 3.83139 0.79628   4
   4  -6 -11 4.12315 1.81559   9
  -4   6  11 4.52266 1.35980   5
   3  -6 -11 5.26165 2.31490   6
   3  -6 -11 9.07520 3.02725   9
  -3  -6  11 11.8024 1.65933   4
  -3  -6  11 7.35481 2.61106   7
  -3  -6  11 11.8339 2.90073   6
  -3   6  11 12.8026 1.99833   5
   2  -6 -11 2.28304 1.61259   9
  -2  -6  11 0.67978 1.80947   7
  -2  -6  11 1.92440 0.58003   4
  -2  -6  11 2.26727 1.64748   6
   2  -6 -11 2.23457 1.55739   6
  -2   6  11 2.55594 0.91040   5
  -1  -6  11 42.9856 6.11124   4
   1  -6 -11 44.9240 6.67736   6
  -1  -6  11 38.3515 7.29835   7
  -1  -6  11 41.7987 6.70503   6
  -1   6  11 40.2252 6.28002   5
   0  -6  11 1.58819 1.96283   7
   0  -6 -11 1.36500 1.45942   6
   0  -6  11 0.52494 1.74156   6
   0  -6  11 0.83026 0.47718   4
   0   6  11 1.14814 0.95734   5
   1  -6  11 22.1153 3.23624   4
   1  -6  11 27.5834 5.04533   7
   1  -6  11 22.0102 4.50929   6
  -1  -6 -11 25.0820 4.09374   6
   1   6  11 18.1968 3.39879   5
  -2  -6 -11 2.61685 1.50884   6
   2  -6  11 1.88146 0.56238   4
   2  -6  11 3.30082 2.08020   3
   2  -6  11 4.00377 2.42357   7
   2   6  11 0.91866 0.84277   5
  -2   6 -11 2.61718 1.27633   5
   3  -6  11 10.1873 4.21137   3
  -3  -6 -11 11.0447 2.71694   6
   3  -6  11 6.18294 2.08155   9
   3  -6  11 9.09149 3.10625   7
   3   6  11 6.75582 1.64210   5
  -3   6 -11 6.75273 2.20834   5
   4  -6  11 4.62533 2.65610   7
   4  -6  11 9.06028 3.87645   3
  -4  -6 -11 5.48997 2.36177   6
   4  -6  11 4.65231 1.85257   9
   4   6  11 4.14101 1.62592   5
  -4   6 -11 6.82424 1.80180   5
   5  -6  11 7.72195 2.12712   9
   5  -6  11 5.30326 3.12682   7
  -5  -6 -11 9.39559 2.59922   6
   5   6  11 7.33960 1.99129   5
  -5   6 -11 9.23519 2.03929   5
   6  -6  11 0.57901 1.52210   9
  -6  -6 -11 2.37698 1.46228   6
   6  -6  11 2.77952 2.24093   3
  -6   6 -11 0.40321 0.97339   5
   6   6  11 1.07642 1.08452   5
   7  -6  11 2.78628 1.39035   9
  -7  -6 -11 1.34825 1.17380   6
   7  -6  11 3.05157 2.38452   3
   7   6  11 0.27936 0.97339   5
  -7   6 -11 2.82652 0.96991   5
   8  -6  11 0.81683 1.90742   3
   8  -6  11 0.20290 1.22179   9
  -8  -6 -11 0.00187 1.42024   6
  -8   6 -11 0.20754 0.69401   5
   8   6  11 0.31210 0.84873   5
   9  -6  11 1.44053 1.42090   9
  -9  -6 -11 0.25256 1.02276   6
   9  -6  11 3.20478 1.60760   3
  -9   6 -11 1.52223 0.77545   5
   9   6  11 0.37493 0.85838   5
  10   6  11 2.75474 0.92773   5
   9  -7 -11 2.60937 1.33251   9
  -9   7  11 4.52113 1.48132   8
   8  -7 -11 17.0030 2.95146   9
  -8  -7  11 13.6862 2.20975   4
  -8   7  11 14.8726 2.33086   5
  -8   7  11 15.1747 2.95297   8
   7  -7 -11 2.52342 1.52940   9
  -7  -7  11 2.35729 0.53998   4
  -7  -7  11 3.21308 1.69052   6
  -7   7  11 2.92401 0.94005   5
  -6  -7  11 1.63440 1.61963   6
  -6  -7  11 1.01838 0.45654   4
   6  -7 -11 1.75422 1.53770   9
  -6   7  11 1.78100 0.75075   5
   5  -7 -11 0.47433 1.41047   9
  -5  -7  11 0.05279 0.41759   4
  -5  -7  11 0.72105 1.44898   6
  -5   7  11 0.52099 0.71288   5
  -4  -7  11 3.13401 1.69474   6
   4  -7 -11 2.86605 1.71374   9
  -4  -7  11 1.65114 0.61645   4
  -4   7  11 2.50467 0.88936   5
  -3  -7  11 1.29898 0.54985   4
  -3  -7  11 1.01954 1.68110   6
  -2  -7  11 4.81517 1.91931   6
   2  -7 -11 3.99001 1.54261   6
  -2  -7  11 2.67124 0.69231   4
  -2   7  11 2.60918 0.91569   5
   1  -7 -11 0.80455 1.25944   6
  -1  -7  11 0.53997 0.48620   4
  -1  -7  11 0.83970 1.85316   6
  -1   7  11 0.69686 0.81620   5
   0  -7  11 3.51614 0.73034   4
   0  -7 -11 3.43665 1.66209   6
   0  -7  11 2.33320 2.13304   6
   0   7  11 3.56850 1.28150   5
   1  -7  11 0.01324 0.45503   4
  -1  -7 -11 0.47871 1.46517   6
  -2  -7 -11 2.85084 1.67873   6
  -2   7 -11 6.36542 1.76398   5
   2   7  11 4.12754 1.46762   5
  -3  -7 -11 2.92086 1.57960   6
  -3   7 -11 1.39352 1.07121   5
   3   7  11 2.56483 0.93501   5
  -4  -7 -11 17.4135 3.19238   6
   4   7  11 13.1940 2.63061   5
  -4   7 -11 13.8734 2.60991   5
  -5  -7 -11 9.11605 2.13927   6
   5   7  11 1.99808 1.01784   5
  -5   7 -11 1.87768 1.01047   5
   6   7  11 -0.6941 0.74286   5
  -6   7 -11 -0.0691 0.69345   5
  -7  -7 -11 0.95906 1.04730   6
  -7   7 -11 0.59428 0.60992   5
   7   7  11 1.49497 0.82712   5
  -8  -7 -11 0.52740 0.92445   6
  -8   7 -11 0.98931 0.49441   5
  -6   8  11 3.23072 0.99534   5
  -5   8  11 0.80976 0.54854   5
  -4  -8  11 1.29178 0.48126   4
  -4   8  11 2.23602 0.67710   5
  -3  -8  11 0.21545 0.41527   4
  -3   8  11 0.73735 0.59430   5
  -2   8  11 -0.2160 0.60391   5
  -1   8  11 0.04082 0.62098   5
   0  -8 -11 2.05766 1.18061   6
   0   8  11 1.49960 0.69377   5
  -1  -8 -11 6.71599 2.15333   6
   1   8  11 6.85793 1.45924   5
  -2  -8 -11 1.49268 1.28714   6
  -2   8 -11 -0.7026 0.98217   5
  -3  -8 -11 1.28158 1.13852   6
   3   8  11 0.62131 0.79467   5
  -3   8 -11 0.13778 0.99374   5
  -4  -8 -11 0.80313 1.08586   6
  -4   8 -11 1.18804 0.77322   5
  -5  -8 -11 0.38461 0.88401   6
  -5   8 -11 0.37244 0.60564   5
  -6  -8 -11 4.26445 1.32546   6
 -15   0  12 0.09622 0.14630   4
 -14   0  12 23.8614 3.45229   4
  13   0 -12 -0.3708 0.82500   5
  13   0 -12 -0.4294 1.09943   9
  12   0 -12 15.2713 2.99106   9
  12   0 -12 17.3635 3.02247   5
  11   0 -12 2.35037 1.16367   9
  11   0 -12 1.86560 1.14459   5
  10   0 -12 136.446 19.8168   9
   9   0 -12 5.70968 1.69055   5
   9   0 -12 2.70948 1.23690   9
  -9   0  12 3.94950 1.14509   8
   8   0 -12 262.498 32.1386   5
  -8   0  12 204.835 31.9964   8
   8   0 -12 200.855 32.2296   9
   7   0 -12 81.3270 11.8859   5
   6   0 -12 18.3072 3.01724   5
   5   0 -12 198.057 28.4730   5
   4   0 -12 282.127 443.175   2
  -4   0  12 162.902 33.2855   1
  -3   0  12 123.801 27.4218   1
   3   0 -12 425.515 315.618   2
   2   0 -12 404.126 190.357   2
  -2   0  12 457.389 71.2136   1
   1   0 -12 429.946 189.051   2
  -1   0  12 202.900 36.0494   1
   0   0 -12 1225.06 304.767   2
   0   0  12 887.300 132.247   1
  -1   0 -12 1244.34 283.416   2
   1   0  12 815.760 122.803   1
   2   0  12 16.5137 12.3825   1
  -2   0 -12 -168.92 216.383   2
  -3   0 -12 461.825 320.314   2
   3   0  12 258.041 53.6009   1
   4   0  12 426.493 72.2490   1
  -4   0 -12 126.747 367.888   2
   5   0  12 32.8501 4.69635   5
  -5   0 -12 29.6439 4.71991   5
   6   0  12 1088.02 149.808   5
  -6   0 -12 1006.27 149.866   5
   7   0  12 292.862 39.0093   5
   7   0  12 249.195 38.9965   7
   8   0  12 173.419 25.3303   5
   8   0  12 135.628 25.4279   3
   8   0  12 203.592 25.4165   9
   8   0  12 192.177 25.4080   7
   9   0  12 15.7159 3.28265   3
   9   0  12 19.2281 3.08865   5
   9   0  12 20.4103 3.31806   9
  10   0  12 14.7683 2.64206   5
  10   0  12 10.5904 3.03228   3
  10   0  12 18.9160 2.84876   9
  11   0  12 1.49592 0.95354   5
  11   0  12 1.39883 1.21774   9
  11   0  12 3.33767 1.34508   3
  12   0  12 14.2367 3.52774   3
  12   0  12 16.1038 2.88658   9
  13   0  12 -0.3250 0.84234   9
  14   0  12 2.76904 1.09697   9
 -15  -1  12 0.91492 0.19212   4
 -15   1  12 0.68257 0.18706   4
 -14  -1  12 1.75528 0.33342   4
 -14   1  12 1.83155 0.33959   4
  14   1 -12 0.47602 0.88778   5
 -13  -1  12 1.98006 0.40399   4
  13  -1 -12 1.87128 1.01721   9
  13   1 -12 1.52470 0.97552   5
  12  -1 -12 2.31249 1.25253   5
 -12  -1  12 3.73168 0.72675   4
  12  -1 -12 5.87351 1.74969   9
  12   1 -12 3.16820 1.23731   5
 -12   1  12 3.53030 1.15048   8
  11  -1 -12 2.92908 1.47912   5
  11  -1 -12 7.37532 2.17139   9
  11   1 -12 6.30586 1.91068   5
 -11   1  12 6.96066 1.83963   8
  10  -1 -12 0.48602 1.06195   9
 -10   1  12 0.06004 0.88044   8
  10   1 -12 0.55943 0.98726   5
  10   1 -12 0.12277 1.06350   9
   9  -1 -12 29.7501 5.39535   9
   9  -1 -12 34.4605 5.49451   5
   9   1 -12 38.5132 5.44747   5
  -9   1  12 35.6712 5.38731   8
   8  -1 -12 152.763 22.7745   9
   8  -1 -12 153.417 22.8009   5
   8   1 -12 163.354 22.7545   5
  -8   1  12 159.448 22.7021   8
   7  -1 -12 18.4980 2.96063   5
   7   1 -12 20.4721 2.84589   5
  -7   1  12 11.2765 2.68842   5
   6  -1 -12 7.16645 1.82091   5
  -6   1  12 6.98764 1.23605   5
   6   1 -12 7.43213 1.63629   5
   5  -1 -12 0.72972 0.84511   5
   4  -1 -12 -186.75 230.532   2
  -4  -1  12 200.423 36.3951   1
  -4   1  12 170.619 40.1910   1
  -3  -1  12 47.3134 6.92579   7
  -2  -1  12 11.0553 1.94256   7
  -1  -1  12 2.39418 8.96573   1
   1  -1 -12 50.9075 168.624   2
  -1   1  12 -11.692 20.1400   1
   0  -1  12 799.817 117.203   1
   0  -1 -12 887.696 360.970   2
   0   1  12 790.948 120.790   1
  -1  -1 -12 1049.06 247.187   2
   1  -1  12 1015.10 150.871   1
   1   1  12 1056.19 153.831   1
  -2  -1 -12 48.4945 214.513   2
   2  -1  12 193.295 35.3250   1
   2   1  12 196.595 39.8002   1
  -3  -1 -12 57.4267 161.977   2
   3  -1  12 -7.6917 11.6402   1
  -3   1 -12 706.705 834.260   2
   3   1  12 -15.465 23.9759   1
   4  -1  12 14.9498 2.62110   7
  -4   1 -12 13.5921 2.67632   5
   4   1  12 14.8253 2.36907   5
   5  -1  12 28.7023 4.66045   7
   5   1  12 28.8724 4.48097   5
  -5   1 -12 31.5131 4.60592   5
   6  -1  12 8.06437 2.02821   7
   6  -1  12 6.59296 2.04416   5
  -6   1 -12 10.9642 2.00886   5
   6   1  12 10.6603 1.79334   5
   7  -1  12 1.50995 1.33406   9
   7  -1  12 1.95697 1.02553   5
   7  -1  12 3.17649 1.22186   7
   7  -1  12 3.09745 1.29924   3
   7   1  12 3.30359 1.19364   5
  -7   1 -12 4.27460 1.60909   5
   8  -1  12 3.00009 1.36576   3
   8  -1  12 0.63348 1.03328   5
   8  -1  12 3.31932 1.28786   9
  -8   1 -12 1.66274 0.83698   5
   8   1  12 2.13211 0.91862   5
   8   1  12 2.44400 1.13909   7
   8   1  12 2.66474 1.22303   3
   9  -1  12 18.4272 3.50020   5
   9  -1  12 19.7510 3.82384   3
   9  -1  12 24.2542 3.59913   9
   9   1  12 18.1274 3.26080   5
  -9   1 -12 19.1266 3.16503   5
   9   1  12 19.3795 3.59499   3
  10  -1  12 0.90071 1.15829   3
  10  -1  12 -0.1859 1.19834   9
  10   1  12 0.24136 0.82662   5
  10   1  12 0.02621 1.11309   3
  10   1  12 -0.3752 1.12986   9
  11  -1  12 18.7733 3.66262   3
  11  -1  12 17.2560 3.33486   9
  11   1  12 18.4337 3.56341   3
  11   1  12 18.5301 3.03166   5
  11   1  12 15.4652 3.10465   9
  12  -1  12 4.67981 1.75797   9
  12   1  12 4.86168 1.69894   9
  12   1  12 4.19089 1.43717   5
  13  -1  12 0.05317 0.83095   9
  13   1  12 0.43376 0.85362   9
  14  -1  12 1.26755 0.80054   9
  14   1  12 1.85654 0.74876   9
 -14  -2  12 0.24880 0.20438   4
  14   2 -12 0.41115 0.74507   5
  13  -2 -12 1.80007 0.91931   9
 -13  -2  12 1.63286 0.37883   4
  13   2 -12 1.97020 1.02603   5
  12  -2 -12 5.18761 1.94641   9
 -12  -2  12 9.14429 1.14837   4
  12   2 -12 7.28808 1.93330   5
 -12   2  12 5.25517 1.83605   8
  11  -2 -12 18.6991 3.32977   9
  11   2 -12 16.9739 3.21793   5
 -10  -2  12 1.04524 0.37647   4
  10  -2 -12 1.25927 1.16948   9
  10   2 -12 0.87460 0.98129   5
 -10   2  12 1.24107 1.05038   8
  -9  -2  12 1.44295 0.42516   4
   9  -2 -12 1.82021 1.18003   9
   9  -2 -12 1.60824 1.36090   5
  -9   2  12 2.94194 1.24093   8
   9   2 -12 1.60736 1.00278   5
  -9   2  12 1.65710 0.63353   5
  -8  -2  12 10.5442 1.50352   4
   8  -2 -12 9.95959 2.49625   5
   8  -2 -12 8.20881 2.27053   9
  -8  -2  12 8.08020 2.74497   6
  -8   2  12 9.69436 1.65296   5
   8   2 -12 11.3931 2.07875   5
  -7  -2  12 24.4360 3.93452   6
  -7  -2  12 17.4210 2.75318   4
   7  -2 -12 17.5793 3.41942   5
   7  -2 -12 16.9680 3.49056   9
  -7   2  12 18.8103 2.89559   5
   7   2 -12 19.0072 3.06607   5
   6  -2 -12 28.0394 4.71313   5
  -6   2  12 29.8788 4.33019   5
   6   2 -12 29.5811 4.45938   5
  -5   2  12 143.932 20.6601   5
  -4  -2  12 8.02521 1.33895   7
  -4   2  12 5.96375 1.23897   5
  -3  -2  12 255.954 36.7494   7
  -2  -2  12 41.1418 6.12453   7
  -1  -2  12 70.8756 10.3673   7
   0  -2  12 47.6748 7.12188   7
   1  -2  12 94.2302 13.8759   7
   2  -2  12 240.289 34.5898   7
   3  -2  12 216.125 29.1354   7
   3   2  12 217.636 28.9211   5
  -3   2 -12 171.985 29.0793   5
   4  -2  12 144.285 20.0546   7
  -4   2 -12 133.478 19.9199   5
   4   2  12 136.786 19.8162   5
   5  -2  12 1.69416 1.23322   7
   5   2  12 1.06487 0.65597   5
  -5   2 -12 1.39445 0.79899   5
   6  -2  12 2.06301 1.20175   7
   6  -2  12 0.80205 1.50615   9
  -6   2 -12 1.12647 0.81524   5
   6   2  12 0.72399 1.18928   3
   6   2  12 1.28087 0.73598   5
  -7  -2 -12 4.32825 1.79275   6
   7  -2  12 3.50892 1.72124   9
   7  -2  12 4.23980 1.92093   7
   7  -2  12 6.60095 2.58214   3
   7   2  12 6.85178 2.06321   3
   7   2  12 6.08151 1.53483   5
  -7   2 -12 5.86126 1.56453   5
   8  -2  12 21.7997 4.42209   9
   8  -2  12 16.4583 3.30302   7
   8   2  12 13.8582 2.72532   3
  -8   2 -12 11.1700 2.42710   5
   8   2  12 14.4082 2.46532   5
   9  -2  12 43.6512 6.92010   9
   9  -2  12 44.6057 7.35417   3
   9   2  12 43.3681 6.82824   3
  -9   2 -12 44.6841 6.55525   5
   9   2  12 43.5478 6.59603   5
  10  -2  12 2.81211 1.41699   9
  10   2  12 3.16905 1.36702   9
  10   2  12 2.65749 0.98206   5
  10   2  12 3.17374 1.31178   3
 -10   2 -12 2.38517 0.83796   5
  11  -2  12 0.46877 1.21334   9
  11  -2  12 0.96777 1.42188   3
 -11  -2 -12 1.07638 0.41749   4
  11   2  12 1.32594 1.04744   5
  11   2  12 0.93388 1.04587   9
  12  -2  12 0.06813 0.96641   9
  12  -2  12 1.07817 1.18552   3
  12   2  12 0.31178 0.98424   9
  12   2  12 0.69449 0.80189   5
  13  -2  12 3.50685 1.19456   9
  13   2  12 3.82358 1.41655   9
  14  -2  12 2.43025 0.96041   9
 -14  -3  12 -0.1664 0.15742   4
 -14   3  12 0.15963 0.16335   4
 -13  -3  12 22.8661 3.02011   4
  13  -3 -12 18.3686 3.40445   9
  13   3 -12 20.7468 4.15382   5
  12  -3 -12 6.56034 2.00768   9
 -12  -3  12 9.16061 1.35167   4
  12   3 -12 9.80415 2.08672   5
 -12   3  12 9.05512 2.07501   8
  11  -3 -12 14.6627 2.99559   9
 -11  -3  12 13.7443 2.13419   4
  11   3 -12 13.9335 2.72278   5
 -11   3  12 14.9636 2.96438   8
  10  -3 -12 11.7402 2.51026   9
 -10  -3  12 8.52190 1.41884   4
 -10   3  12 6.17276 1.61266   5
 -10   3  12 15.6534 2.51798   8
  10   3 -12 7.19968 2.10962   5
  -9  -3  12 14.3942 3.27580   6
   9  -3 -12 16.1770 3.05767   9
  -9  -3  12 13.0974 2.11035   4
   9   3 -12 14.1132 2.66668   5
  -9   3  12 13.3829 2.28655   5
  -8  -3  12 10.7094 2.88157   6
  -8  -3  12 9.95546 1.67653   4
   8  -3 -12 13.1460 2.58750   9
  -8   3  12 11.7663 1.89063   5
   8   3 -12 9.22821 2.14243   5
   7  -3 -12 28.7936 6.67708   9
   7  -3 -12 48.1759 6.95000   3
  -7  -3  12 50.5704 6.33061   4
  -7  -3  12 37.4741 6.79554   6
  -7   3  12 49.2740 6.45505   5
   7   3 -12 47.9594 6.56113   5
   6  -3 -12 66.4803 12.2056   3
  -6  -3  12 79.4291 11.7590   4
   6  -3 -12 104.528 12.1772   9
  -6  -3  12 95.4470 12.0722   6
   6   3 -12 78.7025 11.9011   5
  -6   3  12 68.7006 11.8201   5
  -5  -3  12 -0.1629 0.72283   7
   5  -3 -12 0.67230 0.97313   9
  -5  -3  12 0.83876 1.05429   6
  -5  -3  12 0.14645 0.27257   4
  -5   3  12 0.38372 0.53406   5
  -4  -3  12 10.7569 2.53282   7
  -4   3  12 13.0817 2.04641   5
  -3  -3  12 12.0927 2.46766   7
  -3   3  12 12.4503 2.00023   5
  -2  -3  12 64.0602 9.79801   7
  -2   3  12 67.4612 9.53928   5
  -1  -3  12 4.95429 1.45085   7
  -1   3  12 3.16588 0.92610   5
   0  -3  12 15.4072 2.94010   7
   1  -3  12 1.22238 1.30806   7
   2  -3  12 13.1132 2.50401   7
   2   3  12 8.81923 1.53268   5
   3  -3  12 7.22883 1.80085   7
  -3   3 -12 4.43459 1.66918   5
   3   3  12 5.89186 1.13202   5
   4  -3  12 1.86271 0.59903   4
   4  -3  12 2.03660 1.46473   7
  -4   3 -12 2.66032 1.12251   5
   4   3  12 1.93592 0.69329   5
   5  -3  12 5.98567 1.84760   7
   5  -3  12 4.39066 1.93140   9
   5  -3  12 4.68021 2.70025   3
  -5  -3 -12 8.68793 2.25227   6
   5   3  12 5.48176 1.85847   5
  -5   3 -12 7.48380 1.66266   5
   6  -3  12 34.1202 5.19811   7
   6  -3  12 34.0035 5.41714   3
   6  -3  12 12.0510 4.99710   9
  -6  -3 -12 31.5953 4.78615   6
   6   3  12 31.0059 4.35089   5
  -6   3 -12 29.6497 4.46262   5
  -7  -3 -12 112.181 14.5256   6
   7  -3  12 116.811 14.8419   7
   7  -3  12 98.1713 14.7369   9
   7   3  12 99.9035 14.3255   5
   7   3  12 66.1236 14.3759   3
  -7   3 -12 105.895 14.4100   5
   8  -3  12 0.19119 1.53814   3
   8  -3  12 0.02783 1.58412   9
  -8  -3 -12 -0.3409 1.30347   6
   8  -3  12 0.42753 1.89366   7
   8   3  12 -0.1100 0.81990   5
  -8   3 -12 0.06929 0.82369   5
   8   3  12 -0.1572 0.99364   3
   9  -3  12 -0.1361 1.60703   3
   9  -3  12 0.48950 1.42429   9
  -9  -3 -12 -0.6108 1.43777   6
   9   3  12 -0.1950 0.90637   5
   9   3  12 1.79156 1.45905   3
  -9   3 -12 -0.4292 0.75615   5
  10  -3  12 8.15493 2.82568   3
  10  -3  12 5.99636 2.25820   9
  10   3  12 5.82957 1.72080   5
 -10   3 -12 4.30057 1.40316   5
  11  -3  12 3.12190 1.47659   3
  11  -3  12 1.48335 1.32699   9
  11   3  12 1.91062 0.95733   5
  11   3  12 1.01822 1.16037   9
  12  -3  12 1.08460 1.11864   9
  12   3  12 1.16032 1.07551   9
  12   3  12 2.23397 0.86793   5
  13  -3  12 0.41830 1.08246   9
  13   3  12 0.28175 0.81103   9
  13  -4 -12 0.23206 0.69963   9
 -13  -4  12 0.24462 0.19950   4
  13   4 -12 0.39450 0.87325   5
 -12  -4  12 18.1930 2.48342   4
  12  -4 -12 12.9623 3.06592   9
  12   4 -12 19.9914 3.23029   5
 -12   4  12 16.8258 3.10746   8
 -11  -4  12 -0.1160 0.28580   4
  11  -4 -12 0.13587 1.02819   9
  11   4 -12 -0.2030 0.89681   5
 -11   4  12 0.15145 1.15452   8
 -10  -4  12 45.2530 5.72276   4
  10  -4 -12 31.5649 6.28333   9
 -10   4  12 36.7896 6.36815   8
  10   4 -12 43.7449 6.25941   5
  -9  -4  12 0.36070 0.36034   4
   9  -4 -12 0.92840 1.28790   9
  -9  -4  12 0.53959 1.76531   6
   9   4 -12 -0.1155 0.91982   5
  -9   4  12 0.00409 0.55930   5
  -8  -4  12 11.2745 2.66055   6
  -8  -4  12 9.57919 1.41961   4
   8  -4 -12 5.43040 1.95231   9
   8   4 -12 9.46240 1.93934   5
  -8   4  12 8.63611 1.66851   5
  -7  -4  12 6.83051 2.57301   6
  -7  -4  12 8.32037 1.36516   4
   7  -4 -12 7.48658 2.31352   9
   7   4 -12 9.54235 1.97827   5
  -7   4  12 8.75539 1.63979   5
  -6  -4  12 0.72688 1.36244   6
   6  -4 -12 1.03773 1.34446   9
  -6  -4  12 1.89124 0.44143   4
  -6   4  12 1.64600 0.70120   5
   5  -4 -12 4.88308 1.49686   9
  -5  -4  12 3.58249 0.77683   4
  -5  -4  12 3.08780 1.20459   7
  -5   4  12 3.39685 1.14230   5
  -4  -4  12 0.17921 0.33170   4
   4  -4 -12 1.41716 1.16823   9
  -4  -4  12 0.62324 1.10057   7
  -4  -4  12 1.32142 1.13054   6
  -4   4  12 1.07286 0.59909   5
  -3  -4  12 0.08748 1.15864   7
   3  -4 -12 -0.0825 1.63726   9
  -3  -4  12 0.52501 1.13622   6
  -3  -4  12 -0.1402 0.30148   4
   2  -4 -12 61.2272 8.87566   9
  -2  -4  12 57.3047 8.47709   4
  -2  -4  12 49.7652 8.74996   6
  -2  -4  12 59.6545 8.92502   7
  -2   4  12 67.0342 8.57170   5
   1  -4 -12 62.4025 10.3210   9
  -1  -4  12 68.8803 9.98982   4
  -1  -4  12 72.2256 10.4254   7
  -1   4  12 74.9184 10.0723   5
   0  -4 -12 66.4742 11.4046   9
   0  -4  12 81.6994 11.5966   7
   0  -4  12 75.0367 11.0924   4
   0   4  12 86.5097 11.1623   5
   1  -4  12 7.68991 1.24281   4
   1  -4  12 5.95437 1.98062   7
  -1  -4 -12 5.47924 2.31870   6
   1   4  12 9.04190 1.40569   5
   2  -4  12 0.48375 0.35207   4
  -2  -4 -12 0.64459 1.31155   6
   2  -4  12 1.19216 1.60923   7
  -2   4 -12 0.45062 1.09148   5
   2   4  12 -0.0804 0.54005   5
   3  -4  12 14.8131 3.30528   7
  -3  -4 -12 12.2251 2.72120   6
   3  -4  12 11.2984 1.90804   4
   3   4  12 11.8360 2.02167   5
  -3   4 -12 14.3692 2.47817   5
   4  -4  12 209.529 29.6006   4
  -4  -4 -12 182.520 29.8608   6
   4  -4  12 195.259 30.1812   7
   4  -4  12 210.587 30.4636   3
  -4   4 -12 211.107 29.7899   5
   4   4  12 228.989 29.6645   5
   5  -4  12 -0.1092 1.55549   7
  -5  -4 -12 -0.5228 1.23312   6
   5  -4  12 0.48569 2.15127   3
   5  -4  12 -0.0762 1.50020   9
  -5   4 -12 0.18435 0.91428   5
   5   4  12 0.07551 0.80303   5
   6  -4  12 7.39719 3.81688   3
   6  -4  12 7.23010 2.30154   7
  -6  -4 -12 5.86255 2.29007   6
   6   4  12 4.19433 1.62165   5
  -7  -4 -12 23.3423 4.57685   6
   7  -4  12 33.5904 5.53521   3
   7  -4  12 15.8525 4.94079   9
   7  -4  12 17.7080 4.78485   7
   7   4  12 28.7459 4.42917   3
   7   4  12 29.0037 4.26213   5
  -7   4 -12 31.1565 4.42670   5
   8  -4  12 43.1479 6.44805   9
   8  -4  12 39.7822 6.89726   3
   8  -4  12 30.3973 6.68281   7
  -8  -4 -12 30.3182 6.07112   6
   8   4  12 31.2604 5.81345   5
  -8   4 -12 48.6533 5.83135   5
   9  -4  12 8.49766 2.98130   9
  -9  -4 -12 5.23645 2.16333   6
   9  -4  12 14.1383 3.51154   3
   9   4  12 7.40362 2.06366   5
  -9   4 -12 10.7987 1.91828   5
  10  -4  12 0.84200 1.62758   3
  10  -4  12 0.93998 1.39635   9
  10   4  12 0.51657 0.90316   5
 -10   4 -12 1.24338 0.72794   5
  11  -4  12 0.15251 1.19149   9
  11  -4  12 1.85403 1.33998   3
  11   4  12 0.59533 0.86698   5
  11   4  12 0.17838 0.78246   9
  12  -4  12 0.50372 0.90271   9
  12   4  12 -0.0014 0.88438   9
  12   4  12 0.07062 0.68594   5
  12  -5 -12 1.02263 0.92815   9
 -12  -5  12 0.21959 0.20986   4
  12   5 -12 0.20155 0.90422   5
  11  -5 -12 7.50180 1.97052   9
 -11  -5  12 6.58064 0.96445   4
  11   5 -12 3.09303 1.31206   5
 -11   5  12 7.73217 1.90748   8
 -10  -5  12 15.4906 2.19112   4
  10  -5 -12 14.8502 2.98280   9
  10   5 -12 12.6703 2.77727   5
 -10   5  12 13.8566 2.37362   5
 -10   5  12 16.2029 2.96439   8
   9  -5 -12 1.96454 1.49640   9
  -9  -5  12 1.96300 1.62598   6
  -9  -5  12 1.46490 0.47876   4
  -9   5  12 1.92036 1.46111   8
   9   5 -12 0.91088 1.02146   5
  -9   5  12 1.39467 0.83179   5
  -8  -5  12 31.6775 4.99452   4
  -8  -5  12 33.9744 5.70004   6
   8  -5 -12 45.6754 5.92236   9
   8   5 -12 33.1890 5.42305   5
  -8   5  12 29.9020 5.11684   5
   7  -5 -12 2.60490 1.62209   9
  -7  -5  12 6.02560 2.42436   6
  -7  -5  12 1.24580 0.51688   4
   7   5 -12 0.13446 0.99390   5
  -6  -5  12 10.1643 2.88544   6
  -6  -5  12 12.2091 1.82813   4
   6  -5 -12 10.8461 2.98137   9
  -6   5  12 12.0576 2.08311   5
   5  -5 -12 25.3405 4.35539   9
  -5  -5  12 24.5817 3.62954   4
  -5  -5  12 24.6588 4.40986   6
  -5   5  12 24.1636 3.83816   5
  -4  -5  12 35.3845 5.96476   6
   4  -5 -12 36.0713 5.98527   9
  -4  -5  12 29.0529 5.97451   7
  -4   5  12 41.1280 5.48215   5
   3  -5 -12 18.0562 3.28627   9
  -3  -5  12 11.4214 2.06191   4
  -3  -5  12 15.5886 3.15565   6
  -3  -5  12 8.47672 2.61194   7
  -2  -5  12 43.5982 6.71344   4
   2  -5 -12 46.9097 7.22787   6
  -2  -5  12 50.0078 7.23818   6
  -2  -5  12 49.7727 7.46314   7
   2  -5 -12 52.6343 7.30359   9
  -2   5  12 38.8384 6.84165   5
   1  -5 -12 8.65074 2.62919   9
  -1  -5  12 6.99205 2.13000   7
  -1  -5  12 8.20160 2.44966   6
  -1  -5  12 4.93365 1.10023   4
   1  -5 -12 5.38980 2.33767   6
   0  -5 -12 42.6711 6.48923   6
   0  -5  12 40.7966 5.94277   4
   0  -5 -12 41.2920 6.62310   9
   0  -5  12 40.2595 6.47336   6
   0  -5  12 45.8763 6.84637   7
   0   5  12 38.4434 6.09409   5
   1  -5  12 10.2207 2.67031   7
  -1  -5 -12 12.2797 2.73504   6
   1  -5  12 13.1725 3.06321   6
   1  -5  12 11.6907 3.78000   3
   1  -5  12 8.78021 1.72737   4
   1   5  12 10.6328 1.93283   5
   2  -5  12 13.6045 3.92647   6
  -2  -5 -12 16.3636 3.37297   6
   2  -5  12 14.5897 4.24015   3
   2  -5  12 20.3430 3.91529   7
   2   5  12 18.1816 2.68748   5
  -2   5 -12 17.2520 3.14734   5
   3  -5  12 21.3989 4.25946   9
   3  -5  12 26.1854 4.71786   7
   3  -5  12 23.6229 4.95230   3
  -3   5 -12 18.1917 3.81452   5
   3   5  12 23.0822 3.44129   5
  -4  -5 -12 2.64022 1.47851   6
   4  -5  12 4.27846 2.08199   3
   4  -5  12 3.71836 2.26824   7
   4  -5  12 3.04137 1.68078   9
   4   5  12 2.39968 1.01685   5
  -4   5 -12 3.36807 1.20522   5
  -5  -5 -12 66.5360 8.89916   6
   5  -5  12 53.8019 9.48859   3
   5  -5  12 59.5768 8.87618   9
   5  -5  12 68.5644 9.55319   7
  -5   5 -12 52.4798 8.64419   5
   5   5  12 51.5967 8.49802   5
  -6  -5 -12 23.9158 3.72048   6
   6  -5  12 23.2847 5.00238   3
   6  -5  12 22.0068 3.74600   9
   6  -5  12 20.0372 4.44339   7
  -6   5 -12 11.8262 3.16204   5
   6   5  12 11.3149 3.10159   5
   7  -5  12 27.2030 4.87141   7
  -7   5 -12 16.9923 2.89088   5
   7   5  12 14.0342 3.03779   5
  -8  -5 -12 10.3244 2.58467   6
   8  -5  12 13.7375 4.10408   3
   8  -5  12 10.2319 3.02089   9
  -8   5 -12 11.3918 2.20426   5
   8   5  12 12.0049 3.05620   5
   9  -5  12 5.39390 2.13092   9
   9  -5  12 4.31957 2.25357   3
  -9   5 -12 3.87318 1.24019   5
   9   5  12 3.52333 1.25994   5
  10  -5  12 0.84221 1.27218   9
  10  -5  12 0.68328 1.47285   3
  10   5  12 -0.2018 0.74600   5
  11  -5  12 0.01117 0.91217   9
  11   5  12 -0.5000 0.67190   9
  11   5  12 0.27832 0.69351   5
  11  -6 -12 1.46225 0.85181   9
 -11   6  12 0.97589 0.78127   8
 -10  -6  12 0.32857 0.45206   4
  10  -6 -12 0.00818 1.06241   9
 -10   6  12 0.47770 0.91087   8
  -9  -6  12 9.64912 1.50745   4
   9   6 -12 8.04902 2.38832   5
  -9   6  12 10.4301 1.69204   5
   8  -6 -12 1.15257 1.49325   9
  -8  -6  12 1.01541 0.47146   4
  -8  -6  12 1.35823 1.56202   6
  -8   6  12 1.81732 1.43015   8
  -8   6  12 0.94025 0.70329   5
   7  -6 -12 28.5646 4.70090   9
  -7  -6  12 21.7143 3.72311   4
  -7  -6  12 23.3423 4.47317   6
  -7   6  12 27.4598 3.97404   5
  -6  -6  12 1.50369 0.57456   4
  -6  -6  12 2.20523 1.79296   6
   6  -6 -12 1.89638 1.66621   9
  -6   6  12 1.59902 0.82026   5
   5  -6 -12 21.4972 3.99244   9
  -5  -6  12 18.7049 3.06199   4
  -5  -6  12 18.3225 4.11403   6
  -5   6  12 22.4087 3.24236   5
  -4  -6  12 2.65633 0.66341   4
   4  -6 -12 2.03557 1.59536   9
  -4   6  12 4.06051 1.25135   5
  -3  -6  12 6.17763 2.43242   6
   3  -6 -12 4.99180 1.97011   9
   3  -6 -12 3.25190 1.84184   6
  -3  -6  12 6.03335 2.32760   7
  -3   6  12 3.73232 1.31592   5
   2  -6 -12 9.52065 2.94608   6
   2  -6 -12 11.6489 2.86199   9
  -2  -6  12 9.29924 1.63913   4
  -2  -6  12 8.92568 2.90085   6
  -2  -6  12 5.71077 2.56898   7
  -2   6  12 11.8937 1.94360   5
  -1  -6  12 22.4175 5.00334   7
  -1  -6  12 24.5258 3.51056   4
  -1  -6  12 24.8319 4.50722   6
   1  -6 -12 23.4743 4.33253   6
  -1   6  12 22.3965 3.72667   5
   0  -6  12 1.24144 1.71293   6
   0  -6  12 0.58154 0.45973   4
   0  -6  12 1.02853 1.99776   7
   0  -6 -12 0.44702 1.38865   6
   0   6  12 1.60916 0.86938   5
   1  -6  12 17.3391 2.29497   4
   1  -6  12 8.16319 3.77592   6
   1  -6  12 16.9269 3.74500   7
  -1  -6 -12 16.0190 3.24350   6
   1  -6  12 14.3345 4.08365   3
   1   6  12 16.2741 2.60289   5
  -2  -6 -12 11.6531 2.97733   6
   2  -6  12 16.1752 4.06283   3
   2  -6  12 10.7195 1.99433   4
   2  -6  12 11.3072 3.44990   7
   2   6  12 14.1645 2.32961   5
  -2   6 -12 12.1425 2.72537   5
   3  -6  12 11.2862 3.28052   7
  -3  -6 -12 14.0026 2.67135   6
   3  -6  12 13.8230 4.31476   3
   3   6  12 7.04140 1.84176   5
  -3   6 -12 5.24875 1.78909   5
   4  -6  12 0.50631 1.91134   9
   4  -6  12 4.49875 2.31430   3
  -4  -6 -12 6.13343 2.37917   6
   4  -6  12 4.00160 2.63674   7
   4   6  12 1.18583 1.06545   5
  -4   6 -12 1.55081 1.19937   5
   5  -6  12 15.1814 4.55885   3
   5  -6  12 7.73455 2.92368   9
  -5  -6 -12 14.5780 2.80124   6
   5  -6  12 9.84994 3.47866   7
   5   6  12 11.6663 2.29676   5
  -5   6 -12 8.82441 2.32633   5
   6  -6  12 12.2071 4.11868   3
  -6  -6 -12 11.4133 2.75485   6
   6  -6  12 8.88947 2.71339   9
  -6   6 -12 7.66230 2.00216   5
   6   6  12 10.1000 2.15096   5
  -7  -6 -12 1.15183 1.07788   6
   7  -6  12 -0.1102 1.89050   9
   7  -6  12 3.16139 2.20843   3
  -7   6 -12 0.80224 0.84412   5
   7   6  12 0.16966 0.94289   5
   8  -6  12 1.22110 1.93118   3
   8  -6  12 -0.1747 1.20254   9
  -8  -6 -12 0.29800 1.01394   6
  -8   6 -12 0.56471 0.67640   5
   8   6  12 -0.1726 0.83539   5
   9  -6  12 9.36594 3.18876   3
  -9   6 -12 7.13137 1.47648   5
   9   6  12 5.54198 1.69356   5
  10   6  12 -0.2743 0.77151   5
   9  -7 -12 0.40074 0.99724   9
  -9   7  12 1.35100 0.84952   8
  -8  -7  12 18.5261 3.30553   4
   8  -7 -12 25.8058 3.90082   9
  -8   7  12 19.3939 3.38386   5
  -8   7  12 30.7952 3.88843   8
  -7  -7  12 0.53317 0.36781   4
   7  -7 -12 0.59755 1.29917   9
  -7  -7  12 1.18672 1.41247   6
  -7   7  12 1.40697 1.13228   8
  -7   7  12 0.94246 0.57078   5
  -6  -7  12 0.56768 0.47301   4
  -6  -7  12 2.31199 1.60958   6
   6  -7 -12 1.93345 1.46655   9
  -6   7  12 3.35354 0.94653   5
   5  -7 -12 1.04658 1.46864   9
  -5  -7  12 1.43756 1.79570   6
  -5  -7  12 1.25375 0.48837   4
  -5   7  12 1.84165 0.80408   5
   4  -7 -12 2.54840 1.74336   9
  -4  -7  12 2.67795 0.67333   4
  -4  -7  12 3.06895 1.78952   6
  -4   7  12 3.08667 0.93145   5
  -3  -7  12 0.74920 1.69788   6
  -3  -7  12 -0.1090 0.49792   4
  -3   7  12 0.40484 0.80526   5
   2  -7 -12 2.21443 1.48264   6
  -2  -7  12 3.77987 2.06264   6
  -2  -7  12 4.29200 0.75445   4
  -2   7  12 4.35364 1.49059   5
  -1  -7  12 0.40026 1.87417   6
  -1  -7  12 0.75841 0.48773   4
   1  -7 -12 -0.0084 1.33853   6
  -1   7  12 1.07176 0.80294   5
   0  -7  12 2.46083 0.63973   4
   0  -7 -12 2.79466 1.60755   6
   0  -7  12 4.08323 2.08340   6
   0   7  12 2.02555 1.05293   5
   1  -7  12 1.41508 0.53298   4
  -1  -7 -12 1.34942 1.60548   6
   1   7  12 1.71942 1.01679   5
  -1   7 -12 0.33306 1.54617   5
  -2  -7 -12 -0.7280 1.45101   6
   2   7  12 -0.6446 0.81763   5
  -2   7 -12 1.39085 1.13188   5
  -3  -7 -12 1.48336 1.45568   6
  -3   7 -12 -0.5488 0.90498   5
   3   7  12 -0.5662 0.75016   5
  -4  -7 -12 3.12738 1.40619   6
   4   7  12 1.14768 1.03109   5
  -4   7 -12 9.05613 1.60052   5
  -5  -7 -12 18.9707 2.63230   6
   5   7  12 4.75795 1.78035   5
  -5   7 -12 10.4657 1.99779   5
  -6  -7 -12 0.09392 1.19649   6
  -6   7 -12 0.05354 0.68328   5
   6   7  12 0.05307 0.75236   5
  -7  -7 -12 0.87430 1.05682   6
  -7   7 -12 1.42873 0.66547   5
  -8  -7 -12 -0.1301 0.80481   6
  -8   7 -12 0.01847 0.49542   5
  -6   8  12 0.36428 0.64138   5
  -5   8  12 0.49001 0.50563   5
  -4  -8  12 0.55867 0.38064   4
  -4   8  12 0.18173 0.51965   5
  -3  -8  12 -0.1700 0.37630   4
  -3   8  12 0.47426 0.57053   5
  -2   8  12 0.56557 0.54905   5
  -1   8  12 0.92758 0.62399   5
   0  -8 -12 5.10063 1.93411   6
   0   8  12 3.84605 1.08884   5
  -1  -8 -12 2.05934 1.32726   6
   1   8  12 3.53362 1.11269   5
  -2  -8 -12 2.26273 1.34392   6
   2   8  12 1.53418 0.76265   5
  -3  -8 -12 0.93518 1.13762   6
   3   8  12 -0.7315 0.72965   5
  -4  -8 -12 0.61968 1.05124   6
  -4   8 -12 1.79586 0.68288   5
  -5  -8 -12 0.29106 0.96250   6
  -6  -8 -12 4.40901 1.29784   6
 -15   0  13 -0.1069 0.13265   4
 -14   0  13 0.25014 0.21927   4
  13   0 -13 -0.3410 0.84687   5
 -13   0  13 -0.0986 0.24460   4
  12   0 -13 -0.2677 1.01287   9
  12   0 -13 -0.1409 0.96198   5
  11   0 -13 0.38861 1.03162   5
  11   0 -13 -0.2142 1.02862   9
 -10   0  13 -0.2803 0.87575   8
  10   0 -13 0.77324 1.05396   9
  10   0 -13 -0.4357 0.98527   5
   9   0 -13 -0.3561 0.96113   9
  -9   0  13 1.52039 0.88240   8
   9   0 -13 0.30439 0.95288   5
   8   0 -13 0.18622 0.86480   5
  -8   0  13 -0.7141 0.81202   8
   8   0 -13 0.35276 1.22388   9
   7   0 -13 0.12589 0.78902   5
   6   0 -13 0.62978 0.73450   5
   5   0 -13 0.24771 0.73909   5
   4   0 -13 962.949 841.128   2
  -3   0  13 6.95126 16.4523   1
   3   0 -13 111.167 216.224   2
   2   0 -13 -32.198 201.274   2
  -2   0  13 4.77452 15.0345   1
   1   0 -13 -621.45 371.827   2
  -1   0  13 5.64647 17.4503   1
   0   0 -13 285.412 229.546   2
  -1   0 -13 -431.12 244.004   2
   1   0  13 -6.2250 12.4180   1
  -2   0 -13 302.973 267.857   2
  -3   0 -13 766.076 366.047   2
   4   0  13 -0.0119 0.65419   5
  -5   0 -13 -0.2839 0.68303   5
   5   0  13 0.41295 0.63280   5
  -6   0 -13 6.67098 1.72507   5
   6   0  13 8.85758 1.79554   5
   7   0  13 0.92103 0.80700   5
  -7   0 -13 -0.1620 0.78272   5
   7   0  13 1.17470 1.03419   7
   8   0  13 0.46914 0.81257   5
   8   0  13 0.21980 1.07851   3
   9   0  13 -0.1683 0.77072   5
   9   0  13 -0.3061 1.12261   3
   9   0  13 0.24120 1.05154   9
  10   0  13 -0.7120 0.98326   9
  10   0  13 -0.5416 0.81431   5
  10   0  13 -0.6215 1.17022   3
  11   0  13 -0.2944 1.05354   3
  11   0  13 -0.0297 1.11362   9
  11   0  13 0.47463 1.13609   5
  12   0  13 0.44116 1.01751   9
  13   0  13 0.36045 0.87177   9
  14   0  13 0.14729 0.66475   9
 -15  -1  13 1.96809 0.34422   4
 -15   1  13 1.75392 0.34043   4
 -14  -1  13 0.35212 0.21455   4
  14   1 -13 -0.4070 1.26509   5
 -14   1  13 0.25711 0.20916   4
 -13  -1  13 13.4137 1.79534   4
  13  -1 -13 10.2480 2.42393   9
  13   1 -13 11.5790 2.40076   5
  12  -1 -13 9.83752 2.59930   5
  12  -1 -13 13.1534 2.54209   9
 -12  -1  13 13.4483 1.89843   4
  12   1 -13 13.4162 2.61782   5
  11  -1 -13 45.1154 6.93080   5
  11  -1 -13 42.0546 7.05117   9
  11   1 -13 51.1263 6.95839   5
 -11   1  13 41.1185 6.75205   8
  10  -1 -13 1.27041 1.21940   9
  10  -1 -13 0.91790 1.22007   5
  10   1 -13 1.23806 1.06481   5
 -10   1  13 1.11640 1.00047   8
   9  -1 -13 23.6246 5.24984   9
   9  -1 -13 40.8443 5.48018   5
  -9   1  13 29.1738 5.21257   8
   9   1 -13 44.3375 5.39800   5
   8  -1 -13 34.4348 5.97615   9
   8  -1 -13 43.2936 6.08838   5
  -8   1  13 36.4873 5.86673   8
   8   1 -13 42.1966 5.97040   5
   7  -1 -13 12.9634 2.24637   5
  -7   1  13 5.93915 1.76632   5
   7   1 -13 12.8396 2.07236   5
   6  -1 -13 14.3014 2.75609   5
   6   1 -13 16.2971 2.62479   5
  -6   1  13 14.9955 2.31558   5
   5  -1 -13 21.1727 3.50302   5
   5   1 -13 21.2365 3.37750   5
   4  -1 -13 -40.975 284.134   2
  -4  -1  13 3.94838 15.9638   1
  -4   1  13 26.8275 25.6432   1
  -3  -1  13 5.21065 1.11562   7
  -2  -1  13 312.902 44.8244   7
  -1  -1  13 591.161 86.5791   1
   1  -1 -13 520.734 301.745   2
  -1   1  13 560.174 90.8378   1
   0  -1 -13 72.4316 239.184   2
   0  -1  13 87.4658 18.0779   1
   0   1  13 76.5899 27.0767   1
  -1  -1 -13 128.217 194.080   2
   1  -1  13 16.3995 10.4024   1
  -1   1 -13 172.356 490.082   2
   1   1  13 23.4775 21.2060   1
   2  -1  13 18.8943 11.9539   1
  -2  -1 -13 32.3063 183.481   2
   2   1  13 5.50814 21.0467   1
  -2   1 -13 -0.3349 361.059   2
  -3  -1 -13 -57.403 196.177   2
   3  -1  13 109.342 23.8029   1
  -3   1 -13 662.032 521.708   2
   3   1  13 119.331 31.1415   1
   4   1  13 29.8365 4.37686   5
  -4   1 -13 28.5521 4.63302   5
   5  -1  13 105.233 14.3780   7
   5   1  13 92.2009 14.2224   5
  -5   1 -13 99.2447 14.2945   5
   6  -1  13 150.249 24.9908   3
   6  -1  13 166.028 24.9236   7
   6  -1  13 180.637 24.8533   5
   6  -1  13 169.639 25.1061   9
  -6   1 -13 186.681 24.8454   5
   6   1  13 180.533 24.7804   5
   7  -1  13 27.6977 4.31974   3
   7  -1  13 22.2123 3.83507   5
   7  -1  13 16.2085 3.98343   9
   7  -1  13 16.7809 3.87706   7
  -7   1 -13 27.8134 3.85212   5
   7   1  13 25.2824 3.69600   5
   7   1  13 26.3600 3.85983   3
   8  -1  13 49.0281 7.47078   7
   8  -1  13 40.9725 7.50013   3
   8  -1  13 48.7941 7.31868   5
   8  -1  13 48.4343 7.40332   9
   8   1  13 51.5669 7.23283   5
  -8   1 -13 56.5398 7.25963   5
   8   1  13 45.5785 7.44219   3
   9  -1  13 3.12922 1.47641   3
   9  -1  13 0.82463 1.21235   9
   9   1  13 0.28218 0.93746   5
   9   1  13 3.87430 1.89867   3
  -9   1 -13 1.50147 0.82173   5
  10  -1  13 3.05219 1.38954   9
  10  -1  13 3.80373 2.12683   3
  10   1  13 1.89539 0.99964   5
  10   1  13 3.30562 1.29654   3
  10   1  13 2.20444 1.33210   9
  11  -1  13 0.41417 1.23567   3
  11  -1  13 0.22559 1.22123   9
  11   1  13 -0.0361 0.77611   5
  11   1  13 0.58498 1.00153   9
  12  -1  13 1.57820 1.06869   9
 -12  -1 -13 1.19808 0.33574   4
  12  -1  13 1.00255 1.28662   3
  12   1  13 0.66913 0.80999   5
  12   1  13 1.21724 1.04356   9
  13  -1  13 -0.2297 0.81087   9
  13   1  13 0.54586 0.88422   9
  14  -1  13 0.74350 0.63780   9
  14   1  13 0.55627 0.65011   9
 -14  -2  13 0.05326 0.18890   4
  14   2 -13 1.00449 0.79400   5
 -14   2  13 0.01922 0.18523   4
 -13  -2  13 3.72897 0.79404   4
  13  -2 -13 4.80953 1.54037   9
  13   2 -13 3.68115 1.19757   5
 -12  -2  13 0.94167 0.31219   4
  12  -2 -13 0.60909 0.99281   9
  12   2 -13 0.29548 0.92050   5
 -12   2  13 0.82551 0.85421   8
 -11  -2  13 5.58290 1.11102   4
  11  -2 -13 6.71321 2.07085   9
  11   2 -13 5.61037 2.00462   5
 -11   2  13 8.55477 1.99598   8
  10  -2 -13 0.89895 1.15195   9
 -10  -2  13 0.27365 0.33020   4
 -10   2  13 0.51515 1.08877   8
  10   2 -13 0.50873 0.95710   5
  -9  -2  13 25.9327 3.77875   4
   9  -2 -13 23.2947 4.49658   5
   9  -2 -13 28.2055 4.32356   9
   9   2 -13 26.6644 4.22365   5
  -9   2  13 24.6874 3.88719   5
  -9   2  13 26.8884 4.27127   8
  -8  -2  13 4.07341 1.78653   6
   8  -2 -13 5.38147 1.85983   9
  -8  -2  13 5.46390 0.89483   4
   8  -2 -13 5.95325 2.16141   5
   8   2 -13 5.90049 1.64598   5
  -8   2  13 4.75375 1.08457   5
  -8   2  13 5.12080 1.38909   8
  -7  -2  13 29.6649 4.87111   6
   7  -2 -13 26.9293 4.76537   5
  -7  -2  13 29.5007 4.22922   4
  -7   2  13 30.2655 4.34039   5
   6  -2 -13 12.1348 2.65522   5
  -6  -2  13 13.3672 1.93104   4
  -6   2  13 14.5082 2.07689   5
   6   2 -13 11.0865 2.26293   5
   5  -2 -13 1.27149 1.23231   5
  -5   2  13 2.79978 0.84549   5
  -4  -2  13 54.8104 6.26302   7
  -4   2  13 32.8404 6.25249   5
  -3  -2  13 8.49153 1.59054   7
  -3   2  13 5.95575 1.19398   5
  -2  -2  13 46.4993 6.91558   7
  -1  -2  13 48.7702 7.27732   7
   0  -2  13 386.678 55.6864   7
   1  -2  13 17.7136 3.09778   7
   2  -2  13 301.617 43.3031   7
   3  -2  13 10.8630 2.93535   7
  -3   2 -13 14.1813 2.73267   5
   3   2  13 16.2584 2.34023   5
   4  -2  13 30.9726 5.83572   7
  -4   2 -13 33.7384 5.63848   5
   4   2  13 43.4484 5.47580   5
   5  -2  13 13.3205 2.94927   7
   5   2  13 15.6208 2.44592   5
  -5   2 -13 14.4189 2.58195   5
   6  -2  13 11.8923 3.43162   9
   6  -2  13 15.8136 3.45415   3
   6  -2  13 14.1884 3.24762   7
   6   2  13 17.1136 3.08916   3
   6   2  13 17.5101 2.66380   5
  -6   2 -13 18.4255 2.87746   5
   7  -2  13 1.62335 1.49630   9
   7  -2  13 1.99505 1.69079   3
  -7  -2 -13 1.90007 1.97251   6
   7  -2  13 1.07713 1.36866   7
   7   2  13 1.25645 1.17150   3
  -7   2 -13 0.89798 0.92121   5
   7   2  13 1.44489 0.87257   5
   8  -2  13 15.0569 3.33295   7
   8  -2  13 12.9624 2.95034   9
   8  -2  13 11.1759 3.34297   3
   8   2  13 11.9310 2.35309   5
  -8   2 -13 15.5177 2.40128   5
   9  -2  13 6.74518 2.56305   3
   9   2  13 2.10612 1.08600   5
  -9   2 -13 5.68395 1.41929   5
   9   2  13 3.79324 1.91985   3
  10  -2  13 -0.8040 1.48149   9
  10   2  13 0.14235 0.79193   5
  10   2  13 -0.5208 1.13406   3
 -10   2 -13 0.10834 0.68256   5
  10   2  13 0.45727 1.71172   9
  11  -2  13 5.37005 2.25927   3
  11  -2  13 3.70852 1.41280   9
  11   2  13 2.92701 1.09122   5
  11   2  13 2.85198 1.22813   9
  12  -2  13 4.04475 1.58394   9
  12  -2  13 4.31158 2.19422   3
  12   2  13 2.00634 0.97306   5
  12   2  13 2.99098 1.19037   9
  13  -2  13 8.72135 2.01777   9
  13   2  13 9.69093 1.93288   9
  14  -2  13 0.86188 0.60181   9
 -14  -3  13 1.88374 0.35705   4
 -14   3  13 1.68303 0.33289   4
  13  -3 -13 1.80429 0.96544   9
 -13  -3  13 2.77361 0.50533   4
  13   3 -13 2.39557 1.05521   5
  12  -3 -13 12.7812 2.70971   9
 -12  -3  13 11.8925 1.81792   4
  12   3 -13 11.4373 2.44870   5
 -11  -3  13 1.03660 0.37182   4
  11  -3 -13 1.59435 1.13897   9
 -11   3  13 1.04085 1.19191   8
  11   3 -13 1.10146 1.02580   5
  10  -3 -13 100.011 14.5313   9
 -10  -3  13 101.678 14.0959   4
 -10   3  13 93.2776 14.1719   5
  10   3 -13 99.9203 14.4247   5
 -10   3  13 96.4108 14.4266   8
   9  -3 -13 2.61719 1.34992   9
  -9  -3  13 2.97525 0.57387   4
  -9   3  13 3.58379 1.36191   8
  -9   3  13 2.57781 0.94805   5
   9   3 -13 3.40471 1.16824   5
  -8  -3  13 75.9336 10.9006   4
   8  -3 -13 77.9982 11.3401   9
   8   3 -13 77.9083 11.1621   5
  -8   3  13 72.0107 10.9865   5
   7  -3 -13 1.05229 1.08993   9
  -7  -3  13 1.27763 1.37125   6
  -7  -3  13 0.97493 0.36788   4
   7   3 -13 1.15277 0.81580   5
  -7   3  13 1.49381 0.68536   5
   6  -3 -13 5.81491 2.04944   9
  -6  -3  13 8.30322 1.26693   4
  -6  -3  13 7.67142 2.20431   6
   6   3 -13 8.75979 1.82012   5
  -6   3  13 8.27728 1.48385   5
  -5  -3  13 3.55188 0.62691   4
  -5  -3  13 2.47414 1.17905   6
  -5  -3  13 2.36107 0.91481   7
   5  -3 -13 1.72909 1.10335   9
  -5   3  13 3.18277 0.94958   5
  -4  -3  13 15.8874 2.33128   7
  -4   3  13 10.1734 1.79105   5
  -3  -3  13 93.3793 13.3881   7
  -3   3  13 89.8401 13.1769   5
  -2  -3  13 117.262 16.3828   7
  -2   3  13 108.252 16.1547   5
  -1  -3  13 157.510 21.5557   7
  -1   3  13 141.016 21.3480   5
   0  -3  13 11.1268 2.15004   7
   0   3  13 6.24897 1.25680   5
   1  -3  13 31.4537 5.12755   7
   1   3  13 31.5750 4.62186   5
   2  -3  13 13.5258 2.78495   7
   2   3  13 14.7733 2.26530   5
  -2   3 -13 8.17208 2.96323   5
   3  -3  13 44.0414 6.53824   7
  -3   3 -13 39.3014 6.25441   5
   3   3  13 41.8932 6.02828   5
   4  -3  13 0.03385 1.37837   7
   4  -3  13 1.40495 1.46080   3
  -4  -3 -13 -0.6556 1.36640   6
   4  -3  13 1.09270 0.46451   4
  -4   3 -13 0.86470 1.01331   5
   4   3  13 0.67343 0.61237   5
   5  -3  13 8.20881 3.17392   3
  -5  -3 -13 14.2163 2.57610   6
   5  -3  13 17.0069 3.27017   7
   5  -3  13 6.92034 2.86047   9
  -5   3 -13 7.02752 1.96587   5
   5   3  13 10.9834 1.86012   5
   6  -3  13 150.778 22.1624   3
   6  -3  13 83.2842 21.7579   9
   6  -3  13 152.271 21.9552   7
  -6  -3 -13 177.066 21.8044   6
   6   3  13 175.741 21.5801   5
  -6   3 -13 158.799 21.6622   5
   7  -3  13 6.92551 3.02908   3
  -7  -3 -13 5.52190 2.10115   6
   7  -3  13 5.56245 2.08361   7
   7  -3  13 3.51896 2.28120   9
   7   3  13 6.46356 1.56338   5
  -7   3 -13 8.16667 1.78816   5
   7   3  13 4.70551 1.85408   3
   8  -3  13 2.53761 1.71941   3
  -8  -3 -13 1.72290 1.37552   6
   8  -3  13 1.63158 1.66570   9
  -8   3 -13 0.86825 0.94415   5
   8   3  13 3.33990 1.71490   3
   8   3  13 1.29921 0.93068   5
   9  -3  13 0.19658 1.59866   3
   9  -3  13 1.03354 1.46128   9
   9   3  13 0.23610 0.92448   5
  -9   3 -13 0.09787 0.75811   5
  10  -3  13 17.3856 3.67129   3
  10  -3  13 16.6276 3.18714   9
  10   3  13 13.2749 2.70746   5
 -10   3 -13 11.4281 2.73603   5
  11  -3  13 3.35685 1.41021   9
  11  -3  13 3.81802 1.62597   3
  11   3  13 2.25291 1.23273   9
  11   3  13 2.99866 1.04578   5
  12  -3  13 3.05955 1.14971   9
  12   3  13 2.30932 1.14189   9
  12   3  13 0.82694 0.91025   5
  13  -3  13 0.14331 0.71174   9
  13   3  13 0.97686 0.78437   9
 -13  -4  13 1.80118 0.37656   4
  13  -4 -13 1.33163 0.76271   9
 -12  -4  13 14.3166 1.92749   4
  12  -4 -13 11.2462 2.48263   9
 -12   4  13 12.9609 2.49300   8
  11  -4 -13 0.57208 1.15295   9
 -11  -4  13 0.67164 0.31463   4
  11   4 -13 1.04391 0.98674   5
 -11   4  13 0.69893 1.03777   8
 -10  -4  13 5.62835 0.91240   4
  10  -4 -13 3.21719 1.58414   9
 -10   4  13 6.89076 2.14169   8
 -10   4  13 4.60625 1.20061   5
   9  -4 -13 0.76910 1.40802   9
  -9  -4  13 0.36915 0.35304   4
  -9   4  13 0.60256 0.63679   5
  -9   4  13 0.66697 1.24296   8
   9   4 -13 0.75349 0.98899   5
  -8  -4  13 0.30034 0.35766   4
   8  -4 -13 0.64242 1.38618   9
  -8  -4  13 1.54087 1.59586   6
   8   4 -13 0.74600 0.98891   5
  -8   4  13 0.16022 0.58192   5
  -7  -4  13 7.41725 1.32169   4
  -7  -4  13 7.67113 2.73126   6
   7  -4 -13 10.3139 2.53530   9
   7   4 -13 6.63682 1.95697   5
  -7   4  13 8.46824 1.60634   5
  -6  -4  13 3.09477 0.72825   4
   6  -4 -13 6.47623 2.10322   9
  -6  -4  13 4.22754 1.51718   6
  -6   4  13 4.53529 1.19746   5
  -5  -4  13 1.89463 1.38176   6
   5  -4 -13 1.05496 1.19777   9
  -5  -4  13 1.69108 1.16189   7
  -5  -4  13 1.54745 0.44404   4
  -5   4  13 1.91310 0.71472   5
   4  -4 -13 7.85486 2.36269   9
  -4  -4  13 7.46001 2.15228   6
  -4  -4  13 6.65673 1.70130   7
  -4  -4  13 5.87613 1.12542   4
  -3  -4  13 28.9323 4.74440   7
   3  -4 -13 28.7134 4.75197   9
  -3  -4  13 26.4386 5.10341   6
  -3  -4  13 29.3417 4.18721   4
  -3   4  13 29.0959 4.57757   5
  -2  -4  13 174.332 26.5112   6
   2  -4 -13 217.536 26.6374   9
  -2  -4  13 150.472 26.2821   4
  -2  -4  13 208.731 26.7114   7
  -2   4  13 171.463 26.3581   5
   1  -4 -13 12.3343 2.65943   9
  -1  -4  13 15.3302 2.94331   7
  -1  -4  13 11.4370 1.87043   4
  -1   4  13 12.5026 2.06365   5
   0  -4 -13 79.2563 11.2511   6
   0  -4 -13 76.3666 10.8481   9
   0  -4  13 62.6695 10.4712   4
   0  -4  13 82.3534 10.9946   7
   0   4  13 68.1453 10.5590   5
  -1  -4 -13 3.94934 1.57860   6
   1  -4  13 2.22643 0.50048   4
   1  -4  13 3.34017 1.62022   7
   1   4  13 2.15657 0.71064   5
   2  -4  13 1.15505 0.49479   4
  -2  -4 -13 -0.3082 2.10017   6
   2  -4  13 -0.7772 1.62793   3
  -2   4 -13 0.05548 1.07575   5
   2   4  13 0.65193 0.56666   5
  -3  -4 -13 3.02195 1.30605   6
   3  -4  13 2.40793 1.74624   7
   3  -4  13 6.56351 3.32402   3
   3  -4  13 1.79021 0.57249   4
   3   4  13 2.20616 0.89254   5
  -3   4 -13 2.30615 1.15736   5
   4  -4  13 32.6456 6.92056   3
   4  -4  13 33.8835 5.56754   4
   4  -4  13 61.6906 6.94189   7
  -4  -4 -13 47.5580 6.09120   6
   4  -4  13 34.9004 6.63812   9
   4   4  13 34.5051 5.66085   5
  -4   4 -13 38.3859 5.91274   5
   5  -4  13 2.98441 2.01235   3
   5  -4  13 2.24537 1.83210   7
  -5  -4 -13 1.35373 1.41116   6
   5  -4  13 0.86364 1.62922   9
  -5   4 -13 0.13091 0.96239   5
   5   4  13 3.90419 1.23478   5
   6  -4  13 1.32143 1.88019   7
  -6  -4 -13 0.47776 1.35542   6
   6  -4  13 1.56148 1.88626   9
   6  -4  13 0.42999 1.95870   3
   6   4  13 -0.0288 0.90514   5
  -6   4 -13 0.48973 1.00526   5
   7  -4  13 42.2138 7.04679   9
   7  -4  13 45.5230 7.25470   7
   7  -4  13 47.6083 7.64373   3
  -7  -4 -13 48.8325 6.67306   6
   7   4  13 41.9798 6.41461   5
  -7   4 -13 30.3270 6.41130   5
  -8  -4 -13 65.9885 8.78849   6
   8  -4  13 62.4703 8.82913   9
   8  -4  13 47.9215 9.26053   3
   8  -4  13 47.5718 9.37943   7
  -8   4 -13 52.5424 8.32382   5
   8   4  13 54.6782 8.31938   5
   9  -4  13 9.42870 3.56659   3
   9  -4  13 4.11159 2.00090   9
  -9  -4 -13 3.94735 1.55154   6
   9   4  13 5.84794 1.73953   5
  -9   4 -13 9.03023 1.56645   5
  10  -4  13 4.35765 1.66466   9
  10  -4  13 4.86343 2.63397   3
  10   4  13 4.39141 1.54257   5
 -10   4 -13 4.40895 1.25865   5
  11  -4  13 0.01422 1.19882   9
  11   4  13 -0.1580 0.77140   5
  11   4  13 -0.4319 0.76017   9
  12  -4  13 1.90381 0.90680   9
  12   4  13 0.30847 0.90745   9
  12   4  13 0.80911 0.70198   5
 -12  -5  13 1.51091 0.30951   4
  12  -5 -13 1.33512 0.82135   9
 -11  -5  13 4.59267 0.69835   4
  11  -5 -13 1.83104 1.22516   9
 -11   5  13 3.83983 1.23026   8
  11   5 -13 4.05703 1.19858   5
 -10  -5  13 11.2065 1.58285   4
  10  -5 -13 8.37747 2.48624   9
 -10   5  13 11.1207 2.59281   8
  10   5 -13 8.60372 2.28312   5
 -10   5  13 10.6643 1.77460   5
  -9  -5  13 2.93659 1.77155   6
   9  -5 -13 2.79052 1.51805   9
  -9  -5  13 3.25035 0.62753   4
  -9   5  13 3.20981 1.05050   5
   9   5 -13 1.98144 1.18497   5
  -9   5  13 4.07433 1.55220   8
  -8  -5  13 24.6573 3.61829   4
  -8  -5  13 23.5468 4.55293   6
   8  -5 -13 24.9729 4.45249   9
  -8   5  13 24.9925 3.76906   5
   8   5 -13 23.8593 4.22363   5
  -7  -5  13 23.1773 3.05388   4
  -7  -5  13 19.2099 3.91718   6
   7  -5 -13 21.7440 3.96301   9
  -7   5  13 20.6781 3.21294   5
   7   5 -13 16.8688 3.54065   5
  -6  -5  13 7.14138 2.62737   6
  -6  -5  13 6.07332 1.20848   4
   6  -5 -13 7.26625 2.43112   9
  -6   5  13 7.13695 1.56376   5
  -5  -5  13 19.0340 3.15704   4
   5  -5 -13 24.3867 4.08069   9
  -4  -5  13 22.0695 3.92247   6
   4  -5 -13 23.2178 4.03888   9
  -4  -5  13 22.7322 4.13077   7
  -4  -5  13 20.3711 3.13801   4
  -4   5  13 18.9846 3.34232   5
   3  -5 -13 101.380 15.9149   9
   3  -5 -13 104.222 15.8648   6
  -3  -5  13 97.8389 16.0239   7
  -3  -5  13 122.564 15.4988   4
  -3  -5  13 95.9687 15.8303   6
  -3   5  13 122.993 15.6389   5
  -2  -5  13 16.5349 3.57175   7
  -2  -5  13 13.1929 2.31504   4
  -2  -5  13 19.9919 3.30561   6
   2  -5 -13 19.9744 3.39491   9
   2  -5 -13 13.3632 3.18137   6
  -2   5  13 13.0829 2.54828   5
  -1  -5  13 50.3409 7.91934   7
   1  -5 -13 47.3900 7.62733   6
  -1  -5  13 50.7373 7.14415   4
   1  -5 -13 52.3704 7.72481   9
  -1  -5  13 43.3687 7.62396   6
  -1   5  13 52.9648 7.25618   5
   0  -5 -13 -0.5209 1.32141   6
   0  -5  13 2.44594 1.81534   7
   0  -5  13 1.44561 2.49329   3
   0   5  13 0.82473 0.75329   5
  -1  -5 -13 40.8498 6.23170   6
   1  -5  13 34.2237 6.46843   6
   1  -5  13 41.8143 6.63310   7
   1  -5  13 38.2403 6.82698   3
   1  -5  13 40.4107 5.67129   4
   1   5  13 40.0193 5.77575   5
  -2  -5 -13 13.9288 3.00547   6
   2  -5  13 11.3890 1.98589   4
   2  -5  13 13.1291 3.76760   3
   2  -5  13 14.5127 3.33635   7
  -2   5 -13 13.4697 2.77631   5
   2   5  13 13.2072 2.16076   5
   3  -5  13 40.8412 6.65143   4
   3  -5  13 44.7634 7.58959   9
   3  -5  13 55.9861 8.02837   7
  -3  -5 -13 46.0131 7.19242   6
   3   5  13 46.0077 6.77441   5
  -3   5 -13 48.7810 7.02921   5
   4  -5  13 11.6732 3.42506   7
   4  -5  13 11.6538 3.81192   9
   4  -5  13 16.4069 4.36015   3
  -4  -5 -13 13.4019 3.14399   6
  -4   5 -13 13.2861 2.79490   5
   4   5  13 17.8725 2.56316   5
   5  -5  13 23.5687 4.72117   9
   5  -5  13 25.6477 5.62043   3
   5  -5  13 25.8224 5.54434   7
  -5  -5 -13 24.7751 4.64774   6
   5   5  13 26.9762 4.19083   5
  -5   5 -13 31.6339 4.39004   5
   6  -5  13 26.6463 6.30160   7
   6  -5  13 44.9046 6.76521   3
   6  -5  13 23.7797 5.71960   9
  -6  -5 -13 31.3616 5.74366   6
  -6   5 -13 38.0225 5.40513   5
   6   5  13 38.7550 5.43666   5
   7  -5  13 24.8071 6.26113   7
   7  -5  13 32.1997 5.40350   9
  -7  -5 -13 33.4255 5.22226   6
   7   5  13 32.9284 4.92170   5
   7   5  13 20.3874 5.19146   3
  -7   5 -13 40.0731 4.96355   5
  -8  -5 -13 0.61272 1.16035   6
   8  -5  13 0.26460 2.09629   3
   8  -5  13 1.02277 1.51932   9
  -8   5 -13 0.92984 0.87679   5
   8   5  13 0.39288 1.02000   5
  -9  -5 -13 -0.1840 1.00487   6
   9  -5  13 0.18217 1.48280   9
   9  -5  13 -0.3435 1.67355   3
  -9   5 -13 -0.1227 0.64568   5
   9   5  13 0.45697 0.95727   5
  10  -5  13 0.73319 1.24064   9
  10  -5  13 2.49700 1.51191   3
  10   5  13 1.02122 0.84356   5
 -10   5 -13 1.52135 0.69266   5
  11  -5  13 0.79848 0.89928   9
  11   5  13 0.83399 0.69126   5
  11   5  13 0.23763 0.66960   9
  11  -6 -13 2.34096 0.87369   9
 -11   6  13 4.12256 1.19524   8
 -10  -6  13 0.14022 0.41179   4
  10  -6 -13 0.22715 0.96023   9
 -10   6  13 0.37763 0.86379   8
   9  -6 -13 16.3026 2.95972   9
  -9  -6  13 16.0172 2.14895   4
  -9   6  13 14.3491 2.31624   5
   9   6 -13 8.75747 3.06980   5
  -8  -6  13 0.81856 1.69933   6
   8  -6 -13 1.43069 1.40011   9
  -8  -6  13 0.33834 0.44643   4
  -8   6  13 1.28931 0.71679   5
  -8   6  13 1.45865 1.36270   8
  -7  -6  13 54.9666 8.24206   4
  -7  -6  13 53.1804 8.80318   6
   7  -6 -13 63.4150 8.91044   9
  -7   6  13 57.0459 8.78517   8
   6  -6 -13 0.42705 1.34084   9
  -6  -6  13 -0.3691 0.46475   4
  -6  -6  13 0.47471 1.69483   6
  -6   6  13 -0.0981 0.75803   5
  -5  -6  13 42.3306 7.15262   6
   5  -6 -13 48.8852 7.21308   9
  -5  -6  13 45.4300 6.28130   4
  -5   6  13 37.1621 6.37095   5
   4  -6 -13 9.23728 2.92847   9
  -4  -6  13 12.4237 1.76329   4
  -4  -6  13 7.89308 2.98003   7
  -4   6  13 10.8060 1.97952   5
  -3  -6  13 1.71961 1.84087   6
  -3  -6  13 0.11372 1.87941   7
   3  -6 -13 0.85240 1.57113   9
   3  -6 -13 2.04062 1.62093   6
  -3  -6  13 2.10787 0.59269   4
  -3   6  13 2.91078 0.89358   5
   2  -6 -13 18.9252 3.95641   6
   2  -6 -13 26.0205 4.17715   9
  -2  -6  13 20.1645 4.80480   7
  -2  -6  13 23.6729 4.24291   6
  -2  -6  13 19.0217 3.15137   4
  -2   6  13 20.4964 3.38591   5
  -1  -6  13 21.0613 2.98652   4
  -1  -6  13 19.3392 4.03404   6
  -1  -6  13 16.0664 4.03877   7
   1  -6 -13 19.8163 3.82128   6
  -1   6  13 20.3261 3.20798   5
   0  -6 -13 8.38394 2.76497   6
   0  -6  13 7.62354 2.43834   6
   0  -6  13 7.27416 1.29836   4
   0  -6  13 7.07823 2.58154   7
   0   6  13 7.36263 1.66237   5
   1  -6  13 0.04844 2.15180   6
   1  -6  13 1.73914 2.14992   7
   1  -6  13 2.14228 2.06915   3
   1  -6  13 0.21781 0.44315   4
  -1  -6 -13 0.08930 1.44658   6
   1   6  13 0.34487 0.79024   5
   2  -6  13 10.6001 3.51057   3
  -2  -6 -13 10.8213 2.81189   6
   2  -6  13 10.7706 1.55048   4
   2  -6  13 13.3732 3.30294   7
  -2   6 -13 5.68939 1.95304   5
   2   6  13 9.02095 1.88822   5
   3  -6  13 13.9208 4.78239   3
   3  -6  13 6.97661 3.20037   7
  -3  -6 -13 8.34389 2.78461   6
  -3   6 -13 10.3162 2.39178   5
   3   6  13 11.0612 2.05899   5
   4  -6  13 15.4952 3.83290   7
  -4  -6 -13 16.6225 3.22542   6
  -4   6 -13 12.1242 2.64486   5
   4   6  13 13.1204 2.53407   5
  -5  -6 -13 5.75123 2.14039   6
   5  -6  13 2.71935 1.64898   9
   5  -6  13 8.50806 4.19139   3
  -5   6 -13 5.48116 1.69397   5
   5   6  13 0.93805 1.13216   5
   6  -6  13 0.52683 1.36546   9
  -6  -6 -13 0.75706 1.41003   6
   6  -6  13 3.26552 2.41026   3
   6   6  13 0.79612 1.01885   5
   7  -6  13 6.55331 2.32000   9
   7  -6  13 13.1901 4.29143   3
  -7  -6 -13 8.07049 2.16912   6
   7   6  13 9.28661 1.98403   5
  -7   6 -13 5.76722 1.68712   5
  -8  -6 -13 1.56927 1.06190   6
   8  -6  13 1.01772 1.21548   9
   8   6  13 1.41739 0.92995   5
  -8   6 -13 1.04163 0.73368   5
   9  -6  13 5.21238 1.77799   9
  -9  -6 -13 6.93119 1.88289   6
   9  -6  13 11.7309 3.22415   3
  -9   6 -13 4.94154 1.32600   5
   9   6  13 5.02676 1.63171   5
   9  -7 -13 0.79799 0.97507   9
  -9   7  13 0.12920 0.77121   8
  -8  -7  13 24.5576 3.70696   4
   8  -7 -13 26.6232 4.21725   9
  -8   7  13 25.7084 4.09345   8
  -8   7  13 25.6197 3.82199   5
  -7  -7  13 1.11828 1.48009   6
   7  -7 -13 0.44443 1.28753   9
  -7  -7  13 1.04809 0.37525   4
  -7   7  13 0.86560 0.60331   5
   6  -7 -13 1.42274 1.41807   9
  -6  -7  13 2.41210 1.73862   6
  -6  -7  13 0.59958 0.42255   4
  -6   7  13 1.55069 0.69967   5
  -5  -7  13 0.27650 0.45672   4
   5  -7 -13 1.57965 1.51135   9
  -5  -7  13 1.80119 1.75204   6
  -5   7  13 1.25832 0.69993   5
   4  -7 -13 3.65981 1.81864   9
  -4  -7  13 2.74204 1.88533   6
  -4  -7  13 3.87189 0.75526   4
  -4   7  13 3.56651 1.13131   5
  -3  -7  13 1.95386 0.60962   4
  -3  -7  13 2.59605 1.87535   6
  -3   7  13 1.65501 0.81896   5
  -2  -7  13 0.39048 0.47049   4
  -2  -7  13 1.14045 1.86369   6
   2  -7 -13 0.74452 1.16119   6
  -1  -7  13 0.07566 1.95747   6
  -1  -7  13 -0.3115 0.44738   4
   1  -7 -13 -0.5436 1.32826   6
  -1   7  13 0.10948 1.06275   5
   0  -7 -13 3.69109 1.77924   6
   0  -7  13 4.47687 0.82026   4
  -1  -7 -13 1.52733 1.59455   6
   1  -7  13 2.17570 0.57115   4
  -1   7 -13 -0.6753 1.44638   5
   1   7  13 2.81231 0.95888   5
  -2  -7 -13 1.64924 1.55969   6
  -2   7 -13 1.65796 1.13047   5
   2   7  13 1.77933 0.89502   5
  -2   7 -13 1.65721 1.13186   5
  -3  -7 -13 1.24604 1.47920   6
   3   7  13 1.23709 0.83829   5
  -4  -7 -13 1.14000 1.39902   6
   4   7  13 1.46289 0.90388   5
  -4   7 -13 2.43462 1.06770   5
  -5  -7 -13 19.1866 2.93382   6
   5   7  13 12.1038 2.61060   5
  -5   7 -13 13.7387 2.58557   5
  -6  -7 -13 2.29870 1.21582   6
   6   7  13 1.96894 0.88717   5
  -6   7 -13 1.48544 0.76211   5
  -7  -7 -13 3.78489 1.17647   6
  -7   7 -13 4.02683 1.01492   5
   7   7  13 2.01875 0.97197   5
  -8  -7 -13 0.34106 0.76562   6
  -8   7 -13 0.27760 0.46474   5
  -6   8  13 0.52203 0.44378   5
  -5   8  13 0.47187 0.50992   5
  -4  -8  13 0.28874 0.34439   4
  -3  -8  13 -0.0117 0.36339   4
  -3   8  13 0.24669 0.58313   5
  -2   8  13 4.06788 1.07323   5
  -1   8  13 0.73986 0.55359   5
   0  -8 -13 10.5037 2.56097   6
   0   8  13 10.0341 1.80048   5
  -1  -8 -13 2.04354 1.33741   6
   1   8  13 1.42439 0.73446   5
  -2  -8 -13 5.50293 2.07489   6
   2   8  13 3.38211 0.99877   5
  -3  -8 -13 2.33363 1.26378   6
   3   8  13 1.87473 0.83427   5
  -4  -8 -13 2.93570 1.25265   6
  -6  -8 -13 5.69769 1.32861   6
 -15   0  14 1.54492 0.30848   4
 -14   0  14 1.47906 0.31489   4
  13   0 -14 0.57696 0.92189   5
 -13   0  14 1.45374 0.33086   4
  12   0 -14 1.03905 1.13749   9
  12   0 -14 1.81821 1.09086   5
  11   0 -14 1.07082 1.10456   5
 -11   0  14 0.46673 1.01118   8
  10   0 -14 9.80984 2.98266   5
  10   0 -14 20.7070 3.17799   9
 -10   0  14 17.1746 2.87535   8
  -9   0  14 11.9121 2.29278   8
   9   0 -14 10.9323 2.51907   5
   9   0 -14 13.6573 2.54874   9
   8   0 -14 111.799 16.5858   5
   8   0 -14 115.961 16.7580   9
   7   0 -14 13.2629 2.47409   5
   6   0 -14 133.646 19.3284   5
   5   0 -14 0.14494 0.84894   5
   4   0 -14 650.366 453.176   2
   3   0 -14 -650.52 325.393   2
  -3   0  14 95.5987 25.5840   1
  -2   0  14 1507.97 215.509   1
   2   0 -14 1153.89 317.968   2
  -1   0  14 760.820 114.593   1
   1   0 -14 886.560 360.718   2
   0   0 -14 -342.51 235.387   2
   0   0  14 15.8354 11.9577   1
  -1   0 -14 440.791 302.057   2
   2   0  14 482.183 75.1232   1
  -2   0 -14 397.147 287.763   2
   3   0  14 -6.0577 18.5951   1
  -3   0 -14 7.19221 314.252   2
   4   0  14 15.7315 2.80693   5
  -4   0 -14 20.2879 3.01582   5
   5   0  14 108.511 15.0877   5
  -5   0 -14 100.246 15.3111   5
  -6   0 -14 293.290 36.4198   5
   6   0  14 300.243 36.4319   5
   6   0  14 167.945 36.4346   3
   7   0  14 -0.1425 0.76270   5
   7   0  14 0.73735 1.15056   3
   7   0  14 0.54218 1.03141   7
  -7   0 -14 0.20752 0.69571   5
   8   0  14 1.34862 1.17599   7
   8   0  14 10.7735 2.26266   3
   8   0  14 3.15939 1.50348   9
   8   0  14 4.82555 1.55529   5
   9   0  14 13.5049 2.56815   9
   9   0  14 10.7315 2.64194   3
   9   0  14 10.7753 2.22486   5
  10   0  14 2.57466 1.08738   5
  10   0  14 2.91684 1.27255   9
  10   0  14 5.87009 2.33189   3
  11   0  14 5.84912 2.43619   5
  11   0  14 11.5177 2.46597   9
  11   0  14 12.2034 2.65892   3
  12   0  14 20.9389 3.76006   3
  12   0  14 15.4373 3.14658   9
 -13   0 -14 1.79903 0.35773   4
  13   0  14 0.90345 0.94220   9
  14   0  14 8.11548 1.56728   9
 -15  -1  14 1.15168 0.25956   4
 -15   1  14 1.11400 0.30316   4
 -14  -1  14 4.43109 0.70065   4
 -14   1  14 3.92499 0.69398   4
  13  -1 -14 1.10461 0.96623   9
 -13  -1  14 0.77050 0.29652   4
  13   1 -14 1.01914 0.90129   5
  12  -1 -14 8.60169 2.11037   9
 -12  -1  14 6.41103 1.01544   4
  12  -1 -14 4.07352 1.52370   5
  12   1 -14 7.71520 1.99656   5
 -12   1  14 5.01941 1.81610   8
  11  -1 -14 -0.3633 0.98556   5
 -11   1  14 0.85812 1.05753   8
  11   1 -14 0.59717 0.99358   5
  10  -1 -14 1.76136 1.17292   9
  10  -1 -14 1.30286 1.14264   5
 -10   1  14 2.35960 1.07993   8
  10   1 -14 1.28064 1.07078   5
   9  -1 -14 0.78365 1.11458   5
  -9  -1  14 -0.1515 1.26666   8
   9  -1 -14 1.50905 1.19331   9
  -9   1  14 1.68119 1.00678   8
   9   1 -14 1.08937 1.01785   5
  -8  -1  14 73.8738 12.5511   8
   8  -1 -14 89.8771 12.7336   5
   8  -1 -14 86.5164 12.6635   9
  -8   1  14 85.4515 12.5614   8
   8   1 -14 96.0084 12.6610   5
   7  -1 -14 1.82275 1.07988   5
   7   1 -14 4.68896 1.44602   5
  -7   1  14 3.14062 1.10274   5
  -7   1  14 4.21703 1.34686   8
   6  -1 -14 38.7437 5.82276   5
  -6   1  14 35.8567 5.50776   5
   6   1 -14 39.5022 5.71894   5
   5  -1 -14 1.50549 1.17585   5
   5   1 -14 4.64237 1.36033   5
   4  -1 -14 189.337 309.939   2
  -4  -1  14 57.2363 18.1075   1
  -4   1  14 36.2393 31.5934   1
  -3  -1  14 347.361 49.7312   7
  -2  -1  14 1.35795 0.75507   7
  -1  -1  14 1.95129 9.88849   1
   1  -1 -14 -89.196 188.813   2
  -1   1  14 11.7540 18.8368   1
   0  -1 -14 93.6782 401.005   2
   0  -1  14 19.9899 11.5994   1
   0   1  14 2.42801 18.5443   1
  -1  -1 -14 274.786 204.549   2
   1  -1  14 236.198 40.5814   1
  -1   1 -14 115.550 451.172   2
   1   1  14 262.197 49.3326   1
  -2  -1 -14 294.273 208.750   2
   2  -1  14 42.3504 15.2683   1
  -2   1 -14 -575.52 441.748   2
   2   1  14 43.4520 24.7357   1
   3   1  14 65.6916 8.80699   5
  -3   1 -14 55.1675 9.00562   5
  -4   1 -14 0.54926 0.98414   5
   4   1  14 0.69565 0.62785   5
   5  -1  14 114.252 16.9059   7
   5  -1  14 97.2117 16.9823   5
   5   1  14 127.725 16.7559   5
  -5   1 -14 124.597 16.8241   5
   6  -1  14 43.0368 5.71543   7
   6  -1  14 44.3167 5.80669   9
   6  -1  14 32.3567 5.55018   5
   6  -1  14 31.4831 5.85038   3
   6   1  14 29.9928 5.63218   3
  -6   1 -14 39.2997 5.51955   5
   6   1  14 37.8343 5.46756   5
   7  -1  14 0.87467 0.92338   5
   7  -1  14 1.27968 1.12569   3
   7  -1  14 0.29439 1.22241   9
   7  -1  14 0.42710 1.21771   7
   7   1  14 0.41549 0.71902   5
  -7   1 -14 0.51152 0.87704   5
   7   1  14 0.69957 0.87273   3
   8  -1  14 6.83012 1.71934   7
   8  -1  14 1.85236 1.29591   5
   8  -1  14 7.29947 2.07549   9
   8   1  14 4.40677 1.74352   3
  -8   1 -14 2.85889 1.04286   5
   8   1  14 5.30883 1.45529   5
   9  -1  14 16.4491 2.97206   9
   9  -1  14 16.0581 3.31189   3
  -9   1 -14 10.1872 2.40032   5
   9   1  14 15.3697 2.95900   3
   9   1  14 14.4226 2.52129   5
  10  -1  14 73.1706 11.6994   9
  10  -1  14 84.3408 11.9319   3
  10   1  14 78.5054 11.5772   5
  10   1  14 79.3703 11.7032   9
  11  -1  14 6.34980 2.08605   9
  11  -1  14 6.67259 2.21468   3
  11   1  14 4.79069 1.81320   9
  11   1  14 6.85342 2.44504   3
  12  -1  14 0.51557 1.04197   9
  12  -1  14 -0.7038 1.11364   3
 -12  -1 -14 0.22777 0.41894   4
  12   1  14 -0.0314 1.06227   5
  12   1  14 -0.5766 0.96593   9
  13  -1  14 0.00154 0.81466   9
  13   1  14 -0.2002 0.84762   9
  14  -1  14 2.05041 0.72877   9
  14   1  14 1.91833 0.71670   9
 -14  -2  14 0.06043 0.17670   4
 -14   2  14 -0.2391 0.28263   4
  14   2 -14 1.03594 1.23936   5
  13  -2 -14 4.79752 1.54550   9
  13   2 -14 5.43922 1.68929   5
  12  -2 -14 1.84917 1.07412   9
 -12  -2  14 1.60545 0.36438   4
 -12   2  14 1.08079 0.81594   8
  12   2 -14 1.19920 1.03373   5
 -11  -2  14 102.787 14.2893   4
  11  -2 -14 96.3857 14.6478   9
 -11   2  14 100.992 14.5823   8
  11   2 -14 98.2020 14.6183   5
 -10  -2  14 3.99337 0.72150   4
  10  -2 -14 1.91756 1.29004   9
 -10   2  14 4.64153 1.81694   8
  10   2 -14 3.72196 1.22629   5
   9  -2 -14 5.35110 2.01980   9
  -9  -2  14 6.74740 1.03419   4
   9  -2 -14 6.50892 2.36398   5
  -9   2  14 6.28253 1.82518   8
   9   2 -14 6.17159 1.85836   5
  -9   2  14 5.56445 1.34771   5
  -8  -2  14 4.80152 0.87062   4
   8  -2 -14 5.45774 1.58743   5
   8  -2 -14 7.85569 1.90153   9
  -8   2  14 4.73724 1.70359   8
  -8   2  14 4.09461 1.06705   5
   8   2 -14 4.97066 1.67275   5
   7  -2 -14 10.6428 2.35818   9
   7  -2 -14 12.2469 2.54840   5
  -7  -2  14 8.44317 2.78553   6
  -7  -2  14 11.1593 1.64351   4
   7   2 -14 11.5341 2.16679   5
   6  -2 -14 37.7526 5.95932   5
  -6  -2  14 38.3437 5.54302   4
   6   2 -14 38.4833 5.76619   5
  -6   2  14 39.0101 5.61619   5
   5  -2 -14 5.31840 1.90484   5
   5   2 -14 4.44817 1.44039   5
  -5   2  14 5.81279 1.09185   5
  -4  -2  14 69.3610 9.55484   7
  -4   2  14 61.7545 9.42016   5
  -3  -2  14 46.4663 6.48301   7
  -3   2  14 41.2848 6.30447   5
  -2  -2  14 34.8327 5.35268   7
  -1  -2  14 8.70437 2.10423   7
   0  -2  14 133.511 19.3672   7
   1  -2  14 294.773 42.3099   7
   2  -2  14 806.253 112.751   7
   2   2  14 769.060 112.616   5
   3  -2  14 70.9479 9.98749   7
  -3   2 -14 64.7101 10.0240   5
   4  -2  14 12.6468 2.77857   7
  -4   2 -14 12.1443 2.35824   5
   4   2  14 11.6456 2.03258   5
   5  -2  14 3.84166 1.77513   3
   5  -2  14 4.11812 1.52857   7
  -5   2 -14 5.96210 1.63962   5
   5   2  14 4.65267 1.25142   5
   6  -2  14 31.9464 5.91739   3
   6  -2  14 36.6738 5.87339   7
   6  -2  14 29.2002 6.96835   9
  -6  -2 -14 31.6930 5.65547   6
  -6   2 -14 39.9391 5.47637   5
   6   2  14 42.3719 5.36543   5
   7  -2  14 138.158 21.5219   7
   7  -2  14 153.764 21.5490   9
   7  -2  14 140.433 21.7424   3
  -7  -2 -14 155.412 21.4585   6
  -7   2 -14 151.013 21.3545   5
   7   2  14 156.644 21.2960   5
   7   2  14 137.109 21.4298   3
   8  -2  14 3.29672 1.80442   7
   8  -2  14 2.52092 1.55689   9
   8  -2  14 5.78585 2.47971   3
   8   2  14 4.72401 1.43674   5
  -8   2 -14 4.39432 1.18634   5
   8   2  14 4.05852 1.75602   3
   9  -2  14 25.2580 3.85801   9
   9  -2  14 17.1292 4.04513   3
  -9   2 -14 21.4734 3.31491   5
   9   2  14 21.5596 3.35202   5
   9   2  14 17.6728 3.71913   3
  10  -2  14 3.51810 1.70211   3
  10  -2  14 1.83591 1.44741   9
  10   2  14 1.70687 1.30412   9
  10   2  14 5.63817 1.41897   5
 -10   2 -14 1.20298 0.81185   5
  10   2  14 3.93978 1.95306   3
  11  -2  14 0.79477 1.21812   9
  11  -2  14 0.82036 1.33585   3
  11   2  14 0.37369 0.76007   5
  11   2  14 1.09680 1.10856   9
  12  -2  14 10.0149 2.75914   3
  12   2  14 7.41091 1.89858   5
  13  -2  14 2.24814 1.01817   9
  13   2  14 1.00865 0.92215   9
 -14  -3  14 5.87029 0.89361   4
  13  -3 -14 2.11282 1.24354   9
 -13  -3  14 4.84437 0.66844   4
  13   3 -14 3.76583 1.18498   5
 -12  -3  14 18.6784 2.74704   4
  12   3 -14 18.8670 3.31078   5
 -11  -3  14 4.30478 0.70041   4
  11  -3 -14 2.14785 1.22839   9
 -11   3  14 2.84892 1.21266   8
  11   3 -14 3.51777 1.37465   5
 -10  -3  14 13.3958 2.07755   4
  10   3 -14 12.3166 2.72430   5
 -10   3  14 17.3441 2.94266   8
 -10   3  14 12.3464 2.47008   5
   9  -3 -14 0.85722 1.19756   9
  -9  -3  14 0.59288 0.34243   4
   9   3 -14 0.07029 0.89019   5
  -9   3  14 0.51358 0.53942   5
  -9   3  14 1.36719 1.29593   8
  -8  -3  14 2.14715 0.49713   4
   8  -3 -14 2.24914 1.26364   9
  -8  -3  14 1.38981 1.65369   6
   8   3 -14 2.29705 1.05821   5
  -8   3  14 2.88475 0.90001   5
  -7  -3  14 79.3950 11.5611   6
  -7  -3  14 80.1461 11.1946   4
   7  -3 -14 79.0300 11.5597   9
  -7   3  14 73.5547 11.2697   5
   7   3 -14 77.7398 11.3996   5
   6  -3 -14 15.4397 3.43297   9
  -6  -3  14 16.6925 3.52579   6
  -6  -3  14 21.9944 2.79163   4
  -6   3  14 20.6429 2.93645   5
   6   3 -14 18.5400 3.14301   5
  -5  -3  14 2.21459 0.87674   7
  -5  -3  14 1.02354 1.14491   6
   5  -3 -14 3.43801 1.12565   9
  -5  -3  14 0.37389 0.31253   4
   5   3 -14 -0.5105 0.84673   5
  -5   3  14 0.79440 0.86522   5
  -4  -3  14 5.68677 1.34684   7
  -4   3  14 4.55421 1.08444   5
  -3  -3  14 12.1490 2.58243   7
  -3   3  14 12.3814 2.01545   5
  -2  -3  14 7.59279 1.69193   7
  -2   3  14 6.82295 1.32868   5
  -1  -3  14 38.9751 5.96373   7
  -1   3  14 37.8666 5.65347   5
   0  -3  14 7.81798 1.92130   7
   0   3  14 7.46930 1.43488   5
   1  -3  14 34.3728 5.33072   7
   1   3  14 32.3020 4.93599   5
   2  -3  14 42.2710 5.90524   7
   2   3  14 35.7675 5.38782   5
  -2   3 -14 35.2558 5.71994   5
   3  -3  14 1.52542 1.31282   7
  -3   3 -14 0.22469 0.98024   5
   3   3  14 2.45210 0.82512   5
  -4  -3 -14 5.40098 2.27705   6
   4  -3  14 6.20459 2.84438   3
   4  -3  14 5.60316 1.23784   4
   4  -3  14 7.40014 2.01266   7
  -4   3 -14 7.48822 1.92889   5
   4   3  14 8.38932 1.45564   5
   5  -3  14 26.3196 5.54593   3
  -5  -3 -14 29.9372 5.03946   6
   5  -3  14 29.5634 5.41458   9
   5  -3  14 35.0355 5.41643   7
  -5   3 -14 34.1255 4.91996   5
   5   3  14 37.2166 4.80839   5
  -6  -3 -14 21.8351 4.87471   6
   6  -3  14 33.2803 5.58383   3
   6  -3  14 23.9026 5.35063   9
   6  -3  14 26.9095 5.20916   7
   6   3  14 32.7767 4.53847   5
  -6   3 -14 35.8725 4.76667   5
   7  -3  14 1.89699 2.23512   9
   7  -3  14 2.14404 1.82220   7
   7  -3  14 5.03995 2.80610   3
   7   3  14 2.27475 0.94972   5
  -7   3 -14 2.02015 1.05710   5
  -8  -3 -14 13.3453 3.18162   6
   8  -3  14 11.7661 3.32482   7
   8  -3  14 11.2039 3.58598   9
   8  -3  14 20.5542 4.07709   3
  -8   3 -14 17.2810 2.83534   5
   8   3  14 16.7626 2.95512   3
   8   3  14 16.7882 2.81889   5
   9  -3  14 5.54009 2.80694   3
   9  -3  14 3.07058 1.70631   9
  -9   3 -14 4.59123 1.39506   5
   9   3  14 5.18284 1.62819   5
  10  -3  14 9.11491 2.75113   9
  10  -3  14 12.1737 3.19417   3
  10   3  14 9.36450 2.15015   5
 -10   3 -14 10.3598 2.04882   5
  11  -3  14 0.09853 1.18171   9
  11   3  14 -0.2857 1.08297   9
  11   3  14 0.51490 0.81715   5
  12  -3  14 4.50261 1.72658   9
  12   3  14 5.23337 1.72277   9
  12   3  14 6.08738 1.44971   5
  13  -3  14 0.94555 0.70283   9
  13   3  14 0.63513 0.71327   9
  13  -4 -14 1.07617 0.82461   9
 -13  -4  14 1.29691 0.26540   4
  13   4 -14 1.06192 0.92181   5
  12  -4 -14 0.79259 0.90800   9
 -12  -4  14 1.33443 0.32841   4
  12   4 -14 1.78125 1.14210   5
 -12   4  14 1.05939 0.89071   8
 -11  -4  14 0.33045 0.29155   4
  11  -4 -14 0.10105 1.11186   9
  11   4 -14 -0.3892 0.87723   5
 -10  -4  14 4.63670 0.95462   4
  10  -4 -14 6.01076 2.09377   9
 -10   4  14 4.78691 1.21788   5
 -10   4  14 7.53449 2.24344   8
  10   4 -14 5.06457 1.51435   5
  -9  -4  14 10.2013 1.56488   4
   9   4 -14 10.0855 2.22974   5
  -9   4  14 9.58507 1.75412   5
   8  -4 -14 2.66390 1.53458   9
  -8  -4  14 2.63035 0.54790   4
  -8  -4  14 2.79292 1.87201   6
   8   4 -14 2.78075 1.15542   5
  -8   4  14 2.17454 0.81496   5
   7  -4 -14 24.5489 4.36115   9
  -7  -4  14 25.4436 4.51444   6
  -7  -4  14 26.9469 3.63219   4
  -7   4  14 24.8969 3.85600   5
   7   4 -14 21.7538 4.02142   5
  -6  -4  14 15.0565 2.07606   4
   6  -4 -14 13.8173 3.45801   9
  -6  -4  14 14.3424 3.51568   6
   6   4 -14 10.8534 2.58116   5
   5  -4 -14 4.13773 1.55916   9
  -5  -4  14 5.82650 0.94370   4
  -5  -4  14 5.05161 1.58829   6
  -5  -4  14 3.53217 1.52517   7
  -5   4  14 5.46198 1.25827   5
  -4  -4  14 43.2825 8.10946   6
  -4  -4  14 56.6859 7.74418   4
  -4  -4  14 43.3063 8.11282   7
   4  -4 -14 48.6390 8.17322   9
  -4   4  14 72.5980 7.90225   5
  -3  -4  14 14.9407 2.59937   6
  -3  -4  14 10.6034 2.54659   7
[truncated: 874,698 more chars]
